# Supplementary material for: Changing the game of time resolved X-ray diffraction on the mechanochemistry playground by downsizing
Source: Nat Commun. 2021 Oct 21;12:6134. doi: 10.1038/s41467-021-26264-1 (PMC8531352; doi:10.1038/s41467-021-26264-1)
Supplement: Supplementary file 3 — Source Data. [file 41467_2021_26264_MOESM3_ESM.zip]

Archive with 3,336 entries (3,328 files):
- PXRD_raw_data/
- __MACOSX/._PXRD_raw_data
- PXRD_raw_data/.DS_Store
- __MACOSX/PXRD_raw_data/._.DS_Store
- PXRD_raw_data/reactionIIIa_cocrystal_FormI_normalized/
- __MACOSX/PXRD_raw_data/._reactionIIIa_cocrystal_FormI_normalized
- PXRD_raw_data/reactionIIIb_cocrystal_FormII_quantitative_analysis/
- __MACOSX/PXRD_raw_data/._reactionIIIb_cocrystal_FormII_quantitative_analysis
- PXRD_raw_data/reactionIV_disulfide_quantitative_analysis/
- __MACOSX/PXRD_raw_data/._reactionIV_disulfide_quantitative_analysis
- PXRD_raw_data/reactionII_ZIF8/
- __MACOSX/PXRD_raw_data/._reactionII_ZIF8
- PXRD_raw_data/reactionIV_disulfide_CS/
- __MACOSX/PXRD_raw_data/._reactionIV_disulfide_CS
- PXRD_raw_data/reactionIIIb_cocrystal_FormII_CS/
- __MACOSX/PXRD_raw_data/._reactionIIIb_cocrystal_FormII_CS
- PXRD_raw_data/reactionI_metathesis/
- __MACOSX/PXRD_raw_data/._reactionI_metathesis
- PXRD_raw_data/reactionIIIa_cocrystal_FormI_normalized/000079.xy
- __MACOSX/PXRD_raw_data/reactionIIIa_cocrystal_FormI_normalized/._000079.xy
- PXRD_raw_data/reactionIIIa_cocrystal_FormI_normalized/000139.xy
- __MACOSX/PXRD_raw_data/reactionIIIa_cocrystal_FormI_normalized/._000139.xy
- PXRD_raw_data/reactionIIIa_cocrystal_FormI_normalized/000028.xy
- __MACOSX/PXRD_raw_data/reactionIIIa_cocrystal_FormI_normalized/._000028.xy
- PXRD_raw_data/reactionIIIa_cocrystal_FormI_normalized/000168.xy
- __MACOSX/PXRD_raw_data/reactionIIIa_cocrystal_FormI_normalized/._000168.xy
- PXRD_raw_data/reactionIIIa_cocrystal_FormI_normalized/000178.xy
- __MACOSX/PXRD_raw_data/reactionIIIa_cocrystal_FormI_normalized/._000178.xy
- PXRD_raw_data/reactionIIIa_cocrystal_FormI_normalized/000038.xy
- __MACOSX/PXRD_raw_data/reactionIIIa_cocrystal_FormI_normalized/._000038.xy
- PXRD_raw_data/reactionIIIa_cocrystal_FormI_normalized/000129.xy
- __MACOSX/PXRD_raw_data/reactionIIIa_cocrystal_FormI_normalized/._000129.xy
- PXRD_raw_data/reactionIIIa_cocrystal_FormI_normalized/000069.xy
- __MACOSX/PXRD_raw_data/reactionIIIa_cocrystal_FormI_normalized/._000069.xy
- PXRD_raw_data/reactionIIIa_cocrystal_FormI_normalized/000298.xy
- __MACOSX/PXRD_raw_data/reactionIIIa_cocrystal_FormI_normalized/._000298.xy
- PXRD_raw_data/reactionIIIa_cocrystal_FormI_normalized/000109.xy
- __MACOSX/PXRD_raw_data/reactionIIIa_cocrystal_FormI_normalized/._000109.xy
- PXRD_raw_data/reactionIIIa_cocrystal_FormI_normalized/000049.xy
- __MACOSX/PXRD_raw_data/reactionIIIa_cocrystal_FormI_normalized/._000049.xy
- PXRD_raw_data/reactionIIIa_cocrystal_FormI_normalized/000158.xy
- __MACOSX/PXRD_raw_data/reactionIIIa_cocrystal_FormI_normalized/._000158.xy
- PXRD_raw_data/reactionIIIa_cocrystal_FormI_normalized/000389.xy
- __MACOSX/PXRD_raw_data/reactionIIIa_cocrystal_FormI_normalized/._000389.xy
- PXRD_raw_data/reactionIIIa_cocrystal_FormI_normalized/000018.xy
- __MACOSX/PXRD_raw_data/reactionIIIa_cocrystal_FormI_normalized/._000018.xy
- PXRD_raw_data/reactionIIIa_cocrystal_FormI_normalized/000008.xy
- __MACOSX/PXRD_raw_data/reactionIIIa_cocrystal_FormI_normalized/._000008.xy
- PXRD_raw_data/reactionIIIa_cocrystal_FormI_normalized/000148.xy
- __MACOSX/PXRD_raw_data/reactionIIIa_cocrystal_FormI_normalized/._000148.xy
- PXRD_raw_data/reactionIIIa_cocrystal_FormI_normalized/000059.xy
- __MACOSX/PXRD_raw_data/reactionIIIa_cocrystal_FormI_normalized/._000059.xy
- PXRD_raw_data/reactionIIIa_cocrystal_FormI_normalized/000119.xy
- __MACOSX/PXRD_raw_data/reactionIIIa_cocrystal_FormI_normalized/._000119.xy
- PXRD_raw_data/reactionIIIa_cocrystal_FormI_normalized/000288.xy
- __MACOSX/PXRD_raw_data/reactionIIIa_cocrystal_FormI_normalized/._000288.xy
- PXRD_raw_data/reactionIIIa_cocrystal_FormI_normalized/.DS_Store
- __MACOSX/PXRD_raw_data/reactionIIIa_cocrystal_FormI_normalized/._.DS_Store
- PXRD_raw_data/reactionIIIa_cocrystal_FormI_normalized/000108.xy
- __MACOSX/PXRD_raw_data/reactionIIIa_cocrystal_FormI_normalized/._000108.xy
- PXRD_raw_data/reactionIIIa_cocrystal_FormI_normalized/000299.xy
- __MACOSX/PXRD_raw_data/reactionIIIa_cocrystal_FormI_normalized/._000299.xy
- PXRD_raw_data/reactionIIIa_cocrystal_FormI_normalized/000048.xy
- __MACOSX/PXRD_raw_data/reactionIIIa_cocrystal_FormI_normalized/._000048.xy
- PXRD_raw_data/reactionIIIa_cocrystal_FormI_normalized/000159.xy
- __MACOSX/PXRD_raw_data/reactionIIIa_cocrystal_FormI_normalized/._000159.xy
- PXRD_raw_data/reactionIIIa_cocrystal_FormI_normalized/000019.xy
- __MACOSX/PXRD_raw_data/reactionIIIa_cocrystal_FormI_normalized/._000019.xy
- PXRD_raw_data/reactionIIIa_cocrystal_FormI_normalized/000388.xy
- __MACOSX/PXRD_raw_data/reactionIIIa_cocrystal_FormI_normalized/._000388.xy
- PXRD_raw_data/reactionIIIa_cocrystal_FormI_normalized/000009.xy
- __MACOSX/PXRD_raw_data/reactionIIIa_cocrystal_FormI_normalized/._000009.xy
- PXRD_raw_data/reactionIIIa_cocrystal_FormI_normalized/000149.xy
- __MACOSX/PXRD_raw_data/reactionIIIa_cocrystal_FormI_normalized/._000149.xy
- PXRD_raw_data/reactionIIIa_cocrystal_FormI_normalized/000058.xy
- __MACOSX/PXRD_raw_data/reactionIIIa_cocrystal_FormI_normalized/._000058.xy
- PXRD_raw_data/reactionIIIa_cocrystal_FormI_normalized/000289.xy
- __MACOSX/PXRD_raw_data/reactionIIIa_cocrystal_FormI_normalized/._000289.xy
- PXRD_raw_data/reactionIIIa_cocrystal_FormI_normalized/000118.xy
- __MACOSX/PXRD_raw_data/reactionIIIa_cocrystal_FormI_normalized/._000118.xy
- PXRD_raw_data/reactionIIIa_cocrystal_FormI_normalized/000078.xy
- __MACOSX/PXRD_raw_data/reactionIIIa_cocrystal_FormI_normalized/._000078.xy
- PXRD_raw_data/reactionIIIa_cocrystal_FormI_normalized/000138.xy
- __MACOSX/PXRD_raw_data/reactionIIIa_cocrystal_FormI_normalized/._000138.xy
- PXRD_raw_data/reactionIIIa_cocrystal_FormI_normalized/000029.xy
- __MACOSX/PXRD_raw_data/reactionIIIa_cocrystal_FormI_normalized/._000029.xy
- PXRD_raw_data/reactionIIIa_cocrystal_FormI_normalized/000169.xy
- __MACOSX/PXRD_raw_data/reactionIIIa_cocrystal_FormI_normalized/._000169.xy
- PXRD_raw_data/reactionIIIa_cocrystal_FormI_normalized/000179.xy
- __MACOSX/PXRD_raw_data/reactionIIIa_cocrystal_FormI_normalized/._000179.xy
- PXRD_raw_data/reactionIIIa_cocrystal_FormI_normalized/Cocrystal_Form1_Seq05.inp
- __MACOSX/PXRD_raw_data/reactionIIIa_cocrystal_FormI_normalized/._Cocrystal_Form1_Seq05.inp
- PXRD_raw_data/reactionIIIa_cocrystal_FormI_normalized/000039.xy
- __MACOSX/PXRD_raw_data/reactionIIIa_cocrystal_FormI_normalized/._000039.xy
- PXRD_raw_data/reactionIIIa_cocrystal_FormI_normalized/000128.xy
- __MACOSX/PXRD_raw_data/reactionIIIa_cocrystal_FormI_normalized/._000128.xy
- PXRD_raw_data/reactionIIIa_cocrystal_FormI_normalized/000068.xy
- __MACOSX/PXRD_raw_data/reactionIIIa_cocrystal_FormI_normalized/._000068.xy
- PXRD_raw_data/reactionIIIa_cocrystal_FormI_normalized/000265.xy
- __MACOSX/PXRD_raw_data/reactionIIIa_cocrystal_FormI_normalized/._000265.xy
- PXRD_raw_data/reactionIIIa_cocrystal_FormI_normalized/000325.xy
- __MACOSX/PXRD_raw_data/reactionIIIa_cocrystal_FormI_normalized/._000325.xy
- PXRD_raw_data/reactionIIIa_cocrystal_FormI_normalized/000234.xy
- __MACOSX/PXRD_raw_data/reactionIIIa_cocrystal_FormI_normalized/._000234.xy
- PXRD_raw_data/reactionIIIa_cocrystal_FormI_normalized/000374.xy
- __MACOSX/PXRD_raw_data/reactionIIIa_cocrystal_FormI_normalized/._000374.xy
- PXRD_raw_data/reactionIIIa_cocrystal_FormI_normalized/000156.xy
- __MACOSX/PXRD_raw_data/reactionIIIa_cocrystal_FormI_normalized/._000156.xy
- PXRD_raw_data/reactionIIIa_cocrystal_FormI_normalized/000387.xy
- __MACOSX/PXRD_raw_data/reactionIIIa_cocrystal_FormI_normalized/._000387.xy
- PXRD_raw_data/reactionIIIa_cocrystal_FormI_normalized/000016.xy
- __MACOSX/PXRD_raw_data/reactionIIIa_cocrystal_FormI_normalized/._000016.xy
- PXRD_raw_data/reactionIIIa_cocrystal_FormI_normalized/000296.xy
- __MACOSX/PXRD_raw_data/reactionIIIa_cocrystal_FormI_normalized/._000296.xy
- PXRD_raw_data/reactionIIIa_cocrystal_FormI_normalized/000107.xy
- __MACOSX/PXRD_raw_data/reactionIIIa_cocrystal_FormI_normalized/._000107.xy
- PXRD_raw_data/reactionIIIa_cocrystal_FormI_normalized/000047.xy
- __MACOSX/PXRD_raw_data/reactionIIIa_cocrystal_FormI_normalized/._000047.xy
- PXRD_raw_data/reactionIIIa_cocrystal_FormI_normalized/000340.xy
- __MACOSX/PXRD_raw_data/reactionIIIa_cocrystal_FormI_normalized/._000340.xy
- PXRD_raw_data/reactionIIIa_cocrystal_FormI_normalized/000200.xy
- __MACOSX/PXRD_raw_data/reactionIIIa_cocrystal_FormI_normalized/._000200.xy
- PXRD_raw_data/reactionIIIa_cocrystal_FormI_normalized/000191.xy
- __MACOSX/PXRD_raw_data/reactionIIIa_cocrystal_FormI_normalized/._000191.xy
- PXRD_raw_data/reactionIIIa_cocrystal_FormI_normalized/000311.xy
- __MACOSX/PXRD_raw_data/reactionIIIa_cocrystal_FormI_normalized/._000311.xy
- PXRD_raw_data/reactionIIIa_cocrystal_FormI_normalized/000080.xy
- __MACOSX/PXRD_raw_data/reactionIIIa_cocrystal_FormI_normalized/._000080.xy
- PXRD_raw_data/reactionIIIa_cocrystal_FormI_normalized/000251.xy
- __MACOSX/PXRD_raw_data/reactionIIIa_cocrystal_FormI_normalized/._000251.xy
- PXRD_raw_data/reactionIIIa_cocrystal_FormI_normalized/000073.xy
- __MACOSX/PXRD_raw_data/reactionIIIa_cocrystal_FormI_normalized/._000073.xy
- PXRD_raw_data/reactionIIIa_cocrystal_FormI_normalized/000133.xy
- __MACOSX/PXRD_raw_data/reactionIIIa_cocrystal_FormI_normalized/._000133.xy
- PXRD_raw_data/reactionIIIa_cocrystal_FormI_normalized/000022.xy
- __MACOSX/PXRD_raw_data/reactionIIIa_cocrystal_FormI_normalized/._000022.xy
- PXRD_raw_data/reactionIIIa_cocrystal_FormI_normalized/000162.xy
- __MACOSX/PXRD_raw_data/reactionIIIa_cocrystal_FormI_normalized/._000162.xy
- PXRD_raw_data/reactionIIIa_cocrystal_FormI_normalized/000172.xy
- __MACOSX/PXRD_raw_data/reactionIIIa_cocrystal_FormI_normalized/._000172.xy
- PXRD_raw_data/reactionIIIa_cocrystal_FormI_normalized/000032.xy
- __MACOSX/PXRD_raw_data/reactionIIIa_cocrystal_FormI_normalized/._000032.xy
- PXRD_raw_data/reactionIIIa_cocrystal_FormI_normalized/000123.xy
- __MACOSX/PXRD_raw_data/reactionIIIa_cocrystal_FormI_normalized/._000123.xy
- PXRD_raw_data/reactionIIIa_cocrystal_FormI_normalized/000063.xy
- __MACOSX/PXRD_raw_data/reactionIIIa_cocrystal_FormI_normalized/._000063.xy
- PXRD_raw_data/reactionIIIa_cocrystal_FormI_normalized/000241.xy
- __MACOSX/PXRD_raw_data/reactionIIIa_cocrystal_FormI_normalized/._000241.xy
- PXRD_raw_data/reactionIIIa_cocrystal_FormI_normalized/000090.xy
- __MACOSX/PXRD_raw_data/reactionIIIa_cocrystal_FormI_normalized/._000090.xy
- PXRD_raw_data/reactionIIIa_cocrystal_FormI_normalized/000301.xy
- __MACOSX/PXRD_raw_data/reactionIIIa_cocrystal_FormI_normalized/._000301.xy
- PXRD_raw_data/reactionIIIa_cocrystal_FormI_normalized/000181.xy
- __MACOSX/PXRD_raw_data/reactionIIIa_cocrystal_FormI_normalized/._000181.xy
- PXRD_raw_data/reactionIIIa_cocrystal_FormI_normalized/000210.xy
- __MACOSX/PXRD_raw_data/reactionIIIa_cocrystal_FormI_normalized/._000210.xy
- PXRD_raw_data/reactionIIIa_cocrystal_FormI_normalized/000350.xy
- __MACOSX/PXRD_raw_data/reactionIIIa_cocrystal_FormI_normalized/._000350.xy
- PXRD_raw_data/reactionIIIa_cocrystal_FormI_normalized/000057.xy
- __MACOSX/PXRD_raw_data/reactionIIIa_cocrystal_FormI_normalized/._000057.xy
- PXRD_raw_data/reactionIIIa_cocrystal_FormI_normalized/000117.xy
- __MACOSX/PXRD_raw_data/reactionIIIa_cocrystal_FormI_normalized/._000117.xy
- PXRD_raw_data/reactionIIIa_cocrystal_FormI_normalized/000286.xy
- __MACOSX/PXRD_raw_data/reactionIIIa_cocrystal_FormI_normalized/._000286.xy
- PXRD_raw_data/reactionIIIa_cocrystal_FormI_normalized/000006.xy
- __MACOSX/PXRD_raw_data/reactionIIIa_cocrystal_FormI_normalized/._000006.xy
- PXRD_raw_data/reactionIIIa_cocrystal_FormI_normalized/000146.xy
- __MACOSX/PXRD_raw_data/reactionIIIa_cocrystal_FormI_normalized/._000146.xy
- PXRD_raw_data/reactionIIIa_cocrystal_FormI_normalized/000364.xy
- __MACOSX/PXRD_raw_data/reactionIIIa_cocrystal_FormI_normalized/._000364.xy
- PXRD_raw_data/reactionIIIa_cocrystal_FormI_normalized/000224.xy
- __MACOSX/PXRD_raw_data/reactionIIIa_cocrystal_FormI_normalized/._000224.xy
- PXRD_raw_data/reactionIIIa_cocrystal_FormI_normalized/000335.xy
- __MACOSX/PXRD_raw_data/reactionIIIa_cocrystal_FormI_normalized/._000335.xy
- PXRD_raw_data/reactionIIIa_cocrystal_FormI_normalized/000275.xy
- __MACOSX/PXRD_raw_data/reactionIIIa_cocrystal_FormI_normalized/._000275.xy
- PXRD_raw_data/reactionIIIa_cocrystal_FormI_normalized/000084.xy
- __MACOSX/PXRD_raw_data/reactionIIIa_cocrystal_FormI_normalized/._000084.xy
- PXRD_raw_data/reactionIIIa_cocrystal_FormI_normalized/000315.xy
- __MACOSX/PXRD_raw_data/reactionIIIa_cocrystal_FormI_normalized/._000315.xy
- PXRD_raw_data/reactionIIIa_cocrystal_FormI_normalized/000255.xy
- __MACOSX/PXRD_raw_data/reactionIIIa_cocrystal_FormI_normalized/._000255.xy
- PXRD_raw_data/reactionIIIa_cocrystal_FormI_normalized/000344.xy
- __MACOSX/PXRD_raw_data/reactionIIIa_cocrystal_FormI_normalized/._000344.xy
- PXRD_raw_data/reactionIIIa_cocrystal_FormI_normalized/000195.xy
- __MACOSX/PXRD_raw_data/reactionIIIa_cocrystal_FormI_normalized/._000195.xy
- PXRD_raw_data/reactionIIIa_cocrystal_FormI_normalized/000204.xy
- __MACOSX/PXRD_raw_data/reactionIIIa_cocrystal_FormI_normalized/._000204.xy
- PXRD_raw_data/reactionIIIa_cocrystal_FormI_normalized/000026.xy
- __MACOSX/PXRD_raw_data/reactionIIIa_cocrystal_FormI_normalized/._000026.xy
- PXRD_raw_data/reactionIIIa_cocrystal_FormI_normalized/000166.xy
- __MACOSX/PXRD_raw_data/reactionIIIa_cocrystal_FormI_normalized/._000166.xy
- PXRD_raw_data/reactionIIIa_cocrystal_FormI_normalized/000077.xy
- __MACOSX/PXRD_raw_data/reactionIIIa_cocrystal_FormI_normalized/._000077.xy
- PXRD_raw_data/reactionIIIa_cocrystal_FormI_normalized/000137.xy
- __MACOSX/PXRD_raw_data/reactionIIIa_cocrystal_FormI_normalized/._000137.xy
- PXRD_raw_data/reactionIIIa_cocrystal_FormI_normalized/000230.xy
- __MACOSX/PXRD_raw_data/reactionIIIa_cocrystal_FormI_normalized/._000230.xy
- PXRD_raw_data/reactionIIIa_cocrystal_FormI_normalized/000370.xy
- __MACOSX/PXRD_raw_data/reactionIIIa_cocrystal_FormI_normalized/._000370.xy
- PXRD_raw_data/reactionIIIa_cocrystal_FormI_normalized/000261.xy
- __MACOSX/PXRD_raw_data/reactionIIIa_cocrystal_FormI_normalized/._000261.xy
- PXRD_raw_data/reactionIIIa_cocrystal_FormI_normalized/000321.xy
- __MACOSX/PXRD_raw_data/reactionIIIa_cocrystal_FormI_normalized/._000321.xy
- PXRD_raw_data/reactionIIIa_cocrystal_FormI_normalized/000103.xy
- __MACOSX/PXRD_raw_data/reactionIIIa_cocrystal_FormI_normalized/._000103.xy
- PXRD_raw_data/reactionIIIa_cocrystal_FormI_normalized/000292.xy
- __MACOSX/PXRD_raw_data/reactionIIIa_cocrystal_FormI_normalized/._000292.xy
- PXRD_raw_data/reactionIIIa_cocrystal_FormI_normalized/000043.xy
- __MACOSX/PXRD_raw_data/reactionIIIa_cocrystal_FormI_normalized/._000043.xy
- PXRD_raw_data/reactionIIIa_cocrystal_FormI_normalized/000152.xy
- __MACOSX/PXRD_raw_data/reactionIIIa_cocrystal_FormI_normalized/._000152.xy
- PXRD_raw_data/reactionIIIa_cocrystal_FormI_normalized/000012.xy
- __MACOSX/PXRD_raw_data/reactionIIIa_cocrystal_FormI_normalized/._000012.xy
- PXRD_raw_data/reactionIIIa_cocrystal_FormI_normalized/000383.xy
- __MACOSX/PXRD_raw_data/reactionIIIa_cocrystal_FormI_normalized/._000383.xy
- PXRD_raw_data/reactionIIIa_cocrystal_FormI_normalized/000393.xy
- __MACOSX/PXRD_raw_data/reactionIIIa_cocrystal_FormI_normalized/._000393.xy
- PXRD_raw_data/reactionIIIa_cocrystal_FormI_normalized/000142.xy
- __MACOSX/PXRD_raw_data/reactionIIIa_cocrystal_FormI_normalized/._000142.xy
- PXRD_raw_data/reactionIIIa_cocrystal_FormI_normalized/000053.xy
- __MACOSX/PXRD_raw_data/reactionIIIa_cocrystal_FormI_normalized/._000053.xy
- PXRD_raw_data/reactionIIIa_cocrystal_FormI_normalized/000282.xy
- __MACOSX/PXRD_raw_data/reactionIIIa_cocrystal_FormI_normalized/._000282.xy
- PXRD_raw_data/reactionIIIa_cocrystal_FormI_normalized/000113.xy
- __MACOSX/PXRD_raw_data/reactionIIIa_cocrystal_FormI_normalized/._000113.xy
- PXRD_raw_data/reactionIIIa_cocrystal_FormI_normalized/000331.xy
- __MACOSX/PXRD_raw_data/reactionIIIa_cocrystal_FormI_normalized/._000331.xy
- PXRD_raw_data/reactionIIIa_cocrystal_FormI_normalized/000271.xy
- __MACOSX/PXRD_raw_data/reactionIIIa_cocrystal_FormI_normalized/._000271.xy
- PXRD_raw_data/reactionIIIa_cocrystal_FormI_normalized/000360.xy
- __MACOSX/PXRD_raw_data/reactionIIIa_cocrystal_FormI_normalized/._000360.xy
- PXRD_raw_data/reactionIIIa_cocrystal_FormI_normalized/000220.xy
- __MACOSX/PXRD_raw_data/reactionIIIa_cocrystal_FormI_normalized/._000220.xy
- PXRD_raw_data/reactionIIIa_cocrystal_FormI_normalized/000127.xy
- __MACOSX/PXRD_raw_data/reactionIIIa_cocrystal_FormI_normalized/._000127.xy
- PXRD_raw_data/reactionIIIa_cocrystal_FormI_normalized/000067.xy
- __MACOSX/PXRD_raw_data/reactionIIIa_cocrystal_FormI_normalized/._000067.xy
- PXRD_raw_data/reactionIIIa_cocrystal_FormI_normalized/000176.xy
- __MACOSX/PXRD_raw_data/reactionIIIa_cocrystal_FormI_normalized/._000176.xy
- PXRD_raw_data/reactionIIIa_cocrystal_FormI_normalized/000036.xy
- __MACOSX/PXRD_raw_data/reactionIIIa_cocrystal_FormI_normalized/._000036.xy
- PXRD_raw_data/reactionIIIa_cocrystal_FormI_normalized/000214.xy
- __MACOSX/PXRD_raw_data/reactionIIIa_cocrystal_FormI_normalized/._000214.xy
- PXRD_raw_data/reactionIIIa_cocrystal_FormI_normalized/000185.xy
- __MACOSX/PXRD_raw_data/reactionIIIa_cocrystal_FormI_normalized/._000185.xy
- PXRD_raw_data/reactionIIIa_cocrystal_FormI_normalized/000354.xy
- __MACOSX/PXRD_raw_data/reactionIIIa_cocrystal_FormI_normalized/._000354.xy
- PXRD_raw_data/reactionIIIa_cocrystal_FormI_normalized/000245.xy
- __MACOSX/PXRD_raw_data/reactionIIIa_cocrystal_FormI_normalized/._000245.xy
- PXRD_raw_data/reactionIIIa_cocrystal_FormI_normalized/000305.xy
- __MACOSX/PXRD_raw_data/reactionIIIa_cocrystal_FormI_normalized/._000305.xy
- PXRD_raw_data/reactionIIIa_cocrystal_FormI_normalized/000094.xy
- __MACOSX/PXRD_raw_data/reactionIIIa_cocrystal_FormI_normalized/._000094.xy
- PXRD_raw_data/reactionIIIa_cocrystal_FormI_normalized/000314.xy
- __MACOSX/PXRD_raw_data/reactionIIIa_cocrystal_FormI_normalized/._000314.xy
- PXRD_raw_data/reactionIIIa_cocrystal_FormI_normalized/000085.xy
- __MACOSX/PXRD_raw_data/reactionIIIa_cocrystal_FormI_normalized/._000085.xy
- PXRD_raw_data/reactionIIIa_cocrystal_FormI_normalized/000254.xy
- __MACOSX/PXRD_raw_data/reactionIIIa_cocrystal_FormI_normalized/._000254.xy
- PXRD_raw_data/reactionIIIa_cocrystal_FormI_normalized/000345.xy
- __MACOSX/PXRD_raw_data/reactionIIIa_cocrystal_FormI_normalized/._000345.xy
- PXRD_raw_data/reactionIIIa_cocrystal_FormI_normalized/000205.xy
- __MACOSX/PXRD_raw_data/reactionIIIa_cocrystal_FormI_normalized/._000205.xy
- PXRD_raw_data/reactionIIIa_cocrystal_FormI_normalized/000194.xy
- __MACOSX/PXRD_raw_data/reactionIIIa_cocrystal_FormI_normalized/._000194.xy
- PXRD_raw_data/reactionIIIa_cocrystal_FormI_normalized/000027.xy
- __MACOSX/PXRD_raw_data/reactionIIIa_cocrystal_FormI_normalized/._000027.xy
- PXRD_raw_data/reactionIIIa_cocrystal_FormI_normalized/000167.xy
- __MACOSX/PXRD_raw_data/reactionIIIa_cocrystal_FormI_normalized/._000167.xy
- PXRD_raw_data/reactionIIIa_cocrystal_FormI_normalized/000076.xy
- __MACOSX/PXRD_raw_data/reactionIIIa_cocrystal_FormI_normalized/._000076.xy
- PXRD_raw_data/reactionIIIa_cocrystal_FormI_normalized/000136.xy
- __MACOSX/PXRD_raw_data/reactionIIIa_cocrystal_FormI_normalized/._000136.xy
- PXRD_raw_data/reactionIIIa_cocrystal_FormI_normalized/000231.xy
- __MACOSX/PXRD_raw_data/reactionIIIa_cocrystal_FormI_normalized/._000231.xy
- PXRD_raw_data/reactionIIIa_cocrystal_FormI_normalized/000371.xy
- __MACOSX/PXRD_raw_data/reactionIIIa_cocrystal_FormI_normalized/._000371.xy
- PXRD_raw_data/reactionIIIa_cocrystal_FormI_normalized/000260.xy
- __MACOSX/PXRD_raw_data/reactionIIIa_cocrystal_FormI_normalized/._000260.xy
- PXRD_raw_data/reactionIIIa_cocrystal_FormI_normalized/000320.xy
- __MACOSX/PXRD_raw_data/reactionIIIa_cocrystal_FormI_normalized/._000320.xy
- PXRD_raw_data/reactionIIIa_cocrystal_FormI_normalized/000293.xy
- __MACOSX/PXRD_raw_data/reactionIIIa_cocrystal_FormI_normalized/._000293.xy
- PXRD_raw_data/reactionIIIa_cocrystal_FormI_normalized/000102.xy
- __MACOSX/PXRD_raw_data/reactionIIIa_cocrystal_FormI_normalized/._000102.xy
- PXRD_raw_data/reactionIIIa_cocrystal_FormI_normalized/000042.xy
- __MACOSX/PXRD_raw_data/reactionIIIa_cocrystal_FormI_normalized/._000042.xy
- PXRD_raw_data/reactionIIIa_cocrystal_FormI_normalized/000153.xy
- __MACOSX/PXRD_raw_data/reactionIIIa_cocrystal_FormI_normalized/._000153.xy
- PXRD_raw_data/reactionIIIa_cocrystal_FormI_normalized/000382.xy
- __MACOSX/PXRD_raw_data/reactionIIIa_cocrystal_FormI_normalized/._000382.xy
- PXRD_raw_data/reactionIIIa_cocrystal_FormI_normalized/000013.xy
- __MACOSX/PXRD_raw_data/reactionIIIa_cocrystal_FormI_normalized/._000013.xy
- PXRD_raw_data/reactionIIIa_cocrystal_FormI_normalized/000392.xy
- __MACOSX/PXRD_raw_data/reactionIIIa_cocrystal_FormI_normalized/._000392.xy
- PXRD_raw_data/reactionIIIa_cocrystal_FormI_normalized/000143.xy
- __MACOSX/PXRD_raw_data/reactionIIIa_cocrystal_FormI_normalized/._000143.xy
- PXRD_raw_data/reactionIIIa_cocrystal_FormI_normalized/000052.xy
- __MACOSX/PXRD_raw_data/reactionIIIa_cocrystal_FormI_normalized/._000052.xy
[truncated: 3,036 more entries]
