# Supplementary material for: Changing the game of time resolved X-ray diffraction on the mechanochemistry playground by downsizing
Source: Nat Commun. 2021 Oct 21;12:6134. doi: 10.1038/s41467-021-26264-1 (PMC8531352; doi:10.1038/s41467-021-26264-1)
Supplement: Supplementary file 3 — Source Data. [file 41467_2021_26264_MOESM3_ESM.zip › PXRD_raw_data/reactionIIIa_cocrystal_FormI_normalized/000079.xy]

    3.140900     20.217183
    3.155600     20.493702
    3.170400     20.940306
    3.185100     20.944480
    3.199800     20.724308
    3.214500     20.942393
    3.229300     21.265867
    3.244000     21.339954
    3.258700     21.339954
    3.273500     21.652994
    3.288200     21.746906
    3.302900     21.911775
    3.317600     22.003599
    3.332400     22.439769
    3.347100     22.882199
    3.361800     23.065849
    3.376500     23.114892
    3.391300     23.764972
    3.406000     24.508965
    3.420700     24.439052
    3.435400     24.476617
    3.450200     24.169838
    3.464900     23.738886
    3.479600     23.643930
    3.494400     23.720103
    3.509100     24.047753
    3.523800     24.055057
    3.538500     24.009144
    3.553300     24.497487
    3.568000     24.641485
    3.582700     24.681137
    3.597400     24.972264
    3.612200     25.074524
    3.626900     25.357304
    3.641600     25.558693
    3.656400     25.557650
    3.671100     26.147209
    3.685800     26.252599
    3.700500     26.368423
    3.715300     26.797289
    3.730000     26.819202
    3.744700     27.220937
    3.759500     27.453630
    3.774200     27.585107
    3.788900     27.687366
    3.803600     27.983711
    3.818400     27.931538
    3.833100     28.234144
    3.847800     28.082841
    3.862600     28.306143
    3.877300     28.871703
    3.892000     28.938484
    3.906700     28.755877
    3.921500     29.089787
    3.936200     29.192047
    3.950900     29.377784
    3.965700     29.676216
    3.980400     29.749258
    3.995100     30.120733
    4.009800     30.478642
    4.024600     30.544380
    4.039300     30.977420
    4.054000     31.241417
    4.068800     31.531501
    4.083500     31.559675
    4.098200     31.821585
    4.113000     32.106451
    4.127700     32.291145
    4.142400     32.611490
    4.157100     32.681402
    4.171900     33.097746
    4.186600     33.459830
    4.201300     33.483829
    4.216100     33.793738
    4.230800     34.425036
    4.245500     34.665034
    4.260300     34.809032
    4.275000     35.131464
    4.289700     35.394418
    4.304500     35.714762
    4.319200     36.022586
    4.333900     36.102933
    4.348600     36.282408
    4.363400     36.647623
    4.378100     36.945010
    4.392800     37.411441
    4.407600     37.220486
    4.422300     37.254920
    4.437000     37.938391
    4.451800     38.092824
    4.466500     38.349518
    4.481200     38.331779
    4.496000     38.287953
    4.510700     38.469516
    4.525400     38.642732
    4.540200     39.012120
    4.554900     39.404463
    4.569600     39.936632
    4.584400     40.364454
    4.599100     40.742189
    4.613800     40.999926
    4.628600     40.950882
    4.643300     41.084446
    4.658000     41.571745
    4.672700     41.959915
    4.687500     41.916089
    4.702200     42.397128
    4.716900     42.913645
    4.731700     43.469813
    4.746400     43.637811
    4.761100     43.662854
    4.775900     43.944591
    4.790600     44.267022
    4.805300     44.685452
    4.820100     45.294837
    4.834800     45.714312
    4.849500     46.094134
    4.864300     46.177611
    4.879000     46.672214
    4.893700     47.237774
    4.908500     47.516380
    4.923200     47.698987
    4.938000     48.009940
    4.952700     48.591151
    4.967400     49.189059
    4.982200     49.564707
    4.996900     49.768183
    5.011600     50.308699
    5.026400     50.816868
    5.041100     51.016170
    5.055800     51.198777
    5.070600     51.811292
    5.085300     52.335112
    5.100000     52.715979
    5.114800     53.537187
    5.129500     53.803271
    5.144200     54.044312
    5.159000     54.345874
    5.173700     54.856130
    5.188400     55.433168
    5.203200     55.721165
    5.217900     56.071770
    5.232700     56.742720
    5.247400     57.222715
    5.262100     57.765318
    5.276900     58.149314
    5.291600     58.936088
    5.306300     59.589298
    5.321100     60.253987
    5.335800     60.609810
    5.350500     60.800765
    5.365300     61.576061
    5.380000     62.295010
    5.394800     62.813614
    5.409500     63.437607
    5.424200     63.593084
    5.439000     64.316207
    5.453700     64.841071
    5.468400     65.279327
    5.483200     65.750975
    5.497900     66.309230
    5.512600     67.022961
    5.527400     67.822258
    5.542100     68.186428
    5.556900     68.949202
    5.571600     69.143287
    5.586300     69.637891
    5.601100     70.191972
    5.615800     70.659445
    5.630600     71.470220
    5.645300     72.187082
    5.660000     72.693164
    5.674800     73.185680
    5.689500     73.723066
    5.704200     74.599579
    5.719000     74.941837
    5.733700     75.492787
    5.748500     76.062521
    5.763200     76.764774
    5.777900     77.111205
    5.792700     77.770677
    5.807400     78.256933
    5.822200     78.657624
    5.836900     78.922665
    5.851600     79.686483
    5.866400     80.343867
    5.881100     80.480562
    5.895900     81.212032
    5.910600     81.659681
    5.925300     82.242978
    5.940100     83.003666
    5.954800     83.301055
    5.969600     84.444694
    5.984300     85.845028
    5.999000     87.229709
    6.013800     89.404296
    6.028500     90.503067
    6.043300     89.962551
    6.058000     88.991083
    6.072700     88.205352
    6.087500     87.766052
    6.102200     87.747270
    6.117000     87.789008
    6.131700     87.718053
    6.146500     88.096831
    6.161200     88.077005
    6.175900     88.070744
    6.190700     87.970572
    6.205400     88.632130
    6.220200     89.141342
    6.234900     88.922214
    6.249600     88.536131
    6.264400     88.678043
    6.279100     89.114212
    6.293900     89.078734
    6.308600     89.060996
    6.323400     89.614032
    6.338100     89.792466
    6.352800     89.976116
    6.367600     89.672468
    6.382300     89.645337
    6.397100     89.677685
    6.411800     89.659945
    6.426600     89.903073
    6.441300     90.036637
    6.456000     90.074202
    6.470800     90.052289
    6.485500     89.990724
    6.500300     89.840466
    6.515000     89.740292
    6.529800     89.547251
    6.544500     89.582729
    6.559300     89.243602
    6.574000     89.241515
    6.588700     89.376123
    6.603500     88.974387
    6.618200     89.219602
    6.633000     88.903432
    6.647700     88.824128
    6.662500     88.839780
    6.677200     88.906562
    6.692000     88.585174
    6.706700     88.317003
    6.721500     88.416132
    6.736200     88.403611
    6.750900     88.096831
    6.765700     87.843269
    6.780400     87.709705
    6.795200     87.520837
    6.809900     87.187971
    6.824700     87.060668
    6.839400     86.704845
    6.854200     86.480500
    6.868900     85.983809
    6.883700     85.424511
    6.898400     84.978950
    6.913200     85.049906
    6.927900     84.871473
    6.942700     84.581389
    6.957400     84.333044
    6.972200     84.301740
    6.986900     84.129568
    7.001600     83.866614
    7.016400     83.337576
    7.031100     83.314620
    7.045900     83.145578
    7.060600     82.668714
    7.075400     82.278457
    7.090100     81.996720
    7.104900     81.437422
    7.119600     81.493769
    7.134400     81.391509
    7.149100     80.802993
    7.163900     80.646473
    7.178600     80.477431
    7.193400     80.232216
    7.208100     80.030828
    7.222900     79.683353
    7.237600     79.647875
    7.252400     79.547702
    7.267100     79.053099
    7.281900     78.621103
    7.296600     78.482322
    7.311400     77.903197
    7.326100     77.477462
    7.340900     77.809285
    7.355600     77.478505
    7.370400     77.431550
    7.385100     77.220769
    7.399900     76.830512
    7.414600     76.615558
    7.429400     75.904957
    7.444100     75.726524
    7.458900     75.287224
    7.473600     75.026357
    7.488400     75.173486
    7.503200     74.872967
    7.517900     74.651752
    7.532700     73.618719
    7.547400     73.328636
    7.562200     72.916466
    7.576900     72.495949
    7.591700     72.273690
    7.606400     71.912650
    7.621200     71.678914
    7.635900     71.009007
    7.650700     70.498752
    7.665400     70.262928
    7.680200     69.988496
    7.694900     70.032321
    7.709700     70.005191
    7.724400     69.672325
    7.739200     68.832334
    7.754000     68.657031
    7.768700     68.467120
    7.783500     68.073733
    7.798200     67.800344
    7.813000     67.498782
    7.827700     66.859137
    7.842500     66.897745
    7.857200     66.915485
    7.872000     66.347838
    7.886700     65.700888
    7.901500     65.456717
    7.916300     64.892200
    7.931000     64.882810
    7.945800     64.875506
    7.960500     64.513422
    7.975300     64.061600
    7.990000     63.674474
    8.004800     63.796560
    8.019600     63.140219
    8.034300     62.365965
    8.049100     62.097795
    8.063800     62.349271
    8.078600     61.845276
    8.093300     61.456062
    8.108100     61.289108
    8.122900     61.484236
    8.137600     60.945806
    8.152400     60.753808
    8.167100     60.135032
    8.181900     59.932600
    8.196600     59.743732
    8.211400     59.600777
    8.226200     59.297128
    8.240900     58.953827
    8.255700     59.062348
    8.270400     58.615744
    8.285200     58.395572
    8.300000     57.823752
    8.314700     57.700623
    8.329500     57.369844
    8.344200     57.104803
    8.359000     56.751067
    8.373800     56.471418
    8.388500     56.414028
    8.403300     56.104118
    8.418000     55.865163
    8.432800     56.040466
    8.447600     55.586558
    8.462300     55.103432
    8.477100     55.118041
    8.491800     54.911434
    8.506600     54.719436
    8.521400     54.812305
    8.536100     54.537872
    8.550900     54.112138
    8.565600     54.033878
    8.580400     54.028661
    8.595200     53.794924
    8.609900     53.289886
    8.624700     52.613719
    8.639500     52.253723
    8.654200     52.071115
    8.669000     51.952160
    8.683700     51.578599
    8.698500     51.141386
    8.713300     51.035996
    8.728000     50.978605
    8.742800     50.575826
    8.757600     50.086440
    8.772300     49.968529
    8.787100     49.712879
    8.801800     49.430099
    8.816600     49.241232
    8.831400     49.176536
    8.846100     49.078451
    8.860900     48.621412
    8.875700     48.186286
    8.890400     47.910810
    8.905200     47.758464
    8.920000     47.602988
    8.934700     47.401598
    8.949500     47.213774
    8.964300     47.072906
    8.979000     46.997776
    8.993800     46.461434
    9.008600     46.075351
    9.023300     46.088917
    9.038100     46.059700
    9.052900     45.959526
    9.067600     45.707008
    9.082400     45.567183
    9.097200     45.324055
    9.111900     45.018319
    9.126700     44.943189
    9.141500     44.771017
    9.156200     44.751191
    9.171000     44.664583
    9.185800     44.344239
    9.200500     44.015546
    9.215300     44.001981
    9.230100     43.724419
    9.244800     43.317467
    9.259600     43.132773
    9.274400     43.187033
    9.289100     42.853124
    9.303900     42.607908
    9.318700     42.339738
    9.333400     42.505649
    9.348200     42.073653
    9.363000     41.767917
    9.377800     41.640615
    9.392500     41.407921
    9.407300     41.101142
    9.422100     41.056272
    9.436800     41.030186
    9.451600     40.812101
    9.466400     40.580452
    9.481200     40.286194
    9.495900     40.174543
    9.510700     39.998197
    9.525500     39.770721
    9.540200     39.645505
    9.555000     39.560983
    9.569800     39.283421
    9.584600     39.052815
    9.599300     38.812818
    9.614100     38.779426
    9.628900     38.597863
    9.643600     38.258736
    9.658400     38.126216
    9.673200     38.017695
    9.688000     37.993695
    9.702700     37.906044
    9.717500     37.578395
    9.732300     37.480310
    9.747100     37.350919
    9.761800     36.909533
    9.776600     36.929358
    9.791400     36.610058
    9.806200     36.441016
    9.820900     36.500494
    9.835700     36.458754
    9.850500     36.336669
    9.865300     36.020498
    9.880000     36.003803
    9.894800     35.932847
    9.909600     35.733545
    9.924400     35.671980
    9.939100     35.554068
    9.953900     35.322419
    9.968700     35.103290
    9.983500     34.954075
    9.998200     34.714077
   10.013000     34.648338
   10.028000     34.552339
   10.043000     34.467819
   10.057000     34.241386
   10.072000     33.970084
   10.087000     33.965911
   10.102000     33.861564
   10.116000     33.760348
   10.131000     33.592350
   10.146000     33.476524
   10.161000     33.362787
   10.176000     33.235484
   10.190000     33.138441
   10.205000     33.010095
   10.220000     32.973574
   10.235000     32.735663
   10.249000     32.518621
   10.264000     32.456013
   10.279000     32.235842
   10.294000     32.021931
   10.309000     32.025061
   10.323000     31.944714
   10.338000     31.780890
   10.353000     31.465762
   10.368000     31.559675
   10.382000     31.694282
   10.397000     31.345764
   10.412000     31.371851
   10.427000     31.518979
   10.442000     31.520023
   10.456000     31.186113
   10.471000     31.053593
   10.486000     31.214287
   10.501000     31.331156
   10.516000     31.457414
   10.530000     31.320721
   10.545000     31.307156
   10.560000     31.312373
   10.575000     31.426111
   10.589000     31.346807
   10.604000     31.256026
   10.619000     31.502284
   10.634000     31.269591
   10.649000     31.252895
   10.663000     30.864725
   10.678000     30.696727
   10.693000     30.558989
   10.708000     30.444208
   10.722000     30.049778
   10.737000     29.966300
   10.752000     30.056038
   10.767000     29.872388
   10.782000     29.538478
   10.796000     29.436218
   10.811000     29.527000
   10.826000     29.131526
   10.841000     29.119004
   10.856000     29.128396
   10.870000     29.052222
   10.885000     29.050135
   10.900000     28.801790
   10.915000     28.570141
   10.930000     28.600400
   10.944000     28.553445
   10.959000     28.434490
   10.974000     28.412577
   10.989000     28.340578
   11.003000     28.192405
   11.018000     28.257100
   11.033000     28.232056
   11.048000     28.163188
   11.063000     28.169449
   11.077000     28.309274
   11.092000     28.144405
   11.107000     28.173622
   11.122000     28.168405
   11.137000     28.112058
   11.151000     28.082841
   11.166000     28.065102
   11.181000     28.023364
   11.196000     27.901277
   11.211000     27.834495
   11.225000     27.866843
   11.240000     27.863712
   11.255000     27.765627
   11.270000     27.793801
   11.284000     27.718671
   11.299000     27.676932
   11.314000     27.738496
   11.329000     27.879365
   11.344000     27.740584
   11.358000     27.778148
   11.373000     27.730149
   11.388000     27.851191
   11.403000     27.919017
   11.418000     27.696758
   11.432000     27.550673
   11.447000     27.561108
   11.462000     27.759366
   11.477000     27.594498
   11.492000     27.725975
   11.506000     27.674845
   11.521000     27.514151
   11.536000     27.514151
   11.551000     27.679020
   11.566000     27.536064
   11.580000     27.440065
   11.595000     27.495368
   11.610000     27.465109
   11.625000     27.377457
   11.640000     27.257458
   11.654000     27.337805
   11.669000     27.257458
   11.684000     27.177112
   11.699000     27.207372
   11.714000     27.320066
   11.728000     27.282501
   11.743000     27.426500
   11.758000     27.516239
   11.773000     27.648759
   11.788000     27.536064
   11.802000     27.514151
   11.817000     27.421283
   11.832000     27.608063
   11.847000     27.666497
   11.862000     27.526673
   11.876000     27.544412
   11.891000     27.495368
   11.906000     27.745801
   11.921000     27.638324
   11.936000     27.731192
   11.950000     27.697802
   11.965000     27.889800
   11.980000     28.080754
   11.995000     28.090146
   12.010000     28.253969
   12.024000     28.468924
   12.039000     28.444925
   12.054000     28.562836
   12.069000     28.709965
   12.084000     28.793442
   12.098000     28.968745
   12.113000     29.129439
   12.128000     29.095004
   12.143000     29.113787
   12.158000     29.098135
   12.172000     29.189960
   12.187000     29.062657
   12.202000     29.061614
   12.217000     28.944746
   12.232000     28.883181
   12.246000     28.953093
   12.261000     29.003180
   12.276000     28.769442
   12.291000     28.818486
   12.306000     29.002136
   12.320000     29.037614
   12.335000     29.167003
   12.350000     29.261960
   12.365000     29.291177
   12.380000     29.302654
   12.394000     29.369436
   12.409000     29.448740
   12.424000     29.574999
   12.439000     29.712737
   12.454000     29.927691
   12.468000     30.048734
   12.483000     30.203167
   12.498000     30.365948
   12.513000     30.482816
   12.528000     30.453599
   12.543000     30.622641
   12.557000     30.757249
   12.572000     30.630989
   12.587000     30.760379
   12.602000     30.579859
   12.617000     30.578816
   12.631000     30.638293
   12.646000     30.610119
   12.661000     30.609076
   12.676000     30.525598
   12.691000     30.627858
   12.705000     30.667510
   12.720000     30.524555
   12.735000     30.735335
   12.750000     30.948203
   12.765000     30.743683
   12.779000     30.856378
   12.794000     30.990985
   12.809000     30.903334
   12.824000     31.068201
   12.839000     31.208026
   12.854000     31.274808
   12.868000     31.369763
   12.883000     31.497067
   12.898000     31.611848
   12.913000     31.833063
   12.928000     31.885236
   12.942000     32.116886
   12.957000     32.152364
   12.972000     32.036540
   12.987000     32.081409
   13.002000     32.272363
   13.017000     32.336014
   13.031000     32.411144
   13.046000     32.505056
   13.061000     32.546795
   13.076000     32.501926
   13.091000     32.678272
   13.105000     32.787836
   13.120000     32.723141
   13.135000     32.787836
   13.150000     32.812879
   13.165000     32.972530
   13.179000     33.024703
   13.194000     32.996529
   13.209000     33.026790
   13.224000     32.937052
   13.239000     33.058094
   13.254000     33.153049
   13.268000     33.101920
   13.283000     33.325222
   13.298000     33.377395
   13.313000     33.370091
   13.328000     33.573567
   13.343000     33.596523
   13.357000     33.648697
   13.372000     33.649740
   13.387000     33.931476
   13.402000     33.946085
   13.417000     33.996172
   13.431000     34.167300
   13.446000     34.341559
   13.461000     34.351993
   13.476000     34.338428
   13.491000     34.349907
   13.506000     34.438602
   13.520000     34.503297
   13.535000     34.531470
   13.550000     34.713033
   13.565000     34.685903
   13.580000     34.649382
   13.595000     34.624338
   13.609000     34.658773
   13.624000     34.564861
   13.639000     34.763120
   13.654000     34.695295
   13.669000     34.718251
   13.683000     34.819467
   13.698000     34.883118
   13.713000     35.175290
   13.728000     35.005205
   13.743000     34.955117
   13.758000     35.142942
   13.772000     35.090769
   13.787000     35.150246
   13.802000     35.344332
   13.817000     35.344332
   13.832000     35.446591
   13.847000     35.567633
   13.861000     35.433027
   13.876000     35.614590
   13.891000     35.549895
   13.906000     35.365201
   13.921000     35.372505
   13.936000     35.368331
   13.950000     35.422591
   13.965000     35.334940
   13.980000     35.429896
   13.995000     35.463286
   14.010000     35.400679
   14.025000     35.366245
   14.039000     35.492504
   14.054000     35.442417
   14.069000     35.251463
   14.084000     35.382939
   14.099000     35.530068
   14.114000     35.435113
   14.128000     35.400679
   14.143000     35.545720
   14.158000     35.417374
   14.173000     35.563460
   14.188000     35.417374
   14.203000     35.374592
   14.217000     35.343288
   14.232000     35.335984
   14.247000     35.389201
   14.262000     35.388157
   14.277000     35.509199
   14.292000     35.457026
   14.306000     35.540503
   14.321000     35.531112
   14.336000     35.532155
   14.351000     35.462244
   14.366000     35.276506
   14.381000     35.230593
   14.395000     35.157551
   14.410000     35.232681
   14.425000     35.254593
   14.440000     35.416331
   14.455000     35.267115
   14.470000     35.273375
   14.484000     35.386070
   14.499000     35.324505
   14.514000     35.404852
   14.529000     35.200333
   14.544000     35.073029
   14.559000     35.104334
   14.573000     35.109552
   14.588000     34.942596
   14.603000     35.087639
   14.618000     35.132507
   14.633000     34.989553
   14.648000     34.809032
   14.662000     34.673382
   14.677000     34.672338
   14.692000     34.730773
   14.707000     34.739120
   14.722000     34.728685
   14.737000     34.936336
   14.752000     34.829902
   14.766000     34.785033
   14.781000     34.658773
   14.796000     34.542948
   14.811000     34.594079
   14.826000     34.587817
   14.841000     34.488688
   14.855000     34.385385
   14.870000     34.296690
   14.885000     34.324864
   14.900000     34.467819
   14.915000     34.390602
   14.930000     34.268517
   14.945000     34.248690
   14.959000     34.148518
   14.974000     34.132865
   14.989000     34.049388
   15.004000     34.034779
   15.019000     33.779130
   15.034000     33.641393
   15.048000     33.866781
   15.063000     33.770782
   15.078000     33.733217
   15.093000     33.688349
   15.108000     33.690435
   15.123000     33.515133
   15.138000     33.429569
   15.152000     33.636175
   15.167000     33.509916
   15.182000     33.246961
   15.197000     33.243831
   15.212000     33.270961
   15.227000     33.034094
   15.242000     33.021573
   15.256000     32.952703
   15.271000     32.906792
   15.286000     32.888009
   15.301000     32.792010
   15.316000     32.735663
   15.331000     32.530100
   15.345000     32.495665
   15.360000     32.463318
   15.375000     32.484187
   15.390000     32.396536
   15.405000     32.341231
   15.420000     32.339145
   15.435000     32.114799
   15.449000     32.063669
   15.464000     32.000018
   15.479000     31.751672
   15.494000     31.703673
   15.509000     31.631674
   15.524000     31.645239
   15.539000     31.680717
   15.553000     31.600370
   15.568000     31.618109
   15.583000     31.624370
   15.598000     31.452197
   15.613000     31.416720
   15.628000     31.408372
   15.643000     31.272722
   15.657000     31.138114
   15.672000     31.010811
   15.687000     30.969072
   15.702000     30.901247
   15.717000     30.677944
   15.732000     30.756205
   15.747000     30.815683
   15.761000     30.665423
   15.776000     30.459860
   15.791000     30.482816
   15.806000     30.498469
   15.821000     30.334644
   15.836000     30.211515
   15.851000     30.270993
   15.866000     30.145777
   15.880000     29.915170
   15.895000     29.916214
   15.910000     29.711693
   15.925000     29.778475
   15.940000     29.732563
   15.955000     29.741954
   15.970000     29.755520
   15.984000     29.687694
   15.999000     29.594825
   16.014000     29.554130
   16.029000     29.381958
   16.044000     29.408045
   16.059000     29.418479
   16.074000     29.343350
   16.088000     29.375697
   16.103000     29.162830
   16.118000     29.187873
   16.133000     29.105439
   16.148000     29.114831
   16.163000     28.890485
   16.178000     28.899876
   16.193000     28.952050
   16.207000     28.851876
   16.222000     28.865441
   16.237000     28.745443
   16.252000     28.622313
   16.267000     28.549271
   16.282000     28.554489
   16.297000     28.217448
   16.312000     28.224752
   16.326000     28.303013
   16.341000     28.420925
   16.356000     28.329099
   16.371000     28.369795
   16.386000     28.211187
   16.401000     27.962842
   16.416000     27.978494
   16.430000     27.953451
   16.445000     27.907538
   16.460000     27.919017
   16.475000     27.735366
   16.490000     27.667541
   16.505000     27.764584
   16.520000     27.588238
   16.535000     27.439021
   16.549000     27.391022
   16.564000     27.077982
   16.579000     26.987200
   16.594000     27.069634
   16.609000     26.948592
   16.624000     26.836941
   16.639000     26.926679
   16.654000     26.880767
   16.668000     26.855723
   16.683000     26.717985
   16.698000     26.704421
   16.713000     26.652247
   16.728000     26.637639
   16.743000     26.534335
   16.758000     26.423728
   16.773000     26.347554
   16.788000     26.189991
   16.802000     26.178513
   16.817000     26.266164
   16.832000     26.270338
   16.847000     26.173295
   16.862000     26.127383
   16.877000     26.181643
   16.892000     26.218165
   16.907000     26.079384
   16.921000     25.945820
   16.936000     25.891559
   16.951000     25.972950
   16.966000     25.908255
   16.981000     25.932255
   16.996000     25.829995
   17.011000     25.625475
   17.026000     25.378173
   17.041000     25.383390
   17.055000     25.340608
   17.070000     25.371913
   17.085000     25.547215
   17.100000     25.459564
   17.115000     25.275914
   17.130000     25.385478
   17.145000     25.230001
   17.160000     25.269653
   17.175000     25.117306
   17.189000     25.096437
   17.204000     25.110002
   17.219000     25.035915
   17.234000     24.950352
   17.249000     24.990004
   17.264000     24.918004
   17.279000     24.799049
   17.294000     24.632094
   17.309000     24.697832
   17.323000     24.808440
   17.338000     24.782353
   17.353000     24.748962
   17.368000     24.781310
   17.383000     24.645659
   17.398000     24.685311
   17.413000     24.459922
   17.428000     24.517313
   17.443000     24.573660
   17.457000     24.556964
   17.472000     24.475574
   17.487000     24.504791
   17.502000     24.234533
   17.517000     24.227228
   17.532000     24.432791
   17.547000     24.360792
   17.562000     24.390009
   17.577000     24.278358
   17.591000     24.368097
   17.606000     24.238707
   17.621000     24.109316
   17.636000     24.260620
   17.651000     24.299227
   17.666000     24.252272
   17.681000     24.157317
   17.696000     24.226185
   17.711000     24.205316
   17.726000     24.097839
   17.740000     24.170881
   17.755000     24.156273
   17.770000     23.946535
   17.785000     23.998709
   17.800000     24.057143
   17.815000     24.071752
   17.830000     24.172969
   17.845000     24.174011
   17.860000     24.016448
   17.875000     24.073839
   17.889000     24.236620
   17.904000     24.163577
   17.919000     24.131229
   17.934000     24.055057
   17.949000     24.082187
   17.964000     24.025840
   17.979000     24.046709
   17.994000     24.144794
   18.009000     24.036274
   18.024000     24.153142
   18.038000     24.248098
   18.053000     24.229316
   18.068000     24.136447
   18.083000     23.991405
   18.098000     24.002883
   18.113000     23.972623
   18.128000     24.120795
   18.143000     24.218880
   18.158000     24.199055
   18.173000     24.182359
   18.188000     24.186534
   18.202000     24.204272
   18.217000     24.165664
   18.232000     24.200098
   18.247000     24.382705
   18.262000     24.431748
   18.277000     24.361836
   18.292000     24.314880
   18.307000     24.398357
   18.322000     24.313836
   18.337000     24.355575
   18.352000     24.438009
   18.366000     24.388966
   18.381000     24.403574
   18.396000     24.340967
   18.411000     24.319054
   18.426000     24.458879
   18.441000     24.445314
   18.456000     24.435922
   18.471000     24.395226
   18.486000     24.230359
   18.501000     24.327402
   18.516000     24.571572
   18.530000     24.555921
   18.545000     24.561138
   18.560000     24.502704
   18.575000     24.464096
   18.590000     24.478704
   18.605000     24.636268
   18.620000     24.627920
   18.635000     24.510008
   18.650000     24.638354
   18.665000     24.609137
   18.680000     24.634181
   18.695000     24.710354
   18.710000     24.686354
   18.724000     24.556964
   18.739000     24.634181
   18.754000     24.612268
   18.769000     24.800092
   18.784000     24.769832
   18.799000     24.751049
   18.814000     24.859570
   18.829000     24.890874
   18.844000     24.829309
   18.859000     24.841831
   18.874000     24.894005
   18.889000     24.836613
   18.903000     24.961829
   18.918000     24.910699
   18.933000     24.858526
   18.948000     24.949308
   18.963000     24.960787
   18.978000     24.991047
   18.993000     24.958699
   19.008000     24.978525
   19.023000     25.002525
   19.038000     25.123568
   19.053000     24.977481
   19.068000     25.066176
   19.083000     25.057828
   19.098000     25.053655
   19.112000     25.272783
   19.127000     25.225827
   19.142000     25.056786
   19.157000     25.018177
   19.172000     25.075568
   19.187000     25.161132
   19.202000     25.160089
   19.217000     25.170523
   19.232000     25.120437
   19.247000     25.071394
   19.262000     25.225827
   19.277000     25.105828
   19.292000     25.169479
   19.307000     25.177827
   19.321000     25.107915
   19.336000     25.281131
   19.351000     25.122524
   19.366000     25.095393
   19.381000     25.285305
   19.396000     25.238349
   19.411000     25.120437
   19.426000     25.211219
   19.441000     25.223740
   19.456000     25.213305
   19.471000     25.168436
   19.486000     25.238349
   19.501000     25.132958
   19.516000     25.198696
   19.531000     25.218523
   19.545000     25.197653
   19.560000     25.129828
   19.575000     25.088089
   19.590000     25.192436
   19.605000     25.221653
   19.620000     25.286348
   19.635000     25.233132
   19.650000     25.000438
   19.665000     25.180958
   19.680000     25.170523
   19.695000     25.047394
   19.710000     25.192436
   19.725000     25.251914
   19.740000     25.137133
   19.755000     25.091220
   19.770000     24.934699
   19.785000     25.073480
   19.799000     25.026525
   19.814000     24.920091
   19.829000     24.928439
   19.844000     24.992090
   19.859000     25.125654
   19.874000     25.023394
   19.889000     24.969133
   19.904000     24.890874
   19.919000     24.934699
   19.934000     24.818875
   19.949000     24.905482
   19.964000     24.882526
   19.979000     24.767745
   19.994000     24.727049
   20.009000     24.805310
   20.024000     24.769832
   20.039000     24.691571
   20.054000     24.742701
   20.068000     24.543399
   20.083000     24.573660
   20.098000     24.585138
   20.113000     24.593485
   20.128000     24.501661
   20.143000     24.456791
   20.158000     24.396270
   20.173000     24.441139
   20.188000     24.472443
   20.203000     24.441139
   20.218000     24.385836
   20.233000     24.252272
   20.248000     24.392097
   20.263000     24.417139
   20.278000     24.364967
   20.293000     24.080099
   20.308000     24.016448
   20.323000     24.104099
   20.338000     24.103056
   20.353000     24.062361
   20.368000     23.994535
   20.382000     24.001840
   20.397000     23.879753
   20.412000     23.870363
   20.427000     23.902710
   20.442000     23.872449
   20.457000     23.680451
   20.472000     23.605322
   20.487000     23.602191
   20.502000     23.568801
   20.517000     23.368455
   20.532000     23.382020
   20.547000     23.300629
   20.562000     23.191065
   20.577000     23.290194
   20.592000     23.259935
   20.607000     23.214022
   20.622000     23.264108
   20.637000     23.159761
   20.652000     23.012632
   20.667000     23.044980
   20.682000     23.043937
   20.697000     22.858199
   20.712000     22.910373
   20.727000     22.947937
   20.742000     22.820634
   20.757000     22.765331
   20.771000     22.648463
   20.786000     22.710027
   20.801000     22.586898
   20.816000     22.499247
   20.831000     22.526376
   20.846000     22.464812
   20.861000     22.382378
   20.876000     22.371943
   20.891000     22.337509
   20.906000     22.239423
   20.921000     22.215423
   20.936000     22.247771
   20.951000     22.242554
   20.966000     22.216466
   20.981000     22.192467
   20.996000     22.065164
   21.011000     21.921165
   21.026000     21.833514
   21.041000     21.861687
   21.056000     21.918035
   21.071000     21.896122
   21.086000     21.639430
   21.101000     21.591430
   21.116000     21.569517
   21.131000     21.623777
   21.146000     21.543430
   21.161000     21.460996
   21.176000     21.427605
   21.191000     21.399431
   21.206000     21.275259
   21.221000     21.382736
   21.236000     21.327432
   21.251000     21.242911
   21.266000     21.091609
   21.281000     21.014392
   21.296000     20.889176
   21.310000     21.029001
   21.325000     20.950740
   21.340000     20.756655
   21.355000     20.742047
   21.370000     20.770221
   21.385000     20.728482
   21.400000     20.649178
   21.415000     20.698221
   21.430000     20.560484
   21.445000     20.550050
   21.460000     20.444659
   21.475000     20.522919
   21.490000     20.408138
   21.505000     20.319443
   21.520000     20.294399
   21.535000     20.230748
   21.550000     20.194227
   21.565000     20.266226
   21.580000     20.270400
   21.595000     20.127445
   21.610000     20.103445
   21.625000     20.058576
   21.640000     19.890578
   21.655000     19.815448
   21.670000     19.850925
   21.685000     19.816491
   21.700000     19.769536
   21.715000     19.711101
   21.730000     19.661014
   21.745000     19.742405
   21.760000     19.590059
   21.775000     19.585885
   21.790000     19.622407
   21.805000     19.482581
   21.820000     19.361540
   21.835000     19.347975
   21.850000     19.364670
   21.865000     19.291627
   21.880000     19.314583
   21.895000     19.176846
   21.910000     19.088151
   21.925000     19.148672
   21.940000     19.059978
   21.955000     18.993196
   21.970000     18.983804
   21.985000     18.921197
   22.000000     18.961891
