# Supplementary material for: Changing the game of time resolved X-ray diffraction on the mechanochemistry playground by downsizing
Source: Nat Commun. 2021 Oct 21;12:6134. doi: 10.1038/s41467-021-26264-1 (PMC8531352; doi:10.1038/s41467-021-26264-1)
Supplement: Supplementary file 3 — Source Data. [file 41467_2021_26264_MOESM3_ESM.zip › PXRD_raw_data/reactionIIIa_cocrystal_FormI_normalized/000139.xy]

    3.140900     20.105497
    3.155600     20.441880
    3.170400     20.533139
    3.185100     20.436574
    3.199800     20.703983
    3.214500     21.194231
    3.229300     21.483924
    3.244000     21.277001
    3.258700     21.568815
    3.273500     21.697213
    3.288200     21.944460
    3.302900     22.251131
    3.317600     22.549312
    3.332400     22.638448
    3.347100     23.111718
    3.361800     23.381250
    3.376500     23.576500
    3.391300     23.926677
    3.406000     24.458311
    3.420700     24.446638
    3.435400     24.069932
    3.450200     23.868314
    3.464900     23.504342
    3.479600     23.425817
    3.494400     23.785545
    3.509100     24.025363
    3.523800     24.202575
    3.538500     24.449821
    3.553300     24.565486
    3.568000     24.764981
    3.582700     24.752248
    3.597400     24.875340
    3.612200     25.198988
    3.626900     25.766701
    3.641600     25.897221
    3.656400     25.963012
    3.671100     26.125368
    3.685800     26.175241
    3.700500     26.488279
    3.715300     26.741893
    3.730000     27.075092
    3.744700     27.249119
    3.759500     27.503794
    3.774200     27.897479
    3.788900     27.974942
    3.803600     28.039671
    3.818400     27.888989
    3.833100     28.192476
    3.847800     28.130930
    3.862600     28.405766
    3.877300     28.781411
    3.892000     28.769739
    3.906700     28.845080
    3.921500     29.016985
    3.936200     29.154934
    3.950900     29.246192
    3.965700     29.612287
    3.980400     29.775703
    3.995100     29.978381
    4.009800     30.260646
    4.024600     30.600213
    4.039300     30.829419
    4.054000     31.189147
    4.068800     31.285712
    4.083500     31.422599
    4.098200     31.675151
    4.113000     32.110220
    4.127700     32.367018
    4.142400     32.559085
    4.157100     32.785108
    4.171900     33.209566
    4.186600     33.725282
    4.201300     33.871720
    4.216100     34.291932
    4.230800     34.351357
    4.245500     34.701534
    4.260300     34.830994
    4.275000     35.332915
    4.289700     35.608812
    4.304500     35.821041
    4.319200     35.856059
    4.333900     36.158485
    4.348600     36.328269
    4.363400     36.256110
    4.378100     36.413160
    4.392800     37.041357
    4.407600     37.385168
    4.422300     37.427614
    4.437000     37.686533
    4.451800     38.094012
    4.466500     38.022915
    4.481200     38.338075
    4.496000     38.522714
    4.510700     38.541814
    4.525400     38.843180
    4.540200     39.202908
    4.554900     39.699523
    4.569600     39.701645
    4.584400     39.831104
    4.599100     40.485830
    4.613800     40.526154
    4.628600     41.095988
    4.643300     41.186185
    4.658000     41.545914
    4.672700     42.052079
    4.687500     42.310998
    4.702200     42.632525
    4.716900     42.828837
    4.731700     43.358348
    4.746400     43.518580
    4.761100     43.722320
    4.775900     44.148900
    4.790600     44.473610
    4.805300     45.006304
    4.820100     45.318281
    4.834800     45.544305
    4.849500     45.906155
    4.864300     46.282860
    4.879000     46.472806
    4.893700     46.959871
    4.908500     47.121164
    4.923200     47.826825
    4.938000     48.086806
    4.952700     48.289484
    4.967400     48.824301
    4.982200     49.427031
    4.996900     50.038250
    5.011600     50.399039
    5.026400     50.778929
    5.041100     51.100455
    5.055800     51.365741
    5.070600     51.720163
    5.085300     52.082013
    5.100000     52.423702
    5.114800     53.138913
    5.129500     53.745887
    5.144200     54.185201
    5.159000     54.918452
    5.173700     55.771611
    5.188400     56.203497
    5.203200     56.390258
    5.217900     57.128815
    5.232700     57.341044
    5.247400     57.209461
    5.262100     57.886471
    5.276900     58.567727
    5.291600     59.289304
    5.306300     59.600219
    5.321100     59.966314
    5.335800     60.754744
    5.350500     61.199364
    5.365300     61.520890
    5.380000     62.011139
    5.394800     62.749695
    5.409500     63.036204
    5.424200     63.876630
    5.439000     64.876228
    5.453700     65.233833
    5.468400     65.355865
    5.483200     65.820646
    5.497900     66.323629
    5.512600     67.205439
    5.527400     67.893060
    5.542100     68.823683
    5.556900     69.378662
    5.571600     69.330911
    5.586300     70.037633
    5.601100     70.589428
    5.615800     70.875937
    5.630600     71.528540
    5.645300     72.372150
    5.660000     72.732939
    5.674800     73.570181
    5.689500     74.395751
    5.704200     74.657854
    5.719000     74.789436
    5.733700     75.536481
    5.748500     76.195452
    5.763200     76.774837
    5.777900     76.997677
    5.792700     77.481558
    5.807400     78.124612
    5.822200     78.460994
    5.836900     79.118903
    5.851600     79.776813
    5.866400     80.808245
    5.881100     81.347307
    5.895900     81.566964
    5.910600     81.861961
    5.925300     82.495465
    5.940100     83.334829
    5.954800     84.341855
    5.969600     85.273539
    5.984300     86.938474
    5.999000     88.887797
    6.013800     90.506041
    6.028500     90.879564
    6.043300     90.296996
    6.058000     90.080522
    6.072700     89.044846
    6.087500     88.415587
    6.102200     87.897748
    6.117000     87.776778
    6.131700     88.218215
    6.146500     88.272333
    6.161200     88.141812
    6.175900     88.316900
    6.190700     88.362530
    6.205400     88.240498
    6.220200     88.358286
    6.234900     88.816700
    6.249600     89.106392
    6.264400     88.956771
    6.279100     89.050151
    6.293900     89.129737
    6.308600     89.643331
    6.323400     89.938329
    6.338100     90.163291
    6.352800     90.274712
    6.367600     90.035955
    6.382300     89.946818
    6.397100     90.429639
    6.411800     91.066326
    6.426600     91.667994
    6.441300     91.441970
    6.456000     90.953844
    6.470800     90.720392
    6.485500     90.622767
    6.500300     90.430700
    6.515000     90.120846
    6.529800     90.127212
    6.544500     90.586688
    6.559300     90.806345
    6.574000     90.706597
    6.588700     91.245659
    6.603500     91.005840
    6.618200     90.509225
    6.633000     90.174964
    6.647700     89.690021
    6.662500     89.530850
    6.677200     88.852779
    6.692000     88.654344
    6.706700     88.530191
    6.721500     88.437872
    6.736200     88.391181
    6.750900     88.281883
    6.765700     87.719477
    6.780400     87.776778
    6.795200     87.877588
    6.809900     87.765106
    6.824700     87.470108
    6.839400     87.148581
    6.854200     86.518262
    6.868900     86.029074
    6.883700     85.972834
    6.898400     85.675714
    6.913200     85.574904
    6.927900     85.321291
    6.942700     84.950952
    6.957400     84.497843
    6.972200     84.028817
    6.986900     83.792182
    7.001600     83.797488
    7.016400     83.542813
    7.031100     83.161862
    7.045900     83.012242
    7.060600     82.808502
    7.075400     82.357516
    7.090100     82.418001
    7.104900     82.275808
    7.119600     82.139981
    7.134400     81.770703
    7.149100     80.962111
    7.163900     80.827345
    7.178600     80.840079
    7.193400     80.311630
    7.208100     79.999654
    7.222900     79.944474
    7.237600     79.795914
    7.252400     79.132699
    7.267100     79.018095
    7.281900     78.747503
    7.296600     78.687018
    7.311400     78.123551
    7.326100     77.721377
    7.340900     77.517637
    7.355600     77.282063
    7.370400     77.141992
    7.385100     76.929763
    7.399900     76.870339
    7.414600     76.774837
    7.429400     76.238959
    7.444100     75.887720
    7.458900     75.299846
    7.473600     75.265890
    7.488400     75.420816
    7.503200     74.882817
    7.517900     74.593125
    7.532700     73.866240
    7.547400     73.247593
    7.562200     73.325057
    7.576900     72.992919
    7.591700     72.335009
    7.606400     72.266035
    7.621200     71.627227
    7.635900     71.322679
    7.650700     71.149712
    7.665400     70.756027
    7.680200     69.894378
    7.694900     69.538895
    7.709700     69.480532
    7.724400     69.139905
    7.739200     69.129293
    7.754000     68.815195
    7.768700     68.466078
    7.783500     68.391798
    7.798200     68.243238
    7.813000     67.559861
    7.827700     67.469664
    7.842500     66.974110
    7.857200     66.621810
    7.872000     66.454149
    7.886700     65.793056
    7.901500     65.507609
    7.916300     65.486385
    7.931000     65.000381
    7.945800     64.580169
    7.960500     64.216197
    7.975300     64.055964
    7.990000     63.903159
    8.004800     63.647423
    8.019600     63.544492
    8.034300     62.921600
    8.049100     62.507754
    8.063800     62.557628
    8.078600     62.582034
    8.093300     62.081175
    8.108100     61.829683
    8.122900     61.369146
    8.137600     61.132512
    8.152400     60.978645
    8.167100     60.474602
    8.181900     60.433217
    8.196600     59.988598
    8.211400     59.470760
    8.226200     59.617198
    8.240900     59.150294
    8.255700     58.823462
    8.270400     58.602744
    8.285200     58.501935
    8.300000     58.219670
    8.314700     57.834476
    8.329500     57.647714
    8.344200     57.300720
    8.359000     57.150037
    8.373800     56.831695
    8.388500     56.479395
    8.403300     56.282022
    8.418000     55.888337
    8.432800     55.819363
    8.447600     55.786467
    8.462300     55.495714
    8.477100     55.625174
    8.491800     55.355642
    8.506600     55.173126
    8.521400     54.698795
    8.536100     54.751852
    8.550900     54.994854
    8.565600     54.961959
    8.580400     54.473833
    8.595200     53.905059
    8.609900     53.386159
    8.624700     53.008393
    8.639500     52.577568
    8.654200     52.400357
    8.669000     51.885702
    8.683700     51.522791
    8.698500     51.428349
    8.713300     51.354069
    8.728000     51.173674
    8.742800     50.659019
    8.757600     50.323698
    8.772300     50.160282
    8.787100     49.865283
    8.801800     49.395197
    8.816600     49.514045
    8.831400     49.288021
    8.846100     48.845524
    8.860900     48.551587
    8.875700     48.231121
    8.890400     47.949918
    8.905200     47.672960
    8.920000     47.568967
    8.934700     47.392818
    8.949500     47.012928
    8.964300     47.050068
    8.979000     46.749764
    8.993800     46.556637
    9.008600     46.397464
    9.023300     46.419749
    9.038100     46.141728
    9.052900     45.989985
    9.067600     45.786245
    9.082400     45.714088
    9.097200     45.777756
    9.111900     45.381949
    9.126700     45.280079
    9.141500     45.211105
    9.156200     44.877906
    9.171000     44.793015
    9.185800     44.562747
    9.200500     44.230608
    9.215300     43.975933
    9.230100     43.897409
    9.244800     43.579066
    9.259600     43.256478
    9.274400     43.271334
    9.289100     43.256478
    9.303900     42.760923
    9.318700     42.389523
    9.333400     42.375729
    9.348200     42.383156
    9.363000     42.082853
    9.377800     41.690229
    9.392500     41.585176
    9.407300     41.490734
    9.422100     41.163902
    9.436800     41.022769
    9.451600     40.954857
    9.466400     40.893310
    9.481200     40.602556
    9.495900     40.182344
    9.510700     39.972237
    9.525500     40.206749
    9.540200     39.991337
    9.555000     39.593408
    9.569800     39.329183
    9.584600     39.208213
    9.599300     39.059653
    9.614100     38.732821
    9.628900     38.632012
    9.643600     38.468596
    9.658400     38.392194
    9.673200     38.218166
    9.688000     38.107807
    9.702700     38.038833
    9.717500     37.949697
    9.732300     37.557073
    9.747100     37.207957
    9.761800     37.289665
    9.776600     37.067886
    9.791400     36.876879
    9.806200     37.152777
    9.820900     36.969199
    9.835700     36.759093
    9.850500     36.392998
    9.865300     36.221093
    9.880000     36.356919
    9.894800     36.004619
    9.909600     35.842265
    9.924400     35.691582
    9.939100     35.554694
    9.953900     35.411440
    9.968700     35.392339
    9.983500     35.254391
    9.998200     34.929681
   10.013000     34.826749
   10.028000     34.777936
   10.043000     34.500978
   10.057000     34.198552
   10.072000     34.155045
   10.087000     34.272832
   10.102000     34.167779
   10.116000     33.896125
   10.131000     33.741199
   10.146000     33.420734
   10.161000     33.388899
   10.176000     33.277479
   10.190000     32.903956
   10.205000     32.873183
   10.220000     32.830737
   10.235000     32.619569
   10.249000     32.682177
   10.264000     32.551657
   10.279000     32.461459
   10.294000     32.351100
   10.309000     32.114465
   10.323000     32.073081
   10.338000     32.165400
   10.353000     31.969088
   10.368000     31.815223
   10.382000     31.802489
   10.397000     31.888441
   10.412000     31.684702
   10.427000     31.612543
   10.442000     31.580709
   10.456000     31.344074
   10.471000     31.479901
   10.486000     31.488390
   10.501000     31.461862
   10.516000     31.467167
   10.530000     31.518102
   10.545000     31.427904
   10.560000     31.472473
   10.575000     31.542508
   10.589000     31.790816
   10.604000     31.598749
   10.619000     31.514918
   10.634000     31.447006
   10.649000     31.387581
   10.663000     31.192331
   10.678000     31.199759
   10.693000     31.111684
   10.708000     30.709510
   10.722000     30.571561
   10.737000     30.438919
   10.752000     30.135431
   10.767000     29.950793
   10.782000     29.843617
   10.796000     29.637754
   10.811000     29.524212
   10.826000     29.369285
   10.841000     29.340634
   10.856000     29.048820
   10.870000     28.993640
   10.885000     28.936338
   10.900000     28.738966
   10.915000     28.938461
   10.930000     28.831285
   10.944000     28.604200
   10.959000     28.561754
   10.974000     28.481108
   10.989000     28.489597
   11.003000     28.468374
   11.018000     28.335731
   11.033000     28.371810
   11.048000     28.252962
   11.063000     28.248717
   11.077000     28.265696
   11.092000     28.328303
   11.107000     28.480046
   11.122000     28.468374
   11.137000     28.382421
   11.151000     28.371810
   11.166000     28.520370
   11.181000     28.575550
   11.196000     28.268879
   11.211000     28.322997
   11.225000     28.237044
   11.240000     28.157458
   11.255000     28.298590
   11.270000     28.174437
   11.284000     27.850788
   11.299000     27.921884
   11.314000     28.188231
   11.329000     28.050283
   11.344000     27.990859
   11.358000     28.055588
   11.373000     28.125624
   11.388000     28.012081
   11.403000     28.083178
   11.418000     28.123502
   11.432000     27.908090
   11.447000     27.799853
   11.462000     27.921884
   11.477000     27.917641
   11.492000     28.027999
   11.506000     28.026938
   11.521000     28.151092
   11.536000     28.034366
   11.551000     27.796669
   11.566000     27.932496
   11.580000     27.910212
   11.595000     28.043916
   11.610000     27.769079
   11.625000     27.843359
   11.640000     27.705412
   11.654000     27.948414
   11.669000     27.900662
   11.684000     27.776508
   11.699000     27.719206
   11.714000     27.636437
   11.728000     27.498489
   11.743000     27.615214
   11.758000     27.641743
   11.773000     27.570646
   11.788000     27.740429
   11.802000     27.719206
   11.817000     27.677822
   11.832000     27.620519
   11.847000     27.736185
   11.862000     27.779692
   11.876000     27.845482
   11.891000     27.849727
   11.906000     27.801975
   11.921000     27.800914
   11.936000     27.904907
   11.950000     28.003593
   11.965000     28.259328
   11.980000     28.326180
   11.995000     28.447151
   12.010000     28.610568
   12.024000     28.605261
   12.039000     28.726232
   12.054000     28.883281
   12.069000     29.095510
   12.084000     29.196319
   12.098000     29.210114
   12.113000     29.288639
   12.128000     29.246192
   12.143000     29.470094
   12.158000     29.327901
   12.172000     29.358674
   12.187000     29.292882
   12.202000     29.237704
   12.217000     29.302433
   12.232000     29.112488
   12.246000     29.052003
   12.261000     29.176157
   12.276000     29.083838
   12.291000     29.198441
   12.306000     29.100815
   12.320000     29.256804
   12.335000     29.481766
   12.350000     29.379896
   12.365000     29.321534
   12.380000     29.486011
   12.394000     29.504051
   12.409000     29.758726
   12.424000     29.969893
   12.439000     30.134370
   12.454000     30.428307
   12.468000     30.498343
   12.483000     30.614007
   12.498000     30.811380
   12.513000     30.954634
   12.528000     30.953574
   12.543000     31.091522
   12.557000     31.015120
   12.572000     31.007692
   12.587000     31.057565
   12.602000     30.962062
   12.617000     30.707387
   12.631000     30.837909
   12.646000     30.887782
   12.661000     30.691470
   12.676000     30.777423
   12.691000     30.858070
   12.705000     31.018303
   12.720000     30.837909
   12.735000     30.830481
   12.750000     31.118051
   12.765000     31.036342
   12.779000     31.150946
   12.794000     31.346196
   12.809000     31.550997
   12.824000     31.755798
   12.839000     31.939376
   12.854000     32.246047
   12.868000     32.407340
   12.883000     32.625937
   12.898000     33.092839
   12.913000     33.432406
   12.928000     33.335841
   12.942000     33.352820
   12.957000     33.295519
   12.972000     33.310374
   12.987000     33.115124
   13.002000     32.822249
   13.017000     32.747967
   13.031000     32.814820
   13.046000     32.697033
   13.061000     32.830737
   13.076000     33.037661
   13.091000     33.178792
   13.105000     33.197893
   13.120000     32.890161
   13.135000     33.014315
   13.150000     33.090718
   13.165000     33.118307
   13.179000     33.207443
   13.194000     33.163936
   13.209000     33.389961
   13.224000     33.522603
   13.239000     33.543826
   13.254000     33.706181
   13.268000     33.902493
   13.283000     34.137006
   13.298000     34.481878
   13.313000     34.671822
   13.328000     34.730185
   13.343000     34.700473
   13.357000     34.551913
   13.372000     34.573136
   13.387000     34.641049
   13.402000     34.554035
   13.417000     34.410781
   13.431000     34.428820
   13.446000     34.528568
   13.461000     34.627254
   13.476000     34.681373
   13.491000     34.620887
   13.506000     34.769447
   13.520000     34.826749
   13.535000     34.857522
   13.550000     34.869195
   13.565000     34.887234
   13.580000     35.118564
   13.595000     35.135542
   13.609000     34.986982
   13.624000     34.768387
   13.639000     34.810832
   13.654000     34.846911
   13.669000     34.992288
   13.683000     35.109014
   13.698000     35.181171
   13.713000     35.261819
   13.728000     35.413562
   13.743000     35.529227
   13.758000     35.286225
   13.772000     35.130236
   13.787000     35.439030
   13.802000     35.599263
   13.817000     35.445396
   13.832000     35.514370
   13.847000     35.757372
   13.861000     35.791330
   13.876000     35.723416
   13.891000     35.658686
   13.906000     35.783901
   13.921000     35.627913
   13.936000     35.566367
   13.950000     35.544083
   13.965000     35.462375
   13.980000     35.359444
   13.995000     35.621546
   14.010000     35.669298
   14.025000     35.662930
   14.039000     35.552572
   14.054000     35.541960
   14.069000     35.539838
   14.084000     35.329731
   14.099000     35.472986
   14.114000     35.806185
   14.128000     35.643830
   14.143000     35.670358
   14.158000     35.343527
   14.173000     35.482536
   14.188000     35.500576
   14.203000     35.517554
   14.217000     35.514370
   14.232000     35.524982
   14.247000     35.514370
   14.262000     35.547266
   14.277000     35.461314
   14.292000     35.534532
   14.306000     35.544083
   14.321000     35.543022
   14.336000     35.537715
   14.351000     35.543022
   14.366000     35.450702
   14.381000     35.458130
   14.395000     35.479353
   14.410000     35.500576
   14.425000     35.424173
   14.440000     35.571673
   14.455000     35.554694
   14.470000     35.519676
   14.484000     35.448580
   14.499000     35.398706
   14.514000     35.350954
   14.529000     35.508004
   14.544000     35.294713
   14.559000     35.280919
   14.573000     35.276674
   14.588000     35.251206
   14.603000     34.976371
   14.618000     35.105831
   14.633000     35.073996
   14.648000     34.871317
   14.662000     34.997593
   14.677000     35.026244
   14.692000     34.821443
   14.707000     34.689862
   14.722000     34.757774
   14.737000     34.888295
   14.752000     34.720635
   14.766000     34.701534
   14.781000     34.777936
   14.796000     34.630438
   14.811000     34.601786
   14.826000     34.474450
   14.841000     34.455349
   14.855000     34.475510
   14.870000     34.452165
   14.885000     34.580564
   14.900000     34.542362
   14.915000     34.480816
   14.930000     34.421392
   14.945000     34.425637
   14.959000     34.194307
   14.974000     34.230386
   14.989000     34.289810
   15.004000     34.044686
   15.019000     33.840946
   15.034000     33.781523
   15.048000     33.973590
   15.063000     33.934327
   15.078000     33.791072
   15.093000     33.642512
   15.108000     33.682836
   15.123000     33.750749
   15.138000     33.492891
   15.152000     33.594761
   15.167000     33.661613
   15.182000     33.637206
   15.197000     33.561866
   15.212000     33.424978
   15.227000     33.185159
   15.242000     33.056761
   15.256000     33.025988
   15.271000     33.020682
   15.286000     32.988848
   15.301000     32.766008
   15.316000     32.779802
   15.331000     32.933668
   15.345000     32.992031
   15.360000     32.856205
   15.375000     32.781925
   15.390000     32.587735
   15.405000     32.291676
   15.420000     32.265148
   15.435000     32.361711
   15.449000     32.247108
   15.464000     32.204662
   15.479000     32.082630
   15.494000     31.992433
   15.509000     31.942560
   15.524000     31.872524
   15.539000     31.804611
   15.553000     31.671968
   15.568000     31.449128
   15.583000     31.496879
   15.598000     31.473534
   15.613000     31.391826
   15.628000     31.344074
   15.643000     31.359992
   15.657000     31.220981
   15.672000     31.367420
   15.687000     31.156252
   15.702000     31.115928
   15.717000     31.105317
   15.732000     31.115928
   15.747000     30.989652
   15.761000     30.846398
   15.776000     30.611885
   15.791000     30.564133
   15.806000     30.453774
   15.821000     30.315825
   15.836000     30.356149
   15.851000     30.170449
   15.866000     30.188489
   15.880000     30.190610
   15.895000     29.978381
   15.910000     29.882879
   15.925000     29.821333
   15.940000     29.818149
   15.955000     29.853166
   15.970000     29.679139
   15.984000     29.556046
   15.999000     29.444627
   16.014000     29.371407
   16.029000     29.606981
   16.044000     29.587881
   16.059000     29.509356
   16.074000     29.511479
   16.088000     29.412792
   16.103000     29.289699
   16.118000     29.187829
   16.133000     29.056248
   16.148000     29.186769
   16.163000     29.030780
   16.178000     28.998945
   16.193000     29.147506
   16.207000     29.008496
   16.222000     28.863119
   16.237000     28.676358
   16.252000     28.753822
   16.267000     28.605261
   16.282000     28.508698
   16.297000     28.515064
   16.312000     28.663624
   16.326000     28.520370
   16.341000     28.435478
   16.356000     28.321936
   16.371000     28.213699
   16.386000     28.191416
   16.401000     28.412133
   16.416000     28.210516
   16.430000     28.197782
   16.445000     28.013143
   16.460000     27.925068
   16.475000     27.888989
   16.490000     27.651292
   16.505000     27.659782
   16.520000     27.752102
   16.535000     27.581257
   16.549000     27.390251
   16.564000     27.342500
   16.579000     27.338255
   16.594000     27.271403
   16.609000     27.169533
   16.624000     26.977467
   16.639000     27.040074
   16.654000     26.886208
   16.668000     26.876657
   16.683000     26.787522
   16.698000     26.741893
   16.713000     26.613494
   16.728000     26.700508
   16.743000     26.665490
   16.758000     26.534969
   16.773000     26.565743
   16.788000     26.576354
   16.802000     26.388532
   16.817000     26.252705
   16.832000     26.437344
   16.847000     26.227237
   16.862000     26.024559
   16.877000     26.132796
   16.892000     26.170996
   16.907000     26.010764
   16.921000     26.077616
   16.936000     26.082922
   16.951000     25.992725
   16.966000     25.873876
   16.981000     25.740172
   16.996000     25.758212
   17.011000     25.784740
   17.026000     25.658464
   17.041000     25.437747
   17.055000     25.564022
   17.070000     25.437747
   17.085000     25.441990
   17.100000     25.541738
   17.115000     25.450480
   17.130000     25.445175
   17.145000     25.523699
   17.160000     25.448358
   17.175000     25.120465
   17.189000     25.116220
   17.204000     25.188377
   17.219000     25.173521
   17.234000     25.160787
   17.249000     25.142748
   17.264000     25.030267
   17.279000     24.823343
   17.294000     24.758614
   17.309000     24.830771
   17.323000     24.820160
   17.338000     24.821222
   17.353000     24.806366
   17.368000     24.767103
   17.383000     24.716169
   17.398000     24.568669
   17.413000     24.567608
   17.428000     24.570792
   17.443000     24.547447
   17.457000     24.486961
   17.472000     24.491206
   17.487000     24.503940
   17.502000     24.467860
   17.517000     24.389336
   17.532000     24.373419
   17.547000     24.424353
   17.562000     24.540019
   17.577000     24.566547
   17.591000     24.514551
   17.606000     24.268365
   17.621000     24.436026
   17.636000     24.245020
   17.651000     24.307628
   17.666000     24.218492
   17.681000     24.257754
   17.696000     24.263059
   17.711000     24.172862
   17.726000     24.132539
   17.740000     24.184535
   17.755000     24.152701
   17.770000     24.121927
   17.785000     24.256693
   17.800000     24.135723
   17.815000     24.238654
   17.830000     24.151640
   17.845000     24.181351
   17.860000     24.132539
   17.875000     23.967001
   17.889000     24.160129
   17.904000     24.293833
   17.919000     24.138906
   17.934000     24.141029
   17.949000     24.202575
   17.964000     24.267304
   17.979000     24.179230
   17.994000     24.119805
   18.009000     24.259876
   18.024000     24.282161
   18.038000     24.241837
   18.053000     24.182413
   18.068000     24.085849
   18.083000     24.219553
   18.098000     24.354318
   18.113000     24.301261
   18.128000     24.231226
   18.143000     24.174985
   18.158000     24.237592
   18.173000     24.332034
   18.188000     24.453005
   18.202000     24.335218
   18.217000     24.308689
   18.232000     24.334156
   18.247000     24.490144
   18.262000     24.409498
   18.277000     24.490144
   18.292000     24.403131
   18.307000     24.431781
   18.322000     24.467860
   18.337000     24.439209
   18.352000     24.479533
   18.366000     24.538957
   18.381000     24.465739
   18.396000     24.611115
   18.411000     24.589892
   18.426000     24.549568
   18.441000     24.559119
   18.456000     24.564424
   18.471000     24.456188
   18.486000     24.578220
   18.501000     24.647194
   18.516000     24.584586
   18.530000     24.529407
   18.545000     24.603687
   18.560000     24.509246
   18.575000     24.536835
   18.590000     24.642949
   18.605000     24.625971
   18.620000     24.692823
   18.635000     24.615359
   18.650000     24.632338
   18.665000     24.647194
   18.680000     24.798938
   18.695000     24.925213
   18.710000     24.725718
   18.724000     24.683273
   18.739000     24.806366
   18.754000     24.751186
   18.769000     24.752248
   18.784000     24.936886
   18.799000     24.917785
   18.814000     24.905052
   18.829000     24.830771
   18.844000     24.843505
   18.859000     25.029206
   18.874000     24.902930
   18.889000     24.975088
   18.903000     24.948558
   18.918000     24.769225
   18.933000     24.962354
   18.948000     25.014350
   18.963000     25.001616
   18.978000     25.017533
   18.993000     25.014350
   19.008000     25.191560
   19.023000     25.057857
   19.038000     25.091813
   19.053000     25.197928
   19.068000     25.167155
   19.083000     25.332693
   19.098000     25.213845
   19.112000     25.200050
   19.127000     25.214906
   19.142000     25.312532
   19.157000     25.119403
   19.172000     25.072713
   19.187000     25.227640
   19.202000     25.272208
   19.217000     25.423951
   19.232000     25.324204
   19.247000     25.193683
   19.262000     25.272208
   19.277000     25.282819
   19.292000     25.275391
   19.307000     25.246740
   19.321000     25.310409
   19.336000     25.300858
   19.351000     25.329509
   19.366000     25.298736
   19.381000     25.307226
   19.396000     25.248863
   19.411000     25.158666
   19.426000     25.214906
   19.441000     25.279636
   19.456000     25.356038
   19.471000     25.255229
   19.486000     25.314654
   19.501000     25.319960
   19.516000     25.263719
   19.531000     25.297675
   19.545000     25.245680
   19.560000     25.262657
   19.575000     25.299798
   19.590000     25.226578
   19.605000     25.153360
   19.620000     25.272208
   19.635000     25.342243
   19.650000     25.311470
   19.665000     25.262657
   19.680000     25.203233
   19.695000     25.084386
   19.710000     24.986760
   19.725000     25.061040
   19.740000     25.087569
   19.755000     25.165032
   19.770000     25.175643
   19.785000     25.174583
   19.799000     25.195805
   19.814000     25.097119
   19.829000     25.086507
   19.844000     25.117280
   19.859000     25.173521
   19.874000     25.104547
   19.889000     25.132137
   19.904000     25.151238
   19.919000     24.892318
   19.934000     24.888074
   19.949000     24.970843
   19.964000     24.867912
   19.979000     24.934764
   19.994000     24.819099
   20.009000     24.712985
   20.024000     24.810610
   20.039000     24.788326
   20.054000     24.706618
   20.068000     24.624910
   20.083000     24.664172
   20.098000     24.631276
   20.113000     24.604748
   20.128000     24.580341
   20.143000     24.617482
   20.158000     24.837139
   20.173000     24.673723
   20.188000     24.447699
   20.203000     24.467860
   20.218000     24.561241
   20.233000     24.532591
   20.248000     24.442393
   20.263000     24.571853
   20.278000     24.412681
   20.293000     24.443454
   20.308000     24.409498
   20.323000     24.226981
   20.338000     24.181351
   20.353000     24.240776
   20.368000     24.161190
   20.382000     24.103888
   20.397000     23.974428
   20.412000     23.922432
   20.427000     23.721877
   20.442000     23.877865
   20.457000     23.814196
   20.472000     23.645474
   20.487000     23.669880
   20.502000     23.775995
   20.517000     23.462957
   20.532000     23.586050
   20.547000     23.572255
   20.562000     23.401410
   20.577000     23.506464
   20.592000     23.469324
   20.607000     23.323947
   20.622000     23.219955
   20.637000     23.248606
   20.652000     23.316519
   20.667000     23.183876
   20.682000     23.007726
   20.697000     23.184938
   20.712000     23.222077
   20.727000     23.104290
   20.742000     22.900551
   20.757000     22.853860
   20.771000     22.973770
   20.786000     22.950424
   20.801000     22.820965
   20.816000     22.850677
   20.831000     22.677710
   20.846000     22.532334
   20.861000     22.557801
   20.876000     22.587513
   20.891000     22.436831
   20.906000     22.436831
   20.921000     22.364673
   20.936000     22.289332
   20.951000     22.302065
   20.966000     22.261742
   20.981000     22.106815
   20.996000     22.067553
   21.011000     22.013435
   21.026000     21.970988
   21.041000     21.997517
   21.056000     21.975233
   21.071000     21.895648
   21.086000     21.859568
   21.101000     21.815000
   21.116000     21.681296
   21.131000     21.747087
   21.146000     21.649462
   21.161000     21.707825
   21.176000     21.610200
   21.191000     21.555020
   21.206000     21.576243
   21.221000     21.428744
   21.236000     21.302468
   21.251000     21.339608
   21.266000     21.231371
   21.281000     21.043548
   21.296000     21.058404
   21.310000     21.053099
   21.325000     21.041426
   21.340000     21.020203
   21.355000     21.005347
   21.370000     20.818586
   21.385000     20.761284
   21.400000     20.826014
   21.415000     20.815402
   21.430000     20.761284
   21.445000     20.682759
   21.460000     20.665782
   21.475000     20.647742
   21.490000     20.574523
   21.505000     20.463102
   21.520000     20.450369
   21.535000     20.334704
   21.550000     20.315604
   21.565000     20.430207
   21.580000     20.325154
   21.595000     20.116109
   21.610000     20.169165
   21.625000     20.024850
   21.640000     19.950570
   21.655000     20.083213
   21.670000     20.102314
   21.685000     19.957998
   21.700000     19.799888
   21.715000     19.769115
   21.730000     19.783971
   21.745000     19.764870
   21.760000     19.725608
   21.775000     19.676795
   21.790000     19.730913
   21.805000     19.566436
   21.820000     19.525052
   21.835000     19.537785
   21.850000     19.496400
   21.865000     19.567497
   21.880000     19.484728
   21.895000     19.354207
   21.910000     19.311761
   21.925000     19.381796
   21.940000     19.226870
   21.955000     19.152590
   21.970000     19.316006
   21.985000     19.129245
   22.000000     19.074065
