# Supplementary material for: Changing the game of time resolved X-ray diffraction on the mechanochemistry playground by downsizing
Source: Nat Commun. 2021 Oct 21;12:6134. doi: 10.1038/s41467-021-26264-1 (PMC8531352; doi:10.1038/s41467-021-26264-1)
Supplement: Supplementary file 3 — Source Data. [file 41467_2021_26264_MOESM3_ESM.zip › PXRD_raw_data/reactionIIIa_cocrystal_FormI_normalized/000028.xy]

    3.140900     20.275396
    3.155600     20.450130
    3.170400     20.510098
    3.185100     20.469775
    3.199800     20.353975
    3.214500     20.873008
    3.229300     21.224545
    3.244000     21.193526
    3.258700     21.375499
    3.273500     21.372396
    3.288200     21.518181
    3.302900     21.768393
    3.317600     21.929686
    3.332400     22.255374
    3.347100     22.366005
    3.361800     22.312241
    3.376500     22.647235
    3.391300     23.268627
    3.406000     24.250862
    3.420700     24.538295
    3.435400     24.143333
    3.450200     23.690471
    3.464900     23.579840
    3.479600     23.681166
    3.494400     23.754575
    3.509100     23.562264
    3.523800     23.638775
    3.538500     24.226047
    3.553300     24.184690
    3.568000     24.364595
    3.582700     24.615839
    3.597400     24.697520
    3.612200     25.092482
    3.626900     25.204147
    3.641600     25.300303
    3.656400     25.486410
    3.671100     25.818302
    3.685800     26.012681
    3.700500     26.457272
    3.715300     26.962864
    3.730000     26.891523
    3.744700     26.991814
    3.759500     27.268908
    3.774200     27.308198
    3.788900     27.314401
    3.803600     27.580122
    3.818400     28.061933
    3.833100     28.147749
    3.847800     28.203582
    3.862600     28.241837
    3.877300     28.284229
    3.892000     28.526168
    3.906700     28.930435
    3.921500     29.153765
    3.936200     29.520810
    3.950900     29.355382
    3.965700     29.699680
    3.980400     29.646950
    3.995100     29.804107
    4.009800     30.111185
    4.024600     30.493740
    4.039300     30.841141
    4.054000     30.949703
    4.068800     31.198881
    4.083500     31.339496
    4.098200     31.618657
    4.113000     31.892650
    4.127700     32.198693
    4.142400     32.340342
    4.157100     32.568841
    4.171900     33.038246
    4.186600     33.460089
    4.201300     33.615179
    4.216100     34.101127
    4.230800     34.196248
    4.245500     34.551921
    4.260300     34.711146
    4.275000     35.126787
    4.289700     35.394575
    4.304500     35.421457
    4.319200     35.755417
    4.333900     36.045952
    4.348600     36.397489
    4.363400     36.629089
    4.378100     36.619784
    4.392800     36.895843
    4.407600     37.321823
    4.422300     37.484150
    4.437000     37.559628
    4.451800     37.595815
    4.466500     37.853264
    4.481200     38.064186
    4.496000     38.294753
    4.510700     38.909942
    4.525400     39.067100
    4.540200     38.992657
    4.554900     39.439315
    4.569600     39.742257
    4.584400     40.164101
    4.599100     40.573537
    4.613800     40.531147
    4.628600     40.691406
    4.643300     40.936447
    4.658000     41.080164
    4.672700     41.790475
    4.687500     42.083078
    4.702200     42.423241
    4.716900     42.849221
    4.731700     42.986734
    4.746400     43.586414
    4.761100     43.913136
    4.775900     44.025835
    4.790600     44.330844
    4.805300     44.779571
    4.820100     44.837471
    4.834800     45.352369
    4.849500     46.007881
    4.864300     46.026492
    4.879000     46.544491
    4.893700     47.051118
    4.908500     47.391282
    4.923200     47.658036
    4.938000     47.996132
    4.952700     48.595812
    4.967400     48.978366
    4.982200     49.342310
    4.996900     49.413652
    5.011600     50.111555
    5.026400     50.731914
    5.041100     50.844613
    5.055800     51.001770
    5.070600     51.621096
    5.085300     52.336576
    5.100000     52.577482
    5.114800     53.003462
    5.129500     53.498714
    5.144200     54.186279
    5.159000     54.721856
    5.173700     55.141631
    5.188400     55.100274
    5.203200     55.734074
    5.217900     56.597407
    5.232700     56.947910
    5.247400     56.922062
    5.262100     57.610660
    5.276900     58.747984
    5.291600     59.240136
    5.306300     59.439684
    5.321100     60.247185
    5.335800     60.628706
    5.350500     60.741404
    5.365300     61.506514
    5.380000     62.431883
    5.394800     62.698637
    5.409500     62.971594
    5.424200     63.767722
    5.439000     64.310536
    5.453700     64.864723
    5.468400     65.366180
    5.483200     66.096136
    5.497900     66.771293
    5.512600     67.193136
    5.527400     67.695627
    5.542100     67.930330
    5.556900     68.826748
    5.571600     69.538093
    5.586300     69.812085
    5.601100     70.424173
    5.615800     71.021785
    5.630600     71.509801
    5.645300     72.079496
    5.660000     72.585089
    5.674800     73.259213
    5.689500     73.871300
    5.704200     74.848365
    5.719000     75.390145
    5.733700     75.341550
    5.748500     75.885398
    5.763200     76.373414
    5.777900     77.334970
    5.792700     77.982211
    5.807400     78.218982
    5.822200     78.657368
    5.836900     78.729743
    5.851600     79.446258
    5.866400     80.080058
    5.881100     80.627008
    5.895900     81.137770
    5.910600     81.836708
    5.925300     82.234772
    5.940100     82.401234
    5.954800     82.398132
    5.969600     83.383469
    5.984300     84.787548
    5.999000     86.691016
    6.013800     88.582077
    6.028500     89.503309
    6.043300     88.402172
    6.058000     87.364105
    6.072700     86.950533
    6.087500     86.413922
    6.102200     86.223679
    6.117000     86.757187
    6.131700     87.114927
    6.146500     87.395123
    6.161200     87.530568
    6.175900     87.773542
    6.190700     87.919326
    6.205400     88.257421
    6.220200     88.343239
    6.234900     88.376324
    6.249600     88.604823
    6.264400     89.092839
    6.279100     88.923274
    6.293900     88.847796
    6.308600     88.974971
    6.323400     89.224147
    6.338100     89.212774
    6.352800     89.035972
    6.367600     89.217944
    6.382300     89.645992
    6.397100     89.912746
    6.411800     89.531225
    6.426600     89.579820
    6.441300     89.811421
    6.456000     89.640822
    6.470800     89.791776
    6.485500     89.820727
    6.500300     90.024411
    6.515000     90.090582
    6.529800     89.605668
    6.544500     89.364763
    6.559300     89.413357
    6.574000     89.480563
    6.588700     89.391644
    6.603500     89.063888
    6.618200     89.099042
    6.633000     88.880882
    6.647700     88.799202
    6.662500     88.904663
    6.677200     88.564499
    6.692000     88.450767
    6.706700     88.189183
    6.721500     88.068212
    6.736200     87.707370
    6.750900     87.929666
    6.765700     87.639131
    6.780400     87.510924
    6.795200     87.409598
    6.809900     87.187303
    6.824700     86.961906
    6.839400     86.986720
    6.854200     86.068589
    6.868900     85.919703
    6.883700     85.592980
    6.898400     85.293140
    6.913200     85.186645
    6.927900     84.904383
    6.942700     84.739987
    6.957400     84.559049
    6.972200     84.353297
    6.986900     83.892163
    7.001600     83.596459
    7.016400     83.235617
    7.031100     83.451709
    7.045900     83.217006
    7.060600     82.754839
    7.075400     82.224432
    7.090100     81.982492
    7.104900     82.034189
    7.119600     81.810859
    7.134400     81.598903
    7.149100     81.269079
    7.163900     80.792436
    7.178600     80.254793
    7.193400     80.241352
    7.208100     79.923934
    7.222900     79.594110
    7.237600     79.548618
    7.252400     79.197081
    7.267100     78.810390
    7.281900     78.617045
    7.296600     78.122825
    7.311400     77.590352
    7.326100     77.567604
    7.340900     77.255358
    7.355600     77.107505
    7.370400     76.785953
    7.385100     76.589505
    7.399900     76.549183
    7.414600     75.938129
    7.429400     75.847143
    7.444100     75.726173
    7.458900     75.578320
    7.473600     75.248496
    7.488400     74.957961
    7.503200     74.587814
    7.517900     74.033627
    7.532700     73.725515
    7.547400     73.549748
    7.562200     72.892167
    7.576900     72.265604
    7.591700     71.753809
    7.606400     71.740367
    7.621200     71.635940
    7.635900     71.411577
    7.650700     70.992835
    7.665400     70.698164
    7.680200     70.273219
    7.694900     69.947530
    7.709700     69.549466
    7.724400     69.258931
    7.739200     68.571367
    7.754000     68.324258
    7.768700     68.154693
    7.783500     68.022350
    7.798200     67.670813
    7.813000     67.276885
    7.827700     66.998757
    7.842500     66.652390
    7.857200     66.626542
    7.872000     66.357720
    7.886700     65.700140
    7.901500     65.349637
    7.916300     65.115968
    7.931000     64.755126
    7.945800     64.465625
    7.960500     64.535933
    7.975300     64.010695
    7.990000     63.592987
    8.004800     63.088429
    8.019600     63.025359
    8.034300     62.876473
    8.049100     62.103092
    8.063800     61.785675
    8.078600     61.882865
    8.093300     61.408290
    8.108100     61.108450
    8.122900     60.899596
    8.137600     60.726929
    8.152400     60.286475
    8.167100     60.113808
    8.181900     59.943210
    8.196600     59.684726
    8.211400     59.417972
    8.226200     59.044722
    8.240900     58.802783
    8.255700     58.744883
    8.270400     58.487434
    8.285200     58.245493
    8.300000     58.003554
    8.314700     57.631339
    8.329500     57.399737
    8.344200     56.996505
    8.359000     56.915858
    8.373800     56.574661
    8.388500     56.292397
    8.403300     56.210717
    8.418000     55.990489
    8.432800     55.706158
    8.447600     55.551068
    8.462300     55.242957
    8.477100     54.809740
    8.491800     54.767348
    8.506600     54.622598
    8.521400     54.398235
    8.536100     54.562631
    8.550900     54.425117
    8.565600     54.153193
    8.580400     53.776842
    8.595200     53.419102
    8.609900     52.962104
    8.624700     52.724300
    8.639500     52.107042
    8.654200     52.039837
    8.669000     51.700708
    8.683700     51.271626
    8.698500     51.085519
    8.713300     50.868394
    8.728000     50.635759
    8.742800     50.502381
    8.757600     50.227355
    8.772300     49.785866
    8.787100     49.638015
    8.801800     49.552198
    8.816600     48.977332
    8.831400     48.802598
    8.846100     48.403500
    8.860900     48.319752
    8.875700     48.396262
    8.890400     47.856551
    8.905200     47.761429
    8.920000     47.415062
    8.934700     47.317873
    8.949500     47.070763
    8.964300     46.984947
    8.979000     46.718192
    8.993800     46.716125
    9.008600     46.325298
    9.023300     46.175378
    9.038100     45.890013
    9.052900     45.835215
    9.067600     45.535375
    9.082400     45.268621
    9.097200     45.230365
    9.111900     45.117667
    9.126700     44.992560
    9.141500     44.836437
    9.156200     44.684449
    9.171000     44.531427
    9.185800     44.287419
    9.200500     43.949323
    9.215300     43.764250
    9.230100     43.191452
    9.244800     43.348610
    9.259600     43.007412
    9.274400     42.706538
    9.289100     42.510091
    9.303900     42.502854
    9.318700     42.603145
    9.333400     42.223692
    9.348200     42.053094
    9.363000     41.965209
    9.377800     41.817357
    9.392500     41.369665
    9.407300     41.046044
    9.422100     41.125657
    9.436800     41.035705
    9.451600     40.778256
    9.466400     40.536316
    9.481200     40.457737
    9.495900     40.062775
    9.510700     39.796021
    9.525500     39.626456
    9.540200     39.524097
    9.555000     39.342125
    9.569800     39.106389
    9.584600     39.125000
    9.599300     38.985419
    9.614100     38.832397
    9.628900     38.539795
    9.643600     38.489131
    9.658400     38.199631
    9.673200     37.955623
    9.688000     37.711615
    9.702700     37.550323
    9.717500     37.589612
    9.732300     37.470710
    9.747100     37.256686
    9.761800     37.058170
    9.776600     37.162597
    9.791400     36.921692
    9.806200     36.581528
    9.820900     36.501916
    9.835700     36.419201
    9.850500     36.295130
    9.865300     36.002527
    9.880000     35.957033
    9.894800     35.735773
    9.909600     35.830895
    9.924400     35.570344
    9.939100     35.254994
    9.953900     35.160907
    9.968700     34.917933
    9.983500     34.868304
    9.998200     34.608788
   10.013000     34.304811
   10.028000     34.250013
   10.043000     34.184875
   10.057000     34.177638
   10.072000     33.955343
   10.087000     33.765099
   10.102000     33.807490
   10.116000     33.705131
   10.131000     33.551076
   10.146000     33.515922
   10.161000     33.442513
   10.176000     32.973108
   10.190000     32.740473
   10.205000     32.632944
   10.220000     32.595723
   10.235000     32.514042
   10.249000     32.520245
   10.264000     32.294848
   10.279000     32.185252
   10.294000     32.017755
   10.309000     31.920566
   10.323000     31.624861
   10.338000     31.718948
   10.353000     31.760307
   10.368000     31.669320
   10.382000     31.562826
   10.397000     31.444957
   10.412000     31.277460
   10.427000     30.957975
   10.442000     30.872159
   10.456000     31.017943
   10.471000     31.065505
   10.486000     31.115133
   10.501000     31.108929
   10.516000     30.932127
   10.530000     30.909381
   10.545000     31.096522
   10.560000     31.190610
   10.575000     31.176135
   10.589000     31.078945
   10.604000     31.046894
   10.619000     30.984857
   10.634000     30.766698
   10.649000     30.679848
   10.663000     30.544403
   10.678000     30.484435
   10.693000     30.331413
   10.708000     30.017098
   10.722000     30.077066
   10.737000     29.978842
   10.752000     29.767920
   10.767000     29.774123
   10.782000     29.584914
   10.796000     29.537353
   10.811000     29.561134
   10.826000     29.275769
   10.841000     28.990404
   10.856000     28.931470
   10.870000     28.866332
   10.885000     28.860129
   10.900000     28.802229
   10.915000     28.603713
   10.930000     28.517897
   10.944000     28.473438
   10.959000     28.431046
   10.974000     28.352468
   10.989000     28.239770
   11.003000     28.433115
   11.018000     28.316281
   11.033000     28.088816
   11.048000     28.112595
   11.063000     28.081578
   11.077000     27.995762
   11.092000     27.882029
   11.107000     27.973016
   11.122000     27.947167
   11.137000     27.795179
   11.151000     27.965778
   11.166000     27.910979
   11.181000     27.828265
   11.196000     27.786908
   11.211000     27.745550
   11.225000     27.551171
   11.240000     27.477762
   11.255000     27.490169
   11.270000     27.491203
   11.284000     27.563579
   11.299000     27.662836
   11.314000     27.626649
   11.329000     27.476728
   11.344000     27.540832
   11.358000     27.755890
   11.373000     27.797247
   11.388000     27.554273
   11.403000     27.527390
   11.418000     27.535662
   11.432000     27.499474
   11.447000     27.323706
   11.462000     27.379539
   11.477000     27.291655
   11.492000     27.211008
   11.506000     27.456049
   11.521000     27.597698
   11.536000     27.404353
   11.551000     27.419862
   11.566000     27.307163
   11.580000     27.159311
   11.595000     27.129327
   11.610000     27.167582
   11.625000     27.323706
   11.640000     27.391946
   11.654000     27.252365
   11.669000     27.014561
   11.684000     27.041443
   11.699000     27.144836
   11.714000     27.107615
   11.728000     27.228585
   11.743000     27.326808
   11.758000     27.226517
   11.773000     27.288552
   11.788000     27.326808
   11.802000     27.488101
   11.817000     27.486033
   11.832000     27.415726
   11.847000     27.372301
   11.862000     27.320604
   11.876000     27.531527
   11.891000     27.538764
   11.906000     27.475695
   11.921000     27.475695
   11.936000     27.622512
   11.950000     27.617343
   11.965000     27.725906
   11.980000     27.671107
   11.995000     27.734177
   12.010000     27.771398
   12.024000     27.943031
   12.039000     28.261482
   12.054000     28.404165
   12.069000     28.629562
   12.084000     28.633697
   12.098000     28.778448
   12.113000     28.726751
   12.128000     28.747430
   12.143000     28.785685
   12.158000     28.858061
   12.172000     28.985234
   12.187000     28.816703
   12.202000     28.737091
   12.217000     28.784651
   12.232000     28.652308
   12.246000     28.539610
   12.261000     28.589238
   12.276000     28.414504
   12.291000     28.663681
   12.306000     28.559254
   12.320000     28.692632
   12.335000     28.805330
   12.350000     28.970759
   12.365000     28.952148
   12.380000     29.006947
   12.394000     28.977997
   12.409000     29.218902
   12.424000     29.349178
   12.439000     29.378128
   12.454000     29.568371
   12.468000     29.718291
   12.483000     29.875449
   12.498000     29.992283
   12.513000     29.994352
   12.528000     30.046047
   12.543000     30.345888
   12.557000     30.446179
   12.572000     30.246630
   12.587000     30.270411
   12.602000     30.264207
   12.617000     30.261106
   12.631000     30.178391
   12.646000     30.183560
   12.661000     30.313836
   12.676000     30.290055
   12.691000     30.238359
   12.705000     30.401720
   12.720000     30.511317
   12.735000     30.488570
   12.750000     30.561979
   12.765000     30.663305
   12.779000     30.718103
   12.794000     30.733612
   12.809000     30.891803
   12.824000     31.051029
   12.839000     30.975552
   12.854000     31.117200
   12.868000     31.303308
   12.883000     31.309512
   12.898000     31.442889
   12.913000     31.529740
   12.928000     31.653811
   12.942000     31.747899
   12.957000     31.887480
   12.972000     31.877140
   12.987000     31.904023
   13.002000     31.976398
   13.017000     31.897819
   13.031000     32.073588
   13.046000     32.215236
   13.061000     32.257627
   13.076000     32.394106
   13.091000     32.386869
   13.105000     32.562637
   13.120000     32.486126
   13.135000     32.590553
   13.150000     32.768390
   13.165000     32.669131
   13.179000     32.601926
   13.194000     32.725998
   13.209000     32.960701
   13.224000     32.894528
   13.239000     32.712557
   13.254000     32.814916
   13.268000     33.129231
   13.283000     33.163351
   13.298000     33.234692
   13.313000     33.211946
   13.328000     33.305000
   13.343000     33.315339
   13.357000     33.412528
   13.372000     33.463192
   13.387000     33.510752
   13.402000     33.571754
   13.417000     33.985327
   13.431000     34.002903
   13.446000     33.924324
   13.461000     34.200384
   13.476000     34.295506
   13.491000     34.359610
   13.506000     34.350304
   13.520000     34.385458
   13.535000     34.328592
   13.550000     34.433019
   13.565000     34.585007
   13.580000     34.481613
   13.595000     34.490919
   13.609000     34.591210
   13.624000     34.509529
   13.639000     34.684264
   13.654000     34.792827
   13.669000     34.733893
   13.683000     34.644975
   13.698000     34.666688
   13.713000     34.779386
   13.728000     34.734927
   13.743000     34.808336
   13.758000     34.852795
   13.772000     34.951018
   13.787000     35.176415
   13.802000     35.139194
   13.817000     35.199162
   13.832000     35.326336
   13.847000     35.342879
   13.861000     35.429729
   13.876000     35.277741
   13.891000     35.450407
   13.906000     35.594123
   13.921000     35.643752
   13.936000     35.506239
   13.950000     35.415253
   13.965000     35.443169
   13.980000     35.448339
   13.995000     35.280842
   14.010000     35.247757
   14.025000     35.207434
   14.039000     35.271537
   14.054000     35.328404
   14.069000     35.336675
   14.084000     35.204331
   14.099000     35.178483
   14.114000     35.319098
   14.128000     35.178483
   14.143000     35.215705
   14.158000     35.335641
   14.173000     35.344947
   14.188000     35.424559
   14.203000     35.337709
   14.217000     35.184687
   14.232000     35.154703
   14.247000     35.234315
   14.262000     35.282910
   14.277000     35.365625
   14.292000     35.384236
   14.306000     35.260164
   14.321000     35.332539
   14.336000     35.251893
   14.351000     35.304623
   14.366000     35.328404
   14.381000     35.367693
   14.395000     35.385269
   14.410000     35.169178
   14.425000     35.079226
   14.440000     35.083361
   14.455000     35.059582
   14.470000     35.008918
   14.484000     35.099904
   14.499000     35.053377
   14.514000     35.004783
   14.529000     35.212603
   14.544000     35.189856
   14.559000     35.086464
   14.573000     34.999613
   14.588000     35.018224
   14.603000     35.110244
   14.618000     34.864169
   14.633000     34.684264
   14.648000     34.733893
   14.662000     34.810404
   14.677000     34.712180
   14.692000     34.710112
   14.707000     34.546751
   14.722000     34.618093
   14.737000     34.550887
   14.752000     34.434053
   14.766000     34.438188
   14.781000     34.550887
   14.796000     34.490919
   14.811000     34.534345
   14.826000     34.382356
   14.841000     34.312049
   14.855000     34.322388
   14.870000     34.271726
   14.885000     34.234504
   14.900000     34.151789
   14.915000     34.008073
   14.930000     34.072177
   14.945000     34.114568
   14.959000     34.071143
   14.974000     33.995665
   14.989000     33.917087
   15.004000     34.025650
   15.019000     33.876764
   15.034000     33.775438
   15.048000     33.586229
   15.063000     33.547973
   15.078000     33.520057
   15.093000     33.648265
   15.108000     33.632756
   15.123000     33.527295
   15.138000     33.473530
   15.152000     33.382544
   15.167000     33.413562
   15.182000     33.153012
   15.197000     33.055822
   15.212000     33.169555
   15.227000     33.164385
   15.242000     33.079603
   15.256000     32.936920
   15.271000     32.909004
   15.286000     32.866612
   15.301000     32.606062
   15.316000     32.650521
   15.331000     32.646385
   15.345000     32.445802
   15.360000     32.522314
   15.375000     32.458210
   15.390000     32.279339
   15.405000     32.221439
   15.420000     32.183184
   15.435000     32.100469
   15.449000     31.929871
   15.464000     31.873005
   15.479000     31.878174
   15.494000     31.747899
   15.509000     31.759272
   15.524000     31.768578
   15.539000     31.743763
   15.553000     31.560757
   15.568000     31.448059
   15.583000     31.262985
   15.598000     31.375683
   15.613000     31.282630
   15.628000     31.170965
   15.643000     31.228865
   15.657000     31.109963
   15.672000     31.075843
   15.687000     31.030351
   15.702000     30.766698
   15.717000     30.672610
   15.732000     30.662271
   15.747000     30.662271
   15.761000     30.622981
   15.776000     30.604371
   15.791000     30.390347
   15.806000     30.337617
   15.821000     30.250766
   15.836000     30.212511
   15.851000     30.148407
   15.866000     30.033641
   15.880000     29.995385
   15.895000     30.007792
   15.910000     29.785497
   15.925000     29.740004
   15.940000     29.657290
   15.955000     29.676934
   15.970000     29.556998
   15.984000     29.549761
   15.999000     29.550794
   16.014000     29.439130
   16.029000     29.373993
   16.044000     29.267497
   16.059000     29.284040
   16.074000     29.289210
   16.088000     29.237513
   16.103000     29.348144
   16.118000     29.240615
   16.133000     29.216834
   16.148000     29.000743
   16.163000     28.850823
   16.178000     28.766040
   16.193000     28.722616
   16.207000     28.745362
   16.222000     28.592340
   16.237000     28.646105
   16.252000     28.528237
   16.267000     28.559254
   16.282000     28.598543
   16.297000     28.427945
   16.312000     28.213921
   16.326000     28.248041
   16.341000     28.211854
   16.356000     28.038153
   16.371000     28.008168
   16.386000     27.918217
   16.401000     27.965778
   16.416000     28.050560
   16.430000     28.062967
   16.445000     27.856181
   16.460000     27.750720
   16.475000     27.688684
   16.490000     27.680412
   16.505000     27.513949
   16.520000     27.344385
   16.535000     27.342317
   16.549000     27.268908
   16.564000     27.192397
   16.579000     27.176888
   16.594000     27.033171
   16.609000     26.944253
   16.624000     26.809842
   16.639000     26.640277
   16.654000     26.829487
   16.668000     26.816046
   16.683000     26.669228
   16.698000     26.454170
   16.713000     26.473815
   16.728000     26.466577
   16.743000     26.513104
   16.758000     26.493459
   16.773000     26.331132
   16.788000     26.261859
   16.802000     26.204993
   16.817000     26.080921
   16.832000     26.137786
   16.847000     26.035427
   16.862000     25.910322
   16.877000     26.024054
   16.892000     25.922729
   16.907000     25.948578
   16.921000     25.901016
   16.936000     25.769707
   16.951000     25.638398
   16.966000     25.579464
   16.981000     25.632194
   16.996000     25.693197
   17.011000     25.620821
   17.026000     25.536038
   17.041000     25.652873
   17.055000     25.405763
   17.070000     25.324083
   17.085000     25.429544
   17.100000     25.339592
   17.115000     25.247572
   17.130000     25.258945
   17.145000     25.133840
   17.160000     25.123500
   17.175000     25.021141
   17.189000     24.963241
   17.204000     24.944630
   17.219000     24.924985
   17.234000     24.884662
   17.249000     24.841236
   17.264000     24.800914
   17.279000     24.801947
   17.294000     24.828830
   17.309000     24.659265
   17.323000     24.660298
   17.338000     24.641688
   17.353000     24.614806
   17.368000     24.442139
   17.383000     24.385273
   17.398000     24.426630
   17.413000     24.362526
   17.428000     24.310830
   17.443000     24.303593
   17.457000     24.244658
   17.472000     24.317034
   17.487000     24.360458
   17.502000     24.319101
   17.517000     24.207437
   17.532000     24.161944
   17.547000     24.149537
   17.562000     24.232252
   17.577000     24.265337
   17.591000     24.241557
   17.606000     24.168147
   17.621000     24.131960
   17.636000     24.075093
   17.651000     24.112315
   17.666000     24.249828
   17.681000     24.115417
   17.696000     23.996515
   17.711000     24.023397
   17.726000     24.082331
   17.740000     24.121620
   17.755000     24.150571
   17.770000     23.965497
   17.785000     24.025465
   17.800000     24.054415
   17.815000     24.142299
   17.830000     24.045110
   17.845000     23.902428
   17.860000     24.118519
   17.875000     24.014091
   17.889000     23.929309
   17.904000     23.941717
   17.919000     24.055449
   17.934000     24.057517
   17.949000     24.008922
   17.964000     24.118519
   17.979000     24.029601
   17.994000     23.985142
   18.009000     23.971701
   18.024000     24.059585
   18.038000     24.042007
   18.053000     24.027533
   18.068000     24.139198
   18.083000     24.138163
   18.098000     24.060618
   18.113000     24.043042
   18.128000     24.131960
   18.143000     24.105077
   18.158000     24.095772
   18.173000     24.116450
   18.188000     24.095772
   18.202000     23.996515
   18.217000     24.038906
   18.232000     24.099908
   18.247000     24.220878
   18.262000     24.336679
   18.277000     24.286015
   18.292000     24.167114
   18.307000     24.111282
   18.322000     24.278779
   18.337000     24.289117
   18.352000     24.214674
   18.366000     24.122655
   18.381000     24.180555
   18.396000     24.357357
   18.411000     24.274642
   18.426000     24.145401
   18.441000     24.210539
   18.456000     24.355289
   18.471000     24.271541
   18.486000     24.319101
   18.501000     24.347017
   18.516000     24.305660
   18.530000     24.505209
   18.545000     24.553804
   18.560000     24.509345
   18.575000     24.421461
   18.590000     24.377001
   18.605000     24.601365
   18.620000     24.639620
   18.635000     24.536227
   18.650000     24.573449
   18.665000     24.513481
   18.680000     24.446275
   18.695000     24.522786
   18.710000     24.532092
   18.724000     24.535193
   18.739000     24.629281
   18.754000     24.638587
   18.769000     24.685114
   18.784000     24.696487
   18.799000     24.654095
   18.814000     24.662366
   18.829000     24.783336
   18.844000     24.865017
   18.859000     24.907408
   18.874000     24.862949
   18.889000     24.842271
   18.903000     24.694419
   18.918000     24.727504
   18.933000     24.798846
   18.948000     24.865017
   18.963000     24.763692
   18.978000     24.962206
   18.993000     24.908443
   19.008000     24.886730
   19.023000     24.862949
   19.038000     24.843305
   19.053000     24.928087
   19.068000     24.820558
   19.083000     24.834000
   19.098000     25.012870
   19.112000     25.035616
   19.127000     25.081109
   19.142000     25.038717
   19.157000     25.050091
   19.172000     25.072838
   19.187000     24.951868
   19.202000     24.997360
   19.217000     25.024243
   19.232000     25.027344
   19.247000     25.051125
   19.262000     25.012870
   19.277000     25.242402
   19.292000     25.123500
   19.307000     25.031481
   19.321000     25.218622
   19.336000     25.190706
   19.351000     25.027344
   19.366000     25.072838
   19.381000     25.207249
   19.396000     25.128670
   19.411000     25.128670
   19.426000     25.210351
   19.441000     25.191740
   19.456000     25.225859
   19.471000     25.135908
   19.486000     25.017005
   19.501000     25.070770
   19.516000     25.148314
   19.531000     25.150382
   19.545000     25.063532
   19.560000     25.043887
   19.575000     25.041819
   19.590000     25.045955
   19.605000     25.139009
   19.620000     25.058362
   19.635000     25.070770
   19.650000     25.124535
   19.665000     25.086279
   19.680000     25.101787
   19.695000     25.136941
   19.710000     25.109025
   19.725000     25.021141
   19.740000     24.970478
   19.755000     24.989089
   19.770000     25.002530
   19.785000     24.961173
   19.799000     24.861916
   19.814000     24.808151
   19.829000     24.769895
   19.844000     24.797812
   19.859000     24.763692
   19.874000     24.799879
   19.889000     24.740946
   19.904000     24.844338
   19.919000     24.860882
   19.934000     24.740946
   19.949000     24.605501
   19.964000     24.608603
   19.979000     24.692351
   19.994000     24.633417
   20.009000     24.449377
   20.024000     24.534160
   20.039000     24.607568
   20.054000     24.655130
   20.068000     24.519684
   20.083000     24.602398
   20.098000     24.535193
   20.113000     24.487633
   20.128000     24.486598
   20.143000     24.573449
   20.158000     24.463852
   20.173000     24.304626
   20.188000     24.320136
   20.203000     24.303593
   20.218000     24.289117
   20.233000     24.440071
   20.248000     24.298423
   20.263000     24.259133
   20.278000     24.216742
   20.293000     24.061653
   20.308000     24.118519
   20.323000     24.138163
   20.338000     24.115417
   20.353000     24.045110
   20.368000     23.964463
   20.382000     23.820747
   20.397000     23.827984
   20.412000     23.853832
   20.427000     23.738032
   20.442000     23.688404
   20.457000     23.607756
   20.472000     23.588112
   20.487000     23.531245
   20.502000     23.402004
   20.517000     23.358580
   20.532000     23.380291
   20.547000     23.252084
   20.562000     23.259321
   20.577000     23.324459
   20.592000     23.261389
   20.607000     23.147657
   20.622000     23.059773
   20.637000     23.121808
   20.652000     22.997737
   20.667000     23.087689
   20.682000     22.935702
   20.697000     22.881937
   20.712000     23.010145
   20.727000     22.813697
   20.742000     22.832308
   20.757000     22.825070
   20.771000     22.663778
   20.786000     22.606911
   20.801000     22.631725
   20.816000     22.590368
   20.831000     22.456991
   20.846000     22.469398
   20.861000     22.416668
   20.876000     22.333954
   20.891000     22.242967
   20.906000     22.150947
   20.921000     22.087877
   20.936000     22.191271
   20.951000     22.020671
   20.966000     21.977247
   20.981000     21.917279
   20.996000     21.975179
   21.011000     21.898668
   21.026000     21.913143
   21.041000     21.792173
   21.056000     21.729103
   21.071000     21.575047
   21.086000     21.617439
   21.101000     21.687746
   21.116000     21.752884
   21.131000     21.717730
   21.146000     21.497503
   21.161000     21.350685
   21.176000     21.392042
   21.191000     21.305191
   21.206000     21.253495
   21.221000     21.161475
   21.236000     21.180085
   21.251000     21.100472
   21.266000     20.989842
   21.281000     20.892653
   21.296000     20.948485
   21.310000     20.902992
   21.325000     20.779954
   21.340000     20.808904
   21.355000     20.887483
   21.370000     20.678629
   21.385000     20.666221
   21.400000     20.632102
   21.415000     20.555591
   21.430000     20.473910
   21.445000     20.532845
   21.460000     20.495623
   21.475000     20.282633
   21.490000     20.279532
   21.505000     20.355008
   21.520000     20.351907
   21.535000     20.204054
   21.550000     20.028286
   21.565000     20.207156
   21.580000     20.152358
   21.595000     19.986929
   21.610000     19.885603
   21.625000     19.975556
   21.640000     19.890773
   21.655000     19.769803
   21.670000     19.899045
   21.685000     19.892841
   21.700000     19.720175
   21.715000     19.679851
   21.730000     19.587831
   21.745000     19.563017
   21.760000     19.625052
   21.775000     19.512354
   21.790000     19.422402
   21.805000     19.328314
   21.820000     19.399655
   21.835000     19.358298
   21.850000     19.251803
   21.865000     19.249736
   21.880000     19.188733
   21.895000     19.253871
   21.910000     19.252838
   21.925000     19.035712
   21.940000     19.104985
   21.955000     19.103951
   21.970000     18.999524
   21.985000     18.870282
   22.000000     18.973676
