# Supplementary material for: Changing the game of time resolved X-ray diffraction on the mechanochemistry playground by downsizing
Source: Nat Commun. 2021 Oct 21;12:6134. doi: 10.1038/s41467-021-26264-1 (PMC8531352; doi:10.1038/s41467-021-26264-1)
Supplement: Supplementary file 3 — Source Data. [file 41467_2021_26264_MOESM3_ESM.zip › PXRD_raw_data/reactionIIIa_cocrystal_FormI_normalized/000168.xy]

    3.140900     20.284716
    3.155600     20.468977
    3.170400     20.785310
    3.185100     20.590398
    3.199800     20.686257
    3.214500     21.229454
    3.229300     21.342355
    3.244000     21.196437
    3.258700     21.162353
    3.273500     21.746025
    3.288200     21.849339
    3.302900     21.835493
    3.317600     22.281767
    3.332400     22.579994
    3.347100     22.934670
    3.361800     23.047570
    3.376500     23.189228
    3.391300     23.849585
    3.406000     24.055149
    3.420700     24.187220
    3.435400     24.001894
    3.450200     23.612070
    3.464900     23.539643
    3.479600     23.641892
    3.494400     23.943314
    3.509100     24.139291
    3.523800     24.296926
    3.538500     24.302250
    3.553300     24.384263
    3.568000     24.443908
    3.582700     24.525921
    3.597400     24.820951
    3.612200     25.169238
    3.626900     25.404623
    3.641600     25.603795
    3.656400     25.553737
    3.671100     25.863678
    3.685800     26.308888
    3.700500     26.664629
    3.715300     26.824393
    3.730000     26.843565
    3.744700     27.222739
    3.759500     27.355876
    3.774200     27.343094
    3.788900     27.612564
    3.803600     27.954458
    3.818400     28.044991
    3.833100     28.189844
    3.847800     28.497656
    3.862600     28.439076
    3.877300     28.374105
    3.892000     28.779907
    3.906700     29.051505
    3.921500     29.303932
    3.936200     29.273045
    3.950900     29.055765
    3.965700     29.557425
    3.980400     29.764053
    3.995100     30.130445
    4.009800     30.370092
    4.024600     30.470211
    4.039300     31.037906
    4.054000     31.249859
    4.068800     31.204060
    4.083500     31.251990
    4.098200     31.610926
    4.113000     32.041224
    4.127700     32.255308
    4.142400     32.475783
    4.157100     32.843240
    4.171900     32.971051
    4.186600     33.345964
    4.201300     33.958393
    4.216100     34.467509
    4.230800     34.458988
    4.245500     34.791297
    4.260300     35.183252
    4.275000     35.270589
    4.289700     35.547513
    4.304500     35.788225
    4.319200     36.055563
    4.333900     36.272843
    4.348600     36.621129
    4.363400     36.842668
    4.378100     36.396393
    4.392800     36.934266
    4.407600     37.488115
    4.422300     37.543500
    4.437000     37.824685
    4.451800     38.254983
    4.466500     38.276284
    4.481200     38.642677
    4.496000     38.400901
    4.510700     38.621375
    4.525400     39.095342
    4.540200     39.276408
    4.554900     39.566113
    4.569600     39.919725
    4.584400     40.199845
    4.599100     40.261620
    4.613800     40.695113
    4.628600     41.088133
    4.643300     41.533342
    4.658000     41.694172
    4.672700     41.873107
    4.687500     42.288494
    4.702200     42.710271
    4.716900     42.828497
    4.731700     43.240688
    4.746400     43.893590
    4.761100     44.085308
    4.775900     44.250397
    4.790600     44.434658
    4.805300     45.154662
    4.820100     45.598806
    4.834800     45.556203
    4.849500     45.992891
    4.864300     46.611710
    4.879000     47.145323
    4.893700     47.435028
    4.908500     47.537278
    4.923200     48.002723
    4.938000     48.340358
    4.952700     48.501188
    4.967400     48.966634
    4.982200     49.524743
    4.996900     49.718590
    5.011600     50.118001
    5.026400     50.597292
    5.041100     51.124514
    5.055800     51.586765
    5.070600     52.025584
    5.085300     52.374935
    5.100000     52.507006
    5.114800     53.048074
    5.129500     53.530561
    5.144200     54.256956
    5.159000     54.984415
    5.173700     55.244298
    5.188400     55.646903
    5.203200     56.168800
    5.217900     56.700281
    5.232700     57.046437
    5.247400     57.376616
    5.262100     57.905968
    5.276900     58.598279
    5.291600     59.383254
    5.306300     60.032960
    5.321100     60.264086
    5.335800     60.634739
    5.350500     61.215215
    5.365300     62.024686
    5.380000     62.468830
    5.394800     62.945993
    5.409500     63.278302
    5.424200     63.675583
    5.439000     64.279491
    5.453700     65.049553
    5.468400     65.894173
    5.483200     66.147666
    5.497900     66.687668
    5.512600     67.138203
    5.527400     67.559980
    5.542100     68.031817
    5.556900     68.875371
    5.571600     69.399398
    5.586300     69.866974
    5.601100     70.614670
    5.615800     71.608403
    5.630600     72.007814
    5.645300     72.731011
    5.660000     73.038824
    5.674800     73.136813
    5.689500     74.118829
    5.704200     74.692915
    5.719000     74.855874
    5.733700     75.422505
    5.748500     75.890080
    5.763200     76.473752
    5.777900     77.128785
    5.792700     77.578255
    5.807400     78.194945
    5.822200     79.008676
    5.836900     79.628561
    5.851600     79.529507
    5.866400     80.135545
    5.881100     81.365730
    5.895900     81.886560
    5.910600     82.273190
    5.925300     82.532007
    5.940100     83.496983
    5.954800     84.091305
    5.969600     85.506815
    5.984300     86.717827
    5.999000     88.271799
    6.013800     89.492397
    6.028500     89.761866
    6.043300     89.367781
    6.058000     88.878903
    6.072700     88.385764
    6.087500     88.300557
    6.102200     88.148248
    6.117000     88.032153
    6.131700     88.089668
    6.146500     88.222805
    6.161200     88.317599
    6.175900     88.640322
    6.190700     88.776654
    6.205400     88.665884
    6.220200     89.264467
    6.234900     89.140916
    6.249600     89.016300
    6.264400     89.365651
    6.279100     89.544587
    6.293900     89.889677
    6.308600     90.016423
    6.323400     89.859855
    6.338100     90.200685
    6.352800     90.256070
    6.367600     90.857847
    6.382300     91.581046
    6.397100     92.437382
    6.411800     93.319280
    6.426600     94.188396
    6.441300     93.547210
    6.456000     92.138090
    6.470800     91.530987
    6.485500     91.053825
    6.500300     90.844001
    6.515000     90.498911
    6.529800     90.339146
    6.544500     90.732166
    6.559300     91.427673
    6.574000     91.736550
    6.588700     92.116789
    6.603500     92.669573
    6.618200     92.104007
    6.633000     91.742941
    6.647700     90.690628
    6.662500     89.493462
    6.677200     89.081271
    6.692000     89.162218
    6.706700     88.893814
    6.721500     88.679730
    6.736200     88.294166
    6.750900     88.263278
    6.765700     87.789311
    6.780400     88.174876
    6.795200     87.924579
    6.809900     87.802093
    6.824700     87.418659
    6.839400     86.821141
    6.854200     86.587885
    6.868900     86.423861
    6.883700     86.140546
    6.898400     85.601608
    6.913200     85.343856
    6.927900     85.033913
    6.942700     84.774030
    6.957400     84.552491
    6.972200     84.265980
    6.986900     84.134974
    7.001600     84.159471
    7.016400     83.972015
    7.031100     83.609882
    7.045900     83.107158
    7.060600     82.704552
    7.075400     82.492599
    7.090100     82.441474
    7.104900     82.333899
    7.119600     82.239106
    7.134400     81.480760
    7.149100     81.392356
    7.163900     81.103716
    7.178600     80.889632
    7.193400     80.806555
    7.208100     80.239925
    7.222900     80.157912
    7.237600     79.331399
    7.252400     79.441105
    7.267100     79.225956
    7.281900     78.952227
    7.296600     78.639089
    7.311400     78.580509
    7.326100     78.477195
    7.340900     77.953168
    7.355600     77.698611
    7.370400     77.703936
    7.385100     77.226774
    7.399900     76.631386
    7.414600     76.769848
    7.429400     76.551504
    7.444100     75.874105
    7.458900     75.762270
    7.473600     75.534339
    7.488400     75.462979
    7.503200     75.189249
    7.517900     75.259546
    7.532700     74.502264
    7.547400     73.709833
    7.562200     73.279536
    7.576900     72.939770
    7.591700     72.591484
    7.606400     72.576573
    7.621200     72.065328
    7.635900     71.839528
    7.650700     71.260117
    7.665400     70.599758
    7.680200     70.497510
    7.694900     70.285556
    7.709700     69.651825
    7.724400     69.541055
    7.739200     69.075609
    7.754000     68.802945
    7.768700     69.007443
    7.783500     68.657027
    7.798200     67.960456
    7.813000     67.595129
    7.827700     67.301163
    7.842500     66.948616
    7.857200     66.544946
    7.872000     66.475715
    7.886700     65.920800
    7.901500     65.737605
    7.916300     65.563995
    7.931000     65.037837
    7.945800     64.916417
    7.960500     64.341266
    7.975300     63.753334
    7.990000     63.931205
    8.004800     63.639370
    8.019600     63.177118
    8.034300     62.834158
    8.049100     62.565754
    8.063800     62.648832
    8.078600     62.399600
    8.093300     61.851076
    8.108100     61.753087
    8.122900     61.532613
    8.137600     61.325985
    8.152400     61.023498
    8.167100     60.843498
    8.181900     60.553792
    8.196600     60.155446
    8.211400     59.868937
    8.226200     59.890238
    8.240900     59.403490
    8.255700     58.994494
    8.270400     58.780410
    8.285200     58.697333
    8.300000     58.160525
    8.314700     58.085968
    8.329500     57.708925
    8.344200     57.527860
    8.359000     57.198746
    8.373800     56.840874
    8.388500     56.783359
    8.403300     56.542648
    8.418000     56.239096
    8.432800     55.804538
    8.447600     55.443470
    8.462300     55.274121
    8.477100     55.201694
    8.491800     55.150569
    8.506600     55.164415
    8.521400     55.047255
    8.536100     54.736248
    8.550900     54.782048
    8.565600     54.209026
    8.580400     53.989617
    8.595200     53.630680
    8.609900     53.365472
    8.624700     52.963932
    8.639500     52.780735
    8.654200     52.456947
    8.669000     52.308899
    8.683700     51.987240
    8.698500     51.540966
    8.713300     51.102147
    8.728000     50.847590
    8.742800     50.800725
    8.757600     50.567470
    8.772300     50.321434
    8.787100     50.060485
    8.801800     49.926283
    8.816600     49.604625
    8.831400     48.976219
    8.846100     49.016693
    8.860900     48.978350
    8.875700     48.695034
    8.890400     48.349944
    8.905200     48.065564
    8.920000     47.907931
    8.934700     47.835504
    8.949500     47.350886
    8.964300     47.028163
    8.979000     46.759758
    8.993800     46.580823
    9.008600     46.484964
    9.023300     46.628753
    9.038100     46.294313
    9.052900     45.754310
    9.067600     45.481646
    9.082400     45.478451
    9.097200     45.635020
    9.111900     45.379397
    9.126700     44.927797
    9.141500     45.184485
    9.156200     44.871347
    9.171000     44.715844
    9.185800     44.470872
    9.200500     44.203533
    9.215300     43.967082
    9.230100     43.979863
    9.244800     43.743413
    9.259600     43.369565
    9.274400     43.083054
    9.289100     42.709206
    9.303900     42.866840
    9.318700     42.977609
    9.333400     42.565419
    9.348200     42.181985
    9.363000     41.899735
    9.377800     41.618550
    9.392500     41.744231
    9.407300     41.824112
    9.422100     41.738905
    9.436800     41.270264
    9.451600     40.870854
    9.466400     40.956062
    9.481200     40.909197
    9.495900     40.459727
    9.510700     40.178542
    9.525500     39.929311
    9.540200     39.954873
    9.555000     39.615108
    9.569800     39.441497
    9.584600     39.331793
    9.599300     39.165639
    9.614100     38.882323
    9.628900     38.868477
    9.643600     38.715103
    9.658400     38.370013
    9.673200     38.103740
    9.688000     38.101609
    9.702700     37.985514
    9.717500     37.819360
    9.732300     37.542435
    9.747100     37.384801
    9.761800     37.294268
    9.776600     37.048232
    9.791400     37.025865
    9.806200     36.788349
    9.820900     36.648821
    9.835700     36.728703
    9.850500     36.582785
    9.865300     36.352725
    9.880000     36.254737
    9.894800     36.008699
    9.909600     35.916036
    9.924400     35.928818
    9.939100     35.836155
    9.953900     35.669999
    9.968700     35.360057
    9.983500     35.141713
    9.998200     35.038399
   10.013000     34.763605
   10.028000     34.613426
   10.043000     34.677332
   10.057000     34.636858
   10.072000     34.489876
   10.087000     34.031885
   10.102000     33.959459
   10.116000     33.786913
   10.131000     33.783718
   10.146000     33.621824
   10.161000     33.386438
   10.176000     33.271408
   10.190000     33.122294
   10.205000     33.127620
   10.220000     32.985962
   10.235000     32.769749
   10.249000     32.737795
   10.264000     32.655783
   10.279000     32.606790
   10.294000     32.385249
   10.309000     32.313889
   10.323000     32.328799
   10.338000     32.145603
   10.353000     31.960277
   10.368000     31.880395
   10.382000     31.914478
   10.397000     31.634358
   10.412000     31.658855
   10.427000     31.466073
   10.442000     31.225362
   10.456000     31.143350
   10.471000     31.227493
   10.486000     31.324415
   10.501000     31.392582
   10.516000     31.239208
   10.530000     31.210451
   10.545000     31.194474
   10.560000     31.435186
   10.575000     31.424534
   10.589000     31.544890
   10.604000     31.617316
   10.619000     31.381931
   10.634000     31.456488
   10.649000     31.276486
   10.663000     31.165717
   10.678000     31.004888
   10.693000     30.942048
   10.708000     30.749266
   10.722000     30.538376
   10.737000     30.344530
   10.752000     30.171984
   10.767000     30.055889
   10.782000     29.859911
   10.796000     29.609615
   10.811000     29.737425
   10.826000     29.558490
   10.841000     29.413637
   10.856000     29.336950
   10.870000     29.130322
   10.885000     29.061091
   10.900000     28.884286
   10.915000     28.792687
   10.930000     28.686178
   10.944000     28.750084
   10.959000     28.559432
   10.974000     28.443336
   10.989000     28.497656
   11.003000     28.424165
   11.018000     28.304874
   11.033000     28.360259
   11.048000     28.321916
   11.063000     28.320850
   11.077000     28.411384
   11.092000     28.544520
   11.107000     28.439076
   11.122000     28.363454
   11.137000     28.368780
   11.151000     28.545586
   11.166000     28.463573
   11.181000     28.508307
   11.196000     28.543455
   11.211000     28.576474
   11.225000     28.545586
   11.240000     28.354933
   11.255000     28.440141
   11.270000     28.511502
   11.284000     28.443336
   11.299000     28.071619
   11.314000     27.877772
   11.329000     27.965109
   11.344000     27.942742
   11.358000     27.938482
   11.373000     27.978956
   11.388000     27.844754
   11.403000     27.884162
   11.418000     28.106767
   11.432000     27.908660
   11.447000     27.908660
   11.462000     28.042861
   11.477000     28.099311
   11.492000     27.924635
   11.506000     28.036470
   11.521000     28.205821
   11.536000     28.093986
   11.551000     28.190910
   11.566000     28.280377
   11.580000     28.252685
   11.595000     28.221797
   11.610000     28.269726
   11.625000     28.104637
   11.640000     28.072683
   11.654000     28.072683
   11.669000     28.119548
   11.684000     28.128068
   11.699000     28.103571
   11.714000     27.969369
   11.728000     28.017298
   11.743000     27.830908
   11.758000     27.762741
   11.773000     27.902268
   11.788000     27.651972
   11.802000     27.605108
   11.817000     27.779782
   11.832000     27.703096
   11.847000     27.802149
   11.862000     27.781913
   11.876000     27.669013
   11.891000     27.718007
   11.906000     27.936352
   11.921000     27.980020
   11.936000     28.043926
   11.950000     28.132329
   11.965000     28.153631
   11.980000     28.322981
   11.995000     28.361325
   12.010000     28.319786
   12.024000     28.517893
   12.039000     28.818249
   12.054000     28.833161
   12.069000     29.015292
   12.084000     29.016357
   12.098000     29.071742
   12.113000     29.137778
   12.128000     29.083458
   12.143000     29.040854
   12.158000     29.138843
   12.172000     29.104760
   12.187000     29.176121
   12.202000     29.231506
   12.217000     29.216595
   12.232000     29.072807
   12.246000     29.009967
   12.261000     29.176121
   12.276000     29.254939
   12.291000     29.296476
   12.306000     29.168666
   12.320000     29.126061
   12.335000     29.393400
   12.350000     29.396595
   12.365000     29.369969
   12.380000     29.436004
   12.394000     29.652218
   12.409000     29.729970
   12.424000     29.890799
   12.439000     30.187961
   12.454000     30.314707
   12.468000     30.363702
   12.483000     30.583110
   12.498000     30.682165
   12.513000     30.719443
   12.528000     30.877076
   12.543000     30.900509
   12.557000     31.010213
   12.572000     31.059208
   12.587000     30.994236
   12.602000     30.931396
   12.617000     31.005952
   12.631000     30.980390
   12.646000     30.900509
   12.661000     30.891988
   12.676000     31.027255
   12.691000     31.053882
   12.705000     31.211516
   12.720000     31.197670
   12.735000     31.118853
   12.750000     31.143350
   12.765000     31.270096
   12.779000     31.341458
   12.794000     31.499091
   12.809000     31.691873
   12.824000     31.872939
   12.839000     32.352231
   12.854000     32.671760
   12.868000     33.099928
   12.883000     33.556853
   12.898000     34.014844
   12.913000     34.261945
   12.928000     34.647509
   12.942000     34.683722
   12.957000     34.529284
   12.972000     34.222537
   12.987000     33.793303
   13.002000     33.566439
   13.017000     33.244780
   13.031000     33.069040
   13.046000     33.104188
   13.061000     33.087147
   13.076000     33.284189
   13.091000     33.192591
   13.105000     33.036022
   13.120000     33.024306
   13.135000     33.274603
   13.150000     33.256496
   13.165000     33.339574
   13.179000     33.414131
   13.194000     33.499338
   13.209000     33.543007
   13.224000     33.581350
   13.239000     33.854014
   13.254000     34.236383
   13.268000     34.447271
   13.283000     34.861593
   13.298000     35.204554
   13.313000     35.654024
   13.328000     35.715799
   13.343000     35.589052
   13.357000     35.317453
   13.372000     35.083133
   13.387000     34.826445
   13.402000     34.710350
   13.417000     34.660291
   13.431000     34.762539
   13.446000     34.773190
   13.461000     34.738043
   13.476000     34.652835
   13.491000     34.727392
   13.506000     34.756149
   13.520000     34.796623
   13.535000     34.837096
   13.550000     34.638988
   13.565000     34.547390
   13.580000     34.778516
   13.595000     34.946800
   13.609000     34.881830
   13.624000     34.961712
   13.639000     34.861593
   13.654000     34.985144
   13.669000     35.041594
   13.683000     35.089523
   13.698000     35.196033
   13.713000     35.136387
   13.728000     35.331300
   13.743000     35.392010
   13.758000     35.352602
   13.772000     35.258873
   13.787000     35.459111
   13.802000     35.578401
   13.817000     35.525146
   13.832000     35.758402
   13.847000     35.656153
   13.861000     35.657219
   13.876000     35.712603
   13.891000     35.600768
   13.906000     35.777574
   13.921000     35.643373
   13.936000     35.574141
   13.950000     35.618875
   13.965000     35.561360
   13.980000     35.679586
   13.995000     35.577336
   14.010000     35.690236
   14.025000     35.630591
   14.039000     35.659348
   14.054000     35.675325
   14.069000     35.638047
   14.084000     35.659348
   14.099000     35.551774
   14.114000     35.441004
   14.128000     35.329169
   14.143000     35.573076
   14.158000     35.603964
   14.173000     35.566685
   14.188000     35.678520
   14.203000     35.687041
   14.217000     35.632721
   14.232000     35.533667
   14.247000     35.384554
   14.262000     35.489999
   14.277000     35.486804
   14.292000     35.524082
   14.306000     35.445265
   14.321000     35.547513
   14.336000     35.475087
   14.351000     35.455916
   14.366000     35.533667
   14.381000     35.630591
   14.395000     35.842545
   14.410000     35.707278
   14.425000     35.678520
   14.440000     35.598639
   14.455000     35.617810
   14.470000     35.618875
   14.484000     35.470827
   14.499000     35.512366
   14.514000     35.480412
   14.529000     35.364318
   14.544000     35.542188
   14.559000     35.355797
   14.573000     35.192837
   14.588000     35.289761
   14.603000     35.224790
   14.618000     35.206683
   14.633000     35.180056
   14.648000     34.965972
   14.662000     34.923369
   14.677000     34.885025
   14.692000     34.941475
   14.707000     34.980884
   14.722000     34.953192
   14.737000     34.921238
   14.752000     34.865853
   14.766000     34.736977
   14.781000     34.871179
   14.796000     34.716740
   14.811000     34.600645
   14.826000     34.597450
   14.841000     34.516502
   14.855000     34.653899
   14.870000     34.634729
   14.885000     34.422775
   14.900000     34.226798
   14.915000     34.321590
   14.930000     34.386561
   14.945000     34.240644
   14.959000     34.145850
   14.974000     34.238513
   14.989000     34.260880
   15.004000     34.061707
   15.019000     33.933897
   15.034000     34.000997
   15.048000     33.989282
   15.063000     33.809280
   15.078000     33.777328
   15.093000     33.695315
   15.108000     33.646321
   15.123000     33.603717
   15.138000     33.597326
   15.152000     33.652711
   15.167000     33.562179
   15.182000     33.474840
   15.197000     33.563244
   15.212000     33.431172
   15.227000     33.244780
   15.242000     33.149987
   15.256000     33.207502
   15.271000     33.219218
   15.286000     33.058389
   15.301000     32.914601
   15.316000     32.949749
   15.331000     33.070105
   15.345000     32.962531
   15.360000     32.802767
   15.375000     32.768684
   15.390000     32.614245
   15.405000     32.629156
   15.420000     32.474717
   15.435000     32.238267
   15.449000     32.178621
   15.464000     32.149864
   15.479000     32.150928
   15.494000     31.967733
   15.509000     32.007141
   15.524000     31.876135
   15.539000     31.828206
   15.553000     31.883591
   15.568000     31.777081
   15.583000     31.571518
   15.598000     31.632228
   15.613000     31.678027
   15.628000     31.346782
   15.643000     31.342523
   15.657000     31.410688
   15.672000     31.323351
   15.687000     31.147610
   15.702000     31.066663
   15.717000     30.921810
   15.732000     30.947372
   15.747000     31.047491
   15.761000     31.030450
   15.776000     30.884532
   15.791000     30.813170
   15.806000     30.640626
   15.821000     30.525595
   15.836000     30.518140
   15.851000     30.339204
   15.866000     30.351985
   15.880000     30.203937
   15.895000     29.918492
   15.910000     29.857781
   15.925000     29.916361
   15.940000     29.955770
   15.955000     29.919557
   15.970000     29.993048
   15.984000     29.868432
   15.999000     29.740621
   16.014000     29.831154
   16.029000     29.667129
   16.044000     29.520147
   16.059000     29.572336
   16.074000     29.460501
   16.088000     29.331625
   16.103000     29.300737
   16.118000     29.395531
   16.133000     29.226180
   16.148000     29.138843
   16.163000     29.249613
   16.178000     29.109020
   16.193000     29.099434
   16.207000     28.888545
   16.222000     28.739433
   16.237000     28.808664
   16.252000     29.002511
   16.267000     28.785231
   16.282000     28.655290
   16.297000     28.493396
   16.312000     28.508307
   16.326000     28.520023
   16.341000     28.432685
   16.356000     28.383692
   16.371000     28.396472
   16.386000     28.262270
   16.401000     28.128068
   16.416000     28.022624
   16.430000     28.281442
   16.445000     28.200495
   16.460000     28.072683
   16.475000     27.938482
   16.490000     27.937417
   16.505000     27.796825
   16.520000     27.724398
   16.535000     27.632800
   16.549000     27.475166
   16.564000     27.468775
   16.579000     27.462385
   16.594000     27.334574
   16.609000     27.252562
   16.624000     27.193981
   16.639000     27.228064
   16.654000     27.090667
   16.668000     27.197177
   16.683000     27.140727
   16.698000     26.995874
   16.713000     26.806287
   16.728000     26.851021
   16.743000     26.742381
   16.758000     26.542143
   16.773000     26.554925
   16.788000     26.601789
   16.802000     26.524037
   16.817000     26.442025
   16.832000     26.291847
   16.847000     26.381315
   16.862000     26.291847
   16.877000     26.197053
   16.892000     26.161905
   16.907000     25.968058
   16.921000     26.046875
   16.936000     25.974448
   16.951000     26.125692
   16.966000     26.034093
   16.981000     25.941430
   16.996000     25.962733
   17.011000     25.897762
   17.026000     25.870069
   17.041000     25.617642
   17.055000     25.605926
   17.070000     25.701785
   17.085000     25.632554
   17.100000     25.503677
   17.115000     25.521783
   17.130000     25.444031
   17.145000     25.273616
   17.160000     25.311960
   17.175000     25.138350
   17.189000     25.232078
   17.204000     25.184148
   17.219000     25.121308
   17.234000     25.226752
   17.249000     25.087225
   17.264000     24.899768
   17.279000     24.745330
   17.294000     24.891247
   17.309000     24.892313
   17.323000     24.777283
   17.338000     24.691011
   17.353000     24.740004
   17.368000     24.680359
   17.383000     24.705921
   17.398000     24.721898
   17.413000     24.823082
   17.428000     24.668644
   17.443000     24.647341
   17.457000     24.571720
   17.472000     24.628169
   17.487000     24.644146
   17.502000     24.520595
   17.517000     24.502488
   17.532000     24.569589
   17.547000     24.537637
   17.562000     24.373612
   17.577000     24.335268
   17.591000     24.480121
   17.606000     24.637756
   17.621000     24.601543
   17.636000     24.497163
   17.651000     24.463080
   17.666000     24.343789
   17.681000     24.355506
   17.696000     24.489708
   17.711000     24.428997
   17.726000     24.322488
   17.740000     24.297991
   17.755000     24.325683
   17.770000     24.374677
   17.785000     24.389589
   17.800000     24.197872
   17.815000     24.231954
   17.830000     24.273493
   17.845000     24.250061
   17.860000     24.059410
   17.875000     24.224499
   17.889000     24.269233
   17.904000     24.225564
   17.919000     24.174440
   17.934000     24.070060
   17.949000     24.346984
   17.964000     24.324617
   17.979000     24.169114
   17.994000     24.251126
   18.009000     24.197872
   18.024000     24.160594
   18.038000     24.135031
   18.053000     24.397044
   18.068000     24.477991
   18.083000     24.398110
   18.098000     24.321422
   18.113000     24.328878
   18.128000     24.367222
   18.143000     24.328878
   18.158000     24.373612
   18.173000     24.423672
   18.188000     24.422607
   18.202000     24.375743
   18.217000     24.477991
   18.232000     24.433257
   18.247000     24.463080
   18.262000     24.516335
   18.277000     24.547222
   18.292000     24.611128
   18.307000     24.579176
   18.322000     24.599412
   18.337000     24.605802
   18.352000     24.631365
   18.366000     24.621779
   18.381000     24.595151
   18.396000     24.564264
   18.411000     24.586631
   18.426000     24.612193
   18.441000     24.671839
   18.456000     24.617518
   18.471000     24.596217
   18.486000     24.594087
   18.501000     24.606868
   18.516000     24.751720
   18.530000     24.818821
   18.545000     24.798584
   18.560000     24.651602
   18.575000     24.727224
   18.590000     24.720832
   18.605000     24.793259
   18.620000     24.781543
   18.635000     24.696336
   18.650000     24.852905
   18.665000     24.822017
   18.680000     24.793259
   18.695000     24.882727
   18.710000     24.824147
   18.724000     24.921070
   18.739000     24.820951
   18.754000     24.765566
   18.769000     24.762371
   18.784000     24.847579
   18.799000     24.883793
   18.814000     24.934917
   18.829000     24.793259
   18.844000     24.900834
   18.859000     25.041426
   18.874000     25.088290
   18.889000     25.236338
   18.903000     25.037166
   18.918000     24.966869
   18.933000     24.939177
   18.948000     25.026515
   18.963000     25.105332
   18.978000     25.094681
   18.993000     25.010538
   19.008000     25.178823
   19.023000     25.169238
   19.038000     25.162847
   19.053000     25.134089
   19.068000     25.009474
   19.083000     25.139415
   19.098000     25.364150
   19.112000     25.266161
   19.127000     25.288528
   19.142000     25.188409
   19.157000     25.204385
   19.172000     25.277877
   19.187000     25.141545
   19.202000     25.288528
   19.217000     25.253380
   19.232000     25.249119
   19.247000     25.194800
   19.262000     25.287463
   19.277000     25.351368
   19.292000     25.310895
   19.307000     25.466398
   19.321000     25.511132
   19.336000     25.631488
   19.351000     25.360954
   19.366000     25.354564
   19.381000     25.347109
   19.396000     25.534565
   19.411000     25.571843
   19.426000     25.430185
   19.441000     25.319416
   19.456000     25.310895
   19.471000     25.272552
   19.486000     25.234208
   19.501000     25.271486
   19.516000     25.329001
   19.531000     25.335392
   19.545000     25.266161
   19.560000     25.286398
   19.575000     25.303439
   19.590000     25.259770
   19.605000     25.413144
   19.620000     25.338587
   19.635000     25.384386
   19.650000     25.388646
   19.665000     25.294919
   19.680000     25.254445
   19.695000     25.241664
   19.710000     25.320481
   19.725000     25.330066
   19.740000     25.284267
   19.755000     25.201190
   19.770000     25.286398
   19.785000     25.221427
   19.799000     25.252315
   19.814000     25.123438
   19.829000     25.186279
   19.844000     25.163912
   19.859000     25.126634
   19.874000     25.156456
   19.889000     25.125568
   19.904000     25.054208
   19.919000     25.112788
   19.934000     25.026515
   19.949000     24.837993
   19.964000     24.858230
   19.979000     24.881662
   19.994000     24.863555
   20.009000     24.852905
   20.024000     24.895508
   20.039000     24.921070
   20.054000     24.811366
   20.068000     24.764502
   20.083000     24.826277
   20.098000     24.860360
   20.113000     24.874206
   20.128000     24.709117
   20.143000     24.524855
   20.158000     24.575980
   20.173000     24.479057
   20.188000     24.490773
   20.203000     24.573850
   20.218000     24.442843
   20.233000     24.479057
   20.248000     24.545092
   20.263000     24.498229
   20.278000     24.454559
   20.293000     24.424736
   20.308000     24.449234
   20.323000     24.231954
   20.338000     24.117989
   20.353000     24.201067
   20.368000     24.259647
   20.382000     24.122250
   20.397000     24.141422
   20.412000     24.072190
   20.427000     23.862367
   20.442000     23.804852
   20.457000     23.813372
   20.472000     23.835739
   20.487000     23.908166
   20.502000     23.723904
   20.517000     23.642957
   20.532000     23.711124
   20.547000     23.708993
   20.562000     23.671715
   20.577000     23.482129
   20.592000     23.355382
   20.607000     23.460826
   20.622000     23.413962
   20.637000     23.335145
   20.652000     23.306388
   20.667000     23.207334
   20.682000     23.158340
   20.697000     23.134908
   20.712000     23.026269
   20.727000     23.026269
   20.742000     23.105085
   20.757000     23.104020
   20.771000     23.001771
   20.786000     22.818575
   20.801000     22.821770
   20.816000     22.818575
   20.831000     22.764255
   20.846000     22.720586
   20.861000     22.571473
   20.876000     22.511827
   20.891000     22.675852
   20.906000     22.408513
   20.921000     22.386146
   20.936000     22.501177
   20.951000     22.484136
   20.966000     22.280703
   20.981000     22.201886
   20.996000     22.123068
   21.011000     22.115613
   21.026000     22.033600
   21.041000     21.972891
   21.056000     21.886618
   21.071000     21.944132
   21.086000     21.825907
   21.101000     21.913245
   21.116000     21.764132
   21.131000     21.727919
   21.146000     21.675729
   21.161000     21.543657
   21.176000     21.599042
   21.191000     21.562829
   21.206000     21.512770
   21.221000     21.496793
   21.236000     21.460580
   21.251000     21.349810
   21.266000     21.256082
   21.281000     21.201762
   21.296000     21.062234
   21.310000     21.124011
   21.325000     21.077146
   21.340000     21.097383
   21.355000     20.997264
   21.370000     20.823654
   21.385000     20.750162
   21.400000     20.788505
   21.415000     20.712883
   21.430000     20.766138
   21.445000     20.886495
   21.460000     20.710754
   21.475000     20.614895
   21.490000     20.547794
   21.505000     20.541404
   21.520000     20.492409
   21.535000     20.493475
   21.550000     20.409332
   21.565000     20.405071
   21.580000     20.365663
   21.595000     20.280456
   21.610000     20.299627
   21.625000     20.115367
   21.640000     20.100455
   21.655000     20.102585
   21.670000     20.117496
   21.685000     20.086608
   21.700000     19.998206
   21.715000     19.854418
   21.730000     19.860808
   21.745000     19.854418
   21.760000     19.776666
   21.775000     19.630748
   21.790000     19.791578
   21.805000     19.751104
   21.820000     19.533824
   21.835000     19.589210
   21.850000     19.613707
   21.865000     19.485895
   21.880000     19.475244
   21.895000     19.338913
   21.910000     19.280333
   21.925000     19.297374
   21.940000     19.280333
   21.955000     19.207906
   21.970000     19.188735
   21.985000     19.192994
   22.000000     19.073705
