# Supplementary material for: Changing the game of time resolved X-ray diffraction on the mechanochemistry playground by downsizing
Source: Nat Commun. 2021 Oct 21;12:6134. doi: 10.1038/s41467-021-26264-1 (PMC8531352; doi:10.1038/s41467-021-26264-1)
Supplement: Supplementary file 3 — Source Data. [file 41467_2021_26264_MOESM3_ESM.zip › PXRD_raw_data/reactionIIIa_cocrystal_FormI_normalized/000178.xy]

    3.140900     20.308133
    3.155600     20.580360
    3.170400     20.918775
    3.185100     20.754372
    3.199800     20.706332
    3.214500     20.974288
    3.229300     21.227299
    3.244000     21.379960
    3.258700     21.346866
    3.273500     21.458959
    3.288200     21.516608
    3.302900     21.704497
    3.317600     22.039710
    3.332400     22.410152
    3.347100     22.713338
    3.361800     22.925782
    3.376500     23.509736
    3.391300     23.914340
    3.406000     24.017893
    3.420700     24.309336
    3.435400     24.233539
    3.450200     23.605816
    3.464900     23.399777
    3.479600     23.706166
    3.494400     23.994406
    3.509100     24.158810
    3.523800     24.284782
    3.538500     24.503631
    3.553300     24.682980
    3.568000     24.636008
    3.582700     24.953072
    3.597400     24.938127
    3.612200     25.258393
    3.626900     25.356609
    3.641600     25.250921
    3.656400     25.684349
    3.671100     26.172222
    3.685800     26.422031
    3.700500     26.682514
    3.715300     27.048686
    3.730000     27.112740
    3.744700     27.203482
    3.759500     27.573924
    3.774200     27.806652
    3.788900     27.760747
    3.803600     27.973191
    3.818400     28.014826
    3.833100     28.144000
    3.847800     28.261431
    3.862600     28.329755
    3.877300     28.449321
    3.892000     28.621198
    3.906700     28.927586
    3.921500     28.863533
    3.936200     29.086652
    3.950900     29.368488
    3.965700     29.738929
    3.980400     29.911874
    3.995100     30.263100
    4.009800     30.653826
    4.024600     30.890823
    4.039300     30.812892
    4.054000     30.705068
    4.068800     31.596478
    4.083500     31.754477
    4.098200     31.804652
    4.113000     31.989340
    4.127700     32.329890
    4.142400     32.578630
    4.157100     32.894628
    4.171900     33.402784
    4.186600     33.475379
    4.201300     34.074278
    4.216100     34.331559
    4.230800     34.303803
    4.245500     34.630475
    4.260300     34.695596
    4.275000     35.111943
    4.289700     35.268874
    4.304500     35.526155
    4.319200     36.119716
    4.333900     36.312944
    4.348600     36.206189
    4.363400     36.454930
    4.378100     36.872344
    4.392800     37.279083
    4.407600     37.431744
    4.422300     37.635647
    4.437000     37.818199
    4.451800     38.141669
    4.466500     38.440585
    4.481200     38.559084
    4.496000     38.621002
    4.510700     38.531327
    4.525400     38.993579
    4.540200     39.187874
    4.554900     39.522020
    4.569600     39.644789
    4.584400     40.167892
    4.599100     40.354714
    4.613800     40.838318
    4.628600     41.200219
    4.643300     41.314448
    4.658000     41.557850
    4.672700     41.932563
    4.687500     42.098034
    4.702200     42.664907
    4.716900     43.116484
    4.731700     43.223240
    4.746400     43.908611
    4.761100     44.194716
    4.775900     44.321756
    4.790600     44.741305
    4.805300     45.224908
    4.820100     45.470446
    4.834800     45.888929
    4.849500     46.042657
    4.864300     46.262574
    4.879000     46.252965
    4.893700     47.114484
    4.908500     47.577804
    4.923200     47.794517
    4.938000     48.293066
    4.952700     48.559956
    4.967400     49.086261
    4.982200     49.734269
    4.996900     49.690498
    5.011600     49.882658
    5.026400     50.341708
    5.041100     51.101809
    5.055800     51.595020
    5.070600     52.004961
    5.085300     52.370066
    5.100000     52.777872
    5.114800     53.350084
    5.129500     53.853970
    5.144200     54.153953
    5.159000     54.596989
    5.173700     55.386982
    5.188400     56.121461
    5.203200     56.226082
    5.217900     56.535673
    5.232700     57.356624
    5.247400     57.721728
    5.262100     58.142345
    5.276900     58.891770
    5.291600     59.427684
    5.306300     60.004165
    5.321100     60.267851
    5.335800     60.572105
    5.350500     60.838994
    5.365300     61.707986
    5.380000     62.266318
    5.394800     62.846001
    5.409500     63.438495
    5.424200     63.765167
    5.439000     64.290405
    5.453700     64.855142
    5.468400     65.199963
    5.483200     66.161832
    5.497900     66.739381
    5.512600     66.877095
    5.527400     67.283834
    5.542100     67.983084
    5.556900     69.054911
    5.571600     69.890808
    5.586300     70.483302
    5.601100     70.986121
    5.615800     71.329875
    5.630600     71.579683
    5.645300     72.300283
    5.660000     73.062519
    5.674800     73.823687
    5.689500     73.880268
    5.704200     74.658517
    5.719000     75.560602
    5.733700     76.121070
    5.748500     76.488310
    5.763200     76.955899
    5.777900     77.383989
    5.792700     77.708526
    5.807400     78.233764
    5.822200     79.037635
    5.836900     79.576751
    5.851600     80.016584
    5.866400     80.206610
    5.881100     80.970980
    5.895900     81.736418
    5.910600     82.101523
    5.925300     82.710031
    5.940100     83.757303
    5.954800     84.406378
    5.969600     84.959372
    5.984300     86.885245
    5.999000     88.792969
    6.013800     89.423894
    6.028500     89.746297
    6.043300     89.467665
    6.058000     89.036371
    6.072700     88.549566
    6.087500     88.317906
    6.102200     88.357406
    6.117000     88.297622
    6.131700     88.152434
    6.146500     88.295488
    6.161200     88.483377
    6.175900     88.475905
    6.190700     88.320041
    6.205400     89.042777
    6.220200     88.914670
    6.234900     89.228532
    6.249600     89.128181
    6.264400     89.215721
    6.279100     89.720675
    6.293900     89.948066
    6.308600     90.147699
    6.323400     90.259791
    6.338100     90.259791
    6.352800     90.624897
    6.367600     91.490684
    6.382300     92.104530
    6.397100     93.480611
    6.411800     94.584464
    6.426600     95.413956
    6.441300     94.849219
    6.456000     93.608717
    6.470800     92.309501
    6.485500     91.597440
    6.500300     91.301727
    6.515000     91.214187
    6.529800     90.950501
    6.544500     90.940893
    6.559300     91.658291
    6.574000     92.520877
    6.588700     92.984196
    6.603500     93.651420
    6.618200     93.456057
    6.633000     92.419459
    6.647700     91.490684
    6.662500     90.505330
    6.677200     89.728148
    6.692000     89.515705
    6.706700     89.180492
    6.721500     88.655254
    6.736200     88.370216
    6.750900     87.959207
    6.765700     87.603711
    6.780400     87.471334
    6.795200     87.847113
    6.809900     87.747831
    6.824700     87.369915
    6.839400     86.704828
    6.854200     86.293818
    6.868900     86.294886
    6.883700     85.802742
    6.898400     85.518772
    6.913200     85.235869
    6.927900     85.131249
    6.942700     85.106695
    6.957400     84.502458
    6.972200     83.946261
    6.986900     83.945193
    7.001600     83.915301
    7.016400     83.864059
    7.031100     83.405010
    7.045900     82.623558
    7.060600     82.454884
    7.075400     82.450614
    7.090100     81.943524
    7.104900     82.080172
    7.119600     81.632865
    7.134400     81.183423
    7.149100     81.138587
    7.163900     80.594133
    7.178600     80.278135
    7.193400     79.939720
    7.208100     80.247177
    7.222900     80.168177
    7.237600     79.841505
    7.252400     79.766776
    7.267100     79.179620
    7.281900     78.798502
    7.296600     78.687476
    7.311400     78.387493
    7.326100     77.930578
    7.340900     77.730945
    7.355600     77.551596
    7.370400     77.275099
    7.385100     77.035965
    7.399900     76.538484
    7.414600     76.405040
    7.429400     76.418918
    7.444100     76.259852
    7.458900     75.888342
    7.473600     75.941720
    7.488400     75.523238
    7.503200     75.378050
    7.517900     75.072728
    7.532700     74.330777
    7.547400     73.664621
    7.562200     73.500218
    7.576900     72.986723
    7.591700     72.606673
    7.606400     72.244770
    7.621200     71.934111
    7.635900     71.494278
    7.650700     71.406739
    7.665400     70.785421
    7.680200     70.402168
    7.694900     69.912159
    7.709700     69.216113
    7.724400     68.836063
    7.739200     68.746387
    7.754000     68.716496
    7.768700     68.452809
    7.783500     68.268122
    7.798200     68.082367
    7.813000     67.514427
    7.827700     67.171741
    7.842500     67.055377
    7.857200     66.560031
    7.872000     66.218413
    7.886700     65.825552
    7.901500     65.777512
    7.916300     65.238396
    7.931000     64.668320
    7.945800     64.510322
    7.960500     64.256243
    7.975300     64.158028
    7.990000     63.619979
    8.004800     63.747019
    8.019600     63.378712
    8.034300     63.148119
    8.049100     62.630354
    8.063800     62.249236
    8.078600     62.175575
    8.093300     61.766701
    8.108100     61.747485
    8.122900     61.707986
    8.137600     61.640729
    8.152400     61.226517
    8.167100     60.740779
    8.181900     60.773873
    8.196600     60.068218
    8.211400     59.564332
    8.226200     59.141579
    8.240900     59.183214
    8.255700     58.963297
    8.270400     58.361195
    8.285200     58.194656
    8.300000     58.355857
    8.314700     57.970469
    8.329500     57.527433
    8.344200     57.459109
    8.359000     57.180477
    8.373800     56.749184
    8.388500     56.462011
    8.403300     56.395823
    8.418000     56.254905
    8.432800     56.054204
    8.447600     55.427549
    8.462300     55.493738
    8.477100     55.345347
    8.491800     55.295171
    8.506600     55.256740
    8.521400     55.043229
    8.536100     54.972770
    8.550900     54.874554
    8.565600     54.495572
    8.580400     54.290601
    8.595200     53.964996
    8.609900     53.531567
    8.624700     53.025546
    8.639500     52.641225
    8.654200     52.335904
    8.669000     51.922760
    8.683700     51.805328
    8.698500     51.381508
    8.713300     51.081525
    8.728000     51.083660
    8.742800     51.038823
    8.757600     50.922459
    8.772300     50.372667
    8.787100     49.861307
    8.801800     50.008630
    8.816600     49.578405
    8.831400     49.188747
    8.846100     48.945344
    8.860900     48.547145
    8.875700     48.398755
    8.890400     48.285594
    8.905200     48.234351
    8.920000     47.819072
    8.934700     47.109146
    8.949500     46.912716
    8.964300     46.871081
    8.979000     46.794217
    8.993800     46.733366
    9.008600     46.665043
    9.023300     46.574300
    9.038100     46.251898
    9.052900     45.981806
    9.067600     45.702106
    9.082400     45.648729
    9.097200     45.448028
    9.111900     45.046627
    9.126700     44.925992
    9.141500     44.772264
    9.156200     44.605726
    9.171000     44.398620
    9.185800     44.346309
    9.200500     44.345241
    9.215300     43.992948
    9.230100     43.777301
    9.244800     43.757018
    9.259600     43.358819
    9.274400     43.341738
    9.289100     43.307576
    9.303900     42.893364
    9.318700     42.505841
    9.333400     42.147142
    9.348200     42.046792
    9.363000     42.106575
    9.377800     41.821537
    9.392500     41.685958
    9.407300     41.723323
    9.422100     41.510878
    9.436800     41.262137
    9.451600     41.230111
    9.466400     40.873547
    9.481200     40.733697
    9.495900     40.304539
    9.510700     40.214865
    9.525500     40.096366
    9.540200     39.696032
    9.555000     39.594613
    9.569800     39.457966
    9.584600     39.263671
    9.599300     39.056565
    9.614100     38.693596
    9.628900     38.570827
    9.643600     38.519584
    9.658400     38.459801
    9.673200     38.264438
    9.688000     38.200385
    9.702700     37.882253
    9.717500     37.806456
    9.732300     37.523554
    9.747100     37.222503
    9.761800     37.159517
    9.776600     37.004721
    9.791400     36.936398
    9.806200     36.890493
    9.820900     36.452794
    9.835700     36.572361
    9.850500     36.353511
    9.865300     36.166689
    9.880000     36.352443
    9.894800     36.273445
    9.909600     35.907273
    9.924400     35.630776
    9.939100     35.524020
    9.953900     35.529357
    9.968700     35.331860
    9.983500     34.958215
    9.998200     34.852526
   10.013000     34.637947
   10.028000     34.379599
   10.043000     34.236547
   10.057000     34.286721
   10.072000     34.276046
   10.087000     34.001683
   10.102000     33.885320
   10.116000     33.882118
   10.131000     33.685687
   10.146000     33.368623
   10.161000     33.264002
   10.176000     33.197814
   10.190000     33.204219
   10.205000     33.059031
   10.220000     32.873277
   10.235000     32.901033
   10.249000     32.895695
   10.264000     32.533793
   10.279000     32.305336
   10.294000     32.434510
   10.309000     32.186837
   10.323000     32.035244
   10.338000     32.060865
   10.353000     32.198580
   10.368000     32.045919
   10.382000     32.039514
   10.397000     31.997879
   10.412000     31.714977
   10.427000     31.799314
   10.442000     31.449156
   10.456000     31.216428
   10.471000     31.388305
   10.486000     31.219631
   10.501000     31.204685
   10.516000     31.314643
   10.530000     31.276212
   10.545000     31.307170
   10.560000     31.217496
   10.575000     31.217496
   10.589000     31.489723
   10.604000     31.672274
   10.619000     31.603951
   10.634000     31.497196
   10.649000     31.256996
   10.663000     31.227104
   10.678000     31.066970
   10.693000     30.918579
   10.708000     30.604718
   10.722000     30.315411
   10.737000     30.057061
   10.752000     29.813658
   10.767000     29.754943
   10.782000     29.769889
   10.796000     29.778429
   10.811000     29.664201
   10.826000     29.712241
   10.841000     29.415460
   10.856000     29.102666
   10.870000     29.055693
   10.885000     29.007653
   10.900000     28.928654
   10.915000     28.908370
   10.930000     28.673508
   10.944000     28.531523
   10.959000     28.603049
   10.974000     28.541130
   10.989000     28.573158
   11.003000     28.529388
   11.018000     28.538996
   11.033000     28.508036
   11.048000     28.461064
   11.063000     28.459996
   11.077000     28.429038
   11.092000     28.635076
   11.107000     28.515509
   11.122000     28.495226
   11.137000     28.437577
   11.151000     28.596643
   11.166000     28.838979
   11.181000     28.943600
   11.196000     28.958546
   11.211000     28.775993
   11.225000     28.853925
   11.240000     28.716210
   11.255000     28.680981
   11.270000     28.537928
   11.284000     28.389537
   11.299000     28.371389
   11.314000     28.211256
   11.329000     27.949704
   11.344000     27.989204
   11.358000     28.073541
   11.373000     28.139729
   11.388000     27.947569
   11.403000     27.936894
   11.418000     28.118379
   11.432000     27.984934
   11.447000     27.944367
   11.462000     27.983866
   11.477000     28.171756
   11.492000     28.184567
   11.506000     28.071406
   11.521000     28.329755
   11.536000     28.359647
   11.551000     28.395943
   11.566000     28.441848
   11.580000     28.465334
   11.595000     28.401281
   11.610000     28.565685
   11.625000     28.583833
   11.640000     28.661765
   11.654000     28.601982
   11.669000     28.392741
   11.684000     28.296661
   11.699000     28.292390
   11.714000     28.028704
   11.728000     27.935826
   11.743000     27.990271
   11.758000     27.869638
   11.773000     27.706301
   11.788000     27.847219
   11.802000     27.689221
   11.817000     27.709504
   11.832000     27.674275
   11.847000     27.713774
   11.862000     27.616627
   11.876000     27.675343
   11.891000     27.794908
   11.906000     27.844016
   11.921000     28.019096
   11.936000     28.149337
   11.950000     28.253958
   11.965000     28.430105
   11.980000     28.445050
   11.995000     28.558212
   12.010000     28.682048
   12.024000     28.606252
   12.039000     28.815493
   12.054000     28.921181
   12.069000     28.954276
   12.084000     28.970288
   12.098000     29.145368
   12.113000     29.367420
   12.128000     29.295893
   12.143000     29.237178
   12.158000     29.259596
   12.172000     29.354609
   12.187000     29.399446
   12.202000     29.227570
   12.217000     29.274542
   12.232000     29.174192
   12.246000     29.270272
   12.261000     29.242516
   12.276000     29.185935
   12.291000     29.236110
   12.306000     29.203016
   12.320000     29.144300
   12.335000     29.141098
   12.350000     29.335393
   12.365000     29.421865
   12.380000     29.421865
   12.394000     29.458162
   12.409000     29.704768
   12.424000     29.923617
   12.439000     30.021832
   12.454000     30.204385
   12.468000     30.597245
   12.483000     30.899364
   12.498000     31.030673
   12.513000     31.094727
   12.528000     31.115010
   12.543000     31.089389
   12.557000     31.032808
   12.572000     31.141699
   12.587000     30.990106
   12.602000     31.203617
   12.617000     31.196144
   12.631000     31.039214
   12.646000     30.919647
   12.661000     31.106470
   12.676000     31.139565
   12.691000     31.164118
   12.705000     31.111808
   12.720000     31.197212
   12.735000     31.132092
   12.750000     31.202550
   12.765000     31.397913
   12.779000     31.719248
   12.794000     31.738464
   12.809000     31.869773
   12.824000     32.260498
   12.839000     32.677913
   12.854000     33.401717
   12.868000     33.973927
   12.883000     34.500233
   12.898000     35.188807
   12.913000     35.471710
   12.928000     35.722586
   12.942000     35.663870
   12.957000     35.348941
   12.972000     34.930458
   12.987000     34.435112
   13.002000     33.914144
   13.017000     33.755078
   13.031000     33.513810
   13.046000     33.463635
   13.061000     33.372892
   13.076000     33.195678
   13.091000     33.176463
   13.105000     33.318447
   13.120000     33.264002
   13.135000     33.323786
   13.150000     33.387838
   13.165000     33.431609
   13.179000     33.493527
   13.194000     33.662201
   13.209000     33.731592
   13.224000     34.080683
   13.239000     34.510909
   13.254000     34.961418
   13.268000     35.409791
   13.283000     35.754612
   13.298000     35.938232
   13.313000     36.201918
   13.328000     36.398349
   13.343000     36.191243
   13.357000     35.946772
   13.372000     35.600884
   13.387000     35.205888
   13.402000     35.071376
   13.417000     34.886688
   13.431000     34.886688
   13.446000     34.883486
   13.461000     34.738298
   13.476000     34.752176
   13.491000     34.867472
   13.506000     34.831175
   13.520000     34.801284
   13.535000     34.892027
   13.550000     34.854662
   13.565000     34.797013
   13.580000     34.788474
   13.595000     34.902702
   13.609000     34.958215
   13.624000     34.926188
   13.639000     34.999849
   13.654000     34.999849
   13.669000     34.898432
   13.683000     35.047889
   13.698000     35.158915
   13.713000     35.098065
   13.728000     35.280616
   13.743000     35.267806
   13.758000     35.364954
   13.772000     35.347873
   13.787000     35.607289
   13.802000     35.724720
   13.817000     35.793044
   13.832000     35.696964
   13.847000     35.605155
   13.861000     35.630776
   13.876000     35.691626
   13.891000     35.706572
   13.906000     35.735396
   13.921000     35.749275
   13.936000     35.456764
   13.950000     35.570992
   13.965000     35.626505
   13.980000     35.617965
   13.995000     35.538966
   14.010000     35.468507
   14.025000     35.464237
   14.039000     35.467439
   14.054000     35.447155
   14.069000     35.519750
   14.084000     35.488790
   14.099000     35.450359
   14.114000     35.420467
   14.128000     35.479183
   14.143000     35.583803
   14.158000     35.559249
   14.173000     35.708708
   14.188000     35.610492
   14.203000     35.508007
   14.217000     35.784504
   14.232000     35.550708
   14.247000     35.540033
   14.262000     35.677748
   14.277000     35.414061
   14.292000     35.403386
   14.306000     35.458899
   14.321000     35.512277
   14.336000     35.583803
   14.351000     35.547506
   14.366000     35.644654
   14.381000     35.715113
   14.395000     35.780233
   14.410000     35.706572
   14.425000     35.770626
   14.440000     35.769558
   14.455000     35.685221
   14.470000     35.720450
   14.484000     35.649992
   14.499000     35.474912
   14.514000     35.453561
   14.529000     35.355346
   14.544000     35.208023
   14.559000     35.265671
   14.573000     35.335063
   14.588000     35.265671
   14.603000     35.058565
   14.618000     35.115145
   14.633000     35.111943
   14.648000     35.060700
   14.662000     35.171726
   14.677000     35.041484
   14.692000     34.803420
   14.707000     34.941134
   14.722000     34.784203
   14.737000     34.831175
   14.752000     34.895229
   14.766000     34.853594
   14.781000     34.675312
   14.796000     34.668907
   14.811000     34.687055
   14.826000     34.720150
   14.841000     34.649691
   14.855000     34.390274
   14.870000     34.339032
   14.885000     34.344370
   14.900000     34.508773
   14.915000     34.339032
   14.930000     34.264302
   14.945000     34.182101
   14.959000     34.205587
   14.974000     34.267505
   14.989000     34.302735
   15.004000     33.875712
   15.019000     33.935495
   15.034000     34.187439
   15.048000     33.970725
   15.063000     33.820199
   15.078000     33.770024
   15.093000     33.692092
   15.108000     33.799916
   15.123000     33.685687
   15.138000     33.602417
   15.152000     33.675012
   15.167000     33.496730
   15.182000     33.412393
   15.197000     33.447622
   15.212000     33.418798
   15.227000     33.306704
   15.242000     33.411325
   15.256000     33.349407
   15.271000     33.239449
   15.286000     33.036612
   15.301000     33.023802
   15.316000     32.936263
   15.331000     32.981099
   15.345000     33.017397
   15.360000     32.913844
   15.375000     32.660832
   15.390000     32.518847
   15.405000     32.589306
   15.420000     32.443051
   15.435000     32.340566
   15.449000     32.360849
   15.464000     32.118514
   15.479000     32.009623
   15.494000     31.855895
   15.509000     31.885787
   15.524000     31.909272
   15.539000     31.700031
   15.553000     31.671208
   15.568000     31.827071
   15.583000     31.566587
   15.598000     31.504669
   15.613000     31.471574
   15.628000     31.456629
   15.643000     31.297563
   15.657000     31.242050
   15.672000     31.305036
   15.687000     31.133158
   15.702000     31.076579
   15.717000     31.019998
   15.732000     30.906837
   15.747000     30.982633
   15.761000     30.878012
   15.776000     30.864134
   15.791000     30.731757
   15.806000     30.680515
   15.821000     30.506503
   15.836000     30.394409
   15.851000     30.395477
   15.866000     30.207587
   15.880000     30.168087
   15.895000     30.054926
   15.910000     29.895860
   15.925000     29.689822
   15.940000     29.753875
   15.955000     29.786969
   15.970000     29.690889
   15.984000     29.863834
   15.999000     29.723984
   16.014000     29.583067
   16.029000     29.577728
   16.044000     29.716511
   16.059000     29.581999
   16.074000     29.522215
   16.088000     29.377027
   16.103000     29.415460
   16.118000     29.382366
   16.133000     29.231840
   16.148000     29.134693
   16.163000     29.116544
   16.178000     29.175260
   16.193000     29.068504
   16.207000     29.038612
   16.222000     28.835777
   16.237000     28.660697
   16.252000     28.704467
   16.267000     28.798412
   16.282000     28.672440
   16.297000     28.527252
   16.312000     28.589170
   16.326000     28.320146
   16.341000     28.272106
   16.356000     28.139729
   16.371000     28.099162
   16.386000     28.121581
   16.401000     28.123716
   16.416000     28.185635
   16.430000     27.982799
   16.445000     27.873908
   16.460000     28.043649
   16.475000     27.837611
   16.490000     27.648653
   16.505000     27.801314
   16.520000     27.646518
   16.535000     27.587802
   16.549000     27.549371
   16.564000     27.439413
   16.579000     27.400980
   16.594000     27.419129
   16.609000     27.380696
   16.624000     27.209888
   16.639000     27.193874
   16.654000     27.163983
   16.668000     27.108470
   16.683000     26.930187
   16.698000     26.785000
   16.713000     26.770055
   16.728000     26.754041
   16.743000     26.764716
   16.758000     26.640880
   16.773000     26.531989
   16.788000     26.554408
   16.802000     26.469003
   16.817000     26.230938
   16.832000     26.259762
   16.847000     26.212789
   16.862000     26.167952
   16.877000     26.204249
   16.892000     26.198911
   16.907000     26.068669
   16.921000     25.811388
   16.936000     25.923482
   16.951000     25.809253
   16.966000     25.797510
   16.981000     25.772956
   16.996000     25.681146
   17.011000     25.722781
   17.026000     25.714240
   17.041000     25.534891
   17.055000     25.625633
   17.070000     25.593607
   17.085000     25.620296
   17.100000     25.480445
   17.115000     25.392906
   17.130000     25.274407
   17.145000     25.287218
   17.160000     25.154840
   17.175000     25.202880
   17.189000     25.145233
   17.204000     25.100395
   17.219000     25.175124
   17.234000     25.033139
   17.249000     25.100395
   17.264000     25.145233
   17.279000     25.018193
   17.294000     25.009653
   17.309000     24.986167
   17.323000     24.971221
   17.338000     24.844182
   17.353000     24.747034
   17.368000     24.761980
   17.383000     24.726750
   17.398000     24.768385
   17.413000     24.662697
   17.428000     24.584766
   17.443000     24.571955
   17.457000     24.516442
   17.472000     24.549536
   17.487000     24.530320
   17.502000     24.518577
   17.517000     24.540996
   17.532000     24.553806
   17.547000     24.533523
   17.562000     24.488686
   17.577000     24.405416
   17.591000     24.441712
   17.606000     24.390470
   17.621000     24.296525
   17.636000     24.365916
   17.651000     24.384065
   17.666000     24.458794
   17.681000     24.586900
   17.696000     24.356309
   17.711000     24.338159
   17.726000     24.264498
   17.740000     24.258093
   17.755000     24.234606
   17.770000     24.184432
   17.785000     24.266634
   17.800000     24.284782
   17.815000     24.327484
   17.830000     24.277309
   17.845000     24.136392
   17.860000     24.214323
   17.875000     24.129986
   17.889000     24.220728
   17.904000     24.122514
   17.919000     23.973055
   17.934000     24.078744
   17.949000     24.205783
   17.964000     24.294390
   17.979000     24.337093
   17.994000     24.200445
   18.009000     24.314674
   18.024000     24.253823
   18.038000     24.197243
   18.053000     24.247417
   18.068000     24.278377
   18.083000     24.329620
   18.098000     24.284782
   18.113000     24.267701
   18.128000     24.432105
   18.143000     24.507901
   18.158000     24.467334
   18.173000     24.529253
   18.188000     24.503631
   18.202000     24.610387
   18.217000     24.534590
   18.232000     24.627468
   18.247000     24.704331
   18.262000     24.599712
   18.277000     24.587968
   18.292000     24.627468
   18.307000     24.553806
   18.322000     24.551671
   18.337000     24.539928
   18.352000     24.617860
   18.366000     24.609319
   18.381000     24.585833
   18.396000     24.550604
   18.411000     24.627468
   18.426000     24.650954
   18.441000     24.479077
   18.456000     24.583698
   18.471000     24.585833
   18.486000     24.639211
   18.501000     24.645616
   18.516000     24.708602
   18.530000     24.638143
   18.545000     24.642413
   18.560000     24.636008
   18.575000     24.552738
   18.590000     24.650954
   18.605000     24.716075
   18.620000     24.824966
   18.635000     24.898627
   18.650000     24.851655
   18.665000     24.744899
   18.680000     24.736359
   18.695000     24.782263
   18.710000     24.828168
   18.724000     24.847385
   18.739000     24.877276
   18.754000     24.846317
   18.769000     24.845249
   18.784000     24.775858
   18.799000     24.859127
   18.814000     24.896492
   18.829000     24.813223
   18.844000     24.962680
   18.859000     25.006451
   18.874000     24.933856
   18.889000     24.946667
   18.903000     25.020329
   18.918000     24.941329
   18.933000     25.042747
   18.948000     25.093990
   18.963000     25.144165
   18.978000     25.080112
   18.993000     25.041680
   19.008000     25.163381
   19.023000     24.979762
   19.038000     25.028869
   19.053000     25.190070
   19.068000     25.118543
   19.083000     25.068369
   19.098000     25.079044
   19.112000     25.024599
   19.127000     25.171922
   19.142000     25.172990
   19.157000     25.040612
   19.172000     25.123882
   19.187000     25.189002
   19.202000     25.184732
   19.217000     25.175124
   19.232000     25.194341
   19.247000     25.241313
   19.262000     25.269070
   19.277000     25.337393
   19.292000     25.376892
   19.307000     25.348068
   19.321000     25.289353
   19.336000     25.372623
   19.351000     25.311772
   19.366000     25.257326
   19.381000     25.326717
   19.396000     25.296826
   19.411000     25.269070
   19.426000     25.374757
   19.441000     25.428136
   19.456000     25.272272
   19.471000     25.156976
   19.486000     25.082247
   19.501000     25.230637
   19.516000     25.364082
   19.531000     25.134557
   19.545000     25.329920
   19.560000     25.481513
   19.575000     25.268002
   19.590000     25.208219
   19.605000     25.235975
   19.620000     25.274407
   19.635000     25.246651
   19.650000     25.266934
   19.665000     25.232772
   19.680000     25.149503
   19.695000     25.211421
   19.710000     25.219962
   19.725000     25.222096
   19.740000     25.354473
   19.755000     25.174056
   19.770000     25.103598
   19.785000     25.088652
   19.799000     25.081179
   19.814000     24.966950
   19.829000     25.026734
   19.844000     25.032072
   19.859000     24.962680
   19.874000     25.087585
   19.889000     25.072639
   19.904000     24.965884
   19.919000     24.838844
   19.934000     24.986167
   19.949000     25.043815
   19.964000     24.773723
   19.979000     24.949870
   19.994000     24.896492
   20.009000     25.008585
   20.024000     24.890087
   20.039000     24.674440
   20.054000     24.789736
   20.068000     24.744899
   20.083000     24.720345
   20.098000     24.690453
   20.113000     24.737426
   20.128000     24.743832
   20.143000     24.607184
   20.158000     24.484415
   20.173000     24.581563
   20.188000     24.504698
   20.203000     24.455591
   20.218000     24.476942
   20.233000     24.442780
   20.248000     24.498293
   20.263000     24.412889
   20.278000     24.332822
   20.293000     24.302930
   20.308000     24.210053
   20.323000     24.339227
   20.338000     24.290119
   20.353000     24.291187
   20.368000     24.067001
   20.382000     23.936758
   20.397000     23.879111
   20.412000     23.864165
   20.427000     23.873773
   20.442000     23.881245
   20.457000     23.871638
   20.472000     23.860961
   20.487000     23.853489
   20.502000     23.740328
   20.517000     23.628234
   20.532000     23.614356
   20.547000     23.677342
   20.562000     23.568452
   20.577000     23.406183
   20.592000     23.322913
   20.607000     23.394440
   20.622000     23.296224
   20.637000     23.282346
   20.652000     23.290887
   20.667000     23.309035
   20.682000     23.227901
   20.697000     23.020795
   20.712000     22.951404
   20.727000     22.918309
   20.742000     22.943931
   20.757000     23.003713
   20.771000     22.964214
   20.786000     22.741094
   20.801000     22.740028
   20.816000     22.848918
   20.831000     22.782729
   20.846000     22.626866
   20.861000     22.552138
   20.876000     22.544665
   20.891000     22.483814
   20.906000     22.359978
   20.921000     22.347166
   20.936000     22.438976
   20.951000     22.395206
   20.966000     22.378126
   20.981000     22.377058
   20.996000     22.169952
   21.011000     22.021561
   21.026000     22.032237
   21.041000     22.008751
   21.056000     21.946832
   21.071000     21.826199
   21.086000     21.911603
   21.101000     21.801645
   21.116000     21.577458
   21.131000     21.660728
   21.146000     21.721578
   21.161000     21.614822
   21.176000     21.539026
   21.191000     21.489918
   21.206000     21.562512
   21.221000     21.501662
   21.236000     21.385298
   21.251000     21.282812
   21.266000     21.277474
   21.281000     21.092787
   21.296000     21.078909
   21.310000     21.037274
   21.325000     21.100260
   21.340000     20.996707
   21.355000     21.020193
   21.370000     20.877141
   21.385000     20.823763
   21.400000     20.887816
   21.415000     20.806682
   21.430000     20.776791
   21.445000     20.715939
   21.460000     20.736223
   21.475000     20.774655
   21.490000     20.636941
   21.505000     20.598508
   21.520000     20.379659
   21.535000     20.437308
   21.550000     20.371119
   21.565000     20.247282
   21.580000     20.216323
   21.595000     20.314538
   21.610000     20.231268
   21.625000     20.200310
   21.640000     20.111703
   21.655000     19.943028
   21.670000     19.982528
   21.685000     19.969717
   21.700000     19.925948
   21.715000     19.864030
   21.730000     19.788233
   21.745000     19.727382
   21.760000     19.713503
   21.775000     19.573654
   21.790000     19.617423
   21.805000     19.529884
   21.820000     19.520276
   21.835000     19.541627
   21.850000     19.505330
   21.865000     19.400710
   21.880000     19.292886
   21.895000     19.356940
   21.910000     19.369750
   21.925000     19.334521
   21.940000     19.232036
   21.955000     19.228833
   21.970000     19.072970
   21.985000     19.067632
   22.000000     19.158375
