# Supplementary material for: Changing the game of time resolved X-ray diffraction on the mechanochemistry playground by downsizing
Source: Nat Commun. 2021 Oct 21;12:6134. doi: 10.1038/s41467-021-26264-1 (PMC8531352; doi:10.1038/s41467-021-26264-1)
Supplement: Supplementary file 3 — Source Data. [file 41467_2021_26264_MOESM3_ESM.zip › PXRD_raw_data/reactionIIIa_cocrystal_FormI_normalized/000038.xy]

    3.140900     20.201146
    3.155600     20.434048
    3.170400     20.427810
    3.185100     20.625361
    3.199800     20.801077
    3.214500     20.980953
    3.229300     20.953919
    3.244000     20.947681
    3.258700     21.363577
    3.273500     21.459234
    3.288200     21.598560
    3.302900     21.769077
    3.317600     22.135066
    3.332400     22.592553
    3.347100     22.668454
    3.361800     22.567599
    3.376500     22.795302
    3.391300     23.406671
    3.406000     24.335160
    3.420700     24.769772
    3.435400     24.258220
    3.450200     23.720672
    3.464900     23.497128
    3.479600     23.649970
    3.494400     23.893270
    3.509100     23.960853
    3.523800     24.271736
    3.538500     24.262379
    3.553300     24.249901
    3.568000     24.314365
    3.582700     24.406902
    3.597400     24.829038
    3.612200     25.087933
    3.626900     25.188789
    3.641600     25.603645
    3.656400     25.673308
    3.671100     25.629639
    3.685800     25.963397
    3.700500     26.411525
    3.715300     26.703692
    3.730000     26.542532
    3.744700     26.953230
    3.759500     27.236041
    3.774200     27.150782
    3.788900     27.277630
    3.803600     27.694566
    3.818400     28.063675
    3.833100     28.155172
    3.847800     28.156212
    3.862600     28.381835
    3.877300     28.441101
    3.892000     28.463975
    3.906700     28.716633
    3.921500     28.975529
    3.936200     29.125251
    3.950900     29.340478
    3.965700     29.784448
    3.980400     30.040224
    3.995100     30.292882
    4.009800     30.499791
    4.024600     30.462359
    4.039300     30.810673
    4.054000     31.132993
    4.068800     31.121556
    4.083500     31.256722
    4.098200     31.757878
    4.113000     32.076039
    4.127700     32.186252
    4.142400     32.422273
    4.157100     32.560559
    4.171900     32.653096
    4.186600     33.251987
    4.201300     33.660605
    4.216100     33.923660
    4.230800     34.306285
    4.245500     34.511115
    4.260300     34.993554
    4.275000     35.550856
    4.289700     35.537340
    4.304500     35.594526
    4.319200     35.396974
    4.333900     35.787918
    4.348600     36.293232
    4.363400     36.662341
    4.378100     36.665460
    4.392800     36.830779
    4.407600     37.179093
    4.422300     37.252914
    4.437000     37.658413
    4.451800     38.112781
    4.466500     38.590022
    4.481200     38.565069
    4.496000     38.704394
    4.510700     39.012158
    4.525400     38.806288
    4.540200     39.075582
    4.554900     39.486280
    4.569600     39.608969
    4.584400     39.902177
    4.599100     40.171470
    4.613800     40.766202
    4.628600     40.973111
    4.643300     41.302709
    4.658000     41.537690
    4.672700     42.002455
    4.687500     42.299822
    4.702200     42.611744
    4.716900     42.577433
    4.731700     42.994369
    4.746400     43.177364
    4.761100     43.816805
    4.775900     44.138085
    4.790600     44.300285
    4.805300     44.915812
    4.820100     45.227735
    4.834800     45.436723
    4.849500     45.817268
    4.864300     46.087602
    4.879000     46.317384
    4.893700     47.001534
    4.908500     47.204284
    4.923200     47.340490
    4.938000     47.921706
    4.952700     48.316808
    4.967400     48.596499
    4.982200     48.984322
    4.996900     49.586333
    5.011600     50.083330
    5.026400     50.669745
    5.041100     51.108516
    5.055800     51.300868
    5.070600     51.692850
    5.085300     51.969421
    5.100000     52.534002
    5.114800     53.367874
    5.129500     53.865910
    5.144200     54.259973
    5.159000     54.729936
    5.173700     55.062654
    5.188400     55.185343
    5.203200     55.798791
    5.217900     56.459027
    5.232700     57.075594
    5.247400     57.308496
    5.262100     57.942739
    5.276900     58.229708
    5.291600     58.635207
    5.306300     59.274649
    5.321100     60.061733
    5.335800     60.695976
    5.350500     61.110833
    5.365300     61.747154
    5.380000     62.153694
    5.394800     62.528002
    5.409500     63.174720
    5.424200     63.884864
    5.439000     64.746810
    5.453700     65.239648
    5.468400     65.418484
    5.483200     65.783433
    5.497900     66.312661
    5.512600     67.015527
    5.527400     67.686161
    5.542100     68.201873
    5.556900     68.813241
    5.571600     69.443324
    5.586300     69.918487
    5.601100     70.468510
    5.615800     71.050766
    5.630600     71.677730
    5.645300     72.246469
    5.660000     72.907745
    5.674800     73.302847
    5.689500     73.504557
    5.704200     73.754095
    5.719000     74.687783
    5.733700     75.685935
    5.748500     75.851255
    5.763200     76.486536
    5.777900     77.246588
    5.792700     77.865235
    5.807400     78.145965
    5.822200     78.847790
    5.836900     78.982957
    5.851600     79.798115
    5.866400     80.314867
    5.881100     80.110037
    5.895900     80.801465
    5.910600     81.671729
    5.925300     81.964937
    5.940100     82.505603
    5.954800     83.157521
    5.969600     84.151514
    5.984300     85.305627
    5.999000     87.031599
    6.013800     89.069494
    6.028500     90.119634
    6.043300     89.490589
    6.058000     88.041189
    6.072700     87.564987
    6.087500     87.321687
    6.102200     87.641928
    6.117000     87.608657
    6.131700     87.316489
    6.146500     87.597219
    6.161200     87.994400
    6.175900     88.038069
    6.190700     88.142044
    6.205400     88.627603
    6.220200     88.679590
    6.234900     88.927049
    6.249600     88.458125
    6.264400     88.877141
    6.279100     88.871942
    6.293900     89.127720
    6.308600     89.459397
    6.323400     89.463556
    6.338100     89.511384
    6.352800     89.890890
    6.367600     89.646550
    6.382300     89.629915
    6.397100     89.698538
    6.411800     89.850340
    6.426600     90.008381
    6.441300     89.818108
    6.456000     89.913764
    6.470800     90.126912
    6.485500     89.950155
    6.500300     89.649669
    6.515000     89.955354
    6.529800     89.585205
    6.544500     89.569610
    6.559300     89.544656
    6.574000     89.377258
    6.588700     88.734697
    6.603500     88.886499
    6.618200     89.329429
    6.633000     89.052858
    6.647700     88.658795
    6.662500     88.990473
    6.677200     88.715981
    6.692000     88.307363
    6.706700     88.422774
    6.721500     88.068222
    6.736200     87.787492
    6.750900     87.944492
    6.765700     88.003758
    6.780400     87.658564
    6.795200     87.141813
    6.809900     87.109581
    6.824700     87.061752
    6.839400     86.841327
    6.854200     86.710320
    6.868900     86.162375
    6.883700     85.799505
    6.898400     85.504219
    6.913200     85.011381
    6.927900     84.980189
    6.942700     84.591325
    6.957400     84.172309
    6.972200     84.266926
    6.986900     84.143196
    7.001600     84.219097
    7.016400     83.983076
    7.031100     83.254217
    7.045900     82.786333
    7.060600     82.788412
    7.075400     82.495206
    7.090100     81.936864
    7.104900     81.668610
    7.119600     81.685247
    7.134400     81.230879
    7.149100     80.724525
    7.163900     80.572723
    7.178600     80.701650
    7.193400     80.391807
    7.208100     80.081964
    7.222900     79.951997
    7.237600     79.555855
    7.252400     79.265767
    7.267100     78.928891
    7.281900     78.319601
    7.296600     77.986885
    7.311400     78.047190
    7.326100     77.784135
    7.340900     77.570987
    7.355600     77.560590
    7.370400     77.207077
    7.385100     76.715280
    7.399900     76.388801
    7.414600     76.273389
    7.429400     75.874129
    7.444100     75.444716
    7.458900     75.604836
    7.473600     75.174382
    7.488400     74.554696
    7.503200     74.287482
    7.517900     74.114885
    7.532700     73.425537
    7.547400     73.256058
    7.562200     73.246701
    7.576900     72.814168
    7.591700     72.058276
    7.606400     71.571677
    7.621200     71.547762
    7.635900     71.199449
    7.650700     70.841777
    7.665400     70.262642
    7.680200     69.543140
    7.694900     69.750048
    7.709700     69.303999
    7.724400     69.098130
    7.739200     68.904738
    7.754000     68.952567
    7.768700     68.301689
    7.783500     68.043832
    7.798200     67.594664
    7.813000     67.321211
    7.827700     67.477173
    7.842500     66.958341
    7.857200     66.467583
    7.872000     66.092236
    7.886700     65.752240
    7.901500     65.473590
    7.916300     65.240688
    7.931000     64.846625
    7.945800     64.415132
    7.960500     64.293482
    7.975300     63.669637
    7.990000     63.412821
    8.004800     63.453371
    8.019600     63.266218
    8.034300     62.621578
    8.049100     62.418828
    8.063800     62.108985
    8.078600     61.721162
    8.093300     61.762751
    8.108100     61.785626
    8.122900     61.131628
    8.137600     60.597200
    8.152400     60.560809
    8.167100     60.345582
    8.181900     60.144913
    8.196600     59.853784
    8.211400     59.481557
    8.226200     59.116608
    8.240900     58.857712
    8.255700     58.631048
    8.270400     58.481325
    8.285200     58.038395
    8.300000     57.981209
    8.314700     57.484213
    8.329500     57.211800
    8.344200     56.947706
    8.359000     56.821898
    8.373800     56.613949
    8.388500     56.651379
    8.403300     56.180376
    8.418000     55.942275
    8.432800     55.901726
    8.447600     55.486869
    8.462300     55.129197
    8.477100     55.096965
    8.491800     54.772566
    8.506600     54.759049
    8.521400     54.797519
    8.536100     54.532386
    8.550900     54.506392
    8.565600     54.468961
    8.580400     53.962607
    8.595200     53.656923
    8.609900     53.051793
    8.624700     52.439385
    8.639500     52.300060
    8.654200     52.139939
    8.669000     51.767712
    8.683700     51.390286
    8.698500     51.216648
    8.713300     51.125151
    8.728000     50.809070
    8.742800     50.658307
    8.757600     50.385894
    8.772300     50.248649
    8.787100     49.782844
    8.801800     49.312881
    8.816600     49.103893
    8.831400     49.114290
    8.846100     48.886587
    8.860900     48.679678
    8.875700     48.233629
    8.890400     47.854123
    8.905200     47.655532
    8.920000     47.533882
    8.934700     47.171013
    8.949500     47.081595
    8.964300     46.981780
    8.979000     46.724963
    8.993800     46.547168
    9.008600     46.410961
    9.023300     46.316344
    9.038100     45.959713
    9.052900     45.725771
    9.067600     45.865097
    9.082400     45.795434
    9.097200     45.400332
    9.111900     45.001071
    9.126700     44.728659
    9.141500     44.699546
    9.156200     44.597651
    9.171000     44.394901
    9.185800     44.367868
    9.200500     43.974846
    9.215300     43.639009
    9.230100     43.816805
    9.244800     43.759619
    9.259600     43.194000
    9.274400     42.847765
    9.289100     42.777063
    9.303900     42.535843
    9.318700     42.114748
    9.333400     42.255112
    9.348200     41.983740
    9.363000     41.750838
    9.377800     41.783070
    9.392500     41.592797
    9.407300     41.369253
    9.422100     40.927363
    9.436800     40.967912
    9.451600     40.957515
    9.466400     40.542657
    9.481200     40.288961
    9.495900     40.110125
    9.510700     40.267126
    9.525500     39.939608
    9.540200     39.520591
    9.555000     39.499797
    9.569800     39.261696
    9.584600     39.116131
    9.599300     38.958091
    9.614100     38.816686
    9.628900     38.497485
    9.643600     38.414306
    9.658400     38.415346
    9.673200     38.045198
    9.688000     37.977615
    9.702700     37.756149
    9.717500     37.491015
    9.732300     37.414074
    9.747100     37.162456
    9.761800     36.856772
    9.776600     36.965945
    9.791400     36.971144
    9.806200     36.674818
    9.820900     36.450233
    9.835700     36.504300
    9.850500     36.165344
    9.865300     36.128953
    9.880000     36.023940
    9.894800     35.822229
    9.909600     35.678745
    9.924400     35.564373
    9.939100     35.484313
    9.953900     35.311716
    9.968700     35.029946
    9.983500     34.893739
    9.998200     34.920773
   10.013000     34.575579
   10.028000     34.280291
   10.043000     34.370749
   10.057000     33.988124
   10.072000     34.054668
   10.087000     33.815527
   10.102000     33.873752
   10.116000     33.931978
   10.131000     33.570149
   10.146000     33.365319
   10.161000     33.254066
   10.176000     33.181285
   10.190000     32.999330
   10.205000     33.074192
   10.220000     32.830892
   10.235000     32.586552
   10.249000     32.370286
   10.264000     32.387961
   10.279000     32.380683
   10.294000     32.251755
   10.309000     32.318299
   10.323000     32.081238
   10.338000     31.847296
   10.353000     31.686136
   10.368000     31.462592
   10.382000     31.457393
   10.397000     31.438677
   10.412000     31.379412
   10.427000     31.385650
   10.442000     31.191219
   10.456000     31.188100
   10.471000     31.076847
   10.486000     31.149629
   10.501000     31.393968
   10.516000     31.161066
   10.530000     31.070608
   10.545000     31.137152
   10.560000     31.374213
   10.575000     31.407485
   10.589000     31.300391
   10.604000     31.360696
   10.619000     31.345101
   10.634000     31.014462
   10.649000     30.707738
   10.663000     30.693182
   10.678000     30.796116
   10.693000     30.617281
   10.708000     30.503949
   10.722000     30.223219
   10.737000     29.981999
   10.752000     30.062059
   10.767000     29.882184
   10.782000     29.682553
   10.796000     29.291610
   10.811000     29.103417
   10.826000     29.257299
   10.841000     29.201153
   10.856000     29.140848
   10.870000     29.198034
   10.885000     28.918343
   10.900000     28.730150
   10.915000     28.610579
   10.930000     28.444220
   10.944000     28.512844
   10.959000     28.430704
   10.974000     28.283060
   10.989000     28.121900
   11.003000     28.239391
   11.018000     28.461896
   11.033000     28.130218
   11.048000     27.980495
   11.063000     27.937866
   11.077000     28.214437
   11.092000     28.220676
   11.107000     27.998171
   11.122000     28.029363
   11.137000     28.047039
   11.151000     27.946184
   11.166000     27.892118
   11.181000     28.020006
   11.196000     27.885879
   11.211000     27.773587
   11.225000     27.746554
   11.240000     27.794381
   11.255000     27.630102
   11.270000     27.639461
   11.284000     27.852607
   11.299000     27.671693
   11.314000     27.687288
   11.329000     27.666493
   11.344000     27.683129
   11.358000     27.641540
   11.373000     27.750712
   11.388000     27.648818
   11.403000     27.613467
   11.418000     27.721600
   11.432000     27.681050
   11.447000     27.514691
   11.462000     27.608267
   11.477000     27.570837
   11.492000     27.640500
   11.506000     27.568757
   11.521000     27.566678
   11.536000     27.532367
   11.551000     27.490777
   11.566000     27.442949
   11.580000     27.378485
   11.595000     27.311941
   11.610000     27.170536
   11.625000     27.111271
   11.640000     27.282829
   11.654000     27.379525
   11.669000     27.251636
   11.684000     27.416955
   11.699000     27.430472
   11.714000     27.300505
   11.728000     27.279709
   11.743000     27.292186
   11.758000     27.336895
   11.773000     27.330657
   11.788000     27.402399
   11.802000     27.284908
   11.817000     27.469982
   11.832000     27.448147
   11.847000     27.416955
   11.862000     27.364969
   11.876000     27.420074
   11.891000     27.613467
   11.906000     27.628023
   11.921000     27.484539
   11.936000     27.534446
   11.950000     27.844289
   11.965000     27.932667
   11.980000     27.919151
   11.995000     28.114622
   12.010000     28.302816
   12.024000     28.433823
   12.039000     28.559632
   12.054000     28.447340
   12.069000     28.631373
   12.084000     28.702077
   12.098000     28.793574
   12.113000     29.063906
   12.128000     29.033754
   12.143000     28.965131
   12.158000     29.196994
   12.172000     29.181397
   12.187000     28.957853
   12.202000     29.056628
   12.217000     29.043112
   12.232000     28.842441
   12.246000     28.788375
   12.261000     28.694799
   12.276000     28.776938
   12.291000     28.871554
   12.306000     28.702077
   12.320000     28.800852
   12.335000     29.102377
   12.350000     29.110695
   12.365000     29.205312
   12.380000     29.274974
   12.394000     29.224027
   12.409000     29.302007
   12.424000     29.425737
   12.439000     29.520353
   12.454000     29.606652
   12.468000     29.788607
   12.483000     29.895700
   12.498000     30.204503
   12.513000     30.418690
   12.528000     30.421809
   12.543000     30.570493
   12.557000     30.532023
   12.572000     30.341750
   12.587000     30.490432
   12.602000     30.548658
   12.617000     30.491472
   12.631000     30.336550
   12.646000     30.318875
   12.661000     30.358385
   12.676000     30.478995
   12.691000     30.585049
   12.705000     30.600645
   12.720000     30.578810
   12.735000     30.612082
   12.750000     30.754527
   12.765000     30.602725
   12.779000     30.842905
   12.794000     30.681746
   12.809000     30.844985
   12.824000     30.987429
   12.839000     31.151709
   12.854000     31.283756
   12.868000     31.331583
   12.883000     31.267119
   12.898000     31.431399
   12.913000     31.759957
   12.928000     31.958549
   12.942000     32.026132
   12.957000     31.904482
   12.972000     32.163377
   12.987000     32.198728
   13.002000     32.130105
   13.017000     32.139463
   13.031000     32.301663
   13.046000     32.314140
   13.061000     32.400439
   13.076000     32.682209
   13.091000     32.667653
   13.105000     32.658294
   13.120000     32.678050
   13.135000     32.785143
   13.150000     32.743553
   13.165000     32.821534
   13.179000     32.890157
   13.194000     32.852726
   13.209000     32.726917
   13.224000     32.902634
   13.239000     33.070032
   13.254000     33.022204
   13.268000     33.062754
   13.283000     33.192721
   13.298000     33.339325
   13.313000     33.456816
   13.328000     33.378835
   13.343000     33.638771
   13.357000     33.726110
   13.372000     33.737547
   13.387000     33.804090
   13.402000     33.907024
   13.417000     33.954853
   13.431000     34.162801
   13.446000     34.079622
   13.461000     34.131609
   13.476000     34.364511
   13.491000     34.397783
   13.506000     34.480962
   13.520000     34.106655
   13.535000     34.276133
   13.550000     34.675394
   13.565000     34.685792
   13.580000     34.601572
   13.595000     34.629646
   13.609000     34.555823
   13.624000     34.658758
   13.639000     34.752335
   13.654000     34.652519
   13.669000     34.838633
   13.683000     34.932210
   13.698000     34.892700
   13.713000     34.850071
   13.728000     34.947806
   13.743000     35.099609
   13.758000     35.107926
   13.772000     35.146397
   13.787000     35.353306
   13.802000     35.200463
   13.817000     35.335630
   13.832000     35.248292
   13.847000     35.281564
   13.861000     35.404253
   13.876000     35.546697
   13.891000     35.675625
   13.906000     35.618440
   13.921000     35.412571
   13.936000     35.430247
   13.950000     35.492632
   13.965000     35.392816
   13.980000     35.392816
   13.995000     35.334590
   14.010000     35.303398
   14.025000     35.103768
   14.039000     35.179668
   14.054000     35.252451
   14.069000     35.290921
   14.084000     35.302358
   14.099000     35.454160
   14.114000     35.425047
   14.128000     35.486392
   14.143000     35.443763
   14.158000     35.470797
   14.173000     35.425047
   14.188000     35.584128
   14.203000     35.421928
   14.217000     35.494711
   14.232000     35.349147
   14.247000     35.305477
   14.262000     35.362663
   14.277000     35.309637
   14.292000     35.259729
   14.306000     35.394895
   14.321000     35.412571
   14.336000     35.338750
   14.351000     35.245173
   14.366000     35.303398
   14.381000     35.378260
   14.395000     35.142238
   14.410000     35.208781
   14.425000     35.211900
   14.440000     35.172390
   14.455000     35.181749
   14.470000     35.239973
   14.484000     35.337710
   14.499000     35.351226
   14.514000     35.134960
   14.529000     35.165112
   14.544000     35.237894
   14.559000     35.252451
   14.573000     35.267007
   14.588000     35.199424
   14.603000     35.126642
   14.618000     34.999794
   14.633000     34.786646
   14.648000     34.920773
   14.662000     34.800163
   14.677000     34.820958
   14.692000     34.828236
   14.707000     34.991475
   14.722000     34.734659
   14.737000     34.505916
   14.752000     34.700348
   14.766000     34.565182
   14.781000     34.526710
   14.796000     34.703467
   14.811000     34.707626
   14.826000     34.575579
   14.841000     34.443532
   14.855000     34.365551
   14.870000     34.468486
   14.885000     34.364511
   14.900000     34.397783
   14.915000     34.296928
   14.930000     34.237662
   14.945000     34.098337
   14.959000     34.077542
   14.974000     34.013078
   14.989000     33.918462
   15.004000     33.897667
   15.019000     33.712593
   15.034000     33.742745
   15.048000     33.841521
   15.063000     33.773937
   15.078000     33.759382
   15.093000     33.729229
   15.108000     33.713632
   15.123000     33.688678
   15.138000     33.606539
   15.152000     33.542075
   15.167000     33.354922
   15.182000     33.215596
   15.197000     33.255106
   15.212000     33.354922
   15.227000     33.417306
   15.242000     33.125138
   15.256000     33.008687
   15.271000     32.819454
   15.286000     32.861044
   15.301000     32.687407
   15.316000     32.461783
   15.331000     32.723798
   15.345000     32.679089
   15.360000     32.580314
   15.375000     32.453466
   15.390000     32.410836
   15.405000     32.212245
   15.420000     32.145702
   15.435000     32.046927
   15.449000     32.006376
   15.464000     31.829621
   15.479000     31.812984
   15.494000     31.676779
   15.509000     31.825461
   15.524000     31.911760
   15.539000     31.800508
   15.553000     31.536413
   15.568000     31.507300
   15.583000     31.626871
   15.598000     31.578002
   15.613000     31.281676
   15.628000     31.037337
   15.643000     31.289994
   15.657000     31.190179
   15.672000     30.993668
   15.687000     30.876177
   15.702000     30.846024
   15.717000     30.882415
   15.732000     30.879296
   15.747000     30.765964
   15.761000     30.689023
   15.776000     30.543459
   15.791000     30.329272
   15.806000     30.301199
   15.821000     30.096371
   15.836000     30.182668
   15.851000     30.073496
   15.866000     30.024628
   15.880000     30.013191
   15.895000     29.864508
   15.910000     29.792766
   15.925000     29.591055
   15.940000     29.741818
   15.955000     29.830196
   15.970000     29.768852
   15.984000     29.534910
   15.999000     29.524512
   16.014000     29.440294
   16.029000     29.325922
   16.044000     29.297849
   16.059000     29.407021
   16.074000     29.319683
   16.088000     29.364392
   16.103000     29.232345
   16.118000     29.199073
   16.133000     29.276014
   16.148000     29.235464
   16.163000     29.182437
   16.178000     28.986966
   16.193000     28.896508
   16.207000     28.844521
   16.222000     28.834124
   16.237000     28.634494
   16.252000     28.439021
   16.267000     28.517003
   16.282000     28.539877
   16.297000     28.421346
   16.312000     28.346484
   16.326000     28.432783
   16.341000     28.262266
   16.356000     28.173888
   16.371000     28.214437
   16.386000     28.174927
   16.401000     28.105265
   16.416000     28.006489
   16.430000     27.929548
   16.445000     27.988814
   16.460000     27.828694
   16.475000     27.730957
   16.490000     27.659215
   16.505000     27.646739
   16.520000     27.481419
   16.535000     27.337935
   16.549000     27.378485
   16.564000     27.159099
   16.579000     26.972986
   16.594000     26.981303
   16.609000     26.948032
   16.624000     26.809746
   16.639000     26.707851
   16.654000     26.835740
   16.668000     26.782713
   16.683000     26.590361
   16.698000     26.734884
   16.713000     26.585162
   16.728000     26.427121
   16.743000     26.447916
   16.758000     26.506141
   16.773000     26.372015
   16.788000     26.380333
   16.802000     26.436479
   16.817000     26.315869
   16.832000     26.231649
   16.847000     26.218133
   16.862000     26.035138
   16.877000     25.959237
   16.892000     25.917647
   16.907000     25.996668
   16.921000     25.780402
   16.936000     25.701381
   16.951000     25.726335
   16.966000     25.847985
   16.981000     25.784561
   16.996000     25.607804
   17.011000     25.614043
   17.026000     25.571414
   17.041000     25.545420
   17.055000     25.441446
   17.070000     25.368663
   17.085000     25.396737
   17.100000     25.418571
   17.115000     25.268848
   17.130000     25.212702
   17.145000     25.257412
   17.160000     25.136801
   17.175000     25.005794
   17.189000     25.106649
   17.204000     25.077536
   17.219000     25.172152
   17.234000     25.032828
   17.249000     24.923654
   17.264000     24.904938
   17.279000     24.883105
   17.294000     24.726104
   17.309000     24.811362
   17.323000     24.797845
   17.338000     24.731302
   17.353000     24.768733
   17.368000     24.715705
   17.383000     24.625248
   17.398000     24.595095
   17.413000     24.554546
   17.428000     24.448492
   17.443000     24.398584
   17.457000     24.452651
   17.472000     24.247822
   17.487000     24.384028
   17.502000     24.418340
   17.517000     24.274855
   17.532000     24.221828
   17.547000     24.292531
   17.562000     24.318525
   17.577000     24.367392
   17.591000     24.334120
   17.606000     24.322684
   17.621000     24.327882
   17.636000     24.269657
   17.651000     24.231186
   17.666000     24.186477
   17.681000     24.071066
   17.696000     24.080424
   17.711000     24.261339
   17.726000     24.150086
   17.740000     24.096019
   17.755000     24.091860
   17.770000     24.132411
   17.785000     24.072106
   17.800000     24.026357
   17.815000     24.119934
   17.830000     24.205193
   17.845000     24.202073
   17.860000     24.004522
   17.875000     24.089781
   17.889000     24.195835
   17.904000     24.074185
   17.919000     24.168802
   17.934000     24.116814
   17.949000     24.023238
   17.964000     24.060668
   17.979000     24.143848
   17.994000     24.162563
   18.009000     24.098099
   18.024000     24.001403
   18.038000     23.997244
   18.053000     24.079384
   18.068000     24.083543
   18.083000     24.139689
   18.098000     24.235345
   18.113000     24.115775
   18.128000     24.224947
   18.143000     24.186477
   18.158000     24.138649
   18.173000     24.136570
   18.188000     24.281093
   18.202000     24.250941
   18.217000     24.222868
   18.232000     24.179199
   18.247000     24.277974
   18.262000     24.356995
   18.277000     24.315405
   18.292000     24.218709
   18.307000     24.254060
   18.322000     24.228067
   18.337000     24.342438
   18.352000     24.345557
   18.366000     24.321644
   18.381000     24.289412
   18.396000     24.390267
   18.411000     24.424578
   18.426000     24.350757
   18.441000     24.496320
   18.456000     24.619010
   18.471000     24.499439
   18.486000     24.548307
   18.501000     24.492161
   18.516000     24.437055
   18.530000     24.480724
   18.545000     24.543109
   18.560000     24.582619
   18.575000     24.468247
   18.590000     24.448492
   18.605000     24.638765
   18.620000     24.638765
   18.635000     24.627327
   18.650000     24.615890
   18.665000     24.687632
   18.680000     24.643964
   18.695000     24.690752
   18.710000     24.674116
   18.724000     24.728183
   18.739000     24.785369
   18.754000     24.831117
   18.769000     24.859190
   18.784000     24.755216
   18.799000     24.813441
   18.814000     24.721945
   18.829000     24.751057
   18.844000     24.823839
   18.859000     24.927813
   18.874000     24.834236
   18.889000     24.748977
   18.903000     24.853992
   18.918000     24.930932
   18.933000     24.882065
   18.948000     24.959005
   18.963000     25.056741
   18.978000     24.967323
   18.993000     24.929892
   19.008000     24.921575
   19.023000     25.062979
   19.038000     25.065060
   19.053000     25.018271
   19.068000     24.896621
   19.083000     25.076496
   19.098000     25.188789
   19.112000     25.132643
   19.127000     25.087933
   19.142000     25.026588
   19.157000     25.050503
   19.172000     25.262610
   19.187000     25.273007
   19.202000     25.140960
   19.217000     25.162795
   19.232000     25.179430
   19.247000     25.156557
   19.262000     25.199186
   19.277000     25.117046
   19.292000     25.087933
   19.307000     25.216861
   19.321000     25.132643
   19.336000     25.080655
   19.351000     25.077536
   19.366000     25.275087
   19.381000     25.281326
   19.396000     25.156557
   19.411000     25.124324
   19.426000     25.203345
   19.441000     25.273007
   19.456000     25.224140
   19.471000     25.184629
   19.486000     25.261570
   19.501000     25.191908
   19.516000     25.114967
   19.531000     25.100411
   19.545000     25.266769
   19.560000     25.309398
   19.575000     25.078576
   19.590000     25.051542
   19.605000     25.191908
   19.620000     25.271967
   19.635000     25.264690
   19.650000     25.102490
   19.665000     25.187749
   19.680000     25.161755
   19.695000     25.130563
   19.710000     25.080655
   19.725000     25.012032
   19.740000     24.982920
   19.755000     24.951727
   19.770000     24.860230
   19.785000     25.050503
   19.799000     25.033867
   19.814000     25.035947
   19.829000     25.034907
   19.844000     25.043225
   19.859000     24.996436
   19.874000     25.083774
   19.889000     24.916376
   19.904000     24.850873
   19.919000     24.753137
   19.934000     24.769772
   19.949000     24.821760
   19.964000     24.784329
   19.979000     24.795766
   19.994000     24.754177
   20.009000     24.685553
   20.024000     24.694911
   20.039000     24.682434
   20.054000     24.610692
   20.068000     24.616930
   20.083000     24.635646
   20.098000     24.596135
   20.113000     24.515036
   20.128000     24.484883
   20.143000     24.506718
   20.158000     24.505678
   20.173000     24.491121
   20.188000     24.388187
   20.203000     24.501519
   20.218000     24.351797
   20.233000     24.353876
   20.248000     24.263418
   20.263000     24.248861
   20.278000     24.376750
   20.293000     24.389227
   20.308000     24.279014
   20.323000     24.113695
   20.338000     24.140729
   20.353000     24.102258
   20.368000     24.054430
   20.382000     24.079384
   20.397000     23.927581
   20.412000     23.856879
   20.427000     23.785136
   20.442000     23.760183
   20.457000     23.744587
   20.472000     23.665566
   20.487000     23.623977
   20.502000     23.690520
   20.517000     23.620857
   20.532000     23.498168
   20.547000     23.417068
   20.562000     23.309975
   20.577000     23.244471
   20.592000     23.268385
   20.607000     23.192484
   20.622000     23.281902
   20.637000     23.277743
   20.652000     23.122821
   20.667000     23.010529
   20.682000     23.027165
   20.697000     22.856647
   20.712000     22.895118
   20.727000     22.915912
   20.742000     22.896158
   20.757000     22.937747
   20.771000     22.825455
   20.786000     22.737077
   20.801000     22.704845
   20.816000     22.617507
   20.831000     22.474022
   20.846000     22.359650
   20.861000     22.272313
   20.876000     22.289988
   20.891000     22.281670
   20.906000     22.175616
   20.921000     22.302465
   20.936000     22.260875
   20.951000     21.942714
   20.966000     22.059165
   20.981000     22.037331
   20.996000     22.063324
   21.011000     22.078920
   21.026000     21.836661
   21.041000     21.752441
   21.056000     21.764918
   21.071000     21.749322
   21.086000     21.770116
   21.101000     21.696295
   21.116000     21.652626
   21.131000     21.549691
   21.146000     21.553850
   21.161000     21.398929
   21.176000     21.441559
   21.191000     21.419724
   21.206000     21.318869
   21.221000     21.126517
   21.236000     21.229451
   21.251000     21.185782
   21.266000     21.050615
   21.281000     20.949760
   21.296000     21.130676
   21.310000     20.928965
   21.325000     20.775083
   21.340000     20.749091
   21.355000     20.801077
   21.370000     20.724137
   21.385000     20.612884
   21.400000     20.667990
   21.415000     20.542182
   21.430000     20.489155
   21.445000     20.555698
   21.460000     20.658633
   21.475000     20.581692
   21.490000     20.393498
   21.505000     20.324876
   21.520000     20.169954
   21.535000     20.174113
   21.550000     20.319677
   21.565000     20.234418
   21.580000     20.152278
   21.595000     20.177232
   21.610000     20.048304
   21.625000     20.005675
   21.640000     19.876746
   21.655000     19.827879
   21.670000     19.863230
   21.685000     19.872588
   21.700000     19.747819
   21.715000     19.686474
   21.730000     19.649043
   21.745000     19.673997
   21.760000     19.559625
   21.775000     19.458771
   21.790000     19.540911
   21.805000     19.514917
   21.820000     19.414061
   21.835000     19.379750
   21.850000     19.465009
   21.865000     19.401585
   21.880000     19.295531
   21.895000     19.313206
   21.910000     19.245623
   21.925000     19.146848
   21.940000     19.161404
   21.955000     19.113576
   21.970000     19.071986
   21.985000     18.931621
   22.000000     19.085503
