# Supplementary material for: Changing the game of time resolved X-ray diffraction on the mechanochemistry playground by downsizing
Source: Nat Commun. 2021 Oct 21;12:6134. doi: 10.1038/s41467-021-26264-1 (PMC8531352; doi:10.1038/s41467-021-26264-1)
Supplement: Supplementary file 3 — Source Data. [file 41467_2021_26264_MOESM3_ESM.zip › PXRD_raw_data/reactionIIIa_cocrystal_FormI_normalized/000129.xy]

    3.140900     20.036841
    3.155600     20.530938
    3.170400     20.777457
    3.185100     20.743600
    3.199800     20.996467
    3.214500     20.875853
    3.229300     20.975307
    3.244000     21.211246
    3.258700     21.530770
    3.273500     21.602715
    3.288200     21.942340
    3.302900     22.122205
    3.317600     22.440669
    3.332400     22.632171
    3.347100     23.027872
    3.361800     23.387600
    3.376500     23.678556
    3.391300     24.259411
    3.406000     24.832859
    3.420700     24.830743
    3.435400     24.341937
    3.450200     23.901800
    3.464900     23.578044
    3.479600     23.685962
    3.494400     23.920843
    3.509100     23.953642
    3.523800     24.230844
    3.538500     24.683678
    3.553300     24.527091
    3.568000     24.583166
    3.582700     24.857194
    3.597400     24.938662
    3.612200     24.918559
    3.626900     25.450744
    3.641600     25.447571
    3.656400     25.390438
    3.671100     26.050644
    3.685800     26.218869
    3.700500     26.572250
    3.715300     26.924571
    3.730000     27.444060
    3.744700     27.291705
    3.759500     27.557269
    3.774200     27.701159
    3.788900     28.078875
    3.803600     27.968840
    3.818400     28.064062
    3.833100     28.326452
    3.847800     28.265086
    3.862600     28.290479
    3.877300     28.947512
    3.892000     28.942221
    3.906700     28.909422
    3.921500     29.053314
    3.936200     29.305123
    3.950900     29.746318
    3.965700     30.017172
    3.980400     30.181166
    3.995100     30.161063
    4.009800     30.644580
    4.024600     30.819154
    4.039300     30.756730
    4.054000     30.935536
    4.068800     31.220145
    4.083500     31.503695
    4.098200     31.656050
    4.113000     32.104652
    4.127700     32.376564
    4.142400     32.715131
    4.157100     33.010320
    4.171900     33.246259
    4.186600     33.735065
    4.201300     34.259844
    4.216100     34.602644
    4.230800     34.604760
    4.245500     35.041724
    4.260300     35.132714
    4.275000     35.279779
    4.289700     35.641623
    4.304500     35.899781
    4.319200     36.114559
    4.333900     36.134662
    4.348600     36.461591
    4.363400     37.004357
    4.378100     36.893265
    4.392800     37.541833
    4.407600     37.497395
    4.422300     37.498453
    4.437000     37.772482
    4.451800     38.003131
    4.466500     38.246476
    4.481200     38.590333
    4.496000     38.604087
    4.510700     38.882348
    4.525400     39.073850
    4.540200     39.520336
    4.554900     39.661052
    4.569600     39.742520
    4.584400     40.063101
    4.599100     40.416481
    4.613800     40.801601
    4.628600     41.030135
    4.643300     41.456517
    4.658000     41.818362
    4.672700     42.271195
    4.687500     42.351605
    4.702200     42.543107
    4.716900     43.049901
    4.731700     43.440311
    4.746400     43.546114
    4.761100     43.924886
    4.775900     44.215842
    4.790600     44.689836
    4.805300     44.930007
    4.820100     45.358507
    4.834800     45.611374
    4.849500     45.474889
    4.864300     46.055744
    4.879000     46.427110
    4.893700     47.056634
    4.908500     47.824758
    4.923200     48.197182
    4.938000     48.597116
    4.952700     48.883839
    4.967400     48.671177
    4.982200     49.655139
    4.996900     49.782101
    5.011600     49.895310
    5.026400     50.498383
    5.041100     51.294016
    5.055800     51.586031
    5.070600     51.824086
    5.085300     52.520265
    5.100000     53.030232
    5.114800     53.311666
    5.129500     53.753920
    5.144200     54.433171
    5.159000     54.658530
    5.173700     55.065869
    5.188400     55.647781
    5.203200     56.068874
    5.217900     56.416964
    5.232700     57.018979
    5.247400     57.659083
    5.262100     58.063248
    5.276900     58.612362
    5.291600     59.466186
    5.306300     59.518029
    5.321100     60.450148
    5.335800     60.810934
    5.350500     61.228853
    5.365300     61.779025
    5.380000     62.083735
    5.394800     62.833874
    5.409500     63.687699
    5.424200     63.756470
    5.439000     64.040020
    5.453700     65.123436
    5.468400     65.860878
    5.483200     66.310538
    5.497900     66.553883
    5.512600     67.086068
    5.527400     67.737811
    5.542100     68.442454
    5.556900     68.609622
    5.571600     69.565017
    5.586300     70.684405
    5.601100     70.839934
    5.615800     71.055771
    5.630600     71.492735
    5.645300     72.553932
    5.660000     73.140077
    5.674800     73.420452
    5.689500     73.965334
    5.704200     74.504926
    5.719000     74.913323
    5.733700     75.420116
    5.748500     76.459095
    5.763200     77.056878
    5.777900     77.552033
    5.792700     77.872614
    5.807400     78.648145
    5.822200     79.233232
    5.836900     79.300945
    5.851600     79.744256
    5.866400     80.599139
    5.881100     81.085830
    5.895900     81.426513
    5.910600     82.162898
    5.925300     82.472898
    5.940100     83.241023
    5.954800     84.190070
    5.969600     85.630039
    5.984300     87.350385
    5.999000     88.932129
    6.013800     90.368924
    6.028500     90.635546
    6.043300     90.305442
    6.058000     89.530970
    6.072700     88.737453
    6.087500     88.191512
    6.102200     88.044447
    6.117000     88.189397
    6.131700     88.187281
    6.146500     88.427451
    6.161200     88.095233
    6.175900     88.378783
    6.190700     88.614722
    6.205400     88.614722
    6.220200     88.733221
    6.234900     88.810457
    6.249600     89.119399
    6.264400     89.463256
    6.279100     89.747865
    6.293900     89.730936
    6.308600     89.566942
    6.323400     89.501346
    6.338100     89.518274
    6.352800     90.112882
    6.367600     90.272644
    6.382300     90.567832
    6.397100     90.810120
    6.411800     90.845034
    6.426600     91.197357
    6.441300     91.073567
    6.456000     90.657764
    6.470800     90.482133
    6.485500     90.335067
    6.500300     90.393259
    6.515000     90.401723
    6.529800     90.631313
    6.544500     90.559369
    6.559300     90.597457
    6.574000     90.132985
    6.588700     90.339300
    6.603500     90.786843
    6.618200     90.709607
    6.633000     90.329777
    6.647700     89.711892
    6.662500     89.325713
    6.677200     89.113050
    6.692000     89.022061
    6.706700     88.916259
    6.721500     88.627419
    6.736200     88.099465
    6.750900     88.168236
    6.765700     88.013764
    6.780400     87.742911
    6.795200     87.436084
    6.809900     87.364138
    6.824700     87.401169
    6.839400     87.014991
    6.854200     86.920827
    6.868900     86.557925
    6.883700     85.870210
    6.898400     85.487206
    6.913200     85.882906
    6.927900     85.379287
    6.942700     84.773040
    6.957400     84.463039
    6.972200     84.353005
    6.986900     84.143516
    7.001600     83.893823
    7.016400     83.474846
    7.031100     83.300272
    7.045900     83.128872
    7.060600     82.409417
    7.075400     82.382966
    7.090100     82.233785
    7.104900     81.953408
    7.119600     81.598971
    7.134400     81.186342
    7.149100     81.571463
    7.163900     81.074192
    7.178600     80.693303
    7.193400     80.676375
    7.208100     80.782177
    7.222900     80.095521
    7.237600     79.772823
    7.252400     79.756953
    7.267100     79.460706
    7.281900     79.012105
    7.296600     78.621694
    7.311400     78.354014
    7.326100     78.391045
    7.340900     78.209065
    7.355600     77.713911
    7.370400     77.180667
    7.385100     76.772270
    7.399900     76.747935
    7.414600     76.371279
    7.429400     76.374453
    7.444100     75.817933
    7.458900     75.602096
    7.473600     75.385202
    7.488400     74.785302
    7.503200     74.926020
    7.517900     75.062504
    7.532700     74.184345
    7.547400     73.570692
    7.562200     73.270214
    7.576900     73.134787
    7.591700     72.947516
    7.606400     72.353965
    7.621200     71.520243
    7.635900     71.035669
    7.650700     70.726726
    7.665400     70.689696
    7.680200     70.553210
    7.694900     70.215701
    7.709700     69.944847
    7.724400     69.472968
    7.739200     69.226449
    7.754000     68.643479
    7.768700     68.152556
    7.783500     68.029825
    7.798200     68.164194
    7.813000     67.778015
    7.827700     67.518800
    7.842500     67.061734
    7.857200     66.839549
    7.872000     66.329582
    7.886700     66.023813
    7.901500     65.897909
    7.916300     65.397463
    7.931000     65.355142
    7.945800     64.936165
    7.960500     64.350021
    7.975300     64.125720
    7.990000     64.068587
    8.004800     63.479268
    8.019600     63.045478
    8.034300     62.869847
    8.049100     62.560903
    8.063800     62.514351
    8.078600     62.137695
    8.093300     61.832984
    8.108100     61.497590
    8.122900     61.282812
    8.137600     61.109296
    8.152400     60.849022
    8.167100     60.759090
    8.181900     60.442742
    8.196600     60.042809
    8.211400     59.817450
    8.226200     59.615368
    8.240900     59.265162
    8.255700     59.057789
    8.270400     58.668437
    8.285200     58.201849
    8.300000     57.842121
    8.314700     57.845295
    8.329500     57.938401
    8.344200     57.667548
    8.359000     57.208365
    8.373800     56.961846
    8.388500     56.673006
    8.403300     56.611640
    8.418000     56.282595
    8.432800     56.078397
    8.447600     56.029728
    8.462300     55.947202
    8.477100     55.180135
    8.491800     55.252080
    8.506600     55.222455
    8.521400     54.825698
    8.536100     54.782318
    8.550900     54.731534
    8.565600     54.390850
    8.580400     54.412011
    8.595200     54.126344
    8.609900     53.461905
    8.624700     53.089481
    8.639500     52.554122
    8.654200     52.197568
    8.669000     51.980673
    8.683700     51.791287
    8.698500     51.617772
    8.713300     51.505620
    8.728000     51.098282
    8.742800     50.871865
    8.757600     50.292068
    8.772300     50.232819
    8.787100     50.089986
    8.801800     49.873091
    8.816600     49.389575
    8.831400     49.071110
    8.846100     49.029847
    8.860900     48.682815
    8.875700     48.551620
    8.890400     48.319914
    8.905200     48.300869
    8.920000     47.889298
    8.934700     47.672403
    8.949500     47.558137
    8.964300     47.186770
    8.979000     47.032300
    8.993800     46.900046
    9.008600     46.756155
    9.023300     46.670456
    9.038100     46.293800
    9.052900     46.103355
    9.067600     45.908679
    9.082400     45.793354
    9.097200     45.471716
    9.111900     45.362739
    9.126700     45.330999
    9.141500     45.031577
    9.156200     44.818915
    9.171000     44.798813
    9.185800     44.659153
    9.200500     44.505740
    9.215300     44.173521
    9.230100     43.791575
    9.244800     43.420209
    9.259600     43.476283
    9.274400     43.257273
    9.289100     43.046726
    9.303900     42.730378
    9.318700     42.712391
    9.333400     42.349489
    9.348200     42.110376
    9.363000     41.862799
    9.377800     41.900887
    9.392500     41.780273
    9.407300     41.579249
    9.422100     41.372933
    9.436800     41.152865
    9.451600     41.142285
    9.466400     40.724366
    9.481200     40.410133
    9.495900     40.294808
    9.510700     40.349826
    9.525500     40.012316
    9.540200     39.592281
    9.555000     39.475899
    9.569800     39.364806
    9.584600     39.103475
    9.599300     39.086546
    9.614100     38.889754
    9.628900     38.939481
    9.643600     38.531084
    9.658400     38.412586
    9.673200     38.322654
    9.688000     37.923778
    9.702700     37.991492
    9.717500     37.759785
    9.732300     37.659273
    9.747100     37.576747
    9.761800     37.405347
    9.776600     37.255108
    9.791400     36.984254
    9.806200     36.814971
    9.820900     36.688007
    9.835700     36.394935
    9.850500     36.153706
    9.865300     36.392819
    9.880000     36.092341
    9.894800     35.920941
    9.909600     36.124082
    9.924400     35.853228
    9.939100     35.503022
    9.953900     35.455411
    9.968700     35.312578
    9.983500     34.985649
    9.998200     34.829061
   10.013000     34.710563
   10.028000     34.907355
   10.043000     34.729607
   10.057000     34.581484
   10.072000     34.438651
   10.087000     34.141346
   10.102000     33.902233
   10.116000     33.828171
   10.131000     33.711789
   10.146000     33.531925
   10.161000     33.324553
   10.176000     33.276942
   10.190000     33.210286
   10.205000     33.089671
   10.220000     33.127760
   10.235000     32.971173
   10.249000     32.734176
   10.264000     32.590284
   10.279000     32.485540
   10.294000     32.251717
   10.309000     32.304618
   10.323000     32.170249
   10.338000     32.020011
   10.353000     32.022126
   10.368000     31.853901
   10.382000     31.420111
   10.397000     31.632774
   10.412000     31.518507
   10.427000     31.456084
   10.442000     31.446562
   10.456000     31.376732
   10.471000     31.439156
   10.486000     31.333353
   10.501000     31.395776
   10.516000     31.332295
   10.530000     31.343933
   10.545000     31.504753
   10.560000     31.659225
   10.575000     31.609497
   10.589000     31.787245
   10.604000     31.666630
   10.619000     31.614787
   10.634000     31.532261
   10.649000     31.477244
   10.663000     31.269871
   10.678000     31.147141
   10.693000     31.034990
   10.708000     30.799051
   10.722000     30.611781
   10.737000     30.284852
   10.752000     30.225603
   10.767000     30.057378
   10.782000     29.956865
   10.796000     29.712462
   10.811000     29.605601
   10.826000     29.351676
   10.841000     29.307239
   10.856000     29.160174
   10.870000     28.976078
   10.885000     28.991948
   10.900000     28.946453
   10.915000     28.862869
   10.930000     28.843825
   10.944000     28.762357
   10.959000     28.672425
   10.974000     28.544405
   10.989000     28.420616
   11.003000     28.533824
   11.018000     28.511605
   11.033000     28.447066
   11.048000     28.363482
   11.063000     28.357134
   11.077000     28.404745
   11.092000     28.150819
   11.107000     28.113789
   11.122000     28.345496
   11.137000     28.418499
   11.151000     28.397339
   11.166000     28.407919
   11.181000     28.305291
   11.196000     28.319045
   11.211000     28.212185
   11.225000     28.247100
   11.240000     28.339148
   11.255000     28.327509
   11.270000     28.147646
   11.284000     28.184677
   11.299000     28.109556
   11.314000     27.888430
   11.329000     28.058772
   11.344000     28.105325
   11.358000     28.169864
   11.373000     27.943447
   11.388000     27.819658
   11.403000     27.859864
   11.418000     27.984710
   11.432000     28.001639
   11.447000     27.988942
   11.462000     27.878907
   11.477000     27.933925
   11.492000     27.867269
   11.506000     28.048192
   11.521000     27.901127
   11.536000     27.853516
   11.551000     27.750887
   11.566000     27.701159
   11.580000     27.744539
   11.595000     27.824949
   11.610000     27.760409
   11.625000     27.709624
   11.640000     27.721262
   11.654000     27.646143
   11.669000     27.639795
   11.684000     27.624982
   11.699000     27.785802
   11.714000     27.659897
   11.728000     27.517064
   11.743000     27.537166
   11.758000     27.495903
   11.773000     27.589009
   11.788000     27.554094
   11.802000     27.782628
   11.817000     27.719146
   11.832000     27.671535
   11.847000     27.537166
   11.862000     27.706450
   11.876000     27.899010
   11.891000     27.803788
   11.906000     27.795324
   11.921000     28.087338
   11.936000     27.937099
   11.950000     27.942389
   11.965000     28.175154
   11.980000     28.302117
   11.995000     28.596247
   12.010000     28.641742
   12.024000     28.614234
   12.039000     28.704166
   12.054000     28.925292
   12.069000     29.027921
   12.084000     29.300891
   12.098000     29.296658
   12.113000     29.363314
   12.128000     29.278672
   12.143000     29.438433
   12.158000     29.419390
   12.172000     29.341096
   12.187000     29.347444
   12.202000     29.381300
   12.217000     29.423621
   12.232000     29.205669
   12.246000     29.247990
   12.261000     29.127375
   12.276000     29.062836
   12.291000     29.048024
   12.306000     29.213075
   12.320000     29.296658
   12.335000     29.387649
   12.350000     29.242700
   12.365000     29.446898
   12.380000     29.381300
   12.394000     29.672257
   12.409000     29.777001
   12.424000     29.873281
   12.439000     30.083828
   12.454000     30.337753
   12.468000     30.541952
   12.483000     30.677379
   12.498000     30.684784
   12.513000     30.812806
   12.528000     30.812806
   12.543000     30.675263
   12.557000     30.815980
   12.572000     30.881577
   12.587000     30.850894
   12.602000     30.611781
   12.617000     30.686901
   12.631000     30.888983
   12.646000     30.806458
   12.661000     30.881577
   12.676000     30.825502
   12.691000     30.916492
   12.705000     30.899563
   12.720000     30.940826
   12.735000     30.872055
   12.750000     30.913318
   12.765000     30.999017
   12.779000     31.132329
   12.794000     31.320657
   12.809000     31.401066
   12.824000     31.598917
   12.839000     31.769259
   12.854000     31.977689
   12.868000     32.253833
   12.883000     32.519397
   12.898000     32.670694
   12.913000     32.624141
   12.928000     32.862196
   12.942000     32.954244
   12.957000     32.958477
   12.972000     32.849500
   12.987000     32.766974
   13.002000     32.630489
   13.017000     32.653766
   13.031000     32.718305
   13.046000     32.731001
   13.061000     32.705609
   13.076000     32.867486
   13.091000     32.938374
   13.105000     33.068511
   13.120000     33.135167
   13.135000     33.226156
   13.150000     33.086497
   13.165000     33.076975
   13.179000     33.154211
   13.194000     33.120354
   13.209000     33.170081
   13.224000     33.348887
   13.239000     33.575304
   13.254000     33.745645
   13.268000     33.854622
   13.283000     33.903291
   13.298000     34.090561
   13.313000     34.264077
   13.328000     34.394214
   13.343000     34.247149
   13.357000     34.421722
   13.372000     34.250323
   13.387000     34.272541
   13.402000     34.361415
   13.417000     34.423839
   13.431000     34.485204
   13.446000     34.552917
   13.461000     34.553976
   13.476000     34.607934
   13.491000     34.896775
   13.506000     34.874556
   13.520000     34.721143
   13.535000     34.787798
   13.550000     34.884079
   13.565000     34.751825
   13.580000     34.826945
   13.595000     34.917935
   13.609000     34.883021
   13.624000     34.859744
   13.639000     34.993055
   13.654000     35.093567
   13.669000     34.771928
   13.683000     34.868208
   13.698000     35.114728
   13.713000     34.981416
   13.728000     35.138004
   13.743000     35.254386
   13.758000     35.214182
   13.772000     35.416264
   13.787000     35.431076
   13.802000     35.532647
   13.817000     35.677595
   13.832000     35.637391
   13.847000     35.691350
   13.861000     35.738961
   13.876000     35.639507
   13.891000     35.586606
   13.906000     35.694525
   13.921000     35.591896
   13.936000     35.716743
   13.950000     35.587664
   13.965000     35.681828
   13.980000     35.567561
   13.995000     35.534763
   14.010000     35.510428
   14.025000     35.597186
   14.039000     35.480804
   14.054000     35.547458
   14.069000     35.540053
   14.084000     35.333739
   14.099000     35.522067
   14.114000     35.487152
   14.128000     35.574968
   14.143000     35.608824
   14.158000     35.499848
   14.173000     35.498790
   14.188000     35.482919
   14.203000     35.468107
   14.217000     35.580258
   14.232000     35.615172
   14.247000     35.625752
   14.262000     35.576026
   14.277000     35.554865
   14.292000     35.509370
   14.306000     35.637391
   14.321000     35.626811
   14.336000     35.528415
   14.351000     35.533705
   14.366000     35.417322
   14.381000     35.458585
   14.395000     35.526298
   14.410000     35.663842
   14.425000     35.456469
   14.440000     35.369712
   14.455000     35.335854
   14.470000     35.458585
   14.484000     35.462817
   14.499000     35.509370
   14.514000     35.549575
   14.529000     35.234284
   14.544000     35.225820
   14.559000     35.305171
   14.573000     35.326332
   14.588000     35.378175
   14.603000     35.116843
   14.618000     35.115786
   14.633000     35.167629
   14.648000     35.170803
   14.662000     34.967663
   14.677000     34.795205
   14.692000     34.930632
   14.707000     34.855512
   14.722000     34.824829
   14.737000     34.835409
   14.752000     34.801553
   14.766000     35.026912
   14.781000     34.780392
   14.796000     34.657661
   14.811000     34.589949
   14.826000     34.743362
   14.841000     34.760290
   14.855000     34.566671
   14.870000     34.453463
   14.885000     34.498958
   14.900000     34.629095
   14.915000     34.416432
   14.930000     34.355067
   14.945000     34.388924
   14.959000     34.296876
   14.974000     34.297934
   14.989000     34.045066
   15.004000     33.904350
   15.019000     34.091619
   15.034000     34.134999
   15.048000     33.951961
   15.063000     33.954076
   15.078000     33.823939
   15.093000     33.644076
   15.108000     33.834519
   15.123000     33.906465
   15.138000     33.559434
   15.152000     33.456805
   15.167000     33.494894
   15.182000     33.403904
   15.197000     33.217692
   15.212000     33.213461
   15.227000     33.396499
   15.242000     33.323495
   15.256000     33.005030
   15.271000     33.028306
   15.286000     33.101309
   15.301000     33.139398
   15.316000     32.957419
   15.331000     32.888646
   15.345000     32.745814
   15.360000     32.706667
   15.375000     32.841036
   15.390000     32.489772
   15.405000     32.487656
   15.420000     32.467554
   15.435000     32.361752
   15.449000     32.364925
   15.464000     32.191409
   15.479000     32.133218
   15.494000     32.123696
   15.509000     31.971341
   15.524000     31.825333
   15.539000     31.868713
   15.553000     31.796767
   15.568000     31.742808
   15.583000     31.640180
   15.598000     31.569292
   15.613000     31.487825
   15.628000     31.446562
   15.643000     31.343933
   15.657000     31.292090
   15.672000     31.286800
   15.687000     31.196868
   15.702000     31.001134
   15.717000     31.032875
   15.732000     31.047687
   15.747000     30.939768
   15.761000     30.765195
   15.776000     30.748267
   15.791000     30.711235
   15.806000     30.703829
   15.821000     30.671031
   15.836000     30.498573
   15.851000     30.303897
   15.866000     30.239357
   15.880000     30.125091
   15.895000     30.130381
   15.910000     30.093350
   15.925000     29.898674
   15.940000     29.909254
   15.955000     29.861643
   15.970000     29.910312
   15.984000     29.614066
   15.999000     29.665909
   16.014000     29.698707
   16.029000     29.657444
   16.044000     29.439492
   16.059000     29.469116
   16.074000     29.518844
   16.088000     29.500857
   16.103000     29.315703
   16.118000     29.244815
   16.133000     29.081880
   16.148000     28.965497
   16.163000     29.128433
   16.178000     29.070242
   16.193000     28.796214
   16.207000     28.756009
   16.222000     28.740139
   16.237000     28.789865
   16.252000     28.783517
   16.267000     28.848057
   16.282000     28.672425
   16.297000     28.455531
   16.312000     28.507373
   16.326000     28.471401
   16.341000     28.321162
   16.356000     28.390991
   16.371000     28.356077
   16.386000     28.193140
   16.401000     28.149762
   16.416000     28.109556
   16.430000     27.900068
   16.445000     27.858806
   16.460000     27.974130
   16.475000     27.927577
   16.490000     27.768873
   16.505000     27.601705
   16.520000     27.516006
   16.535000     27.543514
   16.549000     27.554094
   16.564000     27.279009
   16.579000     27.367883
   16.594000     27.279009
   16.609000     27.295937
   16.624000     27.157337
   16.639000     27.100203
   16.654000     27.086449
   16.668000     26.744707
   16.683000     26.797608
   16.698000     26.770100
   16.713000     26.716140
   16.728000     26.584945
   16.743000     26.618803
   16.758000     26.592352
   16.773000     26.535219
   16.788000     26.539450
   16.802000     26.521464
   16.817000     26.343716
   16.832000     26.371225
   16.847000     26.303511
   16.862000     26.183955
   16.877000     26.100371
   16.892000     25.953305
   16.907000     26.053818
   16.921000     25.959654
   16.936000     25.990337
   16.951000     25.931087
   16.966000     25.951190
   16.981000     25.926855
   16.996000     25.688800
   17.011000     25.733237
   17.026000     25.540677
   17.041000     25.588288
   17.055000     25.596752
   17.070000     25.463441
   17.085000     25.306854
   17.100000     25.346000
   17.115000     25.394670
   17.130000     25.374567
   17.145000     25.446513
   17.160000     25.338594
   17.175000     25.360813
   17.189000     25.299448
   17.204000     25.175659
   17.219000     25.045522
   17.234000     25.073030
   17.249000     25.098423
   17.264000     24.976751
   17.279000     24.916443
   17.294000     24.969344
   17.309000     24.873064
   17.323000     24.775726
   17.338000     24.640300
   17.353000     24.719651
   17.368000     24.742927
   17.383000     24.595862
   17.398000     24.524975
   17.413000     24.602210
   17.428000     24.694258
   17.443000     24.691084
   17.457000     24.705896
   17.472000     24.646647
   17.487000     24.552483
   17.502000     24.555657
   17.517000     24.590572
   17.532000     24.509105
   17.547000     24.431869
   17.562000     24.319718
   17.577000     24.339820
   17.591000     24.501698
   17.606000     24.368388
   17.621000     24.387431
   17.636000     24.403302
   17.651000     24.242483
   17.666000     24.261527
   17.681000     24.165247
   17.696000     24.297500
   17.711000     24.212858
   17.726000     24.127158
   17.740000     24.338763
   17.755000     24.310196
   17.770000     24.207568
   17.785000     24.272107
   17.800000     24.189582
   17.815000     24.216032
   17.830000     24.220264
   17.845000     24.151492
   17.860000     24.108114
   17.875000     24.155725
   17.889000     24.206510
   17.904000     24.275281
   17.919000     24.177943
   17.934000     24.123984
   17.949000     24.053096
   17.964000     24.083779
   17.979000     24.195930
   17.994000     24.297500
   18.009000     24.212858
   18.024000     24.107056
   18.038000     24.048865
   18.053000     24.167363
   18.068000     24.211800
   18.083000     24.261527
   18.098000     24.258353
   18.113000     24.334530
   18.128000     24.289036
   18.143000     24.266817
   18.158000     24.278455
   18.173000     24.295384
   18.188000     24.460435
   18.202000     24.425521
   18.217000     24.351458
   18.232000     24.373678
   18.247000     24.464667
   18.262000     24.431869
   18.277000     24.331357
   18.292000     24.455145
   18.307000     24.405418
   18.322000     24.443507
   18.337000     24.589514
   18.352000     24.545077
   18.366000     24.492176
   18.381000     24.603269
   18.396000     24.425521
   18.411000     24.423404
   18.426000     24.512278
   18.441000     24.508046
   18.456000     24.606442
   18.471000     24.617022
   18.486000     24.544019
   18.501000     24.593746
   18.516000     24.557774
   18.530000     24.513336
   18.545000     24.586340
   18.560000     24.620197
   18.575000     24.688968
   18.590000     24.667808
   18.605000     24.648763
   18.620000     24.664633
   18.635000     24.712244
   18.650000     24.825453
   18.665000     24.818047
   18.680000     24.808525
   18.695000     24.881529
   18.710000     24.880471
   18.724000     24.909037
   18.739000     24.828628
   18.754000     24.884702
   18.769000     24.881529
   18.784000     24.795828
   18.799000     24.887877
   18.814000     24.968286
   18.829000     25.005317
   18.844000     25.016956
   18.859000     25.069857
   18.874000     24.964054
   18.889000     24.833918
   18.903000     24.841324
   18.918000     24.921733
   18.933000     24.889992
   18.948000     24.879412
   18.963000     25.015897
   18.978000     25.165079
   18.993000     25.153441
   19.008000     25.093133
   19.023000     24.968286
   19.038000     25.048696
   19.053000     25.098423
   19.068000     25.092075
   19.083000     25.149208
   19.098000     25.212690
   19.112000     25.170369
   19.127000     25.100540
   19.142000     25.073030
   19.157000     25.033884
   19.172000     25.115351
   19.187000     25.246546
   19.202000     25.328014
   19.217000     25.305796
   19.232000     25.265591
   19.247000     25.251836
   19.262000     25.307912
   19.277000     25.180949
   19.292000     25.175659
   19.307000     25.267706
   19.321000     25.217980
   19.336000     25.253953
   19.351000     25.245488
   19.366000     25.175659
   19.381000     25.267706
   19.396000     25.369277
   19.411000     25.224328
   19.426000     25.156614
   19.441000     25.272996
   19.456000     25.352349
   19.471000     25.232792
   19.486000     25.215864
   19.501000     25.328014
   19.516000     25.336479
   19.531000     25.190471
   19.545000     25.245488
   19.560000     25.267706
   19.575000     25.338594
   19.590000     25.223270
   19.605000     25.275113
   19.620000     25.281461
   19.635000     25.333304
   19.650000     25.245488
   19.665000     25.114293
   19.680000     25.303679
   19.695000     25.209515
   19.710000     25.134396
   19.725000     25.069857
   19.740000     25.116410
   19.755000     25.265591
   19.770000     25.120641
   19.785000     25.173542
   19.799000     25.208457
   19.814000     25.133338
   19.829000     24.992621
   19.844000     24.996853
   19.859000     24.986273
   19.874000     25.001085
   19.889000     24.973576
   19.904000     25.013781
   19.919000     24.993679
   19.934000     24.978866
   19.949000     24.935488
   19.964000     24.912212
   19.979000     24.786307
   19.994000     24.690026
   20.009000     24.855078
   20.024000     24.848729
   20.039000     24.760914
   20.054000     24.737637
   20.068000     24.665691
   20.083000     24.640300
   20.098000     24.772552
   20.113000     24.664633
   20.128000     24.677330
   20.143000     24.582108
   20.158000     24.506988
   20.173000     24.531323
   20.188000     24.490060
   20.203000     24.504872
   20.218000     24.513336
   20.233000     24.504872
   20.248000     24.541903
   20.263000     24.420231
   20.278000     24.302790
   20.293000     24.201220
   20.308000     24.349343
   20.323000     24.310196
   20.338000     24.047806
   20.353000     24.000195
   20.368000     24.152550
   20.382000     24.203336
   20.397000     24.041458
   20.412000     23.924018
   20.427000     23.841492
   20.442000     23.929308
   20.457000     23.804461
   20.472000     23.720877
   20.487000     23.728283
   20.502000     23.590740
   20.517000     23.623539
   20.532000     23.478590
   20.547000     23.521969
   20.562000     23.427805
   20.577000     23.471183
   20.592000     23.275450
   20.607000     23.196098
   20.622000     23.233129
   20.637000     23.299784
   20.652000     23.225722
   20.667000     23.154835
   20.682000     23.100876
   20.697000     22.976029
   20.712000     23.042684
   20.727000     23.015176
   20.742000     22.965449
   20.757000     22.899851
   20.771000     22.788759
   20.786000     22.791932
   20.801000     22.777121
   20.816000     22.748554
   20.831000     22.666028
   20.846000     22.776062
   20.861000     22.649100
   20.876000     22.439611
   20.891000     22.468178
   20.906000     22.305242
   20.921000     22.313706
   20.936000     22.313706
   20.951000     22.208962
   20.966000     22.287256
   20.981000     22.178279
   20.996000     22.092580
   21.011000     21.957153
   21.026000     21.935992
   21.041000     21.960327
   21.056000     21.874627
   21.071000     21.817493
   21.086000     21.822783
   21.101000     21.731794
   21.116000     21.716981
   21.131000     21.636572
   21.146000     21.539233
   21.161000     21.554046
   21.176000     21.521247
   21.191000     21.493738
   21.206000     21.467288
   21.221000     21.460940
   21.236000     21.371008
   21.251000     21.368892
   21.266000     21.274728
   21.281000     21.209130
   21.296000     21.153055
   21.310000     21.080051
   21.325000     20.982714
   21.340000     21.021860
   21.355000     21.048311
   21.370000     20.989062
   21.385000     20.937218
   21.400000     20.784863
   21.415000     20.647320
   21.430000     20.674829
   21.445000     20.704454
   21.460000     20.649436
   21.475000     20.649436
   21.490000     20.456876
   21.505000     20.503429
   21.520000     20.535169
   21.535000     20.432542
   21.550000     20.420903
   21.565000     20.274896
   21.580000     20.263257
   21.595000     20.273838
   21.610000     20.159572
   21.625000     20.146875
   21.640000     20.092916
   21.655000     20.037899
   21.670000     20.063291
   21.685000     20.087626
   21.700000     19.918342
   21.715000     19.822062
   21.730000     19.833700
   21.745000     19.806192
   21.760000     19.716260
   21.775000     19.680287
   21.790000     19.652779
   21.805000     19.598819
   21.820000     19.533222
   21.835000     19.545918
   21.850000     19.550150
   21.865000     19.451754
   21.880000     19.350184
   21.895000     19.309979
   21.910000     19.378750
   21.925000     19.414723
   21.940000     19.129057
   21.955000     19.121651
   21.970000     19.118477
   21.985000     19.189364
   22.000000     19.123767
