# Supplementary material for: Changing the game of time resolved X-ray diffraction on the mechanochemistry playground by downsizing
Source: Nat Commun. 2021 Oct 21;12:6134. doi: 10.1038/s41467-021-26264-1 (PMC8531352; doi:10.1038/s41467-021-26264-1)
Supplement: Supplementary file 3 — Source Data. [file 41467_2021_26264_MOESM3_ESM.zip › PXRD_raw_data/reactionIIIa_cocrystal_FormI_normalized/000069.xy]

    3.140900     20.000979
    3.155600     20.318851
    3.170400     20.552306
    3.185100     20.505407
    3.199800     20.641935
    3.214500     20.938964
    3.229300     21.079662
    3.244000     21.159912
    3.258700     21.233909
    3.273500     21.559076
    3.288200     21.450687
    3.302900     21.684142
    3.317600     22.055167
    3.332400     22.071842
    3.347100     22.448079
    3.361800     22.612747
    3.376500     23.087994
    3.391300     23.460061
    3.406000     24.198984
    3.420700     24.393878
    3.435400     23.994713
    3.450200     23.645574
    3.464900     23.396486
    3.479600     23.484031
    3.494400     23.831086
    3.509100     24.011388
    3.523800     24.137495
    3.538500     24.423059
    3.553300     24.700286
    3.568000     24.409511
    3.582700     24.638796
    3.597400     25.035877
    3.612200     25.140097
    3.626900     25.214093
    3.641600     25.268288
    3.656400     25.791476
    3.671100     26.139573
    3.685800     26.153122
    3.700500     26.275060
    3.715300     26.540823
    3.730000     26.781572
    3.744700     27.298506
    3.759500     27.258902
    3.774200     27.420444
    3.788900     27.568437
    3.803600     27.515285
    3.818400     27.675785
    3.833100     27.884226
    3.847800     27.955096
    3.862600     28.401160
    3.877300     28.510592
    3.892000     28.695062
    3.906700     28.830549
    3.921500     28.852435
    3.936200     29.265149
    3.950900     29.589276
    3.965700     29.809180
    3.980400     29.732058
    3.995100     30.015537
    4.009800     30.292764
    4.024600     30.478277
    4.039300     30.661706
    4.054000     30.920172
    4.068800     30.931637
    4.083500     31.275565
    4.098200     31.807090
    4.113000     32.102035
    4.127700     32.154145
    4.142400     32.404274
    4.157100     32.734654
    4.171900     33.126523
    4.186600     33.404792
    4.201300     33.516308
    4.216100     33.715369
    4.230800     34.304216
    4.245500     34.791968
    4.260300     35.056688
    4.275000     35.000410
    4.289700     35.057731
    4.304500     35.515259
    4.319200     35.832090
    4.333900     36.114528
    4.348600     36.248973
    4.363400     36.236466
    4.378100     36.925365
    4.392800     37.055640
    4.407600     37.239069
    4.422300     37.191127
    4.437000     37.443341
    4.451800     37.943600
    4.466500     38.267726
    4.481200     38.505349
    4.496000     38.460534
    4.510700     38.607485
    4.525400     38.904514
    4.540200     39.258864
    4.554900     39.363085
    4.569600     39.758080
    4.584400     39.947763
    4.599100     40.029054
    4.613800     40.623111
    4.628600     40.863861
    4.643300     41.191115
    4.658000     41.478763
    4.672700     41.836240
    4.687500     42.349006
    4.702200     42.516800
    4.716900     42.841969
    4.731700     43.231753
    4.746400     43.359945
    4.761100     43.666354
    4.775900     43.973805
    4.790600     44.469894
    4.805300     45.092092
    4.820100     45.345347
    4.834800     45.582971
    4.849500     45.674685
    4.864300     46.177029
    4.879000     46.555350
    4.893700     47.045186
    4.908500     47.028511
    4.923200     47.335962
    4.938000     48.071759
    4.952700     48.468839
    4.967400     48.787754
    4.982200     49.251537
    4.996900     49.868523
    5.011600     49.894578
    5.026400     50.268730
    5.041100     50.569928
    5.055800     51.066018
    5.070600     51.909163
    5.085300     52.529275
    5.100000     52.813798
    5.114800     53.084771
    5.129500     53.673618
    5.144200     54.255168
    5.159000     54.862775
    5.173700     55.241096
    5.188400     55.803887
    5.203200     56.289555
    5.217900     56.508418
    5.232700     57.338014
    5.247400     57.713208
    5.262100     57.847653
    5.276900     58.358334
    5.291600     59.061823
    5.306300     59.549575
    5.321100     60.201997
    5.335800     60.744986
    5.350500     61.348424
    5.365300     61.652748
    5.380000     62.221792
    5.394800     62.664730
    5.409500     63.206677
    5.424200     63.948728
    5.439000     64.246799
    5.453700     65.224388
    5.468400     65.481814
    5.483200     65.760082
    5.497900     66.358309
    5.512600     67.057629
    5.527400     67.421359
    5.542100     68.167578
    5.556900     68.437510
    5.571600     69.084720
    5.586300     69.997693
    5.601100     70.216555
    5.615800     70.955480
    5.630600     71.765274
    5.645300     72.447919
    5.660000     72.905448
    5.674800     73.549531
    5.689500     73.834053
    5.704200     74.431238
    5.719000     74.999240
    5.733700     75.584960
    5.748500     76.286365
    5.763200     76.632377
    5.777900     76.984642
    5.792700     77.671457
    5.807400     78.071664
    5.822200     78.422887
    5.836900     78.865825
    5.851600     79.109701
    5.866400     79.474473
    5.881100     80.160244
    5.895900     80.803286
    5.910600     81.557843
    5.925300     82.237361
    5.940100     82.687595
    5.954800     83.205571
    5.969600     84.232144
    5.984300     85.306659
    5.999000     87.351468
    6.013800     89.095078
    6.028500     89.234734
    6.043300     89.008575
    6.058000     88.060167
    6.072700     87.641201
    6.087500     87.440055
    6.102200     87.202432
    6.117000     87.083620
    6.131700     87.630779
    6.146500     88.077885
    6.161200     87.894456
    6.175900     87.696438
    6.190700     88.200866
    6.205400     88.460375
    6.220200     88.774079
    6.234900     88.906439
    6.249600     89.079445
    6.264400     88.972098
    6.279100     88.911650
    6.293900     89.299351
    6.308600     89.170117
    6.323400     89.220143
    6.338100     89.392107
    6.352800     89.536973
    6.367600     89.581789
    6.382300     89.422331
    6.397100     89.891323
    6.411800     89.943434
    6.426600     89.953856
    6.441300     90.043486
    6.456000     89.872564
    6.470800     89.889239
    6.485500     89.978869
    6.500300     90.158128
    6.515000     90.191479
    6.529800     89.754795
    6.544500     89.237860
    6.559300     89.347292
    6.574000     89.477568
    6.588700     89.210764
    6.603500     88.880384
    6.618200     89.007533
    6.633000     89.183666
    6.647700     88.871004
    6.662500     88.743854
    6.677200     88.715715
    6.692000     88.666732
    6.706700     88.255061
    6.721500     88.168557
    6.736200     88.024733
    6.750900     87.726662
    6.765700     87.532811
    6.780400     87.193052
    6.795200     87.302484
    6.809900     87.171166
    6.824700     86.987737
    6.839400     86.633388
    6.854200     86.269657
    6.868900     85.936151
    6.883700     85.406711
    6.898400     85.341052
    6.913200     85.367107
    6.927900     85.348347
    6.942700     85.211818
    6.957400     84.363462
    6.972200     83.965339
    6.986900     84.074771
    7.001600     83.588061
    7.016400     83.198275
    7.031100     82.840799
    7.045900     82.773056
    7.060600     82.452056
    7.075400     82.242572
    7.090100     81.975768
    7.104900     81.848619
    7.119600     81.619334
    7.134400     81.326474
    7.149100     80.829341
    7.163900     80.823088
    7.178600     80.408290
    7.193400     80.291563
    7.208100     80.040391
    7.222900     79.861132
    7.237600     79.362957
    7.252400     79.110743
    7.267100     78.926273
    7.281900     78.614653
    7.296600     78.362439
    7.311400     78.188391
    7.326100     77.943473
    7.340900     77.664161
    7.355600     77.522421
    7.370400     77.410905
    7.385100     76.591731
    7.399900     76.419767
    7.414600     76.110232
    7.429400     75.659999
    7.444100     75.759008
    7.458900     75.485950
    7.473600     74.922117
    7.488400     74.834571
    7.503200     74.565683
    7.517900     73.821547
    7.532700     73.574544
    7.547400     73.465113
    7.562200     72.953389
    7.576900     72.651149
    7.591700     72.070640
    7.606400     71.697531
    7.621200     71.582888
    7.635900     71.717333
    7.650700     71.461992
    7.665400     70.690760
    7.680200     70.130053
    7.694900     69.711086
    7.709700     69.294203
    7.724400     69.161843
    7.739200     69.043031
    7.754000     68.390611
    7.768700     68.343711
    7.783500     68.302023
    7.798200     68.013332
    7.813000     67.760076
    7.827700     67.384881
    7.842500     66.503175
    7.857200     66.058153
    7.872000     65.851796
    7.886700     65.588119
    7.901500     65.541219
    7.916300     65.466180
    7.931000     65.135801
    7.945800     64.605318
    7.960500     64.465662
    7.975300     64.079004
    7.990000     63.778848
    8.004800     63.356755
    8.019600     62.983645
    8.034300     62.402094
    8.049100     62.324971
    8.063800     62.372912
    8.078600     61.741335
    8.093300     61.747589
    8.108100     61.539147
    8.122900     61.178544
    8.137600     60.959681
    8.152400     60.575106
    8.167100     60.286416
    8.181900     59.936235
    8.196600     59.532901
    8.211400     59.269222
    8.226200     58.983658
    8.240900     58.867973
    8.255700     58.800230
    8.270400     58.654321
    8.285200     58.171779
    8.300000     57.863286
    8.314700     57.579806
    8.329500     57.329676
    8.344200     57.171261
    8.359000     56.940934
    8.373800     56.731450
    8.388500     56.433379
    8.403300     56.315610
    8.418000     56.008159
    8.432800     55.676738
    8.447600     55.552715
    8.462300     55.286953
    8.477100     55.119158
    8.491800     55.018064
    8.506600     54.713739
    8.521400     54.582422
    8.536100     54.784609
    8.550900     54.342714
    8.565600     54.069656
    8.580400     54.182214
    8.595200     53.604832
    8.609900     53.006605
    8.624700     52.566794
    8.639500     52.297906
    8.654200     52.319792
    8.669000     52.123856
    8.683700     51.648611
    8.698500     51.348455
    8.713300     51.096242
    8.728000     50.836733
    8.742800     50.536577
    8.757600     50.298954
    8.772300     50.070711
    8.787100     49.939393
    8.801800     49.720530
    8.816600     49.464147
    8.831400     49.024336
    8.846100     48.964930
    8.860900     48.791924
    8.875700     48.360450
    8.890400     47.987340
    8.905200     47.768477
    8.920000     47.648624
    8.934700     47.298442
    8.949500     47.048313
    8.964300     47.187969
    8.979000     47.016004
    8.993800     46.683541
    9.008600     46.374006
    9.023300     46.234350
    9.038100     45.920646
    9.052900     45.713246
    9.067600     45.477709
    9.082400     45.489172
    9.097200     45.347432
    9.111900     45.217157
    9.126700     44.825287
    9.141500     44.592875
    9.156200     44.833625
    9.171000     44.468852
    9.185800     44.217681
    9.200500     44.203090
    9.215300     44.007155
    9.230100     43.603821
    9.244800     43.126491
    9.259600     43.065001
    9.274400     42.828420
    9.289100     42.775267
    9.303900     42.663751
    9.318700     42.391736
    9.333400     42.087412
    9.348200     41.976938
    9.363000     42.023837
    9.377800     41.796636
    9.392500     41.469383
    9.407300     41.348487
    9.422100     41.305757
    9.436800     41.011854
    9.451600     40.524102
    9.466400     40.469907
    9.481200     40.464696
    9.495900     40.293774
    9.510700     40.327125
    9.525500     39.855006
    9.540200     39.544429
    9.555000     39.671578
    9.569800     39.263033
    9.584600     38.986849
    9.599300     38.792998
    9.614100     38.780491
    9.628900     38.530361
    9.643600     38.264599
    9.658400     38.304203
    9.673200     38.239586
    9.688000     37.709103
    9.702700     37.425623
    9.717500     37.603841
    9.732300     37.281798
    9.747100     37.252617
    9.761800     37.050429
    9.776600     36.961842
    9.791400     36.872212
    9.806200     36.855537
    9.820900     36.677319
    9.835700     36.599154
    9.850500     36.233340
    9.865300     35.960281
    9.880000     35.777896
    9.894800     35.669506
    9.909600     35.730996
    9.924400     35.715363
    9.939100     35.398532
    9.953900     35.171332
    9.968700     35.043140
    9.983500     34.863881
    9.998200     34.596033
   10.013000     34.589780
   10.028000     34.502235
   10.043000     34.250021
   10.057000     34.071804
   10.072000     34.122872
   10.087000     33.991554
   10.102000     33.929022
   10.116000     33.716412
   10.131000     33.511097
   10.146000     33.427720
   10.161000     33.230743
   10.176000     33.217195
   10.190000     33.059821
   10.205000     32.892027
   10.220000     33.029598
   10.235000     32.926419
   10.249000     32.675248
   10.264000     32.328193
   10.279000     32.281294
   10.294000     32.301095
   10.309000     32.220845
   10.323000     32.104118
   10.338000     31.887340
   10.353000     31.679941
   10.368000     31.587185
   10.382000     31.287029
   10.397000     31.530905
   10.412000     31.298493
   10.427000     31.463162
   10.442000     31.383954
   10.456000     31.266185
   10.471000     31.094221
   10.486000     31.109854
   10.501000     31.365194
   10.516000     31.278692
   10.530000     31.179682
   10.545000     31.050449
   10.560000     31.305789
   10.575000     31.232834
   10.589000     31.081715
   10.604000     31.155711
   10.619000     31.213032
   10.634000     31.018140
   10.649000     30.823247
   10.663000     30.768011
   10.678000     30.552273
   10.693000     30.357381
   10.708000     30.462644
   10.722000     30.229190
   10.737000     30.128096
   10.752000     30.003031
   10.767000     29.675778
   10.782000     29.616373
   10.796000     29.523616
   10.811000     29.436071
   10.826000     29.324554
   10.841000     29.126536
   10.856000     29.027526
   10.870000     28.917052
   10.885000     28.849309
   10.900000     28.808663
   10.915000     28.621066
   10.930000     28.582504
   10.944000     28.568956
   10.959000     28.414709
   10.974000     28.364683
   10.989000     28.447018
   11.003000     28.544984
   11.018000     28.460566
   11.033000     28.262546
   11.048000     28.217732
   11.063000     28.223985
   11.077000     28.346966
   11.092000     28.188550
   11.107000     28.103089
   11.122000     28.158326
   11.137000     28.103089
   11.151000     28.067654
   11.166000     27.946758
   11.181000     28.024924
   11.196000     27.840453
   11.211000     27.704966
   11.225000     27.696629
   11.240000     27.657025
   11.255000     27.620547
   11.270000     27.687249
   11.284000     27.668489
   11.299000     27.723726
   11.314000     27.710177
   11.329000     27.727895
   11.344000     27.836285
   11.358000     27.737275
   11.373000     27.805019
   11.388000     27.737275
   11.403000     27.663278
   11.418000     27.668489
   11.432000     27.643476
   11.447000     27.571565
   11.462000     27.542382
   11.477000     27.701840
   11.492000     27.676827
   11.506000     27.403769
   11.521000     27.305802
   11.536000     27.381882
   11.551000     27.377714
   11.566000     27.432951
   11.580000     27.389178
   11.595000     27.197412
   11.610000     27.151555
   11.625000     27.203666
   11.640000     27.245354
   11.654000     27.222425
   11.669000     27.345405
   11.684000     27.239100
   11.699000     27.489230
   11.714000     27.399600
   11.728000     27.295379
   11.743000     27.420444
   11.758000     27.306843
   11.773000     27.321435
   11.788000     27.366249
   11.802000     27.425655
   11.817000     27.462132
   11.832000     27.435035
   11.847000     27.564269
   11.862000     27.601788
   11.876000     27.344363
   11.891000     27.454836
   11.906000     27.570522
   11.921000     27.678911
   11.936000     27.699755
   11.950000     27.635139
   11.965000     27.774794
   11.980000     27.795638
   11.995000     27.994700
   12.010000     28.136440
   12.024000     28.368851
   12.039000     28.321952
   12.054000     28.431384
   12.069000     28.578335
   12.084000     28.737793
   12.098000     28.709653
   12.113000     28.871195
   12.128000     29.121325
   12.143000     29.040032
   12.158000     29.064004
   12.172000     29.154675
   12.187000     29.218250
   12.202000     28.984795
   12.217000     28.811789
   12.232000     28.787819
   12.246000     28.794072
   12.261000     28.692977
   12.276000     28.716949
   12.291000     28.788861
   12.306000     28.868068
   12.320000     28.918094
   12.335000     28.720075
   12.350000     28.945192
   12.365000     29.139042
   12.380000     29.176561
   12.394000     29.320386
   12.409000     29.396467
   12.424000     29.462126
   12.439000     29.579895
   12.454000     29.685159
   12.468000     30.013453
   12.483000     30.201050
   12.498000     30.268794
   12.513000     30.280258
   12.528000     30.333411
   12.543000     30.474108
   12.557000     30.515796
   12.572000     30.438673
   12.587000     30.356339
   12.602000     30.307355
   12.617000     30.250034
   12.631000     30.433462
   12.646000     30.313608
   12.661000     30.321946
   12.676000     30.532472
   12.691000     30.628355
   12.705000     30.516839
   12.720000     30.454306
   12.735000     30.433462
   12.750000     30.641903
   12.765000     30.752378
   12.779000     30.921215
   12.794000     30.815952
   12.809000     31.074419
   12.824000     31.021266
   12.839000     31.121318
   12.854000     31.082757
   12.868000     31.145289
   12.883000     31.281818
   12.898000     31.421474
   12.913000     31.668476
   12.928000     31.714334
   12.942000     31.937366
   12.957000     32.040544
   12.972000     31.959251
   12.987000     32.020742
   13.002000     31.948829
   13.017000     32.222930
   13.031000     32.539761
   13.046000     32.406358
   13.061000     32.399063
   13.076000     32.354248
   13.091000     32.602293
   13.105000     32.730484
   13.120000     32.807608
   13.135000     32.862844
   13.150000     32.882647
   13.165000     32.821156
   13.179000     32.821156
   13.194000     32.875351
   13.209000     32.953516
   13.224000     32.931630
   13.239000     32.873266
   13.254000     33.094215
   13.268000     33.251587
   13.283000     33.169254
   13.298000     33.190098
   13.313000     33.351639
   13.328000     33.235954
   13.343000     33.675765
   13.357000     33.670554
   13.372000     33.522561
   13.387000     33.850856
   13.402000     33.874827
   13.417000     33.934233
   13.431000     34.106196
   13.446000     34.024905
   13.461000     34.086395
   13.476000     34.359453
   13.491000     34.494939
   13.506000     34.336524
   13.520000     34.484517
   13.535000     34.513700
   13.550000     34.474095
   13.565000     34.416774
   13.580000     34.483475
   13.595000     34.541839
   13.609000     34.624173
   13.624000     34.638764
   13.639000     34.522037
   13.654000     34.593949
   13.669000     34.658566
   13.683000     34.702339
   13.698000     34.814897
   13.713000     34.882640
   13.728000     34.913906
   13.743000     35.030633
   13.758000     35.167163
   13.772000     35.159867
   13.787000     35.194259
   13.802000     35.375603
   13.817000     35.276594
   13.832000     35.236990
   13.847000     35.428756
   13.861000     35.501711
   13.876000     35.440220
   13.891000     35.473571
   13.906000     35.393321
   13.921000     35.400617
   13.936000     35.449600
   13.950000     35.467318
   13.965000     35.425630
   13.980000     35.210935
   13.995000     35.200513
   14.010000     35.458981
   14.025000     35.374562
   14.039000     35.439178
   14.054000     35.346422
   14.069000     35.221357
   14.084000     35.213020
   14.099000     35.312029
   14.114000     35.375603
   14.128000     35.421461
   14.143000     35.485036
   14.158000     35.525681
   14.173000     35.388110
   14.188000     35.245328
   14.203000     35.220315
   14.217000     35.489204
   14.232000     35.515259
   14.247000     35.511091
   14.262000     35.529850
   14.277000     35.391236
   14.292000     35.369351
   14.306000     35.381857
   14.321000     35.356844
   14.336000     35.369351
   14.351000     35.384984
   14.366000     35.249497
   14.381000     35.253665
   14.395000     35.214062
   14.410000     35.254708
   14.425000     35.319325
   14.440000     35.469403
   14.455000     35.455853
   14.470000     35.306818
   14.484000     35.141107
   14.499000     35.327662
   14.514000     35.298481
   14.529000     35.322451
   14.544000     35.310987
   14.559000     35.207809
   14.573000     35.151530
   14.588000     35.068153
   14.603000     35.047309
   14.618000     35.050436
   14.633000     35.016043
   14.648000     35.073364
   14.662000     35.068153
   14.677000     34.921202
   14.692000     34.815939
   14.707000     34.641890
   14.722000     34.704423
   14.737000     34.762787
   14.752000     34.629384
   14.766000     34.527248
   14.781000     34.606455
   14.796000     34.586654
   14.811000     34.503278
   14.826000     34.520995
   14.841000     34.683579
   14.855000     34.461589
   14.870000     34.320891
   14.885000     34.293794
   14.900000     34.312553
   14.915000     34.204164
   14.930000     34.147884
   14.945000     34.104113
   14.959000     34.125999
   14.974000     34.020735
   14.989000     33.922769
   15.004000     33.789366
   15.019000     33.767480
   15.034000     33.959246
   15.048000     33.809168
   15.063000     33.687230
   15.078000     33.626782
   15.093000     33.644499
   15.108000     33.535068
   15.123000     33.493380
   15.138000     33.498591
   15.152000     33.624697
   15.167000     33.476704
   15.182000     33.462114
   15.197000     33.420425
   15.212000     33.236997
   15.227000     33.105679
   15.242000     33.005627
   15.256000     32.943094
   15.271000     32.799270
   15.286000     32.902449
   15.301000     32.658572
   15.316000     32.603335
   15.331000     32.622095
   15.345000     32.682543
   15.360000     32.588745
   15.375000     32.398021
   15.390000     32.352164
   15.405000     32.338615
   15.420000     32.208340
   15.435000     32.113498
   15.449000     31.984265
   15.464000     32.024911
   15.479000     31.876918
   15.494000     31.810217
   15.509000     31.710164
   15.524000     31.621577
   15.539000     31.726840
   15.553000     31.614281
   15.568000     31.527779
   15.583000     31.414178
   15.598000     31.381870
   15.613000     31.371448
   15.628000     31.058786
   15.643000     31.107770
   15.657000     31.127571
   15.672000     31.085883
   15.687000     30.934763
   15.702000     30.943101
   15.717000     30.869105
   15.732000     30.696098
   15.747000     30.772179
   15.761000     30.819078
   15.776000     30.655452
   15.791000     30.526218
   15.806000     30.299018
   15.821000     30.170826
   15.836000     30.243780
   15.851000     30.210430
   15.866000     30.075985
   15.880000     29.971765
   15.895000     30.023875
   15.910000     29.904021
   15.925000     29.791464
   15.940000     29.604909
   15.955000     29.616373
   15.970000     29.641386
   15.984000     29.672652
   15.999000     29.506941
   16.014000     29.525701
   16.029000     29.438155
   16.044000     29.423565
   16.059000     29.578853
   16.074000     29.555925
   16.088000     29.428776
   16.103000     29.229714
   16.118000     29.133831
   16.133000     29.114029
   16.148000     29.218250
   16.163000     29.025442
   16.178000     28.843055
   16.193000     28.863899
   16.207000     28.811789
   16.222000     28.723202
   16.237000     28.592926
   16.252000     28.640867
   16.267000     28.542901
   16.282000     28.357388
   16.297000     28.290686
   16.312000     28.334459
   16.326000     28.387612
   16.341000     28.244829
   16.356000     28.053063
   16.371000     28.019713
   16.386000     28.198972
   16.401000     28.153115
   16.416000     27.906113
   16.430000     27.805019
   16.445000     27.762288
   16.460000     27.768541
   16.475000     27.600746
   16.490000     27.559058
   16.505000     27.739359
   16.520000     27.530918
   16.535000     27.385010
   16.549000     27.377714
   16.564000     27.214088
   16.579000     27.180737
   16.594000     27.070263
   16.609000     26.970211
   16.624000     26.864949
   16.639000     26.755516
   16.654000     26.720082
   16.668000     26.790951
   16.683000     26.753433
   16.698000     26.672140
   16.713000     26.660676
   16.728000     26.534569
   16.743000     26.582511
   16.758000     26.496007
   16.773000     26.261511
   16.788000     26.303199
   16.802000     26.280271
   16.817000     26.165628
   16.832000     26.063491
   16.847000     26.015550
   16.862000     26.053069
   16.877000     26.123940
   16.892000     25.965524
   16.907000     26.004086
   16.921000     25.851924
   16.936000     25.881106
   16.951000     25.873810
   16.966000     25.757083
   16.981000     25.616386
   16.996000     25.528840
   17.011000     25.546558
   17.026000     25.540304
   17.041000     25.455886
   17.055000     25.268288
   17.070000     25.492363
   17.085000     25.538220
   17.100000     25.369382
   17.115000     25.274542
   17.130000     25.354792
   17.145000     25.246402
   17.160000     25.119253
   17.175000     25.197418
   17.189000     25.065058
   17.204000     24.922276
   17.219000     24.944162
   17.234000     24.955627
   17.249000     24.938951
   17.264000     24.815971
   17.279000     24.674231
   17.294000     24.624205
   17.309000     24.629416
   17.323000     24.671105
   17.338000     24.629416
   17.353000     24.534575
   17.368000     24.602318
   17.383000     24.515816
   17.398000     24.489761
   17.413000     24.407426
   17.428000     24.504351
   17.443000     24.425144
   17.457000     24.519984
   17.472000     24.434523
   17.487000     24.360527
   17.502000     24.252137
   17.517000     24.401173
   17.532000     24.430355
   17.547000     24.299037
   17.562000     24.289656
   17.577000     24.373034
   17.591000     24.316754
   17.606000     24.185436
   17.621000     24.130199
   17.636000     24.183351
   17.651000     24.208365
   17.666000     24.208365
   17.681000     24.176057
   17.696000     24.113523
   17.711000     24.043697
   17.726000     24.148959
   17.740000     24.117693
   17.755000     24.081216
   17.770000     24.094764
   17.785000     24.024936
   17.800000     24.139580
   17.815000     23.980122
   17.830000     23.947814
   17.845000     24.096849
   17.860000     24.084342
   17.875000     24.017641
   17.889000     23.994713
   17.904000     23.969700
   17.919000     24.131241
   17.934000     24.025979
   17.949000     23.900914
   17.964000     24.029105
   17.979000     24.118736
   17.994000     24.131241
   18.009000     24.151043
   18.024000     24.101018
   18.038000     24.080174
   18.053000     24.114566
   18.068000     24.179183
   18.083000     24.144791
   18.098000     24.256307
   18.113000     24.188562
   18.128000     24.182310
   18.143000     24.145832
   18.158000     24.124988
   18.173000     24.089553
   18.188000     24.269855
   18.202000     24.333429
   18.217000     24.247968
   18.232000     24.274023
   18.247000     24.187521
   18.262000     24.327176
   18.277000     24.455367
   18.292000     24.475169
   18.307000     24.390751
   18.322000     24.235463
   18.337000     24.371991
   18.352000     24.356358
   18.366000     24.284445
   18.381000     24.172929
   18.396000     24.309459
   18.411000     24.435566
   18.426000     24.437650
   18.441000     24.323007
   18.456000     24.397004
   18.471000     24.364695
   18.486000     24.365738
   18.501000     24.361569
   18.516000     24.423059
   18.530000     24.389709
   18.545000     24.445988
   18.560000     24.483507
   18.575000     24.455367
   18.590000     24.576263
   18.605000     24.648176
   18.620000     24.701328
   18.635000     24.526238
   18.650000     24.512689
   18.665000     24.528322
   18.680000     24.639838
   18.695000     24.562715
   18.710000     24.633585
   18.724000     24.753439
   18.739000     24.799295
   18.754000     24.797211
   18.769000     24.692990
   18.784000     24.730510
   18.799000     24.801380
   18.814000     24.702371
   18.829000     24.770114
   18.844000     24.770114
   18.859000     24.802422
   18.874000     24.745101
   18.889000     24.864955
   18.903000     24.822224
   18.918000     24.746143
   18.933000     24.781578
   18.948000     24.907685
   18.963000     24.933740
   18.978000     24.777410
   18.993000     25.045256
   19.008000     25.117169
   19.023000     25.040045
   19.038000     25.046299
   19.053000     25.186996
   19.068000     25.138013
   19.083000     25.027538
   19.098000     25.102577
   19.112000     25.053594
   19.127000     25.025455
   19.142000     25.061932
   19.157000     25.184912
   19.172000     25.006694
   19.187000     25.084860
   19.202000     25.175533
   19.217000     25.157815
   19.232000     25.095283
   19.247000     25.117169
   19.262000     25.131760
   19.277000     25.078607
   19.292000     25.101535
   19.307000     25.228685
   19.321000     25.284964
   19.336000     25.385015
   19.351000     25.317272
   19.366000     25.127591
   19.381000     25.054636
   19.396000     25.169279
   19.411000     25.165110
   19.426000     25.169279
   19.441000     25.193249
   19.456000     25.060889
   19.471000     25.076522
   19.486000     25.146350
   19.501000     25.193249
   19.516000     25.175533
   19.531000     25.233896
   19.545000     25.204714
   19.560000     25.217221
   19.575000     25.209925
   19.590000     25.202629
   19.605000     25.266204
   19.620000     25.179701
   19.635000     25.065058
   19.650000     25.057763
   19.665000     25.155730
   19.680000     25.000442
   19.695000     24.986893
   19.710000     25.039003
   19.725000     25.108831
   19.740000     25.070269
   19.755000     25.101535
   19.770000     25.074438
   19.785000     25.053594
   19.799000     25.019201
   19.814000     24.924361
   19.829000     24.902474
   19.844000     24.946247
   19.859000     24.857659
   19.874000     24.788873
   19.889000     24.934783
   19.904000     24.958753
   19.919000     24.860786
   19.934000     24.846195
   19.949000     24.730510
   19.964000     24.722172
   19.979000     24.781578
   19.994000     24.836815
   20.009000     24.747185
   20.024000     24.691949
   20.039000     24.542913
   20.054000     24.667978
   20.068000     24.561673
   20.083000     24.525195
   20.098000     24.605445
   20.113000     24.399089
   20.128000     24.392835
   20.143000     24.549166
   20.158000     24.360527
   20.173000     24.341768
   20.188000     24.385540
   20.203000     24.412637
   20.218000     24.326134
   20.233000     24.329261
   20.248000     24.191690
   20.263000     24.102060
   20.278000     24.214618
   20.293000     24.156254
   20.308000     24.092679
   20.323000     24.114566
   20.338000     24.157296
   20.353000     23.982206
   20.368000     24.009303
   20.382000     24.007219
   20.397000     23.825875
   20.412000     23.762301
   20.427000     23.765427
   20.442000     23.872775
   20.457000     23.868606
   20.472000     23.796693
   20.487000     23.597632
   20.502000     23.401698
   20.517000     23.432964
   20.532000     23.516340
   20.547000     23.519466
   20.562000     23.431921
   20.577000     23.193256
   20.592000     23.127597
   20.607000     23.321448
   20.622000     23.263084
   20.637000     23.069233
   20.652000     23.035882
   20.667000     23.140104
   20.682000     22.977519
   20.697000     22.967097
   20.712000     22.876425
   20.727000     22.775331
   20.742000     22.719052
   20.757000     22.662773
   20.771000     22.588777
   20.786000     22.666942
   20.801000     22.595029
   20.816000     22.516864
   20.831000     22.517906
   20.846000     22.484556
   20.861000     22.422023
   20.876000     22.324056
   20.891000     22.303212
   20.906000     22.236511
   20.921000     22.210456
   20.936000     22.136459
   20.951000     22.062463
   20.966000     21.908216
   20.981000     22.000972
   20.996000     21.992635
   21.011000     21.922807
   21.026000     21.862358
   21.041000     21.736252
   21.056000     21.774814
   21.071000     21.841514
   21.086000     21.746674
   21.101000     21.549697
   21.116000     21.517388
   21.131000     21.550739
   21.146000     21.469447
   21.161000     21.346466
   21.176000     21.348551
   21.191000     21.345425
   21.206000     21.253710
   21.221000     21.181798
   21.236000     21.179714
   21.251000     21.219317
   21.266000     21.180756
   21.281000     21.103632
   21.296000     20.994201
   21.310000     20.988990
   21.325000     20.826405
   21.340000     20.805561
   21.355000     20.695088
   21.370000     20.713848
   21.385000     20.665906
   21.400000     20.631513
   21.415000     20.639850
   21.430000     20.623176
   21.445000     20.603373
   21.460000     20.530419
   21.475000     20.431410
   21.490000     20.281332
   21.505000     20.376173
   21.520000     20.323020
   21.535000     20.295923
   21.550000     20.216715
   21.565000     20.206293
   21.580000     20.103114
   21.595000     20.041624
   21.610000     20.055174
   21.625000     20.031202
   21.640000     19.923855
   21.655000     19.845690
   21.670000     19.881124
   21.685000     19.864449
   21.700000     19.739385
   21.715000     19.759186
   21.730000     19.739385
   21.745000     19.659135
   21.760000     19.621615
   21.775000     19.509057
   21.790000     19.480918
   21.805000     19.498635
   21.820000     19.232872
   21.835000     19.230788
   21.850000     19.152622
   21.865000     19.222450
   21.880000     19.313122
   21.895000     19.337093
   21.910000     19.104681
   21.925000     19.164087
   21.940000     19.196395
   21.955000     19.094259
   21.970000     18.987954
   21.985000     19.050487
   22.000000     19.041106
