# Supplementary material for: Changing the game of time resolved X-ray diffraction on the mechanochemistry playground by downsizing
Source: Nat Commun. 2021 Oct 21;12:6134. doi: 10.1038/s41467-021-26264-1 (PMC8531352; doi:10.1038/s41467-021-26264-1)
Supplement: Supplementary file 3 — Source Data. [file 41467_2021_26264_MOESM3_ESM.zip › PXRD_raw_data/reactionIIIa_cocrystal_FormI_normalized/000298.xy]

    3.140900     20.448255
    3.155600     20.325093
    3.170400     20.437259
    3.185100     21.089359
    3.199800     21.033276
    3.214500     21.064067
    3.229300     21.169635
    3.244000     21.223519
    3.258700     21.544620
    3.273500     21.754657
    3.288200     21.546820
    3.302900     22.054865
    3.317600     22.274798
    3.332400     22.456243
    3.347100     22.721262
    3.361800     22.770746
    3.376500     23.227107
    3.391300     23.555906
    3.406000     23.881407
    3.420700     23.917696
    3.435400     23.875908
    3.450200     23.807729
    3.464900     23.861613
    3.479600     23.972679
    3.494400     24.029862
    3.509100     24.103539
    3.523800     24.332269
    3.538500     24.471927
    3.553300     24.507116
    3.568000     24.889799
    3.582700     25.049250
    3.597400     25.325266
    3.612200     25.393446
    3.626900     25.508910
    3.641600     25.661763
    3.656400     25.871800
    3.671100     26.153313
    3.685800     26.311665
    3.700500     26.695448
    3.715300     26.698746
    3.730000     26.790018
    3.744700     27.318957
    3.759500     27.508099
    3.774200     27.621364
    3.788900     27.781916
    3.803600     27.844597
    3.818400     27.933670
    3.833100     28.106317
    3.847800     28.417521
    3.862600     28.746321
    3.877300     28.524189
    3.892000     28.696837
    3.906700     29.161995
    3.921500     29.275260
    3.936200     29.372030
    3.950900     29.492993
    3.965700     30.075815
    3.980400     30.258359
    3.995100     30.318841
    4.009800     30.731215
    4.024600     31.030324
    4.039300     30.781800
    4.054000     31.086407
    4.068800     31.630741
    4.083500     31.639538
    4.098200     31.796789
    4.113000     32.225659
    4.127700     32.702913
    4.142400     32.912948
    4.157100     33.049307
    4.171900     33.351715
    4.186600     33.530960
    4.201300     34.034606
    4.216100     34.323818
    4.230800     34.584438
    4.245500     35.104580
    4.260300     35.240938
    4.275000     35.709395
    4.289700     35.841355
    4.304500     36.219639
    4.319200     36.159158
    4.333900     36.360396
    4.348600     36.773870
    4.363400     37.158753
    4.378100     37.626110
    4.392800     37.677794
    4.407600     38.090167
    4.422300     38.240822
    4.437000     38.151749
    4.451800     38.105563
    4.466500     38.226526
    4.481200     38.569622
    4.496000     38.505841
    4.510700     38.980896
    4.525400     39.354782
    4.540200     39.598907
    4.554900     39.811143
    4.569600     40.051969
    4.584400     40.136643
    4.599100     40.620495
    4.613800     40.970189
    4.628600     41.118643
    4.643300     41.644283
    4.658000     41.847721
    4.672700     42.003872
    4.687500     42.231503
    4.702200     42.395353
    4.716900     42.736249
    4.731700     43.143125
    4.746400     43.637974
    4.761100     43.951378
    4.775900     44.390144
    4.790600     44.786023
    4.805300     45.123620
    4.820100     45.354550
    4.834800     45.879089
    4.849500     46.139710
    4.864300     46.665349
    4.879000     47.051331
    4.893700     47.505493
    4.908500     47.926664
    4.923200     47.666044
    4.938000     48.373128
    4.952700     49.227566
    4.967400     49.302344
    4.982200     49.744409
    4.996900     50.200770
    5.011600     50.678024
    5.026400     50.552662
    5.041100     51.290537
    5.055800     51.775488
    5.070600     52.066900
    5.085300     52.631027
    5.100000     52.831166
    5.114800     53.580038
    5.129500     53.966020
    5.144200     54.500457
    5.159000     54.732486
    5.173700     55.553935
    5.188400     55.990502
    5.203200     56.380882
    5.217900     57.155046
    5.232700     57.439859
    5.247400     57.714775
    5.262100     58.370175
    5.276900     58.971691
    5.291600     59.486334
    5.306300     60.194518
    5.321100     60.591496
    5.335800     60.765243
    5.350500     61.644975
    5.365300     61.749443
    5.380000     62.431235
    5.394800     63.008558
    5.409500     63.446225
    5.424200     64.118120
    5.439000     64.513999
    5.453700     65.154003
    5.468400     65.983150
    5.483200     66.375730
    5.497900     66.945356
    5.512600     67.666736
    5.527400     68.292445
    5.542100     68.522275
    5.556900     68.766400
    5.571600     69.692317
    5.586300     70.387305
    5.601100     70.939336
    5.615800     71.129578
    5.630600     71.788277
    5.645300     72.525052
    5.660000     73.479561
    5.674800     74.071180
    5.689500     74.385684
    5.704200     74.728779
    5.719000     75.344591
    5.733700     75.816347
    5.748500     76.233120
    5.763200     76.687281
    5.777900     77.501033
    5.792700     78.252103
    5.807400     78.899805
    5.822200     79.726753
    5.836900     80.138027
    5.851600     80.253492
    5.866400     80.909992
    5.881100     81.474119
    5.895900     81.956872
    5.910600     82.547391
    5.925300     83.497501
    5.940100     84.751118
    5.954800     86.374223
    5.969600     87.512375
    5.984300     88.413000
    5.999000     89.493970
    6.013800     90.041603
    6.028500     89.746893
    6.043300     88.936440
    6.058000     88.441591
    6.072700     88.233755
    6.087500     88.025918
    6.102200     88.043513
    6.117000     88.306333
    6.131700     88.229356
    6.146500     88.123789
    6.161200     88.469083
    6.175900     88.414100
    6.190700     88.768192
    6.205400     89.261941
    6.220200     89.609435
    6.234900     89.915141
    6.249600     89.962427
    6.264400     89.724899
    6.279100     90.044901
    6.293900     90.556245
    6.308600     91.186354
    6.323400     91.595429
    6.338100     91.782371
    6.352800     92.778667
    6.367600     94.738269
    6.382300     98.262693
    6.397100    103.334343
    6.411800    107.514167
    6.426600    107.890252
    6.441300    104.726519
    6.456000     99.897893
    6.470800     96.653883
    6.485500     94.250018
    6.500300     93.426370
    6.515000     93.097570
    6.529800     93.855238
    6.544500     94.817445
    6.559300     97.211413
    6.574000    100.477416
    6.588700    102.404028
    6.603500    102.019145
    6.618200    100.666558
    6.633000     98.241799
    6.647700     96.061164
    6.662500     93.835444
    6.677200     91.891238
    6.692000     90.375900
    6.706700     89.619332
    6.721500     89.446685
    6.736200     89.083795
    6.750900     88.874860
    6.765700     88.387708
    6.780400     87.472787
    6.795200     87.542066
    6.809900     87.495880
    6.824700     87.429901
    6.839400     87.001031
    6.854200     86.855876
    6.868900     86.399515
    6.883700     85.928859
    6.898400     86.198276
    6.913200     85.619853
    6.927900     85.137101
    6.942700     85.068921
    6.957400     84.881979
    6.972200     84.438814
    6.986900     84.493797
    7.001600     84.336545
    7.016400     84.048433
    7.031100     83.658052
    7.045900     83.343548
    7.060600     82.799215
    7.075400     82.425329
    7.090100     82.519900
    7.104900     82.179004
    7.119600     81.822713
    7.134400     81.497212
    7.149100     81.358654
    7.163900     80.925387
    7.178600     80.507514
    7.193400     80.210605
    7.208100     80.030260
    7.222900     80.318373
    7.237600     80.121532
    7.252400     79.763042
    7.267100     79.297884
    7.281900     79.103243
    7.296600     78.647982
    7.311400     78.462139
    7.326100     78.233408
    7.340900     77.973889
    7.355600     77.774849
    7.370400     77.481238
    7.385100     77.343780
    7.399900     77.293196
    7.414600     77.031476
    7.429400     76.840134
    7.444100     76.672985
    7.458900     76.524531
    7.473600     76.671886
    7.488400     76.612504
    7.503200     76.127552
    7.517900     75.906520
    7.532700     75.521637
    7.547400     75.509541
    7.562200     74.995998
    7.576900     74.261422
    7.591700     73.865542
    7.606400     73.387188
    7.621200     73.238734
    7.635900     72.636118
    7.650700     71.894944
    7.665400     71.388000
    7.680200     70.647926
    7.694900     70.403800
    7.709700     70.265242
    7.724400     70.150877
    7.739200     69.384411
    7.754000     69.164478
    7.768700     68.803789
    7.783500     68.422205
    7.798200     67.941652
    7.813000     67.615051
    7.827700     67.527078
    7.842500     67.133399
    7.857200     66.653945
    7.872000     66.822193
    7.886700     66.240471
    7.901500     65.621360
    7.916300     65.708234
    7.931000     65.197990
    7.945800     64.957164
    7.960500     64.908778
    7.975300     64.472211
    7.990000     63.991658
    8.004800     63.920179
    8.019600     63.383543
    8.034300     63.264780
    8.049100     63.061342
    8.063800     62.642370
    8.078600     62.456527
    8.093300     62.779828
    8.108100     62.198106
    8.122900     62.112332
    8.137600     62.345461
    8.152400     62.452128
    8.167100     62.012263
    8.181900     61.371158
    8.196600     60.942289
    8.211400     60.481530
    8.226200     59.940495
    8.240900     59.660081
    8.255700     59.288394
    8.270400     59.166332
    8.285200     59.281797
    8.300000     58.936501
    8.314700     58.670383
    8.329500     58.153541
    8.344200     58.082062
    8.359000     57.875326
    8.373800     57.490443
    8.388500     56.827346
    8.403300     56.670094
    8.418000     56.390779
    8.432800     55.889333
    8.447600     55.708988
    8.462300     55.648506
    8.477100     55.531941
    8.491800     55.285617
    8.506600     55.100873
    8.521400     55.259224
    8.536100     55.040392
    8.550900     54.597227
    8.565600     54.591729
    8.580400     54.343205
    8.595200     53.964920
    8.609900     53.443679
    8.624700     52.857558
    8.639500     52.910342
    8.654200     52.841063
    8.669000     52.356111
    8.683700     51.896452
    8.698500     51.952535
    8.713300     51.695213
    8.728000     51.689715
    8.742800     51.568752
    8.757600     51.279541
    8.772300     50.758300
    8.787100     50.514174
    8.801800     50.268949
    8.816600     49.815887
    8.831400     49.426606
    8.846100     49.426606
    8.860900     49.216570
    8.875700     48.774505
    8.890400     48.619453
    8.905200     48.156494
    8.920000     47.715528
    8.934700     47.465904
    8.949500     47.524187
    8.964300     47.681439
    8.979000     47.234975
    8.993800     46.923770
    9.008600     46.899578
    9.023300     46.633459
    9.038100     46.320055
    9.052900     46.256274
    9.067600     46.148507
    9.082400     45.803212
    9.097200     45.693246
    9.111900     45.384240
    9.126700     45.309463
    9.141500     45.283072
    9.156200     44.945474
    9.171000     44.462721
    9.185800     44.338460
    9.200500     44.455024
    9.215300     44.166912
    9.230100     44.016258
    9.244800     43.901893
    9.259600     43.453230
    9.274400     43.213504
    9.289100     42.607588
    9.303900     42.578997
    9.318700     42.575698
    9.333400     42.441539
    9.348200     42.408549
    9.363000     42.240300
    9.377800     41.903804
    9.392500     41.956587
    9.407300     41.862016
    9.422100     41.607994
    9.436800     41.325380
    9.451600     41.234108
    9.466400     41.135138
    9.481200     40.919604
    9.495900     40.359875
    9.510700     40.214719
    9.525500     40.093757
    9.540200     39.894717
    9.555000     39.987088
    9.569800     39.833136
    9.584600     39.399868
    9.599300     39.214024
    9.614100     39.110656
    9.628900     39.075467
    9.643600     38.911617
    9.658400     38.583917
    9.673200     38.407970
    9.688000     38.191337
    9.702700     38.017590
    9.717500     37.791059
    9.732300     37.736076
    9.747100     37.378685
    9.761800     37.333599
    9.776600     37.270918
    9.791400     37.284114
    9.806200     37.072978
    9.820900     36.681498
    9.835700     36.641910
    9.850500     36.697993
    9.865300     36.517648
    9.880000     36.325207
    9.894800     36.359296
    9.909600     36.203145
    9.924400     35.996407
    9.939100     35.636817
    9.953900     35.513655
    9.968700     35.328911
    9.983500     35.249735
    9.998200     35.132071
   10.013000     34.883547
   10.028000     34.621827
   10.043000     34.550349
   10.057000     34.519559
   10.072000     34.283131
   10.087000     34.114882
   10.102000     33.896049
   10.116000     34.014812
   10.131000     33.957630
   10.146000     33.666219
   10.161000     33.578246
   10.176000     33.601339
   10.190000     33.525462
   10.205000     33.325323
   10.220000     32.922846
   10.235000     33.017417
   10.249000     32.837072
   10.264000     32.878859
   10.279000     32.650129
   10.294000     32.644631
   10.309000     32.533565
   10.323000     32.484080
   10.338000     32.599545
   10.353000     32.876660
   10.368000     33.011919
   10.382000     32.815079
   10.397000     32.668823
   10.412000     32.590747
   10.427000     32.373014
   10.442000     32.069506
   10.456000     31.914454
   10.471000     31.820983
   10.486000     31.629641
   10.501000     31.452595
   10.516000     31.398711
   10.530000     31.447097
   10.545000     31.298642
   10.560000     31.222765
   10.575000     31.414107
   10.589000     31.359124
   10.604000     31.503180
   10.619000     31.720913
   10.634000     31.542767
   10.649000     31.124895
   10.663000     31.155686
   10.678000     31.106201
   10.693000     30.782899
   10.708000     30.667435
   10.722000     30.484890
   10.737000     30.477192
   10.752000     30.184682
   10.767000     29.958151
   10.782000     29.771208
   10.796000     29.955952
   10.811000     29.920763
   10.826000     29.688733
   10.841000     29.555674
   10.856000     29.486395
   10.870000     29.363233
   10.885000     29.410519
   10.900000     29.421516
   10.915000     29.177390
   10.930000     28.845291
   10.944000     28.839793
   10.959000     28.767215
   10.974000     28.771614
   10.989000     28.835394
   11.003000     28.840893
   11.018000     28.776012
   11.033000     28.750720
   11.048000     28.663846
   11.063000     28.702334
   11.077000     28.870583
   11.092000     28.883779
   11.107000     29.049829
   11.122000     29.039932
   11.137000     29.554574
   11.151000     29.944956
   11.166000     30.146194
   11.181000     30.459598
   11.196000     30.686129
   11.211000     30.714720
   11.225000     30.655338
   11.240000     30.445303
   11.255000     29.962550
   11.270000     29.648046
   11.284000     29.436910
   11.299000     29.002543
   11.314000     28.700135
   11.329000     28.685840
   11.344000     28.516491
   11.358000     28.438415
   11.373000     28.260270
   11.388000     28.277864
   11.403000     28.342745
   11.418000     28.322951
   11.432000     28.491199
   11.447000     28.751820
   11.462000     28.748520
   11.477000     28.977251
   11.492000     29.241170
   11.506000     29.755813
   11.521000     30.007636
   11.536000     30.182483
   11.551000     30.398017
   11.566000     30.490389
   11.580000     30.663036
   11.595000     30.719119
   11.610000     30.917058
   11.625000     31.201871
   11.640000     31.279948
   11.654000     31.174380
   11.669000     31.138090
   11.684000     30.671834
   11.699000     30.391419
   11.714000     29.728322
   11.728000     29.189486
   11.743000     28.819999
   11.758000     28.572574
   11.773000     28.492299
   11.788000     28.308655
   11.802000     28.321851
   11.817000     28.249274
   11.832000     28.220682
   11.847000     28.228380
   11.862000     28.187692
   11.876000     28.142605
   11.891000     28.339446
   11.906000     28.350443
   11.921000     28.624259
   11.936000     28.914570
   11.950000     28.846391
   11.965000     28.905772
   11.980000     29.064124
   11.995000     29.161995
   12.010000     29.247768
   12.024000     29.232373
   12.039000     29.123506
   12.054000     29.026736
   12.069000     29.033334
   12.084000     29.234572
   12.098000     29.324745
   12.113000     29.390725
   12.128000     29.447907
   12.143000     29.378628
   12.158000     29.218078
   12.172000     29.176290
   12.187000     29.335741
   12.202000     29.409419
   12.217000     29.370930
   12.232000     29.450106
   12.246000     29.381927
   12.261000     29.186187
   12.276000     29.322545
   12.291000     29.348937
   12.306000     29.401721
   12.320000     29.490794
   12.335000     29.543578
   12.350000     29.674438
   12.365000     29.701929
   12.380000     29.815195
   12.394000     29.987842
   12.409000     30.096709
   12.424000     30.525578
   12.439000     30.603655
   12.454000     30.735614
   12.468000     31.147988
   12.483000     31.489983
   12.498000     31.756102
   12.513000     32.007925
   12.528000     32.125589
   12.543000     31.928750
   12.557000     31.866068
   12.572000     31.877065
   12.587000     31.979334
   12.602000     32.116793
   12.617000     32.099197
   12.631000     32.000227
   12.646000     31.961740
   12.661000     31.892461
   12.676000     32.153081
   12.691000     32.083803
   12.705000     31.838577
   12.720000     31.917753
   12.735000     32.127788
   12.750000     32.199267
   12.765000     32.442293
   12.779000     32.666624
   12.794000     33.261542
   12.809000     34.211653
   12.824000     35.331110
   12.839000     36.684797
   12.854000     38.455257
   12.868000     40.732661
   12.883000     42.429443
   12.898000     43.444433
   12.913000     43.794126
   12.928000     43.612682
   12.942000     42.923192
   12.957000     41.864215
   12.972000     40.255407
   12.987000     38.820345
   13.002000     37.418273
   13.017000     36.745278
   13.031000     36.177851
   13.046000     35.729189
   13.061000     35.242038
   13.076000     34.842860
   13.091000     34.661415
   13.105000     34.318320
   13.120000     34.363406
   13.135000     34.202855
   13.150000     34.234746
   13.165000     34.563545
   13.179000     34.838461
   13.194000     35.071590
   13.209000     35.632418
   13.224000     36.518747
   13.239000     37.778963
   13.254000     39.306396
   13.268000     40.943796
   13.283000     42.149028
   13.298000     42.655974
   13.313000     42.629581
   13.328000     42.273290
   13.343000     41.301188
   13.357000     40.271901
   13.372000     39.009487
   13.387000     37.930716
   13.402000     36.946517
   13.417000     36.156959
   13.431000     35.796269
   13.446000     35.513655
   13.461000     35.330011
   13.476000     35.218945
   13.491000     35.099082
   13.506000     35.269530
   13.520000     35.258533
   13.535000     35.182656
   13.550000     35.165061
   13.565000     35.248636
   13.580000     35.284925
   13.595000     35.150765
   13.609000     35.129872
   13.624000     35.381695
   13.639000     35.436678
   13.654000     35.264031
   13.669000     35.416885
   13.683000     35.480665
   13.698000     35.601628
   13.713000     35.900736
   13.728000     35.861149
   13.743000     36.049191
   13.758000     36.426376
   13.772000     36.673800
   13.787000     36.774970
   13.802000     36.686996
   13.817000     36.659505
   13.832000     36.710089
   13.847000     36.429675
   13.861000     36.268024
   13.876000     36.456067
   13.891000     36.246031
   13.906000     35.992009
   13.921000     36.001906
   13.936000     36.122869
   13.950000     35.974414
   13.965000     35.997507
   13.980000     36.064586
   13.995000     35.887541
   14.010000     35.863348
   14.025000     35.926029
   14.039000     36.012902
   14.054000     35.869946
   14.069000     36.020600
   14.084000     35.805066
   14.099000     35.791869
   14.114000     35.981012
   14.128000     35.824859
   14.143000     35.850152
   14.158000     35.954620
   14.173000     35.724791
   14.188000     35.722591
   14.203000     35.823760
   14.217000     35.857849
   14.232000     35.812763
   14.247000     35.781973
   14.262000     35.710494
   14.277000     35.732488
   14.292000     35.772076
   14.306000     35.996407
   14.321000     36.011803
   14.336000     35.962317
   14.351000     36.100876
   14.366000     36.408782
   14.381000     36.530844
   14.395000     36.464865
   14.410000     36.592425
   14.425000     36.825554
   14.440000     36.676000
   14.455000     36.419778
   14.470000     36.375792
   14.484000     36.163556
   14.499000     36.127267
   14.514000     36.115171
   14.529000     35.926029
   14.544000     35.797368
   14.559000     35.556542
   14.573000     35.530149
   14.588000     35.675305
   14.603000     35.371798
   14.618000     35.354203
   14.633000     35.317915
   14.648000     35.041899
   14.662000     35.118875
   14.677000     35.165061
   14.692000     35.139769
   14.707000     35.085885
   14.722000     34.917637
   14.737000     34.966022
   14.752000     34.890145
   14.766000     34.937430
   14.781000     34.906640
   14.796000     34.890145
   14.811000     34.806571
   14.826000     34.673511
   14.841000     34.701003
   14.855000     34.846158
   14.870000     34.832962
   14.885000     34.776879
   14.900000     34.635023
   14.915000     34.324918
   14.930000     34.505262
   14.945000     34.478871
   14.959000     34.370004
   14.974000     34.206154
   14.989000     34.309522
   15.004000     34.389798
   15.019000     34.381000
   15.034000     34.330416
   15.048000     34.170965
   15.063000     34.051101
   15.078000     34.096187
   15.093000     34.013713
   15.108000     34.031308
   15.123000     33.860860
   15.138000     33.795979
   15.152000     33.737697
   15.167000     33.846564
   15.182000     33.755291
   15.197000     33.486974
   15.212000     33.512266
   15.227000     33.566150
   15.242000     33.496871
   15.256000     33.447385
   15.271000     33.329722
   15.286000     33.232952
   15.301000     33.416595
   15.316000     33.240649
   15.331000     33.164772
   15.345000     33.161473
   15.360000     33.016318
   15.375000     32.874461
   15.390000     32.768893
   15.405000     32.883258
   15.420000     32.782089
   15.435000     32.585249
   15.449000     32.419200
   15.464000     32.363117
   15.479000     32.324629
   15.494000     32.433495
   15.509000     32.290539
   15.524000     32.132188
   15.539000     32.245453
   15.553000     32.190470
   15.568000     31.904557
   15.583000     31.825381
   15.598000     31.892461
   15.613000     31.680225
   15.628000     31.533970
   15.643000     31.441598
   15.657000     31.553764
   15.672000     31.394313
   15.687000     31.248057
   15.702000     31.331631
   15.717000     31.542767
   15.732000     31.459193
   15.747000     31.360223
   15.761000     31.447097
   15.776000     31.443797
   15.791000     31.267851
   15.806000     31.093005
   15.821000     30.939052
   15.836000     30.809292
   15.851000     30.802693
   15.866000     30.608053
   15.880000     30.431007
   15.895000     30.426608
   15.910000     30.330938
   15.925000     30.082414
   15.940000     30.100008
   15.955000     30.100008
   15.970000     29.995540
   15.984000     29.977946
   15.999000     30.020832
   16.014000     29.933959
   16.029000     29.744816
   16.044000     29.561173
   16.059000     29.528183
   16.074000     29.539179
   16.088000     29.539179
   16.103000     29.613957
   16.118000     29.456705
   16.133000     29.541378
   16.148000     29.516086
   16.163000     29.234572
   16.178000     29.267562
   16.193000     29.231273
   16.207000     29.077320
   16.222000     29.091616
   16.237000     28.994845
   16.252000     28.968454
   16.267000     28.918968
   16.282000     28.813401
   16.297000     28.789208
   16.312000     28.672644
   16.326000     28.660548
   16.341000     28.647352
   16.356000     28.600066
   16.371000     28.482402
   16.386000     28.492299
   16.401000     28.458209
   16.416000     28.407625
   16.430000     28.383432
   16.445000     28.363639
   16.460000     28.167898
   16.475000     28.154702
   16.490000     28.060131
   16.505000     28.066729
   16.520000     28.120612
   16.535000     28.070028
   16.549000     28.111816
   16.564000     28.074426
   16.579000     28.012846
   16.594000     28.005148
   16.609000     28.077726
   16.624000     28.073327
   16.639000     28.016144
   16.654000     27.961161
   16.668000     27.897381
   16.683000     27.582877
   16.698000     27.424525
   16.713000     27.269473
   16.728000     27.121017
   16.743000     26.994556
   16.758000     27.084729
   16.773000     26.995656
   16.788000     26.852700
   16.802000     26.746033
   16.817000     26.670156
   16.832000     26.409535
   16.847000     26.540395
   16.862000     26.450223
   16.877000     26.461219
   16.892000     26.331459
   16.907000     26.214895
   16.921000     26.147815
   16.936000     26.088433
   16.951000     26.013656
   16.966000     25.911387
   16.981000     25.898191
   16.996000     26.021354
   17.011000     25.972969
   17.026000     25.849806
   17.041000     25.846506
   17.055000     25.757434
   17.070000     25.833311
   17.085000     25.693654
   17.100000     25.582587
   17.115000     25.687055
   17.130000     25.655166
   17.145000     25.644169
   17.160000     25.610079
   17.175000     25.570491
   17.189000     25.543000
   17.204000     25.340661
   17.219000     25.204303
   17.234000     25.193306
   17.249000     25.219698
   17.264000     25.334063
   17.279000     25.434133
   17.294000     25.280180
   17.309000     25.299973
   17.323000     25.396744
   17.338000     25.183409
   17.353000     25.146021
   17.368000     25.195505
   17.383000     25.206502
   17.398000     25.071243
   17.413000     25.020659
   17.428000     25.050350
   17.443000     24.983271
   17.457000     24.985470
   17.472000     25.038253
   17.487000     25.049250
   17.502000     24.909593
   17.517000     24.832616
   17.532000     24.707254
   17.547000     24.739145
   17.562000     24.840314
   17.577000     24.944782
   17.591000     25.028357
   17.606000     24.976673
   17.621000     24.929387
   17.636000     24.884301
   17.651000     24.942583
   17.666000     24.941483
   17.681000     24.904095
   17.696000     24.900795
   17.711000     24.665468
   17.726000     24.590690
   17.740000     24.578594
   17.755000     24.606085
   17.770000     24.590690
   17.785000     24.465329
   17.800000     24.517013
   17.815000     24.418043
   17.830000     24.352063
   17.845000     24.488422
   17.860000     24.498319
   17.875000     24.259691
   17.889000     24.455432
   17.904000     24.459831
   17.919000     24.441136
   17.934000     24.391652
   17.949000     24.398249
   17.964000     24.558800
   17.979000     24.500518
   17.994000     24.543405
   18.009000     24.529110
   18.024000     24.534607
   18.038000     24.526909
   18.053000     24.578594
   18.068000     24.625879
   18.083000     24.659969
   18.098000     24.716052
   18.113000     24.743544
   18.128000     24.557700
   18.143000     24.872205
   18.158000     24.939284
   18.173000     24.868906
   18.188000     24.868906
   18.202000     25.097636
   18.217000     25.252688
   18.232000     25.191107
   18.247000     25.307671
   18.262000     25.387947
   18.277000     25.400043
   18.292000     25.447328
   18.307000     25.536401
   18.322000     25.390146
   18.337000     25.391245
   18.352000     25.327466
   18.366000     25.295575
   18.381000     25.121828
   18.396000     25.053649
   18.411000     25.150419
   18.426000     25.132825
   18.441000     24.931586
   18.456000     24.902996
   18.471000     24.918390
   18.486000     24.943683
   18.501000     24.918390
   18.516000     24.987669
   18.530000     24.883201
   18.545000     24.870005
   18.560000     25.009663
   18.575000     25.009663
   18.590000     25.070144
   18.605000     25.054749
   18.620000     25.019560
   18.635000     25.074543
   18.650000     25.036054
   18.665000     25.087739
   18.680000     25.095436
   18.695000     25.067945
   18.710000     24.872205
   18.724000     24.872205
   18.739000     25.083340
   18.754000     25.050350
   18.769000     25.148220
   18.784000     25.124028
   18.799000     25.124028
   18.814000     25.195505
   18.829000     25.157018
   18.844000     25.149320
   18.859000     25.205403
   18.874000     25.257087
   18.889000     25.318668
   18.903000     25.226296
   18.918000     25.208701
   18.933000     25.215300
   18.948000     25.351658
   18.963000     25.371452
   18.978000     25.373651
   18.993000     25.330764
   19.008000     25.356056
   19.023000     25.393446
   19.038000     25.424236
   19.053000     25.241691
   19.068000     25.125127
   19.083000     25.219698
   19.098000     25.281280
   19.112000     25.326366
   19.127000     25.431933
   19.142000     25.491315
   19.157000     25.516607
   19.172000     25.364854
   19.187000     25.378050
   19.202000     25.600182
   19.217000     25.616677
   19.232000     25.516607
   19.247000     25.422036
   19.262000     25.525405
   19.277000     25.578189
   19.292000     25.681557
   19.307000     25.742039
   19.321000     25.790425
   19.336000     25.606780
   19.351000     25.534202
   19.366000     25.537501
   19.381000     25.726644
   19.396000     25.688156
   19.411000     25.643069
   19.426000     25.480318
   19.441000     25.537501
   19.456000     25.614478
   19.471000     25.536401
   19.486000     25.455026
   19.501000     25.427535
   19.516000     25.490216
   19.531000     25.473721
   19.545000     25.437431
   19.560000     25.567192
   19.575000     25.529804
   19.590000     25.660664
   19.605000     25.637571
   19.620000     25.495714
   19.635000     25.458325
   19.650000     25.403343
   19.665000     25.495714
   19.680000     25.506711
   19.695000     25.466023
   19.710000     25.496814
   19.725000     25.446229
   19.740000     25.320867
   19.755000     25.384648
   19.770000     25.380249
   19.785000     25.332963
   19.799000     25.537501
   19.814000     25.502312
   19.829000     25.321967
   19.844000     25.392346
   19.859000     25.436332
   19.874000     25.420937
   19.889000     25.243890
   19.904000     25.369253
   19.919000     25.431933
   19.934000     25.337363
   19.949000     25.233994
   19.964000     25.276880
   19.979000     25.393446
   19.994000     25.270283
   20.009000     25.216399
   20.024000     25.007463
   20.039000     25.074543
   20.054000     25.041553
   20.068000     25.071243
   20.083000     25.127326
   20.098000     25.109732
   20.113000     24.996467
   20.128000     24.871105
   20.143000     24.834816
   20.158000     24.779833
   20.173000     24.696258
   20.188000     24.773235
   20.203000     24.773235
   20.218000     24.731447
   20.233000     24.815022
   20.248000     24.832616
   20.263000     24.687461
   20.278000     24.697357
   20.293000     24.736946
   20.308000     24.716052
   20.323000     24.513714
   20.338000     24.547803
   20.353000     24.436738
   20.368000     24.297080
   20.382000     24.291582
   20.397000     24.238798
   20.412000     24.234399
   20.427000     24.148625
   20.442000     24.066151
   20.457000     24.002370
   20.472000     24.028762
   20.487000     24.015567
   20.502000     23.941888
   20.517000     23.817626
   20.532000     23.816527
   20.547000     23.761543
   20.562000     23.895703
   20.577000     23.814328
   20.592000     23.850616
   20.607000     23.880308
   20.622000     23.709860
   20.637000     23.820925
   20.652000     23.802231
   20.667000     23.840719
   20.682000     23.828623
   20.697000     23.649378
   20.712000     23.604291
   20.727000     23.642780
   20.742000     23.626285
   20.757000     23.568003
   20.771000     23.428345
   20.786000     23.323878
   20.801000     23.220509
   20.816000     23.309581
   20.831000     23.261196
   20.846000     23.124838
   20.861000     23.004975
   20.876000     22.978582
   20.891000     22.984081
   20.906000     22.968686
   20.921000     22.912603
   20.936000     22.891709
   20.951000     22.827929
   20.966000     22.726759
   20.981000     22.738856
   20.996000     22.628890
   21.011000     22.549714
   21.026000     22.463940
   21.041000     22.528820
   21.056000     22.429850
   21.071000     22.173629
   21.086000     22.107649
   21.101000     22.097752
   21.116000     22.053765
   21.131000     21.997682
   21.146000     21.907510
   21.161000     21.748058
   21.176000     21.710670
   21.191000     21.811839
   21.206000     21.816237
   21.221000     21.781048
   21.236000     21.733763
   21.251000     21.735962
   21.266000     21.552318
   21.281000     21.508332
   21.296000     21.529225
   21.310000     21.488537
   21.325000     21.444552
   21.340000     21.407162
   21.355000     21.480840
   21.370000     21.540222
   21.385000     21.455548
   21.400000     21.407162
   21.415000     21.301595
   21.430000     21.324688
   21.445000     21.253210
   21.460000     21.144343
   21.475000     21.072865
   21.490000     21.089359
   21.505000     21.009084
   21.520000     20.804546
   21.535000     20.782553
   21.550000     20.764959
   21.565000     20.624201
   21.580000     20.583514
   21.595000     20.589012
   21.610000     20.447156
   21.625000     20.479046
   21.640000     20.383375
   21.655000     20.289904
   21.670000     20.372378
   21.685000     20.263512
   21.700000     20.173340
   21.715000     20.208529
   21.730000     20.248116
   21.745000     20.179937
   21.760000     20.118356
   21.775000     19.987497
   21.790000     19.940210
   21.805000     19.962204
   21.820000     19.919317
   21.835000     19.850038
   21.850000     19.870931
   21.865000     19.756566
   21.880000     19.718079
   21.895000     19.602614
   21.910000     19.614710
   21.925000     19.522339
   21.940000     19.587218
   21.955000     19.527836
   21.970000     19.406874
   21.985000     19.480551
   22.000000     19.387080
