# Supplementary material for: Changing the game of time resolved X-ray diffraction on the mechanochemistry playground by downsizing
Source: Nat Commun. 2021 Oct 21;12:6134. doi: 10.1038/s41467-021-26264-1 (PMC8531352; doi:10.1038/s41467-021-26264-1)
Supplement: Supplementary file 3 — Source Data. [file 41467_2021_26264_MOESM3_ESM.zip › PXRD_raw_data/reactionIIIa_cocrystal_FormI_normalized/000109.xy]

    3.140900     20.018272
    3.155600     20.586711
    3.170400     20.973375
    3.185100     20.580406
    3.199800     20.769535
    3.214500     21.219243
    3.229300     21.318011
    3.244000     21.352684
    3.258700     21.540762
    3.273500     21.821304
    3.288200     21.987317
    3.302900     22.235287
    3.317600     22.543147
    3.332400     22.662929
    3.347100     22.928761
    3.361800     23.329084
    3.376500     23.473032
    3.391300     24.105564
    3.406000     24.782226
    3.420700     24.631973
    3.435400     24.375599
    3.450200     24.050927
    3.464900     23.911181
    3.479600     23.761979
    3.494400     23.781943
    3.509100     24.049876
    3.523800     24.186470
    3.538500     24.350381
    3.553300     24.574184
    3.568000     25.014435
    3.582700     24.987117
    3.597400     25.113203
    3.612200     25.060667
    3.626900     25.182550
    3.641600     25.259252
    3.656400     25.455736
    3.671100     25.825589
    3.685800     26.100877
    3.700500     26.381418
    3.715300     26.737612
    3.730000     27.301847
    3.744700     27.324963
    3.759500     27.445795
    3.774200     27.399564
    3.788900     27.692714
    3.803600     28.235935
    3.818400     28.265355
    3.833100     28.177095
    3.847800     28.421912
    3.862600     28.576368
    3.877300     28.532237
    3.892000     28.786511
    3.906700     28.953575
    3.921500     29.170023
    3.936200     29.292957
    3.950900     29.618680
    3.965700     29.796251
    3.980400     29.793099
    3.995100     29.964365
    4.009800     30.409870
    4.024600     30.748201
    4.039300     30.770266
    4.054000     30.740846
    4.068800     31.267256
    4.083500     31.505768
    4.098200     31.654970
    4.113000     31.838846
    4.127700     32.388371
    4.142400     32.634239
    4.157100     32.714094
    4.171900     32.791847
    4.186600     33.466408
    4.201300     33.823651
    4.216100     34.336401
    4.230800     34.580168
    4.245500     34.489806
    4.260300     35.110781
    4.275000     35.245272
    4.289700     35.425996
    4.304500     35.698131
    4.319200     35.978673
    4.333900     36.277077
    4.348600     36.442040
    4.363400     36.352729
    4.378100     36.571278
    4.392800     36.914863
    4.407600     37.218520
    4.422300     37.488555
    4.437000     37.673481
    4.451800     38.156811
    4.466500     38.365904
    4.481200     38.398476
    4.496000     38.876552
    4.510700     39.065682
    4.525400     39.220137
    4.540200     39.277927
    4.554900     39.784373
    4.569600     39.929371
    4.584400     40.084878
    4.599100     40.302377
    4.613800     40.868713
    4.628600     40.878170
    4.643300     41.145052
    4.658000     41.555882
    4.672700     41.984575
    4.687500     42.053923
    4.702200     42.056024
    4.716900     42.527796
    4.731700     42.935474
    4.746400     43.797064
    4.761100     43.789708
    4.775900     44.066047
    4.790600     44.425393
    4.805300     44.605065
    4.820100     45.157743
    4.834800     45.565421
    4.849500     45.926868
    4.864300     46.289365
    4.879000     46.819978
    4.893700     47.259178
    4.908500     47.676313
    4.923200     47.583849
    4.938000     48.258411
    4.952700     48.516887
    4.967400     48.430728
    4.982200     48.982355
    4.996900     49.885972
    5.011600     50.157058
    5.026400     50.397671
    5.041100     50.930386
    5.055800     51.468353
    5.070600     51.972697
    5.085300     52.279507
    5.100000     52.741822
    5.114800     53.237762
    5.129500     53.844025
    5.144200     54.227537
    5.159000     54.481811
    5.173700     54.947279
    5.188400     55.531478
    5.203200     56.216546
    5.217900     56.671506
    5.232700     57.076032
    5.247400     57.319799
    5.262100     57.858817
    5.276900     58.403089
    5.291600     59.014607
    5.306300     59.534712
    5.321100     60.230287
    5.335800     60.892240
    5.350500     61.209556
    5.365300     61.661365
    5.380000     62.073246
    5.394800     62.879146
    5.409500     63.598888
    5.424200     64.031783
    5.439000     64.712648
    5.453700     64.783046
    5.468400     65.215942
    5.483200     65.876844
    5.497900     66.467347
    5.512600     67.204951
    5.527400     68.159002
    5.542100     68.358639
    5.556900     68.707477
    5.571600     69.499718
    5.586300     70.234170
    5.601100     70.908731
    5.615800     71.416227
    5.630600     71.872239
    5.645300     72.329301
    5.660000     73.094223
    5.674800     73.576502
    5.689500     74.081898
    5.704200     74.375048
    5.719000     75.150477
    5.733700     75.786162
    5.748500     76.378767
    5.763200     76.812713
    5.777900     77.352781
    5.792700     77.857126
    5.807400     78.406652
    5.822200     78.669331
    5.836900     79.057046
    5.851600     79.889215
    5.866400     80.531202
    5.881100     80.702470
    5.895900     81.350762
    5.910600     81.761593
    5.925300     82.240720
    5.940100     83.206329
    5.954800     83.535204
    5.969600     84.991499
    5.984300     86.424677
    5.999000     88.190935
    6.013800     89.676650
    6.028500     90.430014
    6.043300     90.194653
    6.058000     89.117668
    6.072700     88.595461
    6.087500     88.285499
    6.102200     88.122638
    6.117000     87.924052
    6.131700     88.022820
    6.146500     88.281296
    6.161200     88.287600
    6.175900     88.529266
    6.190700     88.447309
    6.205400     88.559737
    6.220200     89.031509
    6.234900     89.233246
    6.249600     89.501179
    6.264400     89.247956
    6.279100     89.200674
    6.293900     89.569475
    6.308600     89.639874
    6.323400     89.444440
    6.338100     89.469658
    6.352800     89.765960
    6.367600     89.898350
    6.382300     89.705018
    6.397100     89.937227
    6.411800     90.478346
    6.426600     90.687439
    6.441300     90.185197
    6.456000     89.971900
    6.470800     90.338601
    6.485500     90.527730
    6.500300     89.706069
    6.515000     89.640924
    6.529800     89.659838
    6.544500     89.740743
    6.559300     89.599947
    6.574000     89.522194
    6.588700     89.529548
    6.603500     89.668243
    6.618200     89.613606
    6.633000     89.364586
    6.647700     89.141834
    6.662500     88.967415
    6.677200     88.803503
    6.692000     88.703685
    6.706700     88.671112
    6.721500     88.598613
    6.736200     88.280246
    6.750900     88.007059
    6.765700     87.771698
    6.780400     87.668728
    6.795200     87.629851
    6.809900     87.253694
    6.824700     87.070869
    6.839400     86.875436
    6.854200     86.543409
    6.868900     85.981275
    6.883700     85.350845
    6.898400     85.413888
    6.913200     85.195338
    6.927900     85.342439
    6.942700     84.986245
    6.957400     84.570161
    6.972200     84.259149
    6.986900     84.448278
    7.001600     84.022737
    7.016400     83.187417
    7.031100     82.808108
    7.045900     82.863796
    7.060600     82.652602
    7.075400     82.366806
    7.090100     82.066301
    7.104900     81.697499
    7.119600     81.833042
    7.134400     81.605036
    7.149100     80.681455
    7.163900     80.820150
    7.178600     80.707723
    7.193400     80.012149
    7.208100     80.021605
    7.222900     79.721099
    7.237600     79.423746
    7.252400     79.031829
    7.267100     78.313137
    7.281900     78.499115
    7.296600     78.615745
    7.311400     78.188102
    7.326100     78.271109
    7.340900     78.159733
    7.355600     77.285536
    7.370400     76.875756
    7.385100     77.029161
    7.399900     76.703438
    7.414600     76.331484
    7.429400     75.858661
    7.444100     75.418411
    7.458900     75.314390
    7.473600     75.421563
    7.488400     74.697619
    7.503200     74.450699
    7.517900     74.628271
    7.532700     73.829726
    7.547400     73.178281
    7.562200     73.042738
    7.576900     72.868319
    7.591700     72.446981
    7.606400     71.925825
    7.621200     71.561226
    7.635900     71.492929
    7.650700     71.518147
    7.665400     71.000143
    7.680200     70.480038
    7.694900     70.087070
    7.709700     69.633160
    7.724400     69.281169
    7.739200     69.006932
    7.754000     68.487877
    7.768700     68.357588
    7.783500     68.067590
    7.798200     67.830128
    7.813000     67.874258
    7.827700     67.793353
    7.842500     67.154516
    7.857200     66.726875
    7.872000     66.673287
    7.886700     66.239342
    7.901500     65.890503
    7.916300     65.649889
    7.931000     64.962720
    7.945800     64.355405
    7.960500     64.385876
    7.975300     64.459426
    7.990000     63.726025
    8.004800     63.097696
    8.019600     62.990523
    8.034300     62.873893
    8.049100     62.597554
    8.063800     62.181469
    8.078600     62.122630
    8.093300     61.729662
    8.108100     61.399736
    8.122900     60.908000
    8.137600     60.915355
    8.152400     60.730428
    8.167100     60.450937
    8.181900     60.145179
    8.196600     59.941340
    8.211400     59.774276
    8.226200     59.279387
    8.240900     59.037723
    8.255700     59.012505
    8.270400     58.679428
    8.285200     58.469284
    8.300000     57.982802
    8.314700     57.833601
    8.329500     57.485813
    8.344200     57.123315
    8.359000     57.008787
    8.373800     56.694623
    8.388500     56.302705
    8.403300     56.230205
    8.418000     56.188177
    8.432800     55.963323
    8.447600     55.753180
    8.462300     55.598724
    8.477100     55.331842
    8.491800     55.116444
    8.506600     54.975648
    8.521400     54.880033
    8.536100     54.818040
    8.550900     54.763403
    8.565600     54.560614
    8.580400     54.152936
    8.595200     53.878699
    8.609900     53.394319
    8.624700     52.938307
    8.639500     52.534832
    8.654200     52.207007
    8.669000     52.137660
    8.683700     51.561867
    8.698500     51.249803
    8.713300     51.290781
    8.728000     50.825314
    8.742800     50.456512
    8.757600     49.949015
    8.772300     49.986841
    8.787100     49.854450
    8.801800     49.547641
    8.816600     49.073768
    8.831400     49.173585
    8.846100     49.183042
    8.860900     48.947681
    8.875700     48.568372
    8.890400     48.410765
    8.905200     47.689972
    8.920000     47.686820
    8.934700     47.385264
    8.949500     47.211896
    8.964300     47.003853
    8.979000     46.932405
    8.993800     46.579364
    9.008600     46.711754
    9.023300     46.555197
    9.038100     46.189548
    9.052900     45.893245
    9.067600     45.780818
    9.082400     45.616906
    9.097200     45.143033
    9.111900     45.022200
    9.126700     45.016946
    9.141500     45.030606
    9.156200     44.933940
    9.171000     44.843579
    9.185800     44.684919
    9.200500     44.100721
    9.215300     43.875867
    9.230100     43.694093
    9.244800     43.408297
    9.259600     43.264349
    9.274400     43.047902
    9.289100     42.816744
    9.303900     42.534100
    9.318700     42.322906
    9.333400     42.406964
    9.348200     42.320805
    9.363000     41.892113
    9.377800     41.652549
    9.392500     41.578999
    9.407300     41.423492
    9.422100     41.205993
    9.436800     41.117733
    9.451600     40.847699
    9.466400     40.581868
    9.481200     40.477847
    9.495900     40.419006
    9.510700     40.421108
    9.525500     40.085928
    9.540200     39.703467
    9.555000     39.913611
    9.569800     39.596294
    9.584600     39.172855
    9.599300     39.133979
    9.614100     38.832423
    9.628900     38.766227
    9.643600     38.694779
    9.658400     38.416338
    9.673200     38.059094
    9.688000     37.737575
    9.702700     37.728118
    9.717500     37.898334
    9.732300     37.679786
    9.747100     37.542141
    9.761800     37.375077
    9.776600     36.940080
    9.791400     36.822400
    9.806200     36.809791
    9.820900     36.701567
    9.835700     36.384251
    9.850500     36.157296
    9.865300     36.289686
    9.880000     36.118418
    9.894800     36.012296
    9.909600     35.678168
    9.924400     35.525814
    9.939100     35.303062
    9.953900     35.185382
    9.968700     35.012013
    9.983500     35.052991
    9.998200     35.002557
   10.013000     34.726218
   10.028000     34.533937
   10.043000     34.522379
   10.057000     34.210315
   10.072000     34.231330
   10.087000     34.145171
   10.102000     33.917165
   10.116000     33.848869
   10.131000     33.624015
   10.146000     33.391806
   10.161000     33.156446
   10.176000     33.213184
   10.190000     33.090250
   10.205000     32.913730
   10.220000     32.821267
   10.235000     32.842281
   10.249000     32.579602
   10.264000     32.543878
   10.279000     32.389422
   10.294000     32.199242
   10.309000     31.911346
   10.323000     31.781056
   10.338000     31.861962
   10.353000     31.766346
   10.368000     31.699101
   10.382000     31.579319
   10.397000     31.437472
   10.412000     31.457436
   10.427000     31.371277
   10.442000     31.352364
   10.456000     31.499464
   10.471000     31.534138
   10.486000     31.539391
   10.501000     31.414356
   10.516000     31.484754
   10.530000     31.574065
   10.545000     31.540442
   10.560000     31.554101
   10.575000     31.517326
   10.589000     31.715912
   10.604000     31.575115
   10.619000     31.408052
   10.634000     31.380733
   10.649000     31.288270
   10.663000     31.145372
   10.678000     30.819650
   10.693000     30.878490
   10.708000     30.743998
   10.722000     30.357334
   10.737000     30.227045
   10.752000     30.160850
   10.767000     30.038967
   10.782000     30.014800
   10.796000     29.906576
   10.811000     29.726904
   10.826000     29.396978
   10.841000     29.320275
   10.856000     29.242523
   10.870000     28.942018
   10.885000     28.884228
   10.900000     28.910496
   10.915000     28.877923
   10.930000     28.682490
   10.944000     28.581621
   10.959000     28.426115
   10.974000     28.432420
   10.989000     28.376731
   11.003000     28.211769
   11.018000     28.273761
   11.033000     28.310536
   11.048000     28.150827
   11.063000     28.244341
   11.077000     28.247493
   11.092000     28.159233
   11.107000     28.132965
   11.122000     28.150827
   11.137000     28.079378
   11.151000     28.234884
   11.166000     28.421912
   11.181000     28.310536
   11.196000     28.241189
   11.211000     28.088835
   11.225000     28.011082
   11.240000     27.933328
   11.255000     28.004777
   11.270000     28.017386
   11.284000     28.144522
   11.299000     28.103545
   11.314000     28.120356
   11.329000     27.966951
   11.344000     27.944887
   11.358000     27.857677
   11.373000     27.951191
   11.388000     27.991117
   11.403000     28.040501
   11.418000     27.981662
   11.432000     27.884995
   11.447000     27.848220
   11.462000     27.724235
   11.477000     27.658040
   11.492000     27.731591
   11.506000     27.768366
   11.521000     27.579237
   11.536000     27.713729
   11.551000     27.704272
   11.566000     27.586591
   11.580000     27.486774
   11.595000     27.538258
   11.610000     27.504636
   11.625000     27.564527
   11.640000     27.598150
   11.654000     27.622316
   11.669000     27.618113
   11.684000     27.438441
   11.699000     27.438441
   11.714000     27.374347
   11.728000     27.379600
   11.743000     27.392209
   11.758000     27.328115
   11.773000     27.350180
   11.788000     27.396411
   11.802000     27.449998
   11.817000     27.501483
   11.832000     27.632823
   11.847000     27.536157
   11.862000     27.580287
   11.876000     27.534055
   11.891000     27.537207
   11.906000     27.700069
   11.921000     27.840865
   11.936000     27.806192
   11.950000     27.901807
   11.965000     28.047857
   11.980000     28.124559
   11.995000     28.148725
   12.010000     28.448181
   12.024000     28.653070
   12.039000     28.652019
   12.054000     28.731874
   12.069000     28.831692
   12.084000     28.940967
   12.098000     28.932561
   12.113000     29.040784
   12.128000     29.290856
   12.143000     29.209950
   12.158000     29.341290
   12.172000     29.367558
   12.187000     29.219407
   12.202000     29.394877
   12.217000     29.114335
   12.232000     28.886330
   12.246000     28.943068
   12.261000     28.992452
   12.276000     28.988248
   12.291000     29.156364
   12.306000     29.282450
   12.320000     29.186835
   12.335000     29.261435
   12.350000     29.160566
   12.365000     29.187885
   12.380000     29.291907
   12.394000     29.510455
   12.409000     29.613426
   12.424000     29.755272
   12.439000     30.028459
   12.454000     30.077843
   12.468000     30.173458
   12.483000     30.435087
   12.498000     30.514942
   12.513000     30.500232
   12.528000     30.754506
   12.543000     31.001424
   12.557000     30.823852
   12.572000     30.684107
   12.587000     30.724035
   12.602000     30.603202
   12.617000     30.642078
   12.631000     30.705122
   12.646000     30.609506
   12.661000     30.566427
   12.676000     30.469761
   12.691000     30.634724
   12.705000     30.686209
   12.720000     30.622115
   12.735000     30.715628
   12.750000     30.897403
   12.765000     30.921569
   12.779000     30.955192
   12.794000     31.113851
   12.809000     31.204212
   12.824000     31.351313
   12.839000     31.515225
   12.854000     31.645513
   12.868000     31.760042
   12.883000     31.851454
   12.898000     31.884027
   12.913000     31.977540
   12.928000     32.195039
   12.942000     32.427248
   12.957000     32.317973
   12.972000     32.168771
   12.987000     32.357900
   13.002000     32.530218
   13.017000     32.266488
   13.031000     32.488190
   13.046000     32.644747
   13.061000     32.550182
   13.076000     32.614276
   13.091000     32.819166
   13.105000     32.948404
   13.120000     33.071338
   13.135000     32.961013
   13.150000     32.933693
   13.165000     33.058729
   13.179000     33.114418
   13.194000     32.917933
   13.209000     33.091301
   13.224000     33.410719
   13.239000     33.514740
   13.254000     33.401263
   13.268000     33.394959
   13.283000     33.627167
   13.298000     33.537857
   13.313000     33.867782
   13.328000     33.864629
   13.343000     33.903506
   13.357000     34.068469
   13.372000     33.939231
   13.387000     34.160931
   13.402000     34.312235
   13.417000     34.290170
   13.431000     34.306982
   13.446000     34.395242
   13.461000     34.635857
   13.476000     34.664225
   13.491000     34.656871
   13.506000     34.616943
   13.520000     34.528683
   13.535000     34.628501
   13.550000     34.678936
   13.565000     34.767196
   13.580000     35.028825
   13.595000     34.810276
   13.609000     34.757740
   13.624000     35.086614
   13.639000     34.976289
   13.654000     34.930057
   13.669000     35.012013
   13.683000     34.829189
   13.698000     35.022521
   13.713000     35.085563
   13.728000     35.015165
   13.743000     35.084512
   13.758000     35.197990
   13.772000     35.237917
   13.787000     35.176976
   13.802000     35.364003
   13.817000     35.482735
   13.832000     35.229512
   13.847000     35.319874
   13.861000     35.611973
   13.876000     35.505850
   13.891000     35.602517
   13.906000     35.763276
   13.921000     35.772733
   13.936000     35.573096
   13.950000     35.592009
   13.965000     35.578349
   13.980000     35.666611
   13.995000     35.568894
   14.010000     35.403931
   14.025000     35.421794
   14.039000     35.479583
   14.054000     35.293605
   14.069000     35.317772
   14.084000     35.438604
   14.099000     35.498496
   14.114000     35.599365
   14.128000     35.403931
   14.143000     35.386068
   14.158000     35.476431
   14.173000     35.521611
   14.188000     35.453314
   14.203000     35.352446
   14.217000     35.513206
   14.232000     35.373460
   14.247000     35.415489
   14.262000     35.479583
   14.277000     35.430199
   14.292000     35.406033
   14.306000     35.415489
   14.321000     35.415489
   14.336000     35.429148
   14.351000     35.392373
   14.366000     35.475380
   14.381000     35.458569
   14.395000     35.344040
   14.410000     35.313569
   14.425000     35.178027
   14.440000     35.326178
   14.455000     35.489039
   14.470000     35.355598
   14.484000     35.336685
   14.499000     35.228461
   14.514000     35.440706
   14.529000     35.513206
   14.544000     35.421794
   14.559000     35.303062
   14.573000     35.182230
   14.588000     35.196940
   14.603000     35.133896
   14.618000     35.060346
   14.633000     35.080310
   14.648000     34.956325
   14.662000     34.848102
   14.677000     34.826036
   14.692000     34.818681
   14.707000     34.738826
   14.722000     34.830239
   14.737000     34.801870
   14.752000     34.629552
   14.766000     34.491908
   14.781000     34.428865
   14.796000     34.500314
   14.811000     34.630602
   14.826000     34.754587
   14.841000     34.525531
   14.855000     34.373177
   14.870000     34.443575
   14.885000     34.434118
   14.900000     34.380532
   14.915000     34.181947
   14.930000     34.294373
   14.945000     34.342706
   14.959000     34.345858
   14.974000     34.137816
   14.989000     34.026440
   15.004000     33.971803
   15.019000     33.878289
   15.034000     33.832058
   15.048000     33.844666
   15.063000     33.770065
   15.078000     33.687058
   15.093000     33.598798
   15.108000     33.583037
   15.123000     33.430684
   15.138000     33.527349
   15.152000     33.529450
   15.167000     33.403364
   15.182000     33.288836
   15.197000     33.234199
   15.212000     33.215286
   15.227000     33.162750
   15.242000     33.286734
   15.256000     33.145938
   15.271000     32.982027
   15.286000     32.927390
   15.301000     32.928440
   15.316000     32.906375
   15.331000     32.679420
   15.345000     32.659456
   15.360000     32.620580
   15.375000     32.446160
   15.390000     32.561740
   15.405000     32.457719
   15.420000     32.326378
   15.435000     32.373661
   15.449000     32.253879
   15.464000     32.068953
   15.479000     32.067903
   15.494000     32.082612
   15.509000     31.812578
   15.524000     31.799969
   15.539000     31.774752
   15.553000     31.723267
   15.568000     31.610840
   15.583000     31.539391
   15.598000     31.481602
   15.613000     31.395443
   15.628000     31.401748
   15.643000     31.380733
   15.657000     31.264104
   15.672000     31.132763
   15.687000     31.206314
   15.702000     31.118053
   15.717000     30.999323
   15.732000     30.884794
   15.747000     30.888997
   15.761000     30.709325
   15.776000     30.562224
   15.791000     30.647332
   15.806000     30.524398
   15.821000     30.361537
   15.836000     30.338421
   15.851000     30.261718
   15.866000     30.269074
   15.880000     30.146140
   15.895000     30.136683
   15.910000     29.864548
   15.925000     29.746867
   15.940000     29.726904
   15.955000     29.673317
   15.970000     29.743715
   15.984000     29.852990
   15.999000     29.692230
   16.014000     29.653354
   16.029000     29.691179
   16.044000     29.686976
   16.059000     29.492593
   16.074000     29.370710
   16.088000     29.294008
   16.103000     29.404333
   16.118000     29.152161
   16.133000     28.954626
   16.148000     29.157414
   16.163000     29.044988
   16.178000     28.948322
   16.193000     28.973539
   16.207000     28.786511
   16.222000     28.810677
   16.237000     28.653070
   16.252000     28.704555
   16.267000     28.715063
   16.282000     28.616295
   16.297000     28.372528
   16.312000     28.496513
   16.326000     28.421912
   16.341000     28.452383
   16.356000     28.275863
   16.371000     28.190754
   16.386000     28.193906
   16.401000     28.055212
   16.416000     28.111950
   16.430000     27.965901
   16.445000     28.020538
   16.460000     28.043653
   16.475000     27.812496
   16.490000     27.723185
   16.505000     27.632823
   16.520000     27.592896
   16.535000     27.443694
   16.549000     27.452100
   16.564000     27.344926
   16.579000     27.229348
   16.594000     27.103262
   16.609000     27.132681
   16.624000     27.169456
   16.639000     26.995037
   16.654000     26.831126
   16.668000     26.873154
   16.683000     26.775438
   16.698000     26.638844
   16.713000     26.573699
   16.728000     26.599968
   16.743000     26.592612
   16.758000     26.563193
   16.773000     26.361455
   16.788000     26.295259
   16.802000     26.406636
   16.817000     26.374064
   16.832000     26.211203
   16.847000     26.226963
   16.862000     26.177580
   16.877000     26.122942
   16.892000     26.142906
   16.907000     26.035733
   16.921000     25.983197
   16.936000     25.963232
   16.951000     25.770951
   16.966000     25.784611
   16.981000     25.770951
   16.996000     25.658525
   17.011000     25.578670
   17.026000     25.713162
   17.041000     25.646967
   17.055000     25.595481
   17.070000     25.506170
   17.085000     25.535591
   17.100000     25.428418
   17.115000     25.387439
   17.130000     25.222477
   17.145000     25.134217
   17.160000     25.197260
   17.175000     25.261353
   17.189000     25.127913
   17.204000     25.057515
   17.219000     24.961899
   17.234000     24.829509
   17.249000     24.753857
   17.264000     24.800089
   17.279000     24.832661
   17.294000     24.878892
   17.309000     24.743350
   17.323000     24.682408
   17.338000     24.707626
   17.353000     24.636176
   17.368000     24.618314
   17.383000     24.627771
   17.398000     24.500634
   17.413000     24.470163
   17.428000     24.429185
   17.443000     24.539511
   17.457000     24.516395
   17.472000     24.477518
   17.487000     24.400816
   17.502000     24.482772
   17.517000     24.423931
   17.532000     24.343027
   17.547000     24.291541
   17.562000     24.411323
   17.577000     24.275780
   17.591000     24.323063
   17.606000     24.281034
   17.621000     24.220093
   17.636000     24.248461
   17.651000     24.316758
   17.666000     24.347229
   17.681000     24.457554
   17.696000     24.336722
   17.711000     24.284186
   17.726000     24.179114
   17.740000     24.186470
   17.755000     24.155999
   17.770000     24.123426
   17.785000     24.110817
   17.800000     24.150745
   17.815000     24.193824
   17.830000     24.120274
   17.845000     24.098209
   17.860000     24.064586
   17.875000     24.040419
   17.889000     23.983681
   17.904000     24.180165
   17.919000     24.134984
   17.934000     24.105564
   17.949000     24.116072
   17.964000     24.070890
   17.979000     24.080347
   17.994000     24.164404
   18.009000     24.051977
   18.024000     24.041470
   18.038000     24.043572
   18.053000     24.155999
   18.068000     24.202230
   18.083000     24.100311
   18.098000     24.127629
   18.113000     24.145491
   18.128000     24.038318
   18.143000     24.110817
   18.158000     24.264222
   18.173000     24.371395
   18.188000     24.272629
   18.202000     24.272629
   18.217000     24.389257
   18.232000     24.269476
   18.247000     24.279983
   18.262000     24.464910
   18.277000     24.407120
   18.292000     24.329367
   18.307000     24.377700
   18.322000     24.394512
   18.337000     24.432337
   18.352000     24.449149
   18.366000     24.391359
   18.381000     24.304149
   18.396000     24.382954
   18.411000     24.420779
   18.426000     24.336722
   18.441000     24.460706
   18.456000     24.704473
   18.471000     24.567880
   18.486000     24.498533
   18.501000     24.671901
   18.516000     24.503786
   18.530000     24.600452
   18.545000     24.584692
   18.560000     24.571032
   18.575000     24.704473
   18.590000     24.557373
   18.605000     24.610959
   18.620000     24.675053
   18.635000     24.576286
   18.650000     24.612010
   18.665000     24.587844
   18.680000     24.693966
   18.695000     24.752806
   18.710000     24.623568
   18.724000     24.647734
   18.739000     24.733893
   18.754000     24.627771
   18.769000     24.726539
   18.784000     24.700270
   18.799000     24.727589
   18.814000     24.805342
   18.829000     24.770668
   18.844000     24.909363
   18.859000     24.888349
   18.874000     24.819001
   18.889000     25.060667
   18.903000     24.945087
   18.918000     24.992370
   18.933000     24.986065
   18.948000     25.028094
   18.963000     25.010232
   18.978000     24.933529
   18.993000     24.920921
   19.008000     24.936682
   19.023000     24.956646
   19.038000     25.072224
   19.053000     25.204615
   19.068000     25.169941
   19.083000     25.147876
   19.098000     25.239288
   19.112000     25.075377
   19.127000     25.141571
   19.142000     25.213020
   19.157000     25.197260
   19.172000     25.237187
   19.187000     25.326498
   19.202000     25.317041
   19.217000     25.327549
   19.232000     25.113203
   19.247000     25.098492
   19.262000     25.256100
   19.277000     25.323346
   19.292000     25.240339
   19.307000     25.152079
   19.321000     25.199361
   19.336000     25.318092
   19.351000     25.209868
   19.366000     25.380085
   19.381000     25.394795
   19.396000     25.192006
   19.411000     25.114253
   19.426000     25.123709
   19.441000     25.170992
   19.456000     25.122658
   19.471000     25.236136
   19.486000     25.248745
   19.501000     25.208817
   19.516000     25.284470
   19.531000     25.242440
   19.545000     25.234035
   19.560000     25.165738
   19.575000     25.155231
   19.590000     25.034398
   19.605000     25.101644
   19.620000     25.179398
   19.635000     25.196209
   19.650000     25.054362
   19.665000     25.208817
   19.680000     25.179398
   19.695000     25.318092
   19.710000     25.340158
   19.725000     25.264505
   19.740000     25.133166
   19.755000     25.169941
   19.770000     24.995522
   19.785000     25.009181
   19.799000     25.063819
   19.814000     25.019688
   19.829000     25.075377
   19.844000     24.973457
   19.859000     24.951392
   19.874000     24.966101
   19.889000     24.920921
   19.904000     24.902008
   19.919000     24.946138
   19.934000     24.920921
   19.949000     24.942986
   19.964000     24.909363
   19.979000     24.665596
   19.994000     24.590996
   20.009000     24.774871
   20.024000     24.645633
   20.039000     24.689764
   20.054000     24.727589
   20.068000     24.668748
   20.083000     24.815849
   20.098000     24.782226
   20.113000     24.582589
   20.128000     24.465960
   20.143000     24.432337
   20.158000     24.510090
   20.173000     24.486975
   20.188000     24.442844
   20.203000     24.474366
   20.218000     24.413425
   20.233000     24.413425
   20.248000     24.298896
   20.263000     24.309404
   20.278000     24.323063
   20.293000     24.334620
   20.308000     24.122375
   20.323000     24.148644
   20.338000     24.012050
   20.353000     24.032014
   20.368000     23.935347
   20.382000     24.001543
   20.397000     23.819769
   20.412000     23.804008
   20.427000     23.798755
   20.442000     23.883862
   20.457000     23.792450
   20.472000     23.690530
   20.487000     23.656907
   20.502000     23.586509
   20.517000     23.558140
   20.532000     23.598067
   20.547000     23.457271
   20.562000     23.377416
   20.577000     23.409989
   20.592000     23.446764
   20.607000     23.214555
   20.622000     23.323830
   20.637000     23.310171
   20.652000     23.154665
   20.667000     23.086368
   20.682000     23.046441
   20.697000     22.980246
   20.712000     22.886731
   20.727000     22.961333
   20.742000     22.870970
   20.757000     22.804776
   20.771000     22.765899
   20.786000     22.859413
   20.801000     22.700755
   20.816000     22.653472
   20.831000     22.630357
   20.846000     22.579922
   20.861000     22.463292
   20.876000     22.469597
   20.891000     22.369779
   20.906000     22.315142
   20.921000     22.136519
   20.936000     22.103947
   20.951000     22.220576
   20.966000     22.235287
   20.981000     22.112353
   20.996000     21.899057
   21.011000     21.932680
   21.026000     22.107099
   21.041000     21.963151
   21.056000     21.704675
   21.071000     21.727790
   21.086000     21.753008
   21.101000     21.728841
   21.116000     21.677355
   21.131000     21.729891
   21.146000     21.637428
   21.161000     21.497683
   21.176000     21.407321
   21.191000     21.371597
   21.206000     21.202431
   21.221000     21.114171
   21.236000     21.230801
   21.251000     21.257068
   21.266000     21.191924
   21.281000     21.028012
   21.296000     21.019607
   21.310000     21.063736
   21.325000     20.993338
   21.340000     20.998592
   21.355000     20.981780
   21.370000     20.818919
   21.385000     20.801057
   21.400000     20.741167
   21.415000     20.618233
   21.430000     20.630841
   21.445000     20.605624
   21.460000     20.529972
   21.475000     20.527870
   21.490000     20.479538
   21.505000     20.497400
   21.520000     20.456421
   21.535000     20.322981
   21.550000     20.321930
   21.565000     20.255735
   21.580000     20.190590
   21.595000     20.148562
   21.610000     20.031932
   21.625000     19.989903
   21.640000     20.113888
   21.655000     19.974143
   21.670000     19.868020
   21.685000     19.856462
   21.700000     19.822839
   21.715000     19.804977
   21.730000     19.781861
   21.745000     19.671535
   21.760000     19.587479
   21.775000     19.555957
   21.790000     19.508674
   21.805000     19.454037
   21.820000     19.395197
   21.835000     19.477153
   21.850000     19.388892
   21.865000     19.444580
   21.880000     19.400451
   21.895000     19.267009
   21.910000     19.227082
   21.925000     19.195560
   21.940000     19.155633
   21.955000     19.175597
   21.970000     19.182951
   21.985000     19.152481
   22.000000     19.058967
