# Supplementary material for: Changing the game of time resolved X-ray diffraction on the mechanochemistry playground by downsizing
Source: Nat Commun. 2021 Oct 21;12:6134. doi: 10.1038/s41467-021-26264-1 (PMC8531352; doi:10.1038/s41467-021-26264-1)
Supplement: Supplementary file 3 — Source Data. [file 41467_2021_26264_MOESM3_ESM.zip › PXRD_raw_data/reactionIIIa_cocrystal_FormI_normalized/000049.xy]

    3.140900     20.182542
    3.155600     20.322973
    3.170400     20.395789
    3.185100     20.693295
    3.199800     20.770272
    3.214500     20.848289
    3.229300     21.058415
    3.244000     21.651347
    3.258700     21.661749
    3.273500     21.454743
    3.288200     21.667990
    3.302900     21.977979
    3.317600     22.230755
    3.332400     22.222433
    3.347100     22.608358
    3.361800     22.592755
    3.376500     23.053577
    3.391300     23.842071
    3.406000     24.543186
    3.420700     24.896864
    3.435400     24.387152
    3.450200     23.562249
    3.464900     23.605939
    3.479600     23.740128
    3.494400     23.742209
    3.509100     23.714123
    3.523800     23.520640
    3.538500     23.949215
    3.553300     24.260244
    3.568000     24.541106
    3.582700     24.856295
    3.597400     25.032094
    3.612200     25.240140
    3.626900     25.529324
    3.641600     25.578215
    3.656400     25.415939
    3.671100     25.696801
    3.685800     25.901727
    3.700500     26.301175
    3.715300     26.645491
    3.730000     27.017893
    3.744700     27.212417
    3.759500     26.853536
    3.774200     27.287312
    3.788900     27.710687
    3.803600     28.045641
    3.818400     28.126778
    3.833100     27.920813
    3.847800     28.067486
    3.862600     28.179830
    3.877300     28.193353
    3.892000     28.707227
    3.906700     28.994330
    3.921500     28.853899
    3.936200     28.771721
    3.950900     29.170129
    3.965700     29.548772
    3.980400     29.806750
    3.995100     30.164589
    4.009800     30.240526
    4.024600     30.551555
    4.039300     30.678463
    4.054000     30.816813
    4.068800     31.188175
    4.083500     31.355652
    4.098200     31.522089
    4.113000     31.744699
    4.127700     32.158710
    4.142400     32.187836
    4.157100     32.278336
    4.171900     32.766204
    4.186600     33.012738
    4.201300     33.480842
    4.216100     34.034244
    4.230800     34.423290
    4.245500     34.742641
    4.260300     34.962130
    4.275000     35.471842
    4.289700     35.573784
    4.304500     35.544658
    4.319200     35.769348
    4.333900     36.005480
    4.348600     36.310268
    4.363400     36.259296
    4.378100     36.338354
    4.392800     36.685791
    4.407600     36.891756
    4.422300     37.487808
    4.437000     37.474285
    4.451800     37.832124
    4.466500     37.940308
    4.481200     38.154595
    4.496000     38.250296
    4.510700     38.761050
    4.525400     38.728802
    4.540200     39.291566
    4.554900     39.602595
    4.569600     39.815842
    4.584400     39.737825
    4.599100     40.151837
    4.613800     40.536722
    4.628600     40.874796
    4.643300     41.135894
    4.658000     41.227434
    4.672700     41.607119
    4.687500     42.099147
    4.702200     42.451785
    4.716900     42.617182
    4.731700     42.892843
    4.746400     43.188268
    4.761100     43.796803
    4.775900     44.250343
    4.790600     44.774618
    4.805300     44.880722
    4.820100     45.046119
    4.834800     45.664015
    4.849500     46.066584
    4.864300     46.318320
    4.879000     46.443148
    4.893700     46.735452
    4.908500     47.528108
    4.923200     47.688303
    4.938000     48.167849
    4.952700     48.639073
    4.967400     48.982349
    4.982200     49.327706
    4.996900     49.526389
    5.011600     49.862384
    5.026400     50.455315
    5.041100     50.927579
    5.055800     51.804493
    5.070600     51.922039
    5.085300     52.585706
    5.100000     52.674125
    5.114800     53.250412
    5.129500     53.484465
    5.144200     53.873510
    5.159000     54.418591
    5.173700     54.852367
    5.188400     55.338154
    5.203200     55.862430
    5.217900     56.345097
    5.232700     56.827763
    5.247400     57.161678
    5.262100     57.718200
    5.276900     58.527500
    5.291600     58.853092
    5.306300     59.266062
    5.321100     59.919328
    5.335800     60.231396
    5.350500     61.028213
    5.365300     61.421420
    5.380000     61.802144
    5.394800     62.950557
    5.409500     63.451948
    5.424200     63.381212
    5.439000     64.216517
    5.453700     65.188092
    5.468400     65.406540
    5.483200     65.811190
    5.497900     66.443649
    5.512600     67.080270
    5.527400     67.663840
    5.542100     68.087213
    5.556900     68.697828
    5.571600     69.068149
    5.586300     69.823356
    5.601100     70.440213
    5.615800     71.255753
    5.630600     71.643759
    5.645300     72.097299
    5.660000     72.688150
    5.674800     73.128168
    5.689500     73.868811
    5.704200     74.294265
    5.719000     75.067156
    5.733700     75.671530
    5.748500     75.874374
    5.763200     76.170840
    5.777900     76.765851
    5.792700     77.637564
    5.807400     78.069260
    5.822200     78.835909
    5.836900     79.555749
    5.851600     79.619202
    5.866400     80.217334
    5.881100     80.690639
    5.895900     81.482254
    5.910600     81.711105
    5.925300     81.893145
    5.940100     82.291554
    5.954800     83.178869
    5.969600     84.187892
    5.984300     86.169531
    5.999000     88.820036
    6.013800     90.761106
    6.028500     90.936905
    6.043300     89.508669
    6.058000     88.326967
    6.072700     87.774606
    6.087500     87.495824
    6.102200     87.361634
    6.117000     87.376197
    6.131700     87.692427
    6.146500     87.688266
    6.161200     87.461496
    6.175900     87.903594
    6.190700     88.248950
    6.205400     88.264553
    6.220200     88.553738
    6.234900     88.585985
    6.249600     88.705611
    6.264400     88.958387
    6.279100     89.212204
    6.293900     89.060330
    6.308600     89.434813
    6.323400     89.372399
    6.338100     89.467059
    6.352800     89.436893
    6.367600     89.709433
    6.382300     89.590847
    6.397100     89.478502
    6.411800     89.780169
    6.426600     89.723996
    6.441300     89.852985
    6.456000     89.677186
    6.470800     89.682387
    6.485500     89.458738
    6.500300     89.396324
    6.515000     89.678226
    6.529800     89.633497
    6.544500     89.480583
    6.559300     89.713594
    6.574000     89.468100
    6.588700     89.397364
    6.603500     89.343272
    6.618200     89.267336
    6.633000     88.990634
    6.647700     89.100898
    6.662500     88.770105
    6.677200     88.369617
    6.692000     88.355053
    6.706700     88.376898
    6.721500     88.133485
    6.736200     87.998254
    6.750900     87.990973
    6.765700     87.908795
    6.780400     87.654979
    6.795200     87.561358
    6.809900     87.493743
    6.824700     87.033962
    6.839400     86.738536
    6.854200     86.380698
    6.868900     85.681662
    6.883700     85.641093
    6.898400     85.573479
    6.913200     84.953501
    6.927900     84.590461
    6.942700     84.957663
    6.957400     84.904611
    6.972200     84.257588
    6.986900     83.974645
    7.001600     83.826933
    7.016400     83.589760
    7.031100     83.385875
    7.045900     82.903208
    7.060600     82.590099
    7.075400     82.171927
    7.090100     82.079346
    7.104900     82.344604
    7.119600     81.494737
    7.134400     81.109852
    7.149100     80.734329
    7.163900     80.429542
    7.178600     80.269346
    7.193400     80.047777
    7.208100     79.803323
    7.222900     79.428841
    7.237600     79.232237
    7.252400     79.161501
    7.267100     78.893122
    7.281900     78.685076
    7.296600     78.347001
    7.311400     78.053657
    7.326100     77.664610
    7.340900     77.517938
    7.355600     77.517938
    7.370400     77.168420
    7.385100     76.896920
    7.399900     76.728403
    7.414600     76.014806
    7.429400     75.616397
    7.444100     75.384426
    7.458900     75.396909
    7.473600     74.941288
    7.488400     74.680191
    7.503200     74.108064
    7.517900     73.777271
    7.532700     73.162495
    7.547400     73.015823
    7.562200     72.866029
    7.576900     72.224207
    7.591700     72.426012
    7.606400     72.092098
    7.621200     71.200621
    7.635900     70.836540
    7.650700     70.729397
    7.665400     70.506788
    7.680200     70.367397
    7.694900     69.862886
    7.709700     69.518569
    7.724400     69.116001
    7.739200     68.642696
    7.754000     68.511627
    7.768700     68.406564
    7.783500     68.140265
    7.798200     67.784506
    7.813000     67.588943
    7.827700     67.095874
    7.842500     66.798368
    7.857200     66.449890
    7.872000     66.008834
    7.886700     65.815350
    7.901500     65.533448
    7.916300     65.141282
    7.931000     64.665896
    7.945800     64.701264
    7.960500     64.388155
    7.975300     64.011591
    7.990000     63.454028
    8.004800     63.370810
    8.019600     62.940155
    8.034300     62.588557
    8.049100     62.430442
    8.063800     61.888483
    8.078600     61.534804
    8.093300     61.435982
    8.108100     61.290350
    8.122900     61.002206
    8.137600     60.536183
    8.152400     60.240758
    8.167100     60.421758
    8.181900     60.033753
    8.196600     59.647827
    8.211400     59.477229
    8.226200     59.190126
    8.240900     58.817723
    8.255700     58.846850
    8.270400     58.477568
    8.285200     58.393310
    8.300000     57.899201
    8.314700     57.599614
    8.329500     57.257379
    8.344200     56.869373
    8.359000     57.000442
    8.373800     56.473045
    8.388500     56.079838
    8.403300     56.056953
    8.418000     55.689752
    8.432800     55.813539
    8.447600     55.588849
    8.462300     55.209166
    8.477100     55.022964
    8.491800     54.646402
    8.506600     55.043769
    8.521400     55.060413
    8.536100     54.624557
    8.550900     54.469562
    8.565600     54.251114
    8.580400     53.815258
    8.595200     53.306585
    8.609900     52.680366
    8.624700     52.491044
    8.639500     52.282999
    8.654200     52.113441
    8.669000     51.760803
    8.683700     51.316626
    8.698500     51.228206
    8.713300     50.807953
    8.728000     50.598866
    8.742800     50.496924
    8.757600     50.119320
    8.772300     49.831177
    8.787100     49.791648
    8.801800     49.425487
    8.816600     49.096774
    8.831400     48.929297
    8.846100     48.809671
    8.860900     48.832556
    8.875700     48.333246
    8.890400     47.880746
    8.905200     47.553073
    8.920000     47.463613
    8.934700     47.267010
    8.949500     47.310700
    8.964300     47.093292
    8.979000     46.737533
    8.993800     46.482676
    9.008600     46.426504
    9.023300     46.267348
    9.038100     45.989607
    9.052900     45.812768
    9.067600     45.533986
    9.082400     45.321780
    9.097200     45.436205
    9.111900     45.184469
    9.126700     44.770458
    9.141500     44.620665
    9.156200     44.698682
    9.171000     44.439664
    9.185800     44.306515
    9.200500     43.959079
    9.215300     43.755193
    9.230100     43.628285
    9.244800     43.235078
    9.259600     42.988544
    9.274400     42.787780
    9.289100     42.795061
    9.303900     42.672314
    9.318700     42.348802
    9.333400     42.063779
    9.348200     42.060658
    9.363000     41.742348
    9.377800     41.727785
    9.392500     41.354342
    9.407300     41.330417
    9.422100     41.312734
    9.436800     41.025630
    9.451600     40.785337
    9.466400     40.312032
    9.481200     40.071739
    9.495900     40.043653
    9.510700     39.870974
    9.525500     39.739906
    9.540200     39.624440
    9.555000     39.427836
    9.569800     39.314452
    9.584600     38.880676
    9.599300     38.860911
    9.614100     38.435458
    9.628900     38.522836
    9.643600     38.598773
    9.658400     38.079699
    9.673200     37.994400
    9.688000     37.707297
    9.702700     37.644883
    9.717500     37.605354
    9.732300     37.338015
    9.747100     37.265198
    9.761800     37.278722
    9.776600     36.905279
    9.791400     36.570325
    9.806200     36.719078
    9.820900     36.608813
    9.835700     36.305066
    9.850500     36.245774
    9.865300     36.092860
    9.880000     35.924342
    9.894800     36.073095
    9.909600     35.782871
    9.924400     35.714216
    9.939100     35.462480
    9.953900     35.232590
    9.968700     35.051589
    9.983500     34.871629
    9.998200     34.511710
   10.013000     34.418090
   10.028000     34.359836
   10.043000     34.318227
   10.057000     34.164273
   10.072000     34.196520
   10.087000     34.059209
   10.102000     33.688888
   10.116000     33.564060
   10.131000     33.555739
   10.146000     33.415307
   10.161000     33.170853
   10.176000     33.078273
   10.190000     32.917037
   10.205000     32.862946
   10.220000     32.675704
   10.235000     32.589365
   10.249000     32.621612
   10.264000     32.507186
   10.279000     32.014118
   10.294000     32.007877
   10.309000     32.073410
   10.323000     32.003716
   10.338000     31.788387
   10.353000     31.523129
   10.368000     31.579302
   10.382000     31.479439
   10.397000     31.379577
   10.412000     31.307802
   10.427000     31.154888
   10.442000     31.144485
   10.456000     31.096635
   10.471000     31.260992
   10.486000     31.328606
   10.501000     31.265152
   10.516000     31.384779
   10.530000     31.537692
   10.545000     31.507526
   10.560000     31.578261
   10.575000     31.408704
   10.589000     31.535612
   10.604000     31.521049
   10.619000     31.505446
   10.634000     31.248509
   10.649000     31.103916
   10.663000     30.875066
   10.678000     30.661819
   10.693000     30.430888
   10.708000     30.332066
   10.722000     30.215560
   10.737000     29.990871
   10.752000     29.860842
   10.767000     29.793226
   10.782000     29.638233
   10.796000     29.575819
   10.811000     29.318882
   10.826000     29.143083
   10.841000     28.983928
   10.856000     29.168048
   10.870000     29.148284
   10.885000     28.861180
   10.900000     28.815410
   10.915000     28.806048
   10.930000     28.761319
   10.944000     28.657295
   10.959000     28.446129
   10.974000     28.599043
   10.989000     28.334824
   11.003000     28.225601
   11.018000     28.145502
   11.033000     28.143422
   11.048000     28.035238
   11.063000     28.015473
   11.077000     28.103893
   11.092000     28.175669
   11.107000     28.151743
   11.122000     28.055003
   11.137000     27.996749
   11.151000     28.138221
   11.166000     28.060204
   11.181000     28.073727
   11.196000     27.943698
   11.211000     27.650353
   11.225000     27.874002
   11.240000     27.973865
   11.255000     27.774140
   11.270000     27.681560
   11.284000     27.633710
   11.299000     27.618106
   11.314000     27.581697
   11.329000     27.622266
   11.344000     27.647232
   11.358000     27.852158
   11.373000     27.922893
   11.388000     27.861520
   11.403000     27.715887
   11.418000     27.684680
   11.432000     27.824071
   11.447000     27.721088
   11.462000     27.676359
   11.477000     27.579617
   11.492000     27.634749
   11.506000     27.676359
   11.521000     27.690922
   11.536000     27.378853
   11.551000     27.318519
   11.566000     27.540089
   11.580000     27.383014
   11.595000     27.262347
   11.610000     27.314359
   11.625000     27.190572
   11.640000     27.258186
   11.654000     27.346606
   11.669000     27.286273
   11.684000     27.269629
   11.699000     27.310198
   11.714000     27.430864
   11.728000     27.368450
   11.743000     27.265467
   11.758000     27.254025
   11.773000     27.310198
   11.788000     27.260267
   11.802000     27.343485
   11.817000     27.626428
   11.832000     27.491198
   11.847000     27.574416
   11.862000     27.620186
   11.876000     27.410060
   11.891000     27.475595
   11.906000     27.634749
   11.921000     27.690922
   11.936000     27.694043
   11.950000     27.725249
   11.965000     27.858399
   11.980000     28.099732
   11.995000     28.134060
   12.010000     28.104933
   12.024000     28.327543
   12.039000     28.579278
   12.054000     28.627129
   12.069000     28.712427
   12.084000     28.824773
   12.098000     28.983928
   12.113000     29.145164
   12.128000     29.160767
   12.143000     29.068187
   12.158000     29.091071
   12.172000     29.151405
   12.187000     29.075468
   12.202000     28.997450
   12.217000     28.847658
   12.232000     28.911111
   12.246000     28.880945
   12.261000     28.752996
   12.276000     28.726991
   12.291000     28.895508
   12.306000     28.957922
   12.320000     28.925675
   12.335000     28.798767
   12.350000     29.013054
   12.365000     29.106675
   12.380000     29.168048
   12.394000     29.281434
   12.409000     29.439549
   12.424000     29.455152
   12.439000     29.721451
   12.454000     29.914933
   12.468000     29.939899
   12.483000     30.204118
   12.498000     30.277974
   12.513000     30.429847
   12.528000     30.489141
   12.543000     30.512025
   12.557000     30.589003
   12.572000     30.822014
   12.587000     30.652457
   12.602000     30.554675
   12.617000     30.477699
   12.631000     30.374716
   12.646000     30.265491
   12.661000     30.325825
   12.676000     30.328946
   12.691000     30.390319
   12.705000     30.735675
   12.720000     30.731515
   12.735000     30.761681
   12.750000     30.673261
   12.765000     30.787686
   12.779000     30.767922
   12.794000     30.828255
   12.809000     30.973887
   12.824000     31.012376
   12.839000     31.234985
   12.854000     31.332768
   12.868000     31.330686
   12.883000     31.389980
   12.898000     31.509606
   12.913000     31.697888
   12.928000     31.909054
   12.942000     31.992273
   12.957000     32.095255
   12.972000     32.126462
   12.987000     32.138945
   13.002000     32.183675
   13.017000     32.220083
   13.031000     32.068210
   13.046000     32.215922
   13.061000     32.558158
   13.076000     32.587285
   13.091000     32.721474
   13.105000     32.666342
   13.120000     32.798451
   13.135000     32.708991
   13.150000     32.687146
   13.165000     32.777646
   13.179000     32.976331
   13.194000     32.832778
   13.209000     32.875429
   13.224000     33.031462
   13.239000     33.152129
   13.254000     33.028342
   13.268000     33.323767
   13.283000     33.569262
   13.298000     33.518290
   13.313000     33.416348
   13.328000     33.532853
   13.343000     33.709692
   13.357000     33.798112
   13.372000     33.723216
   13.387000     33.852204
   13.402000     33.850124
   13.417000     34.033204
   13.431000     34.213164
   13.446000     34.164273
   13.461000     34.250613
   13.476000     34.351514
   13.491000     34.437853
   13.506000     34.513791
   13.520000     34.540836
   13.535000     34.587647
   13.550000     34.588686
   13.565000     34.624055
   13.580000     34.659423
   13.595000     34.725997
   13.609000     34.713514
   13.624000     34.579324
   13.639000     34.848745
   13.654000     34.886192
   13.669000     34.781129
   13.683000     34.812336
   13.698000     34.923641
   13.713000     35.020382
   13.728000     34.856026
   13.743000     35.022462
   13.758000     35.147290
   13.772000     35.206584
   13.787000     35.274198
   13.802000     35.343894
   13.817000     35.444796
   13.832000     35.518652
   13.847000     35.421911
   13.861000     35.352216
   13.876000     35.449997
   13.891000     35.612273
   13.906000     35.487445
   13.921000     35.566503
   13.936000     35.563383
   13.950000     35.351175
   13.965000     35.485365
   13.980000     35.583146
   13.995000     35.518652
   14.010000     35.308526
   14.025000     35.429193
   14.039000     35.355336
   14.054000     35.393825
   14.069000     35.355336
   14.084000     35.407348
   14.099000     35.440635
   14.114000     35.407348
   14.128000     35.510331
   14.143000     35.279399
   14.158000     35.384463
   14.173000     35.528014
   14.188000     35.319968
   14.203000     35.443756
   14.217000     35.512411
   14.232000     35.247153
   14.247000     35.258595
   14.262000     35.408388
   14.277000     35.547779
   14.292000     35.409429
   14.306000     35.295003
   14.321000     35.340773
   14.336000     35.392785
   14.351000     35.435434
   14.366000     35.459359
   14.381000     35.367819
   14.395000     35.122325
   14.410000     35.237790
   14.425000     35.187859
   14.440000     35.284601
   14.455000     35.391744
   14.470000     35.251314
   14.484000     35.150411
   14.499000     35.307485
   14.514000     35.277319
   14.529000     35.170176
   14.544000     35.192021
   14.559000     35.117124
   14.573000     35.201383
   14.588000     35.080716
   14.603000     34.883072
   14.618000     34.992296
   14.633000     34.953808
   14.648000     34.933003
   14.662000     34.886192
   14.677000     34.846664
   14.692000     34.781129
   14.707000     34.688549
   14.722000     34.772808
   14.737000     34.811297
   14.752000     34.661503
   14.766000     34.614693
   14.781000     34.688549
   14.796000     34.583486
   14.811000     34.345273
   14.826000     34.377521
   14.841000     34.502347
   14.855000     34.476342
   14.870000     34.394164
   14.885000     34.176755
   14.900000     34.129946
   14.915000     34.065451
   14.930000     34.069612
   14.945000     34.168434
   14.959000     34.213164
   14.974000     34.134106
   14.989000     34.060250
   15.004000     33.944784
   15.019000     33.811635
   15.034000     33.787710
   15.048000     33.793951
   15.063000     33.660802
   15.078000     33.715934
   15.093000     33.647278
   15.108000     33.660802
   15.123000     33.570302
   15.138000     33.526612
   15.152000     33.482922
   15.167000     33.408026
   15.182000     33.334169
   15.197000     33.224946
   15.212000     33.101158
   15.227000     33.061629
   15.242000     33.079314
   15.256000     32.928479
   15.271000     32.905595
   15.286000     32.839020
   15.301000     32.806773
   15.316000     32.641376
   15.331000     32.601848
   15.345000     32.706911
   15.360000     32.601848
   15.375000     32.470779
   15.390000     32.471819
   15.405000     32.227365
   15.420000     32.183675
   15.435000     32.202400
   15.449000     32.123342
   15.464000     32.149348
   15.479000     31.948584
   15.494000     31.664600
   15.509000     31.878888
   15.524000     31.761342
   15.539000     31.566819
   15.553000     31.654198
   15.568000     31.736376
   15.583000     31.403503
   15.598000     31.421187
   15.613000     31.267233
   15.628000     31.225623
   15.643000     31.043583
   15.657000     31.053986
   15.672000     30.996773
   15.687000     30.920836
   15.702000     31.101836
   15.717000     31.017577
   15.732000     30.761681
   15.747000     30.684704
   15.761000     30.615008
   15.776000     30.484979
   15.791000     30.348709
   15.806000     30.270692
   15.821000     30.410083
   15.836000     30.286295
   15.851000     30.076169
   15.866000     29.946140
   15.880000     29.917015
   15.895000     29.879566
   15.910000     29.844198
   15.925000     29.640313
   15.940000     29.694404
   15.955000     29.659037
   15.970000     29.724572
   15.984000     29.652796
   15.999000     29.440588
   16.014000     29.410422
   16.029000     29.453071
   16.044000     29.405221
   16.059000     29.359451
   16.074000     29.357370
   16.088000     29.190934
   16.103000     29.125399
   16.118000     29.055704
   16.133000     29.064026
   16.148000     29.134761
   16.163000     29.041140
   16.178000     29.093151
   16.193000     28.777962
   16.207000     28.663537
   16.222000     28.697864
   16.237000     28.505422
   16.252000     28.579278
   16.267000     28.466934
   16.282000     28.406600
   16.297000     28.266169
   16.312000     28.359790
   16.326000     28.370192
   16.341000     28.379554
   16.356000     28.161106
   16.371000     28.082049
   16.386000     28.071646
   16.401000     27.858399
   16.416000     27.947859
   16.430000     27.989468
   16.445000     27.897927
   16.460000     27.845916
   16.475000     27.849037
   16.490000     27.652434
   16.505000     27.536968
   16.520000     27.528647
   16.535000     27.453750
   16.549000     27.281071
   16.564000     27.193692
   16.579000     27.063664
   16.594000     27.049100
   16.609000     26.946118
   16.624000     26.760956
   16.639000     26.818169
   16.654000     26.753675
   16.668000     26.745353
   16.683000     26.589319
   16.698000     26.543549
   16.713000     26.497778
   16.728000     26.614284
   16.743000     26.534187
   16.758000     26.568513
   16.773000     26.380232
   16.788000     26.257485
   16.802000     26.336542
   16.817000     26.276209
   16.832000     26.381273
   16.847000     26.164905
   16.862000     26.082726
   16.877000     26.129537
   16.892000     25.975583
   16.907000     25.990146
   16.921000     25.964141
   16.936000     25.774819
   16.951000     25.795623
   16.966000     25.848675
   16.981000     25.608381
   16.996000     25.499158
   17.011000     25.576135
   17.026000     25.659353
   17.041000     25.716565
   17.055000     25.435703
   17.070000     25.357686
   17.085000     25.302554
   17.100000     25.268226
   17.115000     25.118434
   17.130000     25.162122
   17.145000     25.143398
   17.160000     25.179807
   17.175000     25.160042
   17.189000     25.087227
   17.204000     25.008169
   17.219000     24.920789
   17.234000     24.875019
   17.249000     24.829249
   17.264000     24.841732
   17.279000     24.810525
   17.294000     24.702341
   17.309000     24.662813
   17.323000     24.655531
   17.338000     24.481812
   17.353000     24.545267
   17.368000     24.586876
   17.383000     24.349704
   17.398000     24.379870
   17.413000     24.450605
   17.428000     24.571272
   17.443000     24.467249
   17.457000     24.505737
   17.472000     24.390273
   17.487000     24.314335
   17.502000     24.278968
   17.517000     24.373629
   17.532000     24.332019
   17.547000     24.351784
   17.562000     24.306014
   17.577000     24.218634
   17.591000     24.155180
   17.606000     24.161421
   17.621000     24.298732
   17.636000     24.296652
   17.651000     24.211352
   17.666000     24.110450
   17.681000     24.156220
   17.696000     24.109410
   17.711000     23.939853
   17.726000     24.062599
   17.740000     24.049077
   17.755000     23.918008
   17.770000     24.048036
   17.785000     24.159341
   17.800000     24.037634
   17.815000     24.010588
   17.830000     23.973140
   17.845000     23.977301
   17.860000     24.099008
   17.875000     24.024111
   17.889000     23.961698
   17.904000     23.982502
   17.919000     24.093806
   17.934000     24.111491
   17.949000     24.065720
   17.964000     23.959617
   17.979000     24.051157
   17.994000     24.178065
   18.009000     24.059479
   18.024000     24.097968
   18.038000     24.051157
   18.053000     24.097968
   18.068000     24.205111
   18.083000     24.210313
   18.098000     24.127094
   18.113000     24.128134
   18.128000     24.240479
   18.143000     24.198870
   18.158000     24.084444
   18.173000     24.067801
   18.188000     24.171824
   18.202000     24.174945
   18.217000     24.159341
   18.232000     24.241520
   18.247000     24.335140
   18.262000     24.290410
   18.277000     24.201990
   18.292000     24.242559
   18.307000     24.387152
   18.322000     24.412118
   18.337000     24.254003
   18.352000     24.368428
   18.366000     24.346583
   18.381000     24.322657
   18.396000     24.350743
   18.411000     24.299772
   18.426000     24.231117
   18.441000     24.230077
   18.456000     24.196789
   18.471000     24.427721
   18.486000     24.586876
   18.501000     24.625364
   18.516000     24.541106
   18.530000     24.498456
   18.545000     24.533824
   18.560000     24.456847
   18.575000     24.548388
   18.590000     24.555669
   18.605000     24.475571
   18.620000     24.387152
   18.635000     24.534864
   18.650000     24.618083
   18.665000     24.601438
   18.680000     24.555669
   18.695000     24.468289
   18.710000     24.560870
   18.724000     24.742910
   18.739000     24.733548
   18.754000     24.710663
   18.769000     24.810525
   18.784000     24.753312
   18.799000     24.711703
   18.814000     24.699221
   18.829000     24.698180
   18.844000     24.692979
   18.859000     24.801163
   18.874000     24.885422
   18.889000     24.932232
   18.903000     24.967600
   18.918000     24.944715
   18.933000     24.910388
   18.948000     24.997767
   18.963000     25.042496
   18.978000     25.012330
   18.993000     24.909347
   19.008000     25.104910
   19.023000     25.045617
   19.038000     25.050818
   19.053000     25.018571
   19.068000     24.845893
   19.083000     24.917668
   19.098000     24.980082
   19.112000     24.955117
   19.127000     25.187088
   19.142000     25.128835
   19.157000     25.067462
   19.172000     25.126755
   19.187000     25.196450
   19.202000     25.115313
   19.217000     25.056020
   19.232000     25.127796
   19.247000     25.135077
   19.262000     25.028973
   19.277000     25.131956
   19.292000     25.152760
   19.307000     25.255743
   19.321000     25.301513
   19.336000     25.144439
   19.351000     25.220376
   19.366000     25.114272
   19.381000     25.187088
   19.396000     25.112192
   19.411000     25.118434
   19.426000     25.186048
   19.441000     25.169404
   19.456000     25.226618
   19.471000     25.192290
   19.486000     25.179807
   19.501000     25.171485
   19.516000     25.120514
   19.531000     25.173566
   19.545000     25.167324
   19.560000     25.193329
   19.575000     25.252623
   19.590000     25.266146
   19.605000     25.220376
   19.620000     25.330640
   19.635000     25.260945
   19.650000     25.162122
   19.665000     25.196450
   19.680000     25.346244
   19.695000     25.163163
   19.710000     25.111152
   19.725000     25.117393
   19.740000     25.024813
   19.755000     25.053939
   19.770000     24.990485
   19.785000     24.910388
   19.799000     24.868778
   19.814000     25.005048
   19.829000     25.047697
   19.844000     25.079945
   19.859000     25.015451
   19.874000     24.930151
   19.889000     24.941594
   19.904000     24.814686
   19.919000     24.811566
   19.934000     24.863577
   19.949000     24.824049
   19.964000     24.860456
   19.979000     24.711703
   19.994000     24.553588
   20.009000     24.647209
   20.024000     24.717945
   20.039000     24.578554
   20.054000     24.509899
   20.068000     24.519261
   20.083000     24.578554
   20.098000     24.675296
   20.113000     24.579594
   20.128000     24.671134
   20.143000     24.489094
   20.158000     24.422519
   20.173000     24.478692
   20.188000     24.346583
   20.203000     24.374669
   20.218000     24.385071
   20.233000     24.270646
   20.248000     24.186387
   20.263000     24.309134
   20.278000     24.273766
   20.293000     24.103168
   20.308000     24.002267
   20.323000     24.193669
   20.338000     24.164542
   20.353000     24.109410
   20.368000     24.018910
   20.382000     23.935691
   20.397000     23.841031
   20.412000     23.737007
   20.427000     23.620502
   20.442000     23.661071
   20.457000     23.626743
   20.472000     23.521680
   20.487000     23.592416
   20.502000     23.605939
   20.517000     23.385410
   20.532000     23.424939
   20.547000     23.342761
   20.562000     23.311554
   20.577000     23.296991
   20.592000     23.274106
   20.607000     23.251220
   20.622000     23.194008
   20.637000     23.247060
   20.652000     23.140956
   20.667000     23.122232
   20.682000     23.014048
   20.697000     22.917306
   20.712000     22.890261
   20.727000     22.747749
   20.742000     22.847612
   20.757000     22.794560
   20.771000     22.615639
   20.786000     22.667652
   20.801000     22.586514
   20.816000     22.585473
   20.831000     22.517858
   20.846000     22.473128
   20.861000     22.541783
   20.876000     22.331657
   20.891000     22.197467
   20.906000     22.267163
   20.921000     22.297329
   20.936000     22.163140
   20.951000     22.189145
   20.966000     22.082002
   20.981000     21.974858
   20.996000     21.865635
   21.011000     21.999823
   21.026000     21.841708
   21.041000     21.859393
   21.056000     21.889560
   21.071000     21.751209
   21.086000     21.598295
   21.101000     21.566048
   21.116000     21.611818
   21.131000     21.529640
   21.146000     21.524439
   21.161000     21.464105
   21.176000     21.456824
   21.191000     21.297669
   21.206000     21.214450
   21.221000     21.189485
   21.236000     21.214450
   21.251000     21.127071
   21.266000     20.988721
   21.281000     20.975197
   21.296000     21.000163
   21.310000     20.863893
   21.325000     20.864933
   21.340000     20.686013
   21.355000     20.645444
   21.370000     20.762991
   21.385000     20.780674
   21.400000     20.635042
   21.415000     20.615277
   21.430000     20.650646
   21.445000     20.496691
   21.460000     20.487330
   21.475000     20.481088
   21.490000     20.484209
   21.505000     20.390588
   21.520000     20.265760
   21.535000     20.286565
   21.550000     20.225191
   21.565000     20.147174
   21.580000     20.026507
   21.595000     19.951610
   21.610000     19.932886
   21.625000     20.041071
   21.640000     20.027548
   21.655000     20.011944
   21.670000     20.056675
   21.685000     19.836146
   21.700000     19.823663
   21.715000     19.759169
   21.730000     19.797657
   21.745000     19.668669
   21.760000     19.645783
   21.775000     19.649944
   21.790000     19.538640
   21.805000     19.538640
   21.820000     19.577128
   21.835000     19.326432
   21.850000     19.227611
   21.865000     19.236973
   21.880000     19.343077
   21.895000     19.205766
   21.910000     19.048691
   21.925000     19.073657
   21.940000     19.090300
   21.955000     19.003961
   21.970000     18.980036
   21.985000     19.001881
   22.000000     18.999801
