# Supplementary material for: Changing the game of time resolved X-ray diffraction on the mechanochemistry playground by downsizing
Source: Nat Commun. 2021 Oct 21;12:6134. doi: 10.1038/s41467-021-26264-1 (PMC8531352; doi:10.1038/s41467-021-26264-1)
Supplement: Supplementary file 3 — Source Data. [file 41467_2021_26264_MOESM3_ESM.zip › PXRD_raw_data/reactionIIIa_cocrystal_FormI_normalized/000158.xy]

    3.140900     20.544933
    3.155600     20.735085
    3.170400     20.635736
    3.185100     20.826956
    3.199800     20.992538
    3.214500     21.037405
    3.229300     21.262810
    3.244000     21.545901
    3.258700     21.445483
    3.273500     21.526672
    3.288200     21.925136
    3.302900     22.136653
    3.317600     22.158018
    3.332400     22.130243
    3.347100     22.609896
    3.361800     23.066046
    3.376500     23.410029
    3.391300     23.824517
    3.406000     24.147134
    3.420700     24.010395
    3.435400     24.138587
    3.450200     23.867247
    3.464900     23.707007
    3.479600     23.825584
    3.494400     23.955913
    3.509100     23.880067
    3.523800     23.900364
    3.538500     24.387494
    3.553300     24.484706
    3.568000     24.611830
    3.582700     24.847918
    3.597400     24.824416
    3.612200     25.047684
    3.626900     25.425850
    3.641600     25.413031
    3.656400     25.689712
    3.671100     26.019807
    3.685800     26.172569
    3.700500     26.422545
    3.715300     26.848784
    3.730000     27.261136
    3.744700     27.209859
    3.759500     27.159649
    3.774200     27.474789
    3.788900     27.770699
    3.803600     27.653190
    3.818400     27.889277
    3.833100     28.234328
    3.847800     28.081565
    3.862600     28.313380
    3.877300     28.727867
    3.892000     28.911610
    3.906700     28.971432
    3.921500     29.196838
    3.936200     29.092147
    3.950900     29.312210
    3.965700     29.931806
    3.980400     29.792931
    3.995100     29.924328
    4.009800     30.244808
    4.024600     30.746894
    4.039300     30.899656
    4.054000     31.099422
    4.068800     31.417767
    4.083500     31.639967
    4.098200     31.778841
    4.113000     32.221105
    4.127700     32.568292
    4.142400     32.697552
    4.157100     33.108835
    4.171900     33.304329
    4.186600     33.593829
    4.201300     33.723090
    4.216100     33.958108
    4.230800     34.478355
    4.245500     34.815927
    4.260300     34.791357
    4.275000     34.955870
    4.289700     35.338311
    4.304500     35.656655
    4.319200     35.817963
    4.333900     36.031617
    4.348600     36.317912
    4.363400     36.562546
    4.378100     36.914006
    4.392800     37.108431
    4.407600     37.237692
    4.422300     37.662863
    4.437000     37.538943
    4.451800     37.979070
    4.466500     38.270706
    4.481200     38.312369
    4.496000     38.710833
    4.510700     38.961876
    4.525400     39.020631
    4.540200     39.379569
    4.554900     39.639158
    4.569600     39.849608
    4.584400     39.981004
    4.599100     40.498046
    4.613800     40.769386
    4.628600     41.117642
    4.643300     41.386845
    4.658000     41.691302
    4.672700     42.024601
    4.687500     42.522414
    4.702200     42.799095
    4.716900     43.087529
    4.731700     43.574658
    4.746400     43.630208
    4.761100     43.699646
    4.775900     43.966713
    4.790600     44.420727
    4.805300     44.639722
    4.820100     45.327686
    4.834800     45.546681
    4.849500     45.452674
    4.864300     46.096840
    4.879000     46.563672
    4.893700     47.346713
    4.908500     47.701378
    4.923200     47.953490
    4.938000     48.284653
    4.952700     48.683117
    4.967400     49.105082
    4.982200     49.484318
    4.996900     50.014178
    5.011600     50.211809
    5.026400     50.580361
    5.041100     51.209571
    5.055800     51.438181
    5.070600     51.838780
    5.085300     52.211607
    5.100000     52.693395
    5.114800     53.034173
    5.129500     53.630267
    5.144200     54.264818
    5.159000     54.801088
    5.173700     55.195279
    5.188400     55.453800
    5.203200     56.209066
    5.217900     56.554116
    5.232700     56.788067
    5.247400     57.088250
    5.262100     57.605292
    5.276900     58.275096
    5.291600     59.221582
    5.306300     59.667050
    5.321100     59.975780
    5.335800     60.851759
    5.350500     61.034434
    5.365300     61.106007
    5.380000     62.012967
    5.394800     62.912448
    5.409500     63.433763
    5.424200     63.931576
    5.439000     64.243511
    5.453700     65.034029
    5.468400     65.445313
    5.483200     65.725198
    5.497900     66.727234
    5.512600     67.338284
    5.527400     67.955742
    5.542100     68.442873
    5.556900     69.060332
    5.571600     69.657493
    5.586300     70.020705
    5.601100     70.773834
    5.615800     71.622039
    5.630600     71.838897
    5.645300     72.304662
    5.660000     73.157141
    5.674800     73.784213
    5.689500     73.817330
    5.704200     74.661261
    5.719000     75.256287
    5.733700     75.556471
    5.748500     76.195295
    5.763200     76.799935
    5.777900     77.329796
    5.792700     77.940845
    5.807400     78.527324
    5.822200     79.044366
    5.836900     79.505858
    5.851600     79.925687
    5.866400     80.451276
    5.881100     80.748254
    5.895900     81.222565
    5.910600     82.070769
    5.925300     82.863425
    5.940100     83.532161
    5.954800     84.259651
    5.969600     85.625966
    5.984300     86.939936
    5.999000     88.487856
    6.013800     89.903312
    6.028500     90.292162
    6.043300     90.394716
    6.058000     89.505917
    6.072700     88.984601
    6.087500     88.837180
    6.102200     88.202629
    6.117000     88.097939
    6.131700     87.635379
    6.146500     87.763571
    6.161200     88.555158
    6.175900     88.413078
    6.190700     88.264589
    6.205400     88.776289
    6.220200     89.236712
    6.234900     89.004898
    6.249600     89.327515
    6.264400     89.542237
    6.279100     89.502711
    6.293900     89.714228
    6.308600     89.596719
    6.323400     89.709955
    6.338100     89.955657
    6.352800     90.447061
    6.367600     90.578457
    6.382300     91.476871
    6.397100     92.436176
    6.411800     93.157256
    6.426600     93.693527
    6.441300     93.567472
    6.456000     92.472496
    6.470800     91.502509
    6.485500     91.159595
    6.500300     90.536795
    6.515000     90.382965
    6.529800     90.326346
    6.544500     90.626530
    6.559300     91.066655
    6.574000     91.178824
    6.588700     91.418116
    6.603500     91.539899
    6.618200     91.623223
    6.633000     91.213009
    6.647700     90.569912
    6.662500     90.095600
    6.677200     89.383066
    6.692000     89.002762
    6.706700     88.605366
    6.721500     88.584000
    6.736200     88.779494
    6.750900     88.352186
    6.765700     88.139601
    6.780400     88.120372
    6.795200     87.997521
    6.809900     87.571283
    6.824700     87.454842
    6.839400     86.619455
    6.854200     86.255177
    6.868900     86.266927
    6.883700     85.836415
    6.898400     85.518071
    6.913200     85.223229
    6.927900     84.966844
    6.942700     84.943343
    6.957400     84.832243
    6.972200     84.156029
    6.986900     84.239354
    7.001600     84.067363
    7.016400     84.012881
    7.031100     83.390081
    7.045900     82.921112
    7.060600     82.920043
    7.075400     82.389114
    7.090100     82.297242
    7.104900     82.001332
    7.119600     81.505656
    7.134400     81.029208
    7.149100     80.651042
    7.163900     80.703387
    7.178600     80.573058
    7.193400     80.314537
    7.208100     79.962008
    7.222900     79.708829
    7.237600     79.264430
    7.252400     79.056117
    7.267100     78.909765
    7.281900     79.052912
    7.296600     78.420498
    7.311400     77.979303
    7.326100     77.834018
    7.340900     77.844701
    7.355600     77.666300
    7.370400     77.041363
    7.385100     76.795661
    7.399900     76.569189
    7.414600     76.446338
    7.429400     76.422836
    7.444100     75.906862
    7.458900     75.965617
    7.473600     75.415459
    7.488400     75.178303
    7.503200     75.335339
    7.517900     74.662330
    7.532700     73.954068
    7.547400     73.534239
    7.562200     73.322722
    7.576900     73.073816
    7.591700     72.995832
    7.606400     72.780041
    7.621200     72.250180
    7.635900     71.615630
    7.650700     71.074018
    7.665400     71.062267
    7.680200     70.378575
    7.694900     69.855124
    7.709700     69.888240
    7.724400     69.625445
    7.739200     69.498322
    7.754000     68.889408
    7.768700     68.349933
    7.783500     68.229219
    7.798200     68.219604
    7.813000     67.819004
    7.827700     67.542322
    7.842500     66.965458
    7.857200     66.590496
    7.872000     66.479396
    7.886700     66.060635
    7.901500     65.712379
    7.916300     65.045780
    7.931000     64.782986
    7.945800     64.621677
    7.960500     64.499895
    7.975300     64.347133
    7.990000     64.170868
    8.004800     63.579048
    8.019600     63.306639
    8.034300     62.777847
    8.049100     62.594105
    8.063800     62.358017
    8.078600     62.136886
    8.093300     61.713852
    8.108100     61.607025
    8.122900     61.730944
    8.137600     61.607025
    8.152400     60.928675
    8.167100     60.578282
    8.181900     60.613536
    8.196600     60.228958
    8.211400     59.991803
    8.226200     59.596544
    8.240900     59.233333
    8.255700     58.873327
    8.270400     58.803889
    8.285200     58.217410
    8.300000     57.863813
    8.314700     57.893725
    8.329500     57.560425
    8.344200     57.173712
    8.359000     57.080773
    8.373800     56.826525
    8.388500     56.516727
    8.403300     56.213339
    8.418000     56.138560
    8.432800     55.845855
    8.447600     55.668523
    8.462300     55.258307
    8.477100     55.196348
    8.491800     55.153616
    8.506600     54.788269
    8.521400     54.615210
    8.536100     55.012605
    8.550900     54.449629
    8.565600     54.445355
    8.580400     54.250930
    8.595200     53.793711
    8.609900     53.505279
    8.624700     53.192277
    8.639500     52.462650
    8.654200     52.407099
    8.669000     52.102643
    8.683700     51.784299
    8.698500     51.697769
    8.713300     51.084583
    8.728000     51.053603
    8.742800     51.006600
    8.757600     50.524811
    8.772300     50.160532
    8.787100     49.815481
    8.801800     49.679811
    8.816600     49.433041
    8.831400     49.148882
    8.846100     48.617952
    8.860900     48.576289
    8.875700     48.471600
    8.890400     48.230171
    8.905200     47.808205
    8.920000     47.743041
    8.934700     47.576390
    8.949500     47.302914
    8.964300     46.949318
    8.979000     46.753824
    8.993800     46.436549
    9.008600     46.345746
    9.023300     46.469665
    9.038100     46.286991
    9.052900     46.174823
    9.067600     45.655644
    9.082400     45.617187
    9.097200     45.596890
    9.111900     45.268931
    9.126700     45.076643
    9.141500     44.704886
    9.156200     44.723047
    9.171000     44.696340
    9.185800     44.535031
    9.200500     44.085291
    9.215300     43.759468
    9.230100     43.513767
    9.244800     43.285158
    9.259600     42.971087
    9.274400     42.808710
    9.289100     43.014886
    9.303900     42.684791
    9.318700     42.508526
    9.333400     42.315170
    9.348200     42.154930
    9.363000     42.099380
    9.377800     41.893204
    9.392500     41.426371
    9.407300     41.334500
    9.422100     41.059955
    9.436800     40.870871
    9.451600     41.044999
    9.466400     40.730929
    9.481200     40.624102
    9.495900     40.389083
    9.510700     40.093173
    9.525500     39.881656
    9.540200     39.875246
    9.555000     39.553696
    9.569800     39.193690
    9.584600     39.224671
    9.599300     39.146687
    9.614100     39.043065
    9.628900     38.755700
    9.643600     38.508931
    9.658400     38.479019
    9.673200     38.559140
    9.688000     38.044234
    9.702700     37.846604
    9.717500     37.577401
    9.732300     37.334904
    9.747100     37.100953
    9.761800     37.131933
    9.776600     36.985581
    9.791400     37.053949
    9.806200     37.135138
    9.820900     36.580707
    9.835700     36.427944
    9.850500     36.496314
    9.865300     36.311503
    9.880000     35.969657
    9.894800     36.101054
    9.909600     35.922654
    9.924400     35.634221
    9.939100     35.670543
    9.953900     35.330833
    9.968700     35.162047
    9.983500     35.042400
    9.998200     34.835156
   10.013000     34.635390
   10.028000     34.431351
   10.043000     34.542451
   10.057000     34.358709
   10.072000     34.126895
   10.087000     34.099119
   10.102000     34.037160
   10.116000     33.914309
   10.131000     33.685699
   10.146000     33.477388
   10.161000     33.245574
   10.176000     33.166522
   10.190000     33.037261
   10.205000     32.995598
   10.220000     32.839632
   10.235000     32.686869
   10.249000     32.633456
   10.264000     32.654821
   10.279000     32.685800
   10.294000     32.213627
   10.309000     32.150598
   10.323000     32.038431
   10.338000     32.070479
   10.353000     31.754271
   10.368000     31.731837
   10.382000     31.771363
   10.397000     31.805548
   10.412000     31.736111
   10.427000     31.715814
   10.442000     31.705131
   10.456000     31.533139
   10.471000     31.321622
   10.486000     31.114378
   10.501000     31.221206
   10.516000     31.239366
   10.530000     31.330169
   10.545000     31.406016
   10.560000     31.406016
   10.575000     31.525661
   10.589000     31.525661
   10.604000     31.628215
   10.619000     31.529935
   10.634000     31.502160
   10.649000     31.427381
   10.663000     31.373968
   10.678000     31.116515
   10.693000     30.925295
   10.708000     30.912475
   10.722000     30.480895
   10.737000     30.180712
   10.752000     30.045042
   10.767000     29.878392
   10.782000     29.557912
   10.796000     29.726698
   10.811000     29.674353
   10.826000     29.330371
   10.841000     29.370965
   10.856000     29.318620
   10.870000     29.080396
   10.885000     28.880630
   10.900000     28.819738
   10.915000     28.814397
   10.930000     28.702229
   10.944000     28.829352
   10.959000     28.551604
   10.974000     28.551604
   10.989000     28.407387
   11.003000     28.252488
   11.018000     28.236464
   11.033000     28.408455
   11.048000     28.435162
   11.063000     28.440503
   11.077000     28.294150
   11.092000     28.402046
   11.107000     28.393499
   11.122000     28.520623
   11.137000     28.413797
   11.151000     28.442639
   11.166000     28.410591
   11.181000     28.424479
   11.196000     28.601812
   11.211000     28.469346
   11.225000     28.476824
   11.240000     28.469346
   11.255000     28.505668
   11.270000     28.270648
   11.284000     28.254625
   11.299000     28.357179
   11.314000     28.171300
   11.329000     27.973670
   11.344000     28.097589
   11.358000     28.180914
   11.373000     28.075155
   11.388000     28.192665
   11.403000     28.015333
   11.418000     28.032425
   11.432000     27.992899
   11.447000     27.889277
   11.462000     27.761085
   11.477000     27.814498
   11.492000     28.169163
   11.506000     28.091180
   11.521000     28.096521
   11.536000     28.151003
   11.551000     28.054859
   11.566000     27.970466
   11.580000     28.110408
   11.595000     27.867912
   11.610000     27.787791
   11.625000     27.893550
   11.640000     28.078360
   11.654000     28.122159
   11.669000     28.089043
   11.684000     27.894618
   11.699000     27.755743
   11.714000     27.776041
   11.728000     27.757880
   11.743000     27.678828
   11.758000     27.792064
   11.773000     27.764290
   11.788000     27.693784
   11.802000     27.805952
   11.817000     27.769631
   11.832000     27.770699
   11.847000     27.955510
   11.862000     27.804883
   11.876000     27.755743
   11.891000     27.951237
   11.906000     27.813430
   11.921000     27.954441
   11.936000     27.930940
   11.950000     28.168095
   11.965000     28.193733
   11.980000     28.341154
   11.995000     28.502463
   12.010000     28.646679
   12.024000     28.725731
   12.039000     28.766325
   12.054000     28.869947
   12.069000     29.145560
   12.084000     28.911610
   12.098000     29.063303
   12.113000     29.214998
   12.128000     29.232090
   12.143000     29.312210
   12.158000     29.571799
   12.172000     29.446812
   12.187000     29.381648
   12.202000     29.150902
   12.217000     29.180813
   12.232000     29.286572
   12.246000     29.315415
   12.261000     29.299391
   12.276000     29.296186
   12.291000     29.251319
   12.306000     29.233158
   12.320000     29.304732
   12.335000     29.373101
   12.350000     29.259865
   12.365000     29.464972
   12.380000     29.557912
   12.394000     29.580345
   12.409000     29.734176
   12.424000     29.805750
   12.439000     30.058930
   12.454000     30.234126
   12.468000     30.461666
   12.483000     30.496920
   12.498000     30.791761
   12.513000     30.959479
   12.528000     31.140017
   12.543000     31.305599
   12.557000     31.199840
   12.572000     30.942387
   12.587000     31.084467
   12.602000     30.946660
   12.617000     30.803512
   12.631000     30.957344
   12.646000     31.084467
   12.661000     30.958411
   12.676000     30.884701
   12.691000     31.007552
   12.705000     31.048145
   12.720000     30.999005
   12.735000     31.017166
   12.750000     31.257526
   12.765000     31.302394
   12.779000     31.408153
   12.794000     31.552368
   12.809000     31.741452
   12.824000     31.870712
   12.839000     32.058728
   12.854000     32.335409
   12.868000     32.898387
   12.883000     33.275485
   12.898000     33.634423
   12.913000     34.012590
   12.928000     34.299954
   12.942000     34.404644
   12.957000     34.335207
   12.972000     33.983747
   12.987000     33.738045
   13.002000     33.451749
   13.017000     33.326762
   13.031000     33.144088
   13.046000     33.145156
   13.061000     33.034056
   13.076000     33.146224
   13.091000     33.197501
   13.105000     33.192160
   13.120000     33.129132
   13.135000     33.013760
   13.150000     33.018032
   13.165000     33.295782
   13.179000     33.371629
   13.194000     33.287236
   13.209000     33.467773
   13.224000     33.631218
   13.239000     33.786117
   13.254000     34.141851
   13.268000     34.487969
   13.283000     34.867204
   13.298000     35.153501
   13.313000     35.305194
   13.328000     35.310535
   13.343000     35.410953
   13.357000     35.308399
   13.372000     35.120384
   13.387000     34.976168
   13.402000     34.729398
   13.417000     34.547793
   13.431000     34.574499
   13.446000     34.501857
   13.461000     34.557406
   13.476000     34.581976
   13.491000     34.520017
   13.506000     34.607615
   13.520000     34.917413
   13.535000     34.806314
   13.550000     34.684531
   13.565000     34.615093
   13.580000     34.708033
   13.595000     34.823406
   13.609000     34.808449
   13.624000     34.940915
   13.639000     34.916345
   13.654000     34.746490
   13.669000     35.062698
   13.683000     35.201572
   13.698000     35.011421
   13.713000     34.972963
   13.728000     35.102224
   13.743000     35.174866
   13.758000     35.329764
   13.772000     35.481459
   13.787000     35.503892
   13.802000     35.543418
   13.817000     35.614992
   13.832000     35.604310
   13.847000     35.761345
   13.861000     35.655586
   13.876000     35.649177
   13.891000     35.526326
   13.906000     35.595763
   13.921000     35.701522
   13.936000     35.574398
   13.950000     35.690840
   13.965000     35.481459
   13.980000     35.464367
   13.995000     35.471844
   14.010000     35.504960
   14.025000     35.633152
   14.039000     35.373564
   14.054000     35.377837
   14.069000     35.538077
   14.084000     35.606446
   14.099000     35.691907
   14.114000     35.667337
   14.128000     35.441933
   14.143000     35.545555
   14.158000     35.626743
   14.173000     35.607514
   14.188000     35.685498
   14.203000     35.547692
   14.217000     35.471844
   14.232000     35.608582
   14.247000     35.512438
   14.262000     35.486800
   14.277000     35.643836
   14.292000     35.617129
   14.306000     35.532736
   14.321000     35.300921
   14.336000     35.600037
   14.351000     35.576534
   14.366000     35.561579
   14.381000     35.680156
   14.395000     35.671610
   14.410000     35.652381
   14.425000     35.384246
   14.440000     35.546623
   14.455000     35.636358
   14.470000     35.501756
   14.484000     35.385315
   14.499000     35.334038
   14.514000     35.444070
   14.529000     35.412022
   14.544000     35.403475
   14.559000     35.307331
   14.573000     35.428045
   14.588000     35.278487
   14.603000     35.156705
   14.618000     35.085131
   14.633000     35.065902
   14.648000     34.899252
   14.662000     34.792426
   14.677000     34.932369
   14.692000     34.933437
   14.707000     34.856522
   14.722000     34.675985
   14.737000     34.682394
   14.752000     34.733671
   14.766000     34.714442
   14.781000     34.590523
   14.796000     34.703760
   14.811000     34.598001
   14.826000     34.495447
   14.841000     34.593728
   14.855000     34.557406
   14.870000     34.227311
   14.885000     34.277521
   14.900000     34.447375
   14.915000     34.241199
   14.930000     34.216629
   14.945000     34.131167
   14.959000     34.174967
   14.974000     34.165352
   14.989000     34.069208
   15.004000     33.997634
   15.019000     34.035023
   15.034000     34.019000
   15.048000     34.019000
   15.063000     33.856623
   15.078000     33.923923
   15.093000     33.806415
   15.108000     33.705997
   15.123000     33.671813
   15.138000     33.564985
   15.152000     33.516914
   15.167000     33.592761
   15.182000     33.559644
   15.197000     33.410087
   15.212000     33.297919
   15.227000     33.295782
   15.242000     33.094948
   15.256000     33.062900
   15.271000     33.179341
   15.286000     32.946458
   15.301000     32.958209
   15.316000     32.830017
   15.331000     32.723191
   15.345000     32.690074
   15.360000     32.740283
   15.375000     32.652685
   15.390000     32.536244
   15.405000     32.387754
   15.420000     32.376004
   15.435000     32.218968
   15.449000     32.133506
   15.464000     32.163417
   15.479000     32.139916
   15.494000     31.967925
   15.509000     31.857893
   15.524000     31.894214
   15.539000     31.831186
   15.553000     31.705131
   15.568000     31.686970
   15.583000     31.702994
   15.598000     31.650649
   15.613000     31.400675
   15.628000     31.549164
   15.643000     31.476521
   15.657000     31.183815
   15.672000     31.084467
   15.687000     31.159246
   15.702000     31.044941
   15.717000     30.970163
   15.732000     30.878291
   15.747000     30.943456
   15.761000     30.911408
   15.776000     30.766123
   15.791000     30.651818
   15.806000     30.652887
   15.821000     30.663569
   15.836000     30.345225
   15.851000     30.255491
   15.866000     30.058930
   15.880000     29.998038
   15.895000     29.866642
   15.910000     30.033291
   15.925000     29.720288
   15.940000     29.619871
   15.955000     29.593165
   15.970000     29.648714
   15.984000     29.744859
   15.999000     29.854890
   16.014000     29.698923
   16.029000     29.570731
   16.044000     29.446812
   16.059000     29.427583
   16.074000     29.414764
   16.088000     29.540819
   16.103000     29.452153
   16.118000     29.306868
   16.133000     28.999207
   16.148000     28.992798
   16.163000     28.961818
   16.178000     29.024846
   16.193000     28.851786
   16.207000     28.775940
   16.222000     28.880630
   16.237000     28.928702
   16.252000     28.806919
   16.267000     28.713980
   16.282000     28.657362
   16.297000     28.498190
   16.312000     28.421275
   16.326000     28.264239
   16.341000     28.179846
   16.356000     28.169163
   16.371000     28.058063
   16.386000     27.997172
   16.401000     28.100794
   16.416000     28.002514
   16.430000     28.105067
   16.445000     27.927734
   16.460000     27.761085
   16.475000     27.824112
   16.490000     27.898892
   16.505000     27.834795
   16.520000     27.656394
   16.535000     27.696989
   16.549000     27.420307
   16.564000     27.307071
   16.579000     27.372235
   16.594000     27.385054
   16.609000     27.158582
   16.624000     27.137216
   16.639000     27.114782
   16.654000     27.029321
   16.668000     27.036798
   16.683000     26.706704
   16.698000     26.637266
   16.713000     26.572103
   16.728000     26.624447
   16.743000     26.643676
   16.758000     26.635130
   16.773000     26.541122
   16.788000     26.480231
   16.802000     26.343493
   16.817000     26.262305
   16.832000     26.394770
   16.847000     26.319991
   16.862000     26.204618
   16.877000     26.060402
   16.892000     25.891615
   16.907000     26.033695
   16.921000     26.055061
   16.936000     26.048651
   16.951000     26.065743
   16.966000     25.967462
   16.981000     25.812563
   16.996000     25.705737
   17.011000     25.617071
   17.026000     25.628822
   17.041000     25.554042
   17.055000     25.445079
   17.070000     25.466445
   17.085000     25.449353
   17.100000     25.387393
   17.115000     25.366028
   17.130000     25.342525
   17.145000     25.234631
   17.160000     25.199377
   17.175000     25.213265
   17.189000     25.255996
   17.204000     25.123530
   17.219000     25.073322
   17.234000     25.063707
   17.249000     24.964359
   17.264000     25.018840
   17.279000     25.038069
   17.294000     24.898126
   17.309000     24.965427
   17.323000     24.772071
   17.338000     24.803050
   17.353000     24.709042
   17.368000     24.669517
   17.383000     24.698360
   17.398000     24.638537
   17.413000     24.672721
   17.428000     24.423815
   17.443000     24.359719
   17.457000     24.501799
   17.472000     24.576577
   17.487000     24.466546
   17.502000     24.415269
   17.517000     24.432361
   17.532000     24.262507
   17.547000     24.271052
   17.562000     24.310578
   17.577000     24.529573
   17.591000     24.372538
   17.606000     24.311647
   17.621000     24.256097
   17.636000     24.305237
   17.651000     24.322329
   17.666000     24.308442
   17.681000     24.345832
   17.696000     24.375743
   17.711000     24.316988
   17.726000     24.330876
   17.740000     24.093720
   17.755000     24.152475
   17.770000     24.277462
   17.785000     24.204820
   17.800000     24.194137
   17.815000     24.225117
   17.830000     24.211230
   17.845000     24.140724
   17.860000     24.146066
   17.875000     24.164226
   17.889000     24.092652
   17.904000     24.178114
   17.919000     24.093720
   17.934000     24.101198
   17.949000     24.181318
   17.964000     24.226185
   17.979000     24.297759
   17.994000     24.310578
   18.009000     24.262507
   18.024000     24.151407
   18.038000     24.171704
   18.053000     24.215503
   18.068000     24.233663
   18.083000     24.371470
   18.098000     24.303100
   18.113000     24.308442
   18.128000     24.341558
   18.143000     24.163157
   18.158000     24.197342
   18.173000     24.388562
   18.188000     24.487911
   18.202000     24.397108
   18.217000     24.388562
   18.232000     24.449454
   18.247000     24.386425
   18.262000     24.465477
   18.277000     24.527437
   18.292000     24.628923
   18.307000     24.517822
   18.322000     24.516754
   18.337000     24.559485
   18.352000     24.550939
   18.366000     24.563758
   18.381000     24.565895
   18.396000     24.653493
   18.411000     24.602216
   18.426000     24.508209
   18.441000     24.610762
   18.456000     24.511413
   18.471000     24.469751
   18.486000     24.453726
   18.501000     24.549871
   18.516000     24.578714
   18.530000     24.672721
   18.545000     24.676994
   18.560000     24.523164
   18.575000     24.532779
   18.590000     24.660971
   18.605000     24.644946
   18.620000     24.613967
   18.635000     24.670585
   18.650000     24.846849
   18.665000     24.831893
   18.680000     24.727204
   18.695000     24.782753
   18.710000     24.791300
   18.724000     24.723998
   18.739000     24.647083
   18.754000     24.733613
   18.769000     24.703701
   18.784000     24.744295
   18.799000     24.916286
   18.814000     24.795572
   18.829000     24.711179
   18.844000     24.892785
   18.859000     24.892785
   18.874000     24.851122
   18.889000     24.900263
   18.903000     24.989997
   18.918000     24.917355
   18.933000     25.047684
   18.948000     25.084004
   18.963000     25.039137
   18.978000     25.030592
   18.993000     24.940856
   19.008000     25.002816
   19.023000     25.001748
   19.038000     24.890648
   19.053000     24.942993
   19.068000     25.114984
   19.083000     25.112848
   19.098000     25.038069
   19.112000     25.009226
   19.127000     25.104302
   19.142000     25.148100
   19.157000     25.223948
   19.172000     25.293385
   19.187000     25.288044
   19.202000     25.165193
   19.217000     24.998544
   19.232000     25.126736
   19.247000     25.135281
   19.262000     25.221811
   19.277000     25.199377
   19.292000     25.154510
   19.307000     25.275225
   19.321000     25.300863
   19.336000     25.285907
   19.351000     25.259201
   19.366000     25.221811
   19.381000     25.255996
   19.396000     25.317955
   19.411000     25.267747
   19.426000     25.191900
   19.441000     25.252791
   19.456000     25.288044
   19.471000     25.214333
   19.486000     25.144896
   19.501000     25.223948
   19.516000     25.239972
   19.531000     25.179081
   19.545000     25.122462
   19.560000     25.247450
   19.575000     25.176944
   19.590000     25.308341
   19.605000     25.246381
   19.620000     25.170535
   19.635000     25.095755
   19.650000     25.147033
   19.665000     25.088278
   19.680000     25.159852
   19.695000     25.263473
   19.710000     25.210061
   19.725000     25.148100
   19.740000     25.092551
   19.755000     25.046615
   19.770000     25.082936
   19.785000     25.006021
   19.799000     25.050888
   19.814000     25.032728
   19.829000     24.920560
   19.844000     25.041274
   19.859000     25.035933
   19.874000     24.967563
   19.889000     24.947266
   19.904000     24.869283
   19.919000     24.900263
   19.934000     24.966496
   19.949000     25.026318
   19.964000     24.875693
   19.979000     24.830826
   19.994000     24.653493
   20.009000     24.743227
   20.024000     24.577646
   20.039000     24.684472
   20.054000     24.764593
   20.068000     24.662039
   20.083000     24.597943
   20.098000     24.627854
   20.113000     24.595806
   20.128000     24.566962
   20.143000     24.499662
   20.158000     24.545598
   20.173000     24.450522
   20.188000     24.559485
   20.203000     24.591533
   20.218000     24.545598
   20.233000     24.250755
   20.248000     24.351173
   20.263000     24.414200
   20.278000     24.333012
   20.293000     24.393903
   20.308000     24.369333
   20.323000     24.268916
   20.338000     24.202684
   20.353000     24.182386
   20.368000     24.130041
   20.382000     24.014668
   20.397000     24.010395
   20.412000     23.868316
   20.427000     23.824517
   20.442000     23.868316
   20.457000     23.709143
   20.472000     23.695256
   20.487000     23.704870
   20.502000     23.577747
   20.517000     23.584156
   20.532000     23.508310
   20.547000     23.422848
   20.562000     23.422848
   20.577000     23.356615
   20.592000     23.508310
   20.607000     23.368366
   20.622000     23.290382
   20.637000     23.198512
   20.652000     23.298929
   20.667000     23.226286
   20.682000     23.189965
   20.697000     23.086343
   20.712000     23.120528
   20.727000     23.012632
   20.742000     22.995540
   20.757000     22.848119
   20.771000     22.755180
   20.786000     22.809662
   20.801000     22.743429
   20.816000     22.730610
   20.831000     22.639807
   20.846000     22.488113
   20.861000     22.426153
   20.876000     22.398379
   20.891000     22.479567
   20.906000     22.370604
   20.921000     22.323599
   20.936000     22.303302
   20.951000     22.164428
   20.966000     22.111014
   20.981000     22.131311
   20.996000     22.010597
   21.011000     21.870654
   21.026000     21.948637
   21.041000     21.883474
   21.056000     21.787329
   21.071000     21.779852
   21.086000     21.815104
   21.101000     21.728575
   21.116000     21.571539
   21.131000     21.644182
   21.146000     21.704004
   21.161000     21.512784
   21.176000     21.542695
   21.191000     21.556583
   21.206000     21.451893
   21.221000     21.451893
   21.236000     21.298062
   21.251000     21.266014
   21.266000     21.162392
   21.281000     21.056634
   21.296000     20.969035
   21.310000     21.045951
   21.325000     21.027790
   21.340000     20.998948
   21.355000     20.955149
   21.370000     20.803454
   21.385000     20.729743
   21.400000     20.820546
   21.415000     20.770338
   21.430000     20.846184
   21.445000     20.716924
   21.460000     20.738290
   21.475000     20.764996
   21.490000     20.644282
   21.505000     20.457336
   21.520000     20.429560
   21.535000     20.355849
   21.550000     20.375078
   21.565000     20.315256
   21.580000     20.012936
   21.595000     20.091987
   21.610000     20.133650
   21.625000     20.171039
   21.640000     20.086646
   21.655000     20.007594
   21.670000     20.124035
   21.685000     20.030028
   21.700000     19.898631
   21.715000     19.865514
   21.730000     19.864447
   21.745000     19.722367
   21.760000     19.651861
   21.775000     19.628359
   21.790000     19.602721
   21.805000     19.508713
   21.820000     19.417910
   21.835000     19.551444
   21.850000     19.503372
   21.865000     19.455300
   21.880000     19.310016
   21.895000     19.224554
   21.910000     19.142298
   21.925000     19.227758
   21.940000     19.080337
   21.955000     19.112385
   21.970000     19.127341
   21.985000     19.183959
   22.000000     19.144433
