# Supplementary material for: Changing the game of time resolved X-ray diffraction on the mechanochemistry playground by downsizing
Source: Nat Commun. 2021 Oct 21;12:6134. doi: 10.1038/s41467-021-26264-1 (PMC8531352; doi:10.1038/s41467-021-26264-1)
Supplement: Supplementary file 3 — Source Data. [file 41467_2021_26264_MOESM3_ESM.zip › PXRD_raw_data/reactionIIIa_cocrystal_FormI_normalized/000389.xy]

    3.140900     20.270725
    3.155600     20.596571
    3.170400     20.643121
    3.185100     20.687506
    3.199800     20.860714
    3.214500     21.213625
    3.229300     21.502664
    3.244000     21.473436
    3.258700     21.607672
    3.273500     21.678038
    3.288200     21.645561
    3.302900     21.685616
    3.317600     22.171680
    3.332400     22.535416
    3.347100     22.583048
    3.361800     22.883997
    3.376500     23.338668
    3.391300     23.413363
    3.406000     23.584405
    3.420700     23.544351
    3.435400     23.627708
    3.450200     23.525948
    3.464900     23.449087
    3.479600     23.763027
    3.494400     23.887520
    3.509100     23.908088
    3.523800     24.062892
    3.538500     24.479673
    3.553300     24.754641
    3.568000     24.634479
    3.582700     24.873721
    3.597400     25.226632
    3.612200     25.327309
    3.626900     25.288338
    3.641600     25.521085
    3.656400     25.796053
    3.671100     25.922711
    3.685800     26.104579
    3.700500     26.325419
    3.715300     26.751944
    3.730000     26.843960
    3.744700     26.996600
    3.759500     27.059387
    3.774200     27.430701
    3.788900     27.679687
    3.803600     27.806346
    3.818400     28.215550
    3.833100     28.284832
    3.847800     28.367106
    3.862600     28.319474
    3.877300     28.558717
    3.892000     28.754658
    3.906700     29.024213
    3.921500     29.266704
    3.936200     29.134633
    3.950900     29.438830
    3.965700     29.859941
    3.980400     29.999590
    3.995100     30.346005
    4.009800     30.445600
    4.024600     30.830987
    4.039300     31.045331
    4.054000     31.130853
    4.068800     31.463195
    4.083500     31.575781
    4.098200     31.688366
    4.113000     31.948177
    4.127700     32.230722
    4.142400     32.573890
    4.157100     33.031809
    4.171900     33.609890
    4.186600     33.844802
    4.201300     33.997442
    4.216100     34.169567
    4.230800     34.313546
    4.245500     34.582018
    4.260300     35.292170
    4.275000     35.506515
    4.289700     35.674310
    4.304500     35.920049
    4.319200     36.185272
    4.333900     36.436424
    4.348600     36.757941
    4.363400     37.138998
    4.378100     37.446442
    4.392800     37.349012
    4.407600     37.312205
    4.422300     37.538458
    4.437000     37.874048
    4.451800     38.262683
    4.466500     38.532238
    4.481200     38.525743
    4.496000     38.423983
    4.510700     38.857003
    4.525400     39.344150
    4.540200     39.359305
    4.554900     39.695978
    4.569600     40.186373
    4.584400     40.431029
    4.599100     40.540367
    4.613800     40.785023
    4.628600     41.235362
    4.643300     41.413983
    4.658000     41.847003
    4.672700     41.974743
    4.687500     42.402350
    4.702200     42.999916
    4.716900     43.111419
    4.731700     43.348497
    4.746400     43.912506
    4.761100     44.283819
    4.775900     44.380166
    4.790600     44.596676
    4.805300     44.804525
    4.820100     45.023200
    4.834800     45.410752
    4.849500     45.805883
    4.864300     46.163124
    4.879000     46.759608
    4.893700     47.125510
    4.908500     47.565025
    4.923200     47.911440
    4.938000     48.124702
    4.952700     48.801295
    4.967400     49.123894
    4.982200     49.443247
    4.996900     49.855698
    5.011600     50.519300
    5.026400     50.848394
    5.041100     51.179655
    5.055800     51.541226
    5.070600     52.168021
    5.085300     52.609701
    5.100000     52.991841
    5.114800     53.422695
    5.129500     53.888191
    5.144200     54.411062
    5.159000     54.823513
    5.173700     55.330146
    5.188400     55.651664
    5.203200     56.208093
    5.217900     56.689828
    5.232700     57.084957
    5.247400     57.634892
    5.262100     58.199983
    5.276900     58.733679
    5.291600     59.319338
    5.306300     59.851952
    5.321100     60.549113
    5.335800     60.735312
    5.350500     61.329631
    5.365300     61.879566
    5.380000     62.451151
    5.394800     62.971857
    5.409500     63.356163
    5.424200     63.945069
    5.439000     64.758063
    5.453700     65.592708
    5.468400     66.346162
    5.483200     66.517204
    5.497900     66.703403
    5.512600     67.200293
    5.527400     68.235209
    5.542100     68.778649
    5.556900     68.908554
    5.571600     69.406527
    5.586300     69.745364
    5.601100     70.296382
    5.615800     71.019525
    5.630600     71.845509
    5.645300     72.416013
    5.660000     73.184622
    5.674800     73.652283
    5.689500     74.510744
    5.704200     74.939433
    5.719000     75.250125
    5.733700     76.146475
    5.748500     76.340251
    5.763200     76.619548
    5.777900     77.540798
    5.792700     77.981395
    5.807400     78.161098
    5.822200     79.016312
    5.836900     79.677749
    5.851600     80.314287
    5.866400     80.833911
    5.881100     80.977890
    5.895900     81.663143
    5.910600     82.197923
    5.925300     83.115924
    5.940100     84.529732
    5.954800     85.998751
    5.969600     87.020677
    5.984300     87.852074
    5.999000     88.797139
    6.013800     89.619876
    6.028500     89.124069
    6.043300     88.341386
    6.058000     87.844497
    6.072700     87.908367
    6.087500     87.909449
    6.102200     87.610666
    6.117000     87.886716
    6.131700     87.630152
    6.146500     88.207150
    6.161200     88.365202
    6.175900     88.444228
    6.190700     88.318652
    6.205400     88.657491
    6.220200     89.048290
    6.234900     89.340579
    6.249600     90.051813
    6.264400     90.150325
    6.279100     90.176306
    6.293900     90.550868
    6.308600     90.616903
    6.323400     91.236121
    6.338100     92.232067
    6.352800     93.130582
    6.367600     94.043170
    6.382300     97.197717
    6.397100    102.459986
    6.411800    106.856216
    6.426600    108.352299
    6.441300    105.333071
    6.456000    100.568774
    6.470800     96.356577
    6.485500     94.341953
    6.500300     93.352504
    6.515000     92.863192
    6.529800     93.133830
    6.544500     94.724093
    6.559300     96.961721
    6.574000     99.961464
    6.588700    102.320337
    6.603500    102.883263
    6.618200    101.820200
    6.633000     98.725194
    6.647700     95.332485
    6.662500     92.502703
    6.677200     91.318395
    6.692000     90.322451
    6.706700     89.908917
    6.721500     89.790919
    6.736200     88.931376
    6.750900     88.482118
    6.765700     88.435568
    6.780400     88.110803
    6.795200     87.820681
    6.809900     87.792534
    6.824700     87.633399
    6.839400     87.486173
    6.854200     86.827983
    6.868900     86.450173
    6.883700     85.902404
    6.898400     85.635014
    6.913200     85.601456
    6.927900     85.610116
    6.942700     85.179261
    6.957400     84.892386
    6.972200     84.527567
    6.986900     84.567622
    7.001600     84.195224
    7.016400     83.768701
    7.031100     83.723233
    7.045900     83.566264
    7.060600     82.577897
    7.075400     82.475054
    7.090100     82.460982
    7.104900     81.977083
    7.119600     81.667474
    7.134400     81.468284
    7.149100     81.153263
    7.163900     81.029853
    7.178600     80.666115
    7.193400     80.512394
    7.208100     80.089117
    7.222900     79.827141
    7.237600     79.522944
    7.252400     79.314013
    7.267100     79.365975
    7.281900     79.311847
    7.296600     78.812793
    7.311400     78.581127
    7.326100     78.100475
    7.340900     77.434708
    7.355600     77.806023
    7.370400     77.908864
    7.385100     76.980038
    7.399900     77.029835
    7.414600     76.957304
    7.429400     76.423607
    7.444100     76.581660
    7.458900     76.361903
    7.473600     76.226583
    7.488400     76.274216
    7.503200     76.318600
    7.517900     75.885580
    7.532700     75.598706
    7.547400     75.369205
    7.562200     74.572449
    7.576900     73.925085
    7.591700     73.565679
    7.606400     73.378399
    7.621200     73.207355
    7.635900     73.098018
    7.650700     72.002479
    7.665400     70.783529
    7.680200     70.467424
    7.694900     70.177302
    7.709700     69.838464
    7.724400     69.293942
    7.739200     68.939948
    7.754000     68.530745
    7.768700     68.369446
    7.783500     68.479865
    7.798200     67.995966
    7.813000     67.499077
    7.827700     67.280401
    7.842500     67.216531
    7.857200     66.912335
    7.872000     66.468490
    7.886700     65.792979
    7.901500     65.625185
    7.916300     65.433574
    7.931000     64.836007
    7.945800     64.891217
    7.960500     64.659551
    7.975300     64.141010
    7.990000     64.034920
    8.004800     63.920170
    8.019600     63.615974
    8.034300     63.293374
    8.049100     63.118002
    8.063800     63.080112
    8.078600     62.582140
    8.093300     62.352640
    8.108100     62.182679
    8.122900     62.184845
    8.137600     62.405685
    8.152400     62.122056
    8.167100     61.837346
    8.181900     61.556966
    8.196600     60.911767
    8.211400     60.518802
    8.226200     59.934226
    8.240900     59.700395
    8.255700     59.344237
    8.270400     58.979418
    8.285200     58.948024
    8.300000     59.084425
    8.314700     58.607021
    8.329500     58.242203
    8.344200     57.967235
    8.359000     57.162901
    8.373800     57.139085
    8.388500     57.045986
    8.403300     56.933401
    8.418000     56.408365
    8.432800     55.681975
    8.447600     55.587793
    8.462300     55.519593
    8.477100     55.451392
    8.491800     55.230552
    8.506600     54.770468
    8.521400     54.619994
    8.536100     54.759643
    8.550900     54.565867
    8.565600     54.416476
    8.580400     54.072224
    8.595200     53.742048
    8.609900     53.746378
    8.624700     53.252736
    8.639500     52.855440
    8.654200     52.619445
    8.669000     52.365045
    8.683700     52.243800
    8.698500     51.755570
    8.713300     51.784800
    8.728000     51.739332
    8.742800     51.555299
    8.757600     51.267341
    8.772300     51.034593
    8.787100     50.591830
    8.801800     50.401302
    8.816600     50.075455
    8.831400     49.192095
    8.846100     48.926870
    8.860900     48.835937
    8.875700     48.985329
    8.890400     48.432146
    8.905200     48.074905
    8.920000     47.769626
    8.934700     47.552034
    8.949500     47.562860
    8.964300     47.385322
    8.979000     47.041071
    8.993800     46.861367
    9.008600     46.780177
    9.023300     46.787755
    9.038100     46.480310
    9.052900     46.117657
    9.067600     45.838360
    9.082400     45.777737
    9.097200     45.673812
    9.111900     45.496274
    9.126700     45.270021
    9.141500     45.267856
    9.156200     44.914946
    9.171000     44.644308
    9.185800     44.517650
    9.200500     44.124685
    9.215300     43.880029
    9.230100     43.713316
    9.244800     43.369066
    9.259600     43.379892
    9.274400     43.200188
    9.289100     42.958780
    9.303900     42.942542
    9.318700     42.770416
    9.333400     42.400185
    9.348200     42.165271
    9.363000     42.102484
    9.377800     41.973660
    9.392500     41.751738
    9.407300     41.443211
    9.422100     41.462698
    9.436800     41.541724
    9.451600     41.288407
    9.466400     40.879204
    9.481200     40.511137
    9.495900     40.567430
    9.510700     40.429946
    9.525500     40.008835
    9.540200     39.893002
    9.555000     39.678657
    9.569800     39.482716
    9.584600     39.288940
    9.599300     39.346315
    9.614100     38.992322
    9.628900     38.567962
    9.643600     38.379599
    9.658400     38.578788
    9.673200     38.495431
    9.688000     38.331967
    9.702700     38.053752
    9.717500     37.861058
    9.732300     37.715997
    9.747100     37.803683
    9.761800     37.531964
    9.776600     37.179053
    9.791400     37.156318
    9.806200     36.897590
    9.820900     36.835884
    9.835700     36.557670
    9.850500     36.725465
    9.865300     36.632365
    9.880000     36.490551
    9.894800     36.553340
    9.909600     36.191768
    9.924400     36.015313
    9.939100     35.717612
    9.953900     35.665649
    9.968700     35.429654
    9.983500     35.373361
    9.998200     35.141696
   10.013000     34.716254
   10.028000     34.536551
   10.043000     34.406645
   10.057000     34.364425
   10.072000     34.191218
   10.087000     34.003937
   10.102000     33.949810
   10.116000     33.818822
   10.131000     33.766858
   10.146000     33.568753
   10.161000     33.363068
   10.176000     33.325179
   10.190000     33.243988
   10.205000     33.183365
   10.220000     32.944122
   10.235000     32.892160
   10.249000     32.823959
   10.264000     32.684310
   10.279000     32.629100
   10.294000     32.490534
   10.309000     32.433159
   10.323000     32.430994
   10.338000     32.406095
   10.353000     32.551157
   10.368000     32.669154
   10.382000     32.765501
   10.397000     32.688640
   10.412000     32.432076
   10.427000     32.279437
   10.442000     31.953590
   10.456000     31.857243
   10.471000     31.517322
   10.486000     31.192558
   10.501000     31.078891
   10.516000     31.139514
   10.530000     31.214209
   10.545000     31.087551
   10.560000     31.149256
   10.575000     31.096211
   10.589000     31.099459
   10.604000     31.138431
   10.619000     31.209879
   10.634000     31.125440
   10.649000     31.041001
   10.663000     30.902435
   10.678000     30.532203
   10.693000     30.687007
   10.708000     30.685926
   10.722000     30.196614
   10.737000     30.120835
   10.752000     29.864271
   10.767000     29.627193
   10.782000     29.659670
   10.796000     29.606624
   10.811000     29.744108
   10.826000     29.843703
   10.841000     29.680237
   10.856000     29.475635
   10.870000     29.287272
   10.885000     29.210412
   10.900000     29.053442
   10.915000     29.109735
   10.930000     28.859666
   10.944000     28.880234
   10.959000     28.921371
   10.974000     28.741667
   10.989000     28.729759
   11.003000     28.664807
   11.018000     28.528406
   11.033000     28.652899
   11.048000     28.685375
   11.063000     28.665889
   11.077000     28.610679
   11.092000     28.765484
   11.107000     29.104322
   11.122000     29.381454
   11.137000     29.538424
   11.151000     29.882674
   11.166000     29.883757
   11.181000     30.231255
   11.196000     30.517048
   11.211000     30.478076
   11.225000     30.481324
   11.240000     30.409876
   11.255000     30.193365
   11.270000     29.717044
   11.284000     29.327326
   11.299000     28.873739
   11.314000     28.618257
   11.329000     28.535984
   11.344000     28.407160
   11.358000     28.464536
   11.373000     28.346538
   11.388000     28.033681
   11.403000     28.262099
   11.418000     28.210136
   11.432000     28.299988
   11.447000     28.492682
   11.462000     28.550056
   11.477000     28.731925
   11.492000     28.958177
   11.506000     29.483214
   11.521000     29.726787
   11.536000     30.016910
   11.551000     30.347087
   11.566000     30.502974
   11.580000     30.447765
   11.595000     30.645871
   11.610000     30.800675
   11.625000     30.957645
   11.640000     31.176319
   11.654000     31.319216
   11.669000     31.271584
   11.684000     30.930582
   11.699000     30.592826
   11.714000     29.908655
   11.728000     29.333822
   11.743000     28.779557
   11.758000     28.452628
   11.773000     28.305400
   11.788000     28.239366
   11.802000     28.079148
   11.817000     28.084560
   11.832000     28.084560
   11.847000     28.027186
   11.862000     28.101882
   11.876000     28.226375
   11.891000     28.386592
   11.906000     28.450462
   11.921000     28.609596
   11.936000     28.397417
   11.950000     28.585780
   11.965000     28.758988
   11.980000     28.770896
   11.995000     28.816364
   12.010000     28.842344
   12.024000     28.829355
   12.039000     28.947352
   12.054000     28.923536
   12.069000     28.775227
   12.084000     28.941940
   12.098000     29.048029
   12.113000     29.117312
   12.128000     28.920288
   12.143000     28.964673
   12.158000     29.001480
   12.172000     29.144376
   12.187000     29.078341
   12.202000     29.104322
   12.217000     29.211494
   12.232000     29.066432
   12.246000     29.014470
   12.261000     28.977664
   12.276000     29.108652
   12.291000     29.153036
   12.306000     29.289438
   12.320000     29.280777
   12.335000     29.308923
   12.350000     29.337070
   12.365000     29.557910
   12.380000     29.682403
   12.394000     29.763594
   12.409000     30.008250
   12.424000     30.163054
   12.439000     30.436939
   12.454000     30.613395
   12.468000     30.868876
   12.483000     31.051826
   12.498000     31.312721
   12.513000     31.676458
   12.528000     31.769556
   12.543000     31.641815
   12.557000     31.628826
   12.572000     31.540056
   12.587000     31.491342
   12.602000     31.504332
   12.617000     31.581193
   12.631000     31.757648
   12.646000     32.023955
   12.661000     32.073753
   12.676000     31.983901
   12.691000     31.933022
   12.705000     31.964415
   12.720000     31.678622
   12.735000     31.868069
   12.750000     32.095403
   12.765000     32.084578
   12.779000     32.536001
   12.794000     33.050211
   12.809000     33.654274
   12.824000     34.573357
   12.839000     35.864838
   12.854000     37.706253
   12.868000     40.044559
   12.883000     42.025623
   12.898000     43.327928
   12.913000     44.288150
   12.928000     44.151748
   12.942000     43.679757
   12.957000     42.312499
   12.972000     40.646456
   12.987000     39.047532
   13.002000     37.643466
   13.017000     36.583650
   13.031000     35.793390
   13.046000     35.504349
   13.061000     35.100559
   13.076000     34.614494
   13.091000     34.368756
   13.105000     34.136008
   13.120000     34.078633
   13.135000     34.062395
   13.150000     34.104614
   13.165000     34.204208
   13.179000     34.350353
   13.194000     34.731410
   13.209000     35.133035
   13.224000     36.074853
   13.239000     37.378241
   13.254000     38.639411
   13.268000     40.416955
   13.283000     41.974743
   13.298000     42.818049
   13.313000     43.048631
   13.328000     42.960945
   13.343000     42.197748
   13.357000     40.852140
   13.372000     39.264041
   13.387000     37.691098
   13.402000     36.642109
   13.417000     36.025055
   13.431000     35.393930
   13.446000     35.334390
   13.461000     35.188245
   13.476000     35.148191
   13.491000     35.023698
   13.506000     35.013955
   13.520000     34.924103
   13.535000     35.127622
   13.550000     35.246702
   13.565000     35.081073
   13.580000     35.047514
   13.595000     35.072413
   13.609000     35.058339
   13.624000     35.058339
   13.639000     35.072413
   13.654000     35.253198
   13.669000     35.345215
   13.683000     35.424241
   13.698000     35.456717
   13.713000     35.692713
   13.728000     35.792307
   13.743000     36.004487
   13.758000     36.200429
   13.772000     36.441836
   13.787000     36.619374
   13.802000     36.492717
   13.817000     36.469982
   13.832000     36.436424
   13.847000     36.368224
   13.861000     36.250225
   13.876000     36.133310
   13.891000     36.120320
   13.906000     35.964433
   13.921000     35.910305
   13.936000     36.005569
   13.950000     35.877829
   13.965000     35.772821
   13.980000     35.700290
   13.995000     35.804215
   14.010000     35.711117
   14.025000     35.779317
   14.039000     35.817206
   14.054000     35.824784
   14.069000     35.916800
   14.084000     36.043459
   14.099000     35.854013
   14.114000     35.753336
   14.128000     36.084596
   14.143000     35.883242
   14.158000     35.669980
   14.173000     35.795555
   14.188000     35.778234
   14.203000     35.839940
   14.217000     35.793390
   14.232000     35.820453
   14.247000     35.815041
   14.262000     35.714364
   14.277000     35.698126
   14.292000     35.845352
   14.306000     35.756583
   14.321000     35.865921
   14.336000     35.758749
   14.351000     35.914636
   14.366000     36.162539
   14.381000     36.196098
   14.395000     36.540349
   14.410000     36.701649
   14.425000     36.728712
   14.440000     36.737373
   14.455000     36.776344
   14.470000     36.673502
   14.484000     36.316261
   14.499000     36.219914
   14.514000     36.029385
   14.529000     35.822619
   14.544000     35.747922
   14.559000     35.677557
   14.573000     35.418829
   14.588000     35.349545
   14.603000     35.310574
   14.618000     35.284592
   14.633000     35.257529
   14.648000     35.191493
   14.662000     34.997717
   14.677000     35.069165
   14.692000     35.141696
   14.707000     35.139530
   14.722000     35.071330
   14.737000     34.973900
   14.752000     34.923021
   14.766000     34.905701
   14.781000     34.917609
   14.796000     34.887297
   14.811000     34.907865
   14.826000     34.786620
   14.841000     34.796363
   14.855000     34.674034
   14.870000     34.839665
   14.885000     34.776877
   14.900000     34.520313
   14.915000     34.514900
   14.930000     34.501909
   14.945000     34.458607
   14.959000     34.357930
   14.974000     34.368756
   14.989000     34.354683
   15.004000     34.313546
   15.019000     34.099202
   15.034000     34.085128
   15.048000     34.250758
   15.063000     34.157659
   15.078000     33.998525
   15.093000     33.989864
   15.108000     33.887022
   15.123000     33.983368
   15.138000     33.894600
   15.152000     33.812326
   15.167000     33.783097
   15.182000     33.701906
   15.197000     33.709484
   15.212000     33.699741
   15.227000     33.351160
   15.242000     33.268887
   15.256000     33.211511
   15.271000     33.329510
   15.286000     33.358738
   15.301000     33.125990
   15.316000     32.973350
   15.331000     33.052377
   15.345000     33.020982
   15.360000     32.885664
   15.375000     32.869426
   15.390000     32.771997
   15.405000     32.688640
   15.420000     32.710291
   15.435000     32.718952
   15.449000     32.472130
   15.464000     32.224227
   15.479000     32.209071
   15.494000     32.295675
   15.509000     32.164687
   15.524000     32.112725
   15.539000     32.070505
   15.553000     31.860491
   15.568000     31.837757
   15.583000     31.883224
   15.598000     31.875646
   15.613000     31.771722
   15.628000     31.587689
   15.643000     31.665631
   15.657000     31.481598
   15.672000     31.347363
   15.687000     31.392829
   15.702000     31.338702
   15.717000     31.405820
   15.732000     31.393912
   15.747000     31.489176
   15.761000     31.347363
   15.776000     31.292153
   15.791000     31.255346
   15.806000     31.227200
   15.821000     30.964140
   15.836000     30.645871
   15.851000     30.612312
   15.866000     30.599321
   15.880000     30.525708
   15.895000     30.426113
   15.910000     30.395802
   15.925000     30.029901
   15.940000     30.013662
   15.955000     29.930306
   15.970000     29.813391
   15.984000     29.748438
   15.999000     29.662917
   16.014000     29.666164
   16.029000     29.675908
   16.044000     29.776584
   16.059000     29.672659
   16.074000     29.644513
   16.088000     29.547084
   16.103000     29.473471
   16.118000     29.393362
   16.133000     29.481048
   16.148000     29.291602
   16.163000     29.316501
   16.178000     29.200668
   16.193000     28.963590
   16.207000     28.880234
   16.222000     28.914875
   16.237000     28.923536
   16.252000     28.851005
   16.267000     28.932196
   16.282000     28.768732
   16.297000     28.579286
   16.312000     28.720017
   16.326000     28.631248
   16.341000     28.533818
   16.356000     28.466700
   16.371000     28.463453
   16.386000     28.474278
   16.401000     28.401747
   16.416000     28.386592
   16.430000     28.341124
   16.445000     28.302153
   16.460000     28.170082
   16.475000     28.058580
   16.490000     28.095387
   16.505000     28.153844
   16.520000     28.017443
   16.535000     27.981719
   16.549000     28.075900
   16.564000     28.173330
   16.579000     28.243696
   16.594000     28.158174
   16.609000     27.965480
   16.624000     28.157091
   16.639000     28.060744
   16.654000     28.047754
   16.668000     27.890785
   16.683000     27.681853
   16.698000     27.603909
   16.713000     27.483746
   16.728000     27.222852
   16.743000     26.935977
   16.758000     26.901335
   16.773000     26.829887
   16.788000     26.803906
   16.802000     26.560332
   16.817000     26.596056
   16.832000     26.630698
   16.847000     26.533268
   16.862000     26.453160
   16.877000     26.231237
   16.892000     26.158707
   16.907000     26.104579
   16.921000     26.073185
   16.936000     26.125148
   16.951000     26.098084
   16.966000     26.142469
   16.981000     26.079680
   16.996000     25.920546
   17.011000     25.846932
   17.026000     25.675890
   17.041000     25.777650
   17.055000     25.760329
   17.070000     25.679137
   17.085000     25.542736
   17.100000     25.536241
   17.115000     25.514590
   17.130000     25.550314
   17.145000     25.715944
   17.160000     25.596864
   17.175000     25.544902
   17.189000     25.413913
   17.204000     25.376024
   17.219000     25.320814
   17.234000     25.302411
   17.249000     25.268851
   17.264000     25.306741
   17.279000     25.240705
   17.294000     25.311071
   17.309000     25.264521
   17.323000     25.300246
   17.338000     25.115130
   17.353000     25.240705
   17.368000     25.256943
   17.383000     25.156266
   17.398000     25.107552
   17.413000     25.274264
   17.428000     25.119460
   17.443000     25.061002
   17.457000     24.875886
   17.472000     24.900785
   17.487000     24.888877
   17.502000     24.922436
   17.517000     24.834750
   17.532000     24.837997
   17.547000     24.964655
   17.562000     24.963573
   17.577000     24.801191
   17.591000     24.717835
   17.606000     24.855318
   17.621000     24.860731
   17.636000     24.845575
   17.651000     24.809851
   17.666000     24.904032
   17.681000     24.883464
   17.696000     24.754641
   17.711000     24.597672
   17.726000     24.576020
   17.740000     24.561948
   17.755000     24.568443
   17.770000     24.416886
   17.785000     24.489417
   17.800000     24.504572
   17.815000     24.563029
   17.830000     24.471013
   17.845000     24.395235
   17.860000     24.428794
   17.875000     24.465601
   17.889000     24.515397
   17.904000     24.292393
   17.919000     24.371419
   17.934000     24.400648
   17.949000     24.489417
   17.964000     24.476426
   17.979000     24.481839
   17.994000     24.678862
   18.009000     24.599836
   18.024000     24.678862
   18.038000     24.670203
   18.053000     24.753559
   18.068000     24.737320
   18.083000     24.702679
   18.098000     24.655046
   18.113000     24.671284
   18.128000     24.705927
   18.143000     24.754641
   18.158000     24.753559
   18.173000     24.827172
   18.188000     24.983059
   18.202000     24.914859
   18.217000     25.099974
   18.232000     25.109717
   18.247000     25.249365
   18.262000     25.256943
   18.277000     25.371694
   18.292000     25.337052
   18.307000     25.430151
   18.322000     25.464793
   18.337000     25.397675
   18.352000     25.355456
   18.366000     25.290503
   18.381000     25.214724
   18.396000     25.142193
   18.411000     25.197403
   18.426000     25.149771
   18.441000     24.946252
   18.456000     24.950583
   18.471000     24.963573
   18.486000     24.869391
   18.501000     24.960325
   18.516000     24.999297
   18.530000     25.001462
   18.545000     25.027444
   18.560000     25.079406
   18.575000     25.041516
   18.590000     24.998215
   18.605000     25.041516
   18.620000     24.992801
   18.635000     25.020948
   18.650000     25.086984
   18.665000     25.009040
   18.680000     24.988471
   18.695000     25.061002
   18.710000     25.004709
   18.724000     25.004709
   18.739000     25.042599
   18.754000     25.159515
   18.769000     25.191991
   18.784000     25.204981
   18.799000     25.067498
   18.814000     25.188743
   18.829000     25.223385
   18.844000     25.186578
   18.859000     25.111883
   18.874000     25.337052
   18.889000     25.347878
   18.903000     25.233127
   18.918000     25.294833
   18.933000     25.228797
   18.948000     25.359786
   18.963000     25.392263
   18.978000     25.449637
   18.993000     25.383602
   19.008000     25.318649
   19.023000     25.247201
   19.038000     25.372776
   19.053000     25.413913
   19.068000     25.350043
   19.083000     25.412830
   19.098000     25.440976
   19.112000     25.528664
   19.127000     25.424739
   19.142000     25.309988
   19.157000     25.376024
   19.172000     25.386849
   19.187000     25.435564
   19.202000     25.491857
   19.217000     25.444225
   19.232000     25.345712
   19.247000     25.425821
   19.262000     25.448555
   19.277000     25.636919
   19.292000     25.848015
   19.307000     25.594699
   19.321000     25.668312
   19.336000     25.569800
   19.351000     25.591451
   19.366000     25.565470
   19.381000     25.626092
   19.396000     25.657486
   19.411000     25.853428
   19.426000     25.812291
   19.441000     25.720275
   19.456000     25.700789
   19.471000     25.663982
   19.486000     25.531911
   19.501000     25.557892
   19.516000     25.579543
   19.531000     25.526498
   19.545000     25.504848
   19.560000     25.481031
   19.575000     25.592534
   19.590000     25.545984
   19.605000     25.461545
   19.620000     25.411748
   19.635000     25.333804
   19.650000     25.439895
   19.665000     25.306741
   19.680000     25.488609
   19.695000     25.487527
   19.710000     25.434481
   19.725000     25.544902
   19.740000     25.410665
   19.755000     25.357620
   19.770000     25.386849
   19.785000     25.410665
   19.799000     25.263439
   19.814000     25.290503
   19.829000     25.309988
   19.844000     25.326227
   19.859000     25.377106
   19.874000     25.387932
   19.889000     25.437729
   19.904000     25.304575
   19.919000     25.234210
   19.934000     25.368447
   19.949000     25.356539
   19.964000     25.360868
   19.979000     25.208229
   19.994000     25.170340
   20.009000     25.222302
   20.024000     25.092396
   20.039000     25.105387
   20.054000     24.966821
   20.068000     24.994967
   20.083000     24.902951
   20.098000     24.895373
   20.113000     24.856400
   20.128000     24.917023
   20.143000     24.954913
   20.158000     24.878052
   20.173000     24.778457
   20.188000     24.734073
   20.203000     24.875886
   20.218000     24.840162
   20.233000     24.778457
   20.248000     24.829337
   20.263000     24.790365
   20.278000     24.727577
   20.293000     24.670203
   20.308000     24.673450
   20.323000     24.561948
   20.338000     24.666954
   20.353000     24.584681
   20.368000     24.350850
   20.382000     24.345438
   20.397000     24.199293
   20.412000     24.133259
   20.427000     24.157075
   20.442000     24.046654
   20.457000     24.130010
   20.472000     24.041241
   20.487000     23.966545
   20.502000     23.904840
   20.517000     23.870199
   20.532000     23.936235
   20.547000     23.901592
   20.562000     23.843135
   20.577000     23.812823
   20.592000     23.810659
   20.607000     23.882107
   20.622000     23.838805
   20.637000     23.674257
   20.652000     23.827980
   20.667000     23.805245
   20.682000     23.781429
   20.697000     23.831227
   20.712000     23.665597
   20.727000     23.703487
   20.742000     23.564920
   20.757000     23.469656
   20.771000     23.372226
   20.786000     23.311603
   20.801000     23.191440
   20.816000     23.243403
   20.831000     23.170873
   20.846000     23.178450
   20.861000     23.138396
   20.876000     23.058288
   20.891000     22.991169
   20.906000     22.981426
   20.921000     22.878584
   20.936000     22.905648
   20.951000     22.848273
   20.966000     22.635011
   20.981000     22.585214
   20.996000     22.681561
   21.011000     22.586296
   21.026000     22.476959
   21.041000     22.431492
   21.056000     22.440152
   21.071000     22.274522
   21.086000     22.268027
   21.101000     22.104561
   21.116000     22.105644
   21.131000     22.075333
   21.146000     21.976821
   21.161000     21.862071
   21.176000     21.758146
   21.191000     21.701854
   21.206000     21.786293
   21.221000     21.742991
   21.236000     21.527563
   21.251000     21.599011
   21.266000     21.596846
   21.281000     21.513490
   21.296000     21.519985
   21.310000     21.420391
   21.325000     21.394409
   21.340000     21.386832
   21.355000     21.400905
   21.370000     21.409566
   21.385000     21.407400
   21.400000     21.335952
   21.415000     21.355438
   21.430000     21.294815
   21.445000     21.309972
   21.460000     21.248266
   21.475000     21.115112
   21.490000     21.049077
   21.505000     21.031756
   21.520000     20.957061
   21.535000     20.791430
   21.550000     20.824989
   21.565000     20.833649
   21.580000     20.664772
   21.595000     20.470996
   21.610000     20.467749
   21.625000     20.404960
   21.640000     20.320521
   21.655000     20.303201
   21.670000     20.337842
   21.685000     20.198194
   21.700000     20.083443
   21.715000     20.178708
   21.730000     20.062874
   21.745000     20.099681
   21.760000     20.053132
   21.775000     20.102929
   21.790000     20.119167
   21.805000     19.954620
   21.820000     19.956785
   21.835000     19.827962
   21.850000     19.782494
   21.865000     19.872346
   21.880000     19.792238
   21.895000     19.803063
   21.910000     19.727285
   21.925000     19.551912
   21.940000     19.662332
   21.955000     19.651506
   21.970000     19.478298
   21.985000     19.549746
   22.000000     19.413345
