# Supplementary material for: Changing the game of time resolved X-ray diffraction on the mechanochemistry playground by downsizing
Source: Nat Commun. 2021 Oct 21;12:6134. doi: 10.1038/s41467-021-26264-1 (PMC8531352; doi:10.1038/s41467-021-26264-1)
Supplement: Supplementary file 3 — Source Data. [file 41467_2021_26264_MOESM3_ESM.zip › PXRD_raw_data/reactionIIIa_cocrystal_FormI_normalized/000018.xy]

    3.140900     20.001583
    3.155600     20.200593
    3.170400     20.558190
    3.185100     20.344668
    3.199800     20.687754
    3.214500     20.875363
    3.229300     20.969686
    3.244000     21.096140
    3.258700     21.305515
    3.273500     21.275457
    3.288200     21.576046
    3.302900     21.914985
    3.317600     21.890109
    3.332400     22.042476
    3.347100     22.458118
    3.361800     22.540002
    3.376500     22.818824
    3.391300     23.428294
    3.406000     24.122757
    3.420700     24.504194
    3.435400     24.167326
    3.450200     23.879176
    3.464900     23.600355
    3.479600     23.524689
    3.494400     23.377505
    3.509100     23.885395
    3.523800     23.940330
    3.538500     24.265796
    3.553300     24.464806
    3.568000     24.483463
    3.582700     24.551873
    3.597400     24.717715
    3.612200     24.935383
    3.626900     25.290907
    3.641600     25.561436
    3.656400     25.554180
    3.671100     25.685818
    3.685800     25.987443
    3.700500     26.236206
    3.715300     26.490152
    3.730000     26.840493
    3.744700     27.076818
    3.759500     27.274791
    3.774200     27.434415
    3.788900     27.492459
    3.803600     27.896699
    3.818400     28.168266
    3.833100     27.983767
    3.847800     27.968219
    3.862600     27.940232
    3.877300     28.251186
    3.892000     28.439832
    3.906700     28.825415
    3.921500     29.212033
    3.936200     29.179902
    3.950900     29.476345
    3.965700     29.818393
    3.980400     29.808028
    3.995100     30.024659
    4.009800     30.133494
    4.024600     30.198794
    4.039300     30.358417
    4.054000     30.523222
    4.068800     30.968923
    4.083500     31.383528
    4.098200     31.753563
    4.113000     32.127743
    4.127700     32.359922
    4.142400     32.434551
    4.157100     32.703008
    4.171900     32.882325
    4.186600     33.154927
    4.201300     33.504232
    4.216100     34.032853
    4.230800     34.243266
    4.245500     34.505503
    4.260300     34.812311
    4.275000     35.074549
    4.289700     35.195821
    4.304500     35.354407
    4.319200     35.495373
    4.333900     36.032286
    4.348600     36.495607
    4.363400     36.688399
    4.378100     36.840766
    4.392800     37.000389
    4.407600     37.341402
    4.422300     37.629552
    4.437000     37.576690
    4.451800     37.739422
    4.466500     37.992331
    4.481200     38.358220
    4.496000     38.795629
    4.510700     38.632896
    4.525400     39.196759
    4.540200     39.263096
    4.554900     39.575087
    4.569600     39.795863
    4.584400     40.122364
    4.599100     40.560809
    4.613800     40.771222
    4.628600     41.035532
    4.643300     41.051080
    4.658000     41.406604
    4.672700     41.888582
    4.687500     42.123871
    4.702200     42.336355
    4.716900     42.589265
    4.731700     43.170748
    4.746400     43.338664
    4.761100     43.813386
    4.775900     44.350300
    4.790600     44.420782
    4.805300     44.685093
    4.820100     44.889286
    4.834800     45.665634
    4.849500     45.981770
    4.864300     46.119626
    4.879000     46.551852
    4.893700     47.195526
    4.908500     47.617387
    4.923200     47.810179
    4.938000     48.091073
    4.952700     48.380260
    4.967400     49.078870
    4.982200     49.275807
    4.996900     49.625112
    5.011600     50.284334
    5.026400     50.578703
    5.041100     50.922826
    5.055800     51.067937
    5.070600     51.849468
    5.085300     52.199809
    5.100000     52.512836
    5.114800     52.820680
    5.129500     53.472647
    5.144200     54.381668
    5.159000     54.950713
    5.173700     54.799383
    5.188400     55.231609
    5.203200     56.162397
    5.217900     56.485789
    5.232700     56.719004
    5.247400     57.405175
    5.262100     58.340110
    5.276900     58.935068
    5.291600     59.524844
    5.306300     59.834761
    5.321100     60.272169
    5.335800     60.704395
    5.350500     60.810119
    5.365300     61.694264
    5.380000     62.099541
    5.394800     62.377326
    5.409500     63.116360
    5.424200     63.663638
    5.439000     64.531199
    5.453700     64.937512
    5.468400     65.252612
    5.483200     65.659961
    5.497900     66.782504
    5.512600     67.245825
    5.527400     67.909193
    5.542100     68.433669
    5.556900     69.000641
    5.571600     69.333362
    5.586300     69.961488
    5.601100     70.607236
    5.615800     71.029096
    5.630600     71.742217
    5.645300     72.162004
    5.660000     72.641910
    5.674800     73.292840
    5.689500     74.343864
    5.704200     74.786454
    5.719000     75.118139
    5.733700     75.550364
    5.748500     75.905888
    5.763200     76.387866
    5.777900     77.105133
    5.792700     77.456511
    5.807400     78.010008
    5.822200     78.141645
    5.836900     78.923176
    5.851600     79.391680
    5.866400     79.878841
    5.881100     80.478981
    5.895900     81.410806
    5.910600     81.859616
    5.925300     82.028568
    5.940100     82.358179
    5.954800     83.080627
    5.969600     83.497306
    5.984300     84.700697
    5.999000     87.053581
    6.013800     89.172212
    6.028500     89.654190
    6.043300     88.844674
    6.058000     87.702437
    6.072700     87.011084
    6.087500     87.076384
    6.102200     86.830731
    6.117000     86.943710
    6.131700     87.184181
    6.146500     87.461966
    6.161200     87.716949
    6.175900     88.085947
    6.190700     87.720058
    6.205400     87.791578
    6.220200     88.470493
    6.234900     89.130752
    6.249600     88.913084
    6.264400     88.714074
    6.279100     89.040575
    6.293900     89.156665
    6.308600     89.160811
    6.323400     89.466582
    6.338100     89.656263
    6.352800     89.915392
    6.367600     90.081234
    6.382300     90.100928
    6.397100     89.650044
    6.411800     89.608584
    6.426600     89.900880
    6.441300     89.831434
    6.456000     89.807595
    6.470800     89.480056
    6.485500     89.783754
    6.500300     89.728819
    6.515000     89.568160
    6.529800     89.840763
    6.544500     89.715344
    6.559300     89.358784
    6.574000     89.434450
    6.588700     89.612730
    6.603500     89.360857
    6.618200     88.468420
    6.633000     88.646700
    6.647700     88.917230
    6.662500     88.752424
    6.677200     88.436289
    6.692000     88.273556
    6.706700     88.142956
    6.721500     88.061071
    6.736200     87.790541
    6.750900     87.894192
    6.765700     87.700364
    6.780400     87.232897
    6.795200     87.149976
    6.809900     87.099187
    6.824700     87.064982
    6.839400     87.248445
    6.854200     87.010047
    6.868900     86.041944
    6.883700     85.821168
    6.898400     85.573441
    6.913200     85.238647
    6.927900     85.062440
    6.942700     85.009578
    6.957400     84.632287
    6.972200     84.351392
    6.986900     84.217682
    7.001600     83.690097
    7.016400     83.521146
    7.031100     83.004963
    7.045900     82.814244
    7.060600     82.874362
    7.075400     82.648403
    7.090100     82.565481
    7.104900     82.066918
    7.119600     81.717614
    7.134400     81.004493
    7.149100     80.764022
    7.163900     80.604400
    7.178600     80.363929
    7.193400     79.976272
    7.208100     79.790737
    7.222900     79.905790
    7.237600     79.581362
    7.252400     79.386497
    7.267100     78.723129
    7.281900     78.366568
    7.296600     78.470220
    7.311400     78.327181
    7.326100     77.786122
    7.340900     77.322801
    7.355600     77.365298
    7.370400     77.124827
    7.385100     76.908196
    7.399900     76.930999
    7.414600     76.328785
    7.429400     75.495429
    7.444100     75.379339
    7.458900     75.360683
    7.473600     75.319222
    7.488400     74.904617
    7.503200     74.585371
    7.517900     74.441296
    7.532700     73.651473
    7.547400     73.423440
    7.562200     73.335337
    7.576900     72.958046
    7.591700     72.500944
    7.606400     71.825138
    7.621200     71.315173
    7.635900     71.198048
    7.650700     71.082995
    7.665400     70.701559
    7.680200     70.514986
    7.694900     70.050629
    7.709700     69.467072
    7.724400     69.560358
    7.739200     69.329216
    7.754000     69.194469
    7.768700     69.048321
    7.783500     68.231549
    7.798200     67.605495
    7.813000     67.423069
    7.827700     67.363987
    7.842500     67.147357
    7.857200     66.579348
    7.872000     66.177181
    7.886700     65.815438
    7.901500     65.283707
    7.916300     64.917818
    7.931000     64.655581
    7.945800     64.424439
    7.960500     64.199515
    7.975300     63.864721
    7.990000     63.385853
    8.004800     63.308114
    8.019600     62.978503
    8.034300     62.591884
    8.049100     62.151367
    8.063800     61.795843
    8.078600     61.722250
    8.093300     61.548116
    8.108100     61.445502
    8.122900     61.178081
    8.137600     60.637021
    8.152400     59.977799
    8.167100     59.993347
    8.181900     60.072123
    8.196600     59.694832
    8.211400     59.404608
    8.226200     59.133041
    8.240900     58.937141
    8.255700     58.821051
    8.270400     58.248896
    8.285200     57.938979
    8.300000     57.789722
    8.314700     57.623880
    8.329500     57.423833
    8.344200     57.283903
    8.359000     56.914904
    8.373800     56.562490
    8.388500     56.479570
    8.403300     56.338604
    8.418000     55.893939
    8.432800     55.893939
    8.447600     55.461714
    8.462300     55.282398
    8.477100     55.063693
    8.491800     54.771397
    8.506600     54.764141
    8.521400     54.636651
    8.536100     54.525743
    8.550900     54.074860
    8.565600     54.010597
    8.580400     53.943223
    8.595200     53.422894
    8.609900     52.849702
    8.624700     52.536676
    8.639500     52.337665
    8.654200     52.170787
    8.669000     52.037077
    8.683700     51.736488
    8.698500     51.367489
    8.713300     51.043061
    8.728000     50.655405
    8.742800     50.519622
    8.757600     50.371401
    8.772300     49.946431
    8.787100     49.919481
    8.801800     49.620965
    8.816600     49.316232
    8.831400     48.915101
    8.846100     48.503605
    8.860900     48.290084
    8.875700     48.286974
    8.890400     48.210272
    8.905200     47.844383
    8.920000     47.726221
    8.934700     47.359295
    8.949500     47.112605
    8.964300     46.702146
    8.979000     46.510392
    8.993800     46.792323
    9.008600     46.607824
    9.023300     46.231570
    9.038100     46.265775
    9.052900     45.860498
    9.067600     45.486318
    9.082400     45.266576
    9.097200     45.063420
    9.111900     45.074822
    9.126700     44.913126
    9.141500     44.883067
    9.156200     44.604245
    9.171000     44.254940
    9.185800     44.129522
    9.200500     43.716990
    9.215300     43.687968
    9.230100     43.469263
    9.244800     43.316897
    9.259600     43.363539
    9.274400     42.944788
    9.289100     42.989358
    9.303900     42.551950
    9.318700     42.307333
    9.333400     42.112469
    9.348200     41.809807
    9.363000     42.005708
    9.377800     41.602505
    9.392500     41.112234
    9.407300     40.987853
    9.422100     40.883165
    9.436800     40.950539
    9.451600     40.904931
    9.466400     40.616781
    9.481200     40.474779
    9.495900     40.319302
    9.510700     40.183519
    9.525500     39.745074
    9.540200     39.531552
    9.555000     39.574050
    9.569800     39.322177
    9.584600     39.023662
    9.599300     38.765570
    9.614100     38.481565
    9.628900     38.512660
    9.643600     38.426630
    9.658400     38.355111
    9.673200     38.088727
    9.688000     37.779847
    9.702700     37.601567
    9.717500     37.417067
    9.732300     37.459564
    9.747100     37.230495
    9.761800     37.073981
    9.776600     36.818999
    9.791400     36.784794
    9.806200     36.850094
    9.820900     36.432380
    9.835700     36.344277
    9.850500     36.154595
    9.865300     35.978388
    9.880000     35.893393
    9.894800     35.838458
    9.909600     35.637375
    9.924400     35.463240
    9.939100     35.297399
    9.953900     34.993700
    9.968700     34.851699
    9.983500     34.779143
    9.998200     34.739755
   10.013000     34.610191
   10.028000     34.432948
   10.043000     34.180038
   10.057000     33.912618
   10.072000     34.044255
   10.087000     33.952006
   10.102000     33.731228
   10.116000     33.593372
   10.131000     33.428566
   10.146000     33.430639
   10.161000     33.391252
   10.176000     33.294857
   10.190000     32.899945
   10.205000     32.860558
   10.220000     32.785929
   10.235000     32.665693
   10.249000     32.464610
   10.264000     32.287367
   10.279000     32.199263
   10.294000     32.046896
   10.309000     32.037567
   10.323000     31.805388
   10.338000     31.776365
   10.353000     31.790877
   10.368000     31.372126
   10.382000     31.468521
   10.397000     31.392856
   10.412000     31.257073
   10.427000     31.123363
   10.442000     31.146166
   10.456000     31.160677
   10.471000     31.030077
   10.486000     31.040441
   10.501000     30.876673
   10.516000     31.047697
   10.530000     30.945082
   10.545000     30.946119
   10.560000     30.955448
   10.575000     31.015566
   10.589000     31.213540
   10.604000     31.120253
   10.619000     30.900513
   10.634000     30.831066
   10.649000     30.682844
   10.663000     30.517003
   10.678000     30.369818
   10.693000     30.308664
   10.708000     30.227816
   10.722000     30.078558
   10.737000     29.983199
   10.752000     29.463906
   10.767000     29.474272
   10.782000     29.532316
   10.796000     29.503293
   10.811000     29.390314
   10.826000     29.306356
   10.841000     29.216180
   10.856000     29.176792
   10.870000     28.962234
   10.885000     28.864802
   10.900000     28.788100
   10.915000     28.621221
   10.930000     28.496840
   10.944000     28.494767
   10.959000     28.254296
   10.974000     28.220091
   10.989000     28.234602
   11.003000     28.139243
   11.018000     28.366239
   11.033000     28.250150
   11.048000     28.119549
   11.063000     28.022117
   11.077000     28.003460
   11.092000     28.057358
   11.107000     28.036629
   11.122000     28.045957
   11.137000     27.954744
   11.151000     28.026263
   11.166000     27.920539
   11.181000     27.617877
   11.196000     27.559833
   11.211000     27.632388
   11.225000     27.752623
   11.240000     27.672813
   11.255000     27.554650
   11.270000     27.610622
   11.284000     27.756769
   11.299000     27.703907
   11.314000     27.429232
   11.329000     27.375333
   11.344000     27.480021
   11.358000     27.525627
   11.373000     27.624097
   11.388000     27.608549
   11.403000     27.558796
   11.418000     27.583672
   11.432000     27.470692
   11.447000     27.598183
   11.462000     27.571235
   11.477000     27.591964
   11.492000     27.566052
   11.506000     27.428196
   11.521000     27.386735
   11.536000     27.607512
   11.551000     27.495569
   11.566000     27.192907
   11.580000     27.260281
   11.595000     27.355639
   11.610000     27.265463
   11.625000     27.368078
   11.640000     27.449963
   11.654000     27.354603
   11.669000     27.204309
   11.684000     27.235404
   11.699000     27.320398
   11.714000     27.225039
   11.728000     27.327654
   11.743000     27.361859
   11.758000     27.415757
   11.773000     27.371187
   11.788000     27.385699
   11.802000     27.518372
   11.817000     27.357712
   11.832000     27.151447
   11.847000     27.325581
   11.862000     27.433378
   11.876000     27.518372
   11.891000     27.523554
   11.906000     27.404355
   11.921000     27.415757
   11.936000     27.539102
   11.950000     27.601293
   11.965000     27.638607
   11.980000     27.730857
   11.995000     27.792012
   12.010000     27.856275
   12.024000     28.158937
   12.039000     28.385933
   12.054000     28.534154
   12.069000     28.636769
   12.084000     28.628477
   12.098000     28.582871
   12.113000     28.859619
   12.128000     29.098017
   12.143000     28.882423
   12.158000     28.871021
   12.172000     29.044119
   12.187000     29.052411
   12.202000     28.891751
   12.217000     28.799502
   12.232000     28.655426
   12.246000     28.642989
   12.261000     28.764261
   12.276000     28.822305
   12.291000     28.742493
   12.306000     28.713471
   12.320000     28.732128
   12.335000     28.754932
   12.350000     28.945650
   12.365000     28.996439
   12.380000     28.919737
   12.394000     28.987110
   12.409000     29.145697
   12.424000     29.170573
   12.439000     29.295991
   12.454000     29.541645
   12.468000     29.725107
   12.483000     29.823576
   12.498000     30.066120
   12.513000     30.107580
   12.528000     30.217450
   12.543000     30.331467
   12.557000     30.358417
   12.572000     30.482798
   12.587000     30.410242
   12.602000     30.219524
   12.617000     30.269276
   12.631000     30.258912
   12.646000     30.300372
   12.661000     30.273422
   12.676000     30.407132
   12.691000     30.521149
   12.705000     30.497310
   12.720000     30.485908
   12.735000     30.442373
   12.750000     30.514930
   12.765000     30.576084
   12.779000     30.625836
   12.794000     30.694246
   12.809000     30.803080
   12.824000     31.013492
   12.839000     31.053916
   12.854000     31.185553
   12.868000     31.075683
   12.883000     31.250854
   12.898000     31.435353
   12.913000     31.427061
   12.928000     31.689299
   12.942000     31.894528
   12.957000     31.912149
   12.972000     32.142255
   12.987000     31.943244
   13.002000     32.059333
   13.017000     32.024092
   13.031000     32.048969
   13.046000     32.193044
   13.061000     32.241759
   13.076000     32.372360
   13.091000     32.465647
   13.105000     32.367178
   13.120000     32.641854
   13.135000     32.582773
   13.150000     32.694716
   13.165000     32.782819
   13.179000     32.784892
   13.194000     32.811842
   13.209000     32.723738
   13.224000     32.824280
   13.239000     33.019144
   13.254000     33.243031
   13.268000     33.273090
   13.283000     33.300039
   13.298000     33.324915
   13.313000     33.353938
   13.328000     33.371558
   13.343000     33.322842
   13.357000     33.437895
   13.372000     33.668001
   13.387000     33.748849
   13.402000     33.722937
   13.417000     33.773726
   13.431000     34.045291
   13.446000     34.180038
   13.461000     34.202842
   13.476000     34.143761
   13.491000     34.372830
   13.506000     34.438130
   13.520000     34.218389
   13.535000     34.243266
   13.550000     34.364538
   13.565000     34.496175
   13.580000     34.333442
   13.595000     34.499285
   13.609000     34.702440
   13.624000     34.685856
   13.639000     34.624702
   13.654000     34.688966
   13.669000     34.707623
   13.683000     34.738719
   13.698000     34.714879
   13.713000     34.536599
   13.728000     34.666163
   13.743000     34.795727
   13.758000     34.963642
   13.772000     34.978153
   13.787000     35.111863
   13.802000     35.216551
   13.817000     35.345078
   13.832000     35.404159
   13.847000     35.434219
   13.861000     35.498482
   13.876000     35.677799
   13.891000     35.609389
   13.906000     35.452876
   13.921000     35.451840
   13.936000     35.383430
   13.950000     35.522322
   13.965000     35.322275
   13.980000     35.194784
   13.995000     35.219661
   14.010000     35.238317
   14.025000     35.283924
   14.039000     35.326421
   14.054000     35.303618
   14.069000     35.303618
   14.084000     35.188565
   14.099000     35.326421
   14.114000     35.372028
   14.128000     35.530614
   14.143000     35.434219
   14.158000     35.355443
   14.173000     35.405196
   14.188000     35.232098
   14.203000     35.339895
   14.217000     35.323312
   14.232000     35.386539
   14.247000     35.594878
   14.262000     35.532687
   14.277000     35.338860
   14.292000     35.312947
   14.306000     35.148141
   14.321000     35.386539
   14.336000     35.451840
   14.351000     35.197894
   14.366000     35.213442
   14.381000     35.192711
   14.395000     35.279778
   14.410000     35.476715
   14.425000     35.237281
   14.440000     35.221733
   14.455000     35.027906
   14.470000     35.112899
   14.484000     35.275632
   14.499000     35.132593
   14.514000     35.195821
   14.529000     35.179236
   14.544000     35.182346
   14.559000     35.108753
   14.573000     35.205149
   14.588000     35.160579
   14.603000     35.156434
   14.618000     34.971934
   14.633000     34.944984
   14.648000     34.916999
   14.662000     34.878648
   14.677000     34.890049
   14.692000     34.748047
   14.707000     34.707623
   14.722000     34.687929
   14.737000     34.757376
   14.752000     34.612264
   14.766000     34.616410
   14.781000     34.747010
   14.796000     34.626775
   14.811000     34.543854
   14.826000     34.506539
   14.841000     34.479590
   14.855000     34.356245
   14.870000     34.347953
   14.885000     34.273324
   14.900000     34.069132
   14.915000     34.097117
   14.930000     34.307530
   14.945000     34.365574
   14.959000     34.068095
   14.974000     33.983101
   14.989000     34.014197
   15.004000     33.827624
   15.019000     33.773726
   15.034000     33.967553
   15.048000     33.825551
   15.063000     33.745739
   15.078000     33.717754
   15.093000     33.855609
   15.108000     33.609956
   15.123000     33.466918
   15.138000     33.655563
   15.152000     33.442041
   15.167000     33.279309
   15.182000     33.214008
   15.197000     32.960063
   15.212000     33.001524
   15.227000     33.024326
   15.242000     32.980793
   15.256000     32.941406
   15.271000     32.935187
   15.286000     32.879215
   15.301000     32.856412
   15.316000     32.725811
   15.331000     32.647037
   15.345000     32.452172
   15.360000     32.384799
   15.375000     32.512290
   15.390000     32.294621
   15.405000     32.256271
   15.420000     32.149510
   15.435000     32.025129
   15.449000     32.025129
   15.464000     31.942207
   15.479000     31.807461
   15.494000     31.782585
   15.509000     31.756671
   15.524000     31.593939
   15.539000     31.619852
   15.553000     31.553516
   15.568000     31.549369
   15.583000     31.503763
   15.598000     31.256036
   15.613000     31.357614
   15.628000     31.208357
   15.643000     31.155495
   15.657000     31.101596
   15.672000     31.191773
   15.687000     31.006237
   15.702000     30.991725
   15.717000     30.893257
   15.732000     30.783387
   15.747000     30.778204
   15.761000     30.698392
   15.776000     30.470360
   15.791000     30.280678
   15.806000     30.329394
   15.821000     30.501455
   15.836000     30.307628
   15.851000     30.114836
   15.866000     30.038134
   15.880000     30.054718
   15.895000     29.874365
   15.910000     29.776933
   15.925000     29.763458
   15.940000     29.763458
   15.955000     29.761385
   15.970000     29.605908
   15.984000     29.575849
   15.999000     29.653588
   16.014000     29.584142
   16.029000     29.379948
   16.044000     29.426591
   16.059000     29.329159
   16.074000     29.248311
   16.088000     29.286663
   16.103000     29.044119
   16.118000     28.978818
   16.133000     29.002658
   16.148000     29.075214
   16.163000     29.038936
   16.178000     28.994366
   16.193000     28.952905
   16.207000     28.762187
   16.222000     28.808830
   16.237000     28.655426
   16.252000     28.566286
   16.267000     28.494767
   16.282000     28.483365
   16.297000     28.340327
   16.312000     28.386970
   16.326000     28.405627
   16.341000     28.435686
   16.356000     28.423247
   16.371000     28.268807
   16.386000     28.035592
   16.401000     27.901882
   16.416000     27.928831
   16.430000     27.930904
   16.445000     27.903955
   16.460000     27.976511
   16.475000     27.904991
   16.490000     27.624097
   16.505000     27.654155
   16.520000     27.428196
   16.535000     27.423013
   16.549000     27.182542
   16.564000     27.115168
   16.579000     27.028102
   16.594000     26.959692
   16.609000     26.805251
   16.624000     26.897501
   16.639000     26.844639
   16.654000     26.714038
   16.668000     26.635263
   16.683000     26.724404
   16.698000     26.802141
   16.713000     26.611424
   16.728000     26.538868
   16.743000     26.380281
   16.758000     26.218585
   16.773000     26.264191
   16.788000     26.345040
   16.802000     26.314981
   16.817000     26.169869
   16.832000     26.245535
   16.847000     26.144992
   16.862000     26.090057
   16.877000     26.166760
   16.892000     26.095240
   16.907000     26.002991
   16.921000     25.805017
   16.936000     25.774958
   16.951000     25.736607
   16.966000     25.710694
   16.981000     25.640211
   16.996000     25.531378
   17.011000     25.512720
   17.026000     25.555217
   17.041000     25.479552
   17.055000     25.474370
   17.070000     25.339623
   17.085000     25.409069
   17.100000     25.221460
   17.115000     25.214205
   17.130000     25.182073
   17.145000     25.089823
   17.160000     25.152014
   17.175000     25.192437
   17.189000     25.231826
   17.204000     25.104334
   17.219000     25.083604
   17.234000     24.845206
   17.249000     24.873192
   17.264000     24.903251
   17.279000     24.932273
   17.294000     24.902214
   17.309000     24.837950
   17.323000     24.692839
   17.338000     24.628575
   17.353000     24.609918
   17.368000     24.570531
   17.383000     24.598516
   17.398000     24.533215
   17.413000     24.487609
   17.428000     24.453405
   17.443000     24.417126
   17.457000     24.401579
   17.472000     24.293781
   17.487000     24.322804
   17.502000     24.321767
   17.517000     24.228481
   17.532000     24.272015
   17.547000     24.306219
   17.562000     24.228481
   17.577000     24.258540
   17.591000     24.334206
   17.606000     24.292745
   17.621000     24.208788
   17.636000     24.201532
   17.651000     24.215007
   17.666000     24.190130
   17.681000     24.190130
   17.696000     24.174582
   17.711000     24.123793
   17.726000     24.082333
   17.740000     24.132085
   17.755000     24.169399
   17.770000     24.275125
   17.785000     24.213970
   17.800000     24.108245
   17.815000     24.052274
   17.830000     24.079223
   17.845000     23.974536
   17.860000     24.103064
   17.875000     24.127939
   17.889000     24.030507
   17.904000     24.104100
   17.919000     24.102027
   17.934000     24.009777
   17.949000     24.009777
   17.964000     23.948623
   17.979000     23.971426
   17.994000     24.034654
   18.009000     24.098917
   18.024000     24.065748
   18.038000     24.020142
   18.053000     24.117574
   18.068000     24.048127
   18.083000     24.005631
   18.098000     24.118611
   18.113000     24.157999
   18.128000     24.132085
   18.143000     24.138305
   18.158000     24.140378
   18.173000     24.234700
   18.188000     24.273051
   18.202000     24.103064
   18.217000     24.096844
   18.232000     24.172509
   18.247000     24.241956
   18.262000     24.175619
   18.277000     24.169399
   18.292000     24.335242
   18.307000     24.308292
   18.322000     24.383958
   18.337000     24.362191
   18.352000     24.215007
   18.366000     24.224336
   18.381000     24.418163
   18.396000     24.405725
   18.411000     24.429564
   18.426000     24.282380
   18.441000     24.293781
   18.456000     24.365301
   18.471000     24.433711
   18.486000     24.485536
   18.501000     24.471025
   18.516000     24.415053
   18.530000     24.416090
   18.545000     24.529069
   18.560000     24.537362
   18.575000     24.592297
   18.590000     24.674182
   18.605000     24.538398
   18.620000     24.572604
   18.635000     24.693876
   18.650000     24.610954
   18.665000     24.486573
   18.680000     24.637904
   18.695000     24.522851
   18.710000     24.597479
   18.724000     24.772650
   18.739000     24.683510
   18.754000     24.641014
   18.769000     24.808928
   18.784000     24.752957
   18.799000     24.720824
   18.814000     24.715642
   18.829000     24.769540
   18.844000     24.814111
   18.859000     24.771613
   18.874000     24.800636
   18.889000     24.858681
   18.903000     24.767467
   18.918000     24.753993
   18.933000     24.801673
   18.948000     24.899105
   18.963000     24.941602
   18.978000     24.840023
   18.993000     24.957149
   19.008000     24.955076
   19.023000     24.861790
   19.038000     24.862827
   19.053000     25.032815
   19.068000     25.042144
   19.083000     24.966478
   19.098000     24.968551
   19.112000     25.043180
   19.127000     25.064946
   19.142000     25.137502
   19.157000     25.152014
   19.172000     25.087750
   19.187000     25.127137
   19.202000     25.165489
   19.217000     24.957149
   19.232000     24.973734
   19.247000     25.124028
   19.262000     25.115736
   19.277000     25.163416
   19.292000     25.206949
   19.307000     25.289870
   19.321000     25.096042
   19.336000     25.198657
   19.351000     25.307490
   19.366000     25.269140
   19.381000     25.183109
   19.396000     25.089823
   19.411000     25.067019
   19.426000     25.294016
   19.441000     25.186218
   19.456000     25.080494
   19.471000     25.146831
   19.486000     25.228716
   19.501000     25.307490
   19.516000     25.254628
   19.531000     25.149941
   19.545000     25.171708
   19.560000     25.166525
   19.575000     25.147868
   19.590000     25.089823
   19.605000     25.055619
   19.620000     25.245300
   19.635000     25.166525
   19.650000     25.088786
   19.665000     25.288834
   19.680000     25.292980
   19.695000     24.980989
   19.710000     25.035924
   19.725000     25.138539
   19.740000     25.124028
   19.755000     25.158233
   19.770000     24.885630
   19.785000     24.963368
   19.799000     24.988245
   19.814000     24.968551
   19.829000     24.966478
   19.844000     24.969588
   19.859000     24.933310
   19.874000     24.940566
   19.889000     24.883558
   19.904000     24.937456
   19.919000     24.811001
   19.934000     24.776796
   19.949000     24.849352
   19.964000     24.809965
   19.979000     24.803746
   19.994000     24.786125
   20.009000     24.776796
   20.024000     24.668999
   20.039000     24.589187
   20.054000     24.542544
   20.068000     24.617173
   20.083000     24.582969
   20.098000     24.509376
   20.113000     24.420236
   20.128000     24.507303
   20.143000     24.462733
   20.158000     24.344571
   20.173000     24.248175
   20.188000     24.303110
   20.203000     24.238846
   20.218000     24.348716
   20.233000     24.209824
   20.248000     24.269942
   20.263000     24.229517
   20.278000     24.278234
   20.293000     24.168363
   20.308000     24.064712
   20.323000     24.073004
   20.338000     24.050201
   20.353000     24.120684
   20.368000     24.073004
   20.382000     23.839789
   20.397000     23.838752
   20.412000     23.855337
   20.427000     23.826314
   20.442000     23.812839
   20.457000     23.670838
   20.472000     23.643888
   20.487000     23.617976
   20.502000     23.487375
   20.517000     23.484265
   20.532000     23.426221
   20.547000     23.404453
   20.562000     23.446951
   20.577000     23.287328
   20.592000     23.307022
   20.607000     23.270744
   20.622000     23.172275
   20.637000     23.003323
   20.652000     23.175384
   20.667000     23.161909
   20.682000     23.048930
   20.697000     22.981556
   20.712000     22.945279
   20.727000     22.878942
   20.742000     22.886197
   20.757000     22.770108
   20.771000     22.666457
   20.786000     22.688223
   20.801000     22.626032
   20.816000     22.497505
   20.831000     22.589755
   20.846000     22.531710
   20.861000     22.428059
   20.876000     22.415621
   20.891000     22.339955
   20.906000     22.229048
   20.921000     22.239414
   20.936000     22.164785
   20.951000     22.073572
   20.966000     22.046622
   20.981000     22.027965
   20.996000     22.001016
   21.011000     21.959555
   21.026000     21.916021
   21.041000     22.012418
   21.056000     21.857977
   21.071000     21.754326
   21.086000     21.719084
   21.101000     21.709756
   21.116000     21.760545
   21.131000     21.592630
   21.146000     21.543913
   21.161000     21.448554
   21.176000     21.422641
   21.191000     21.341794
   21.206000     21.185280
   21.221000     21.170769
   21.236000     21.246434
   21.251000     21.155221
   21.266000     21.108579
   21.281000     20.995599
   21.296000     20.973832
   21.310000     20.886764
   21.325000     20.763419
   21.340000     20.772748
   21.355000     20.755128
   21.370000     20.735434
   21.385000     20.619345
   21.400000     20.606906
   21.415000     20.547825
   21.430000     20.575811
   21.445000     20.546788
   21.460000     20.618308
   21.475000     20.472159
   21.490000     20.358143
   21.505000     20.396495
   21.520000     20.414115
   21.535000     20.265894
   21.550000     20.066883
   21.565000     20.165351
   21.580000     20.259675
   21.595000     20.042007
   21.610000     20.082431
   21.625000     20.057554
   21.640000     19.883420
   21.655000     19.840924
   21.670000     19.833668
   21.685000     19.739346
   21.700000     19.726907
   21.715000     19.748673
   21.730000     19.743492
   21.745000     19.635694
   21.760000     19.591124
   21.775000     19.652278
   21.790000     19.565212
   21.805000     19.393150
   21.820000     19.407661
   21.835000     19.382785
   21.850000     19.240783
   21.865000     19.308156
   21.880000     19.230417
   21.895000     19.256331
   21.910000     19.202432
   21.925000     19.069758
   21.940000     19.018969
   21.955000     19.082197
   21.970000     19.110182
   21.985000     18.968180
   22.000000     18.914281
