# Supplementary material for: Changing the game of time resolved X-ray diffraction on the mechanochemistry playground by downsizing
Source: Nat Commun. 2021 Oct 21;12:6134. doi: 10.1038/s41467-021-26264-1 (PMC8531352; doi:10.1038/s41467-021-26264-1)
Supplement: Supplementary file 3 — Source Data. [file 41467_2021_26264_MOESM3_ESM.zip › PXRD_raw_data/reactionIIIa_cocrystal_FormI_normalized/000008.xy]

    3.140900     20.120222
    3.155600     20.393678
    3.170400     20.324540
    3.185100     20.432891
    3.199800     20.542274
    3.214500     20.917889
    3.229300     21.054102
    3.244000     21.181027
    3.258700     21.327558
    3.273500     21.450356
    3.288200     21.679441
    3.302900     22.147929
    3.317600     22.134514
    3.332400     22.202620
    3.347100     22.327482
    3.361800     22.377014
    3.376500     22.645310
    3.391300     23.232469
    3.406000     24.474890
    3.420700     25.325187
    3.435400     24.580146
    3.450200     23.527596
    3.464900     23.359394
    3.479600     23.463617
    3.494400     23.571968
    3.509100     23.493542
    3.523800     23.769063
    3.538500     23.891861
    3.553300     24.292242
    3.568000     24.659603
    3.582700     24.595625
    3.597400     24.583242
    3.612200     24.829869
    3.626900     25.093006
    3.641600     25.202389
    3.656400     25.134282
    3.671100     25.644047
    3.685800     26.110471
    3.700500     26.102216
    3.715300     26.179610
    3.730000     26.655321
    3.744700     26.881310
    3.759500     27.224936
    3.774200     27.695489
    3.788900     27.666594
    3.803600     27.802807
    3.818400     27.834796
    3.833100     27.976168
    3.847800     27.989584
    3.862600     28.168104
    3.877300     28.201125
    3.892000     28.504507
    3.906700     28.809953
    3.921500     28.905921
    3.936200     29.034910
    3.950900     29.048325
    3.965700     29.549834
    3.980400     29.790269
    3.995100     29.844961
    4.009800     30.185492
    4.024600     30.466172
    4.039300     30.497129
    4.054000     31.069841
    4.068800     31.247330
    4.083500     31.115245
    4.098200     31.412436
    4.113000     31.874733
    4.127700     32.351476
    4.142400     32.430933
    4.157100     32.765273
    4.171900     33.289484
    4.186600     33.525791
    4.201300     33.701217
    4.216100     33.868387
    4.230800     34.343066
    4.245500     34.583501
    4.260300     34.689789
    4.275000     34.993170
    4.289700     35.144862
    4.304500     35.488488
    4.319200     35.610254
    4.333900     35.896093
    4.348600     36.011667
    4.363400     36.090093
    4.378100     36.095252
    4.392800     36.945549
    4.407600     37.152962
    4.422300     37.343866
    4.437000     37.623514
    4.451800     37.763855
    4.466500     37.940311
    4.481200     38.241630
    4.496000     38.524374
    4.510700     38.877287
    4.525400     39.173446
    4.540200     39.269414
    4.554900     39.432456
    4.569600     39.742030
    4.584400     40.181624
    4.599100     40.240443
    4.613800     40.414837
    4.628600     40.788389
    4.643300     41.337366
    4.658000     41.690279
    4.672700     41.793471
    4.687500     42.276406
    4.702200     42.577724
    4.716900     43.030734
    4.731700     43.283553
    4.746400     43.368168
    4.761100     43.536370
    4.775900     43.887221
    4.790600     44.484698
    4.805300     45.065664
    4.820100     45.501131
    4.834800     45.467078
    4.849500     45.498035
    4.864300     46.004704
    4.879000     46.588767
    4.893700     46.798245
    4.908500     47.184180
    4.923200     47.477243
    4.938000     47.905486
    4.952700     48.822856
    4.967400     49.038526
    4.982200     49.054004
    4.996900     49.274834
    5.011600     50.222129
    5.026400     50.384139
    5.041100     50.648308
    5.055800     51.406764
    5.070600     51.864933
    5.085300     52.109496
    5.100000     52.670856
    5.114800     53.132121
    5.129500     53.356046
    5.144200     54.069097
    5.159000     54.687213
    5.173700     55.234126
    5.188400     55.613869
    5.203200     55.846049
    5.217900     55.990518
    5.232700     56.650941
    5.247400     57.225717
    5.262100     57.960438
    5.276900     58.439245
    5.291600     59.186349
    5.306300     59.394796
    5.321100     59.688890
    5.335800     60.692941
    5.350500     61.065461
    5.365300     61.372971
    5.380000     62.211916
    5.394800     62.703106
    5.409500     63.234541
    5.424200     63.784549
    5.439000     64.119921
    5.453700     64.818525
    5.468400     65.303524
    5.483200     66.193032
    5.497900     66.441723
    5.512600     66.883381
    5.527400     67.648028
    5.542100     68.058729
    5.556900     68.835759
    5.571600     69.270194
    5.586300     69.442523
    5.601100     70.485786
    5.615800     71.340209
    5.630600     71.667325
    5.645300     72.057389
    5.660000     72.841642
    5.674800     73.571204
    5.689500     74.069617
    5.704200     74.612402
    5.719000     74.930232
    5.733700     75.251157
    5.748500     75.592719
    5.763200     76.298547
    5.777900     77.051843
    5.792700     77.566767
    5.807400     77.884596
    5.822200     78.622413
    5.836900     78.968104
    5.851600     79.745134
    5.866400     79.915399
    5.881100     80.457152
    5.895900     81.010258
    5.910600     81.669650
    5.925300     82.147425
    5.940100     82.233073
    5.954800     82.776891
    5.969600     83.380560
    5.984300     84.943907
    5.999000     87.655771
    6.013800     90.866050
    6.028500     91.863909
    6.043300     89.504958
    6.058000     87.177996
    6.072700     86.114095
    6.087500     86.639338
    6.102200     86.915891
    6.117000     86.839529
    6.131700     87.110922
    6.146500     87.346198
    6.161200     87.504080
    6.175900     88.237770
    6.190700     88.856917
    6.205400     88.493684
    6.220200     88.139739
    6.234900     88.188238
    6.249600     88.749598
    6.264400     89.180937
    6.279100     89.290320
    6.293900     89.290320
    6.308600     89.468841
    6.323400     89.713404
    6.338100     89.485352
    6.352800     89.328501
    6.367600     89.454394
    6.382300     89.868191
    6.397100     89.937329
    6.411800     89.720628
    6.426600     89.492575
    6.441300     89.489480
    6.456000     89.431692
    6.470800     89.431692
    6.485500     89.505990
    6.500300     89.671096
    6.515000     89.883670
    6.529800     89.659744
    6.544500     89.517341
    6.559300     89.479160
    6.574000     89.373905
    6.588700     89.467809
    6.603500     89.419309
    6.618200     89.310958
    6.633000     88.901289
    6.647700     88.936374
    6.662500     88.868268
    6.677200     88.609258
    6.692000     88.203717
    6.706700     87.957090
    6.721500     88.102589
    6.736200     88.013845
    6.750900     87.866281
    6.765700     87.389538
    6.780400     86.778646
    6.795200     86.719827
    6.809900     86.964390
    6.824700     87.224432
    6.839400     87.293570
    6.854200     86.672359
    6.868900     85.748798
    6.883700     85.254512
    6.898400     85.241097
    6.913200     85.039874
    6.927900     84.747844
    6.942700     84.279355
    6.957400     84.312376
    6.972200     84.549716
    6.986900     83.918186
    7.001600     83.576623
    7.016400     83.461049
    7.031100     83.124645
    7.045900     82.679891
    7.060600     82.501370
    7.075400     82.555030
    7.090100     82.228946
    7.104900     81.902861
    7.119600     81.299193
    7.134400     80.882300
    7.149100     80.878173
    7.163900     80.547961
    7.178600     80.058834
    7.193400     79.818399
    7.208100     79.933973
    7.222900     79.638846
    7.237600     79.570740
    7.252400     79.381901
    7.267100     79.091933
    7.281900     78.614158
    7.296600     78.144638
    7.311400     77.795852
    7.326100     77.568831
    7.340900     77.367608
    7.355600     77.199406
    7.370400     77.109630
    7.385100     76.935237
    7.399900     76.589546
    7.414600     76.290291
    7.429400     75.651538
    7.444100     75.266635
    7.458900     75.363635
    7.473600     75.000402
    7.488400     74.774412
    7.503200     74.390542
    7.517900     74.140819
    7.532700     73.681618
    7.547400     73.073822
    7.562200     72.847834
    7.576900     72.554770
    7.591700     72.187410
    7.606400     71.781868
    7.621200     71.554847
    7.635900     70.707648
    7.650700     70.699392
    7.665400     70.235031
    7.680200     69.812980
    7.694900     69.603502
    7.709700     69.446651
    7.724400     68.974035
    7.739200     68.896642
    7.754000     68.610802
    7.768700     68.376558
    7.783500     68.130963
    7.798200     67.830676
    7.813000     67.483954
    7.827700     67.100083
    7.842500     66.727562
    7.857200     66.453074
    7.872000     66.200255
    7.886700     65.668821
    7.901500     65.268439
    7.916300     65.084758
    7.931000     64.906238
    7.945800     64.524430
    7.960500     64.193186
    7.975300     63.833049
    7.990000     63.710252
    8.004800     63.394487
    8.019600     63.140636
    8.034300     62.939413
    8.049100     62.741286
    8.063800     62.523553
    8.078600     61.734140
    8.093300     61.432822
    8.108100     61.095386
    8.122900     60.700164
    8.137600     60.879717
    8.152400     60.788908
    8.167100     60.374080
    8.181900     59.861219
    8.196600     59.729134
    8.211400     59.472189
    8.226200     59.274061
    8.240900     58.775648
    8.255700     58.646659
    8.270400     58.385585
    8.285200     58.134830
    8.300000     57.885108
    8.314700     57.434162
    8.329500     57.384631
    8.344200     57.272152
    8.359000     56.740717
    8.373800     56.466229
    8.388500     56.175229
    8.403300     55.961623
    8.418000     55.774848
    8.432800     55.861528
    8.447600     55.537508
    8.462300     55.010201
    8.477100     54.843031
    8.491800     54.840967
    8.506600     54.607756
    8.521400     54.327075
    8.536100     54.192927
    8.550900     53.991704
    8.565600     53.809055
    8.580400     53.687290
    8.595200     53.177525
    8.609900     52.614101
    8.624700     52.386049
    8.639500     52.051709
    8.654200     51.808178
    8.669000     51.761741
    8.683700     51.528530
    8.698500     50.939307
    8.713300     50.780393
    8.728000     50.856754
    8.742800     50.487330
    8.757600     50.141640
    8.772300     50.000268
    8.787100     49.683471
    8.801800     49.417238
    8.816600     49.204664
    8.831400     48.937398
    8.846100     48.593772
    8.860900     48.328570
    8.875700     48.279038
    8.890400     48.136635
    8.905200     48.018997
    8.920000     47.723870
    8.934700     47.467955
    8.949500     47.144967
    8.964300     47.141871
    8.979000     47.043840
    8.993800     47.008754
    9.008600     46.493831
    9.023300     46.132661
    9.038100     46.055268
    9.052900     45.871587
    9.067600     45.765301
    9.082400     45.506291
    9.097200     45.344280
    9.111900     45.072888
    9.126700     44.651867
    9.141500     44.637420
    9.156200     44.611623
    9.171000     44.435166
    9.185800     44.241166
    9.200500     44.190602
    9.215300     43.830465
    9.230100     43.469296
    9.244800     43.359914
    9.259600     43.185520
    9.274400     43.045180
    9.289100     42.706714
    9.303900     42.764500
    9.318700     42.567405
    9.333400     42.214491
    9.348200     42.060736
    9.363000     41.855385
    9.377800     41.652099
    9.392500     41.424047
    9.407300     41.263068
    9.422100     41.137175
    9.436800     41.040175
    9.451600     40.829666
    9.466400     40.641857
    9.481200     40.569623
    9.495900     40.181624
    9.510700     39.924679
    9.525500     39.796721
    9.540200     39.600658
    9.555000     39.396340
    9.569800     39.418009
    9.584600     39.006276
    9.599300     38.730756
    9.614100     38.588352
    9.628900     38.560490
    9.643600     38.240598
    9.658400     37.997067
    9.673200     38.159077
    9.688000     38.116768
    9.702700     37.748376
    9.717500     37.573982
    9.732300     37.322196
    9.747100     37.318068
    9.761800     37.039452
    9.776600     36.974442
    9.791400     36.870218
    9.806200     36.711304
    9.820900     36.522464
    9.835700     36.372837
    9.850500     36.167487
    9.865300     36.145816
    9.880000     35.991030
    9.894800     35.514287
    9.909600     35.585488
    9.924400     35.585488
    9.939100     35.414191
    9.953900     35.039606
    9.968700     34.787820
    9.983500     34.719714
    9.998200     34.592789
   10.013000     34.551512
   10.028000     34.388470
   10.043000     34.262577
   10.057000     34.174864
   10.072000     34.112950
   10.087000     33.817823
   10.102000     33.818855
   10.116000     33.665100
   10.131000     33.587707
   10.146000     33.414345
   10.161000     33.211058
   10.176000     33.199707
   10.190000     33.092389
   10.205000     32.833378
   10.220000     32.744634
   10.235000     32.650730
   10.249000     32.437124
   10.264000     32.402040
   10.279000     32.334965
   10.294000     32.124454
   10.309000     31.973796
   10.323000     31.942838
   10.338000     31.763285
   10.353000     31.664222
   10.368000     31.646679
   10.382000     31.478478
   10.397000     31.330915
   10.412000     31.251457
   10.427000     31.208117
   10.442000     31.275191
   10.456000     31.247330
   10.471000     31.219468
   10.486000     31.089447
   10.501000     30.918150
   10.516000     30.978000
   10.530000     30.969746
   10.545000     30.942915
   10.560000     31.103893
   10.575000     31.045075
   10.589000     30.931565
   10.604000     30.936724
   10.619000     30.818054
   10.634000     30.708671
   10.649000     30.523960
   10.663000     30.251534
   10.678000     30.112227
   10.693000     30.006971
   10.708000     30.143184
   10.722000     30.145248
   10.737000     29.965695
   10.752000     29.888301
   10.767000     29.759312
   10.782000     29.571505
   10.796000     29.396079
   10.811000     29.154612
   10.826000     29.053485
   10.841000     29.086506
   10.856000     29.015303
   10.870000     29.024591
   10.885000     28.758358
   10.900000     28.633497
   10.915000     28.538560
   10.930000     28.409571
   10.944000     28.317732
   10.959000     28.231051
   10.974000     28.356944
   10.989000     28.336306
   11.003000     28.317732
   11.018000     28.171200
   11.033000     28.152626
   11.048000     28.078327
   11.063000     28.149530
   11.077000     28.168104
   11.092000     28.010221
   11.107000     27.978232
   11.122000     28.049434
   11.137000     27.899807
   11.151000     27.888456
   11.166000     27.904967
   11.181000     27.729541
   11.196000     27.713030
   11.211000     27.658340
   11.225000     27.656276
   11.240000     27.704775
   11.255000     27.545861
   11.270000     27.609840
   11.284000     27.670722
   11.299000     27.665562
   11.314000     27.559276
   11.329000     27.442670
   11.344000     27.522127
   11.358000     27.438542
   11.373000     27.434414
   11.388000     27.819318
   11.403000     27.798679
   11.418000     27.787328
   11.432000     27.773914
   11.447000     27.448861
   11.462000     27.581977
   11.477000     27.784233
   11.492000     27.786297
   11.506000     27.631509
   11.521000     27.693425
   11.536000     27.462276
   11.551000     27.241447
   11.566000     27.061894
   11.580000     27.253830
   11.595000     27.279628
   11.610000     27.214617
   11.625000     27.076341
   11.640000     27.244543
   11.654000     27.134128
   11.669000     27.018554
   11.684000     27.144447
   11.699000     27.138255
   11.714000     27.071181
   11.728000     27.185723
   11.743000     27.278596
   11.758000     27.117618
   11.773000     27.132064
   11.788000     27.240415
   11.802000     27.309553
   11.817000     27.268276
   11.832000     27.428223
   11.847000     27.404489
   11.862000     27.566499
   11.876000     27.525223
   11.891000     27.450925
   11.906000     27.460212
   11.921000     27.608808
   11.936000     27.418935
   11.950000     27.370436
   11.965000     27.662468
   11.980000     27.821382
   11.995000     27.773914
   12.010000     27.836860
   12.024000     28.144370
   12.039000     28.187711
   12.054000     28.531337
   12.069000     28.719145
   12.084000     28.726369
   12.098000     28.701602
   12.113000     28.921400
   12.128000     29.145324
   12.143000     29.284633
   12.158000     29.236133
   12.172000     29.152548
   12.187000     29.001889
   12.202000     28.803762
   12.217000     28.691283
   12.232000     28.441560
   12.246000     28.408539
   12.261000     28.458071
   12.276000     28.500380
   12.291000     28.644848
   12.306000     28.728432
   12.320000     28.891474
   12.335000     28.748039
   12.350000     28.688187
   12.365000     28.766613
   12.380000     28.887347
   12.394000     28.993634
   12.409000     29.058644
   12.424000     29.021495
   12.439000     29.091666
   12.454000     29.324878
   12.468000     29.523004
   12.483000     29.783047
   12.498000     29.962599
   12.513000     30.299002
   12.528000     30.302098
   12.543000     30.420768
   12.557000     30.417672
   12.572000     30.367108
   12.587000     30.119449
   12.602000     30.122545
   12.617000     30.292811
   12.631000     30.068886
   12.646000     29.946089
   12.661000     30.099843
   12.676000     30.232960
   12.691000     30.322736
   12.705000     30.356790
   12.720000     30.378460
   12.735000     30.334087
   12.750000     30.413544
   12.765000     30.474428
   12.779000     30.496097
   12.794000     30.752012
   12.809000     30.861394
   12.824000     31.015150
   12.839000     31.125564
   12.854000     31.070872
   12.868000     31.235978
   12.883000     31.289638
   12.898000     31.454744
   12.913000     31.731296
   12.928000     31.952126
   12.942000     32.114136
   12.957000     32.214231
   12.972000     32.049125
   12.987000     31.995466
   13.002000     32.133742
   13.017000     31.968636
   13.031000     32.019200
   13.046000     32.348380
   13.061000     32.559922
   13.076000     32.767336
   13.091000     32.838538
   13.105000     32.738442
   13.120000     32.862272
   13.135000     32.962368
   13.150000     32.841634
   13.165000     32.785910
   13.179000     32.758049
   13.194000     32.619772
   13.209000     32.752889
   13.224000     32.883942
   13.239000     32.943793
   13.254000     33.095484
   13.268000     33.103739
   13.283000     33.004676
   13.298000     33.166686
   13.313000     33.287420
   13.328000     33.228600
   13.343000     33.298771
   13.357000     33.622791
   13.372000     33.643429
   13.387000     33.585643
   13.402000     33.552621
   13.417000     33.637238
   13.431000     33.744557
   13.446000     34.122237
   13.461000     34.267736
   13.476000     34.139779
   13.491000     34.212013
   13.506000     34.435938
   13.520000     34.368864
   13.535000     34.426651
   13.550000     34.427683
   13.565000     34.399821
   13.580000     34.378151
   13.595000     34.466895
   13.609000     34.663990
   13.624000     34.420459
   13.639000     34.545320
   13.654000     34.600012
   13.669000     34.776469
   13.683000     34.949830
   13.698000     34.974596
   13.713000     35.136606
   13.728000     34.937448
   13.743000     34.882756
   13.758000     34.889979
   13.772000     34.924032
   13.787000     34.972532
   13.802000     35.115968
   13.817000     35.061277
   13.832000     35.326478
   13.847000     35.449275
   13.861000     35.616445
   13.876000     35.789807
   13.891000     35.745434
   13.906000     35.660818
   13.921000     35.526669
   13.936000     35.479201
   13.950000     35.277978
   13.965000     35.165500
   13.980000     35.152085
   13.995000     35.323382
   14.010000     35.202648
   14.025000     35.354339
   14.039000     35.452371
   14.054000     35.348149
   14.069000     35.179947
   14.084000     35.286233
   14.099000     35.365691
   14.114000     35.351244
   14.128000     35.319254
   14.143000     35.302744
   14.158000     35.384265
   14.173000     35.317190
   14.188000     35.200585
   14.203000     35.296553
   14.217000     35.280042
   14.232000     35.332670
   14.247000     35.217096
   14.262000     35.395616
   14.277000     35.421414
   14.292000     35.338861
   14.306000     35.425542
   14.321000     35.320286
   14.336000     35.191297
   14.351000     35.329574
   14.366000     35.427606
   14.381000     35.302744
   14.395000     35.049926
   14.410000     35.127319
   14.425000     35.151053
   14.440000     35.230510
   14.455000     35.243925
   14.470000     35.009681
   14.484000     34.999362
   14.499000     34.981820
   14.514000     35.081915
   14.529000     35.073659
   14.544000     35.064373
   14.559000     35.088106
   14.573000     35.141766
   14.588000     35.015873
   14.603000     34.948798
   14.618000     35.112872
   14.633000     34.940543
   14.648000     34.941575
   14.662000     34.926096
   14.677000     34.891011
   14.692000     34.849735
   14.707000     34.651608
   14.722000     34.807426
   14.737000     34.758926
   14.752000     34.750671
   14.766000     34.722810
   14.781000     34.665022
   14.796000     34.477215
   14.811000     34.459672
   14.826000     34.637161
   14.841000     34.542225
   14.855000     34.255353
   14.870000     34.128428
   14.885000     34.204790
   14.900000     34.089215
   14.915000     34.137715
   14.930000     34.206853
   14.945000     34.042780
   14.959000     33.879737
   14.974000     33.942684
   14.989000     33.741461
   15.004000     33.769323
   15.019000     33.836397
   15.034000     33.834334
   15.048000     33.821950
   15.063000     33.761067
   15.078000     33.664068
   15.093000     33.644461
   15.108000     33.605248
   15.123000     33.549526
   15.138000     33.422601
   15.152000     33.507217
   15.167000     33.392674
   15.182000     33.366877
   15.197000     33.287420
   15.212000     33.212090
   15.227000     33.005708
   15.242000     32.992293
   15.256000     33.028410
   15.271000     32.894262
   15.286000     32.858144
   15.301000     32.883942
   15.316000     32.693039
   15.331000     32.576432
   15.345000     32.527933
   15.360000     32.573336
   15.375000     32.504198
   15.390000     32.487688
   15.405000     32.388624
   15.420000     32.249316
   15.435000     32.089370
   15.449000     32.093497
   15.464000     32.049125
   15.479000     32.043965
   15.494000     31.826233
   15.509000     31.796306
   15.524000     31.726137
   15.539000     31.672477
   15.553000     31.492925
   15.568000     31.411404
   15.583000     31.277255
   15.598000     31.417595
   15.613000     31.407276
   15.628000     31.313372
   15.643000     31.166841
   15.657000     31.125564
   15.672000     31.109053
   15.687000     30.957362
   15.702000     31.008958
   15.717000     31.005862
   15.732000     30.720023
   15.747000     30.619927
   15.761000     30.630246
   15.776000     30.547693
   15.791000     30.448629
   15.806000     30.358854
   15.821000     30.236056
   15.836000     30.284555
   15.851000     30.180333
   15.866000     29.932674
   15.880000     29.906876
   15.895000     29.860440
   15.910000     29.854248
   15.925000     29.620005
   15.940000     29.526100
   15.955000     29.844961
   15.970000     29.766536
   15.984000     29.654058
   15.999000     29.469345
   16.014000     29.331069
   16.029000     29.236133
   16.044000     29.293920
   16.059000     29.147388
   16.074000     29.239229
   16.088000     29.266058
   16.103000     29.143261
   16.118000     29.144292
   16.133000     29.120559
   16.148000     29.066899
   16.163000     28.822336
   16.178000     28.877028
   16.193000     28.937910
   16.207000     28.629369
   16.222000     28.622145
   16.237000     28.797571
   16.252000     28.807890
   16.267000     28.513795
   16.282000     28.511731
   16.297000     28.570549
   16.312000     28.558167
   16.326000     28.410603
   16.341000     28.171200
   16.356000     28.082455
   16.371000     28.071105
   16.386000     28.181519
   16.401000     28.138179
   16.416000     27.994742
   16.430000     27.845115
   16.445000     27.790424
   16.460000     27.773914
   16.475000     27.613967
   16.490000     27.696520
   16.505000     27.660404
   16.520000     27.594361
   16.535000     27.325032
   16.549000     27.346702
   16.564000     27.157862
   16.579000     26.991724
   16.594000     26.985533
   16.609000     26.847256
   16.624000     26.827650
   16.639000     26.929809
   16.654000     26.836938
   16.668000     26.574832
   16.683000     26.492279
   16.698000     26.562448
   16.713000     26.526332
   16.728000     26.447906
   16.743000     26.430364
   16.758000     26.373609
   16.773000     26.348843
   16.788000     26.227078
   16.802000     26.141429
   16.817000     26.112535
   16.832000     26.178578
   16.847000     26.085705
   16.862000     26.007280
   16.877000     26.004184
   16.892000     25.898930
   16.907000     25.776132
   16.921000     25.842174
   16.936000     25.863845
   16.951000     25.807089
   16.966000     25.796770
   16.981000     25.731760
   16.996000     25.591419
   17.011000     25.594515
   17.026000     25.514026
   17.041000     25.441792
   17.055000     25.490292
   17.070000     25.424249
   17.085000     25.356144
   17.100000     25.388133
   17.115000     25.148729
   17.130000     25.080623
   17.145000     25.214771
   17.160000     25.120868
   17.175000     25.069272
   17.189000     24.993943
   17.204000     25.209613
   17.219000     25.020772
   17.234000     24.990847
   17.249000     24.936155
   17.264000     24.811294
   17.279000     24.815421
   17.294000     24.790656
   17.309000     24.746284
   17.323000     24.652379
   17.338000     24.598720
   17.353000     24.662699
   17.368000     24.586337
   17.383000     24.622454
   17.398000     24.483146
   17.413000     24.472827
   17.428000     24.538869
   17.443000     24.488305
   17.457000     24.494497
   17.472000     24.292242
   17.487000     24.291210
   17.502000     24.334551
   17.517000     24.176668
   17.532000     24.271604
   17.547000     24.447029
   17.562000     24.291210
   17.577000     24.278827
   17.591000     24.168413
   17.606000     24.095147
   17.621000     24.167381
   17.636000     24.174604
   17.651000     24.077604
   17.666000     24.132296
   17.681000     23.976477
   17.696000     24.004339
   17.711000     24.075540
   17.726000     24.041487
   17.740000     24.203498
   17.755000     24.236519
   17.770000     24.028072
   17.785000     24.014658
   17.800000     24.020850
   17.815000     23.980605
   17.830000     24.059030
   17.845000     23.967190
   17.860000     24.024976
   17.875000     23.991955
   17.889000     23.933137
   17.904000     23.910434
   17.919000     24.011562
   17.934000     24.124040
   17.949000     23.918690
   17.964000     23.997115
   17.979000     23.968222
   17.994000     23.905275
   18.009000     24.113721
   18.024000     24.224136
   18.038000     24.041487
   18.053000     23.977509
   18.068000     24.064190
   18.083000     23.965126
   18.098000     24.041487
   18.113000     24.040456
   18.128000     23.967190
   18.143000     23.981637
   18.158000     24.070381
   18.173000     24.180796
   18.188000     24.147774
   18.202000     24.182860
   18.217000     24.097211
   18.232000     24.152934
   18.247000     24.321136
   18.262000     24.265413
   18.277000     24.342806
   18.292000     24.394401
   18.307000     24.423295
   18.322000     24.424327
   18.337000     24.428455
   18.352000     24.315976
   18.366000     24.257157
   18.381000     24.385115
   18.396000     24.394401
   18.411000     24.373763
   18.426000     24.360348
   18.441000     24.338678
   18.456000     24.393369
   18.471000     24.272635
   18.486000     24.373763
   18.501000     24.347966
   18.516000     24.391306
   18.530000     24.458380
   18.545000     24.468700
   18.560000     24.496561
   18.575000     24.508944
   18.590000     24.536805
   18.605000     24.579114
   18.620000     24.614199
   18.635000     24.546093
   18.650000     24.520294
   18.665000     24.544029
   18.680000     24.552284
   18.695000     24.503784
   18.710000     24.537837
   18.724000     24.654443
   18.739000     24.623486
   18.754000     24.590465
   18.769000     24.632774
   18.784000     24.686432
   18.799000     24.649284
   18.814000     24.646188
   18.829000     24.777241
   18.844000     24.875273
   18.859000     24.776209
   18.874000     24.759699
   18.889000     24.798911
   18.903000     24.859794
   18.918000     24.785496
   18.933000     24.756603
   18.948000     24.857730
   18.963000     25.101261
   18.978000     24.982591
   18.993000     24.989815
   19.008000     24.874241
   19.023000     24.913454
   19.038000     24.951634
   19.053000     24.906230
   19.068000     24.997038
   19.083000     25.105389
   19.098000     24.923773
   19.112000     25.022836
   19.127000     25.081655
   19.142000     25.022836
   19.157000     24.932027
   19.172000     25.059985
   19.187000     25.049665
   19.202000     25.105389
   19.217000     25.164208
   19.232000     25.049665
   19.247000     25.040379
   19.262000     24.961954
   19.277000     25.098165
   19.292000     25.139442
   19.307000     25.232314
   19.321000     25.090942
   19.336000     25.174527
   19.351000     25.186910
   19.366000     25.271527
   19.381000     25.119836
   19.396000     25.068240
   19.411000     25.044507
   19.426000     25.049665
   19.441000     25.245729
   19.456000     25.138410
   19.471000     25.195165
   19.486000     25.235410
   19.501000     25.207549
   19.516000     25.206517
   19.531000     25.182782
   19.545000     25.178654
   19.560000     25.114676
   19.575000     25.119836
   19.590000     25.180718
   19.605000     25.191038
   19.620000     25.204453
   19.635000     25.094038
   19.650000     25.120868
   19.665000     25.050697
   19.680000     25.069272
   19.695000     25.121900
   19.710000     25.137378
   19.725000     25.021804
   19.740000     24.970208
   19.755000     25.018708
   19.770000     24.945443
   19.785000     24.970208
   19.799000     24.936155
   19.814000     25.041411
   19.829000     24.966080
   19.844000     24.994975
   19.859000     24.989815
   19.874000     24.953698
   19.889000     24.879401
   19.904000     24.907262
   19.919000     24.838124
   19.934000     24.886623
   19.949000     24.772081
   19.964000     24.684368
   19.979000     24.709135
   19.994000     24.713263
   20.009000     24.717390
   20.024000     24.778273
   20.039000     24.631742
   20.054000     24.570858
   20.068000     24.549189
   20.083000     24.520294
   20.098000     24.565699
   20.113000     24.473859
   20.128000     24.486241
   20.143000     24.418136
   20.158000     24.428455
   20.173000     24.442901
   20.188000     24.456316
   20.203000     24.408848
   20.218000     24.338678
   20.233000     24.263349
   20.248000     24.247870
   20.263000     24.342806
   20.278000     24.270572
   20.293000     24.215881
   20.308000     24.163253
   20.323000     24.145711
   20.338000     24.158093
   20.353000     24.100307
   20.368000     23.958935
   20.382000     23.971318
   20.397000     23.869158
   20.412000     23.796924
   20.427000     23.809308
   20.442000     23.791765
   20.457000     23.629755
   20.472000     23.671031
   20.487000     23.538946
   20.502000     23.462585
   20.517000     23.433691
   20.532000     23.418212
   20.547000     23.422340
   20.562000     23.283033
   20.577000     23.339787
   20.592000     23.349075
   20.607000     23.128245
   20.622000     23.081810
   20.637000     23.142692
   20.652000     23.043628
   20.667000     23.043628
   20.682000     23.026086
   20.697000     23.030214
   20.712000     22.973458
   20.727000     22.819704
   20.742000     22.654598
   20.757000     22.697938
   20.771000     22.715481
   20.786000     22.658725
   20.801000     22.539024
   20.816000     22.550375
   20.831000     22.560693
   20.846000     22.406939
   20.861000     22.466790
   20.876000     22.498779
   20.891000     22.371854
   20.906000     22.190237
   20.921000     22.245961
   20.936000     22.186109
   20.951000     21.932260
   20.966000     21.832164
   20.981000     22.051961
   20.996000     22.098398
   21.011000     21.968376
   21.026000     21.803270
   21.041000     21.793983
   21.056000     21.774377
   21.071000     21.688728
   21.086000     21.625781
   21.101000     21.639196
   21.116000     21.611335
   21.131000     21.580377
   21.146000     21.475122
   21.161000     21.388442
   21.176000     21.441069
   21.191000     21.299697
   21.206000     21.352325
   21.221000     21.322400
   21.236000     21.255325
   21.251000     21.037592
   21.266000     21.130463
   21.281000     21.088155
   21.296000     20.956071
   21.310000     21.000442
   21.325000     20.819858
   21.340000     20.837400
   21.355000     20.746593
   21.370000     20.729050
   21.385000     20.696029
   21.400000     20.620699
   21.415000     20.586646
   21.430000     20.687773
   21.445000     20.516476
   21.460000     20.544338
   21.475000     20.406061
   21.490000     20.262625
   21.505000     20.254371
   21.520000     20.272944
   21.535000     20.315253
   21.550000     20.243019
   21.565000     20.271912
   21.580000     20.088233
   21.595000     19.996392
   21.610000     20.062434
   21.625000     20.102679
   21.640000     20.046956
   21.655000     19.962339
   21.670000     19.809617
   21.685000     19.787946
   21.700000     19.784850
   21.715000     19.693010
   21.730000     19.655861
   21.745000     19.672372
   21.760000     19.624904
   21.775000     19.462894
   21.790000     19.601170
   21.805000     19.442256
   21.820000     19.352479
   21.835000     19.415426
   21.850000     19.305011
   21.865000     19.234841
   21.880000     19.242064
   21.895000     19.185310
   21.910000     19.137841
   21.925000     19.101725
   21.940000     19.178086
   21.955000     19.102757
   21.970000     19.027427
   21.985000     19.025363
   22.000000     19.009884
