# Supplementary material for: Changing the game of time resolved X-ray diffraction on the mechanochemistry playground by downsizing
Source: Nat Commun. 2021 Oct 21;12:6134. doi: 10.1038/s41467-021-26264-1 (PMC8531352; doi:10.1038/s41467-021-26264-1)
Supplement: Supplementary file 3 — Source Data. [file 41467_2021_26264_MOESM3_ESM.zip › PXRD_raw_data/reactionIIIa_cocrystal_FormI_normalized/000148.xy]

    3.140900     20.328038
    3.155600     20.343983
    3.170400     20.504490
    3.185100     20.527875
    3.199800     20.836133
    3.214500     21.161399
    3.229300     21.333598
    3.244000     21.390998
    3.258700     21.516427
    3.273500     21.783230
    3.288200     22.059600
    3.302900     22.026648
    3.317600     22.440139
    3.332400     22.832372
    3.347100     22.907841
    3.361800     22.991815
    3.376500     23.413810
    3.391300     23.827302
    3.406000     24.112175
    3.420700     24.200400
    3.435400     24.065404
    3.450200     23.732698
    3.464900     23.729509
    3.479600     23.718880
    3.494400     24.073908
    3.509100     24.156819
    3.523800     24.422559
    3.538500     24.479959
    3.553300     24.484210
    3.568000     24.676606
    3.582700     25.007187
    3.597400     25.117735
    3.612200     25.368593
    3.626900     25.554611
    3.641600     25.556737
    3.656400     25.526974
    3.671100     25.751258
    3.685800     26.286990
    3.700500     26.569737
    3.715300     27.047006
    3.730000     27.290423
    3.744700     27.326564
    3.759500     27.515772
    3.774200     27.302117
    3.788900     27.639075
    3.803600     28.138666
    3.818400     28.114217
    3.833100     28.062132
    3.847800     28.352320
    3.862600     28.304487
    3.877300     28.392713
    3.892000     29.211191
    3.906700     29.169736
    3.921500     29.289850
    3.936200     29.429098
    3.950900     29.454609
    3.965700     29.806449
    3.980400     29.989278
    3.995100     30.283718
    4.009800     30.547332
    4.024600     30.730161
    4.039300     31.040545
    4.054000     31.480611
    4.068800     31.763358
    4.083500     31.836702
    4.098200     31.780365
    4.113000     32.143897
    4.127700     32.623292
    4.142400     32.834821
    4.157100     33.019776
    4.171900     33.306774
    4.186600     33.458778
    4.201300     33.726644
    4.216100     34.274068
    4.230800     34.413315
    4.245500     34.708818
    4.260300     35.124435
    4.275000     35.558123
    4.289700     35.868507
    4.304500     35.834492
    4.319200     36.022637
    4.333900     36.262865
    4.348600     36.403176
    4.363400     36.807101
    4.378100     37.034574
    4.392800     37.388539
    4.407600     37.677665
    4.422300     37.805220
    4.437000     37.706364
    4.451800     37.912579
    4.466500     38.399414
    4.481200     38.737435
    4.496000     38.789520
    4.510700     39.009553
    4.525400     39.235963
    4.540200     39.452807
    4.554900     39.454932
    4.569600     39.705791
    4.584400     40.098024
    4.599100     40.322308
    4.613800     40.412660
    4.628600     40.906935
    4.643300     41.416093
    4.658000     42.113395
    4.672700     42.214376
    4.687500     42.474801
    4.702200     42.695896
    4.716900     42.689519
    4.731700     43.068995
    4.746400     43.325168
    4.761100     43.683386
    4.775900     44.185103
    4.790600     44.870712
    4.805300     45.148145
    4.820100     45.544629
    4.834800     45.699820
    4.849500     45.696632
    4.864300     46.053786
    4.879000     46.771283
    4.893700     47.093360
    4.908500     47.255993
    4.923200     47.858691
    4.938000     48.530481
    4.952700     48.550677
    4.967400     48.734570
    4.982200     49.418053
    4.996900     49.542419
    5.011600     50.220588
    5.026400     50.891315
    5.041100     51.265477
    5.055800     51.314372
    5.070600     51.592868
    5.085300     52.030808
    5.100000     52.430480
    5.114800     53.347814
    5.129500     53.588043
    5.144200     53.785754
    5.159000     54.353374
    5.173700     55.249449
    5.188400     55.738411
    5.203200     56.006276
    5.217900     56.655744
    5.232700     57.196791
    5.247400     57.501860
    5.262100     58.018459
    5.276900     58.682808
    5.291600     59.213226
    5.306300     59.838245
    5.321100     59.992374
    5.335800     60.358032
    5.350500     61.170133
    5.365300     62.155497
    5.380000     62.836854
    5.394800     62.898506
    5.409500     63.254597
    5.424200     64.461056
    5.439000     65.131784
    5.453700     64.967025
    5.468400     65.502757
    5.483200     66.116085
    5.497900     66.745357
    5.512600     66.973893
    5.527400     67.673320
    5.542100     68.518373
    5.556900     69.097686
    5.571600     69.610033
    5.586300     70.091553
    5.601100     70.434889
    5.615800     71.028020
    5.630600     71.763589
    5.645300     72.266368
    5.660000     72.859499
    5.674800     73.399484
    5.689500     74.448625
    5.704200     75.247970
    5.719000     75.519025
    5.733700     75.757128
    5.748500     76.288608
    5.763200     76.836032
    5.777900     77.111338
    5.792700     77.901118
    5.807400     78.716407
    5.822200     79.383945
    5.836900     79.921803
    5.851600     80.356554
    5.866400     80.787053
    5.881100     81.131451
    5.895900     81.851075
    5.910600     82.318777
    5.925300     82.620658
    5.940100     83.380674
    5.954800     84.218286
    5.969600     85.456634
    5.984300     86.700296
    5.999000     88.572169
    6.013800     89.686150
    6.028500     90.043304
    6.043300     89.810516
    6.058000     89.408717
    6.072700     88.778382
    6.087500     88.185251
    6.102200     87.885496
    6.117000     88.104466
    6.131700     87.979036
    6.146500     87.967344
    6.161200     88.640197
    6.175900     88.917630
    6.190700     89.014359
    6.205400     88.655079
    6.220200     88.928260
    6.234900     88.810271
    6.249600     88.944204
    6.264400     89.302421
    6.279100     89.088766
    6.293900     89.285414
    6.308600     89.502258
    6.323400     90.301604
    6.338100     90.370696
    6.352800     90.327114
    6.367600     90.825642
    6.382300     90.897923
    6.397100     91.185986
    6.411800     91.818447
    6.426600     92.291464
    6.441300     92.264890
    6.456000     91.430467
    6.470800     90.977645
    6.485500     90.610924
    6.500300     90.231448
    6.515000     90.353688
    6.529800     90.215503
    6.544500     90.377073
    6.559300     90.686395
    6.574000     90.972331
    6.588700     90.963827
    6.603500     90.721472
    6.618200     90.714031
    6.633000     90.541832
    6.647700     90.182552
    6.662500     89.826460
    6.677200     89.432102
    6.692000     89.228014
    6.706700     88.844285
    6.721500     88.525398
    6.736200     88.094900
    6.750900     87.880181
    6.765700     87.894000
    6.780400     88.023681
    6.795200     87.795145
    6.809900     87.817467
    6.824700     87.576175
    6.839400     86.930958
    6.854200     86.710926
    6.868900     86.094410
    6.883700     85.667100
    6.898400     85.608637
    6.913200     85.543797
    6.927900     85.287623
    6.942700     85.078220
    6.957400     84.687051
    6.972200     84.199152
    6.986900     84.146004
    7.001600     84.003568
    7.016400     83.650665
    7.031100     83.108556
    7.045900     82.685498
    7.060600     82.439954
    7.075400     82.580265
    7.090100     82.225237
    7.104900     81.753283
    7.119600     81.703324
    7.134400     81.270699
    7.149100     81.113381
    7.163900     80.802997
    7.178600     80.647805
    7.193400     80.699890
    7.208100     80.528753
    7.222900     80.104632
    7.237600     79.735785
    7.252400     79.595474
    7.267100     79.247887
    7.281900     79.189424
    7.296600     78.672825
    7.311400     78.618615
    7.326100     78.369883
    7.340900     77.918124
    7.355600     77.556719
    7.370400     77.441918
    7.385100     76.883864
    7.399900     77.248460
    7.414600     76.910439
    7.429400     76.187626
    7.444100     75.955901
    7.458900     75.543473
    7.473600     75.488199
    7.488400     75.136359
    7.503200     74.747316
    7.517900     74.760071
    7.532700     74.035133
    7.547400     73.750260
    7.562200     73.503654
    7.576900     72.734071
    7.591700     72.489590
    7.606400     72.392861
    7.621200     72.086728
    7.635900     71.918781
    7.650700     71.079042
    7.665400     70.627285
    7.680200     70.145764
    7.694900     69.969313
    7.709700     69.976754
    7.724400     69.375119
    7.739200     69.133827
    7.754000     68.754350
    7.768700     68.397195
    7.783500     68.254759
    7.798200     68.233500
    7.813000     68.122952
    7.827700     67.726468
    7.842500     67.121644
    7.857200     67.002593
    7.872000     66.957949
    7.886700     66.305291
    7.901500     65.992781
    7.916300     65.508072
    7.931000     64.856477
    7.945800     64.587548
    7.960500     64.359012
    7.975300     64.172995
    7.990000     63.978473
    8.004800     63.510771
    8.019600     63.175939
    8.034300     62.857050
    8.049100     62.669970
    8.063800     62.316004
    8.078600     62.154434
    8.093300     61.835547
    8.108100     61.543233
    8.122900     61.270052
    8.137600     61.194582
    8.152400     60.641843
    8.167100     60.404803
    8.181900     60.531295
    8.196600     59.899897
    8.211400     59.658605
    8.226200     59.721320
    8.240900     59.458769
    8.255700     58.773160
    8.270400     58.498916
    8.285200     58.211917
    8.300000     58.216170
    8.314700     57.826063
    8.329500     57.512490
    8.344200     57.389186
    8.359000     57.255254
    8.373800     57.181910
    8.388500     56.731214
    8.403300     56.445278
    8.418000     56.324101
    8.432800     55.921240
    8.447600     55.615107
    8.462300     55.642744
    8.477100     55.589596
    8.491800     55.041109
    8.506600     54.845524
    8.521400     54.797691
    8.536100     54.871035
    8.550900     54.997528
    8.565600     54.671199
    8.580400     54.129089
    8.595200     53.793194
    8.609900     53.440292
    8.624700     53.011919
    8.639500     52.649450
    8.654200     52.260406
    8.669000     51.929826
    8.683700     51.812900
    8.698500     51.689597
    8.713300     51.278232
    8.728000     50.864741
    8.742800     50.780767
    8.757600     50.337513
    8.772300     50.216335
    8.787100     49.921895
    8.801800     49.582812
    8.816600     49.358527
    8.831400     49.026883
    8.846100     49.030073
    8.860900     48.890825
    8.875700     48.264741
    8.890400     48.229664
    8.905200     48.034080
    8.920000     47.780033
    8.934700     47.466459
    8.949500     47.356974
    8.964300     47.262371
    8.979000     46.779787
    8.993800     46.697939
    9.008600     46.645854
    9.023300     46.309959
    9.038100     46.096304
    9.052900     45.852886
    9.067600     45.533999
    9.082400     45.602028
    9.097200     45.571202
    9.111900     45.334162
    9.126700     44.968504
    9.141500     44.820752
    9.156200     44.703827
    9.171000     44.695323
    9.185800     44.464661
    9.200500     44.493361
    9.215300     44.068177
    9.230100     43.810941
    9.244800     43.582405
    9.259600     43.278399
    9.274400     43.082813
    9.289100     42.932937
    9.303900     42.650189
    9.318700     42.493934
    9.333400     42.418464
    9.348200     42.013476
    9.363000     41.950762
    9.377800     41.833836
    9.392500     41.804074
    9.407300     41.685022
    9.422100     41.243893
    9.436800     40.949454
    9.451600     40.972839
    9.466400     40.786821
    9.481200     40.779381
    9.495900     40.537026
    9.510700     40.246837
    9.525500     39.960901
    9.540200     39.559103
    9.555000     39.504892
    9.569800     39.325252
    9.584600     38.956404
    9.599300     38.962783
    9.614100     38.835227
    9.628900     38.809717
    9.643600     38.576928
    9.658400     38.391974
    9.673200     38.155997
    9.688000     38.009308
    9.702700     37.568180
    9.717500     37.498024
    9.732300     37.453380
    9.747100     37.376847
    9.761800     37.115359
    9.776600     37.001622
    9.791400     37.011189
    9.806200     36.973985
    9.820900     36.515850
    9.835700     36.316014
    9.850500     36.311761
    9.865300     36.271369
    9.880000     36.046022
    9.894800     36.080036
    9.909600     35.981181
    9.924400     35.655916
    9.939100     35.434820
    9.953900     35.373168
    9.968700     35.161639
    9.983500     35.159514
    9.998200     35.009636
   10.013000     34.885270
   10.028000     34.809799
   10.043000     34.609964
   10.057000     34.338909
   10.072000     34.029588
   10.087000     33.899906
   10.102000     33.704322
   10.116000     33.866955
   10.131000     33.755344
   10.146000     33.570388
   10.161000     33.375867
   10.176000     33.200479
   10.190000     33.329097
   10.205000     33.199416
   10.220000     32.926235
   10.235000     32.798680
   10.249000     32.683880
   10.264000     32.544632
   10.279000     32.453218
   10.294000     32.427707
   10.309000     32.274641
   10.323000     32.233186
   10.338000     31.961068
   10.353000     31.971698
   10.368000     31.856898
   10.382000     31.856898
   10.397000     31.802687
   10.412000     31.508247
   10.427000     31.545451
   10.442000     31.568836
   10.456000     31.302033
   10.471000     31.153219
   10.486000     31.257389
   10.501000     31.518876
   10.516000     31.522066
   10.530000     31.551829
   10.545000     31.332859
   10.560000     31.417896
   10.575000     31.575214
   10.589000     31.581592
   10.604000     31.701705
   10.619000     31.566710
   10.634000     31.692140
   10.649000     31.457225
   10.663000     31.270144
   10.678000     31.101133
   10.693000     30.940627
   10.708000     30.711028
   10.722000     30.279466
   10.737000     30.091322
   10.752000     30.059433
   10.767000     29.859597
   10.782000     29.807512
   10.796000     29.679957
   10.811000     29.638501
   10.826000     29.535394
   10.841000     29.263277
   10.856000     29.212255
   10.870000     29.113400
   10.885000     29.160169
   10.900000     29.127218
   10.915000     28.871045
   10.930000     28.639319
   10.944000     28.634005
   10.959000     28.827464
   10.974000     28.656327
   10.989000     28.409721
   11.003000     28.358699
   11.018000     28.422476
   11.033000     28.386335
   11.048000     28.232206
   11.063000     28.214135
   11.077000     28.157799
   11.092000     28.270473
   11.107000     28.321495
   11.122000     28.318306
   11.137000     28.379958
   11.151000     28.484127
   11.166000     28.352320
   11.181000     28.151421
   11.196000     28.134413
   11.211000     28.367201
   11.225000     28.382083
   11.240000     28.328936
   11.255000     28.248151
   11.270000     28.142917
   11.284000     28.141854
   11.299000     28.122721
   11.314000     28.079140
   11.329000     28.101462
   11.344000     27.969655
   11.358000     27.807022
   11.373000     27.916507
   11.388000     27.847414
   11.403000     27.985599
   11.418000     27.933515
   11.432000     28.072762
   11.447000     28.069573
   11.462000     28.003670
   11.477000     28.052565
   11.492000     27.928199
   11.506000     27.918633
   11.521000     28.058943
   11.536000     28.240710
   11.551000     28.046188
   11.566000     27.953711
   11.580000     27.910129
   11.595000     27.974970
   11.610000     27.846351
   11.625000     27.813400
   11.640000     27.760252
   11.654000     27.677340
   11.669000     27.693285
   11.684000     27.790015
   11.699000     27.741119
   11.714000     27.765566
   11.728000     27.580612
   11.743000     27.555100
   11.758000     27.776196
   11.773000     27.683719
   11.788000     27.624193
   11.802000     27.557227
   11.817000     27.591241
   11.832000     27.564667
   11.847000     27.759189
   11.862000     27.822967
   11.876000     27.729426
   11.891000     27.571045
   11.906000     27.876114
   11.921000     27.838910
   11.936000     27.985599
   11.950000     27.969655
   11.965000     28.117406
   11.980000     28.328936
   11.995000     28.539401
   12.010000     28.703097
   12.024000     28.689278
   12.039000     28.757308
   12.054000     28.862541
   12.069000     29.009230
   12.084000     29.211191
   12.098000     29.133596
   12.113000     29.131470
   12.128000     29.372761
   12.143000     29.271780
   12.158000     29.177177
   12.172000     29.255836
   12.187000     29.381265
   12.202000     29.173988
   12.217000     29.215444
   12.232000     29.218632
   12.246000     29.159106
   12.261000     29.261150
   12.276000     29.230325
   12.291000     29.418469
   12.306000     29.124029
   12.320000     29.238828
   12.335000     29.301543
   12.350000     29.196310
   12.365000     29.370635
   12.380000     29.447169
   12.394000     29.539646
   12.409000     29.664012
   12.424000     29.795819
   12.439000     30.050930
   12.454000     30.238010
   12.468000     30.282655
   12.483000     30.502687
   12.498000     30.766301
   12.513000     30.838583
   12.528000     30.824764
   12.543000     30.804568
   12.557000     30.851338
   12.572000     30.949130
   12.587000     30.844960
   12.602000     30.902360
   12.617000     30.933186
   12.631000     30.650439
   12.646000     30.681265
   12.661000     30.850276
   12.676000     30.808820
   12.691000     31.000152
   12.705000     30.926808
   12.720000     31.016097
   12.735000     30.978893
   12.750000     30.741853
   12.765000     30.973579
   12.779000     31.168100
   12.794000     31.292466
   12.809000     31.450848
   12.824000     31.694265
   12.839000     31.966383
   12.854000     32.188541
   12.868000     32.511681
   12.883000     33.027217
   12.898000     33.178157
   12.913000     33.159024
   12.928000     33.436456
   12.942000     33.542752
   12.957000     33.426889
   12.972000     33.282327
   12.987000     33.264256
   13.002000     33.285515
   13.017000     32.947494
   13.031000     32.784862
   13.046000     32.765728
   13.061000     32.874150
   13.076000     33.085680
   13.091000     33.088868
   13.105000     33.026154
   13.120000     32.979383
   13.135000     32.967691
   13.150000     33.174967
   13.165000     33.260005
   13.179000     33.285515
   13.194000     33.375867
   13.209000     33.314215
   13.224000     33.432204
   13.239000     33.606529
   13.254000     33.844632
   13.268000     34.043406
   13.283000     34.216668
   13.298000     34.329342
   13.313000     34.534493
   13.328000     34.729014
   13.343000     34.770470
   13.357000     34.667363
   13.372000     34.618466
   13.387000     34.653545
   13.402000     34.452645
   13.417000     34.479219
   13.431000     34.476030
   13.446000     34.404812
   13.461000     34.631223
   13.476000     34.824681
   13.491000     34.732204
   13.506000     34.737518
   13.520000     34.771534
   13.535000     34.690749
   13.550000     34.871451
   13.565000     34.943732
   13.580000     34.926725
   13.595000     34.934166
   13.609000     34.810862
   13.624000     34.781099
   13.639000     34.899088
   13.654000     34.812989
   13.669000     34.867199
   13.683000     35.057469
   13.698000     35.089358
   13.713000     35.069162
   13.728000     35.171206
   13.743000     35.178647
   13.758000     35.177584
   13.772000     35.480527
   13.787000     35.459268
   13.802000     35.557060
   13.817000     35.625090
   13.832000     35.687804
   13.847000     35.713315
   13.861000     35.654852
   13.876000     35.590012
   13.891000     35.595327
   13.906000     35.716505
   13.921000     35.584698
   13.936000     35.654852
   13.950000     35.627216
   13.965000     35.475212
   13.980000     35.557060
   13.995000     35.487968
   14.010000     35.360412
   14.025000     35.436946
   14.039000     35.362539
   14.054000     35.639971
   14.069000     35.562375
   14.084000     35.462457
   14.099000     35.607020
   14.114000     35.567690
   14.128000     35.430568
   14.143000     35.610208
   14.158000     35.458205
   14.173000     35.375294
   14.188000     35.419938
   14.203000     35.524109
   14.217000     35.547494
   14.232000     35.601704
   14.247000     35.581508
   14.262000     35.672923
   14.277000     35.565564
   14.292000     35.415687
   14.306000     35.391239
   14.321000     35.509227
   14.336000     35.441197
   14.351000     35.547494
   14.366000     35.593200
   14.381000     35.542178
   14.395000     35.452891
   14.410000     35.254117
   14.425000     35.199906
   14.440000     35.354035
   14.455000     35.542178
   14.470000     35.467772
   14.484000     35.442261
   14.499000     35.462457
   14.514000     35.418875
   14.529000     35.296635
   14.544000     35.205220
   14.559000     35.221165
   14.573000     35.255180
   14.588000     35.163765
   14.603000     35.307264
   14.618000     35.177584
   14.633000     34.900151
   14.648000     34.925662
   14.662000     35.110617
   14.677000     35.141443
   14.692000     34.962865
   14.707000     34.789603
   14.722000     34.857633
   14.737000     34.873578
   14.752000     34.815115
   14.766000     34.758777
   14.781000     34.682245
   14.796000     34.683308
   14.811000     34.703504
   14.826000     34.649293
   14.841000     34.688622
   14.855000     34.634411
   14.870000     34.394182
   14.885000     34.426072
   14.900000     34.595082
   14.915000     34.447331
   14.930000     34.305957
   14.945000     34.242179
   14.959000     34.219857
   14.974000     34.075295
   14.989000     33.900969
   15.004000     34.175213
   15.019000     34.190094
   15.034000     33.980691
   15.048000     33.922228
   15.063000     34.044469
   15.078000     33.854199
   15.093000     33.660740
   15.108000     33.589522
   15.123000     33.692629
   15.138000     33.569326
   15.152000     33.446022
   15.167000     33.357796
   15.182000     33.551255
   15.197000     33.491730
   15.212000     33.285515
   15.227000     33.038909
   15.242000     33.145205
   15.256000     33.232368
   15.271000     33.166465
   15.286000     33.008083
   15.301000     32.877339
   15.316000     32.957061
   15.331000     32.928361
   15.345000     32.758287
   15.360000     32.739155
   15.375000     32.572270
   15.390000     32.530814
   15.405000     32.420266
   15.420000     32.313971
   15.435000     32.330978
   15.449000     32.019531
   15.464000     32.016341
   15.479000     32.101379
   15.494000     32.090749
   15.509000     31.857961
   15.524000     31.961068
   15.539000     31.794184
   15.553000     31.660250
   15.568000     31.443407
   15.583000     31.673006
   15.598000     31.435966
   15.613000     31.461477
   15.628000     31.430651
   15.643000     31.354118
   15.657000     31.387070
   15.672000     31.224438
   15.687000     31.274396
   15.702000     31.201052
   15.717000     30.869409
   15.732000     30.915116
   15.747000     30.902360
   15.761000     30.806694
   15.776000     30.724846
   15.791000     30.502687
   15.806000     30.420839
   15.821000     30.413399
   15.836000     30.270963
   15.851000     30.264584
   15.866000     30.152974
   15.880000     30.130652
   15.895000     30.173170
   15.910000     30.076441
   15.925000     29.938256
   15.940000     29.782001
   15.955000     29.675705
   15.970000     29.627871
   15.984000     29.616179
   15.999000     29.626808
   16.014000     29.595983
   16.029000     29.568346
   16.044000     29.671453
   16.059000     29.448232
   16.074000     29.307921
   16.088000     29.383391
   16.103000     29.324929
   16.118000     29.314299
   16.133000     29.170799
   16.148000     28.993285
   16.163000     28.968837
   16.178000     28.890178
   16.193000     28.903996
   16.207000     28.824274
   16.222000     28.893367
   16.237000     28.788134
   16.252000     28.612746
   16.267000     28.665894
   16.282000     28.581919
   16.297000     28.361887
   16.312000     28.641445
   16.326000     28.459679
   16.341000     28.314054
   16.356000     28.390587
   16.371000     28.441609
   16.386000     28.302361
   16.401000     28.054692
   16.416000     28.197129
   16.430000     28.241772
   16.445000     28.013237
   16.460000     27.998355
   16.475000     27.828281
   16.490000     27.670963
   16.505000     27.650767
   16.520000     27.525338
   16.535000     27.511519
   16.549000     27.352075
   16.564000     27.356327
   16.579000     27.243654
   16.594000     27.265976
   16.609000     27.178813
   16.624000     27.199009
   16.639000     27.067202
   16.654000     27.072517
   16.668000     27.169246
   16.683000     26.960906
   16.698000     26.892877
   16.713000     26.769573
   16.728000     26.752566
   16.743000     26.567611
   16.758000     26.379468
   16.773000     26.500645
   16.788000     26.480449
   16.802000     26.359271
   16.817000     26.381593
   16.832000     26.305060
   16.847000     26.217898
   16.862000     26.220023
   16.877000     26.110538
   16.892000     25.973417
   16.907000     25.914954
   16.921000     26.098846
   16.936000     25.989361
   16.951000     25.987235
   16.966000     25.943654
   16.981000     25.773580
   16.996000     25.828855
   17.011000     25.695985
   17.026000     25.555674
   17.041000     25.649214
   17.055000     25.788462
   17.070000     25.488707
   17.085000     25.453630
   17.100000     25.446189
   17.115000     25.227219
   17.130000     25.439811
   17.145000     25.463197
   17.160000     25.301627
   17.175000     25.233597
   17.189000     25.245289
   17.204000     25.117735
   17.219000     25.130490
   17.234000     24.937031
   17.249000     24.939157
   17.264000     25.043327
   17.279000     24.911520
   17.294000     24.887072
   17.309000     24.839239
   17.323000     24.843491
   17.338000     24.867939
   17.353000     24.768020
   17.368000     24.701055
   17.383000     24.739320
   17.398000     24.715936
   17.413000     24.479959
   17.428000     24.529918
   17.443000     24.627710
   17.457000     24.687235
   17.472000     24.671292
   17.487000     24.566058
   17.502000     24.500155
   17.517000     24.547988
   17.532000     24.460825
   17.547000     24.331144
   17.562000     24.382166
   17.577000     24.389607
   17.591000     24.388544
   17.606000     24.296067
   17.621000     24.332207
   17.636000     24.289689
   17.651000     24.271618
   17.666000     24.276933
   17.681000     24.269492
   17.696000     24.200400
   17.711000     24.117489
   17.726000     24.232289
   17.740000     24.286500
   17.755000     24.076034
   17.770000     24.238667
   17.785000     24.414055
   17.800000     24.208904
   17.815000     24.188708
   17.830000     24.242919
   17.845000     24.238667
   17.860000     24.166386
   17.875000     24.163197
   17.889000     24.166386
   17.904000     24.206778
   17.919000     24.264178
   17.934000     24.235478
   17.949000     24.267367
   17.964000     24.274808
   17.979000     24.096230
   17.994000     24.183393
   18.009000     24.281185
   18.024000     24.219533
   18.038000     24.384292
   18.053000     24.298193
   18.068000     24.229100
   18.083000     24.234415
   18.098000     24.263115
   18.113000     24.263115
   18.128000     24.216345
   18.143000     24.272681
   18.158000     24.340711
   18.173000     24.282248
   18.188000     24.395985
   18.202000     24.404488
   18.217000     24.426811
   18.232000     24.391733
   18.247000     24.426811
   18.262000     24.391733
   18.277000     24.468266
   18.292000     24.498029
   18.307000     24.533107
   18.322000     24.554366
   18.337000     24.619207
   18.352000     24.608577
   18.366000     24.660662
   18.381000     24.720187
   18.396000     24.637276
   18.411000     24.746761
   18.426000     24.603262
   18.441000     24.435314
   18.456000     24.458700
   18.471000     24.500155
   18.486000     24.487400
   18.501000     24.580940
   18.516000     24.584129
   18.530000     24.602199
   18.545000     24.708495
   18.560000     24.760579
   18.575000     24.723377
   18.590000     24.646843
   18.605000     24.725502
   18.620000     24.747824
   18.635000     24.709557
   18.650000     24.624521
   18.665000     24.631962
   18.680000     24.689361
   18.695000     24.810539
   18.710000     24.796721
   18.724000     24.748887
   18.739000     24.847743
   18.754000     24.893450
   18.769000     24.930653
   18.784000     24.845617
   18.799000     24.771210
   18.814000     24.875380
   18.829000     24.914709
   18.844000     25.017816
   18.859000     25.045453
   18.874000     25.046516
   18.889000     24.980612
   18.903000     24.945535
   18.918000     24.994431
   18.933000     24.954038
   18.948000     25.045453
   18.963000     24.962542
   18.978000     25.061397
   18.993000     25.055019
   19.008000     25.114545
   19.023000     25.153875
   19.038000     25.117735
   19.053000     25.113482
   19.068000     25.113482
   19.083000     25.173008
   19.098000     25.005061
   19.112000     25.093286
   19.127000     25.080531
   19.142000     25.115608
   19.157000     25.202771
   19.172000     25.165567
   19.187000     25.176197
   19.202000     25.330327
   19.217000     25.284619
   19.232000     25.283556
   19.247000     25.297374
   19.262000     25.111357
   19.277000     25.203834
   19.292000     25.251667
   19.307000     25.284619
   19.321000     25.244226
   19.336000     25.216589
   19.351000     25.308004
   19.366000     25.319696
   19.381000     25.243164
   19.396000     25.201708
   19.411000     25.120923
   19.426000     25.166630
   19.441000     25.234660
   19.456000     25.370719
   19.471000     25.418552
   19.486000     25.289934
   19.501000     25.259108
   19.516000     25.391978
   19.531000     25.273989
   19.545000     25.147498
   19.560000     25.096476
   19.575000     25.208085
   19.590000     25.333515
   19.605000     25.359026
   19.620000     25.216589
   19.635000     25.068838
   19.650000     25.207023
   19.665000     25.210212
   19.680000     25.147498
   19.695000     25.177260
   19.710000     25.145371
   19.725000     25.184701
   19.740000     25.190016
   19.755000     25.141120
   19.770000     25.112419
   19.785000     25.043327
   19.799000     25.055019
   19.814000     24.975298
   19.829000     24.956165
   19.844000     25.052894
   19.859000     25.007187
   19.874000     25.145371
   19.889000     25.075216
   19.904000     24.941283
   19.919000     25.053956
   19.934000     25.039075
   19.949000     24.981675
   19.964000     24.875380
   19.979000     24.932779
   19.994000     24.796721
   20.009000     24.824358
   20.024000     24.786091
   20.039000     24.669165
   20.054000     24.611766
   20.068000     24.616017
   20.083000     24.664914
   20.098000     24.708495
   20.113000     24.594758
   20.128000     24.601136
   20.143000     24.613891
   20.158000     24.722314
   20.173000     24.443818
   20.188000     24.347089
   20.203000     24.371537
   20.218000     24.501218
   20.233000     24.478896
   20.248000     24.462951
   20.263000     24.425748
   20.278000     24.377915
   20.293000     24.355593
   20.308000     24.218470
   20.323000     24.235478
   20.338000     24.131308
   20.353000     24.055838
   20.368000     23.958045
   20.382000     23.913401
   20.397000     23.917653
   20.412000     23.922968
   20.427000     23.876197
   20.442000     23.879387
   20.457000     23.821987
   20.472000     23.650850
   20.487000     23.600891
   20.502000     23.712501
   20.517000     23.616836
   20.532000     23.541365
   20.547000     23.557310
   20.562000     23.426566
   20.577000     23.413810
   20.592000     23.363851
   20.607000     23.254366
   20.622000     23.297948
   20.637000     23.277752
   20.652000     23.204407
   20.667000     23.147008
   20.682000     23.276688
   20.697000     23.224603
   20.712000     23.068348
   20.727000     22.922723
   20.742000     22.954612
   20.757000     22.874890
   20.771000     22.933353
   20.786000     22.868512
   20.801000     22.755838
   20.816000     22.652731
   20.831000     22.668676
   20.846000     22.631472
   20.861000     22.635723
   20.876000     22.469902
   20.891000     22.418880
   20.906000     22.428447
   20.921000     22.295577
   20.936000     22.197784
   20.951000     22.187155
   20.966000     22.194596
   20.981000     22.198847
   20.996000     22.205225
   21.011000     22.022396
   21.026000     22.005388
   21.041000     22.005388
   21.056000     21.838504
   21.071000     21.823622
   21.086000     21.753468
   21.101000     21.831063
   21.116000     21.740712
   21.131000     21.601465
   21.146000     21.615283
   21.161000     21.512176
   21.176000     21.468595
   21.191000     21.412257
   21.206000     21.417573
   21.221000     21.296395
   21.236000     21.202854
   21.251000     21.213483
   21.266000     21.187973
   21.281000     21.341039
   21.296000     21.151832
   21.310000     21.114629
   21.325000     21.046599
   21.340000     20.932863
   21.355000     20.807433
   21.370000     20.840385
   21.385000     20.796803
   21.400000     20.762789
   21.415000     20.780860
   21.430000     20.745781
   21.445000     20.680941
   21.460000     20.706453
   21.475000     20.659682
   21.490000     20.555512
   21.505000     20.570393
   21.520000     20.488545
   21.535000     20.377997
   21.550000     20.443901
   21.565000     20.342920
   21.580000     20.250443
   21.595000     20.129265
   21.610000     20.053795
   21.625000     20.135643
   21.640000     20.053795
   21.655000     19.932617
   21.670000     19.985766
   21.685000     19.885848
   21.700000     19.844392
   21.715000     19.887973
   21.730000     19.827385
   21.745000     19.695578
   21.760000     19.681759
   21.775000     19.643493
   21.790000     19.580778
   21.805000     19.581841
   21.820000     19.484048
   21.835000     19.558456
   21.850000     19.484048
   21.865000     19.374563
   21.880000     19.357557
   21.895000     19.323541
   21.910000     19.254450
   21.925000     19.307598
   21.940000     19.180042
   21.955000     19.105635
   21.970000     19.227875
   21.985000     19.112013
   22.000000     19.013158
