# Supplementary material for: Changing the game of time resolved X-ray diffraction on the mechanochemistry playground by downsizing
Source: Nat Commun. 2021 Oct 21;12:6134. doi: 10.1038/s41467-021-26264-1 (PMC8531352; doi:10.1038/s41467-021-26264-1)
Supplement: Supplementary file 3 — Source Data. [file 41467_2021_26264_MOESM3_ESM.zip › PXRD_raw_data/reactionIIIa_cocrystal_FormI_normalized/000059.xy]

    3.140900     20.164815
    3.155600     20.449959
    3.170400     20.553363
    3.185100     20.859397
    3.199800     20.983691
    3.214500     20.887598
    3.229300     21.157075
    3.244000     21.379550
    3.258700     21.566513
    3.273500     21.442219
    3.288200     21.566513
    3.302900     21.946705
    3.317600     22.382255
    3.332400     22.590107
    3.347100     22.653821
    3.361800     22.810494
    3.376500     23.303490
    3.391300     23.977182
    3.406000     24.523448
    3.420700     24.596562
    3.435400     23.969871
    3.450200     23.802753
    3.464900     23.792309
    3.479600     23.769330
    3.494400     24.135944
    3.509100     24.339619
    3.523800     23.960471
    3.538500     24.139078
    3.553300     24.477491
    3.568000     24.537026
    3.582700     24.560005
    3.597400     24.848283
    3.612200     25.095825
    3.626900     25.220119
    3.641600     25.464528
    3.656400     25.819653
    3.671100     26.087041
    3.685800     26.215512
    3.700500     26.601972
    3.715300     26.677174
    3.730000     26.937251
    3.744700     27.231796
    3.759500     27.253730
    3.774200     27.399958
    3.788900     27.519030
    3.803600     27.771794
    3.818400     27.639145
    3.833100     27.902355
    3.847800     27.876242
    3.862600     28.193766
    3.877300     28.556202
    3.892000     28.733765
    3.906700     28.996975
    3.921500     29.086801
    3.936200     29.266451
    3.950900     29.429391
    3.965700     29.684245
    3.980400     30.098905
    3.995100     29.962078
    4.009800     30.087416
    4.024600     30.421651
    4.039300     30.707840
    4.054000     30.924048
    4.068800     31.176813
    4.083500     31.551783
    4.098200     31.809771
    4.113000     31.920486
    4.127700     32.130427
    4.142400     32.280833
    4.157100     32.891857
    4.171900     33.125821
    4.186600     33.618818
    4.201300     33.950964
    4.216100     33.914407
    4.230800     34.392781
    4.245500     34.781329
    4.260300     35.191812
    4.275000     35.387130
    4.289700     35.510379
    4.304500     35.679586
    4.319200     35.782989
    4.333900     35.921905
    4.348600     36.597687
    4.363400     36.872387
    4.378100     37.022792
    4.392800     37.213932
    4.407600     37.363294
    4.422300     37.729908
    4.437000     37.765420
    4.451800     38.039075
    4.466500     37.947161
    4.481200     38.033853
    4.496000     38.416134
    4.510700     38.779615
    4.525400     39.221432
    4.540200     39.447041
    4.554900     39.711295
    4.569600     39.881546
    4.584400     40.054930
    4.599100     40.377676
    4.613800     40.856050
    4.628600     41.011678
    4.643300     41.387693
    4.658000     41.796086
    4.672700     41.959026
    4.687500     41.910979
    4.702200     42.396664
    4.716900     42.691209
    4.731700     43.152871
    4.746400     43.769116
    4.761100     43.798363
    4.775900     44.551436
    4.790600     44.485633
    4.805300     45.037121
    4.820100     45.159325
    4.834800     45.529072
    4.849500     45.445514
    4.864300     46.365704
    4.879000     46.808566
    4.893700     46.694717
    4.908500     47.031042
    4.923200     47.387210
    4.938000     47.943920
    4.952700     48.641636
    4.967400     48.806665
    4.982200     49.136721
    4.996900     49.959775
    5.011600     50.347279
    5.026400     50.698226
    5.041100     51.180777
    5.055800     51.523368
    5.070600     51.620505
    5.085300     52.022632
    5.100000     52.608588
    5.114800     53.230056
    5.129500     53.671872
    5.144200     54.059377
    5.159000     54.803050
    5.173700     55.275157
    5.188400     55.593724
    5.203200     55.812022
    5.217900     56.575540
    5.232700     57.195964
    5.247400     57.406949
    5.262100     58.133910
    5.276900     58.720910
    5.291600     58.833714
    5.306300     59.637968
    5.321100     60.266747
    5.335800     60.500711
    5.350500     60.918505
    5.365300     61.755137
    5.380000     62.179197
    5.394800     62.614748
    5.409500     63.333353
    5.424200     63.963177
    5.439000     64.483330
    5.453700     65.063020
    5.468400     65.694932
    5.483200     66.049012
    5.497900     66.470984
    5.512600     66.902356
    5.527400     67.825680
    5.542100     68.205873
    5.556900     68.979836
    5.571600     69.614882
    5.586300     69.912560
    5.601100     70.320953
    5.615800     71.102228
    5.630600     71.738319
    5.645300     72.172824
    5.660000     72.386944
    5.674800     72.874718
    5.689500     73.576611
    5.704200     74.466512
    5.719000     74.875950
    5.733700     75.320900
    5.748500     76.008171
    5.763200     76.589948
    5.777900     77.077723
    5.792700     77.507006
    5.807400     78.069983
    5.822200     78.804255
    5.836900     78.987040
    5.851600     79.726535
    5.866400     80.265489
    5.881100     80.950670
    5.895900     81.696432
    5.910600     82.011867
    5.925300     82.237475
    5.940100     83.000994
    5.954800     83.471012
    5.969600     84.193794
    5.984300     85.914060
    5.999000     87.891269
    6.013800     89.537376
    6.028500     89.593779
    6.043300     89.335791
    6.058000     88.371732
    6.072700     87.542412
    6.087500     87.600902
    6.102200     87.674016
    6.117000     87.533011
    6.131700     87.880824
    6.146500     87.792043
    6.161200     87.748175
    6.175900     88.045853
    6.190700     88.012430
    6.205400     88.170146
    6.220200     88.425000
    6.234900     88.641209
    6.249600     88.799970
    6.264400     89.096604
    6.279100     89.208364
    6.293900     89.265810
    6.308600     89.655404
    6.323400     89.678382
    6.338100     89.946815
    6.352800     89.553043
    6.367600     89.501864
    6.382300     89.853856
    6.397100     89.909213
    6.411800     89.800586
    6.426600     89.839233
    6.441300     89.985460
    6.456000     89.783875
    6.470800     89.723294
    6.485500     89.842366
    6.500300     89.877878
    6.515000     89.709716
    6.529800     89.581245
    6.544500     89.712850
    6.559300     89.571845
    6.574000     89.278344
    6.588700     89.409950
    6.603500     89.483064
    6.618200     89.212542
    6.633000     89.631380
    6.647700     89.327435
    6.662500     89.083025
    6.677200     88.676721
    6.692000     88.586896
    6.706700     88.061520
    6.721500     88.088677
    6.736200     87.726241
    6.750900     87.732508
    6.765700     87.972739
    6.780400     87.668794
    6.795200     87.246822
    6.809900     87.366938
    6.824700     87.314714
    6.839400     86.650422
    6.854200     86.432125
    6.868900     86.057155
    6.883700     85.961062
    6.898400     85.414797
    6.913200     85.407486
    6.927900     84.790195
    6.942700     84.560408
    6.957400     84.580254
    6.972200     84.625166
    6.986900     84.253330
    7.001600     83.873138
    7.016400     83.647530
    7.031100     83.697664
    7.045900     83.384319
    7.060600     82.687648
    7.075400     82.279255
    7.090100     82.067224
    7.104900     81.708967
    7.119600     81.779991
    7.134400     81.288039
    7.149100     80.972605
    7.163900     80.815932
    7.178600     80.344870
    7.193400     80.050325
    7.208100     79.954233
    7.222900     79.530172
    7.237600     79.093577
    7.252400     79.227272
    7.267100     79.272184
    7.281900     78.889903
    7.296600     78.341549
    7.311400     78.168164
    7.326100     77.956134
    7.340900     77.484027
    7.355600     77.481938
    7.370400     77.109057
    7.385100     76.635906
    7.399900     76.303760
    7.414600     76.161710
    7.429400     76.152310
    7.444100     75.662446
    7.458900     75.179895
    7.473600     75.009643
    7.488400     74.982487
    7.503200     74.594984
    7.517900     74.358930
    7.532700     73.957848
    7.547400     73.277888
    7.562200     73.289378
    7.576900     72.612552
    7.591700     71.999440
    7.606400     72.128956
    7.621200     71.560756
    7.635900     70.948688
    7.650700     70.845284
    7.665400     70.705324
    7.680200     70.171592
    7.694900     69.624282
    7.709700     69.299447
    7.724400     69.116663
    7.739200     69.126064
    7.754000     68.993414
    7.768700     68.357323
    7.783500     68.200651
    7.798200     68.079490
    7.813000     67.263747
    7.827700     66.763440
    7.842500     66.730017
    7.857200     66.408315
    7.872000     65.920541
    7.886700     65.853694
    7.901500     65.501702
    7.916300     65.197758
    7.931000     64.760118
    7.945800     64.693272
    7.960500     64.456174
    7.975300     64.064492
    7.990000     63.471225
    8.004800     63.263373
    8.019600     63.032542
    8.034300     62.946894
    8.049100     62.737997
    8.063800     62.305581
    8.078600     61.697690
    8.093300     61.477305
    8.108100     61.333165
    8.122900     61.098157
    8.137600     60.933128
    8.152400     60.539358
    8.167100     60.129919
    8.181900     60.094407
    8.196600     59.927290
    8.211400     59.792552
    8.226200     59.241064
    8.240900     59.125125
    8.255700     58.856693
    8.270400     58.574682
    8.285200     58.550659
    8.300000     57.722383
    8.314700     57.365169
    8.329500     57.376658
    8.344200     57.338013
    8.359000     57.193874
    8.373800     56.843972
    8.388500     56.427222
    8.403300     56.189081
    8.418000     56.041808
    8.432800     55.570745
    8.447600     55.544634
    8.462300     55.372294
    8.477100     54.981657
    8.491800     54.845873
    8.506600     54.776937
    8.521400     54.771715
    8.536100     54.544017
    8.550900     54.453147
    8.565600     54.452103
    8.580400     54.009241
    8.595200     53.832723
    8.609900     53.211255
    8.624700     52.604410
    8.639500     52.389247
    8.654200     51.957874
    8.669000     51.610061
    8.683700     51.347895
    8.698500     51.512924
    8.713300     51.318650
    8.728000     50.802674
    8.742800     50.429793
    8.757600     50.196874
    8.772300     50.078847
    8.787100     49.995288
    8.801800     49.626585
    8.816600     49.184768
    8.831400     48.897535
    8.846100     48.629103
    8.860900     48.397227
    8.875700     48.378426
    8.890400     48.217575
    8.905200     48.195641
    8.920000     47.773670
    8.934700     47.351698
    8.949500     47.193981
    8.964300     47.109377
    8.979000     47.056109
    8.993800     46.810655
    9.008600     46.472243
    9.023300     46.093094
    9.038100     45.945822
    9.052900     45.833018
    9.067600     45.729614
    9.082400     45.665900
    9.097200     45.547874
    9.111900     45.405824
    9.126700     45.098746
    9.141500     44.805246
    9.156200     44.519056
    9.171000     44.292403
    9.185800     44.280914
    9.200500     44.132597
    9.215300     43.843275
    9.230100     43.673024
    9.244800     43.443238
    9.259600     43.187339
    9.274400     42.906373
    9.289100     42.833259
    9.303900     42.478134
    9.318700     42.257748
    9.333400     42.369508
    9.348200     42.150166
    9.363000     41.826376
    9.377800     41.635235
    9.392500     41.678059
    9.407300     41.345913
    9.422100     41.075391
    9.436800     40.933342
    9.451600     40.794425
    9.466400     40.647153
    9.481200     40.598062
    9.495900     40.196981
    9.510700     40.047619
    9.525500     39.847078
    9.540200     39.622513
    9.555000     39.343636
    9.569800     39.236054
    9.584600     39.066848
    9.599300     38.964488
    9.614100     38.958222
    9.628900     38.758725
    9.643600     38.456869
    9.658400     38.301241
    9.673200     37.975362
    9.688000     37.647394
    9.702700     37.692307
    9.717500     37.749753
    9.732300     37.402984
    9.747100     37.125151
    9.761800     37.014436
    9.776600     36.869253
    9.791400     36.862987
    9.806200     36.671846
    9.820900     36.396102
    9.835700     36.342833
    9.850500     36.256141
    9.865300     36.166315
    9.880000     35.933396
    9.894800     35.688986
    9.909600     35.631539
    9.924400     35.726587
    9.939100     35.437265
    9.953900     35.056028
    9.968700     34.932779
    9.983500     34.910845
    9.998200     34.822064
   10.013000     34.474251
   10.028000     34.292510
   10.043000     34.149416
   10.057000     34.276843
   10.072000     34.332200
   10.087000     34.120170
   10.102000     33.912318
   10.116000     33.664775
   10.131000     33.454834
   10.146000     33.357697
   10.161000     33.303383
   10.176000     33.328451
   10.190000     33.245937
   10.205000     33.018239
   10.220000     32.893946
   10.235000     32.867833
   10.249000     32.774874
   10.264000     32.648492
   10.279000     32.351858
   10.294000     32.036424
   10.309000     31.922575
   10.323000     31.688611
   10.338000     31.910041
   10.353000     31.850505
   10.368000     31.762769
   10.382000     31.661454
   10.397000     31.492248
   10.412000     31.173680
   10.427000     31.382576
   10.442000     31.398245
   10.456000     31.411823
   10.471000     31.253061
   10.486000     31.175769
   10.501000     31.259328
   10.516000     31.254105
   10.530000     31.264550
   10.545000     31.377354
   10.560000     31.503737
   10.575000     31.479713
   10.589000     31.445246
   10.604000     31.407645
   10.619000     31.161146
   10.634000     30.984628
   10.649000     30.812288
   10.663000     30.942849
   10.678000     30.929270
   10.693000     30.733952
   10.708000     30.457163
   10.722000     30.203354
   10.737000     30.110395
   10.752000     29.971478
   10.767000     29.856585
   10.782000     29.867030
   10.796000     29.586064
   10.811000     29.360456
   10.826000     29.340610
   10.841000     29.217361
   10.856000     29.106646
   10.870000     28.839258
   10.885000     28.957284
   10.900000     28.864325
   10.915000     28.612604
   10.930000     28.531135
   10.944000     28.536357
   10.959000     28.391174
   10.974000     28.298214
   10.989000     28.242856
   11.003000     28.371329
   11.018000     28.216745
   11.033000     28.120652
   11.048000     28.198989
   11.063000     28.149897
   11.077000     28.241812
   11.092000     28.243901
   11.107000     28.169743
   11.122000     28.054849
   11.137000     28.149897
   11.151000     28.082007
   11.166000     27.948312
   11.181000     28.114385
   11.196000     27.761349
   11.211000     27.685102
   11.225000     27.909667
   11.240000     28.064250
   11.255000     28.000537
   11.270000     27.898177
   11.284000     27.676746
   11.299000     27.816707
   11.314000     27.957712
   11.329000     27.765527
   11.344000     27.675702
   11.358000     27.767616
   11.373000     27.808352
   11.388000     27.799996
   11.403000     27.752994
   11.418000     27.590054
   11.432000     27.563942
   11.447000     27.623478
   11.462000     27.665257
   11.477000     27.648545
   11.492000     27.491872
   11.506000     27.656901
   11.521000     27.542008
   11.536000     27.363401
   11.551000     27.528430
   11.566000     27.478294
   11.580000     27.396824
   11.595000     27.512763
   11.610000     27.499184
   11.625000     27.351912
   11.640000     27.379068
   11.654000     27.375935
   11.669000     27.241197
   11.684000     27.229707
   11.699000     27.333111
   11.714000     27.397869
   11.728000     27.239108
   11.743000     27.326845
   11.758000     27.439649
   11.773000     27.238063
   11.788000     27.389513
   11.802000     27.489783
   11.817000     27.374890
   11.832000     27.389513
   11.847000     27.387424
   11.862000     27.407269
   11.876000     27.527385
   11.891000     27.519030
   11.906000     27.420848
   11.921000     27.572298
   11.936000     27.787461
   11.950000     27.875198
   11.965000     27.883555
   11.980000     28.131097
   11.995000     28.186455
   12.010000     28.176010
   12.024000     28.491444
   12.039000     28.559336
   12.054000     28.747343
   12.069000     28.780766
   12.084000     28.712874
   12.098000     28.855969
   12.113000     28.877903
   12.128000     29.080533
   12.143000     29.105601
   12.158000     29.071133
   12.172000     28.973996
   12.187000     29.022042
   12.202000     29.052332
   12.217000     29.174536
   12.232000     28.980262
   12.246000     28.895659
   12.261000     28.881036
   12.276000     28.816279
   12.291000     28.734809
   12.306000     28.894615
   12.320000     29.070088
   12.335000     29.133802
   12.350000     29.153647
   12.365000     29.116046
   12.380000     29.210049
   12.394000     29.176626
   12.409000     29.146336
   12.424000     29.384478
   12.439000     29.544284
   12.454000     29.837785
   12.468000     30.031014
   12.483000     30.250356
   12.498000     30.309892
   12.513000     30.370471
   12.528000     30.511477
   12.543000     30.622192
   12.557000     30.605480
   12.572000     30.609658
   12.587000     30.626370
   12.602000     30.513566
   12.617000     30.432096
   12.631000     30.362115
   12.646000     30.400762
   12.661000     30.445674
   12.676000     30.634726
   12.691000     30.842579
   12.705000     30.795577
   12.720000     30.583547
   12.735000     30.632637
   12.750000     30.730818
   12.765000     30.765287
   12.779000     30.840490
   12.794000     30.880180
   12.809000     31.143390
   12.824000     31.242616
   12.839000     31.273950
   12.854000     31.106833
   12.868000     31.347064
   12.883000     31.621764
   12.898000     31.635342
   12.913000     31.671898
   12.928000     31.953910
   12.942000     31.890196
   12.957000     31.957044
   12.972000     32.407215
   12.987000     32.440640
   13.002000     32.298589
   13.017000     32.383193
   13.031000     32.309034
   13.046000     32.540910
   13.061000     32.559711
   13.076000     32.431239
   13.091000     32.587911
   13.105000     32.717428
   13.120000     32.647447
   13.135000     32.763385
   13.150000     32.791587
   13.165000     32.878279
   13.179000     33.022417
   13.194000     32.979594
   13.209000     32.959748
   13.224000     33.137310
   13.239000     33.082998
   13.254000     33.038084
   13.268000     33.074642
   13.283000     33.022417
   13.298000     33.030773
   13.313000     33.368142
   13.328000     33.479901
   13.343000     33.561371
   13.357000     33.611506
   13.372000     33.743112
   13.387000     33.831893
   13.402000     33.807870
   13.417000     33.926941
   13.431000     34.141060
   13.446000     34.380247
   13.461000     34.231930
   13.476000     34.338467
   13.491000     34.519163
   13.506000     34.605855
   13.520000     34.569299
   13.535000     34.573477
   13.550000     34.711348
   13.565000     34.665391
   13.580000     34.702992
   13.595000     34.618389
   13.609000     34.498274
   13.624000     34.710304
   13.639000     34.695681
   13.654000     34.787596
   13.669000     34.930690
   13.683000     34.884733
   13.698000     34.959936
   13.713000     35.154210
   13.728000     34.919201
   13.743000     35.014249
   13.758000     35.100942
   13.772000     35.129142
   13.787000     35.216879
   13.802000     35.388175
   13.817000     35.394441
   13.832000     35.356839
   13.847000     35.248213
   13.861000     35.449799
   13.876000     35.647206
   13.891000     35.668096
   13.906000     35.599160
   13.921000     35.160476
   13.936000     35.241946
   13.950000     35.422642
   13.965000     35.559470
   13.980000     35.465467
   13.995000     35.416375
   14.010000     35.437265
   14.025000     35.344306
   14.039000     35.271192
   14.054000     35.264925
   14.069000     35.344306
   14.084000     35.347439
   14.099000     35.336994
   14.114000     35.377730
   14.128000     35.362062
   14.143000     35.373552
   14.158000     35.371463
   14.173000     35.449799
   14.188000     35.500979
   14.203000     35.430998
   14.217000     35.372508
   14.232000     35.434131
   14.247000     35.495756
   14.262000     35.381908
   14.277000     35.346395
   14.292000     35.489489
   14.306000     35.542758
   14.321000     35.437265
   14.336000     35.352662
   14.351000     35.331772
   14.366000     35.109297
   14.381000     35.170921
   14.395000     35.164654
   14.410000     35.115564
   14.425000     35.123920
   14.440000     35.201212
   14.455000     35.235680
   14.470000     35.378774
   14.484000     35.500979
   14.499000     35.225235
   14.514000     35.155254
   14.529000     35.245080
   14.544000     35.263880
   14.559000     35.122875
   14.573000     35.190767
   14.588000     35.227324
   14.603000     35.134365
   14.618000     35.054984
   14.633000     35.065428
   14.648000     34.951580
   14.662000     35.058117
   14.677000     34.928601
   14.692000     34.740594
   14.707000     34.738505
   14.722000     34.633013
   14.737000     34.613167
   14.752000     34.704037
   14.766000     34.783418
   14.781000     34.556765
   14.796000     34.511852
   14.811000     34.591233
   14.826000     34.551543
   14.841000     34.411581
   14.855000     34.308177
   14.870000     34.349956
   14.885000     34.429337
   14.900000     34.510807
   14.915000     34.201640
   14.930000     34.270576
   14.945000     34.276843
   14.959000     34.100325
   14.974000     34.021989
   14.989000     33.976031
   15.004000     33.958275
   15.019000     33.896651
   15.034000     33.956186
   15.048000     33.850693
   15.063000     33.609417
   15.078000     33.719089
   15.093000     33.687753
   15.108000     33.485124
   15.123000     33.398431
   15.138000     33.363964
   15.152000     33.441256
   15.167000     33.560327
   15.182000     33.319050
   15.197000     33.337852
   15.212000     33.212513
   15.227000     33.137310
   15.242000     32.972282
   15.256000     32.923191
   15.271000     32.991083
   15.286000     32.926325
   15.301000     32.902302
   15.316000     32.893946
   15.331000     32.672515
   15.345000     32.597313
   15.360000     32.548221
   15.375000     32.408260
   15.390000     32.419750
   15.405000     32.335147
   15.420000     32.259944
   15.435000     32.221297
   15.449000     32.080292
   15.464000     32.079248
   15.479000     32.019712
   15.494000     31.894374
   15.509000     31.813949
   15.524000     31.724123
   15.539000     31.755457
   15.553000     31.588341
   15.568000     31.559094
   15.583000     31.496426
   15.598000     31.517315
   15.613000     31.394066
   15.628000     31.239483
   15.643000     31.231127
   15.657000     31.278128
   15.672000     31.179947
   15.687000     31.135034
   15.702000     31.057742
   15.717000     30.968961
   15.732000     30.798710
   15.747000     30.701573
   15.761000     30.741263
   15.776000     30.597125
   15.791000     30.635770
   15.806000     30.521922
   15.821000     30.332870
   15.836000     30.296313
   15.851000     30.123973
   15.866000     30.143818
   15.880000     30.167841
   15.895000     30.116662
   15.910000     29.911942
   15.925000     29.734381
   15.940000     29.826296
   15.955000     29.722891
   15.970000     29.638288
   15.984000     29.552641
   15.999000     29.574575
   16.014000     29.272719
   16.029000     29.535928
   16.044000     29.703046
   16.059000     29.552641
   16.074000     29.446102
   16.088000     29.411635
   16.103000     29.450280
   16.118000     29.200649
   16.133000     28.981307
   16.148000     28.944750
   16.163000     28.982351
   16.178000     28.847613
   16.193000     28.803744
   16.207000     28.803744
   16.222000     28.716009
   16.237000     28.730631
   16.252000     28.806879
   16.267000     28.606337
   16.282000     28.543669
   16.297000     28.624094
   16.312000     28.455932
   16.326000     28.368195
   16.341000     28.378640
   16.356000     28.161388
   16.371000     28.142586
   16.386000     28.158254
   16.401000     27.971290
   16.416000     28.000537
   16.430000     27.971290
   16.445000     27.938912
   16.460000     27.892955
   16.475000     27.929512
   16.490000     27.939956
   16.505000     27.873109
   16.520000     27.614078
   16.535000     27.376979
   16.549000     27.439649
   16.564000     27.324755
   16.579000     27.157638
   16.594000     27.150327
   16.609000     27.083479
   16.624000     26.862048
   16.639000     26.939340
   16.654000     26.979031
   16.668000     26.747155
   16.683000     26.562281
   16.698000     26.543481
   16.713000     26.648974
   16.728000     26.691798
   16.743000     26.542436
   16.758000     26.402476
   16.773000     26.434855
   16.788000     26.304293
   16.802000     26.234314
   16.817000     26.210290
   16.832000     26.337718
   16.847000     26.249981
   16.862000     26.240581
   16.877000     26.169555
   16.892000     26.012882
   16.907000     25.927235
   16.921000     25.891723
   16.936000     25.914701
   16.951000     25.961703
   16.966000     25.900078
   16.981000     25.787274
   16.996000     25.672381
   17.011000     25.544954
   17.026000     25.518842
   17.041000     25.429016
   17.055000     25.414393
   17.070000     25.375747
   17.085000     25.249365
   17.100000     25.401860
   17.115000     25.460350
   17.130000     25.258765
   17.145000     25.228475
   17.160000     25.303678
   17.175000     25.182517
   17.189000     25.088514
   17.204000     25.034201
   17.219000     25.103136
   17.234000     24.975710
   17.249000     24.928708
   17.264000     24.994510
   17.279000     24.837838
   17.294000     24.863950
   17.309000     24.855594
   17.323000     24.687432
   17.338000     24.691610
   17.353000     24.651920
   17.368000     24.593429
   17.383000     24.666543
   17.398000     24.647742
   17.413000     24.401244
   17.428000     24.419000
   17.443000     24.519270
   17.457000     24.393932
   17.472000     24.336485
   17.487000     24.483758
   17.502000     24.416911
   17.517000     24.386621
   17.532000     24.510914
   17.547000     24.503603
   17.562000     24.250837
   17.577000     24.204881
   17.591000     24.223681
   17.606000     24.326040
   17.621000     24.203836
   17.636000     24.291573
   17.651000     24.187125
   17.666000     23.968827
   17.681000     23.980316
   17.696000     24.179812
   17.711000     23.999117
   17.726000     24.122366
   17.740000     24.201747
   17.755000     24.155789
   17.770000     24.175634
   17.785000     24.141167
   17.800000     24.125500
   17.815000     24.028363
   17.830000     24.053430
   17.845000     24.086853
   17.860000     24.071186
   17.875000     23.913470
   17.889000     23.992850
   17.904000     24.024185
   17.919000     24.082675
   17.934000     24.146389
   17.949000     24.008518
   17.964000     24.084764
   17.979000     24.039852
   17.994000     24.277995
   18.009000     24.255015
   18.024000     24.030452
   18.038000     24.063875
   18.053000     24.002251
   18.068000     23.929137
   18.083000     23.891535
   18.098000     23.941670
   18.113000     24.156834
   18.128000     24.182947
   18.143000     24.165190
   18.158000     24.250837
   18.173000     24.150567
   18.188000     24.218459
   18.202000     24.306195
   18.217000     24.210103
   18.232000     24.239348
   18.247000     24.310373
   18.262000     24.314551
   18.277000     24.245615
   18.292000     24.232037
   18.307000     24.375132
   18.322000     24.311418
   18.337000     24.284262
   18.352000     24.459735
   18.366000     24.352152
   18.381000     24.290528
   18.396000     24.269638
   18.411000     24.355286
   18.426000     24.419000
   18.441000     24.374087
   18.456000     24.437800
   18.471000     24.457645
   18.486000     24.490025
   18.501000     24.455556
   18.516000     24.422133
   18.530000     24.445111
   18.545000     24.451378
   18.560000     24.481669
   18.575000     24.589251
   18.590000     24.524492
   18.605000     24.455556
   18.620000     24.479580
   18.635000     24.591340
   18.650000     24.563139
   18.665000     24.664454
   18.680000     24.707277
   18.695000     24.753235
   18.710000     24.621629
   18.724000     24.748013
   18.739000     24.685343
   18.754000     24.662365
   18.769000     24.676987
   18.784000     24.740701
   18.799000     24.676987
   18.814000     24.748013
   18.829000     24.862906
   18.844000     24.898418
   18.859000     24.897373
   18.874000     25.010177
   18.889000     24.901551
   18.903000     24.828437
   18.918000     24.830527
   18.933000     25.000777
   18.948000     25.113582
   18.963000     25.019579
   18.978000     24.954820
   18.993000     24.946464
   19.008000     25.056135
   19.023000     25.106270
   19.038000     25.188784
   19.053000     25.133427
   19.068000     25.024801
   19.083000     25.102092
   19.098000     25.153272
   19.112000     25.103136
   19.127000     24.999733
   19.142000     25.043601
   19.157000     25.055091
   19.172000     25.117760
   19.187000     25.144916
   19.202000     25.136561
   19.217000     25.267121
   19.232000     25.202363
   19.247000     25.055091
   19.262000     25.220119
   19.277000     25.114627
   19.292000     25.109404
   19.307000     25.140738
   19.321000     25.182517
   19.336000     25.325612
   19.351000     25.310990
   19.366000     25.114627
   19.381000     25.145961
   19.396000     25.160583
   19.411000     25.073891
   19.426000     25.166850
   19.441000     25.265032
   19.456000     25.126116
   19.471000     25.186695
   19.486000     25.042557
   19.501000     25.073891
   19.516000     25.180428
   19.531000     25.214897
   19.545000     25.271299
   19.560000     25.336057
   19.575000     25.161628
   19.590000     25.211764
   19.605000     25.105225
   19.620000     25.083291
   19.635000     25.100003
   19.650000     25.128205
   19.665000     25.208630
   19.680000     25.050913
   19.695000     24.991377
   19.710000     25.109404
   19.725000     25.055091
   19.740000     25.005999
   19.755000     25.066580
   19.770000     25.149094
   19.785000     25.173117
   19.799000     24.992421
   19.814000     24.979888
   19.829000     25.053002
   19.844000     24.948553
   19.859000     24.851416
   19.874000     24.965265
   19.889000     24.862906
   19.904000     24.813814
   19.919000     24.905729
   19.934000     24.878573
   19.949000     24.994510
   19.964000     24.866039
   19.979000     24.792925
   19.994000     24.748013
   20.009000     24.774124
   20.024000     24.776213
   20.039000     24.618496
   20.054000     24.631030
   20.068000     24.661320
   20.083000     24.594473
   20.098000     24.502558
   20.113000     24.532848
   20.128000     24.513003
   20.143000     24.411688
   20.158000     24.478536
   20.173000     24.434667
   20.188000     24.565228
   20.203000     24.445111
   20.218000     24.353197
   20.233000     24.382443
   20.248000     24.345885
   20.263000     24.427355
   20.278000     24.420044
   20.293000     24.196525
   20.308000     24.159967
   20.323000     24.155789
   20.338000     24.152656
   20.353000     24.166234
   20.368000     24.050297
   20.382000     24.129678
   20.397000     23.944804
   20.412000     23.847667
   20.427000     23.814244
   20.442000     23.806931
   20.457000     23.800665
   20.472000     23.709794
   20.487000     23.740085
   20.502000     23.590723
   20.517000     23.508209
   20.532000     23.413161
   20.547000     23.495675
   20.562000     23.414205
   20.577000     23.403761
   20.592000     23.294090
   20.607000     23.188597
   20.622000     23.306624
   20.637000     23.230376
   20.652000     23.191731
   20.667000     23.064303
   20.682000     22.975522
   20.697000     22.901364
   20.712000     22.876296
   20.727000     22.875251
   20.742000     22.830339
   20.757000     22.747825
   20.771000     22.685155
   20.786000     22.653821
   20.801000     22.595330
   20.816000     22.565040
   20.831000     22.556684
   20.846000     22.535795
   20.861000     22.475214
   20.876000     22.410456
   20.891000     22.318541
   20.906000     22.274673
   20.921000     22.214093
   20.936000     22.236027
   20.951000     22.231849
   20.966000     22.123223
   20.981000     21.970729
   20.996000     21.944616
   21.011000     21.937305
   21.026000     21.796300
   21.041000     21.748253
   21.056000     21.773320
   21.071000     21.831812
   21.086000     21.737808
   21.101000     21.683495
   21.116000     21.661561
   21.131000     21.599937
   21.146000     21.536223
   21.161000     21.574868
   21.176000     21.467287
   21.191000     21.407752
   21.206000     21.412974
   21.221000     21.278235
   21.236000     21.281369
   21.251000     21.046360
   21.266000     21.055760
   21.281000     21.111117
   21.296000     20.938777
   21.310000     20.991002
   21.325000     20.884465
   21.340000     20.995180
   21.355000     20.905354
   21.370000     20.755993
   21.385000     20.790461
   21.400000     20.651544
   21.415000     20.729881
   21.430000     20.659900
   21.445000     20.600365
   21.460000     20.465626
   21.475000     20.492783
   21.490000     20.498006
   21.505000     20.359089
   21.520000     20.345511
   21.535000     20.264041
   21.550000     20.244196
   21.565000     20.258818
   21.580000     20.142881
   21.595000     20.041566
   21.610000     20.027988
   21.625000     20.112590
   21.640000     20.001875
   21.655000     19.897427
   21.670000     19.908916
   21.685000     19.705242
   21.700000     19.621683
   21.715000     19.744933
   21.730000     19.659285
   21.745000     19.670774
   21.760000     19.623772
   21.775000     19.613327
   21.790000     19.610194
   21.805000     19.533946
   21.820000     19.476500
   21.835000     19.577815
   21.850000     19.491123
   21.865000     19.230001
   21.880000     19.252980
   21.895000     19.263425
   21.910000     19.369962
   21.925000     19.303116
   21.940000     19.157932
   21.955000     19.176732
   21.970000     19.095262
   21.985000     19.087951
   22.000000     19.033638
