# Supplementary material for: Changing the game of time resolved X-ray diffraction on the mechanochemistry playground by downsizing
Source: Nat Commun. 2021 Oct 21;12:6134. doi: 10.1038/s41467-021-26264-1 (PMC8531352; doi:10.1038/s41467-021-26264-1)
Supplement: Supplementary file 3 — Source Data. [file 41467_2021_26264_MOESM3_ESM.zip › PXRD_raw_data/reactionIIIa_cocrystal_FormI_normalized/000119.xy]

    3.140900     20.380041
    3.155600     20.160617
    3.170400     20.599465
    3.185100     20.777747
    3.199800     20.975016
    3.214500     21.062575
    3.229300     21.016159
    3.244000     21.319977
    3.258700     21.337910
    3.273500     21.668101
    3.288200     21.961369
    3.302900     21.953984
    3.317600     22.347470
    3.332400     22.628080
    3.347100     22.681881
    3.361800     22.974094
    3.376500     23.419272
    3.391300     23.964666
    3.406000     24.652475
    3.420700     24.494238
    3.435400     24.144003
    3.450200     23.891877
    3.464900     23.638695
    3.479600     23.783219
    3.494400     23.928799
    3.509100     23.898206
    3.523800     23.808538
    3.538500     24.274813
    3.553300     24.422503
    3.568000     24.686233
    3.582700     24.991105
    3.597400     25.245342
    3.612200     24.977392
    3.626900     25.096597
    3.641600     25.379316
    3.656400     25.845592
    3.671100     25.890954
    3.685800     26.099828
    3.700500     26.204266
    3.715300     26.718013
    3.730000     27.284506
    3.744700     27.310879
    3.759500     27.603093
    3.774200     27.585159
    3.788900     27.501820
    3.803600     27.826736
    3.818400     27.972315
    3.833100     28.151653
    3.847800     28.281408
    3.862600     28.478678
    3.877300     28.633752
    3.892000     28.978711
    3.906700     29.035677
    3.921500     29.466085
    3.936200     29.781507
    3.950900     29.731926
    3.965700     29.712937
    3.980400     29.798386
    3.995100     29.921811
    4.009800     30.332176
    4.024600     30.753090
    4.039300     30.849089
    4.054000     30.707729
    4.068800     31.186663
    4.083500     31.408196
    4.098200     31.751046
    4.113000     32.119215
    4.127700     32.428307
    4.142400     32.510590
    4.157100     32.971592
    4.171900     33.397780
    4.186600     33.360858
    4.201300     33.724806
    4.216100     33.835572
    4.230800     34.427384
    4.245500     34.875726
    4.260300     35.068777
    4.275000     35.406352
    4.289700     35.602567
    4.304500     35.794563
    4.319200     35.694346
    4.333900     35.947527
    4.348600     36.269278
    4.363400     36.256619
    4.378100     36.751378
    4.392800     36.829442
    4.407600     37.275673
    4.422300     37.852716
    4.437000     37.871705
    4.451800     38.160753
    4.466500     38.274685
    4.481200     38.383342
    4.496000     38.634414
    4.510700     38.892869
    4.525400     39.374969
    4.540200     39.610217
    4.554900     39.830695
    4.569600     40.403518
    4.584400     40.492132
    4.599100     40.408793
    4.613800     40.711555
    4.628600     41.371937
    4.643300     41.151458
    4.658000     41.183106
    4.672700     41.903618
    4.687500     42.561888
    4.702200     42.724347
    4.716900     42.991242
    4.731700     43.283456
    4.746400     43.397387
    4.761100     43.757115
    4.775900     44.395343
    4.790600     44.678062
    4.805300     45.151723
    4.820100     45.786785
    4.834800     46.064230
    4.849500     45.799445
    4.864300     46.415519
    4.879000     46.682414
    4.893700     46.797401
    4.908500     47.129702
    4.923200     47.559055
    4.938000     48.122383
    4.952700     48.447300
    4.967400     48.675163
    4.982200     49.029617
    4.996900     49.492727
    5.011600     50.118296
    5.026400     50.711162
    5.041100     50.782897
    5.055800     51.300864
    5.070600     51.767140
    5.085300     52.356841
    5.100000     52.829445
    5.114800     53.367457
    5.129500     53.981420
    5.144200     54.598551
    5.159000     54.811644
    5.173700     55.175593
    5.188400     55.427719
    5.203200     56.113418
    5.217900     56.595518
    5.232700     57.181000
    5.247400     57.821337
    5.262100     58.142033
    5.276900     58.676879
    5.291600     59.133660
    5.306300     59.666396
    5.321100     60.214955
    5.335800     60.732923
    5.350500     61.164386
    5.365300     61.395413
    5.380000     61.780460
    5.394800     62.530510
    5.409500     63.510532
    5.424200     63.694089
    5.439000     64.315438
    5.453700     64.829185
    5.468400     65.510665
    5.483200     66.019137
    5.497900     67.032918
    5.512600     67.292429
    5.527400     67.795626
    5.542100     68.355790
    5.556900     68.566775
    5.571600     69.399108
    5.586300     70.232496
    5.601100     70.913976
    5.615800     71.352823
    5.630600     71.422449
    5.645300     72.307528
    5.660000     72.775913
    5.674800     73.611412
    5.689500     74.300276
    5.704200     74.868879
    5.719000     75.369967
    5.733700     75.890043
    5.748500     76.228673
    5.763200     76.526162
    5.777900     77.351111
    5.792700     78.045249
    5.807400     78.554777
    5.822200     78.997844
    5.836900     79.542184
    5.851600     80.133995
    5.866400     80.594996
    5.881100     81.105579
    5.895900     81.193137
    5.910600     81.521219
    5.925300     82.213247
    5.940100     82.989670
    5.954800     83.504472
    5.969600     84.943385
    5.984300     86.438210
    5.999000     88.266390
    6.013800     90.038660
    6.028500     90.605153
    6.043300     89.974309
    6.058000     89.030154
    6.072700     88.530121
    6.087500     88.417244
    6.102200     88.139800
    6.117000     88.039582
    6.131700     87.995275
    6.146500     88.417244
    6.161200     88.974243
    6.175900     88.973188
    6.190700     88.678865
    6.205400     88.565988
    6.220200     88.696799
    6.234900     88.882465
    6.249600     89.164129
    6.264400     89.198941
    6.279100     89.069186
    6.293900     89.239028
    6.308600     89.578714
    6.323400     89.727458
    6.338100     89.673657
    6.352800     89.667327
    6.367600     89.804467
    6.382300     90.155756
    6.397100     90.442695
    6.411800     90.600933
    6.426600     90.826686
    6.441300     90.901586
    6.456000     90.594603
    6.470800     90.385728
    6.485500     90.143097
    6.500300     89.786533
    6.515000     89.583988
    6.529800     89.799193
    6.544500     89.775984
    6.559300     89.909959
    6.574000     89.957430
    6.588700     89.932113
    6.603500     90.345642
    6.618200     90.125163
    6.633000     89.782314
    6.647700     89.574494
    6.662500     89.082900
    6.677200     88.864531
    6.692000     89.129317
    6.706700     88.294873
    6.721500     88.606075
    6.736200     88.578647
    6.750900     87.964682
    6.765700     87.948859
    6.780400     88.181997
    6.795200     88.064901
    6.809900     87.318016
    6.824700     87.416123
    6.839400     87.226237
    6.854200     86.659744
    6.868900     86.383354
    6.883700     86.094306
    6.898400     85.274631
    6.913200     85.255643
    6.927900     85.235599
    6.942700     84.842113
    6.957400     84.492934
    6.972200     84.327311
    6.986900     84.065691
    7.001600     83.407419
    7.016400     83.137359
    7.031100     83.220697
    7.045900     82.745983
    7.060600     82.590910
    7.075400     82.862025
    7.090100     82.770246
    7.104900     82.354607
    7.119600     82.363047
    7.134400     81.943187
    7.149100     81.150941
    7.163900     80.505328
    7.178600     80.679391
    7.193400     80.723697
    7.208100     80.169863
    7.222900     80.061206
    7.237600     79.292167
    7.252400     79.104391
    7.267100     78.974636
    7.281900     78.747828
    7.296600     78.477767
    7.311400     78.368056
    7.326100     77.801562
    7.340900     77.267772
    7.355600     77.584249
    7.370400     77.497745
    7.385100     76.737146
    7.399900     76.853188
    7.414600     76.779343
    7.429400     76.140060
    7.444100     75.860506
    7.458900     75.818309
    7.473600     75.436427
    7.488400     75.087248
    7.503200     74.740179
    7.517900     74.245420
    7.532700     73.803408
    7.547400     73.502755
    7.562200     73.381439
    7.576900     72.768529
    7.591700     72.246343
    7.606400     72.041688
    7.621200     71.822264
    7.635900     71.742090
    7.650700     71.005754
    7.665400     70.612269
    7.680200     70.449810
    7.694900     70.391790
    7.709700     69.937118
    7.724400     69.370625
    7.739200     68.946546
    7.754000     68.887471
    7.768700     68.815736
    7.783500     68.372669
    7.798200     67.973908
    7.813000     67.544555
    7.827700     67.287154
    7.842500     67.293483
    7.857200     66.604620
    7.872000     66.467479
    7.886700     65.917865
    7.901500     65.442095
    7.916300     65.185748
    7.931000     64.952611
    7.945800     64.831295
    7.960500     64.435699
    7.975300     64.081245
    7.990000     63.588597
    8.004800     63.497874
    8.019600     62.931381
    8.034300     62.860701
    8.049100     62.461940
    8.063800     62.144409
    8.078600     61.991445
    8.093300     61.858524
    8.108100     61.419677
    8.122900     61.081047
    8.137600     60.979774
    8.152400     60.863732
    8.167100     60.521938
    8.181900     60.280361
    8.196600     59.741296
    8.211400     59.552465
    8.226200     59.396337
    8.240900     58.745449
    8.255700     58.830898
    8.270400     58.686373
    8.285200     58.424753
    8.300000     57.899401
    8.314700     57.632506
    8.329500     57.302316
    8.344200     57.370886
    8.359000     57.118760
    8.373800     56.773799
    8.388500     56.234734
    8.403300     56.025860
    8.418000     56.084936
    8.432800     56.042738
    8.447600     55.691450
    8.462300     55.139725
    8.477100     55.049002
    8.491800     55.004695
    8.506600     55.216734
    8.521400     54.970938
    8.536100     54.892874
    8.550900     54.954059
    8.565600     54.938235
    8.580400     54.456136
    8.595200     53.724020
    8.609900     53.337918
    8.624700     53.222931
    8.639500     52.767205
    8.654200     52.184888
    8.669000     51.811446
    8.683700     52.035089
    8.698500     51.756590
    8.713300     51.248118
    8.728000     51.031858
    8.742800     50.525496
    8.757600     50.394686
    8.772300     50.144669
    8.787100     49.842961
    8.801800     49.563407
    8.816600     49.442091
    8.831400     49.050714
    8.846100     48.644570
    8.860900     48.324928
    8.875700     48.023221
    8.890400     47.938827
    8.905200     47.946211
    8.920000     47.860763
    8.934700     47.837555
    8.949500     47.360729
    8.964300     47.056912
    8.979000     46.842763
    8.993800     46.551604
    9.008600     46.524176
    9.023300     46.345894
    9.038100     46.212974
    9.052900     46.120141
    9.067600     45.957683
    9.082400     45.619053
    9.097200     45.516726
    9.111900     45.260379
    9.126700     45.145393
    9.141500     44.930189
    9.156200     44.835246
    9.171000     44.724479
    9.185800     44.463914
    9.200500     44.435431
    9.215300     44.094690
    9.230100     43.616811
    9.244800     43.239149
    9.259600     43.136821
    9.274400     43.207501
    9.289100     42.865706
    9.303900     42.727511
    9.318700     42.418419
    9.333400     42.358289
    9.348200     42.060801
    9.363000     42.059746
    9.377800     41.794960
    9.392500     41.621953
    9.407300     41.415188
    9.422100     41.193654
    9.436800     41.025922
    9.451600     40.781180
    9.466400     40.665139
    9.481200     40.706280
    9.495900     40.445714
    9.510700     40.114470
    9.525500     39.872892
    9.540200     39.733642
    9.555000     39.665073
    9.569800     39.333827
    9.584600     39.084865
    9.599300     38.990977
    9.614100     38.773664
    9.628900     38.587997
    9.643600     38.591162
    9.658400     38.216664
    9.673200     38.158644
    9.688000     37.925506
    9.702700     37.718741
    9.717500     37.684983
    9.732300     37.515142
    9.747100     37.501427
    9.761800     37.206049
    9.776600     37.060470
    9.791400     37.048865
    9.806200     36.786190
    9.820900     36.616347
    9.835700     36.729224
    9.850500     36.296706
    9.865300     36.157457
    9.880000     36.211257
    9.894800     36.078337
    9.909600     35.932758
    9.924400     36.059349
    9.939100     35.716499
    9.953900     35.314573
    9.968700     35.353605
    9.983500     35.264992
    9.998200     34.884166
   10.013000     34.748080
   10.028000     34.627819
   10.043000     34.512833
   10.057000     34.210070
   10.072000     34.140446
   10.087000     34.155214
   10.102000     34.023348
   10.116000     33.751179
   10.131000     33.425208
   10.146000     33.391450
   10.161000     33.559183
   10.176000     33.462130
   10.190000     33.301782
   10.205000     33.203674
   10.220000     33.014843
   10.235000     32.836561
   10.249000     32.692037
   10.264000     32.370286
   10.279000     32.658280
   10.294000     32.453625
   10.309000     32.125544
   10.323000     31.944097
   10.338000     31.866033
   10.353000     31.900845
   10.368000     31.804848
   10.382000     31.812232
   10.397000     31.606522
   10.412000     31.375495
   10.427000     31.515799
   10.442000     31.511579
   10.456000     31.453559
   10.471000     31.434570
   10.486000     31.333297
   10.501000     31.259453
   10.516000     31.342792
   10.530000     31.482042
   10.545000     31.701465
   10.560000     31.700410
   10.575000     31.612851
   10.589000     31.648719
   10.604000     31.668762
   10.619000     31.585423
   10.634000     31.640279
   10.649000     31.430350
   10.663000     31.167675
   10.678000     30.919768
   10.693000     30.834319
   10.708000     30.593797
   10.722000     30.474591
   10.737000     30.114862
   10.752000     30.101149
   10.767000     29.901769
   10.782000     29.712937
   10.796000     29.615884
   10.811000     29.409120
   10.826000     29.432328
   10.841000     29.352153
   10.856000     29.249826
   10.870000     29.142224
   10.885000     28.886933
   10.900000     28.844736
   10.915000     28.712871
   10.930000     28.608433
   10.944000     28.732915
   10.959000     28.575731
   10.974000     28.441756
   10.989000     28.412218
   11.003000     28.335209
   11.018000     28.147433
   11.033000     28.383736
   11.048000     28.360526
   11.063000     28.243430
   11.077000     28.412218
   11.092000     28.447030
   11.107000     28.507161
   11.122000     28.315165
   11.137000     28.270858
   11.151000     28.395340
   11.166000     28.223387
   11.181000     28.094686
   11.196000     27.972315
   11.211000     28.274023
   11.225000     28.232881
   11.240000     28.190685
   11.255000     28.094686
   11.270000     28.006073
   11.284000     28.019787
   11.299000     28.097851
   11.314000     27.923789
   11.329000     27.783484
   11.344000     27.852055
   11.358000     28.089411
   11.373000     27.956491
   11.388000     28.001854
   11.403000     27.989194
   11.418000     27.890031
   11.432000     27.934338
   11.447000     27.847835
   11.462000     27.744452
   11.477000     27.871043
   11.492000     27.664278
   11.506000     27.643180
   11.521000     27.789814
   11.536000     27.842560
   11.551000     27.703311
   11.566000     27.613642
   11.580000     27.753947
   11.595000     27.627356
   11.610000     27.574610
   11.625000     27.460678
   11.640000     27.530304
   11.654000     27.436415
   11.669000     27.493381
   11.684000     27.588324
   11.699000     27.607312
   11.714000     27.691706
   11.728000     27.529248
   11.743000     27.494436
   11.758000     27.480722
   11.773000     27.415317
   11.788000     27.380505
   11.802000     27.479666
   11.817000     27.655839
   11.832000     27.738123
   11.847000     27.701200
   11.862000     27.743397
   11.876000     27.705420
   11.891000     27.707530
   11.906000     27.739177
   11.921000     27.794033
   11.936000     27.939612
   11.950000     28.030336
   11.965000     28.001854
   11.980000     28.204398
   11.995000     28.345758
   12.010000     28.501886
   12.024000     28.411164
   12.039000     28.612653
   12.054000     28.862670
   12.069000     28.853175
   12.084000     29.013523
   12.098000     29.119016
   12.113000     29.301517
   12.128000     29.275144
   12.143000     29.295188
   12.158000     29.477689
   12.172000     29.385911
   12.187000     29.201300
   12.202000     29.198135
   12.217000     29.142224
   12.232000     29.143279
   12.246000     29.276200
   12.261000     29.487184
   12.276000     29.234002
   12.291000     29.278309
   12.306000     29.322616
   12.320000     29.197080
   12.335000     29.210794
   12.350000     29.371142
   12.365000     29.480855
   12.380000     29.428108
   12.394000     29.521996
   12.409000     29.526216
   12.424000     29.770958
   12.439000     30.003041
   12.454000     30.276265
   12.468000     30.481975
   12.483000     30.613840
   12.498000     30.613840
   12.513000     30.811111
   12.528000     31.031589
   12.543000     30.803726
   12.557000     30.713003
   12.572000     30.823770
   12.587000     30.811111
   12.602000     30.822715
   12.617000     30.741486
   12.631000     30.684520
   12.646000     30.757310
   12.661000     30.816386
   12.676000     30.754145
   12.691000     30.658147
   12.705000     30.617006
   12.720000     30.602236
   12.735000     30.851198
   12.750000     30.948250
   12.765000     31.018930
   12.779000     31.074841
   12.794000     31.144467
   12.809000     31.282661
   12.824000     31.410307
   12.839000     31.524238
   12.854000     31.509470
   12.868000     31.742607
   12.883000     31.916669
   12.898000     32.087567
   12.913000     32.185675
   12.928000     32.233146
   12.942000     32.476833
   12.957000     32.693092
   12.972000     32.750058
   12.987000     32.597094
   13.002000     32.594985
   13.017000     32.494767
   13.031000     32.666719
   13.046000     32.801749
   13.061000     32.817573
   13.076000     32.763772
   13.091000     32.926229
   13.105000     33.097127
   13.120000     33.073919
   13.135000     32.927285
   13.150000     32.931504
   13.165000     33.058095
   13.179000     33.090798
   13.194000     33.220553
   13.209000     33.183631
   13.224000     33.274354
   13.239000     33.368242
   13.254000     33.460021
   13.268000     33.700543
   13.283000     33.645686
   13.298000     33.856671
   13.313000     33.979042
   13.328000     33.931571
   13.343000     33.950559
   13.357000     34.007525
   13.372000     34.133061
   13.387000     34.124622
   13.402000     34.344045
   13.417000     34.314507
   13.431000     34.214290
   13.446000     34.302903
   13.461000     34.371473
   13.476000     34.579293
   13.491000     34.706939
   13.506000     34.706939
   13.520000     34.825090
   13.535000     34.855683
   13.550000     34.702719
   13.565000     34.731201
   13.580000     34.785003
   13.595000     34.837748
   13.609000     34.805046
   13.624000     34.843023
   13.639000     34.916868
   13.654000     34.860957
   13.669000     34.809266
   13.683000     34.973834
   13.698000     35.131017
   13.713000     35.107809
   13.728000     35.056118
   13.743000     35.094095
   13.758000     35.222795
   13.772000     35.211191
   13.787000     35.019195
   13.802000     35.195367
   13.817000     35.500240
   13.832000     35.742872
   13.847000     35.562480
   13.861000     35.492856
   13.876000     35.461208
   13.891000     35.525557
   13.906000     35.549821
   13.921000     35.542437
   13.936000     35.638435
   13.950000     35.757640
   13.965000     35.742872
   13.980000     35.576195
   13.995000     35.594128
   14.010000     35.574084
   14.025000     35.585688
   14.039000     35.500240
   14.054000     35.618391
   14.069000     35.512899
   14.084000     35.618391
   14.099000     35.528723
   14.114000     35.544547
   14.128000     35.516064
   14.143000     35.525557
   14.158000     35.454878
   14.173000     35.412681
   14.188000     35.488636
   14.203000     35.653204
   14.217000     35.632105
   14.232000     35.522393
   14.247000     35.625776
   14.262000     35.704895
   14.277000     35.807222
   14.292000     35.749202
   14.306000     35.459097
   14.321000     35.551931
   14.336000     35.621556
   14.351000     35.425340
   14.366000     35.357825
   14.381000     35.371540
   14.395000     35.261828
   14.410000     35.337782
   14.425000     35.498130
   14.440000     35.390528
   14.455000     35.314573
   14.470000     35.355716
   14.484000     35.433780
   14.499000     35.413736
   14.514000     35.278706
   14.529000     35.271322
   14.544000     35.155281
   14.559000     35.210137
   14.573000     35.447493
   14.588000     35.280816
   14.603000     35.174269
   14.618000     35.085655
   14.633000     35.066667
   14.648000     35.122578
   14.662000     35.008646
   14.677000     34.948515
   14.692000     34.943241
   14.707000     34.815595
   14.722000     34.885220
   14.737000     34.747025
   14.752000     34.745971
   14.766000     34.740696
   14.781000     34.813486
   14.796000     34.766014
   14.811000     34.651028
   14.826000     34.467472
   14.841000     34.352485
   14.855000     34.414725
   14.870000     34.453757
   14.885000     34.454812
   14.900000     34.224839
   14.915000     34.318727
   14.930000     34.252267
   14.945000     34.174203
   14.959000     34.246993
   14.974000     34.216399
   14.989000     34.171038
   15.004000     33.953724
   15.019000     33.944230
   15.034000     34.012799
   15.048000     34.068711
   15.063000     33.972712
   15.078000     33.777552
   15.093000     33.635137
   15.108000     33.577117
   15.123000     33.652016
   15.138000     33.587666
   15.152000     33.598216
   15.167000     33.607709
   15.182000     33.405165
   15.197000     33.273299
   15.212000     33.313386
   15.227000     33.200510
   15.242000     33.185740
   15.256000     33.158312
   15.271000     33.112951
   15.286000     33.045436
   15.301000     32.983196
   15.316000     32.949439
   15.331000     32.918845
   15.345000     32.766937
   15.360000     32.622413
   15.375000     32.544348
   15.390000     32.504261
   15.405000     32.591819
   15.420000     32.456790
   15.435000     32.231036
   15.449000     32.141368
   15.464000     32.192004
   15.479000     31.993679
   15.494000     32.022161
   15.509000     31.897681
   15.524000     31.662433
   15.539000     31.603358
   15.553000     31.714125
   15.568000     31.664543
   15.583000     31.433515
   15.598000     31.287936
   15.613000     31.356506
   15.628000     31.484151
   15.643000     31.376549
   15.657000     31.168729
   15.672000     31.305869
   15.687000     31.063237
   15.702000     30.979898
   15.717000     30.882846
   15.732000     30.794233
   15.747000     30.769969
   15.761000     30.838539
   15.776000     30.816386
   15.791000     30.662367
   15.806000     30.453492
   15.821000     30.332176
   15.836000     30.446108
   15.851000     30.235124
   15.866000     30.186597
   15.880000     30.111697
   15.895000     29.990382
   15.910000     29.934470
   15.925000     29.705552
   15.940000     29.871175
   15.955000     29.882779
   15.970000     29.630653
   15.984000     29.634872
   15.999000     29.807880
   16.014000     29.671795
   16.029000     29.638038
   16.044000     29.567358
   16.059000     29.319451
   16.074000     29.208684
   16.088000     29.328945
   16.103000     29.301517
   16.118000     29.297297
   16.133000     29.293078
   16.148000     29.206574
   16.163000     29.054666
   16.178000     29.060995
   16.193000     28.912251
   16.207000     29.040951
   16.222000     28.953393
   16.237000     28.699156
   16.252000     28.653795
   16.267000     28.613708
   16.282000     28.535644
   16.297000     28.439646
   16.312000     28.403778
   16.326000     28.377405
   16.341000     28.456525
   16.356000     28.320440
   16.371000     28.391120
   16.386000     28.126334
   16.401000     28.231826
   16.416000     28.199123
   16.430000     28.089411
   16.445000     27.994468
   16.460000     27.895306
   16.475000     27.872098
   16.490000     27.775045
   16.505000     27.820407
   16.520000     27.654784
   16.535000     27.513424
   16.549000     27.376285
   16.564000     27.224375
   16.579000     27.138927
   16.594000     27.226486
   16.609000     27.133652
   16.624000     27.043984
   16.639000     26.872032
   16.654000     26.913173
   16.668000     26.897349
   16.683000     26.722233
   16.698000     26.800297
   16.713000     26.662102
   16.728000     26.700080
   16.743000     26.575598
   16.758000     26.501754
   16.773000     26.546061
   16.788000     26.380438
   16.802000     26.552390
   16.817000     26.306594
   16.832000     26.234859
   16.847000     26.220090
   16.862000     26.158904
   16.877000     26.092444
   16.892000     26.145191
   16.907000     25.999611
   16.921000     25.938425
   16.936000     25.803396
   16.951000     25.965853
   16.966000     25.862472
   16.981000     25.780188
   16.996000     25.745374
   17.011000     25.627223
   17.026000     25.493249
   17.041000     25.559709
   17.055000     25.593466
   17.070000     25.549159
   17.085000     25.429953
   17.100000     25.418349
   17.115000     25.408855
   17.130000     25.396195
   17.145000     25.372987
   17.160000     25.303363
   17.175000     25.191540
   17.189000     25.056511
   17.204000     25.206309
   17.219000     25.164113
   17.234000     24.993216
   17.249000     24.998490
   17.264000     25.075500
   17.279000     25.006929
   17.294000     24.941524
   17.309000     24.879284
   17.323000     24.890888
   17.338000     24.702057
   17.353000     24.673574
   17.368000     24.713661
   17.383000     24.743199
   17.398000     24.623993
   17.413000     24.514280
   17.428000     24.417228
   17.443000     24.431996
   17.457000     24.497402
   17.472000     24.530104
   17.487000     24.467864
   17.502000     24.397184
   17.517000     24.453095
   17.532000     24.518500
   17.547000     24.442546
   17.562000     24.370811
   17.577000     24.272704
   17.591000     24.286417
   17.606000     24.195694
   17.621000     24.358152
   17.636000     24.381360
   17.651000     24.205188
   17.666000     24.313845
   17.681000     24.221012
   17.696000     24.176705
   17.711000     24.193584
   17.726000     24.180925
   17.740000     24.212573
   17.755000     24.127124
   17.770000     24.160881
   17.785000     24.189365
   17.800000     24.258989
   17.815000     24.206244
   17.830000     24.217848
   17.845000     24.219957
   17.860000     24.077543
   17.875000     24.150333
   17.889000     24.192529
   17.904000     24.206244
   17.919000     24.187255
   17.934000     24.100752
   17.949000     24.132399
   17.964000     24.083873
   17.979000     24.183035
   17.994000     24.094421
   18.009000     24.167212
   18.024000     24.225232
   18.038000     24.185145
   18.053000     24.126069
   18.068000     24.121849
   18.083000     24.238946
   18.098000     24.260044
   18.113000     24.178816
   18.128000     24.176705
   18.143000     24.157717
   18.158000     24.173541
   18.173000     24.303296
   18.188000     24.436216
   18.202000     24.401404
   18.217000     24.442546
   18.232000     24.384525
   18.247000     24.332834
   18.262000     24.419338
   18.277000     24.445711
   18.292000     24.350768
   18.307000     24.313845
   18.322000     24.378196
   18.337000     24.419338
   18.352000     24.386635
   18.366000     24.395075
   18.381000     24.361317
   18.396000     24.428832
   18.411000     24.591290
   18.426000     24.418283
   18.441000     24.441491
   18.456000     24.518500
   18.471000     24.481578
   18.486000     24.459424
   18.501000     24.482633
   18.516000     24.477359
   18.530000     24.639817
   18.545000     24.665134
   18.560000     24.572302
   18.575000     24.561752
   18.590000     24.461535
   18.605000     24.516391
   18.620000     24.732650
   18.635000     24.861350
   18.650000     24.755858
   18.665000     24.726320
   18.680000     24.740034
   18.695000     24.690453
   18.710000     24.768517
   18.724000     24.760078
   18.739000     24.827593
   18.754000     24.814933
   18.769000     24.840252
   18.784000     24.843417
   18.799000     24.853966
   18.814000     24.710497
   18.829000     24.591290
   18.844000     24.765353
   18.859000     24.900382
   18.874000     24.869789
   18.889000     25.034357
   18.903000     24.952073
   18.918000     24.932030
   18.933000     24.861350
   18.948000     24.900382
   18.963000     25.000600
   18.978000     24.942580
   18.993000     25.073389
   19.008000     25.025918
   19.023000     24.943634
   19.038000     24.954184
   19.053000     24.947853
   19.068000     25.127191
   19.083000     24.997435
   19.098000     25.090268
   19.112000     25.089213
   19.127000     25.113476
   19.142000     25.077609
   19.157000     25.099763
   19.172000     25.138795
   19.187000     25.116641
   19.202000     25.237957
   19.217000     25.194705
   19.232000     25.317076
   19.247000     25.186267
   19.262000     25.228463
   19.277000     25.232683
   19.292000     25.166223
   19.307000     25.359274
   19.321000     25.276990
   19.336000     25.339230
   19.351000     25.380372
   19.366000     25.205255
   19.381000     25.139849
   19.396000     25.251671
   19.411000     25.294923
   19.426000     25.267495
   19.441000     25.184156
   19.456000     25.217914
   19.471000     25.194705
   19.486000     25.218968
   19.501000     25.246396
   19.516000     25.285428
   19.531000     25.167277
   19.545000     25.295978
   19.560000     25.237957
   19.575000     25.205255
   19.590000     25.253781
   19.605000     25.374042
   19.620000     25.313912
   19.635000     25.239012
   19.650000     25.194705
   19.665000     25.141960
   19.680000     25.228463
   19.695000     25.192596
   19.710000     25.183101
   19.725000     25.019588
   19.740000     24.978446
   19.755000     25.158839
   19.770000     25.051236
   19.785000     25.095543
   19.799000     25.035412
   19.814000     25.064950
   19.829000     25.092378
   19.844000     25.052291
   19.859000     24.906712
   19.874000     24.832867
   19.889000     24.891942
   19.904000     24.981612
   19.919000     24.962622
   19.934000     24.991105
   19.949000     25.013259
   19.964000     24.945744
   19.979000     24.916206
   19.994000     24.901437
   20.009000     24.782231
   20.024000     24.717881
   20.039000     24.867680
   20.054000     24.795945
   20.068000     24.671464
   20.083000     24.696782
   20.098000     24.559642
   20.113000     24.549094
   20.128000     24.596565
   20.143000     24.619773
   20.158000     24.488963
   20.173000     24.496347
   20.188000     24.496347
   20.203000     24.422503
   20.218000     24.485798
   20.233000     24.513226
   20.248000     24.420392
   20.263000     24.390855
   20.278000     24.368701
   20.293000     24.293802
   20.308000     24.291692
   20.323000     24.225232
   20.338000     24.101806
   20.353000     24.039566
   20.368000     24.060664
   20.382000     23.887657
   20.397000     23.899261
   20.412000     23.835966
   20.427000     23.739967
   20.442000     23.751572
   20.457000     23.705155
   20.472000     23.578564
   20.487000     23.699881
   20.502000     23.677727
   20.517000     23.627091
   20.532000     23.460413
   20.547000     23.538478
   20.562000     23.516324
   20.577000     23.503665
   20.592000     23.494171
   20.607000     23.289516
   20.622000     23.220946
   20.637000     23.320109
   20.652000     23.252594
   20.667000     23.101740
   20.682000     23.190353
   20.697000     23.022621
   20.712000     22.937172
   20.727000     22.976205
   20.742000     22.846449
   20.757000     22.943502
   20.771000     22.858053
   20.786000     22.710364
   20.801000     22.713528
   20.816000     22.683991
   20.831000     22.571115
   20.846000     22.582719
   20.861000     22.478281
   20.876000     22.447688
   20.891000     22.377009
   20.906000     22.331646
   20.921000     22.218770
   20.936000     22.085850
   20.951000     22.213495
   20.966000     22.201891
   20.981000     22.057367
   20.996000     21.975083
   21.011000     22.016225
   21.026000     21.916007
   21.041000     21.870646
   21.056000     21.813680
   21.071000     21.802076
   21.086000     21.717683
   21.101000     21.750384
   21.116000     21.665991
   21.131000     21.643837
   21.146000     21.553114
   21.161000     21.465556
   21.176000     21.482434
   21.191000     21.464501
   21.206000     21.457116
   21.221000     21.227143
   21.236000     21.275670
   21.251000     21.221869
   21.266000     21.104772
   21.281000     21.036203
   21.296000     21.081564
   21.310000     21.066795
   21.325000     20.957083
   21.340000     21.034092
   21.355000     21.050971
   21.370000     20.920161
   21.385000     20.794625
   21.400000     20.748209
   21.415000     20.731329
   21.430000     20.561488
   21.445000     20.574146
   21.460000     20.626893
   21.475000     20.632168
   21.490000     20.473929
   21.505000     20.529840
   21.520000     20.446501
   21.535000     20.359997
   21.550000     20.290373
   21.565000     20.255560
   21.580000     20.188045
   21.595000     20.067784
   21.610000     20.136354
   21.625000     20.046685
   21.640000     20.011873
   21.655000     20.092047
   21.670000     20.004488
   21.685000     19.940139
   21.700000     19.784010
   21.715000     19.838865
   21.730000     19.694341
   21.745000     19.751308
   21.760000     19.772405
   21.775000     19.768186
   21.790000     19.617332
   21.805000     19.658474
   21.820000     19.547707
   21.835000     19.531883
   21.850000     19.577245
   21.865000     19.373645
   21.880000     19.401073
   21.895000     19.318790
   21.910000     19.269208
   21.925000     19.264988
   21.940000     19.272372
   21.955000     19.202748
   21.970000     19.104640
   21.985000     19.008642
   22.000000     19.085651
