# Supplementary material for: Changing the game of time resolved X-ray diffraction on the mechanochemistry playground by downsizing
Source: Nat Commun. 2021 Oct 21;12:6134. doi: 10.1038/s41467-021-26264-1 (PMC8531352; doi:10.1038/s41467-021-26264-1)
Supplement: Supplementary file 3 — Source Data. [file 41467_2021_26264_MOESM3_ESM.zip › PXRD_raw_data/reactionIIIa_cocrystal_FormI_normalized/000288.xy]

    3.140900     20.271559
    3.155600     20.435807
    3.170400     20.512528
    3.185100     20.578443
    3.199800     20.913421
    3.214500     21.278654
    3.229300     21.442902
    3.244000     21.300265
    3.258700     21.365101
    3.273500     21.460190
    3.288200     21.777879
    3.302900     22.096649
    3.317600     22.233882
    3.332400     22.465124
    3.347100     22.488897
    3.361800     22.656386
    3.376500     22.827116
    3.391300     23.248540
    3.406000     23.598646
    3.420700     24.025473
    3.435400     23.995216
    3.450200     23.680769
    3.464900     23.720751
    3.479600     23.721831
    3.494400     23.935785
    3.509100     24.205929
    3.523800     24.073017
    3.538500     24.222137
    3.553300     24.474991
    3.568000     24.601419
    3.582700     24.771068
    3.597400     24.928832
    3.612200     25.340531
    3.626900     25.348094
    3.641600     25.543678
    3.656400     25.543678
    3.671100     25.554484
    3.685800     25.927282
    3.700500     26.450280
    3.715300     26.782015
    3.730000     27.102946
    3.744700     27.284483
    3.759500     27.423877
    3.774200     27.491953
    3.788900     27.539497
    3.803600     27.792352
    3.818400     27.752371
    3.833100     27.714551
    3.847800     28.195406
    3.862600     28.148941
    3.877300     28.551995
    3.892000     29.069590
    3.906700     29.193855
    3.921500     29.154955
    3.936200     29.392681
    3.950900     29.738465
    3.965700     29.716854
    3.980400     29.825991
    3.995100     30.248495
    4.009800     30.504591
    4.024600     30.773654
    4.039300     31.029751
    4.054000     31.041636
    4.068800     31.390662
    4.083500     31.633791
    4.098200     31.778587
    4.113000     32.362097
    4.127700     32.587937
    4.142400     32.969380
    4.157100     33.069873
    4.171900     33.212509
    4.186600     33.684720
    4.201300     33.896512
    4.216100     34.364401
    4.230800     34.665880
    4.245500     34.814999
    4.260300     35.172669
    4.275000     35.393107
    4.289700     35.532501
    4.304500     35.544386
    4.319200     35.647041
    4.333900     36.187328
    4.348600     36.544997
    4.363400     36.962099
    4.378100     37.086365
    4.392800     37.496983
    4.407600     37.420262
    4.422300     37.490499
    4.437000     37.763885
    4.451800     38.121554
    4.466500     38.222048
    4.481200     38.470580
    4.496000     38.736401
    4.510700     38.749368
    4.525400     39.178355
    4.540200     39.264801
    4.554900     39.727286
    4.569600     40.414531
    4.584400     40.178966
    4.599100     40.352938
    4.613800     40.622002
    4.628600     40.942932
    4.643300     41.361114
    4.658000     41.961913
    4.672700     41.998652
    4.687500     42.413593
    4.702200     42.704267
    4.716900     42.872836
    4.731700     43.070582
    4.746400     43.660574
    4.761100     43.945846
    4.775900     43.917751
    4.790600     44.756276
    4.805300     45.394895
    4.820100     45.489986
    4.834800     45.618574
    4.849500     45.993533
    4.864300     46.275563
    4.879000     46.487355
    4.893700     46.919584
    4.908500     47.750545
    4.923200     48.230320
    4.938000     48.540445
    4.952700     48.938096
    4.967400     49.345472
    4.982200     49.626421
    4.996900     49.906289
    5.011600     50.087826
    5.026400     50.517894
    5.041100     50.990105
    5.055800     51.460155
    5.070600     52.403495
    5.085300     52.833564
    5.100000     52.979441
    5.114800     53.283082
    5.129500     53.871995
    5.144200     54.576528
    5.159000     54.738615
    5.173700     55.087640
    5.188400     55.600912
    5.203200     56.329219
    5.217900     56.764690
    5.232700     57.126682
    5.247400     57.737206
    5.262100     58.939884
    5.276900     59.167885
    5.291600     59.365631
    5.306300     59.829196
    5.321100     60.499152
    5.335800     60.885997
    5.350500     61.353886
    5.365300     61.979538
    5.380000     62.393397
    5.394800     62.943410
    5.409500     63.546369
    5.424200     64.126638
    5.439000     64.883039
    5.453700     65.176955
    5.468400     65.789640
    5.483200     66.448790
    5.497900     66.750270
    5.512600     67.245173
    5.527400     67.892437
    5.542100     68.081537
    5.556900     68.582923
    5.571600     69.411722
    5.586300     70.228637
    5.601100     70.860772
    5.615800     71.490747
    5.630600     71.859222
    5.645300     72.584287
    5.660000     73.332044
    5.674800     73.882056
    5.689500     74.101412
    5.704200     74.527158
    5.719000     75.424034
    5.733700     76.066975
    5.748500     76.495963
    5.763200     77.288024
    5.777900     77.705125
    5.792700     77.832632
    5.807400     78.410740
    5.822200     78.805149
    5.836900     79.474024
    5.851600     79.892206
    5.866400     80.510294
    5.881100     81.304515
    5.895900     81.654621
    5.910600     82.353752
    5.925300     82.927537
    5.940100     84.292301
    5.954800     85.435549
    5.969600     86.595003
    5.984300     88.030005
    5.999000     88.953896
    6.013800     89.284551
    6.028500     89.086806
    6.043300     88.264490
    6.058000     87.943559
    6.072700     87.507008
    6.087500     87.592373
    6.102200     87.607501
    6.117000     87.760942
    6.131700     88.050536
    6.146500     87.901417
    6.161200     88.068906
    6.175900     88.234233
    6.190700     88.515183
    6.205400     88.905270
    6.220200     89.184058
    6.234900     89.387205
    6.249600     89.314807
    6.264400     89.818354
    6.279100     90.232214
    6.293900     90.182508
    6.308600     90.368366
    6.323400     90.673088
    6.338100     91.324674
    6.352800     92.054061
    6.367600     93.530124
    6.382300     96.449835
    6.397100    100.106495
    6.411800    102.819815
    6.426600    103.417372
    6.441300    101.647394
    6.456000     98.181994
    6.470800     94.715514
    6.485500     92.541400
    6.500300     92.128621
    6.515000     92.075673
    6.529800     92.274498
    6.544500     93.575509
    6.559300     95.523782
    6.574000     97.681688
    6.588700     99.195572
    6.603500     99.559725
    6.618200     98.778471
    6.633000     96.016524
    6.647700     93.727870
    6.662500     92.072431
    6.677200     90.820046
    6.692000     90.220328
    6.706700     89.592515
    6.721500     89.331016
    6.736200     88.623240
    6.750900     88.227750
    6.765700     88.035408
    6.780400     87.759862
    6.795200     88.295826
    6.809900     87.866838
    6.824700     87.325472
    6.839400     86.865147
    6.854200     86.691174
    6.868900     86.228689
    6.883700     86.275153
    6.898400     85.907759
    6.913200     85.478771
    6.927900     85.031413
    6.942700     85.100570
    6.957400     84.805574
    6.972200     84.793687
    6.986900     84.268529
    7.001600     83.784432
    7.016400     83.935712
    7.031100     83.636394
    7.045900     83.104751
    7.060600     83.077736
    7.075400     83.023708
    7.090100     82.118187
    7.104900     81.593029
    7.119600     81.690281
    7.134400     81.548725
    7.149100     81.133784
    7.163900     81.089481
    7.178600     80.684266
    7.193400     80.324435
    7.208100     80.298501
    7.222900     80.261762
    7.237600     79.873836
    7.252400     79.659882
    7.267100     79.735522
    7.281900     79.160657
    7.296600     79.021263
    7.311400     78.574986
    7.326100     77.984993
    7.340900     78.070359
    7.355600     77.841278
    7.370400     77.222109
    7.385100     77.121615
    7.399900     77.106487
    7.414600     76.622390
    7.429400     76.184758
    7.444100     75.750368
    7.458900     76.085345
    7.473600     76.613746
    7.488400     76.394389
    7.503200     76.055090
    7.517900     75.662841
    7.532700     74.855653
    7.547400     74.686003
    7.562200     74.587670
    7.576900     74.187858
    7.591700     73.722131
    7.606400     73.144024
    7.621200     72.948440
    7.635900     72.417878
    7.650700     71.436718
    7.665400     70.870497
    7.680200     70.440429
    7.694900     70.509585
    7.709700     70.103290
    7.724400     69.891498
    7.739200     69.461430
    7.754000     69.012991
    7.768700     68.595890
    7.783500     68.069650
    7.798200     68.102068
    7.813000     67.877309
    7.827700     67.505591
    7.842500     67.266785
    7.857200     66.772963
    7.872000     66.320202
    7.886700     66.157035
    7.901500     65.572445
    7.916300     65.485999
    7.931000     65.063495
    7.945800     64.725275
    7.960500     64.521047
    7.975300     64.155813
    7.990000     63.676038
    8.004800     63.569062
    8.019600     63.928892
    8.034300     63.355108
    8.049100     63.120624
    8.063800     62.623560
    8.078600     62.387995
    8.093300     62.349094
    8.108100     62.248601
    8.122900     62.289662
    8.137600     61.907139
    8.152400     61.682380
    8.167100     61.536503
    8.181900     61.091307
    8.196600     60.802793
    8.211400     60.450527
    8.226200     60.177141
    8.240900     59.476930
    8.255700     59.297555
    8.270400     59.092245
    8.285200     58.886937
    8.300000     58.824263
    8.314700     58.494688
    8.329500     58.100279
    8.344200     57.808525
    8.359000     57.733965
    8.373800     57.281205
    8.388500     56.734434
    8.403300     56.453485
    8.418000     56.376765
    8.432800     55.932649
    8.447600     55.677633
    8.462300     55.582542
    8.477100     55.555528
    8.491800     55.323205
    8.506600     55.217309
    8.521400     55.082237
    8.536100     54.841270
    8.550900     54.409039
    8.565600     54.124848
    8.580400     54.217778
    8.595200     53.962763
    8.609900     53.371689
    8.624700     53.231215
    8.639500     53.325224
    8.654200     52.716862
    8.669000     52.285713
    8.683700     52.037181
    8.698500     51.701123
    8.713300     51.381273
    8.728000     51.415851
    8.742800     51.552003
    8.757600     51.408286
    8.772300     51.006314
    8.787100     50.785877
    8.801800     50.311505
    8.816600     50.178595
    8.831400     49.654516
    8.846100     49.425434
    8.860900     49.061281
    8.875700     48.659308
    8.890400     48.497222
    8.905200     48.200064
    8.920000     47.913712
    8.934700     47.606829
    8.949500     47.504175
    8.964300     47.231870
    8.979000     46.977935
    8.993800     46.950921
    9.008600     46.896892
    9.023300     46.498161
    9.038100     46.323108
    9.052900     46.054045
    9.067600     45.964357
    9.082400     45.699617
    9.097200     45.571028
    9.111900     45.451085
    9.126700     45.322497
    9.141500     44.974552
    9.156200     44.626607
    9.171000     44.592029
    9.185800     44.639574
    9.200500     44.669831
    9.215300     44.131704
    9.230100     43.682186
    9.244800     43.523342
    9.259600     43.310469
    9.274400     43.033842
    9.289100     42.931187
    9.303900     43.078146
    9.318700     42.845822
    9.333400     42.222331
    9.348200     42.174786
    9.363000     42.225573
    9.377800     42.088340
    9.392500     41.995411
    9.407300     41.833324
    9.422100     41.365436
    9.436800     41.257379
    9.451600     41.459447
    9.466400     41.048829
    9.481200     40.691158
    9.495900     40.545281
    9.510700     40.518266
    9.525500     40.200578
    9.540200     40.061184
    9.555000     39.827780
    9.569800     39.253995
    9.584600     39.185919
    9.599300     39.256157
    9.614100     38.812041
    9.628900     38.417632
    9.643600     38.500836
    9.658400     38.501916
    9.673200     38.371167
    9.688000     38.145327
    9.702700     37.895715
    9.717500     38.070768
    9.732300     37.815752
    9.747100     37.492661
    9.761800     37.419181
    9.776600     37.181455
    9.791400     37.064753
    9.806200     37.035578
    9.820900     37.062592
    9.835700     36.860525
    9.850500     36.663861
    9.865300     36.454229
    9.880000     36.312674
    9.894800     36.244598
    9.909600     36.039290
    9.924400     35.870719
    9.939100     35.771307
    9.953900     35.626510
    9.968700     35.267760
    9.983500     35.107835
    9.998200     35.137011
   10.013000     34.854980
   10.028000     34.589160
   10.043000     34.644269
   10.057000     34.343870
   10.072000     34.307129
   10.087000     34.264987
   10.102000     33.777649
   10.116000     33.718218
   10.131000     33.714975
   10.146000     33.569098
   10.161000     33.410253
   10.176000     33.277343
   10.190000     33.075276
   10.205000     33.083920
   10.220000     32.967219
   10.235000     32.762990
   10.249000     32.673302
   10.264000     32.632241
   10.279000     32.594421
   10.294000     32.537151
   10.309000     32.495008
   10.323000     32.514458
   10.338000     32.404239
   10.353000     32.402078
   10.368000     32.569567
   10.382000     32.539312
   10.397000     32.389111
   10.412000     32.137338
   10.427000     32.138418
   10.442000     31.790474
   10.456000     31.456577
   10.471000     31.495478
   10.486000     31.385259
   10.501000     31.316102
   10.516000     31.165902
   10.530000     30.982205
   10.545000     31.031911
   10.560000     31.092424
   10.575000     31.169144
   10.589000     31.132404
   10.604000     31.109712
   10.619000     31.193997
   10.634000     31.158338
   10.649000     30.997333
   10.663000     30.969238
   10.678000     30.659113
   10.693000     30.503511
   10.708000     30.422468
   10.722000     30.324136
   10.737000     30.296041
   10.752000     29.998883
   10.767000     29.838958
   10.782000     29.756834
   10.796000     29.662825
   10.811000     29.453194
   10.826000     29.512625
   10.841000     29.415373
   10.856000     29.394842
   10.870000     29.323524
   10.885000     29.067428
   10.900000     29.037173
   10.915000     28.840509
   10.930000     28.810252
   10.944000     28.730290
   10.959000     28.851314
   10.974000     28.943162
   10.989000     28.736773
   11.003000     28.550915
   11.018000     28.602782
   11.033000     28.571445
   11.048000     28.684905
   11.063000     28.762706
   11.077000     28.785399
   11.092000     28.790801
   11.107000     28.948565
   11.122000     29.123618
   11.137000     29.257610
   11.151000     29.342975
   11.166000     29.587184
   11.181000     29.739545
   11.196000     29.990238
   11.211000     29.980514
   11.225000     30.011850
   11.240000     29.981594
   11.255000     29.530995
   11.270000     29.266254
   11.284000     28.907504
   11.299000     28.694631
   11.314000     28.423407
   11.329000     28.464468
   11.344000     28.390990
   11.358000     28.349928
   11.373000     28.168392
   11.388000     28.193244
   11.403000     28.123007
   11.418000     28.232145
   11.432000     28.464468
   11.447000     28.321833
   11.462000     28.286174
   11.477000     28.466630
   11.492000     28.876167
   11.506000     29.094443
   11.521000     29.516947
   11.536000     29.656341
   11.551000     29.727659
   11.566000     29.928646
   11.580000     29.892987
   11.595000     29.869215
   11.610000     29.923242
   11.625000     30.073443
   11.640000     30.278752
   11.654000     30.414904
   11.669000     30.388970
   11.684000     30.028059
   11.699000     29.719014
   11.714000     29.307316
   11.728000     28.674100
   11.743000     28.299141
   11.758000     28.181359
   11.773000     27.996580
   11.788000     27.923102
   11.802000     27.993339
   11.817000     28.018191
   11.832000     28.001983
   11.847000     28.092751
   11.862000     27.987936
   11.876000     27.974969
   11.891000     27.931746
   11.906000     28.219178
   11.921000     28.172714
   11.936000     28.375862
   11.950000     28.454743
   11.965000     28.633038
   11.980000     28.720564
   11.995000     28.667617
   12.010000     28.834025
   12.024000     28.937760
   12.039000     28.850233
   12.054000     28.874006
   12.069000     28.933438
   12.084000     29.024206
   12.098000     29.011239
   12.113000     28.946405
   12.128000     29.138747
   12.143000     29.119296
   12.158000     28.975580
   12.172000     29.187373
   12.187000     29.066348
   12.202000     28.995030
   12.217000     29.143069
   12.232000     29.199258
   12.246000     28.958291
   12.261000     29.026366
   12.276000     29.170083
   12.291000     29.364586
   12.306000     29.299752
   12.320000     29.279221
   12.335000     29.414293
   12.350000     29.643374
   12.365000     29.528834
   12.380000     29.735223
   12.394000     29.955660
   12.409000     29.890826
   12.424000     30.135035
   12.439000     30.256059
   12.454000     30.425710
   12.468000     30.726109
   12.483000     30.985446
   12.498000     31.255590
   12.513000     31.447932
   12.528000     31.584084
   12.543000     31.541942
   12.557000     31.452254
   12.572000     31.359325
   12.587000     31.483591
   12.602000     31.465221
   12.617000     31.521411
   12.631000     31.465221
   12.646000     31.713753
   12.661000     31.647839
   12.676000     31.545184
   12.691000     31.732123
   12.705000     31.711592
   12.720000     31.710512
   12.735000     31.749412
   12.750000     31.802360
   12.765000     32.034683
   12.779000     32.408562
   12.794000     32.638724
   12.809000     33.070953
   12.824000     34.181783
   12.839000     35.277485
   12.854000     36.618477
   12.868000     38.464097
   12.883000     40.015800
   12.898000     41.038022
   12.913000     41.512394
   12.928000     41.274668
   12.942000     40.422095
   12.957000     39.312347
   12.972000     38.306333
   12.987000     37.277627
   13.002000     36.429377
   13.017000     35.616785
   13.031000     34.968441
   13.046000     34.424912
   13.061000     34.271471
   13.076000     34.365481
   13.091000     34.120190
   13.105000     33.950541
   13.120000     33.899754
   13.135000     33.838161
   13.150000     33.860853
   13.165000     33.992683
   13.179000     34.041309
   13.194000     34.406543
   13.209000     34.972763
   13.224000     35.599495
   13.239000     36.582818
   13.254000     37.807108
   13.268000     39.172953
   13.283000     40.372389
   13.298000     40.850003
   13.313000     40.835955
   13.328000     40.593907
   13.343000     39.846150
   13.357000     39.166469
   13.372000     37.957308
   13.387000     36.913473
   13.402000     36.159233
   13.417000     35.600576
   13.431000     35.483875
   13.446000     35.221295
   13.461000     34.998697
   13.476000     34.863625
   13.491000     35.050564
   13.506000     34.954393
   13.520000     35.008422
   13.535000     34.917654
   13.550000     34.851739
   13.565000     34.892801
   13.580000     34.923057
   13.595000     35.098109
   13.609000     35.126204
   13.624000     35.153219
   13.639000     35.010584
   13.654000     35.014905
   13.669000     35.099190
   13.683000     35.260196
   13.698000     35.389864
   13.713000     35.531420
   13.728000     35.839383
   13.743000     35.799402
   13.758000     36.000389
   13.772000     36.341850
   13.787000     36.326722
   13.802000     36.224067
   13.817000     36.386154
   13.832000     36.313755
   13.847000     36.086834
   13.861000     36.005792
   13.876000     36.046854
   13.891000     36.118171
   13.906000     35.945279
   13.921000     35.838303
   13.936000     35.789677
   13.950000     35.877203
   13.965000     35.765904
   13.980000     35.888009
   13.995000     36.020919
   14.010000     35.773468
   14.025000     35.790757
   14.039000     35.788597
   14.054000     35.727004
   14.069000     35.775630
   14.084000     35.881526
   14.099000     35.845867
   14.114000     35.855592
   14.128000     35.832900
   14.143000     35.944199
   14.158000     35.923668
   14.173000     35.728084
   14.188000     35.719440
   14.203000     35.696747
   14.217000     35.748615
   14.232000     35.822094
   14.247000     35.866398
   14.262000     35.920427
   14.277000     35.929071
   14.292000     35.890170
   14.306000     35.775630
   14.321000     35.710795
   14.336000     35.929071
   14.351000     36.010113
   14.366000     36.017678
   14.381000     36.252162
   14.395000     36.327802
   14.410000     36.391556
   14.425000     36.409926
   14.440000     36.377508
   14.455000     36.342930
   14.470000     36.267290
   14.484000     36.328883
   14.499000     36.186247
   14.514000     35.799402
   14.529000     35.674055
   14.544000     35.572481
   14.559000     35.542225
   14.573000     35.519534
   14.588000     35.547628
   14.603000     35.329352
   14.618000     35.399590
   14.633000     35.300177
   14.648000     35.240746
   14.662000     35.171589
   14.677000     35.193200
   14.692000     35.266679
   14.707000     35.183475
   14.722000     35.001938
   14.737000     35.040839
   14.752000     35.130527
   14.766000     34.903606
   14.781000     34.876592
   14.796000     34.937104
   14.811000     34.789066
   14.826000     34.807435
   14.841000     34.807435
   14.855000     34.541614
   14.870000     34.725312
   14.885000     34.677767
   14.900000     34.530809
   14.915000     34.335224
   14.930000     34.436799
   14.945000     34.328741
   14.959000     34.438959
   14.974000     34.406543
   14.989000     34.210959
   15.004000     34.110465
   15.019000     34.034825
   15.034000     34.078048
   15.048000     34.254182
   15.063000     34.179622
   15.078000     34.032664
   15.093000     33.939734
   15.108000     33.829517
   15.123000     33.747393
   15.138000     33.771165
   15.152000     33.853289
   15.167000     33.881384
   15.182000     33.472927
   15.197000     33.555051
   15.212000     33.556131
   15.227000     33.559373
   15.242000     33.461041
   15.256000     33.143352
   15.271000     33.154157
   15.286000     33.187655
   15.301000     33.115257
   15.316000     33.191978
   15.331000     32.997475
   15.345000     33.093646
   15.360000     33.206025
   15.375000     32.865645
   15.390000     32.603065
   15.405000     32.633321
   15.420000     32.635483
   15.435000     32.634402
   15.449000     32.582534
   15.464000     32.286458
   15.479000     32.364259
   15.494000     32.286458
   15.509000     32.246476
   15.524000     32.234590
   15.539000     32.131935
   15.553000     32.005508
   15.568000     31.820731
   15.583000     31.827213
   15.598000     31.782910
   15.613000     31.688901
   15.628000     31.464141
   15.643000     31.528976
   15.657000     31.562473
   15.672000     31.440368
   15.687000     31.308538
   15.702000     31.331230
   15.717000     31.336633
   15.732000     31.362567
   15.747000     31.268557
   15.761000     31.245865
   15.776000     31.212367
   15.791000     31.096745
   15.806000     31.025428
   15.821000     30.999494
   15.836000     30.786621
   15.851000     30.675322
   15.866000     30.454885
   15.880000     30.200950
   15.895000     30.218240
   15.910000     30.015092
   15.925000     29.862731
   15.940000     30.005366
   15.955000     29.998883
   15.970000     30.036703
   15.984000     29.991319
   15.999000     29.952419
   16.014000     29.746029
   16.029000     29.593668
   16.044000     29.596909
   16.059000     29.776285
   16.074000     29.569896
   16.088000     29.380795
   16.103000     29.381876
   16.118000     29.407809
   16.133000     29.429420
   16.148000     29.353780
   16.163000     29.212225
   16.178000     29.120377
   16.193000     29.055543
   16.207000     28.985305
   16.222000     28.876167
   16.237000     28.850233
   16.252000     28.948565
   16.267000     28.989627
   16.282000     28.861040
   16.297000     28.812414
   16.312000     28.701115
   16.326000     28.464468
   16.341000     28.457986
   16.356000     28.618991
   16.371000     28.430971
   16.386000     28.372620
   16.401000     28.358572
   16.416000     28.253757
   16.430000     28.258079
   16.445000     28.200809
   16.460000     28.091671
   16.475000     28.028998
   16.490000     28.169472
   16.505000     28.198647
   16.520000     27.986855
   16.535000     27.923102
   16.549000     28.056012
   16.564000     27.922020
   16.579000     27.852863
   16.594000     27.947954
   16.609000     27.838816
   16.624000     27.804238
   16.639000     27.806400
   16.654000     27.522209
   16.668000     27.526531
   16.683000     27.590285
   16.698000     27.406587
   16.713000     27.226131
   16.728000     27.293127
   16.743000     26.869542
   16.758000     26.798224
   16.773000     26.672878
   16.788000     26.535645
   16.802000     26.610205
   16.817000     26.693409
   16.832000     26.530242
   16.847000     26.429749
   16.862000     26.418943
   16.877000     26.202828
   16.892000     26.226600
   16.907000     26.223359
   16.921000     26.277388
   16.936000     26.200667
   16.951000     26.173653
   16.966000     26.113140
   16.981000     26.042903
   16.996000     25.942410
   17.011000     25.953216
   17.026000     25.906751
   17.041000     25.788968
   17.055000     25.763035
   17.070000     25.613915
   17.085000     25.767357
   17.100000     25.701442
   17.115000     25.562048
   17.130000     25.515583
   17.145000     25.455071
   17.160000     25.420492
   17.175000     25.404284
   17.189000     25.409687
   17.204000     25.481005
   17.219000     25.412929
   17.234000     25.424815
   17.249000     25.366465
   17.264000     25.307033
   17.279000     25.262729
   17.294000     25.236795
   17.309000     25.258407
   17.323000     25.260568
   17.338000     25.142785
   17.353000     24.985022
   17.368000     25.028245
   17.383000     25.075790
   17.398000     25.017439
   17.413000     24.963411
   17.428000     25.027164
   17.443000     24.889931
   17.457000     24.798083
   17.472000     24.792680
   17.487000     24.894254
   17.502000     24.946121
   17.517000     24.855353
   17.532000     24.885609
   17.547000     24.846709
   17.562000     24.669494
   17.577000     24.695428
   17.591000     24.706234
   17.606000     24.788357
   17.621000     24.764585
   17.636000     24.658689
   17.651000     24.803486
   17.666000     24.700831
   17.681000     24.593854
   17.696000     24.600337
   17.711000     24.600337
   17.726000     24.669494
   17.740000     24.482555
   17.755000     24.500925
   17.770000     24.549551
   17.785000     24.418801
   17.800000     24.424204
   17.815000     24.291294
   17.830000     24.251312
   17.845000     24.258876
   17.860000     24.344242
   17.875000     24.439332
   17.889000     24.472830
   17.904000     24.469589
   17.919000     24.458782
   17.934000     24.574404
   17.949000     24.497683
   17.964000     24.346403
   17.979000     24.400432
   17.994000     24.384223
   18.009000     24.522536
   18.024000     24.610063
   18.038000     24.546309
   18.053000     24.570081
   18.068000     24.577645
   18.083000     24.546309
   18.098000     24.571162
   18.113000     24.725684
   18.128000     24.801324
   18.143000     24.761343
   18.158000     24.623030
   18.173000     24.660850
   18.188000     24.814291
   18.202000     24.759182
   18.217000     24.927752
   18.232000     24.926670
   18.247000     24.976378
   18.262000     25.071467
   18.277000     25.197894
   18.292000     25.129819
   18.307000     25.137383
   18.322000     25.258407
   18.337000     25.201137
   18.352000     25.154672
   18.366000     25.089838
   18.381000     25.119013
   18.396000     24.991506
   18.411000     25.041212
   18.426000     25.101724
   18.441000     24.898576
   18.456000     24.797002
   18.471000     24.884528
   18.486000     24.907221
   18.501000     24.935316
   18.516000     24.887770
   18.530000     24.871561
   18.545000     24.958008
   18.560000     24.939637
   18.575000     24.973135
   18.590000     24.995827
   18.605000     24.958008
   18.620000     24.938557
   18.635000     24.999069
   18.650000     24.978539
   18.665000     24.981780
   18.680000     25.034728
   18.695000     25.182767
   18.710000     25.079031
   18.724000     25.055259
   18.739000     25.073628
   18.754000     24.918026
   18.769000     24.990425
   18.784000     24.915865
   18.799000     24.941799
   18.814000     24.927752
   18.829000     25.048776
   18.844000     25.164397
   18.859000     25.129819
   18.874000     25.175203
   18.889000     25.188170
   18.903000     25.156832
   18.918000     25.180606
   18.933000     25.271374
   18.948000     25.405365
   18.963000     25.335127
   18.978000     25.202217
   18.993000     25.220587
   19.008000     25.247602
   19.023000     25.339450
   19.038000     25.397801
   19.053000     25.289744
   19.068000     25.267051
   19.083000     25.451830
   19.098000     25.432379
   19.112000     25.405365
   19.127000     25.337288
   19.142000     25.369706
   19.157000     25.352417
   19.172000     25.437782
   19.187000     25.292985
   19.202000     25.311355
   19.217000     25.311355
   19.232000     25.426976
   19.247000     25.484247
   19.262000     25.546920
   19.277000     25.544759
   19.292000     25.604191
   19.307000     25.564209
   19.321000     25.678750
   19.336000     25.647413
   19.351000     25.622560
   19.366000     25.537195
   19.381000     25.591224
   19.396000     25.573934
   19.411000     25.520986
   19.426000     25.565289
   19.441000     25.570693
   19.456000     25.515583
   19.471000     25.442105
   19.486000     25.502616
   19.501000     25.635527
   19.516000     25.700362
   19.531000     25.446427
   19.545000     25.537195
   19.560000     25.605271
   19.575000     25.566370
   19.590000     25.483166
   19.605000     25.407526
   19.620000     25.448587
   19.635000     25.441023
   19.650000     25.311355
   19.665000     25.526389
   19.680000     25.554484
   19.695000     25.401043
   19.710000     25.353498
   19.725000     25.483166
   19.740000     25.398881
   19.755000     25.261649
   19.770000     25.240037
   19.785000     25.275696
   19.799000     25.345934
   19.814000     25.334047
   19.829000     25.365383
   19.844000     25.278938
   19.859000     25.409687
   19.874000     25.357819
   19.889000     25.398881
   19.904000     25.320000
   19.919000     25.166558
   19.934000     25.274615
   19.949000     25.361061
   19.964000     25.345934
   19.979000     25.180606
   19.994000     25.237876
   20.009000     25.227071
   20.024000     25.148188
   20.039000     25.188170
   20.054000     25.045533
   20.068000     24.960168
   20.083000     25.035809
   20.098000     24.951524
   20.113000     24.923429
   20.128000     24.913703
   20.143000     24.920187
   20.158000     24.799163
   20.173000     24.777552
   20.188000     24.897495
   20.203000     24.925590
   20.218000     24.787277
   20.233000     24.759182
   20.248000     24.824017
   20.263000     24.722442
   20.278000     24.617627
   20.293000     24.575485
   20.308000     24.491200
   20.323000     24.453379
   20.338000     24.435010
   20.353000     24.481474
   20.368000     24.437171
   20.382000     24.289133
   20.397000     24.313985
   20.412000     24.169188
   20.427000     24.151900
   20.442000     24.146497
   20.457000     24.090307
   20.472000     24.070856
   20.487000     23.875273
   20.502000     23.805036
   20.517000     23.828808
   20.532000     23.821244
   20.547000     23.799632
   20.562000     23.759651
   20.577000     23.779101
   20.592000     23.917415
   20.607000     23.849339
   20.622000     23.631063
   20.637000     23.701300
   20.652000     23.707784
   20.667000     23.668883
   20.682000     23.535972
   20.697000     23.443043
   20.712000     23.516522
   20.727000     23.471138
   20.742000     23.413868
   20.757000     23.359839
   20.771000     23.245298
   20.786000     23.311213
   20.801000     23.194511
   20.816000     23.137241
   20.831000     23.196672
   20.846000     23.012975
   20.861000     23.030264
   20.876000     22.957866
   20.891000     22.905999
   20.906000     22.804424
   20.921000     22.661788
   20.936000     22.707173
   20.951000     22.843325
   20.966000     22.686642
   20.981000     22.591551
   20.996000     22.426223
   21.011000     22.446754
   21.026000     22.446754
   21.041000     22.287911
   21.056000     22.202545
   21.071000     22.246849
   21.086000     22.117180
   21.101000     22.033975
   21.116000     21.946448
   21.131000     21.780040
   21.146000     21.738979
   21.161000     21.771396
   21.176000     21.776799
   21.191000     21.675225
   21.206000     21.721690
   21.221000     21.660097
   21.236000     21.657936
   21.251000     21.507736
   21.266000     21.482883
   21.281000     21.498011
   21.296000     21.410484
   21.310000     21.329442
   21.325000     21.242995
   21.340000     21.344570
   21.355000     21.344570
   21.370000     21.384551
   21.385000     21.244076
   21.400000     21.268929
   21.415000     21.209497
   21.430000     21.129535
   21.445000     21.061459
   21.460000     21.053895
   21.475000     20.979335
   21.490000     20.846425
   21.505000     20.875600
   21.520000     20.911259
   21.535000     20.731885
   21.550000     20.765382
   21.565000     20.610860
   21.580000     20.538462
   21.595000     20.509286
   21.610000     20.440130
   21.625000     20.404471
   21.640000     20.333152
   21.655000     20.346119
   21.670000     20.207806
   21.685000     20.209968
   21.700000     20.194839
   21.715000     20.019786
   21.730000     19.991691
   21.745000     20.034914
   21.760000     20.055445
   21.775000     19.926857
   21.790000     19.911729
   21.805000     19.893359
   21.820000     19.927938
   21.835000     19.975483
   21.850000     19.919293
   21.865000     19.774496
   21.880000     19.646989
   21.895000     19.558382
   21.910000     19.577832
   21.925000     19.558382
   21.940000     19.558382
   21.955000     19.523803
   21.970000     19.313091
   21.985000     19.411424
   22.000000     19.353072
