# Supplementary material for: Changing the game of time resolved X-ray diffraction on the mechanochemistry playground by downsizing
Source: Nat Commun. 2021 Oct 21;12:6134. doi: 10.1038/s41467-021-26264-1 (PMC8531352; doi:10.1038/s41467-021-26264-1)
Supplement: Supplementary file 3 — Source Data. [file 41467_2021_26264_MOESM3_ESM.zip › PXRD_raw_data/reactionIIIa_cocrystal_FormI_normalized/000108.xy]

    3.140900     20.271280
    3.155600     20.482505
    3.170400     20.679018
    3.185100     20.855563
    3.199800     21.239132
    3.214500     20.892345
    3.229300     21.084654
    3.244000     21.225470
    3.258700     21.307438
    3.273500     21.367337
    3.288200     21.839178
    3.302900     21.762464
    3.317600     22.169151
    3.332400     22.518040
    3.347100     22.784961
    3.361800     23.097069
    3.376500     23.424941
    3.391300     23.974546
    3.406000     24.367571
    3.420700     24.558829
    3.435400     24.219398
    3.450200     23.772778
    3.464900     23.778033
    3.479600     23.916748
    3.494400     23.953529
    3.509100     24.054412
    3.523800     24.183669
    3.538500     24.337096
    3.553300     24.622933
    3.568000     24.712256
    3.582700     24.733274
    3.597400     24.901413
    3.612200     25.000195
    3.626900     25.249251
    3.641600     25.522477
    3.656400     25.725295
    3.671100     26.381038
    3.685800     26.465108
    3.700500     26.596466
    3.715300     26.746741
    3.730000     26.940101
    3.744700     27.195462
    3.759500     27.501265
    3.774200     27.598996
    3.788900     27.675709
    3.803600     27.981512
    3.818400     27.726152
    3.833100     27.852255
    3.847800     28.269451
    3.862600     28.520608
    3.877300     28.638306
    3.892000     28.561592
    3.906700     28.696104
    3.921500     29.068112
    3.936200     29.302456
    3.950900     29.562021
    3.965700     29.991827
    3.980400     29.841552
    3.995100     30.085354
    4.009800     30.354377
    4.024600     30.473125
    4.039300     30.775776
    4.054000     30.953373
    4.068800     31.136224
    4.083500     31.434671
    4.098200     31.780408
    4.113000     32.116686
    4.127700     32.446659
    4.142400     32.330013
    4.157100     32.743004
    4.171900     33.407154
    4.186600     33.678278
    4.201300     34.092321
    4.216100     34.343479
    4.230800     34.425446
    4.245500     34.723894
    4.260300     35.104309
    4.275000     35.188378
    4.289700     35.594015
    4.304500     35.806290
    4.319200     35.441638
    4.333900     35.592964
    4.348600     36.252910
    4.363400     36.478846
    4.378100     37.183980
    4.392800     37.121979
    4.407600     37.216557
    4.422300     37.551785
    4.437000     37.651617
    4.451800     37.883859
    4.466500     38.302106
    4.481200     38.460788
    4.496000     38.752929
    4.510700     38.902152
    4.525400     39.048224
    4.540200     39.575760
    4.554900     39.705017
    4.569600     39.752306
    4.584400     40.006616
    4.599100     40.328183
    4.613800     40.754836
    4.628600     40.869381
    4.643300     41.229829
    4.658000     41.451562
    4.672700     41.616549
    4.687500     41.975947
    4.702200     42.481415
    4.716900     42.823999
    4.731700     42.900713
    4.746400     43.300042
    4.761100     43.804461
    4.775900     44.378235
    4.790600     44.880551
    4.805300     44.939400
    4.820100     45.128557
    4.834800     45.584634
    4.849500     46.008135
    4.864300     46.297124
    4.879000     46.805745
    4.893700     47.248161
    4.908500     47.524540
    4.923200     47.738918
    4.938000     48.207606
    4.952700     48.614292
    4.967400     49.059861
    4.982200     49.514887
    4.996900     49.895303
    5.011600     50.500603
    5.026400     50.719185
    5.041100     50.959834
    5.055800     51.531507
    5.070600     51.876192
    5.085300     52.663293
    5.100000     53.300121
    5.114800     53.229713
    5.129500     53.627992
    5.144200     54.299498
    5.159000     54.760830
    5.173700     54.945783
    5.188400     55.300977
    5.203200     55.937804
    5.217900     56.514732
    5.232700     57.198848
    5.247400     57.835676
    5.262100     58.105749
    5.276900     58.613319
    5.291600     59.134551
    5.306300     59.591679
    5.321100     60.163352
    5.335800     60.620481
    5.350500     61.138560
    5.365300     61.536839
    5.380000     62.450045
    5.394800     63.067957
    5.409500     63.108941
    5.424200     63.890788
    5.439000     64.406765
    5.453700     65.016269
    5.468400     65.610011
    5.483200     66.336161
    5.497900     66.880513
    5.512600     67.125365
    5.527400     67.837855
    5.542100     68.520920
    5.556900     68.669093
    5.571600     69.159850
    5.586300     69.919628
    5.601100     70.562761
    5.615800     71.255283
    5.630600     71.969875
    5.645300     72.581482
    5.660000     73.096407
    5.674800     73.954969
    5.689500     74.098938
    5.704200     74.561320
    5.719000     75.211809
    5.733700     75.662632
    5.748500     76.173355
    5.763200     76.801775
    5.777900     77.236835
    5.792700     77.686608
    5.807400     78.246721
    5.822200     78.960261
    5.836900     79.375356
    5.851600     79.727397
    5.866400     80.634298
    5.881100     80.924337
    5.895900     81.278480
    5.910600     81.907952
    5.925300     82.225314
    5.940100     83.204725
    5.954800     84.030709
    5.969600     84.926051
    5.984300     86.472930
    5.999000     88.386564
    6.013800     90.040633
    6.028500     90.614409
    6.043300     90.188807
    6.058000     89.341805
    6.072700     88.665045
    6.087500     88.205815
    6.102200     87.986184
    6.117000     87.554276
    6.131700     87.979878
    6.146500     87.972522
    6.161200     88.373954
    6.175900     88.585179
    6.190700     88.143814
    6.205400     88.319309
    6.220200     88.501110
    6.234900     88.958238
    6.249600     89.355467
    6.264400     89.388044
    6.279100     89.380687
    6.293900     89.381738
    6.308600     89.560387
    6.323400     89.729576
    6.338100     89.786324
    6.352800     89.648659
    6.367600     90.093177
    6.382300     90.176196
    6.397100     89.844121
    6.411800     89.914530
    6.426600     90.212977
    6.441300     90.303352
    6.456000     90.258164
    6.470800     89.832562
    6.485500     89.751645
    6.500300     89.495232
    6.515000     89.923987
    6.529800     89.723271
    6.544500     89.833613
    6.559300     89.767407
    6.574000     89.666524
    6.588700     90.238197
    6.603500     89.822053
    6.618200     89.701203
    6.633000     89.500487
    6.647700     89.266143
    6.662500     88.966645
    6.677200     88.748064
    6.692000     88.971900
    6.706700     88.501110
    6.721500     88.155373
    6.736200     88.225782
    6.750900     88.366598
    6.765700     87.825400
    6.780400     87.499630
    6.795200     87.392442
    6.809900     87.170708
    6.824700     87.019383
    6.839400     87.079283
    6.854200     87.384035
    6.868900     86.595882
    6.883700     85.692134
    6.898400     85.182462
    6.913200     85.353755
    6.927900     84.858794
    6.942700     84.835676
    6.957400     84.584517
    6.972200     84.161017
    6.986900     84.161017
    7.001600     83.941385
    7.016400     83.276184
    7.031100     83.518935
    7.045900     83.413848
    7.060600     83.080722
    7.075400     82.865294
    7.090100     82.387148
    7.104900     82.162262
    7.119600     81.878527
    7.134400     81.491807
    7.149100     81.242751
    7.163900     80.686841
    7.178600     80.512397
    7.193400     80.371580
    7.208100     80.036353
    7.222900     80.047912
    7.237600     79.756821
    7.252400     79.496206
    7.267100     79.143113
    7.281900     78.691239
    7.296600     78.232009
    7.311400     78.055462
    7.326100     78.016580
    7.340900     77.728643
    7.355600     77.988207
    7.370400     77.633013
    7.385100     77.185342
    7.399900     76.767096
    7.414600     76.614720
    7.429400     76.267933
    7.444100     75.447204
    7.458900     75.087806
    7.473600     75.541782
    7.488400     75.317947
    7.503200     74.656950
    7.517900     74.297552
    7.532700     73.817304
    7.547400     73.602928
    7.562200     72.969253
    7.576900     72.804266
    7.591700     72.557311
    7.606400     72.146422
    7.621200     71.878449
    7.635900     71.258436
    7.650700     70.903242
    7.665400     70.513369
    7.680200     70.463978
    7.694900     70.109835
    7.709700     69.655860
    7.724400     69.090491
    7.739200     68.821469
    7.754000     68.582921
    7.768700     68.495699
    7.783500     68.550345
    7.798200     67.833651
    7.813000     67.474253
    7.827700     67.484762
    7.842500     67.093839
    7.857200     66.525319
    7.872000     66.267855
    7.886700     65.831744
    7.901500     65.064609
    7.916300     64.751450
    7.931000     64.693652
    7.945800     64.809248
    7.960500     64.644261
    7.975300     64.139843
    7.990000     63.718445
    8.004800     63.479897
    8.019600     63.189857
    8.034300     62.782120
    8.049100     62.754798
    8.063800     62.543572
    8.078600     62.235668
    8.093300     61.817421
    8.108100     61.331920
    8.122900     61.220528
    8.137600     60.905267
    8.152400     60.660414
    8.167100     60.501732
    8.181900     60.204336
    8.196600     59.686258
    8.211400     59.493947
    8.226200     59.333165
    8.240900     59.098821
    8.255700     58.796170
    8.270400     58.273888
    8.285200     58.288600
    8.300000     57.833574
    8.314700     57.535126
    8.329500     57.547737
    8.344200     57.145253
    8.359000     57.317597
    8.373800     57.054879
    8.388500     56.628225
    8.403300     56.414899
    8.418000     55.939906
    8.432800     55.441794
    8.447600     55.377690
    8.462300     55.502744
    8.477100     55.321995
    8.491800     54.788152
    8.506600     54.982563
    8.521400     54.977309
    8.536100     55.040362
    8.550900     54.789203
    8.565600     54.505468
    8.580400     54.228038
    8.595200     53.703655
    8.609900     53.233916
    8.624700     52.723193
    8.639500     52.441560
    8.654200     52.207216
    8.669000     51.843615
    8.683700     51.511541
    8.698500     51.407504
    8.713300     51.324485
    8.728000     51.032344
    8.742800     50.409178
    8.757600     50.347176
    8.772300     50.086561
    8.787100     49.731367
    8.801800     49.815437
    8.816600     49.637839
    8.831400     49.321527
    8.846100     49.148134
    8.860900     48.687852
    8.875700     48.420932
    8.890400     48.074145
    8.905200     47.703187
    8.920000     47.435216
    8.934700     47.198770
    8.949500     47.250263
    8.964300     47.136769
    8.979000     47.159888
    8.993800     46.850932
    9.008600     46.662827
    9.023300     46.383295
    9.038100     46.434788
    9.052900     46.269801
    9.067600     45.880980
    9.082400     45.462733
    9.097200     45.245203
    9.111900     45.277780
    9.126700     45.131709
    9.141500     44.790177
    9.156200     45.030825
    9.171000     45.077064
    9.185800     44.460203
    9.200500     44.150197
    9.215300     43.961040
    9.230100     43.698322
    9.244800     43.247500
    9.259600     43.094073
    9.274400     42.899662
    9.289100     42.753590
    9.303900     42.668471
    9.318700     42.438329
    9.333400     42.253376
    9.348200     42.156697
    9.363000     42.023236
    9.377800     41.892928
    9.392500     41.555599
    9.407300     41.159421
    9.422100     41.184642
    9.436800     41.166777
    9.451600     40.853618
    9.466400     40.726463
    9.481200     40.419609
    9.495900     40.120110
    9.510700     40.021329
    9.525500     39.968785
    9.540200     39.667186
    9.555000     39.478029
    9.569800     39.710272
    9.584600     39.149107
    9.599300     38.986222
    9.614100     38.873779
    9.628900     38.541705
    9.643600     38.555365
    9.658400     38.422956
    9.673200     38.027829
    9.688000     38.078270
    9.702700     37.987896
    9.717500     37.746196
    9.732300     37.655821
    9.747100     37.324796
    9.761800     37.210252
    9.776600     37.058926
    9.791400     36.906550
    9.806200     36.582882
    9.820900     36.595493
    9.835700     36.499863
    9.850500     36.312809
    9.865300     36.092127
    9.880000     36.140467
    9.894800     36.160433
    9.909600     35.920834
    9.924400     35.690694
    9.939100     35.534114
    9.953900     35.472114
    9.968700     35.054918
    9.983500     34.761725
    9.998200     34.589382
   10.013000     34.733351
   10.028000     34.650333
   10.043000     34.533686
   10.057000     34.339275
   10.072000     34.120694
   10.087000     34.096525
   10.102000     33.930487
   10.116000     33.855876
   10.131000     33.754991
   10.146000     33.647803
   10.161000     33.391391
   10.176000     33.179115
   10.190000     33.200132
   10.205000     33.042502
   10.220000     32.822870
   10.235000     32.831277
   10.249000     32.627408
   10.264000     32.485541
   10.279000     32.594832
   10.294000     32.281672
   10.309000     32.035769
   10.323000     32.048379
   10.338000     31.985327
   10.353000     31.914918
   10.368000     31.660608
   10.382000     31.663760
   10.397000     31.711050
   10.412000     31.558673
   10.427000     31.595454
   10.442000     31.291753
   10.456000     31.085782
   10.471000     31.147784
   10.486000     31.194021
   10.501000     31.367415
   10.516000     31.346398
   10.530000     31.386331
   10.545000     31.633285
   10.560000     31.373721
   10.575000     31.399992
   10.589000     31.434671
   10.604000     31.457790
   10.619000     31.549215
   10.634000     31.424163
   10.649000     31.344297
   10.663000     31.030086
   10.678000     30.911338
   10.693000     30.672791
   10.708000     30.654925
   10.722000     30.572957
   10.737000     30.195696
   10.752000     30.058031
   10.767000     30.115829
   10.782000     29.656600
   10.796000     29.526291
   10.811000     29.635582
   10.826000     29.466391
   10.841000     29.270930
   10.856000     29.098588
   10.870000     29.019772
   10.885000     28.930448
   10.900000     28.806445
   10.915000     28.772818
   10.930000     28.808547
   10.944000     28.614136
   10.959000     28.527965
   10.974000     28.489082
   10.989000     28.442844
   11.003000     28.422878
   11.018000     28.452302
   11.033000     28.517457
   11.048000     28.355623
   11.063000     28.467015
   11.077000     28.346165
   11.092000     28.253688
   11.107000     28.261044
   11.122000     28.378741
   11.137000     28.371385
   11.151000     28.207449
   11.166000     28.097108
   11.181000     28.051920
   11.196000     27.889036
   11.211000     28.070837
   11.225000     27.955241
   11.240000     27.947885
   11.255000     28.112871
   11.270000     28.005683
   11.284000     28.029853
   11.299000     27.992021
   11.314000     27.959445
   11.329000     27.960495
   11.344000     28.049819
   11.358000     28.131787
   11.373000     28.018293
   11.388000     27.900595
   11.403000     27.853306
   11.418000     27.797610
   11.432000     27.715643
   11.447000     27.670455
   11.462000     27.778694
   11.477000     27.817577
   11.492000     27.754525
   11.506000     27.802865
   11.521000     27.631573
   11.536000     27.682015
   11.551000     27.835442
   11.566000     27.617911
   11.580000     27.618962
   11.595000     27.506519
   11.610000     27.481299
   11.625000     27.670455
   11.640000     27.512824
   11.654000     27.476044
   11.669000     27.602149
   11.684000     27.469739
   11.699000     27.407738
   11.714000     27.420348
   11.728000     27.572725
   11.743000     27.566419
   11.758000     27.349940
   11.773000     27.419297
   11.788000     27.572725
   11.802000     27.659946
   11.817000     27.722999
   11.832000     27.513875
   11.847000     27.477095
   11.862000     27.621064
   11.876000     27.840696
   11.891000     27.823882
   11.906000     27.753474
   11.921000     27.772389
   11.936000     27.989920
   11.950000     27.877477
   11.965000     28.123380
   11.980000     28.300977
   11.995000     28.405013
   12.010000     28.474371
   12.024000     28.628849
   12.039000     28.686646
   12.054000     28.812751
   12.069000     28.856887
   12.084000     29.091231
   12.098000     29.058654
   12.113000     29.091231
   12.128000     29.271980
   12.143000     29.234149
   12.158000     29.244658
   12.172000     29.294049
   12.187000     29.360254
   12.202000     29.095435
   12.217000     29.036586
   12.232000     29.025027
   12.246000     29.021874
   12.261000     28.977737
   12.276000     29.056553
   12.291000     29.027129
   12.306000     29.276184
   12.320000     29.219438
   12.335000     29.129063
   12.350000     29.258320
   12.365000     29.284591
   12.380000     29.425407
   12.394000     29.476900
   12.409000     29.505273
   12.424000     29.728059
   12.439000     29.860468
   12.454000     29.889893
   12.468000     30.054878
   12.483000     30.466820
   12.498000     30.658078
   12.513000     30.695909
   12.528000     30.705367
   12.543000     30.775776
   12.557000     30.694858
   12.572000     30.784183
   12.587000     30.507804
   12.602000     30.588721
   12.617000     30.734792
   12.631000     30.799945
   12.646000     30.644416
   12.661000     30.673842
   12.676000     30.598179
   12.691000     30.544584
   12.705000     30.672791
   12.720000     30.624450
   12.735000     30.760012
   12.750000     30.962830
   12.765000     30.978594
   12.779000     31.043747
   12.794000     31.094189
   12.809000     30.947068
   12.824000     31.192970
   12.839000     31.416806
   12.854000     31.389483
   12.868000     31.722609
   12.883000     31.876036
   12.898000     32.124042
   12.913000     32.223874
   12.928000     32.258553
   12.942000     32.286927
   12.957000     32.429845
   12.972000     32.361539
   12.987000     32.417234
   13.002000     32.415132
   13.017000     32.377301
   13.031000     32.539135
   13.046000     32.602188
   13.061000     32.487643
   13.076000     32.772428
   13.091000     32.947924
   13.105000     32.905889
   13.120000     32.826023
   13.135000     33.017281
   13.150000     33.038299
   13.165000     32.917449
   13.179000     32.892227
   13.194000     33.072978
   13.209000     33.149691
   13.224000     33.231659
   13.239000     33.196979
   13.254000     33.278947
   13.268000     33.372475
   13.283000     33.336746
   13.298000     33.623633
   13.313000     33.795975
   13.328000     33.808586
   13.343000     33.919978
   13.357000     33.892656
   13.372000     33.838010
   13.387000     33.907367
   13.402000     34.192153
   13.417000     34.426497
   13.431000     34.313004
   13.446000     34.195306
   13.461000     34.402328
   13.476000     34.445414
   13.491000     34.461176
   13.506000     34.687114
   13.520000     34.692367
   13.535000     34.707080
   13.550000     34.673452
   13.565000     34.758573
   13.580000     34.597790
   13.595000     34.779590
   13.609000     34.874168
   13.624000     34.729149
   13.639000     34.842642
   13.654000     34.893083
   13.669000     34.866812
   13.683000     34.745962
   13.698000     34.766980
   13.713000     35.103258
   13.728000     35.204141
   13.743000     35.308178
   13.758000     35.424824
   13.772000     35.492080
   13.787000     35.578251
   13.802000     35.495232
   13.817000     35.420621
   13.832000     35.361771
   13.847000     35.577200
   13.861000     35.704356
   13.876000     35.549878
   13.891000     35.397502
   13.906000     35.592964
   13.921000     35.465808
   13.936000     35.444790
   13.950000     35.523605
   13.965000     35.455299
   13.980000     35.374382
   13.995000     35.352314
   14.010000     35.509945
   14.025000     35.483672
   14.039000     35.599268
   14.054000     35.610828
   14.069000     35.522555
   14.084000     35.445841
   14.099000     35.563539
   14.114000     35.643405
   14.128000     35.438485
   14.143000     35.432180
   14.158000     35.486825
   14.173000     35.401704
   14.188000     35.506792
   14.203000     35.503639
   14.217000     35.544623
   14.232000     35.672829
   14.247000     35.601370
   14.262000     35.547776
   14.277000     35.396451
   14.292000     35.401704
   14.306000     35.517300
   14.321000     35.413264
   14.336000     35.281905
   14.351000     35.291363
   14.366000     35.319737
   14.381000     35.412213
   14.395000     35.361771
   14.410000     35.442688
   14.425000     35.464757
   14.440000     35.455299
   14.455000     35.328144
   14.470000     35.252481
   14.484000     35.209395
   14.499000     35.227261
   14.514000     35.459503
   14.529000     35.423773
   14.544000     35.476316
   14.559000     35.384891
   14.573000     35.247227
   14.588000     35.182073
   14.603000     35.168411
   14.618000     35.083291
   14.633000     35.126377
   14.648000     35.101156
   14.662000     34.971899
   14.677000     34.928813
   14.692000     34.790099
   14.707000     34.749115
   14.722000     34.696571
   14.737000     34.597790
   14.752000     34.648232
   14.766000     34.738606
   14.781000     34.662943
   14.796000     34.550500
   14.811000     34.587281
   14.826000     34.454871
   14.841000     34.524229
   14.855000     34.535788
   14.870000     34.445414
   14.885000     34.361344
   14.900000     34.335072
   14.915000     34.310902
   14.930000     34.137509
   14.945000     34.223679
   14.959000     34.219476
   14.974000     34.237341
   14.989000     33.964115
   15.004000     33.851672
   15.019000     33.924182
   15.034000     33.771806
   15.048000     33.724516
   15.063000     33.780213
   15.078000     33.828552
   15.093000     33.788619
   15.108000     33.704550
   15.123000     33.613124
   15.138000     33.489122
   15.152000     33.462850
   15.167000     33.328338
   15.182000     33.311525
   15.197000     33.277896
   15.212000     33.211692
   15.227000     33.174912
   15.242000     33.128673
   15.256000     32.994162
   15.271000     32.977348
   15.286000     33.029892
   15.301000     33.077181
   15.316000     32.917449
   15.331000     32.811310
   15.345000     32.644223
   15.360000     32.464523
   15.375000     32.612696
   15.390000     32.512864
   15.405000     32.336317
   15.420000     32.213366
   15.435000     32.305842
   15.449000     32.238587
   15.464000     32.099871
   15.479000     31.973768
   15.494000     32.045227
   15.509000     32.103024
   15.524000     31.823492
   15.539000     31.640641
   15.553000     31.629082
   15.568000     31.539758
   15.583000     31.419959
   15.598000     31.348500
   15.613000     31.396839
   15.628000     31.329584
   15.643000     31.387382
   15.657000     31.321177
   15.672000     31.225548
   15.687000     31.065816
   15.702000     31.012221
   15.717000     30.885066
   15.732000     30.921846
   15.747000     30.849336
   15.761000     30.906084
   15.776000     30.764216
   15.791000     30.528821
   15.806000     30.517262
   15.821000     30.499397
   15.836000     30.247189
   15.851000     30.244036
   15.866000     30.238781
   15.880000     30.094812
   15.895000     29.990776
   15.910000     29.828942
   15.925000     29.709142
   15.940000     29.783754
   15.955000     29.737516
   15.970000     29.607208
   15.984000     29.694431
   15.999000     29.697584
   16.014000     29.714397
   16.029000     29.547308
   16.044000     29.470595
   16.059000     29.429611
   16.074000     29.258320
   16.088000     29.287744
   16.103000     29.303507
   16.118000     29.136419
   16.133000     29.056553
   16.148000     29.075468
   16.163000     29.009263
   16.178000     28.978788
   16.193000     28.807496
   16.207000     28.906278
   16.222000     28.738139
   16.237000     28.664578
   16.252000     28.667731
   16.267000     28.543728
   16.282000     28.432336
   16.297000     28.409216
   16.312000     28.365080
   16.326000     28.334605
   16.341000     28.390301
   16.356000     28.309384
   16.371000     28.161212
   16.386000     28.075040
   16.401000     28.045616
   16.416000     28.039311
   16.430000     27.981512
   16.445000     27.896392
   16.460000     27.872222
   16.475000     27.845951
   16.490000     27.819678
   16.505000     27.766085
   16.520000     27.637878
   16.535000     27.407738
   16.549000     27.360448
   16.564000     27.385669
   16.579000     27.172343
   16.594000     27.182851
   16.609000     27.078815
   16.624000     27.004204
   16.639000     26.870743
   16.654000     26.839217
   16.668000     26.812945
   16.683000     26.680535
   16.698000     26.809793
   16.713000     26.685790
   16.728000     26.644806
   16.743000     26.501888
   16.758000     26.478768
   16.773000     26.578601
   16.788000     26.447242
   16.802000     26.393649
   16.817000     26.458802
   16.832000     26.305375
   16.847000     26.327443
   16.862000     26.351614
   16.877000     26.085743
   16.892000     26.001674
   16.907000     26.072082
   16.921000     25.996420
   16.936000     25.962792
   16.951000     25.993267
   16.966000     25.917604
   16.981000     25.768380
   16.996000     25.682210
   17.011000     25.606547
   17.026000     25.726346
   17.041000     25.711634
   17.055000     25.507765
   17.070000     25.475188
   17.085000     25.438408
   17.100000     25.453119
   17.115000     25.382711
   17.130000     25.458374
   17.145000     25.250302
   17.160000     25.246098
   17.175000     25.334372
   17.189000     25.157825
   17.204000     24.958160
   17.219000     24.952905
   17.234000     25.027517
   17.249000     24.956058
   17.264000     24.935041
   17.279000     24.966567
   17.294000     24.836259
   17.309000     24.863581
   17.323000     24.774258
   17.338000     24.735376
   17.353000     24.669170
   17.368000     24.583000
   17.383000     24.616627
   17.398000     24.657611
   17.413000     24.600864
   17.428000     24.564084
   17.443000     24.509438
   17.457000     24.526252
   17.472000     24.492625
   17.487000     24.379131
   17.502000     24.329740
   17.517000     24.524150
   17.532000     24.436928
   17.547000     24.427471
   17.562000     24.287705
   17.577000     24.283501
   17.591000     24.344452
   17.606000     24.354960
   17.621000     24.265637
   17.636000     24.234110
   17.651000     24.271942
   17.666000     24.277196
   17.681000     24.347605
   17.696000     24.230958
   17.711000     24.127972
   17.726000     24.148990
   17.740000     24.237263
   17.755000     24.262484
   17.770000     24.234110
   17.785000     24.258281
   17.800000     24.288756
   17.815000     24.148990
   17.830000     24.117464
   17.845000     24.028140
   17.860000     24.105905
   17.875000     24.117464
   17.889000     24.216246
   17.904000     24.147940
   17.919000     24.119565
   17.934000     23.965087
   17.949000     24.136380
   17.964000     24.275094
   17.979000     24.162651
   17.994000     24.075430
   18.009000     24.100650
   18.024000     24.140583
   18.038000     24.065972
   18.053000     24.208890
   18.068000     24.255128
   18.083000     24.199431
   18.098000     24.241466
   18.113000     24.290857
   18.128000     24.181567
   18.143000     24.219398
   18.158000     24.233060
   18.173000     24.155295
   18.188000     24.205737
   18.202000     24.192076
   18.217000     24.359164
   18.232000     24.178415
   18.247000     24.240415
   18.262000     24.392791
   18.277000     24.342350
   18.292000     24.352858
   18.307000     24.360215
   18.322000     24.346554
   18.337000     24.360215
   18.352000     24.384385
   18.366000     24.416962
   18.381000     24.516794
   18.396000     24.553575
   18.411000     24.652357
   18.426000     24.439030
   18.441000     24.583000
   18.456000     24.493675
   18.471000     24.458997
   18.486000     24.546219
   18.501000     24.565134
   18.516000     24.549371
   18.530000     24.575643
   18.545000     24.617678
   18.560000     24.531507
   18.575000     24.635543
   18.590000     24.514692
   18.605000     24.456895
   18.620000     24.518896
   18.635000     24.613475
   18.650000     24.616627
   18.665000     24.744834
   18.680000     24.641848
   18.695000     24.651306
   18.710000     24.604017
   18.724000     24.642899
   18.739000     24.709103
   18.754000     24.735376
   18.769000     24.831004
   18.784000     24.737478
   18.799000     24.747985
   18.814000     24.847819
   18.829000     24.879345
   18.844000     24.757444
   18.859000     24.763749
   18.874000     24.961312
   18.889000     24.859379
   18.903000     24.782665
   18.918000     24.827852
   18.933000     24.895108
   18.948000     24.988635
   18.963000     25.023313
   18.978000     25.010704
   18.993000     24.952905
   19.008000     25.146265
   19.023000     25.142062
   19.038000     24.966567
   19.053000     24.961312
   19.068000     25.021212
   19.083000     25.110536
   19.098000     25.211420
   19.112000     25.174640
   19.127000     25.171487
   19.142000     25.053789
   19.157000     25.127350
   19.172000     25.154672
   19.187000     25.184097
   19.202000     25.084264
   19.217000     25.247149
   19.232000     25.337523
   19.247000     25.385864
   19.262000     25.367999
   19.277000     25.257657
   19.292000     25.232437
   19.307000     25.169385
   19.321000     25.130503
   19.336000     25.203013
   19.351000     25.345931
   19.366000     25.341727
   19.381000     25.255557
   19.396000     25.101078
   19.411000     25.289184
   19.426000     25.301794
   19.441000     25.272370
   19.456000     25.151520
   19.471000     25.234539
   19.486000     25.269217
   19.501000     25.247149
   19.516000     25.198809
   19.531000     25.142062
   19.545000     25.226131
   19.560000     25.255557
   19.575000     25.396373
   19.590000     25.350134
   19.605000     25.252404
   19.620000     25.156774
   19.635000     25.158876
   19.650000     25.281828
   19.665000     25.173589
   19.680000     25.206165
   19.695000     25.197758
   19.710000     25.153622
   19.725000     25.215623
   19.740000     25.125248
   19.755000     25.068501
   19.770000     25.033822
   19.785000     25.018060
   19.799000     25.009653
   19.814000     25.047484
   19.829000     25.124197
   19.844000     24.914023
   19.859000     24.852022
   19.874000     24.963414
   19.889000     24.920329
   19.904000     24.949753
   19.919000     24.837310
   19.934000     24.824699
   19.949000     24.750087
   19.964000     24.923481
   19.979000     24.861480
   19.994000     24.809987
   20.009000     24.828903
   20.024000     24.790020
   20.039000     24.716460
   20.054000     24.704901
   20.068000     24.669170
   20.083000     24.641848
   20.098000     24.516794
   20.113000     24.627135
   20.128000     24.714358
   20.143000     24.630288
   20.158000     24.471607
   20.173000     24.411708
   20.188000     24.360215
   20.203000     24.439030
   20.218000     24.382283
   20.233000     24.545168
   20.248000     24.362316
   20.263000     24.278247
   20.278000     24.243568
   20.293000     24.137431
   20.308000     24.240415
   20.323000     24.207839
   20.338000     24.233060
   20.353000     24.042852
   20.368000     24.064921
   20.382000     24.001868
   20.397000     23.979800
   20.412000     23.826373
   20.427000     23.772778
   20.442000     23.778033
   20.457000     23.804304
   20.472000     23.796949
   20.487000     23.662437
   20.502000     23.557351
   20.517000     23.530027
   20.532000     23.622504
   20.547000     23.565757
   20.562000     23.434399
   20.577000     23.390262
   20.592000     23.347176
   20.607000     23.194800
   20.622000     23.280972
   20.637000     23.195851
   20.652000     23.066594
   20.667000     23.222123
   20.682000     23.171682
   20.697000     22.934185
   20.712000     22.993033
   20.727000     22.985677
   20.742000     22.837504
   20.757000     22.740824
   20.771000     22.790215
   20.786000     22.701942
   20.801000     22.533803
   20.816000     22.649399
   20.831000     22.607364
   20.846000     22.556922
   20.861000     22.437123
   20.876000     22.382478
   20.891000     22.362511
   20.906000     22.293154
   20.921000     22.273187
   20.936000     22.306816
   20.951000     22.214339
   20.966000     22.140778
   20.981000     22.088234
   20.996000     21.954773
   21.011000     21.952672
   21.026000     21.947418
   21.041000     21.949520
   21.056000     21.967384
   21.071000     21.904332
   21.086000     21.760362
   21.101000     21.652123
   21.116000     21.606935
   21.131000     21.600630
   21.146000     21.466119
   21.161000     21.367337
   21.176000     21.485034
   21.191000     21.462967
   21.206000     21.359982
   21.221000     21.310591
   21.236000     21.252792
   21.251000     21.118282
   21.266000     21.221266
   21.281000     21.078348
   21.296000     21.109874
   21.310000     21.057331
   21.325000     21.018448
   21.340000     20.887090
   21.355000     20.872378
   21.370000     20.825088
   21.385000     20.722104
   21.400000     20.640136
   21.415000     20.726307
   21.430000     20.863971
   21.445000     20.734714
   21.460000     20.649594
   21.475000     20.493014
   21.490000     20.421554
   21.505000     20.439419
   21.520000     20.269178
   21.535000     20.281789
   21.550000     20.312264
   21.565000     20.336434
   21.580000     20.302807
   21.595000     20.210330
   21.610000     20.236601
   21.625000     20.095785
   21.640000     19.994901
   21.655000     19.884560
   21.670000     19.865645
   21.685000     19.774219
   21.700000     19.832016
   21.715000     19.825712
   21.730000     19.792083
   21.745000     19.692251
   21.760000     19.660725
   21.775000     19.693302
   21.790000     19.575604
   21.805000     19.567197
   21.820000     19.526213
   21.835000     19.390651
   21.850000     19.440042
   21.865000     19.456856
   21.880000     19.322344
   21.895000     19.292920
   21.910000     19.270852
   21.925000     19.289767
   21.940000     19.110069
   21.955000     19.082747
   21.970000     19.084848
   21.985000     19.039661
   22.000000     19.051220
