# Supplementary material for: Changing the game of time resolved X-ray diffraction on the mechanochemistry playground by downsizing
Source: Nat Commun. 2021 Oct 21;12:6134. doi: 10.1038/s41467-021-26264-1 (PMC8531352; doi:10.1038/s41467-021-26264-1)
Supplement: Supplementary file 3 — Source Data. [file 41467_2021_26264_MOESM3_ESM.zip › PXRD_raw_data/reactionIIIa_cocrystal_FormI_normalized/000299.xy]

    3.140900     20.134737
    3.155600     20.562994
    3.170400     20.622445
    3.185100     20.761160
    3.199800     21.022078
    3.214500     21.116758
    3.229300     21.004463
    3.244000     21.383180
    3.258700     21.518594
    3.273500     21.807035
    3.288200     22.053641
    3.302900     21.965568
    3.317600     22.084467
    3.332400     22.309054
    3.347100     22.677863
    3.361800     23.062085
    3.376500     23.599333
    3.391300     23.771077
    3.406000     24.181721
    3.420700     24.254381
    3.435400     24.218051
    3.450200     23.926307
    3.464900     23.876766
    3.479600     23.980252
    3.494400     23.940619
    3.509100     24.319335
    3.523800     24.448143
    3.538500     24.407409
    3.553300     24.693649
    3.568000     24.824658
    3.582700     24.982090
    3.597400     25.201173
    3.612200     25.405945
    3.626900     25.415852
    3.641600     25.661358
    3.656400     25.839707
    3.671100     26.091818
    3.685800     26.336222
    3.700500     26.773287
    3.715300     27.060628
    3.730000     27.039711
    3.744700     27.222464
    3.759500     27.539528
    3.774200     27.891823
    3.788900     27.685951
    3.803600     27.614391
    3.818400     27.997512
    3.833100     28.183567
    3.847800     28.228704
    3.862600     28.582100
    3.877300     28.828707
    3.892000     28.931092
    3.906700     29.147973
    3.921500     29.302102
    3.936200     29.430910
    3.950900     29.574030
    3.965700     30.080453
    3.980400     30.098068
    3.995100     30.480088
    4.009800     30.410729
    4.024600     30.597885
    4.039300     30.934767
    4.054000     31.307980
    4.068800     31.494036
    4.083500     31.925596
    4.098200     32.047798
    4.113000     32.130367
    4.127700     32.487066
    4.142400     32.808534
    4.157100     33.169636
    4.171900     33.386518
    4.186600     33.761931
    4.201300     34.223217
    4.216100     34.433493
    4.230800     34.539181
    4.245500     35.145789
    4.260300     35.499184
    4.275000     35.645607
    4.289700     35.897717
    4.304500     36.049645
    4.319200     36.266526
    4.333900     36.461389
    4.348600     36.780656
    4.363400     37.282676
    4.378100     37.465428
    4.392800     37.682309
    4.407600     37.545795
    4.422300     37.605245
    4.437000     37.895888
    4.451800     38.174421
    4.466500     38.392404
    4.481200     38.473871
    4.496000     38.806350
    4.510700     38.882313
    4.525400     39.386535
    4.540200     39.682683
    4.554900     39.999747
    4.569600     40.481951
    4.584400     40.605254
    4.599100     40.610759
    4.613800     40.879384
    4.628600     41.312045
    4.643300     41.413330
    4.658000     41.798652
    4.672700     41.969295
    4.687500     42.481223
    4.702200     42.886362
    4.716900     43.044894
    4.731700     43.381776
    4.746400     43.472051
    4.761100     44.178842
    4.775900     44.552054
    4.790600     45.092606
    4.805300     45.110221
    4.820100     45.178478
    4.834800     45.911691
    4.849500     46.355362
    4.864300     46.666923
    4.879000     47.200869
    4.893700     47.275731
    4.908500     47.439769
    4.923200     48.218119
    4.938000     48.435001
    4.952700     48.800507
    4.967400     49.349866
    4.982200     49.389499
    4.996900     49.750601
    5.011600     50.099592
    5.026400     50.751338
    5.041100     51.311707
    5.055800     51.891892
    5.070600     52.226571
    5.085300     52.626206
    5.100000     53.171162
    5.114800     53.543272
    5.129500     53.761255
    5.144200     54.367862
    5.159000     55.127498
    5.173700     55.966399
    5.188400     56.421078
    5.203200     56.893374
    5.217900     57.195026
    5.232700     57.443834
    5.247400     57.410807
    5.262100     58.454479
    5.276900     59.255950
    5.291600     59.557602
    5.306300     59.789896
    5.321100     60.035401
    5.335800     60.497788
    5.350500     61.392836
    5.365300     62.094123
    5.380000     62.421096
    5.394800     62.830638
    5.409500     63.460365
    5.424200     64.299267
    5.439000     64.840919
    5.453700     64.909176
    5.468400     66.058538
    5.483200     66.604594
    5.497900     67.248633
    5.512600     67.472119
    5.527400     67.821112
    5.542100     68.745885
    5.556900     69.560566
    5.571600     70.077998
    5.586300     70.360935
    5.601100     70.955432
    5.615800     71.369379
    5.630600     71.941858
    5.645300     72.415253
    5.660000     72.876538
    5.674800     73.633972
    5.689500     74.031405
    5.704200     74.773425
    5.719000     75.504437
    5.733700     75.747740
    5.748500     76.799119
    5.763200     77.074349
    5.777900     77.371598
    5.792700     77.994719
    5.807400     78.577105
    5.822200     78.953620
    5.836900     79.537108
    5.851600     80.311055
    5.866400     80.775644
    5.881100     81.254544
    5.895900     81.964638
    5.910600     82.833265
    5.925300     83.652349
    5.940100     84.730151
    5.954800     86.209788
    5.969600     87.523187
    5.984300     88.809061
    5.999000     89.695303
    6.013800     90.223744
    6.028500     89.752551
    6.043300     89.085393
    6.058000     88.773832
    6.072700     88.344473
    6.087500     88.137500
    6.102200     87.827040
    6.117000     87.374562
    6.131700     87.795114
    6.146500     88.227775
    6.161200     88.416033
    6.175900     88.714382
    6.190700     89.173466
    6.205400     89.226311
    6.220200     89.682091
    6.234900     89.570898
    6.249600     89.759156
    6.264400     89.718422
    6.279100     90.160992
    6.293900     90.637691
    6.308600     91.421546
    6.323400     91.357693
    6.338100     91.630721
    6.352800     92.838431
    6.367600     94.864125
    6.382300     98.529089
    6.397100    103.370938
    6.411800    106.932416
    6.426600    107.273701
    6.441300    104.273693
    6.456000    100.216801
    6.470800     96.378992
    6.485500     93.887609
    6.500300     93.183019
    6.515000     93.127973
    6.529800     93.884306
    6.544500     95.573118
    6.559300     97.882849
    6.574000    100.293865
    6.588700    102.196256
    6.603500    102.448367
    6.618200    100.846528
    6.633000     98.332025
    6.647700     95.212015
    6.662500     92.854944
    6.677200     91.309252
    6.692000     90.587049
    6.706700     89.956221
    6.721500     89.716220
    6.736200     89.567596
    6.750900     88.868511
    6.765700     88.309244
    6.780400     88.095665
    6.795200     87.977867
    6.809900     87.505572
    6.824700     87.282084
    6.839400     87.286489
    6.854200     86.898964
    6.868900     86.505936
    6.883700     86.035843
    6.898400     85.607584
    6.913200     85.281712
    6.927900     85.101161
    6.942700     85.144097
    6.957400     84.954739
    6.972200     84.841343
    6.986900     84.201709
    7.001600     84.047580
    7.016400     83.831800
    7.031100     83.507028
    7.045900     83.099687
    7.060600     82.649411
    7.075400     82.540420
    7.090100     82.364272
    7.104900     82.147391
    7.119600     81.582619
    7.134400     81.330508
    7.149100     81.132342
    7.163900     80.819681
    7.178600     80.544450
    7.193400     80.380413
    7.208100     80.061146
    7.222900     79.947752
    7.237600     79.386282
    7.252400     79.079125
    7.267100     79.013070
    7.281900     78.781876
    7.296600     79.101143
    7.311400     78.908483
    7.326100     78.261141
    7.340900     77.810865
    7.355600     77.754718
    7.370400     77.788846
    7.385100     77.303341
    7.399900     76.899303
    7.414600     76.889394
    7.429400     76.778201
    7.444100     76.660403
    7.458900     76.474347
    7.473600     76.597651
    7.488400     76.580036
    7.503200     76.106640
    7.517900     75.873245
    7.532700     75.413060
    7.547400     75.221500
    7.562200     74.787737
    7.576900     74.558746
    7.591700     74.309937
    7.606400     73.684615
    7.621200     72.965713
    7.635900     72.708098
    7.650700     72.191766
    7.665400     71.492681
    7.680200     70.990662
    7.694900     70.273962
    7.709700     69.762034
    7.724400     69.648640
    7.739200     69.229189
    7.754000     69.071758
    7.768700     68.601665
    7.783500     68.371572
    7.798200     68.276893
    7.813000     67.979644
    7.827700     67.657074
    7.842500     67.186982
    7.857200     67.149550
    7.872000     66.492300
    7.886700     66.043125
    7.901500     65.881289
    7.916300     65.425508
    7.931000     65.240554
    7.945800     64.856332
    7.960500     64.480919
    7.975300     64.425872
    7.990000     63.905137
    8.004800     63.704769
    8.019600     63.571558
    8.034300     63.173025
    8.049100     62.981464
    8.063800     62.779996
    8.078600     62.352839
    8.093300     61.939994
    8.108100     62.199811
    8.122900     62.438711
    8.137600     62.312105
    8.152400     62.384766
    8.167100     62.246050
    8.181900     61.749534
    8.196600     60.941459
    8.211400     60.284210
    8.226200     60.044209
    8.240900     59.739253
    8.255700     59.246041
    8.270400     58.789159
    8.285200     58.963105
    8.300000     58.963105
    8.314700     58.625122
    8.329500     58.186955
    8.344200     58.108790
    8.359000     57.884203
    8.373800     57.437229
    8.388500     57.175210
    8.403300     56.760162
    8.418000     56.314290
    8.432800     56.226216
    8.447600     55.985115
    8.462300     55.377406
    8.477100     55.182543
    8.491800     55.088965
    8.506600     55.332269
    8.521400     55.128598
    8.536100     54.985479
    8.550900     54.676120
    8.565600     54.213734
    8.580400     54.326027
    8.595200     54.116852
    8.609900     53.657768
    8.624700     53.586208
    8.639500     53.224005
    8.654200     52.629508
    8.669000     52.489691
    8.683700     52.298131
    8.698500     52.079048
    8.713300     51.788405
    8.728000     51.682716
    8.742800     51.396477
    8.757600     50.937393
    8.772300     51.047486
    8.787100     50.751338
    8.801800     50.255924
    8.816600     49.895923
    8.831400     49.583261
    8.846100     49.352068
    8.860900     48.887479
    8.875700     48.359038
    8.890400     48.163074
    8.905200     48.111331
    8.920000     47.744723
    8.934700     47.754632
    8.949500     47.633531
    8.964300     47.389126
    8.979000     47.106190
    8.993800     46.916831
    9.008600     46.830959
    9.023300     46.728574
    9.038100     46.462151
    9.052900     46.132977
    9.067600     45.970040
    9.082400     45.812608
    9.097200     45.601231
    9.111900     45.683800
    9.126700     45.425084
    9.141500     45.102514
    9.156200     45.055175
    9.171000     44.522329
    9.185800     44.430953
    9.200500     44.252604
    9.215300     43.998291
    9.230100     43.851869
    9.244800     43.764896
    9.259600     43.675721
    9.274400     43.324528
    9.289100     43.151684
    9.303900     42.886362
    9.318700     42.621040
    9.333400     42.503241
    9.348200     42.338103
    9.363000     42.278653
    9.377800     42.176267
    9.392500     41.895533
    9.407300     41.986910
    9.422100     41.806358
    9.436800     41.559752
    9.451600     41.402320
    9.466400     40.900300
    9.481200     40.773695
    9.495900     40.845255
    9.510700     40.603052
    9.525500     40.184702
    9.540200     39.899564
    9.555000     39.908372
    9.569800     39.652957
    9.584600     39.505434
    9.599300     39.299562
    9.614100     39.136626
    9.628900     39.285250
    9.643600     38.919745
    9.658400     38.611487
    9.673200     38.473871
    9.688000     38.325248
    9.702700     38.220660
    9.717500     38.208549
    9.732300     37.894788
    9.747100     37.644878
    9.761800     37.300290
    9.776600     37.343226
    9.791400     37.193501
    9.806200     37.082308
    9.820900     36.818087
    9.835700     36.738821
    9.850500     36.698087
    9.865300     36.714600
    9.880000     36.465793
    9.894800     36.273131
    9.909600     36.103590
    9.924400     36.143223
    9.939100     35.924140
    9.953900     35.619185
    9.968700     35.441936
    9.983500     35.160101
    9.998200     35.119366
   10.013000     35.072027
   10.028000     34.765972
   10.043000     34.564502
   10.057000     34.317897
   10.072000     34.467621
   10.087000     34.445603
   10.102000     34.031657
   10.116000     33.993125
   10.131000     33.744316
   10.146000     33.776243
   10.161000     33.593490
   10.176000     33.404133
   10.190000     33.331471
   10.205000     33.264316
   10.220000     32.989086
   10.235000     32.842663
   10.249000     33.016608
   10.264000     32.788718
   10.279000     32.727067
   10.294000     32.670919
   10.309000     32.829452
   10.323000     32.670919
   10.338000     32.735873
   10.353000     32.750185
   10.368000     32.792021
   10.382000     32.616974
   10.397000     32.770002
   10.412000     32.397891
   10.427000     32.141376
   10.442000     32.110551
   10.456000     31.844128
   10.471000     31.740641
   10.486000     31.422476
   10.501000     31.433485
   10.516000     31.370732
   10.530000     31.270548
   10.545000     31.167061
   10.560000     31.176970
   10.575000     31.426879
   10.589000     31.353117
   10.604000     31.446695
   10.619000     31.336604
   10.634000     31.235318
   10.649000     31.190181
   10.663000     30.951281
   10.678000     30.834583
   10.693000     30.874217
   10.708000     30.629812
   10.722000     30.338069
   10.737000     30.233481
   10.752000     30.277518
   10.767000     30.062838
   10.782000     29.912012
   10.796000     29.924122
   10.811000     29.807425
   10.826000     29.710544
   10.841000     29.575130
   10.856000     29.470543
   10.870000     29.293294
   10.885000     29.346139
   10.900000     29.288891
   10.915000     29.089625
   10.930000     28.961918
   10.944000     28.814395
   10.959000     28.705403
   10.974000     28.861734
   10.989000     28.739532
   11.003000     28.779165
   11.018000     28.607421
   11.033000     28.724119
   11.048000     28.774762
   11.063000     28.772559
   11.077000     28.830908
   11.092000     29.030175
   11.107000     29.102835
   11.122000     29.131459
   11.137000     29.462837
   11.151000     29.725957
   11.166000     30.038618
   11.181000     30.193848
   11.196000     30.532931
   11.211000     30.617702
   11.225000     30.454767
   11.240000     30.330362
   11.255000     30.094765
   11.270000     30.029811
   11.284000     29.430910
   11.299000     28.952009
   11.314000     28.628339
   11.329000     28.444486
   11.344000     28.409256
   11.358000     28.509440
   11.373000     28.332191
   11.388000     28.327788
   11.403000     28.378430
   11.418000     28.421366
   11.432000     28.463201
   11.447000     28.772559
   11.462000     28.913477
   11.477000     28.944303
   11.492000     29.277882
   11.506000     29.619167
   11.521000     30.091462
   11.536000     30.256600
   11.551000     30.581372
   11.566000     30.660638
   11.580000     30.786143
   11.595000     30.996419
   11.610000     31.011832
   11.625000     31.335502
   11.640000     31.412567
   11.654000     31.272750
   11.669000     31.069080
   11.684000     30.661739
   11.699000     30.269812
   11.714000     29.882288
   11.728000     29.559718
   11.743000     29.069808
   11.758000     28.630540
   11.773000     28.523752
   11.788000     28.368521
   11.802000     28.226503
   11.817000     28.127420
   11.832000     28.123016
   11.847000     28.192374
   11.862000     28.232007
   11.876000     28.365218
   11.891000     28.233109
   11.906000     28.331090
   11.921000     28.423568
   11.936000     28.636045
   11.950000     28.823202
   11.965000     28.939900
   11.980000     28.965221
   11.995000     28.972927
   12.010000     29.022469
   12.024000     28.958615
   12.039000     29.161185
   12.054000     29.175497
   12.069000     29.190909
   12.084000     28.923385
   12.098000     28.965221
   12.113000     29.203019
   12.128000     29.144671
   12.143000     29.267973
   12.158000     29.371460
   12.172000     29.291093
   12.187000     29.351644
   12.202000     29.426507
   12.217000     29.383571
   12.232000     29.385772
   12.246000     29.478249
   12.261000     29.348341
   12.276000     29.229442
   12.291000     29.330726
   12.306000     29.436414
   12.320000     29.503571
   12.335000     29.507974
   12.350000     29.548709
   12.365000     29.634581
   12.380000     29.858067
   12.394000     29.993481
   12.409000     30.141004
   12.424000     30.309445
   12.439000     30.614399
   12.454000     30.936969
   12.468000     31.212200
   12.483000     31.508348
   12.498000     31.838624
   12.513000     31.802293
   12.528000     31.941009
   12.543000     31.939908
   12.557000     31.730733
   12.572000     31.749449
   12.587000     31.909082
   12.602000     31.761559
   12.617000     31.960826
   12.631000     32.064312
   12.646000     32.037890
   12.661000     32.178808
   12.676000     32.107248
   12.691000     31.977339
   12.705000     31.994954
   12.720000     32.076422
   12.735000     32.157890
   12.750000     32.295505
   12.765000     32.440827
   12.779000     32.640093
   12.794000     33.232389
   12.809000     34.245235
   12.824000     35.244871
   12.839000     36.622124
   12.854000     38.493688
   12.868000     40.618465
   12.883000     42.523057
   12.898000     43.619574
   12.913000     43.843062
   12.928000     43.472051
   12.942000     42.844526
   12.957000     41.668743
   12.972000     40.360850
   12.987000     39.088186
   13.002000     37.616255
   13.017000     36.455884
   13.031000     35.805241
   13.046000     35.335147
   13.061000     35.055513
   13.076000     34.623952
   13.091000     34.574411
   13.105000     34.374043
   13.120000     34.333309
   13.135000     34.259547
   13.150000     34.287071
   13.165000     34.457714
   13.179000     34.601934
   13.194000     35.145789
   13.209000     35.657716
   13.224000     36.433866
   13.239000     37.926714
   13.254000     39.485618
   13.268000     40.980668
   13.283000     41.968193
   13.298000     42.568195
   13.313000     42.525260
   13.328000     42.177369
   13.343000     41.541036
   13.357000     40.559015
   13.372000     39.268736
   13.387000     37.838640
   13.402000     36.941391
   13.417000     36.332581
   13.431000     35.743588
   13.446000     35.474963
   13.461000     35.201935
   13.476000     35.074229
   13.491000     35.163403
   13.506000     35.174413
   13.520000     35.157899
   13.535000     35.242670
   13.550000     35.249275
   13.565000     35.220651
   13.580000     35.178817
   13.595000     35.242670
   13.609000     35.133678
   13.624000     35.244871
   13.639000     35.381385
   13.654000     35.037898
   13.669000     35.200835
   13.683000     35.588359
   13.698000     35.695148
   13.713000     35.789827
   13.728000     35.755699
   13.743000     36.102489
   13.758000     36.355700
   13.772000     36.530747
   13.787000     36.498820
   13.802000     36.412948
   13.817000     36.477902
   13.832000     36.552765
   13.847000     36.430563
   13.861000     36.364508
   13.876000     36.395333
   13.891000     36.157535
   13.906000     36.144323
   13.921000     36.083773
   13.936000     35.872396
   13.950000     35.903222
   13.965000     35.863589
   13.980000     35.850378
   13.995000     35.874598
   14.010000     35.850378
   14.025000     35.692946
   14.039000     35.921938
   14.054000     35.939552
   14.069000     35.843772
   14.084000     35.845974
   14.099000     35.848176
   14.114000     35.746891
   14.128000     35.792029
   14.143000     35.827259
   14.158000     35.829460
   14.173000     35.636800
   14.188000     35.624689
   14.203000     35.699552
   14.217000     35.749093
   14.232000     35.766708
   14.247000     35.783221
   14.262000     35.885607
   14.277000     35.754597
   14.292000     35.794230
   14.306000     35.777717
   14.321000     35.775515
   14.336000     35.919736
   14.351000     35.971479
   14.366000     36.069461
   14.381000     36.306159
   14.395000     36.394233
   14.410000     36.610013
   14.425000     36.775151
   14.440000     36.710197
   14.455000     36.483407
   14.470000     36.395333
   14.484000     36.263223
   14.499000     36.210379
   14.514000     36.034231
   14.529000     35.829460
   14.544000     35.732579
   14.559000     35.325239
   14.573000     35.452945
   14.588000     35.364872
   14.603000     35.373679
   14.618000     35.328542
   14.633000     35.108357
   14.648000     35.212945
   14.662000     35.267991
   14.677000     35.042302
   14.692000     34.938816
   14.707000     35.005972
   14.722000     35.110559
   14.737000     34.978449
   14.752000     34.987256
   14.766000     35.031293
   14.781000     34.787990
   14.796000     34.913495
   14.811000     34.895880
   14.826000     34.851843
   14.841000     34.923402
   14.855000     34.769273
   14.870000     34.632759
   14.885000     34.507254
   14.900000     34.442300
   14.915000     34.714228
   14.930000     34.619549
   14.945000     34.400466
   14.959000     34.366337
   14.974000     34.365236
   14.989000     34.314594
   15.004000     34.223217
   15.019000     34.129639
   15.034000     34.116428
   15.048000     34.008537
   15.063000     34.159364
   15.078000     34.124134
   15.093000     33.878629
   15.108000     33.902850
   15.123000     33.897345
   15.138000     33.768537
   15.152000     33.680464
   15.167000     33.505417
   15.182000     33.475693
   15.197000     33.485600
   15.212000     33.607802
   15.227000     33.385416
   15.242000     33.469087
   15.256000     33.201563
   15.271000     33.099177
   15.286000     33.236793
   15.301000     33.243398
   15.316000     33.284132
   15.331000     33.189453
   15.345000     33.160829
   15.360000     32.932938
   15.375000     32.896608
   15.390000     32.807433
   15.405000     32.741379
   15.420000     32.557524
   15.435000     32.537708
   15.449000     32.458442
   15.464000     32.414404
   15.479000     32.238257
   15.494000     32.036789
   15.509000     32.155688
   15.524000     32.056605
   15.539000     31.846330
   15.553000     31.675687
   15.568000     31.772568
   15.583000     31.932202
   15.598000     31.877155
   15.613000     31.598623
   15.628000     31.529264
   15.643000     31.674586
   15.657000     31.577705
   15.672000     31.438989
   15.687000     31.346511
   15.702000     31.371832
   15.717000     31.382842
   15.732000     31.315686
   15.747000     31.326695
   15.761000     31.385044
   15.776000     31.358622
   15.791000     31.149447
   15.806000     30.984309
   15.821000     31.019538
   15.836000     30.866510
   15.851000     30.704675
   15.866000     30.670547
   15.880000     30.531830
   15.895000     30.333665
   15.910000     30.312747
   15.925000     30.145407
   15.940000     30.036416
   15.955000     29.939536
   15.970000     29.915315
   15.984000     29.889994
   15.999000     29.880085
   16.014000     29.889994
   16.029000     29.721553
   16.044000     29.717150
   16.059000     29.696232
   16.074000     29.885590
   16.088000     29.555314
   16.103000     29.621369
   16.118000     29.535497
   16.133000     29.386874
   16.148000     29.422102
   16.163000     29.387974
   16.178000     29.227240
   16.193000     29.134762
   16.207000     29.030175
   16.222000     29.066505
   16.237000     28.966321
   16.252000     28.826504
   16.267000     28.643752
   16.282000     28.678981
   16.297000     28.747238
   16.312000     28.787972
   16.326000     28.662467
   16.341000     28.610724
   16.356000     28.472008
   16.371000     28.520449
   16.386000     28.454393
   16.401000     28.347604
   16.416000     28.269439
   16.430000     28.299164
   16.445000     28.236411
   16.460000     28.145035
   16.475000     28.138429
   16.490000     28.195677
   16.505000     28.235310
   16.520000     28.278246
   16.535000     28.091090
   16.549000     28.014025
   16.564000     28.226503
   16.579000     28.131823
   16.594000     27.975493
   16.609000     27.972190
   16.624000     27.936961
   16.639000     27.732190
   16.654000     27.757511
   16.668000     27.650721
   16.683000     27.617694
   16.698000     27.277509
   16.713000     27.104665
   16.728000     27.170720
   16.743000     27.105766
   16.758000     26.994573
   16.773000     26.899894
   16.788000     26.744664
   16.802000     26.545397
   16.817000     26.690718
   16.832000     26.544296
   16.847000     26.540993
   16.862000     26.438608
   16.877000     26.441911
   16.892000     26.548700
   16.907000     26.297689
   16.921000     26.161175
   16.936000     26.180992
   16.951000     26.065396
   16.966000     26.081909
   16.981000     25.968515
   16.996000     25.753835
   17.011000     25.803377
   17.026000     25.741725
   17.041000     25.898056
   17.055000     25.767046
   17.070000     25.781358
   17.085000     25.769248
   17.100000     25.706495
   17.115000     25.394936
   17.130000     25.345394
   17.145000     25.541357
   17.160000     25.557871
   17.175000     25.463193
   17.189000     25.529247
   17.204000     25.397137
   17.219000     25.463193
   17.234000     25.327779
   17.249000     25.316770
   17.264000     25.287044
   17.279000     25.263926
   17.294000     25.295852
   17.309000     25.164842
   17.323000     25.147228
   17.338000     25.325577
   17.353000     25.190163
   17.368000     25.250714
   17.383000     25.208880
   17.398000     25.201173
   17.413000     25.056952
   17.428000     24.978787
   17.443000     24.836769
   17.457000     24.963374
   17.472000     25.048145
   17.487000     25.088879
   17.502000     25.005209
   17.517000     24.896218
   17.532000     24.901723
   17.547000     24.985392
   17.562000     24.848878
   17.577000     24.698052
   17.591000     24.748694
   17.606000     24.835667
   17.621000     24.874199
   17.636000     24.884108
   17.651000     24.906126
   17.666000     24.835667
   17.681000     24.674933
   17.696000     24.639704
   17.711000     24.690346
   17.726000     24.619887
   17.740000     24.553832
   17.755000     24.386492
   17.770000     24.489978
   17.785000     24.497685
   17.800000     24.444840
   17.815000     24.504290
   17.830000     24.427225
   17.845000     24.430528
   17.860000     24.510896
   17.875000     24.483373
   17.889000     24.443740
   17.904000     24.448143
   17.919000     24.523006
   17.934000     24.393097
   17.949000     24.571447
   17.964000     24.582456
   17.979000     24.454749
   17.994000     24.612180
   18.009000     24.558235
   18.024000     24.420621
   18.038000     24.529611
   18.053000     24.583556
   18.068000     24.580254
   18.083000     24.644107
   18.098000     24.714566
   18.113000     24.694749
   18.128000     24.845575
   18.143000     25.031631
   18.158000     24.846677
   18.173000     24.836769
   18.188000     25.070164
   18.202000     25.104292
   18.217000     25.116402
   18.232000     25.172549
   18.247000     25.227595
   18.262000     25.256219
   18.277000     25.252916
   18.292000     25.324476
   18.307000     25.371816
   18.322000     25.299155
   18.337000     25.217687
   18.352000     25.231999
   18.366000     25.285944
   18.381000     25.203375
   18.396000     25.085576
   18.411000     25.033833
   18.426000     25.044842
   18.441000     25.119705
   18.456000     25.030531
   18.471000     24.956768
   18.486000     24.913832
   18.501000     24.900622
   18.516000     25.116402
   18.530000     25.080072
   18.545000     25.120806
   18.560000     25.118604
   18.575000     25.000806
   18.590000     24.908328
   18.605000     25.000806
   18.620000     25.012916
   18.635000     24.976585
   18.650000     24.868695
   18.665000     24.924842
   18.680000     25.036035
   18.695000     25.022824
   18.710000     24.974383
   18.724000     24.958971
   18.739000     25.081173
   18.754000     25.027228
   18.769000     24.935851
   18.784000     24.865392
   18.799000     25.094384
   18.814000     25.117503
   18.829000     25.142824
   18.844000     24.964475
   18.859000     25.064659
   18.874000     25.206678
   18.889000     25.213283
   18.903000     25.325577
   18.918000     25.306861
   18.933000     25.382825
   18.948000     25.237504
   18.963000     25.327779
   18.978000     25.284843
   18.993000     25.295852
   19.008000     25.302458
   19.023000     25.350898
   19.038000     25.431266
   19.053000     25.340989
   19.068000     25.518238
   19.083000     25.513835
   19.098000     25.360807
   19.112000     25.433467
   19.127000     25.316770
   19.142000     25.327779
   19.157000     25.386128
   19.172000     25.487412
   19.187000     25.495118
   19.202000     25.320073
   19.217000     25.539156
   19.232000     25.546862
   19.247000     25.408146
   19.262000     25.358604
   19.277000     25.422458
   19.292000     25.498421
   19.307000     25.549064
   19.321000     25.533651
   19.336000     25.631633
   19.351000     25.528147
   19.366000     25.653652
   19.381000     25.654752
   19.396000     25.621725
   19.411000     25.695486
   19.426000     25.642643
   19.441000     25.586495
   19.456000     25.313467
   19.471000     25.532550
   19.486000     25.553468
   19.501000     25.513835
   19.516000     25.571083
   19.531000     25.562275
   19.545000     25.518238
   19.560000     25.486311
   19.575000     25.557871
   19.590000     25.468697
   19.605000     25.491817
   19.620000     25.423559
   19.635000     25.393834
   19.650000     25.353100
   19.665000     25.303559
   19.680000     25.447779
   19.695000     25.403742
   19.710000     25.478605
   19.725000     25.293650
   19.740000     25.345394
   19.755000     25.399339
   19.770000     25.317871
   19.785000     25.366312
   19.799000     25.397137
   19.814000     25.336586
   19.829000     25.159338
   19.844000     25.335485
   19.859000     25.473100
   19.874000     25.430164
   19.889000     25.391633
   19.904000     25.254017
   19.919000     25.143925
   19.934000     25.208880
   19.949000     25.170347
   19.964000     25.240807
   19.979000     25.217687
   19.994000     25.160439
   20.009000     25.195669
   20.024000     25.095485
   20.039000     25.025025
   20.054000     24.984292
   20.068000     24.952365
   20.083000     24.974383
   20.098000     24.984292
   20.113000     24.927044
   20.128000     24.801539
   20.143000     24.879704
   20.158000     24.808145
   20.173000     24.737685
   20.188000     24.798236
   20.203000     24.847778
   20.218000     24.736585
   20.233000     24.805942
   20.248000     24.662823
   20.263000     24.783924
   20.278000     24.644107
   20.293000     24.645208
   20.308000     24.614383
   20.323000     24.614383
   20.338000     24.505391
   20.353000     24.491079
   20.368000     24.349061
   20.382000     24.199335
   20.397000     24.213647
   20.412000     24.170711
   20.427000     24.110161
   20.442000     24.124473
   20.457000     23.943922
   20.472000     23.774380
   20.487000     23.765573
   20.502000     23.845940
   20.517000     23.831628
   20.532000     23.856949
   20.547000     23.749059
   20.562000     23.819518
   20.577000     23.749059
   20.592000     23.517866
   20.607000     23.727040
   20.622000     23.805206
   20.637000     23.761169
   20.652000     23.763371
   20.667000     23.692912
   20.682000     23.823921
   20.697000     23.805206
   20.712000     23.563003
   20.727000     23.582820
   20.742000     23.633462
   20.757000     23.515664
   20.771000     23.506857
   20.786000     23.454012
   20.801000     23.232727
   20.816000     23.143552
   20.831000     23.080800
   20.846000     23.064286
   20.861000     22.839698
   20.876000     22.928873
   20.891000     23.090709
   20.906000     22.991626
   20.921000     22.797864
   20.936000     22.705386
   20.951000     22.742817
   20.966000     22.771441
   20.981000     22.671257
   20.996000     22.569973
   21.011000     22.564469
   21.026000     22.474192
   21.041000     22.386119
   21.056000     22.328871
   21.071000     22.258412
   21.086000     22.224284
   21.101000     22.233091
   21.116000     22.147219
   21.131000     22.098779
   21.146000     21.972173
   21.161000     21.914925
   21.176000     21.825751
   21.191000     21.651805
   21.206000     21.696943
   21.221000     21.799328
   21.236000     21.680429
   21.251000     21.466850
   21.266000     21.485566
   21.281000     21.482264
   21.296000     21.444832
   21.310000     21.460245
   21.325000     21.532906
   21.340000     21.483364
   21.355000     21.520795
   21.370000     21.491071
   21.385000     21.325933
   21.400000     21.311621
   21.415000     21.237858
   21.430000     21.170703
   21.445000     21.282997
   21.460000     21.200428
   21.475000     21.187216
   21.490000     21.020978
   21.505000     20.853637
   21.520000     20.963730
   21.535000     20.799692
   21.550000     20.771068
   21.565000     20.739142
   21.580000     20.601527
   21.595000     20.473820
   21.610000     20.457307
   21.625000     20.375838
   21.640000     20.292169
   21.655000     20.280058
   21.670000     20.284461
   21.685000     20.195288
   21.700000     20.247030
   21.715000     20.127031
   21.730000     20.023544
   21.745000     20.063177
   21.760000     19.966296
   21.775000     19.975103
   21.790000     19.892534
   21.805000     19.928864
   21.820000     19.898039
   21.835000     19.870516
   21.850000     19.828680
   21.865000     19.736203
   21.880000     19.681157
   21.895000     19.626111
   21.910000     19.573267
   21.925000     19.656937
   21.940000     19.587579
   21.955000     19.522625
   21.970000     19.538037
   21.985000     19.492900
   22.000000     19.282624
