# Supplementary material for: Changing the game of time resolved X-ray diffraction on the mechanochemistry playground by downsizing
Source: Nat Commun. 2021 Oct 21;12:6134. doi: 10.1038/s41467-021-26264-1 (PMC8531352; doi:10.1038/s41467-021-26264-1)
Supplement: Supplementary file 3 — Source Data. [file 41467_2021_26264_MOESM3_ESM.zip › PXRD_raw_data/reactionIIIa_cocrystal_FormI_normalized/000048.xy]

    3.140900     20.255877
    3.155600     20.221578
    3.170400     20.580171
    3.185100     20.585368
    3.199800     20.881598
    3.214500     21.088439
    3.229300     21.300477
    3.244000     21.464702
    3.258700     21.338936
    3.273500     21.376354
    3.288200     21.629968
    3.302900     21.781720
    3.317600     22.039493
    3.332400     22.248412
    3.347100     22.526973
    3.361800     22.777469
    3.376500     23.377203
    3.391300     24.070485
    3.406000     24.553807
    3.420700     24.593304
    3.435400     24.231592
    3.450200     23.709813
    3.464900     23.662000
    3.479600     23.650567
    3.494400     23.807516
    3.509100     23.875077
    3.523800     23.786728
    3.538500     24.083998
    3.553300     24.218080
    3.568000     24.544453
    3.582700     24.768963
    3.597400     24.721151
    3.612200     24.938387
    3.626900     25.048563
    3.641600     25.411315
    3.656400     25.501743
    3.671100     25.907109
    3.685800     26.118108
    3.700500     26.254270
    3.715300     26.457993
    3.730000     26.713686
    3.744700     27.057728
    3.759500     27.230269
    3.774200     27.562878
    3.788900     27.714631
    3.803600     27.785310
    3.818400     27.751009
    3.833100     27.946418
    3.847800     28.195874
    3.862600     28.653211
    3.877300     28.763387
    3.892000     28.582532
    3.906700     28.768584
    3.921500     28.870446
    3.936200     29.532545
    3.950900     29.858919
    3.965700     29.770569
    3.980400     29.747702
    3.995100     29.767450
    4.009800     30.028341
    4.024600     30.204000
    4.039300     30.539727
    4.054000     31.308885
    4.068800     31.565617
    4.083500     31.677873
    4.098200     31.924211
    4.113000     31.799483
    4.127700     32.075964
    4.142400     32.508355
    4.157100     32.919959
    4.171900     33.106012
    4.186600     33.169416
    4.201300     33.410557
    4.216100     33.661053
    4.230800     34.165163
    4.245500     34.387595
    4.260300     34.883391
    4.275000     35.179620
    4.289700     35.519505
    4.304500     35.592263
    4.319200     35.767922
    4.333900     35.847956
    4.348600     36.362460
    4.363400     36.514212
    4.378100     36.529804
    4.392800     37.035993
    4.407600     37.381074
    4.422300     37.387311
    4.437000     37.696013
    4.451800     37.820741
    4.466500     38.103459
    4.481200     38.444384
    4.496000     38.402807
    4.510700     38.739574
    4.525400     38.989031
    4.540200     39.256157
    4.554900     39.576293
    4.569600     39.813276
    4.584400     39.999330
    4.599100     40.522149
    4.613800     40.343371
    4.628600     40.788237
    4.643300     41.386933
    4.658000     41.348474
    4.672700     41.688359
    4.687500     42.086450
    4.702200     42.528196
    4.716900     42.974100
    4.731700     43.126892
    4.746400     43.336852
    4.761100     43.484446
    4.775900     43.931389
    4.790600     44.429263
    4.805300     44.519692
    4.820100     45.085127
    4.834800     45.550779
    4.849500     45.937437
    4.864300     46.132844
    4.879000     46.528857
    4.893700     46.809495
    4.908500     47.406112
    4.923200     47.581772
    4.938000     47.952838
    4.952700     48.575440
    4.967400     49.111773
    4.982200     49.529612
    4.996900     50.039958
    5.011600     50.414143
    5.026400     50.532635
    5.041100     50.560699
    5.055800     51.528383
    5.070600     52.149946
    5.085300     52.402521
    5.100000     52.583377
    5.114800     53.040713
    5.129500     53.514681
    5.144200     54.060368
    5.159000     54.752610
    5.173700     54.915796
    5.188400     55.530084
    5.203200     56.100715
    5.217900     56.445797
    5.232700     56.865715
    5.247400     57.240940
    5.262100     57.899921
    5.276900     58.585926
    5.291600     58.749112
    5.306300     59.365479
    5.321100     60.205316
    5.335800     60.753081
    5.350500     60.731254
    5.365300     61.427654
    5.380000     62.144842
    5.394800     62.987796
    5.409500     63.732009
    5.424200     64.113470
    5.439000     64.342138
    5.453700     64.769333
    5.468400     65.336847
    5.483200     65.538491
    5.497900     66.431337
    5.512600     67.282608
    5.527400     67.623533
    5.542100     68.129721
    5.556900     68.456094
    5.571600     69.153533
    5.586300     69.714810
    5.601100     70.072365
    5.615800     70.784355
    5.630600     71.569105
    5.645300     72.231204
    5.660000     72.526394
    5.674800     73.134445
    5.689500     74.015858
    5.704200     74.311048
    5.719000     74.761110
    5.733700     75.441918
    5.748500     76.085308
    5.763200     76.471966
    5.777900     77.092490
    5.792700     77.939603
    5.807400     78.216084
    5.822200     78.825174
    5.836900     79.493510
    5.851600     79.958123
    5.866400     79.977872
    5.881100     80.685704
    5.895900     81.435114
    5.910600     81.600379
    5.925300     81.904923
    5.940100     82.936011
    5.954800     83.479619
    5.969600     84.393254
    5.984300     86.481414
    5.999000     88.338826
    6.013800     90.025776
    6.028500     90.177529
    6.043300     88.839818
    6.058000     87.636190
    6.072700     87.485476
    6.087500     87.307738
    6.102200     87.347236
    6.117000     87.325408
    6.131700     87.426230
    6.146500     87.839913
    6.161200     87.838873
    6.175900     87.855504
    6.190700     88.310762
    6.205400     88.530076
    6.220200     88.449002
    6.234900     88.728602
    6.249600     88.890748
    6.264400     88.744192
    6.279100     89.092392
    6.293900     89.522705
    6.308600     89.435395
    6.323400     89.222317
    6.338100     89.094471
    6.352800     89.526863
    6.367600     90.114126
    6.382300     89.921836
    6.397100     89.622488
    6.411800     89.903127
    6.426600     89.637039
    6.441300     89.751374
    6.456000     89.883378
    6.470800     89.469696
    6.485500     89.365756
    6.500300     89.433316
    6.515000     89.581951
    6.529800     89.489445
    6.544500     89.395898
    6.559300     89.629763
    6.574000     89.793989
    6.588700     89.277406
    6.603500     89.150599
    6.618200     88.881393
    6.633000     89.034186
    6.647700     89.103826
    6.662500     88.986373
    6.677200     88.868921
    6.692000     88.466672
    6.706700     88.033241
    6.721500     88.021808
    6.736200     88.117433
    6.750900     87.898119
    6.765700     87.408561
    6.780400     87.119607
    6.795200     87.121685
    6.809900     87.749485
    6.824700     87.834716
    6.839400     87.376338
    6.854200     86.792194
    6.868900     86.155040
    6.883700     85.517887
    6.898400     85.066786
    6.913200     85.143702
    6.927900     85.096929
    6.942700     84.726902
    6.957400     84.479523
    6.972200     84.502391
    6.986900     84.050251
    7.001600     83.635529
    7.016400     83.562771
    7.031100     83.381915
    7.045900     83.071133
    7.060600     83.055542
    7.075400     82.317567
    7.090100     81.544251
    7.104900     81.535936
    7.119600     81.535936
    7.134400     80.902940
    7.149100     80.771975
    7.163900     80.546424
    7.178600     80.360372
    7.193400     79.931098
    7.208100     79.724257
    7.222900     79.747124
    7.237600     79.131798
    7.252400     78.626647
    7.267100     78.338733
    7.281900     78.527905
    7.296600     78.365758
    7.311400     78.000928
    7.326100     77.461478
    7.340900     77.846056
    7.355600     77.825268
    7.370400     77.121593
    7.385100     76.512503
    7.399900     76.535370
    7.414600     76.458455
    7.429400     75.836891
    7.444100     75.035512
    7.458900     75.329663
    7.473600     75.425288
    7.488400     75.040709
    7.503200     74.425383
    7.517900     74.091735
    7.532700     73.567876
    7.547400     72.965022
    7.562200     72.879791
    7.576900     72.525354
    7.591700     72.243676
    7.606400     72.248873
    7.621200     71.813364
    7.635900     71.351869
    7.650700     70.692888
    7.665400     70.334294
    7.680200     70.054694
    7.694900     70.200211
    7.709700     69.950754
    7.724400     69.162887
    7.739200     68.825082
    7.754000     68.765836
    7.768700     68.215991
    7.783500     67.732670
    7.798200     67.870910
    7.813000     67.475937
    7.827700     66.991576
    7.842500     66.754592
    7.857200     66.202669
    7.872000     66.135108
    7.886700     66.041561
    7.901500     65.507309
    7.916300     65.239142
    7.931000     65.065562
    7.945800     64.893021
    7.960500     64.317193
    7.975300     63.894155
    7.990000     63.532443
    8.004800     63.472158
    8.019600     63.157219
    8.034300     62.611532
    8.049100     62.190575
    8.063800     62.161472
    8.078600     61.905779
    8.093300     61.665676
    8.108100     61.346580
    8.122900     61.240561
    8.137600     60.706308
    8.152400     60.157503
    8.167100     60.237537
    8.181900     60.020302
    8.196600     59.802028
    8.211400     59.391464
    8.226200     58.987136
    8.240900     59.037028
    8.255700     58.833305
    8.270400     58.494459
    8.285200     58.154575
    8.300000     57.755444
    8.314700     57.590179
    8.329500     57.425953
    8.344200     57.356314
    8.359000     56.822061
    8.373800     56.312753
    8.388500     56.125661
    8.403300     55.972868
    8.418000     55.646496
    8.432800     55.393921
    8.447600     55.301414
    8.462300     55.386645
    8.477100     55.078982
    8.491800     54.793147
    8.506600     54.804580
    8.521400     54.998948
    8.536100     54.884614
    8.550900     54.632039
    8.565600     54.270327
    8.580400     53.824423
    8.595200     53.438805
    8.609900     53.279776
    8.624700     52.671726
    8.639500     52.169694
    8.654200     51.958696
    8.669000     51.561644
    8.683700     51.282045
    8.698500     51.168749
    8.713300     51.212405
    8.728000     50.671915
    8.742800     50.266549
    8.757600     50.185475
    8.772300     49.801936
    8.787100     49.637710
    8.801800     49.507784
    8.816600     49.262486
    8.831400     49.028620
    8.846100     48.987044
    8.860900     48.699129
    8.875700     48.390426
    8.890400     48.121221
    8.905200     47.769904
    8.920000     47.823953
    8.934700     47.834346
    8.949500     47.261635
    8.964300     46.767919
    8.979000     46.749210
    8.993800     46.594339
    9.008600     46.372947
    9.023300     46.243021
    9.038100     45.866758
    9.052900     45.570528
    9.067600     45.437484
    9.082400     45.236879
    9.097200     45.032117
    9.111900     44.893877
    9.126700     44.830473
    9.141500     44.947925
    9.156200     44.869970
    9.171000     44.692232
    9.185800     44.230738
    9.200500     43.929311
    9.215300     43.951138
    9.230100     43.523944
    9.244800     43.137286
    9.259600     43.120656
    9.274400     42.920051
    9.289100     42.720486
    9.303900     42.792205
    9.318700     42.185193
    9.333400     42.014731
    9.348200     42.138420
    9.363000     41.853624
    9.377800     41.490873
    9.392500     41.205036
    9.407300     41.120845
    9.422100     41.146830
    9.436800     40.968053
    9.451600     40.586592
    9.466400     40.477455
    9.481200     40.448351
    9.495900     40.151083
    9.510700     39.847577
    9.525500     39.714533
    9.540200     39.745715
    9.555000     39.646972
    9.569800     39.281102
    9.584600     39.243684
    9.599300     39.068025
    9.614100     38.702155
    9.628900     38.496354
    9.643600     38.352916
    9.658400     37.989125
    9.673200     37.974573
    9.688000     37.897658
    9.702700     37.707447
    9.717500     37.544261
    9.732300     37.407059
    9.747100     37.266740
    9.761800     37.013126
    9.776600     36.943486
    9.791400     36.794852
    9.806200     36.424824
    9.820900     36.366618
    9.835700     36.226298
    9.850500     36.365578
    9.865300     36.131713
    9.880000     35.993472
    9.894800     35.765843
    9.909600     35.507032
    9.924400     35.225354
    9.939100     35.141162
    9.953900     35.064246
    9.968700     35.024749
    9.983500     35.071522
    9.998200     34.729559
   10.013000     34.773213
   10.028000     34.454117
   10.043000     34.158927
   10.057000     34.159966
   10.072000     34.054987
   10.087000     34.024843
   10.102000     33.753560
   10.116000     33.679762
   10.131000     33.390808
   10.146000     33.333641
   10.161000     33.341956
   10.176000     33.362744
   10.190000     32.995835
   10.205000     32.863831
   10.220000     32.679857
   10.235000     32.577996
   10.249000     32.579034
   10.264000     32.256819
   10.279000     32.175747
   10.294000     32.270332
   10.309000     31.960591
   10.323000     31.889910
   10.338000     31.827547
   10.353000     31.789089
   10.368000     31.629021
   10.382000     31.362934
   10.397000     31.378524
   10.412000     31.315121
   10.427000     31.254836
   10.442000     31.339027
   10.456000     31.223654
   10.471000     31.346303
   10.486000     31.393076
   10.501000     31.307845
   10.516000     31.305766
   10.530000     31.231968
   10.545000     31.412825
   10.560000     31.513647
   10.575000     31.363973
   10.589000     31.396194
   10.604000     31.348382
   10.619000     31.250678
   10.634000     31.217418
   10.649000     31.129068
   10.663000     30.999143
   10.678000     30.682125
   10.693000     30.559476
   10.708000     30.526215
   10.722000     30.134360
   10.737000     30.054326
   10.752000     29.884904
   10.767000     29.721717
   10.782000     29.639604
   10.796000     29.457709
   10.811000     29.454590
   10.826000     29.131336
   10.841000     29.196818
   10.856000     29.274773
   10.870000     28.834068
   10.885000     28.915140
   10.900000     28.783136
   10.915000     28.740521
   10.930000     28.658408
   10.944000     28.479630
   10.959000     28.592925
   10.974000     28.442212
   10.989000     28.343469
   11.003000     28.231213
   11.018000     28.326839
   11.033000     28.318523
   11.048000     28.364257
   11.063000     28.112721
   11.077000     28.134549
   11.092000     28.216662
   11.107000     28.221859
   11.122000     28.244726
   11.137000     28.222899
   11.151000     28.252002
   11.166000     28.214583
   11.181000     28.037885
   11.196000     27.916274
   11.211000     27.925629
   11.225000     27.783231
   11.240000     27.755167
   11.255000     27.739576
   11.270000     27.664740
   11.284000     27.679291
   11.299000     27.761404
   11.314000     27.609651
   11.329000     27.600296
   11.344000     27.677212
   11.358000     27.716710
   11.373000     27.774916
   11.388000     27.872620
   11.403000     27.770758
   11.418000     27.886132
   11.432000     27.704237
   11.447000     27.529617
   11.462000     27.636676
   11.477000     27.700079
   11.492000     27.795704
   11.506000     27.646030
   11.521000     27.508829
   11.536000     27.504671
   11.551000     27.408007
   11.566000     27.308224
   11.580000     27.203245
   11.595000     27.239623
   11.610000     27.241702
   11.625000     27.232347
   11.640000     27.219875
   11.654000     27.178299
   11.669000     27.303027
   11.684000     27.267687
   11.699000     27.349800
   11.714000     27.375786
   11.728000     27.289515
   11.743000     27.400731
   11.758000     27.344603
   11.773000     27.301988
   11.788000     27.295752
   11.802000     27.386179
   11.817000     27.563917
   11.832000     27.585745
   11.847000     27.559760
   11.862000     27.609651
   11.876000     27.448543
   11.891000     27.589902
   11.906000     27.628360
   11.921000     27.669936
   11.936000     27.627320
   11.950000     27.640833
   11.965000     27.811295
   11.980000     28.034766
   11.995000     28.041003
   12.010000     28.029570
   12.024000     28.389203
   12.039000     28.624107
   12.054000     28.653211
   12.069000     28.617871
   12.084000     28.827830
   12.098000     28.961914
   12.113000     28.959834
   12.128000     29.149007
   12.143000     29.294522
   12.158000     29.120942
   12.172000     29.210331
   12.187000     29.130296
   12.202000     28.971269
   12.217000     28.940086
   12.232000     28.738442
   12.246000     28.939047
   12.261000     28.774822
   12.276000     28.803924
   12.291000     28.694787
   12.306000     28.856934
   12.320000     29.013884
   12.335000     29.127179
   12.350000     29.199937
   12.365000     29.116784
   12.380000     29.068972
   12.394000     29.263340
   12.409000     29.585555
   12.424000     29.719638
   12.439000     29.669746
   12.454000     29.712362
   12.468000     30.003395
   12.483000     30.168660
   12.498000     30.323531
   12.513000     30.541806
   12.528000     30.593776
   12.543000     30.559476
   12.557000     30.711228
   12.572000     30.583381
   12.587000     30.451377
   12.602000     30.334964
   12.617000     30.434747
   12.631000     30.483599
   12.646000     30.470086
   12.661000     30.330807
   12.676000     30.372383
   12.691000     30.500230
   12.705000     30.684204
   12.720000     30.642627
   12.735000     30.778789
   12.750000     30.759040
   12.765000     30.635351
   12.779000     30.872335
   12.794000     31.050073
   12.809000     31.215338
   12.824000     31.080217
   12.839000     31.061506
   12.854000     31.246520
   12.868000     31.289136
   12.883000     31.515725
   12.898000     31.604075
   12.913000     31.753749
   12.928000     31.936684
   12.942000     31.923171
   12.957000     31.998009
   12.972000     32.138328
   12.987000     32.068688
   13.002000     32.150801
   13.017000     32.218362
   13.031000     32.274490
   13.046000     32.462621
   13.061000     32.480291
   13.076000     32.474055
   13.091000     32.624768
   13.105000     32.554089
   13.120000     32.741182
   13.135000     32.675699
   13.150000     32.812900
   13.165000     32.889816
   13.179000     32.838885
   13.194000     32.976086
   13.209000     33.051962
   13.224000     32.945944
   13.239000     32.941786
   13.254000     33.223464
   13.268000     33.271277
   13.283000     33.221386
   13.298000     33.275434
   13.313000     33.246331
   13.328000     33.515536
   13.343000     33.722377
   13.357000     33.625713
   13.372000     33.721339
   13.387000     33.783702
   13.402000     33.933376
   13.417000     34.093444
   13.431000     34.130862
   13.446000     34.224409
   13.461000     34.164123
   13.476000     34.303404
   13.491000     34.295088
   13.506000     34.474905
   13.520000     34.605870
   13.535000     34.567412
   13.550000     34.710849
   13.565000     34.704613
   13.580000     34.504008
   13.595000     34.577806
   13.609000     34.762819
   13.624000     34.683825
   13.639000     34.558057
   13.654000     34.766977
   13.669000     34.871956
   13.683000     34.751386
   13.698000     34.751386
   13.713000     34.903139
   13.728000     34.979015
   13.743000     35.013316
   13.758000     35.142201
   13.772000     35.170265
   13.787000     35.177541
   13.802000     35.151556
   13.817000     35.249260
   13.832000     35.248220
   13.847000     35.319939
   13.861000     35.443628
   13.876000     35.452983
   13.891000     35.509110
   13.906000     35.512229
   13.921000     35.660863
   13.936000     35.392697
   13.950000     35.363595
   13.965000     35.513268
   13.980000     35.463376
   13.995000     35.395816
   14.010000     35.360476
   14.025000     35.457140
   14.039000     35.211842
   14.054000     35.310585
   14.069000     35.411406
   14.084000     35.436352
   14.099000     35.367752
   14.114000     35.344885
   14.128000     35.386461
   14.143000     35.425958
   14.158000     35.426998
   14.173000     35.459219
   14.188000     35.367752
   14.203000     35.338648
   14.217000     35.359436
   14.232000     35.338648
   14.247000     35.466495
   14.262000     35.257575
   14.277000     35.357357
   14.292000     35.428037
   14.306000     35.537174
   14.321000     35.443628
   14.336000     35.413486
   14.351000     35.430116
   14.366000     35.502874
   14.381000     35.396855
   14.395000     35.309545
   14.410000     35.188974
   14.425000     35.209763
   14.440000     35.325136
   14.455000     35.249260
   14.470000     35.093350
   14.484000     35.071522
   14.499000     35.314742
   14.514000     35.318900
   14.529000     35.219118
   14.544000     35.080877
   14.559000     35.191054
   14.573000     35.184817
   14.588000     35.043458
   14.603000     35.073601
   14.618000     35.044497
   14.633000     34.955109
   14.648000     34.871956
   14.662000     34.777371
   14.677000     34.904178
   14.692000     34.775292
   14.707000     34.643288
   14.722000     34.690061
   14.737000     34.756583
   14.752000     34.683825
   14.766000     34.781529
   14.781000     34.678628
   14.796000     34.641209
   14.811000     34.507127
   14.826000     34.590278
   14.841000     34.581964
   14.855000     34.454117
   14.870000     34.315876
   14.885000     34.421896
   14.900000     34.251434
   14.915000     34.196345
   14.930000     33.987425
   14.945000     34.050828
   14.959000     34.059144
   14.974000     34.056026
   14.989000     34.058104
   15.004000     33.985346
   15.019000     33.959361
   15.034000     33.940652
   15.048000     33.836712
   15.063000     33.613240
   15.078000     33.582058
   15.093000     33.684959
   15.108000     33.596610
   15.123000     33.495788
   15.138000     33.567507
   15.152000     33.396005
   15.167000     33.478118
   15.182000     33.365863
   15.197000     33.292065
   15.212000     33.144469
   15.227000     33.127839
   15.242000     33.073790
   15.256000     32.982323
   15.271000     32.820176
   15.286000     32.803545
   15.301000     32.730787
   15.316000     32.887737
   15.331000     32.785876
   15.345000     32.724551
   15.360000     32.558247
   15.375000     32.364918
   15.390000     32.360760
   15.405000     32.170550
   15.420000     32.088436
   15.435000     32.343090
   15.449000     32.109225
   15.464000     32.067648
   15.479000     31.973063
   15.494000     31.789089
   15.509000     31.676833
   15.524000     31.740237
   15.539000     31.776616
   15.553000     31.662282
   15.568000     31.482465
   15.583000     31.695543
   15.598000     31.531317
   15.613000     31.283939
   15.628000     31.197669
   15.643000     31.264191
   15.657000     31.103083
   15.672000     31.068782
   15.687000     30.953409
   15.702000     30.890006
   15.717000     30.857783
   15.732000     30.785026
   15.747000     30.815168
   15.761000     30.607288
   15.776000     30.668612
   15.791000     30.612485
   15.806000     30.341201
   15.821000     30.231024
   15.836000     30.055366
   15.851000     30.238300
   15.866000     30.082389
   15.880000     30.038735
   15.895000     30.049129
   15.910000     29.840208
   15.925000     29.599067
   15.940000     29.609461
   15.955000     29.706126
   15.970000     29.589712
   15.984000     29.429645
   15.999000     29.586595
   16.014000     29.450433
   16.029000     29.380793
   16.044000     29.310113
   16.059000     29.466024
   16.074000     29.366242
   16.088000     29.293483
   16.103000     29.211370
   16.118000     29.253986
   16.133000     29.075209
   16.148000     28.929692
   16.163000     28.913061
   16.178000     28.828870
   16.193000     29.002450
   16.207000     28.794570
   16.222000     28.650093
   16.237000     28.521207
   16.252000     28.500419
   16.267000     28.551350
   16.282000     28.546152
   16.297000     28.406873
   16.312000     28.450528
   16.326000     28.326839
   16.341000     28.267593
   16.356000     28.358021
   16.371000     28.269671
   16.386000     28.173007
   16.401000     28.031649
   16.416000     27.943299
   16.430000     28.031649
   16.445000     28.041003
   16.460000     27.950575
   16.475000     27.773877
   16.490000     27.783231
   16.505000     27.638754
   16.520000     27.582626
   16.535000     27.395534
   16.549000     27.257294
   16.564000     27.143999
   16.579000     27.010955
   16.594000     27.019270
   16.609000     26.994325
   16.624000     26.678346
   16.639000     26.845690
   16.654000     26.879990
   16.668000     26.887266
   16.683000     26.833217
   16.698000     26.680425
   16.713000     26.474624
   16.728000     26.625337
   16.743000     26.522435
   16.758000     26.515160
   16.773000     26.596233
   16.788000     26.292727
   16.802000     26.466308
   16.817000     26.331186
   16.832000     26.285451
   16.847000     26.142014
   16.862000     26.107715
   16.877000     26.092123
   16.892000     26.066138
   16.907000     26.092123
   16.921000     25.951803
   16.936000     25.859297
   16.951000     25.869691
   16.966000     25.695071
   16.981000     25.757436
   16.996000     25.590091
   17.011000     25.616076
   17.026000     25.579698
   17.041000     25.516294
   17.055000     25.533964
   17.070000     25.396763
   17.085000     25.396763
   17.100000     25.343753
   17.115000     25.257483
   17.130000     25.241891
   17.145000     25.234615
   17.160000     25.002829
   17.175000     24.975805
   17.189000     25.046484
   17.204000     25.034011
   17.219000     25.103651
   17.234000     24.866667
   17.249000     24.856273
   17.264000     24.896810
   17.279000     24.770003
   17.294000     24.599541
   17.309000     24.738821
   17.323000     24.724269
   17.338000     24.759609
   17.353000     24.572516
   17.368000     24.486246
   17.383000     24.383345
   17.398000     24.503916
   17.413000     24.452985
   17.428000     24.417646
   17.443000     24.522625
   17.457000     24.566280
   17.472000     24.497680
   17.487000     24.375030
   17.502000     24.393739
   17.517000     24.412449
   17.532000     24.329296
   17.547000     24.315784
   17.562000     24.339691
   17.577000     24.255499
   17.591000     24.292917
   17.606000     24.120376
   17.621000     24.117259
   17.636000     24.233671
   17.651000     24.288759
   17.666000     24.142204
   17.681000     24.019554
   17.696000     24.037224
   17.711000     24.049697
   17.726000     24.053854
   17.740000     24.042421
   17.755000     24.047618
   17.770000     24.043461
   17.785000     24.041382
   17.800000     23.967584
   17.815000     24.058013
   17.830000     24.108943
   17.845000     24.062170
   17.860000     24.126613
   17.875000     24.180662
   17.889000     24.146361
   17.904000     24.182741
   17.919000     24.190016
   17.934000     24.177543
   17.949000     24.211844
   17.964000     24.165070
   17.979000     24.120376
   17.994000     24.129731
   18.009000     24.040342
   18.024000     24.064249
   18.038000     24.222238
   18.053000     24.085036
   18.068000     24.047618
   18.083000     24.038264
   18.098000     24.017476
   18.113000     23.997727
   18.128000     24.156756
   18.143000     24.245105
   18.158000     24.297075
   18.173000     24.196253
   18.188000     24.196253
   18.202000     24.127652
   18.217000     24.211844
   18.232000     24.317863
   18.247000     24.345927
   18.262000     24.336572
   18.277000     24.282523
   18.292000     24.202490
   18.307000     24.254460
   18.322000     24.247184
   18.337000     24.205607
   18.352000     24.337611
   18.366000     24.372952
   18.381000     24.442591
   18.396000     24.449867
   18.411000     24.443631
   18.426000     24.291878
   18.441000     24.345927
   18.456000     24.419725
   18.471000     24.503916
   18.486000     24.444670
   18.501000     24.412449
   18.516000     24.392700
   18.530000     24.303311
   18.545000     24.412449
   18.560000     24.508073
   18.575000     24.528862
   18.590000     24.538216
   18.605000     24.468576
   18.620000     24.547571
   18.635000     24.574595
   18.650000     24.493522
   18.665000     24.487285
   18.680000     24.623448
   18.695000     24.594344
   18.710000     24.607856
   18.724000     24.618250
   18.739000     24.652550
   18.754000     24.484168
   18.769000     24.534058
   18.784000     24.678535
   18.799000     24.792870
   18.814000     24.768963
   18.829000     24.644235
   18.844000     24.684772
   18.859000     24.893692
   18.874000     24.871865
   18.889000     24.922795
   18.903000     24.916559
   18.918000     24.913440
   18.933000     24.941504
   18.948000     24.907204
   18.963000     24.835485
   18.978000     24.939425
   18.993000     25.056879
   19.008000     25.075588
   19.023000     24.960213
   19.038000     24.861470
   19.053000     24.927992
   19.068000     25.039208
   19.083000     25.088060
   19.098000     24.973726
   19.112000     25.105730
   19.127000     25.052720
   19.142000     25.071429
   19.157000     25.055839
   19.172000     25.143148
   19.187000     25.105730
   19.202000     25.082864
   19.217000     25.160819
   19.232000     25.131715
   19.247000     25.291783
   19.262000     25.252286
   19.277000     25.133794
   19.292000     25.036090
   19.307000     25.063115
   19.321000     25.197197
   19.336000     25.148346
   19.351000     25.059996
   19.366000     25.136912
   19.381000     25.117163
   19.396000     25.055839
   19.411000     25.113006
   19.426000     25.066233
   19.441000     25.001790
   19.456000     25.158740
   19.471000     25.081824
   19.486000     25.212789
   19.501000     25.119242
   19.516000     25.154582
   19.531000     25.087021
   19.545000     25.166015
   19.560000     25.097414
   19.575000     25.136912
   19.590000     25.150424
   19.605000     25.110927
   19.620000     25.081824
   19.635000     24.970608
   19.650000     25.046484
   19.665000     25.119242
   19.680000     25.188882
   19.695000     25.160819
   19.710000     25.068312
   19.725000     24.993474
   19.740000     25.083902
   19.755000     25.071429
   19.770000     25.079745
   19.785000     25.045444
   19.799000     24.918638
   19.814000     24.866667
   19.829000     24.886416
   19.844000     24.871865
   19.859000     24.907204
   19.874000     24.783515
   19.889000     24.835485
   19.904000     24.962293
   19.919000     24.930071
   19.934000     24.761687
   19.949000     24.753373
   19.964000     24.742978
   19.979000     24.795988
   19.994000     24.735702
   20.009000     24.798067
   20.024000     24.693087
   20.039000     24.681654
   20.054000     24.637999
   20.068000     24.494561
   20.083000     24.505994
   20.098000     24.670220
   20.113000     24.581871
   20.128000     24.530941
   20.143000     24.439473
   20.158000     24.421803
   20.173000     24.384385
   20.188000     24.438434
   20.203000     24.369833
   20.218000     24.224316
   20.233000     24.349045
   20.248000     24.369833
   20.263000     24.201450
   20.278000     24.319942
   20.293000     24.224316
   20.308000     24.083998
   20.323000     23.997727
   20.338000     24.093352
   20.353000     24.054894
   20.368000     23.981096
   20.382000     23.755546
   20.397000     23.845974
   20.412000     23.881313
   20.427000     23.891708
   20.442000     23.780492
   20.457000     23.677591
   20.472000     23.675512
   20.487000     23.583005
   20.502000     23.529996
   20.517000     23.455158
   20.532000     23.525838
   20.547000     23.489459
   20.562000     23.421897
   20.577000     23.466593
   20.592000     23.456198
   20.607000     23.332509
   20.622000     23.163087
   20.637000     23.283657
   20.652000     23.186993
   20.667000     23.058107
   20.682000     22.922984
   20.697000     22.875172
   20.712000     22.958324
   20.727000     22.950009
   20.742000     22.855424
   20.757000     22.834636
   20.771000     22.746286
   20.786000     22.599731
   20.801000     22.615321
   20.816000     22.610124
   20.831000     22.494751
   20.846000     22.329486
   20.861000     22.389772
   20.876000     22.328446
   20.891000     22.215151
   20.906000     22.273358
   20.921000     22.166300
   20.936000     22.167339
   20.951000     22.128881
   20.966000     22.060281
   20.981000     22.009349
   20.996000     22.006232
   21.011000     21.925158
   21.026000     21.871110
   21.041000     21.861755
   21.056000     21.775484
   21.071000     21.651795
   21.086000     21.743263
   21.101000     21.622692
   21.116000     21.537461
   21.131000     21.581116
   21.146000     21.532264
   21.161000     21.443915
   21.176000     21.361802
   21.191000     21.319187
   21.206000     21.248507
   21.221000     21.244350
   21.236000     21.209009
   21.251000     21.224601
   21.266000     21.191340
   21.281000     21.058296
   21.296000     21.063493
   21.310000     20.947080
   21.325000     20.935647
   21.340000     20.882637
   21.355000     20.856652
   21.370000     20.740240
   21.385000     20.610313
   21.400000     20.614472
   21.415000     20.607196
   21.430000     20.515728
   21.445000     20.593683
   21.460000     20.541713
   21.475000     20.420103
   21.490000     20.312005
   21.505000     20.300572
   21.520000     20.379567
   21.535000     20.365015
   21.550000     20.269389
   21.565000     20.273548
   21.580000     20.229892
   21.595000     20.111400
   21.610000     19.964845
   21.625000     19.917032
   21.640000     19.963806
   21.655000     19.891047
   21.670000     19.925348
   21.685000     19.868180
   21.700000     19.748649
   21.715000     19.643670
   21.730000     19.614566
   21.745000     19.601054
   21.760000     19.480483
   21.775000     19.531414
   21.790000     19.525178
   21.805000     19.600014
   21.820000     19.438907
   21.835000     19.351597
   21.850000     19.376543
   21.865000     19.282997
   21.880000     19.391095
   21.895000     19.241421
   21.910000     19.115653
   21.925000     19.133322
   21.940000     19.085511
   21.955000     19.064722
   21.970000     19.003397
   21.985000     18.916087
   22.000000     18.967019
