# Supplementary material for: Changing the game of time resolved X-ray diffraction on the mechanochemistry playground by downsizing
Source: Nat Commun. 2021 Oct 21;12:6134. doi: 10.1038/s41467-021-26264-1 (PMC8531352; doi:10.1038/s41467-021-26264-1)
Supplement: Supplementary file 3 — Source Data. [file 41467_2021_26264_MOESM3_ESM.zip › PXRD_raw_data/reactionIIIa_cocrystal_FormI_normalized/000159.xy]

    3.140900     20.349899
    3.155600     20.453247
    3.170400     20.666335
    3.185100     20.987032
    3.199800     21.062679
    3.214500     21.105296
    3.229300     21.272570
    3.244000     21.450498
    3.258700     21.455826
    3.273500     21.696615
    3.288200     21.948059
    3.302900     22.208026
    3.317600     22.208026
    3.332400     22.521265
    3.347100     22.763120
    3.361800     23.009237
    3.376500     23.361897
    3.391300     24.087462
    3.406000     24.512572
    3.420700     24.448646
    3.435400     24.184417
    3.450200     23.823233
    3.464900     23.771026
    3.479600     23.794466
    3.494400     23.785942
    3.509100     24.240885
    3.523800     24.625509
    3.538500     24.237689
    3.553300     24.375130
    3.568000     24.817288
    3.582700     25.084713
    3.597400     25.362793
    3.612200     25.413934
    3.626900     25.588666
    3.641600     25.746351
    3.656400     25.907233
    3.671100     26.249239
    3.685800     26.429298
    3.700500     26.586984
    3.715300     27.095198
    3.730000     27.551207
    3.744700     27.511785
    3.759500     27.491542
    3.774200     27.363689
    3.788900     27.534160
    3.803600     27.745117
    3.818400     27.866576
    3.833100     28.084991
    3.847800     28.262921
    3.862600     28.358810
    3.877300     28.481336
    3.892000     28.724255
    3.906700     29.063065
    3.921500     29.174936
    3.936200     29.073720
    3.950900     29.653319
    3.965700     29.748143
    3.980400     30.034747
    3.995100     30.227591
    4.009800     30.383145
    4.024600     30.479035
    4.039300     31.009624
    4.054000     31.228039
    4.068800     31.381462
    4.083500     31.533820
    4.098200     31.904593
    4.113000     32.330769
    4.127700     32.227422
    4.142400     32.507632
    4.157100     33.021174
    4.171900     33.325890
    4.186600     33.403666
    4.201300     33.760590
    4.216100     34.292244
    4.230800     34.608680
    4.245500     34.698177
    4.260300     35.000761
    4.275000     35.090258
    4.289700     35.658138
    4.304500     35.637894
    4.319200     35.841393
    4.333900     36.058743
    4.348600     36.493443
    4.363400     36.662847
    4.378100     36.434843
    4.392800     36.941992
    4.407600     37.285064
    4.422300     37.458731
    4.437000     37.605762
    4.451800     37.990385
    4.466500     38.168314
    4.481200     38.514581
    4.496000     38.665874
    4.510700     38.779876
    4.525400     39.473477
    4.540200     39.789913
    4.554900     39.799501
    4.569600     39.794175
    4.584400     40.452616
    4.599100     40.582600
    4.613800     40.878793
    4.628600     41.271940
    4.643300     41.492485
    4.658000     41.532972
    4.672700     41.532972
    4.687500     42.215919
    4.702200     42.684712
    4.716900     43.206778
    4.731700     43.418801
    4.746400     43.748021
    4.761100     44.033559
    4.775900     44.134776
    4.790600     44.657908
    4.805300     45.394126
    4.820100     45.495343
    4.834800     45.640243
    4.849500     46.136737
    4.864300     46.382854
    4.879000     46.566109
    4.893700     47.319376
    4.908500     47.724243
    4.923200     47.822263
    4.938000     47.976751
    4.952700     48.567005
    4.967400     49.091202
    4.982200     49.331991
    4.996900     49.656950
    5.011600     50.147052
    5.026400     50.728783
    5.041100     51.240194
    5.055800     51.452216
    5.070600     51.980675
    5.085300     52.547488
    5.100000     53.051441
    5.114800     53.312474
    5.129500     53.947476
    5.144200     54.622965
    5.159000     55.001197
    5.173700     55.137572
    5.188400     55.631936
    5.203200     56.199816
    5.217900     56.906202
    5.232700     57.118224
    5.247400     57.546532
    5.262100     57.910912
    5.276900     58.789900
    5.291600     59.256563
    5.306300     59.953360
    5.321100     60.410433
    5.335800     60.804646
    5.350500     61.361871
    5.365300     61.679372
    5.380000     62.219550
    5.394800     62.899301
    5.409500     63.356375
    5.424200     63.878440
    5.439000     64.280111
    5.453700     64.796849
    5.468400     65.504301
    5.483200     66.094555
    5.497900     66.201099
    5.512600     67.105657
    5.527400     67.463645
    5.542100     68.225434
    5.556900     68.956326
    5.571600     69.754340
    5.586300     70.320088
    5.601100     70.430895
    5.615800     71.357827
    5.630600     71.848995
    5.645300     72.351882
    5.660000     72.887798
    5.674800     73.340610
    5.689500     73.794487
    5.704200     74.236645
    5.719000     75.135876
    5.733700     75.700560
    5.748500     76.321711
    5.763200     76.825664
    5.777900     77.255037
    5.792700     77.712110
    5.807400     78.436609
    5.822200     78.499470
    5.836900     79.194136
    5.851600     80.176471
    5.866400     80.298997
    5.881100     80.964897
    5.895900     81.367634
    5.910600     81.926989
    5.925300     82.557729
    5.940100     83.649806
    5.954800     84.265630
    5.969600     85.442940
    5.984300     86.216450
    5.999000     88.058596
    6.013800     89.857058
    6.028500     90.495256
    6.043300     90.118090
    6.058000     89.300898
    6.072700     88.913078
    6.087500     88.938648
    6.102200     88.229065
    6.117000     88.010650
    6.131700     88.555090
    6.146500     88.383555
    6.161200     88.591315
    6.175900     89.010033
    6.190700     88.926928
    6.205400     88.963154
    6.220200     89.115512
    6.234900     89.078221
    6.249600     89.511855
    6.264400     90.081866
    6.279100     89.545950
    6.293900     89.544884
    6.308600     89.714289
    6.323400     89.556603
    6.338100     90.112763
    6.352800     90.307739
    6.367600     90.738177
    6.382300     91.330561
    6.397100     92.206352
    6.411800     93.113042
    6.426600     93.772548
    6.441300     93.303755
    6.456000     91.820663
    6.470800     91.224017
    6.485500     90.853244
    6.500300     90.764813
    6.515000     90.294953
    6.529800     90.353553
    6.544500     90.562379
    6.559300     90.741373
    6.574000     91.587331
    6.588700     91.639538
    6.603500     91.778046
    6.618200     91.600117
    6.633000     91.219755
    6.647700     90.577295
    6.662500     89.768626
    6.677200     89.155998
    6.692000     88.924798
    6.706700     88.729822
    6.721500     88.681877
    6.736200     88.296188
    6.750900     88.167270
    6.765700     88.294058
    6.780400     88.101213
    6.795200     87.539726
    6.809900     87.217963
    6.824700     87.393760
    6.839400     87.149775
    6.854200     86.590419
    6.868900     85.799863
    6.883700     85.469576
    6.898400     85.324677
    6.913200     85.132898
    6.927900     85.056186
    6.942700     84.726966
    6.957400     84.562887
    6.972200     84.438231
    6.986900     84.285873
    7.001600     84.181460
    7.016400     83.858632
    7.031100     83.330173
    7.045900     83.480401
    7.060600     83.044635
    7.075400     82.746313
    7.090100     82.307351
    7.104900     82.019683
    7.119600     81.571132
    7.134400     81.572198
    7.149100     81.267482
    7.163900     80.525936
    7.178600     80.477991
    7.193400     80.334157
    7.208100     80.211632
    7.222900     79.992151
    7.237600     79.734314
    7.252400     79.157912
    7.267100     79.145126
    7.281900     78.717885
    7.296600     78.659286
    7.311400     78.244830
    7.326100     77.974208
    7.340900     77.827177
    7.355600     77.634333
    7.370400     77.543770
    7.385100     77.290196
    7.399900     76.865085
    7.414600     76.501770
    7.429400     76.157633
    7.444100     76.081987
    7.458900     75.908320
    7.473600     75.516239
    7.488400     75.337245
    7.503200     75.077277
    7.517900     74.629792
    7.532700     73.920209
    7.547400     73.869069
    7.562200     73.305451
    7.576900     72.831330
    7.591700     72.273040
    7.606400     72.005614
    7.621200     71.971521
    7.635900     71.520840
    7.650700     70.901819
    7.665400     70.669553
    7.680200     70.373361
    7.694900     69.975951
    7.709700     69.595590
    7.724400     69.467737
    7.739200     69.255715
    7.754000     68.940344
    7.768700     68.601534
    7.783500     68.286164
    7.798200     67.834418
    7.813000     67.870643
    7.827700     67.631984
    7.842500     67.234575
    7.857200     66.730622
    7.872000     66.302315
    7.886700     66.241586
    7.901500     65.703538
    7.916300     65.219828
    7.931000     65.251792
    7.945800     64.832008
    7.960500     64.122426
    7.975300     64.057434
    7.990000     64.064892
    8.004800     63.367029
    8.019600     63.047397
    8.034300     62.942984
    8.049100     62.777841
    8.063800     62.256841
    8.078600     62.195046
    8.093300     61.729448
    8.108100     61.530211
    8.122900     61.489725
    8.137600     61.155177
    8.152400     60.870703
    8.167100     60.721542
    8.181900     60.287908
    8.196600     60.069493
    8.211400     59.693393
    8.226200     59.493090
    8.240900     59.255497
    8.255700     59.111663
    8.270400     58.752610
    8.285200     58.056877
    8.300000     57.952465
    8.314700     57.662665
    8.329500     57.575298
    8.344200     57.488997
    8.359000     57.013812
    8.373800     56.816705
    8.388500     56.606814
    8.403300     56.468307
    8.418000     56.032542
    8.432800     56.054916
    8.447600     56.110319
    8.462300     55.536047
    8.477100     54.986280
    8.491800     54.991607
    8.506600     55.031029
    8.521400     55.159947
    8.536100     54.838184
    8.550900     54.717789
    8.565600     54.519617
    8.580400     54.243668
    8.595200     53.785530
    8.609900     53.218716
    8.624700     53.130283
    8.639500     52.691323
    8.654200     52.266212
    8.669000     51.961496
    8.683700     51.413861
    8.698500     51.446889
    8.713300     51.020713
    8.728000     50.907777
    8.742800     50.901384
    8.757600     50.660594
    8.772300     50.310065
    8.787100     49.984040
    8.801800     49.534425
    8.816600     49.270196
    8.831400     49.021948
    8.846100     48.946302
    8.860900     48.636259
    8.875700     48.339001
    8.890400     48.141895
    8.905200     47.808412
    8.920000     47.562296
    8.934700     47.247991
    8.949500     46.967780
    8.964300     46.954995
    8.979000     46.939014
    8.993800     46.608728
    9.008600     46.696093
    9.023300     46.573568
    9.038100     46.104775
    9.052900     45.679664
    9.067600     45.493211
    9.082400     45.357901
    9.097200     45.379210
    9.111900     45.257749
    9.126700     44.890173
    9.141500     44.967950
    9.156200     44.707982
    9.171000     44.491699
    9.185800     44.292461
    9.200500     44.207226
    9.215300     44.098551
    9.230100     43.915296
    9.244800     43.795967
    9.259600     43.582878
    9.274400     43.285621
    9.289100     42.749705
    9.303900     42.479082
    9.318700     42.460970
    9.333400     42.274518
    9.348200     42.166909
    9.363000     42.179694
    9.377800     41.869651
    9.392500     41.714097
    9.407300     41.515925
    9.422100     41.348652
    9.436800     41.103600
    9.451600     40.897970
    9.466400     40.722173
    9.481200     40.555964
    9.495900     40.465401
    9.510700     40.118068
    9.525500     40.000870
    9.540200     39.598133
    9.555000     39.521422
    9.569800     39.520357
    9.584600     39.387177
    9.599300     39.265717
    9.614100     39.124013
    9.628900     38.643499
    9.643600     38.557199
    9.658400     38.549741
    9.673200     38.223716
    9.688000     38.103322
    9.702700     37.979731
    9.717500     37.637724
    9.732300     37.566340
    9.747100     37.399066
    9.761800     37.106070
    9.776600     37.017638
    9.791400     36.912160
    9.806200     36.908964
    9.820900     36.743821
    9.835700     36.460414
    9.850500     36.240933
    9.865300     36.282485
    9.880000     36.097098
    9.894800     35.911712
    9.909600     35.854179
    9.924400     35.629370
    9.939100     35.610192
    9.953900     35.334244
    9.968700     35.204260
    9.983500     34.909133
    9.998200     34.844142
   10.013000     34.777019
   10.028000     34.575651
   10.043000     34.404114
   10.057000     34.442471
   10.072000     34.367890
   10.087000     34.116446
   10.102000     33.900162
   10.116000     33.827712
   10.131000     33.561352
   10.146000     33.446285
   10.161000     33.364245
   10.176000     33.403666
   10.190000     33.326956
   10.205000     33.036090
   10.220000     32.837918
   10.235000     32.935939
   10.249000     32.800629
   10.264000     32.697281
   10.279000     32.507632
   10.294000     32.372321
   10.309000     32.250862
   10.323000     32.082521
   10.338000     32.136859
   10.353000     31.998352
   10.368000     31.850256
   10.382000     31.731992
   10.397000     31.763956
   10.412000     31.866238
   10.427000     31.716010
   10.442000     31.787394
   10.456000     31.562587
   10.471000     31.407033
   10.486000     31.514642
   10.501000     31.500792
   10.516000     31.540213
   10.530000     31.546605
   10.545000     31.440061
   10.560000     31.508250
   10.575000     31.635037
   10.589000     31.903527
   10.604000     31.549802
   10.619000     31.535951
   10.634000     31.502922
   10.649000     31.385724
   10.663000     31.326060
   10.678000     31.149196
   10.693000     30.907341
   10.708000     30.751787
   10.722000     30.526980
   10.737000     30.328808
   10.752000     30.273405
   10.767000     30.056055
   10.782000     29.864276
   10.796000     29.652253
   10.811000     29.585131
   10.826000     29.384828
   10.841000     29.318771
   10.856000     29.381632
   10.870000     29.254844
   10.885000     29.207965
   10.900000     28.929885
   10.915000     28.831865
   10.930000     28.630497
   10.944000     28.471747
   10.959000     28.418475
   10.974000     28.567636
   10.989000     28.468551
   11.003000     28.421671
   11.018000     28.409951
   11.033000     28.325781
   11.048000     28.451503
   11.063000     28.391839
   11.077000     28.305538
   11.092000     28.381184
   11.107000     28.681638
   11.122000     28.644347
   11.137000     28.689096
   11.151000     28.633694
   11.166000     28.501579
   11.181000     28.621973
   11.196000     28.490925
   11.211000     28.466419
   11.225000     28.712536
   11.240000     28.628366
   11.255000     28.263985
   11.270000     28.239481
   11.284000     28.283164
   11.299000     28.201124
   11.314000     28.098842
   11.329000     27.835679
   11.344000     28.103104
   11.358000     28.143591
   11.373000     28.055159
   11.388000     28.006149
   11.403000     27.986971
   11.418000     28.012542
   11.432000     28.096712
   11.447000     27.997626
   11.462000     27.940092
   11.477000     27.916652
   11.492000     27.842072
   11.506000     28.105235
   11.521000     28.189405
   11.536000     28.158507
   11.551000     28.212845
   11.566000     28.250134
   11.580000     28.113759
   11.595000     28.167031
   11.610000     28.125478
   11.625000     28.077534
   11.640000     28.209648
   11.654000     27.998691
   11.669000     28.072206
   11.684000     28.073272
   11.699000     27.940092
   11.714000     27.972055
   11.728000     27.916652
   11.743000     27.815436
   11.758000     27.787734
   11.773000     27.700368
   11.788000     27.664143
   11.802000     27.659882
   11.817000     27.733397
   11.832000     27.643900
   11.847000     27.646031
   11.862000     27.833548
   11.876000     27.780276
   11.891000     27.800519
   11.906000     27.914522
   11.921000     27.729135
   11.936000     27.918784
   11.950000     28.103104
   11.965000     28.173424
   11.980000     28.282098
   11.995000     28.482400
   12.010000     28.532476
   12.024000     28.713602
   12.039000     28.755153
   12.054000     28.795640
   12.069000     28.906445
   12.084000     28.928820
   12.098000     29.294266
   12.113000     29.254844
   12.128000     29.226078
   12.143000     29.317705
   12.158000     29.362454
   12.172000     29.299593
   12.187000     29.269761
   12.202000     29.339015
   12.217000     29.354996
   12.232000     29.206900
   12.246000     29.114207
   12.261000     29.324098
   12.276000     29.368847
   12.291000     29.302790
   12.306000     29.247386
   12.320000     29.154693
   12.335000     29.323033
   12.350000     29.397613
   12.365000     29.442362
   12.380000     29.522270
   12.394000     29.758798
   12.409000     29.761994
   12.424000     29.881323
   12.439000     29.992129
   12.454000     30.024092
   12.468000     30.399127
   12.483000     30.628196
   12.498000     30.826369
   12.513000     31.017082
   12.528000     31.036260
   12.543000     30.703843
   12.557000     30.910538
   12.572000     31.138542
   12.587000     30.845546
   12.602000     30.946763
   12.617000     31.001100
   12.631000     30.951025
   12.646000     31.000035
   12.661000     30.856201
   12.676000     30.920127
   12.691000     31.081009
   12.705000     31.028802
   12.720000     30.963810
   12.735000     30.959548
   12.750000     31.149196
   12.765000     31.232301
   12.779000     31.372939
   12.794000     31.547671
   12.809000     31.686178
   12.824000     31.865172
   12.839000     32.225290
   12.854000     32.677037
   12.868000     33.198038
   12.883000     33.462266
   12.898000     33.732888
   12.913000     33.914012
   12.928000     34.150540
   12.942000     34.374282
   12.957000     34.152671
   12.972000     33.867134
   12.987000     33.551763
   13.002000     33.518735
   13.017000     33.431368
   13.031000     33.310973
   13.046000     33.165009
   13.061000     33.017978
   13.076000     33.185251
   13.091000     33.008389
   13.105000     33.062726
   13.120000     33.136241
   13.135000     33.183121
   13.150000     33.231066
   13.165000     33.194841
   13.179000     33.403666
   13.194000     33.633802
   13.209000     33.543239
   13.224000     33.789356
   13.239000     34.113250
   13.254000     34.259215
   13.268000     34.577782
   13.283000     34.818571
   13.298000     35.139268
   13.313000     35.296954
   13.328000     35.412021
   13.343000     35.370469
   13.357000     35.214915
   13.372000     35.113698
   13.387000     34.894217
   13.402000     34.741859
   13.417000     34.656624
   13.431000     34.628923
   13.446000     34.647035
   13.461000     34.609744
   13.476000     34.498939
   13.491000     34.660886
   13.506000     34.828160
   13.520000     34.743990
   13.535000     34.634250
   13.550000     34.704569
   13.565000     34.838814
   13.580000     34.989042
   13.595000     34.895282
   13.609000     34.886759
   13.624000     34.877171
   13.639000     34.900610
   13.654000     34.887824
   13.669000     34.956013
   13.683000     35.098782
   13.698000     35.163773
   13.713000     35.283103
   13.728000     35.165904
   13.743000     35.314001
   13.758000     35.391777
   13.772000     35.492995
   13.787000     35.555856
   13.802000     35.745503
   13.817000     35.767878
   13.832000     35.716737
   13.847000     35.563313
   13.861000     35.752961
   13.876000     35.618717
   13.891000     35.723129
   13.906000     35.609128
   13.921000     35.567575
   13.936000     35.633632
   13.950000     35.693297
   13.965000     35.773205
   13.980000     35.653876
   13.995000     35.585688
   14.010000     35.575033
   14.025000     35.646417
   14.039000     35.640025
   14.054000     35.690101
   14.069000     35.598473
   14.084000     35.634698
   14.099000     35.571837
   14.114000     35.438657
   14.128000     35.406694
   14.143000     35.605931
   14.158000     35.784925
   14.173000     35.839262
   14.188000     35.613389
   14.203000     35.668792
   14.217000     35.447180
   14.232000     35.368338
   14.247000     35.463162
   14.262000     35.596342
   14.277000     35.539874
   14.292000     35.527088
   14.306000     35.512172
   14.321000     35.453573
   14.336000     35.608062
   14.351000     35.681577
   14.366000     35.546267
   14.381000     35.703951
   14.395000     35.738046
   14.410000     35.683708
   14.425000     35.719933
   14.440000     35.675185
   14.455000     35.682642
   14.470000     35.798775
   14.484000     35.671989
   14.499000     35.361945
   14.514000     35.343833
   14.529000     35.347029
   14.544000     35.220242
   14.559000     35.198933
   14.573000     35.359814
   14.588000     35.026332
   14.603000     35.133941
   14.618000     35.065753
   14.633000     34.922984
   14.648000     34.989042
   14.662000     35.012481
   14.677000     34.943228
   14.692000     34.872909
   14.707000     34.893152
   14.722000     34.873974
   14.737000     34.772757
   14.752000     34.729074
   14.766000     34.600156
   14.781000     34.617203
   14.796000     34.508528
   14.811000     34.618269
   14.826000     34.766364
   14.841000     34.504266
   14.855000     34.416901
   14.870000     34.514921
   14.885000     34.447798
   14.900000     34.436078
   14.915000     34.359366
   14.930000     34.496808
   14.945000     34.244299
   14.959000     34.296506
   14.974000     34.247496
   14.989000     34.131363
   15.004000     34.043996
   15.019000     33.800011
   15.034000     33.812796
   15.048000     33.953433
   15.063000     33.886311
   15.078000     33.926798
   15.093000     33.873526
   15.108000     33.810665
   15.123000     33.819188
   15.138000     33.696663
   15.152000     33.580530
   15.167000     33.614624
   15.182000     33.342937
   15.197000     33.439892
   15.212000     33.358919
   15.227000     33.285403
   15.242000     33.137307
   15.256000     33.055269
   15.271000     33.145830
   15.286000     33.077642
   15.301000     33.033959
   15.316000     32.930611
   15.331000     32.852835
   15.345000     32.771861
   15.360000     32.646139
   15.375000     32.654663
   15.390000     32.644009
   15.405000     32.493781
   15.420000     32.396826
   15.435000     32.288151
   15.449000     32.243403
   15.464000     32.207178
   15.479000     32.118746
   15.494000     31.949342
   15.509000     31.934425
   15.524000     31.967454
   15.539000     31.821489
   15.553000     31.745843
   15.568000     31.649953
   15.583000     31.502922
   15.598000     31.444323
   15.613000     31.237627
   15.628000     31.219516
   15.643000     31.398509
   15.657000     31.314339
   15.672000     31.214189
   15.687000     31.166243
   15.702000     31.075681
   15.717000     30.970202
   15.732000     30.986184
   15.747000     30.790144
   15.761000     30.681468
   15.776000     30.575990
   15.791000     30.588775
   15.806000     30.646309
   15.821000     30.483296
   15.836000     30.469445
   15.851000     30.486493
   15.866000     30.289387
   15.880000     30.168992
   15.895000     30.175384
   15.910000     29.868538
   15.925000     29.890912
   15.940000     29.816332
   15.955000     29.853621
   15.970000     29.938857
   15.984000     29.837640
   15.999000     29.726835
   16.014000     29.651188
   16.029000     29.671431
   16.044000     29.480718
   16.059000     29.302790
   16.074000     29.413595
   16.088000     29.383763
   16.103000     29.250582
   16.118000     29.188787
   16.133000     29.304920
   16.148000     29.162151
   16.163000     29.039626
   16.178000     29.031103
   16.193000     28.832931
   16.207000     28.804163
   16.222000     28.839324
   16.237000     28.707208
   16.252000     28.551654
   16.267000     28.695489
   16.282000     28.534608
   16.297000     28.554850
   16.312000     28.732779
   16.326000     28.614515
   16.341000     28.514364
   16.356000     28.562309
   16.371000     28.372660
   16.386000     28.294883
   16.401000     28.184077
   16.416000     28.190470
   16.430000     27.968858
   16.445000     28.023196
   16.460000     27.968858
   16.475000     27.887886
   16.490000     27.829287
   16.505000     27.815436
   16.520000     27.595955
   16.535000     27.616198
   16.549000     27.518177
   16.564000     27.424419
   16.579000     27.326398
   16.594000     27.424419
   16.609000     27.416961
   16.624000     27.260341
   16.639000     27.109049
   16.654000     27.076020
   16.668000     26.910877
   16.683000     26.968410
   16.698000     26.682873
   16.713000     26.719098
   16.728000     26.718032
   16.743000     26.729753
   16.758000     26.616816
   16.773000     26.576329
   16.788000     26.557152
   16.802000     26.330212
   16.817000     26.337671
   16.832000     26.368569
   16.847000     26.355783
   16.862000     26.215145
   16.877000     26.211949
   16.892000     26.065983
   16.907000     25.958374
   16.921000     25.944524
   16.936000     25.929607
   16.951000     25.960505
   16.966000     25.954113
   16.981000     25.753809
   16.996000     25.685622
   17.011000     25.661116
   17.026000     25.557768
   17.041000     25.673901
   17.055000     25.676033
   17.070000     25.574815
   17.085000     25.459748
   17.100000     25.357466
   17.115000     25.306325
   17.130000     25.346812
   17.145000     25.302064
   17.160000     25.296736
   17.175000     25.322306
   17.189000     25.214697
   17.204000     25.096434
   17.219000     25.160359
   17.234000     25.027180
   17.249000     24.834335
   17.264000     24.882280
   17.279000     24.859906
   17.294000     24.740576
   17.309000     24.825811
   17.323000     25.043162
   17.338000     24.854579
   17.353000     24.732053
   17.368000     24.623379
   17.383000     24.614854
   17.398000     24.620181
   17.413000     24.639360
   17.428000     24.602069
   17.443000     24.531750
   17.457000     24.424141
   17.472000     24.573303
   17.487000     24.565844
   17.502000     24.487002
   17.517000     24.400701
   17.532000     24.456104
   17.547000     24.576499
   17.562000     24.614854
   17.577000     24.392177
   17.591000     24.397505
   17.606000     24.459300
   17.621000     24.353822
   17.636000     24.390047
   17.651000     24.431598
   17.666000     24.388981
   17.681000     24.369803
   17.696000     24.331448
   17.711000     24.427337
   17.726000     24.443319
   17.740000     24.337840
   17.755000     24.306942
   17.770000     24.308008
   17.785000     24.257932
   17.800000     24.217445
   17.815000     24.110901
   17.830000     24.153519
   17.845000     24.316531
   17.860000     24.122622
   17.875000     24.135407
   17.889000     24.233427
   17.904000     24.200398
   17.919000     24.151388
   17.934000     24.134341
   17.949000     24.166305
   17.964000     24.140734
   17.979000     24.194006
   17.994000     24.243016
   18.009000     24.355952
   18.024000     24.294157
   18.038000     24.134341
   18.053000     24.271783
   18.068000     24.253670
   18.083000     24.179090
   18.098000     24.250474
   18.113000     24.335709
   18.128000     24.348495
   18.143000     24.367673
   18.158000     24.243016
   18.173000     24.391113
   18.188000     24.460366
   18.202000     24.289895
   18.217000     24.296288
   18.232000     24.380458
   18.247000     24.481674
   18.262000     24.451842
   18.277000     24.491263
   18.292000     24.582892
   18.307000     24.609528
   18.322000     24.560517
   18.337000     24.522161
   18.352000     24.559452
   18.366000     24.536012
   18.381000     24.576499
   18.396000     24.687304
   18.411000     24.615920
   18.426000     24.588218
   18.441000     24.599939
   18.456000     24.569041
   18.471000     24.647883
   18.486000     24.585022
   18.501000     24.424141
   18.516000     24.488067
   18.530000     24.683042
   18.545000     24.635098
   18.560000     24.636164
   18.575000     24.662800
   18.590000     24.702221
   18.605000     24.695828
   18.620000     24.778933
   18.635000     24.745904
   18.650000     24.729922
   18.665000     24.778933
   18.680000     24.852447
   18.695000     24.913178
   18.710000     24.806633
   18.724000     24.867364
   18.739000     24.852447
   18.754000     24.768278
   18.769000     24.963253
   18.784000     24.973908
   18.799000     24.911047
   18.814000     24.963253
   18.829000     24.865232
   18.844000     24.993086
   18.859000     24.888672
   18.874000     24.958991
   18.889000     25.069798
   18.903000     24.860971
   18.918000     25.006937
   18.933000     25.004805
   18.948000     25.055947
   18.963000     25.109219
   18.978000     25.010133
   18.993000     25.044226
   19.008000     25.037834
   19.023000     24.967515
   19.038000     25.088975
   19.053000     25.185931
   19.068000     25.151836
   19.083000     25.059143
   19.098000     25.159295
   19.112000     25.358532
   19.127000     25.220024
   19.142000     25.158229
   19.157000     25.148640
   19.172000     25.193388
   19.187000     25.093237
   19.202000     25.106022
   19.217000     25.297801
   19.232000     25.316979
   19.247000     25.271165
   19.262000     25.319110
   19.277000     25.158229
   19.292000     25.277558
   19.307000     25.404346
   19.321000     25.418197
   19.336000     25.247726
   19.351000     25.308456
   19.366000     25.407542
   19.381000     25.362793
   19.396000     25.367055
   19.411000     25.243464
   19.426000     25.263707
   19.441000     25.209370
   19.456000     25.292474
   19.471000     25.296736
   19.486000     25.384102
   19.501000     25.354270
   19.516000     25.264773
   19.531000     25.285016
   19.545000     25.291409
   19.560000     25.424589
   19.575000     25.424589
   19.590000     25.162491
   19.605000     25.176342
   19.620000     25.266903
   19.635000     25.275428
   19.650000     25.314849
   19.665000     25.260511
   19.680000     25.237071
   19.695000     25.161425
   19.710000     25.242399
   19.725000     25.316979
   19.740000     25.142247
   19.755000     25.186995
   19.770000     25.178472
   19.785000     25.000544
   19.799000     24.965384
   19.814000     25.020788
   19.829000     25.080452
   19.844000     25.169948
   19.859000     25.123070
   19.874000     24.937683
   19.889000     24.939814
   19.904000     24.988824
   19.919000     24.967515
   19.934000     24.937683
   19.949000     24.888672
   19.964000     24.854579
   19.979000     24.771474
   19.994000     24.785325
   20.009000     24.788522
   20.024000     24.653210
   20.039000     24.743773
   20.054000     24.703286
   20.068000     24.711810
   20.083000     24.656407
   20.098000     24.696893
   20.113000     24.647883
   20.128000     24.776801
   20.143000     24.658538
   20.158000     24.572237
   20.173000     24.441188
   20.188000     24.464627
   20.203000     24.521095
   20.218000     24.395374
   20.233000     24.510442
   20.248000     24.329316
   20.263000     24.377262
   20.278000     24.296288
   20.293000     24.364476
   20.308000     24.413487
   20.323000     24.288830
   20.338000     24.351691
   20.353000     24.089593
   20.368000     24.029928
   20.382000     24.082135
   20.397000     24.053368
   20.412000     24.044844
   20.427000     23.976656
   20.442000     23.897814
   20.457000     23.863720
   20.472000     23.788074
   20.487000     23.594163
   20.502000     23.707100
   20.517000     23.633584
   20.532000     23.712427
   20.547000     23.527041
   20.562000     23.417301
   20.577000     23.520647
   20.592000     23.399188
   20.607000     23.326738
   20.622000     23.365093
   20.637000     23.232979
   20.652000     23.323542
   20.667000     23.283055
   20.682000     23.227652
   20.697000     23.015630
   20.712000     23.177576
   20.727000     23.002844
   20.742000     22.921870
   20.757000     22.979405
   20.771000     22.975143
   20.786000     22.841962
   20.801000     22.835570
   20.816000     22.665100
   20.831000     22.593715
   20.846000     22.545771
   20.861000     22.505284
   20.876000     22.537247
   20.891000     22.548967
   20.906000     22.424310
   20.921000     22.387020
   20.936000     22.455208
   20.951000     22.325224
   20.966000     22.261298
   20.981000     22.268756
   20.996000     22.177128
   21.011000     22.238923
   21.026000     22.152623
   21.041000     21.935273
   21.056000     21.846842
   21.071000     21.971498
   21.086000     21.997069
   21.101000     21.801028
   21.116000     21.803159
   21.131000     21.689157
   21.146000     21.663586
   21.161000     21.539995
   21.176000     21.538930
   21.191000     21.615642
   21.206000     21.492051
   21.221000     21.604987
   21.236000     21.408946
   21.251000     21.188401
   21.266000     21.207578
   21.281000     21.365263
   21.296000     21.148979
   21.310000     21.150044
   21.325000     21.050958
   21.340000     20.975312
   21.355000     21.036043
   21.370000     21.028584
   21.385000     20.875161
   21.400000     20.814431
   21.415000     20.820824
   21.430000     20.698298
   21.445000     20.650353
   21.460000     20.653549
   21.475000     20.691906
   21.490000     20.554464
   21.505000     20.529958
   21.520000     20.537416
   21.535000     20.477752
   21.550000     20.296627
   21.565000     20.415957
   21.580000     20.242289
   21.595000     20.248682
   21.610000     20.163447
   21.625000     20.051576
   21.640000     20.093128
   21.655000     20.060099
   21.670000     20.012155
   21.685000     19.968472
   21.700000     19.827833
   21.715000     19.934377
   21.730000     19.849143
   21.745000     19.867255
   21.760000     19.798001
   21.775000     19.650971
   21.790000     19.750057
   21.805000     19.592372
   21.820000     19.613680
   21.835000     19.613680
   21.850000     19.476239
   21.865000     19.522053
   21.880000     19.393135
   21.895000     19.351582
   21.910000     19.241842
   21.925000     19.176850
   21.940000     19.273805
   21.955000     19.203486
   21.970000     19.037277
   21.985000     19.174720
   22.000000     19.113989
