# Supplementary material for: Changing the game of time resolved X-ray diffraction on the mechanochemistry playground by downsizing
Source: Nat Commun. 2021 Oct 21;12:6134. doi: 10.1038/s41467-021-26264-1 (PMC8531352; doi:10.1038/s41467-021-26264-1)
Supplement: Supplementary file 3 — Source Data. [file 41467_2021_26264_MOESM3_ESM.zip › PXRD_raw_data/reactionIIIa_cocrystal_FormI_normalized/000019.xy]

    3.140900     20.149559
    3.155600     20.250057
    3.170400     20.015905
    3.185100     20.343304
    3.199800     20.635477
    3.214500     20.772238
    3.229300     21.008463
    3.244000     21.068556
    3.258700     21.231220
    3.273500     21.281987
    3.288200     21.362801
    3.302900     21.851827
    3.317600     21.834214
    3.332400     21.984444
    3.347100     22.434101
    3.361800     22.620594
    3.376500     22.665145
    3.391300     23.154171
    3.406000     23.765455
    3.420700     24.176777
    3.435400     23.913613
    3.450200     23.604864
    3.464900     23.554096
    3.479600     23.599684
    3.494400     23.812078
    3.509100     24.143621
    3.523800     24.167452
    3.538500     24.279348
    3.553300     24.453408
    3.568000     24.456517
    3.582700     24.758013
    3.597400     24.966264
    3.612200     24.745581
    3.626900     24.712426
    3.641600     25.442858
    3.656400     25.774401
    3.671100     25.801340
    3.685800     25.999229
    3.700500     26.405371
    3.715300     26.619838
    3.730000     26.662317
    3.744700     26.951381
    3.759500     27.297430
    3.774200     27.467345
    3.788900     27.507753
    3.803600     27.521222
    3.818400     27.946012
    3.833100     28.006104
    3.847800     28.304493
    3.862600     28.657795
    3.877300     28.466121
    3.892000     28.679551
    3.906700     29.126099
    3.921500     29.108487
    3.936200     29.142677
    3.950900     29.325026
    3.965700     29.730131
    3.980400     29.851351
    3.995100     30.065818
    4.009800     30.350739
    4.024600     30.492680
    4.039300     30.820080
    4.054000     31.063557
    4.068800     31.315323
    4.083500     31.172345
    4.098200     31.544295
    4.113000     31.873767
    4.127700     32.155578
    4.142400     32.394912
    4.157100     32.709878
    4.171900     33.108767
    4.186600     33.294223
    4.201300     33.680679
    4.216100     33.910688
    4.230800     34.340658
    4.245500     34.686706
    4.260300     34.842118
    4.275000     35.110460
    4.289700     35.267944
    4.304500     35.570477
    4.319200     35.658544
    4.333900     35.991123
    4.348600     36.381723
    4.363400     36.411769
    4.378100     36.554747
    4.392800     36.798224
    4.407600     37.560775
    4.422300     37.678887
    4.437000     37.788711
    4.451800     37.843622
    4.466500     37.988673
    4.481200     38.177238
    4.496000     38.441437
    4.510700     38.727393
    4.525400     39.017493
    4.540200     39.160472
    4.554900     39.747926
    4.569600     39.762431
    4.584400     40.051495
    4.599100     40.400652
    4.613800     40.835802
    4.628600     40.917653
    4.643300     41.298928
    4.658000     41.878093
    4.672700     42.022107
    4.687500     42.268693
    4.702200     42.662400
    4.716900     42.993944
    4.731700     43.114128
    4.746400     43.462249
    4.761100     43.876679
    4.775900     44.272459
    4.790600     44.556342
    4.805300     44.685852
    4.820100     45.425609
    4.834800     45.975764
    4.849500     45.934321
    4.864300     46.265864
    4.879000     46.973502
    4.893700     47.324731
    4.908500     47.273963
    4.923200     47.550596
    4.938000     48.253053
    4.952700     48.859157
    4.967400     49.168942
    4.982200     49.433141
    4.996900     49.686979
    5.011600     50.055821
    5.026400     50.572822
    5.041100     50.966530
    5.055800     51.334337
    5.070600     51.802641
    5.085300     52.139365
    5.100000     52.498882
    5.114800     52.966152
    5.129500     53.620950
    5.144200     54.336878
    5.159000     54.759595
    5.173700     55.132581
    5.188400     55.410249
    5.203200     55.787380
    5.217900     56.568579
    5.232700     56.990262
    5.247400     57.576680
    5.262100     57.909259
    5.276900     58.494641
    5.291600     58.981595
    5.306300     59.216783
    5.321100     60.263218
    5.335800     60.879681
    5.350500     61.014371
    5.365300     61.558310
    5.380000     62.102248
    5.394800     62.690738
    5.409500     62.991199
    5.424200     63.515453
    5.439000     64.179576
    5.453700     64.631304
    5.468400     65.116186
    5.483200     65.902566
    5.497900     66.497272
    5.512600     67.292977
    5.527400     67.906333
    5.542100     68.256526
    5.556900     68.868845
    5.571600     69.111286
    5.586300     69.813744
    5.601100     70.526563
    5.615800     70.818735
    5.630600     71.414477
    5.645300     72.010220
    5.660000     72.515823
    5.674800     73.162333
    5.689500     73.627531
    5.704200     74.377648
    5.719000     74.715407
    5.733700     75.307006
    5.748500     75.969057
    5.763200     76.521284
    5.777900     77.310772
    5.792700     77.846422
    5.807400     78.033951
    5.822200     78.590323
    5.836900     79.045159
    5.851600     79.499996
    5.866400     80.066727
    5.881100     80.738103
    5.895900     81.089333
    5.910600     81.214698
    5.925300     81.647776
    5.940100     82.468347
    5.954800     83.215355
    5.969600     83.800736
    5.984300     84.364360
    5.999000     85.906038
    6.013800     87.792728
    6.028500     88.751096
    6.043300     88.526268
    6.058000     87.159687
    6.072700     86.548404
    6.087500     86.552548
    6.102200     86.982519
    6.117000     87.157616
    6.131700     87.274692
    6.146500     87.529565
    6.161200     87.575153
    6.175900     87.754394
    6.190700     88.194725
    6.205400     88.296260
    6.220200     88.467212
    6.234900     88.469284
    6.249600     88.718977
    6.264400     88.900290
    6.279100     89.292963
    6.293900     89.190392
    6.308600     89.370668
    6.323400     89.644192
    6.338100     89.433869
    6.352800     89.672166
    6.367600     89.869019
    6.382300     90.006818
    6.397100     89.974699
    6.411800     90.254439
    6.426600     90.042044
    6.441300     89.833793
    6.456000     89.835865
    6.470800     89.923931
    6.485500     90.140470
    6.500300     90.285522
    6.515000     89.969519
    6.529800     89.822396
    6.544500     90.016142
    6.559300     89.551981
    6.574000     89.157237
    6.588700     89.605857
    6.603500     89.730185
    6.618200     89.295035
    6.633000     89.204897
    6.647700     88.756276
    6.662500     88.546990
    6.677200     88.708617
    6.692000     88.472393
    6.706700     88.050710
    6.721500     87.774079
    6.736200     87.581369
    6.750900     87.836243
    6.765700     87.720203
    6.780400     87.747141
    6.795200     87.143110
    6.809900     87.194914
    6.824700     87.327531
    6.839400     86.916210
    6.854200     86.225148
    6.868900     85.935048
    6.883700     85.838694
    6.898400     85.275070
    6.913200     85.271961
    6.927900     84.953887
    6.942700     84.664822
    6.957400     84.566395
    6.972200     84.226563
    6.986900     84.029709
    7.001600     83.688840
    7.016400     83.472302
    7.031100     83.426714
    7.045900     83.482662
    7.060600     82.791601
    7.075400     82.553304
    7.090100     82.476634
    7.104900     81.844630
    7.119600     81.240599
    7.134400     81.058250
    7.149100     80.905947
    7.163900     80.469760
    7.178600     80.312277
    7.193400     80.212814
    7.208100     80.161011
    7.222900     79.974518
    7.237600     79.525897
    7.252400     79.109396
    7.267100     78.980922
    7.281900     78.888712
    7.296600     78.481535
    7.311400     78.295042
    7.326100     78.350990
    7.340900     77.832953
    7.355600     77.188515
    7.370400     77.443390
    7.385100     77.038285
    7.399900     76.353440
    7.414600     76.319249
    7.429400     76.109963
    7.444100     75.577421
    7.458900     75.463453
    7.473600     75.518365
    7.488400     74.912262
    7.503200     74.694686
    7.517900     74.049212
    7.532700     73.479372
    7.547400     73.248328
    7.562200     72.906423
    7.576900     72.508571
    7.591700     72.134549
    7.606400     71.914901
    7.621200     71.621693
    7.635900     71.555383
    7.650700     70.991760
    7.665400     70.238534
    7.680200     70.095556
    7.694900     69.865548
    7.709700     69.358907
    7.724400     69.537112
    7.739200     69.133044
    7.754000     68.891638
    7.768700     68.437839
    7.783500     68.104222
    7.798200     68.159135
    7.813000     67.812049
    7.827700     67.228740
    7.842500     66.663044
    7.857200     66.445469
    7.872000     66.024823
    7.886700     65.823825
    7.901500     65.688099
    7.916300     65.355519
    7.931000     65.331689
    7.945800     65.073707
    7.960500     64.730767
    7.975300     64.215839
    7.990000     63.777579
    8.004800     63.495767
    8.019600     63.418062
    8.034300     62.690738
    8.049100     62.626502
    8.063800     62.561229
    8.078600     62.300139
    8.093300     61.765524
    8.108100     61.573851
    8.122900     61.206045
    8.137600     60.911800
    8.152400     60.783327
    8.167100     60.376150
    8.181900     60.103663
    8.196600     59.791805
    8.211400     59.304849
    8.226200     59.198134
    8.240900     58.753659
    8.255700     58.623113
    8.270400     58.659376
    8.285200     58.369276
    8.300000     57.710332
    8.314700     57.481360
    8.329500     57.443026
    8.344200     57.150853
    8.359000     56.738496
    8.373800     56.388303
    8.388500     56.399699
    8.403300     56.173836
    8.418000     56.080589
    8.432800     55.875447
    8.447600     55.425790
    8.462300     55.113932
    8.477100     55.065237
    8.491800     55.013433
    8.506600     54.528551
    8.521400     54.312011
    8.536100     54.089256
    8.550900     53.845778
    8.565600     53.977360
    8.580400     53.983576
    8.595200     53.628203
    8.609900     53.245892
    8.624700     52.858400
    8.639500     52.305137
    8.654200     51.568489
    8.669000     51.475242
    8.683700     51.471098
    8.698500     51.183069
    8.713300     50.995540
    8.728000     51.056668
    8.742800     50.684718
    8.757600     50.541739
    8.772300     50.271324
    8.787100     49.565758
    8.801800     49.419672
    8.816600     49.339895
    8.831400     49.057046
    8.846100     48.830146
    8.860900     48.289316
    8.875700     48.270666
    8.890400     48.274811
    8.905200     48.137013
    8.920000     47.788892
    8.934700     47.296757
    8.949500     47.140311
    8.964300     47.093687
    8.979000     46.973502
    8.993800     46.446141
    9.008600     46.398482
    9.023300     46.288658
    9.038100     46.118742
    9.052900     46.057614
    9.067600     45.862832
    9.082400     45.794451
    9.097200     45.512639
    9.111900     45.154158
    9.126700     44.887887
    9.141500     44.660986
    9.156200     44.673420
    9.171000     44.786351
    9.185800     44.457916
    9.200500     43.801045
    9.215300     43.633201
    9.230100     43.549279
    9.244800     43.359678
    9.259600     43.127598
    9.274400     43.141067
    9.289100     42.973223
    9.303900     42.661364
    9.318700     42.497665
    9.333400     42.376444
    9.348200     42.190987
    9.363000     41.882237
    9.377800     41.737187
    9.392500     41.478168
    9.407300     41.222258
    9.422100     41.315505
    9.436800     41.012971
    9.451600     40.662778
    9.466400     40.420337
    9.481200     40.317766
    9.495900     40.471105
    9.510700     40.345740
    9.525500     39.913697
    9.540200     39.532423
    9.555000     39.420527
    9.569800     39.312775
    9.584600     39.267188
    9.599300     39.076550
    9.614100     38.846542
    9.628900     38.666265
    9.643600     38.602028
    9.658400     38.363731
    9.673200     38.208321
    9.688000     37.907859
    9.702700     37.721366
    9.717500     37.546270
    9.732300     37.276890
    9.747100     37.197113
    9.761800     37.084180
    9.776600     37.052063
    9.791400     36.958816
    9.806200     36.808585
    9.820900     36.721555
    9.835700     36.276043
    9.850500     36.095766
    9.865300     36.000448
    9.880000     36.062612
    9.894800     35.921706
    9.909600     35.562188
    9.924400     35.469978
    9.939100     35.251366
    9.953900     35.043116
    9.968700     35.114605
    9.983500     35.075234
    9.998200     34.697067
   10.013000     34.419399
   10.028000     34.460843
   10.043000     34.255700
   10.057000     33.992537
   10.072000     33.778070
   10.087000     33.702436
   10.102000     33.789467
   10.116000     33.785323
   10.131000     33.465175
   10.146000     33.222734
   10.161000     33.223770
   10.176000     32.954392
   10.190000     32.795873
   10.205000     32.998942
   10.220000     32.825918
   10.235000     32.620776
   10.249000     32.420813
   10.264000     32.442571
   10.279000     32.260222
   10.294000     32.236393
   10.309000     32.092379
   10.323000     31.782592
   10.338000     31.452084
   10.353000     31.606459
   10.368000     31.726644
   10.382000     31.659300
   10.397000     31.470734
   10.412000     31.530826
   10.427000     31.344333
   10.442000     30.980671
   10.456000     31.115361
   10.471000     31.183742
   10.486000     31.212752
   10.501000     30.791069
   10.516000     30.879136
   10.530000     30.972382
   10.545000     30.972382
   10.560000     30.922651
   10.575000     30.879136
   10.589000     30.935084
   10.604000     30.963058
   10.619000     30.869811
   10.634000     30.521691
   10.649000     30.437769
   10.663000     30.435696
   10.678000     30.497861
   10.693000     30.422227
   10.708000     30.165281
   10.722000     30.066854
   10.737000     30.048205
   10.752000     29.825449
   10.767000     29.742564
   10.782000     29.687652
   10.796000     29.531204
   10.811000     29.383045
   10.826000     29.335386
   10.841000     29.005916
   10.856000     28.868117
   10.870000     28.867081
   10.885000     28.828746
   10.900000     28.613243
   10.915000     28.450579
   10.930000     28.720994
   10.944000     28.508600
   10.959000     28.459904
   10.974000     28.522069
   10.989000     28.466121
   11.003000     28.549006
   11.018000     28.317962
   11.033000     28.330395
   11.048000     28.302422
   11.063000     28.116964
   11.077000     28.136649
   11.092000     28.110747
   11.107000     28.090026
   11.122000     28.008176
   11.137000     28.035114
   11.151000     27.971914
   11.166000     27.944976
   11.181000     27.907677
   11.196000     27.895244
   11.211000     27.910786
   11.225000     27.795781
   11.240000     27.613432
   11.255000     27.732580
   11.270000     27.647623
   11.284000     27.417615
   11.299000     27.630009
   11.314000     27.672488
   11.329000     27.517077
   11.344000     27.474598
   11.358000     27.733617
   11.373000     27.765735
   11.388000     27.680777
   11.403000     27.623793
   11.418000     27.673525
   11.432000     27.691137
   11.447000     27.675596
   11.462000     27.580278
   11.477000     27.491176
   11.492000     27.527438
   11.506000     27.537799
   11.521000     27.520186
   11.536000     27.585458
   11.551000     27.505681
   11.566000     27.404145
   11.580000     27.224904
   11.595000     27.196930
   11.610000     27.400001
   11.625000     27.367883
   11.640000     27.369955
   11.654000     27.437300
   11.669000     27.388605
   11.684000     27.286033
   11.699000     27.281889
   11.714000     27.180354
   11.728000     27.252878
   11.743000     27.105756
   11.758000     27.150307
   11.773000     27.357522
   11.788000     27.363738
   11.802000     27.423831
   11.817000     27.326440
   11.832000     27.327475
   11.847000     27.308826
   11.862000     27.369955
   11.876000     27.472527
   11.891000     27.473562
   11.906000     27.577170
   11.921000     27.675596
   11.936000     27.797853
   11.950000     27.733617
   11.965000     27.696319
   11.980000     27.903533
   11.995000     27.982274
   12.010000     28.006104
   12.024000     28.142865
   12.039000     28.116964
   12.054000     28.095206
   12.069000     28.242329
   12.084000     28.532429
   12.098000     28.783160
   12.113000     28.833927
   12.128000     28.959291
   12.143000     28.900236
   12.158000     28.912668
   12.172000     28.911632
   12.187000     28.788340
   12.202000     28.669191
   12.217000     28.688876
   12.232000     28.702345
   12.246000     28.517925
   12.261000     28.454724
   12.276000     28.456796
   12.291000     28.661939
   12.306000     28.694057
   12.320000     28.404993
   12.335000     28.666083
   12.350000     28.780051
   12.365000     28.910596
   12.380000     28.898163
   12.394000     29.032853
   12.409000     29.087765
   12.424000     29.170651
   12.439000     29.289799
   12.454000     29.427597
   12.468000     29.607874
   12.483000     29.763285
   12.498000     29.906263
   12.513000     30.065818
   12.528000     30.213977
   12.543000     30.244023
   12.557000     30.437769
   12.572000     30.416011
   12.587000     30.397362
   12.602000     30.296862
   12.617000     30.441913
   12.631000     30.289610
   12.646000     30.161137
   12.661000     30.263708
   12.676000     30.387001
   12.691000     30.413939
   12.705000     30.438805
   12.720000     30.324836
   12.735000     30.452274
   12.750000     30.648092
   12.765000     30.509258
   12.779000     30.570386
   12.794000     30.807647
   12.809000     30.872920
   12.824000     30.881208
   12.839000     31.125721
   12.854000     31.095676
   12.868000     30.998285
   12.883000     31.274916
   12.898000     31.492492
   12.913000     31.587810
   12.928000     31.764979
   12.942000     31.907957
   12.957000     32.028142
   12.972000     32.055080
   12.987000     31.860298
   13.002000     31.949400
   13.017000     32.128640
   13.031000     32.180445
   13.046000     32.360721
   13.061000     32.276799
   13.076000     32.324458
   13.091000     32.573117
   13.105000     32.585549
   13.120000     32.608342
   13.135000     32.643569
   13.150000     32.637353
   13.165000     32.720238
   13.179000     32.800016
   13.194000     32.798980
   13.209000     33.105658
   13.224000     33.013447
   13.239000     32.951283
   13.254000     33.062143
   13.268000     32.917093
   13.283000     33.095298
   13.298000     33.415444
   13.313000     33.285935
   13.328000     33.315981
   13.343000     33.480716
   13.357000     33.490041
   13.372000     33.482789
   13.387000     33.631984
   13.402000     33.651669
   13.417000     33.999790
   13.431000     33.959383
   13.446000     33.967671
   13.461000     34.138624
   13.476000     34.371740
   13.491000     34.220473
   13.506000     34.287818
   13.520000     34.549945
   13.535000     34.493997
   13.550000     34.543729
   13.565000     34.458770
   13.580000     34.590352
   13.595000     34.462914
   13.609000     34.409039
   13.624000     34.475347
   13.639000     34.547872
   13.654000     34.685670
   13.669000     34.805855
   13.683000     34.681526
   13.698000     34.772701
   13.713000     34.901173
   13.728000     34.767521
   13.743000     34.887704
   13.758000     35.031719
   13.772000     34.966446
   13.787000     35.009962
   13.802000     35.075234
   13.817000     35.202671
   13.832000     35.114605
   13.847000     35.316639
   13.861000     35.295918
   13.876000     35.526962
   13.891000     35.463762
   13.906000     35.511421
   13.921000     35.412994
   13.936000     35.328036
   13.950000     35.419210
   13.965000     35.364299
   13.980000     35.375695
   13.995000     35.469978
   14.010000     35.376731
   14.025000     35.204743
   14.039000     35.434752
   14.054000     35.575658
   14.069000     35.438896
   14.084000     35.356010
   14.099000     35.289702
   14.114000     35.404705
   14.128000     35.268980
   14.143000     35.230645
   14.158000     35.404705
   14.173000     35.444076
   14.188000     35.357046
   14.203000     35.296954
   14.217000     35.482411
   14.232000     35.435788
   14.247000     35.337361
   14.262000     35.171589
   14.277000     35.276233
   14.292000     35.378804
   14.306000     35.215104
   14.321000     35.415066
   14.336000     35.610883
   14.351000     35.380875
   14.366000     35.172624
   14.381000     35.229609
   14.395000     35.380875
   14.410000     35.299026
   14.425000     35.342541
   14.440000     35.391236
   14.455000     35.389164
   14.470000     35.263799
   14.484000     35.181949
   14.499000     35.198527
   14.514000     34.952977
   14.529000     34.945725
   14.544000     35.143615
   14.559000     35.168481
   14.573000     35.028611
   14.588000     35.033791
   14.603000     34.909462
   14.618000     35.012033
   14.633000     34.885633
   14.648000     34.997529
   14.662000     34.661841
   14.677000     34.472239
   14.692000     34.527151
   14.707000     34.627651
   14.722000     34.847298
   14.737000     34.765448
   14.752000     34.704320
   14.766000     34.538547
   14.781000     34.408002
   14.796000     34.536476
   14.811000     34.623506
   14.826000     34.595532
   14.841000     34.500213
   14.855000     34.274349
   14.870000     34.284710
   14.885000     34.336513
   14.900000     34.361379
   14.915000     34.200788
   14.930000     34.134479
   14.945000     34.082676
   14.959000     33.980105
   14.974000     34.113757
   14.989000     34.186283
   15.004000     34.039160
   15.019000     33.866136
   15.034000     33.954202
   15.048000     33.699328
   15.063000     33.671354
   15.078000     33.781178
   15.093000     33.710725
   15.108000     33.706581
   15.123000     33.631984
   15.138000     33.479680
   15.152000     33.434093
   15.167000     33.378145
   15.182000     33.308729
   15.197000     33.226879
   15.212000     33.112911
   15.227000     33.153317
   15.242000     33.192689
   15.256000     33.124307
   15.271000     32.957499
   15.286000     32.789655
   15.301000     32.675688
   15.316000     32.557575
   15.331000     32.729563
   15.345000     32.704698
   15.360000     32.548250
   15.375000     32.636316
   15.390000     32.555503
   15.405000     32.305809
   15.420000     32.335856
   15.435000     32.186661
   15.449000     32.257114
   15.464000     32.037466
   15.479000     31.757727
   15.494000     31.812639
   15.509000     31.908993
   15.524000     31.843720
   15.539000     31.645831
   15.553000     31.568125
   15.568000     31.594027
   15.583000     31.480058
   15.598000     31.413750
   15.613000     31.325684
   15.628000     31.300818
   15.643000     31.247978
   15.657000     31.030403
   15.672000     30.964094
   15.687000     30.945445
   15.702000     31.058377
   15.717000     30.937156
   15.732000     30.717509
   15.747000     30.486464
   15.761000     30.642912
   15.776000     30.653272
   15.791000     30.576602
   15.806000     30.334161
   15.821000     30.367316
   15.836000     30.383893
   15.851000     30.287538
   15.866000     30.160101
   15.880000     30.018159
   15.895000     29.823377
   15.910000     29.724950
   15.925000     29.652425
   15.940000     29.736347
   15.955000     29.659678
   15.970000     29.584045
   15.984000     29.521879
   15.999000     29.503230
   16.014000     29.524988
   16.029000     29.503230
   16.044000     29.550889
   16.059000     29.277367
   16.074000     29.249393
   16.088000     29.252500
   16.103000     29.190336
   16.118000     29.146821
   16.133000     29.021456
   16.148000     29.029745
   16.163000     29.131280
   16.178000     28.911632
   16.193000     28.768655
   16.207000     28.805953
   16.222000     28.775907
   16.237000     28.506527
   16.252000     28.585269
   16.267000     28.644325
   16.282000     28.572837
   16.297000     28.532429
   16.312000     28.370802
   16.326000     28.289988
   16.341000     28.193633
   16.356000     28.159443
   16.371000     28.136649
   16.386000     28.100387
   16.401000     28.158407
   16.416000     27.992635
   16.430000     28.037187
   16.445000     27.896280
   16.460000     27.850693
   16.475000     27.872450
   16.490000     27.789565
   16.505000     27.668345
   16.520000     27.555412
   16.535000     27.469418
   16.549000     27.408290
   16.564000     27.200039
   16.579000     26.965886
   16.594000     26.862279
   16.609000     26.824981
   16.624000     27.038411
   16.639000     27.098503
   16.654000     26.897505
   16.668000     26.626054
   16.683000     26.612585
   16.698000     26.690291
   16.713000     26.659208
   16.728000     26.546277
   16.743000     26.301763
   16.758000     26.283113
   16.773000     26.306944
   16.788000     26.344243
   16.802000     26.271717
   16.817000     26.109053
   16.832000     25.990941
   16.847000     26.059321
   16.862000     25.985761
   16.877000     26.080044
   16.892000     25.961930
   16.907000     25.841747
   16.921000     25.951570
   16.936000     25.920488
   16.951000     25.792015
   16.966000     25.888370
   16.981000     25.771294
   16.996000     25.731922
   17.011000     25.559934
   17.026000     25.512275
   17.041000     25.501914
   17.055000     25.503986
   17.070000     25.354792
   17.085000     25.414884
   17.100000     25.296772
   17.115000     25.209741
   17.130000     25.294699
   17.145000     25.277087
   17.160000     25.145505
   17.175000     24.960048
   17.189000     24.992166
   17.204000     24.939326
   17.219000     24.923785
   17.234000     24.967300
   17.249000     24.880270
   17.264000     24.889594
   17.279000     24.699994
   17.294000     24.766302
   17.309000     24.725895
   17.323000     24.586025
   17.338000     24.562195
   17.353000     24.583953
   17.368000     24.573593
   17.383000     24.442011
   17.398000     24.507283
   17.413000     24.415073
   17.428000     24.406785
   17.443000     24.451335
   17.457000     24.443047
   17.472000     24.227543
   17.487000     24.380882
   17.502000     24.447192
   17.517000     24.271059
   17.532000     24.288673
   17.547000     24.236868
   17.562000     24.271059
   17.577000     24.198534
   17.591000     24.192317
   17.606000     24.121865
   17.621000     24.207858
   17.636000     24.128081
   17.651000     24.064881
   17.666000     24.138441
   17.681000     24.257590
   17.696000     24.168488
   17.711000     24.213038
   17.726000     24.159163
   17.740000     23.993391
   17.755000     24.007896
   17.770000     24.141550
   17.785000     24.061772
   17.800000     23.995464
   17.815000     24.092855
   17.830000     24.110467
   17.845000     24.019293
   17.860000     23.976814
   17.875000     23.962309
   17.889000     24.169524
   17.904000     24.155019
   17.919000     24.042087
   17.934000     24.018257
   17.949000     24.098035
   17.964000     24.037943
   17.979000     24.027582
   17.994000     24.052448
   18.009000     24.176777
   18.024000     24.266915
   18.038000     24.244121
   18.053000     24.282456
   18.068000     24.137405
   18.083000     24.067988
   18.098000     24.116684
   18.113000     24.043123
   18.128000     24.104251
   18.143000     24.141550
   18.158000     24.155019
   18.173000     23.995464
   18.188000     24.042087
   18.202000     24.206822
   18.217000     24.259662
   18.232000     24.237905
   18.247000     24.095962
   18.262000     24.051412
   18.277000     24.284528
   18.292000     24.252410
   18.307000     24.224436
   18.322000     24.352908
   18.337000     24.444083
   18.352000     24.362233
   18.366000     24.303178
   18.381000     24.292816
   18.396000     24.387100
   18.411000     24.411965
   18.426000     24.308358
   18.441000     24.352908
   18.456000     24.399532
   18.471000     24.425434
   18.486000     24.401604
   18.501000     24.421290
   18.516000     24.482418
   18.530000     24.563231
   18.545000     24.507283
   18.560000     24.523861
   18.575000     24.610891
   18.590000     24.541474
   18.605000     24.429578
   18.620000     24.520752
   18.635000     24.676164
   18.650000     24.640937
   18.665000     24.466877
   18.680000     24.660622
   18.695000     24.703101
   18.710000     24.772518
   18.724000     24.767338
   18.739000     24.716570
   18.754000     24.838828
   18.769000     24.797385
   18.784000     24.706210
   18.799000     24.663731
   18.814000     24.669947
   18.829000     24.713463
   18.844000     24.863693
   18.859000     24.886487
   18.874000     24.844008
   18.889000     24.868873
   18.903000     24.904100
   18.918000     24.938290
   18.933000     24.884414
   18.948000     25.020140
   18.963000     25.003563
   18.978000     24.845044
   18.993000     25.059511
   19.008000     24.918605
   19.023000     24.813961
   19.038000     24.953831
   19.053000     24.939326
   19.068000     24.964192
   19.083000     25.025321
   19.098000     25.092665
   19.112000     25.053295
   19.127000     25.090594
   19.142000     25.054331
   19.157000     25.036717
   19.172000     24.859549
   19.187000     24.984914
   19.202000     25.077124
   19.217000     25.154829
   19.232000     25.169334
   19.247000     25.036717
   19.262000     25.055367
   19.277000     25.081269
   19.292000     25.047078
   19.307000     25.064691
   19.321000     25.099918
   19.336000     25.061583
   19.351000     25.176587
   19.366000     25.283303
   19.381000     25.210777
   19.396000     25.226319
   19.411000     25.176587
   19.426000     25.292628
   19.441000     25.197308
   19.456000     25.142397
   19.471000     25.154829
   19.486000     25.284339
   19.501000     25.316457
   19.516000     25.272942
   19.531000     25.183840
   19.545000     25.183840
   19.560000     25.212850
   19.575000     25.119603
   19.590000     25.175551
   19.605000     25.135144
   19.620000     25.197308
   19.635000     25.128928
   19.650000     25.173479
   19.665000     25.210777
   19.680000     25.209741
   19.695000     25.076088
   19.710000     25.113386
   19.725000     25.142397
   19.740000     25.117531
   19.755000     25.036717
   19.770000     25.076088
   19.785000     25.173479
   19.799000     25.011852
   19.814000     24.906172
   19.829000     24.934146
   19.844000     24.928966
   19.859000     24.937255
   19.874000     24.814997
   19.889000     24.840899
   19.904000     24.849188
   19.919000     24.795312
   19.934000     24.882342
   19.949000     24.758013
   19.964000     24.805672
   19.979000     24.846080
   19.994000     24.759049
   20.009000     24.731075
   20.024000     24.721750
   20.039000     24.732112
   20.054000     24.572556
   20.068000     24.672020
   20.083000     24.714499
   20.098000     24.676164
   20.113000     24.617107
   20.128000     24.559088
   20.143000     24.541474
   20.158000     24.358089
   20.173000     24.375702
   20.188000     24.392280
   20.203000     24.493815
   20.218000     24.346692
   20.233000     24.254482
   20.248000     24.250337
   20.263000     24.353945
   20.278000     24.248265
   20.293000     24.228580
   20.308000     24.035870
   20.323000     23.996500
   20.338000     24.027582
   20.353000     24.063844
   20.368000     23.919830
   20.382000     23.851449
   20.397000     23.780997
   20.412000     23.826583
   20.427000     23.709507
   20.442000     23.587250
   20.457000     23.670136
   20.472000     23.785141
   20.487000     23.652523
   20.502000     23.514726
   20.517000     23.497112
   20.532000     23.400757
   20.547000     23.351025
   20.562000     23.286789
   20.577000     23.287825
   20.592000     23.295077
   20.607000     23.221517
   20.622000     23.259851
   20.637000     23.135522
   20.652000     23.132414
   20.667000     23.189398
   20.682000     22.942813
   20.697000     22.880648
   20.712000     22.800870
   20.727000     22.817448
   20.742000     22.708660
   20.757000     22.683794
   20.771000     22.662037
   20.786000     22.567754
   20.801000     22.481760
   20.816000     22.550141
   20.831000     22.594692
   20.846000     22.475544
   20.861000     22.392658
   20.876000     22.276617
   20.891000     22.335674
   20.906000     22.185443
   20.921000     22.227921
   20.936000     22.175082
   20.951000     22.059042
   20.966000     21.925389
   20.981000     21.982373
   20.996000     21.989625
   21.011000     21.862188
   21.026000     21.771013
   21.041000     21.806240
   21.056000     21.738896
   21.071000     21.768941
   21.086000     21.790699
   21.101000     21.636324
   21.116000     21.579340
   21.131000     21.511995
   21.146000     21.478841
   21.161000     21.394919
   21.176000     21.355548
   21.191000     21.221895
   21.206000     21.195993
   21.221000     21.319286
   21.236000     21.175272
   21.251000     21.090313
   21.266000     21.037473
   21.281000     20.991886
   21.296000     20.912108
   21.310000     20.745300
   21.325000     20.816790
   21.340000     20.906928
   21.355000     20.720435
   21.370000     20.760842
   21.385000     20.658271
   21.400000     20.607503
   21.415000     20.583673
   21.430000     20.632368
   21.445000     20.666559
   21.460000     20.482138
   21.475000     20.322583
   21.490000     20.456236
   21.505000     20.387856
   21.520000     20.341232
   21.535000     20.353664
   21.550000     20.389927
   21.565000     20.096718
   21.580000     20.102935
   21.595000     20.116404
   21.610000     20.016941
   21.625000     19.939235
   21.640000     19.957884
   21.655000     19.793149
   21.670000     19.786933
   21.685000     19.794185
   21.700000     19.822159
   21.715000     19.806618
   21.730000     19.732021
   21.745000     19.626341
   21.760000     19.532058
   21.775000     19.516518
   21.790000     19.460570
   21.805000     19.561068
   21.820000     19.525842
   21.835000     19.397369
   21.850000     19.402549
   21.865000     19.437776
   21.880000     19.349710
   21.895000     19.194299
   21.910000     19.177721
   21.925000     19.178757
   21.940000     19.116593
   21.955000     19.080330
   21.970000     18.993301
   21.985000     19.005733
   22.000000     18.951858
