# Supplementary material for: Changing the game of time resolved X-ray diffraction on the mechanochemistry playground by downsizing
Source: Nat Commun. 2021 Oct 21;12:6134. doi: 10.1038/s41467-021-26264-1 (PMC8531352; doi:10.1038/s41467-021-26264-1)
Supplement: Supplementary file 3 — Source Data. [file 41467_2021_26264_MOESM3_ESM.zip › PXRD_raw_data/reactionIIIa_cocrystal_FormI_normalized/000388.xy]

    3.140900     20.486610
    3.155600     20.612755
    3.170400     20.610580
    3.185100     20.560557
    3.199800     20.943342
    3.214500     21.109723
    3.229300     21.155396
    3.244000     21.416386
    3.258700     21.447922
    3.273500     21.615391
    3.288200     21.625178
    3.302900     21.876381
    3.317600     22.266778
    3.332400     22.202618
    3.347100     22.616939
    3.361800     22.964925
    3.376500     23.253102
    3.391300     23.479293
    3.406000     23.581513
    3.420700     23.709833
    3.435400     23.422745
    3.450200     23.760944
    3.464900     23.659811
    3.479600     23.630449
    3.494400     23.889264
    3.509100     24.070870
    3.523800     24.185052
    3.538500     24.042595
    3.553300     24.295974
    3.568000     24.565662
    3.582700     24.910386
    3.597400     25.187688
    3.612200     25.342107
    3.626900     25.269247
    3.641600     25.329058
    3.656400     25.673782
    3.671100     26.020680
    3.685800     26.299069
    3.700500     26.576371
    3.715300     26.878684
    3.730000     27.264731
    3.744700     27.468086
    3.759500     27.394140
    3.774200     27.357165
    3.788900     27.523547
    3.803600     27.851959
    3.818400     27.907419
    3.833100     28.073800
    3.847800     28.028127
    3.862600     27.984629
    3.877300     28.322827
    3.892000     28.788260
    3.906700     28.964427
    3.921500     29.156908
    3.936200     29.453784
    3.950900     29.583191
    3.965700     29.814819
    3.980400     29.901816
    3.995100     30.150843
    4.009800     30.480343
    4.024600     30.530366
    4.039300     30.618450
    4.054000     30.965349
    4.068800     31.096931
    4.083500     31.457968
    4.098200     32.114792
    4.113000     32.237675
    4.127700     32.246374
    4.142400     32.716156
    4.157100     33.137002
    4.171900     33.464326
    4.186600     33.660068
    4.201300     34.085264
    4.216100     34.225546
    4.230800     34.338643
    4.245500     34.766013
    4.260300     35.260806
    4.275000     35.422838
    4.289700     35.751249
    4.304500     36.241693
    4.319200     36.132947
    4.333900     36.226468
    4.348600     36.769110
    4.363400     37.143194
    4.378100     37.427021
    4.392800     37.515105
    4.407600     37.617326
    4.422300     37.880491
    4.437000     37.856566
    4.451800     38.057746
    4.466500     38.338310
    4.481200     38.434007
    4.496000     38.814617
    4.510700     39.044070
    4.525400     39.364870
    4.540200     39.337684
    4.554900     39.410544
    4.569600     39.917298
    4.584400     40.504526
    4.599100     40.743766
    4.613800     40.756816
    4.628600     40.978657
    4.643300     41.310332
    4.658000     41.583283
    4.672700     41.949756
    4.687500     42.446725
    4.702200     42.755562
    4.716900     43.097023
    4.731700     43.317777
    4.746400     43.397162
    4.761100     43.821270
    4.775900     44.193181
    4.790600     44.592278
    4.805300     45.298038
    4.820100     45.273026
    4.834800     45.830892
    4.849500     46.200628
    4.864300     46.351784
    4.879000     46.707382
    4.893700     46.919437
    4.908500     47.434892
    4.923200     48.004719
    4.938000     48.327694
    4.952700     48.836624
    4.967400     49.013879
    4.982200     49.751176
    4.996900     49.846872
    5.011600     50.347103
    5.026400     50.722275
    5.041100     51.114847
    5.055800     51.705336
    5.070600     52.277340
    5.085300     52.368685
    5.100000     52.751471
    5.114800     53.514865
    5.129500     53.632311
    5.144200     54.352208
    5.159000     54.927472
    5.173700     55.469027
    5.188400     56.001881
    5.203200     56.563009
    5.217900     56.944706
    5.232700     57.448199
    5.247400     57.859258
    5.262100     58.238781
    5.276900     58.550881
    5.291600     59.142458
    5.306300     59.927602
    5.321100     60.668161
    5.335800     60.996573
    5.350500     61.326072
    5.365300     61.851314
    5.380000     62.640808
    5.394800     62.950733
    5.409500     63.229122
    5.424200     63.572759
    5.439000     64.331804
    5.453700     64.997329
    5.468400     66.079348
    5.483200     66.600241
    5.497900     66.754660
    5.512600     67.422359
    5.527400     67.871478
    5.542100     68.043297
    5.556900     68.677284
    5.571600     69.816940
    5.586300     70.135565
    5.601100     70.602084
    5.615800     71.350254
    5.630600     71.662355
    5.645300     72.248494
    5.660000     73.098886
    5.674800     73.836182
    5.689500     74.307051
    5.704200     74.424497
    5.719000     75.035648
    5.733700     75.889302
    5.748500     76.120930
    5.763200     76.576575
    5.777900     77.488951
    5.792700     78.010931
    5.807400     78.752577
    5.822200     79.104913
    5.836900     79.537721
    5.851600     80.210857
    5.866400     80.526220
    5.881100     80.967727
    5.895900     82.105208
    5.910600     82.903401
    5.925300     83.711383
    5.940100     84.754255
    5.954800     85.790601
    5.969600     87.071626
    5.984300     88.600591
    5.999000     89.767432
    6.013800     89.815281
    6.028500     88.945315
    6.043300     88.495108
    6.058000     87.899181
    6.072700     87.903531
    6.087500     87.997052
    6.102200     87.508784
    6.117000     87.386989
    6.131700     87.958991
    6.146500     88.533168
    6.161200     88.073175
    6.175900     88.262392
    6.190700     88.803946
    6.205400     88.775671
    6.220200     88.998601
    6.234900     89.226966
    6.249600     89.399872
    6.264400     89.758733
    6.279100     90.503642
    6.293900     90.640661
    6.308600     90.506903
    6.323400     91.172428
    6.338100     91.541076
    6.352800     92.356669
    6.367600     94.293431
    6.382300     98.023410
    6.397100    102.826709
    6.411800    107.858374
    6.426600    109.071976
    6.441300    105.987947
    6.456000    101.331455
    6.470800     97.012074
    6.485500     94.429363
    6.500300     93.075478
    6.515000     92.802526
    6.529800     93.690979
    6.544500     94.821934
    6.559300     97.308950
    6.574000    100.433215
    6.588700    102.483072
    6.603500    103.815207
    6.618200    102.554845
    6.633000     99.263111
    6.647700     95.873506
    6.662500     93.204886
    6.677200     91.520414
    6.692000     90.521041
    6.706700     89.616276
    6.721500     88.816995
    6.736200     88.623428
    6.750900     88.261304
    6.765700     88.298277
    6.780400     88.512507
    6.795200     88.174307
    6.809900     87.482685
    6.824700     87.032477
    6.839400     87.325004
    6.854200     86.822598
    6.868900     86.261470
    6.883700     85.797126
    6.898400     85.618783
    6.913200     85.384979
    6.927900     85.421954
    6.942700     85.187062
    6.957400     85.077229
    6.972200     84.703144
    6.986900     84.265986
    7.001600     84.021308
    7.016400     83.628735
    7.031100     83.377534
    7.045900     83.266613
    7.060600     82.991485
    7.075400     82.555416
    7.090100     82.436882
    7.104900     82.340099
    7.119600     82.043223
    7.134400     81.763746
    7.149100     81.657176
    7.163900     81.237417
    7.178600     81.218930
    7.193400     80.843757
    7.208100     79.945518
    7.222900     79.904194
    7.237600     79.744338
    7.252400     79.437675
    7.267100     79.302830
    7.281900     78.758014
    7.296600     78.493762
    7.311400     78.025068
    7.326100     77.748854
    7.340900     77.991357
    7.355600     77.820626
    7.370400     77.906535
    7.385100     77.573773
    7.399900     77.267110
    7.414600     77.003946
    7.429400     76.576575
    7.444100     76.484141
    7.458900     76.429768
    7.473600     76.762530
    7.488400     76.960447
    7.503200     76.335159
    7.517900     76.051332
    7.532700     75.668548
    7.547400     75.108507
    7.562200     74.465820
    7.576900     74.198306
    7.591700     74.103696
    7.606400     73.445785
    7.621200     72.786786
    7.635900     72.499697
    7.650700     72.076676
    7.665400     71.129500
    7.680200     70.691255
    7.694900     70.714091
    7.709700     70.264972
    7.724400     69.653821
    7.739200     69.124229
    7.754000     69.165552
    7.768700     68.875202
    7.783500     68.457618
    7.798200     67.833418
    7.813000     67.860604
    7.827700     67.566990
    7.842500     67.077635
    7.857200     66.984113
    7.872000     66.474095
    7.886700     65.952115
    7.901500     65.690038
    7.916300     65.326828
    7.931000     65.163709
    7.945800     64.601494
    7.960500     64.251332
    7.975300     64.297005
    7.990000     64.100176
    8.004800     63.767414
    8.019600     63.440090
    8.034300     62.992057
    8.049100     62.980095
    8.063800     62.597309
    8.078600     62.418967
    8.093300     62.298259
    8.108100     62.315659
    8.122900     62.069893
    8.137600     62.114478
    8.152400     62.217788
    8.167100     62.283034
    8.181900     61.812166
    8.196600     61.148816
    8.211400     60.661636
    8.226200     60.157055
    8.240900     59.456733
    8.255700     59.341463
    8.270400     59.080473
    8.285200     58.873856
    8.300000     58.720525
    8.314700     58.734662
    8.329500     58.323603
    8.344200     58.136560
    8.359000     57.641767
    8.373800     56.966455
    8.388500     56.702203
    8.403300     56.405327
    8.418000     56.394453
    8.432800     56.272657
    8.447600     55.536449
    8.462300     55.301558
    8.477100     55.165626
    8.491800     55.088417
    8.506600     54.883975
    8.521400     54.765442
    8.536100     54.679532
    8.550900     54.304360
    8.565600     54.196701
    8.580400     54.118405
    8.595200     53.783468
    8.609900     53.416994
    8.624700     53.104895
    8.639500     52.875441
    8.654200     52.622064
    8.669000     52.255590
    8.683700     52.159894
    8.698500     51.757534
    8.713300     51.699899
    8.728000     51.686850
    8.742800     51.766234
    8.757600     51.381274
    8.772300     51.043075
    8.787100     50.772299
    8.801800     50.466723
    8.816600     50.335140
    8.831400     49.717464
    8.846100     49.080214
    8.860900     48.772464
    8.875700     48.824662
    8.890400     48.396204
    8.905200     47.955783
    8.920000     47.739379
    8.934700     47.434892
    8.949500     47.312009
    8.964300     47.209788
    8.979000     47.051019
    8.993800     46.713908
    9.008600     46.939011
    9.023300     46.793292
    9.038100     46.454005
    9.052900     46.298499
    9.067600     46.160392
    9.082400     45.729758
    9.097200     45.613400
    9.111900     45.667773
    9.126700     45.252364
    9.141500     45.020736
    9.156200     44.869579
    9.171000     44.549867
    9.185800     44.158382
    9.200500     43.995263
    9.215300     44.126846
    9.230100     43.732099
    9.244800     43.446097
    9.259600     43.265580
    9.274400     43.104636
    9.289100     43.035038
    9.303900     42.818635
    9.318700     42.501097
    9.333400     42.381477
    9.348200     42.308617
    9.363000     42.142237
    9.377800     41.900821
    9.392500     41.698554
    9.407300     41.526736
    9.422100     41.359267
    9.436800     41.372317
    9.451600     41.230947
    9.466400     40.789439
    9.481200     40.633933
    9.495900     40.482777
    9.510700     40.317482
    9.525500     40.284859
    9.540200     40.071718
    9.555000     39.822690
    9.569800     39.525814
    9.584600     39.360520
    9.599300     39.333334
    9.614100     39.010359
    9.628900     38.849416
    9.643600     38.700434
    9.658400     38.480767
    9.673200     38.455756
    9.688000     38.351360
    9.702700     38.101245
    9.717500     38.005548
    9.732300     37.858742
    9.747100     37.347636
    9.761800     37.263903
    9.776600     37.032274
    9.791400     36.957239
    9.806200     36.912654
    9.820900     36.871331
    9.835700     36.721261
    9.850500     36.522257
    9.865300     36.421123
    9.880000     36.431998
    9.894800     36.316728
    9.909600     36.284103
    9.924400     36.104673
    9.939100     35.739287
    9.953900     35.480473
    9.968700     35.293429
    9.983500     35.083551
    9.998200     34.702940
   10.013000     34.786675
   10.028000     34.801899
   10.043000     34.552871
   10.057000     34.264695
   10.072000     34.177698
   10.087000     34.187485
   10.102000     33.992830
   10.116000     33.910184
   10.131000     33.614396
   10.146000     33.477376
   10.161000     33.465414
   10.176000     33.414304
   10.190000     33.263147
   10.205000     33.191374
   10.220000     33.154401
   10.235000     32.944522
   10.249000     32.872749
   10.264000     32.841213
   10.279000     32.959746
   10.294000     32.572612
   10.309000     32.520414
   10.323000     32.777054
   10.338000     32.637858
   10.353000     32.677007
   10.368000     32.604148
   10.382000     32.713981
   10.397000     32.767267
   10.412000     32.618285
   10.427000     32.304009
   10.442000     32.058244
   10.456000     31.722219
   10.471000     31.491678
   10.486000     31.310073
   10.501000     31.001236
   10.516000     31.015373
   10.530000     31.177403
   10.545000     31.254613
   10.560000     31.149130
   10.575000     31.181753
   10.589000     31.108894
   10.604000     31.252438
   10.619000     31.178491
   10.634000     31.076269
   10.649000     30.956649
   10.663000     30.908802
   10.678000     30.695659
   10.693000     30.640200
   10.708000     30.535803
   10.722000     30.357461
   10.737000     30.352023
   10.752000     30.074721
   10.767000     30.049711
   10.782000     29.778933
   10.796000     29.645176
   10.811000     29.799595
   10.826000     29.734347
   10.841000     29.645176
   10.856000     29.615814
   10.870000     29.173219
   10.885000     29.080786
   10.900000     29.085136
   10.915000     29.057949
   10.930000     28.845895
   10.944000     28.774122
   10.959000     28.844807
   10.974000     28.621879
   10.989000     28.592517
   11.003000     28.509871
   11.018000     28.704526
   11.033000     28.678427
   11.048000     28.740412
   11.063000     28.764335
   11.077000     28.858944
   11.092000     28.923104
   11.107000     29.336338
   11.122000     29.478795
   11.137000     29.556004
   11.151000     29.926828
   11.166000     30.306351
   11.181000     30.564078
   11.196000     30.766344
   11.211000     30.872916
   11.225000     30.870740
   11.240000     30.535803
   11.255000     30.172593
   11.270000     30.005124
   11.284000     29.422247
   11.299000     28.843720
   11.314000     28.593605
   11.329000     28.429398
   11.344000     28.249968
   11.358000     28.333703
   11.373000     28.361976
   11.388000     28.301078
   11.403000     28.343489
   11.418000     28.280417
   11.432000     28.255405
   11.447000     28.522920
   11.462000     28.893743
   11.477000     29.093836
   11.492000     29.408111
   11.506000     29.721298
   11.521000     30.012736
   11.536000     30.460769
   11.551000     30.493393
   11.566000     30.613013
   11.580000     30.913152
   11.595000     30.945775
   11.610000     31.095844
   11.625000     31.500378
   11.640000     31.467755
   11.654000     31.465579
   11.669000     31.354659
   11.684000     31.003410
   11.699000     30.495567
   11.714000     29.849618
   11.728000     29.123196
   11.743000     28.854595
   11.758000     28.589255
   11.773000     28.405475
   11.788000     28.456585
   11.802000     28.089025
   11.817000     28.071626
   11.832000     28.067276
   11.847000     28.002028
   11.862000     28.066187
   11.876000     28.230393
   11.891000     28.184721
   11.906000     28.329353
   11.921000     28.410912
   11.936000     28.427224
   11.950000     28.757811
   11.965000     28.891568
   11.980000     28.729537
   11.995000     28.924191
   12.010000     29.090573
   12.024000     29.275441
   12.039000     29.087310
   12.054000     28.798047
   12.069000     28.886131
   12.084000     29.048162
   12.098000     29.152558
   12.113000     28.956816
   12.128000     29.149295
   12.143000     29.124283
   12.158000     29.041637
   12.172000     29.151471
   12.187000     29.165607
   12.202000     29.311327
   12.217000     29.211280
   12.232000     29.297190
   12.246000     29.302627
   12.261000     29.263479
   12.276000     29.152558
   12.291000     29.183007
   12.306000     29.274353
   12.320000     29.463570
   12.335000     29.551655
   12.350000     29.472270
   12.365000     29.498369
   12.380000     29.624514
   12.394000     29.713686
   12.409000     29.918128
   12.424000     30.217178
   12.439000     30.540153
   12.454000     30.745683
   12.468000     30.987098
   12.483000     31.356834
   12.498000     31.639573
   12.513000     31.773330
   12.528000     31.776593
   12.543000     31.751581
   12.557000     31.733094
   12.572000     31.807042
   12.587000     31.890776
   12.602000     31.813566
   12.617000     31.805953
   12.631000     31.979947
   12.646000     31.924487
   12.661000     31.994084
   12.676000     32.034320
   12.691000     31.908174
   12.705000     31.853802
   12.720000     31.946236
   12.735000     31.891863
   12.750000     32.158290
   12.765000     32.305097
   12.779000     32.410580
   12.794000     32.792277
   12.809000     33.901484
   12.824000     34.996554
   12.839000     36.451572
   12.854000     38.663460
   12.868000     40.983007
   12.883000     43.072013
   12.898000     44.341076
   12.913000     44.930477
   12.928000     44.926128
   12.942000     44.209493
   12.957000     43.170971
   12.972000     41.426689
   12.987000     39.218063
   13.002000     37.926164
   13.017000     37.105134
   13.031000     36.279753
   13.046000     35.743637
   13.061000     35.203171
   13.076000     34.923694
   13.091000     34.458263
   13.105000     34.198360
   13.120000     34.148337
   13.135000     34.117889
   13.150000     34.167911
   13.165000     34.309281
   13.179000     34.414764
   13.194000     34.802987
   13.209000     35.429362
   13.224000     36.475495
   13.239000     37.738034
   13.254000     39.295273
   13.268000     41.117851
   13.283000     42.504360
   13.298000     43.373238
   13.313000     43.719050
   13.328000     43.508082
   13.343000     42.710976
   13.357000     41.378841
   13.372000     39.842264
   13.387000     38.414432
   13.402000     37.179080
   13.417000     36.186232
   13.431000     35.769736
   13.446000     35.489172
   13.461000     35.396738
   13.476000     35.287992
   13.491000     35.117262
   13.506000     35.141186
   13.520000     35.016128
   13.535000     35.055277
   13.550000     35.099863
   13.565000     34.975893
   13.580000     35.003079
   13.595000     35.069414
   13.609000     34.980242
   13.624000     35.357590
   13.639000     35.304304
   13.654000     35.137923
   13.669000     35.295605
   13.683000     35.355414
   13.698000     35.578344
   13.713000     35.686002
   13.728000     35.954604
   13.743000     36.194932
   13.758000     36.480934
   13.772000     36.527694
   13.787000     36.475495
   13.802000     36.586416
   13.817000     36.735398
   13.832000     36.635353
   13.847000     36.302590
   13.861000     36.185145
   13.876000     36.256917
   13.891000     36.033989
   13.906000     35.898056
   13.921000     35.957866
   13.936000     35.941555
   13.950000     35.974178
   13.965000     35.612054
   13.980000     35.711014
   13.995000     35.960041
   14.010000     35.865433
   14.025000     36.015501
   14.039000     35.952429
   14.054000     35.861083
   14.069000     35.769736
   14.084000     35.808885
   14.099000     35.871957
   14.114000     35.730587
   14.128000     35.824109
   14.143000     35.724063
   14.158000     35.722975
   14.173000     35.759949
   14.188000     35.654466
   14.203000     35.694701
   14.217000     35.850208
   14.232000     35.682739
   14.247000     35.690352
   14.262000     35.749074
   14.277000     35.766473
   14.292000     35.633804
   14.306000     35.727325
   14.321000     35.805622
   14.336000     36.010064
   14.351000     36.061175
   14.366000     36.129684
   14.381000     36.317815
   14.395000     36.598378
   14.410000     36.831095
   14.425000     36.825658
   14.440000     36.701688
   14.455000     36.719086
   14.470000     36.623390
   14.484000     36.540743
   14.499000     36.301503
   14.514000     35.725150
   14.529000     35.708838
   14.544000     35.594655
   14.559000     35.514183
   14.573000     35.562032
   14.588000     35.438062
   14.603000     35.313004
   14.618000     35.287992
   14.633000     35.133573
   14.648000     35.115087
   14.662000     35.081375
   14.677000     35.027002
   14.692000     34.973717
   14.707000     35.116174
   14.722000     35.035702
   14.737000     35.037878
   14.752000     34.848660
   14.766000     34.861709
   14.781000     34.679016
   14.796000     34.630080
   14.811000     34.730127
   14.826000     34.830173
   14.841000     34.745351
   14.855000     34.644218
   14.870000     34.612682
   14.885000     34.551784
   14.900000     34.661617
   14.915000     34.463700
   14.930000     34.515898
   14.945000     34.397365
   14.959000     34.271219
   14.974000     34.526772
   14.989000     34.475662
   15.004000     34.446300
   15.019000     34.352779
   15.034000     34.138550
   15.048000     34.151599
   15.063000     34.021105
   15.078000     34.043941
   15.093000     34.022192
   15.108000     34.004793
   15.123000     33.824274
   15.138000     33.938458
   15.152000     33.843849
   15.167000     33.662244
   15.182000     33.574160
   15.197000     33.672031
   15.212000     33.561110
   15.227000     33.300120
   15.242000     33.357756
   15.256000     33.379505
   15.271000     33.289245
   15.286000     33.223999
   15.301000     33.110902
   15.316000     33.234873
   15.331000     33.092416
   15.345000     33.090241
   15.360000     32.970620
   15.375000     32.914073
   15.390000     32.932560
   15.405000     32.743342
   15.420000     32.638947
   15.435000     32.509538
   15.449000     32.371432
   15.464000     32.424717
   15.479000     32.386657
   15.494000     32.323583
   15.509000     32.111529
   15.524000     32.087605
   15.539000     32.170252
   15.553000     31.986472
   15.568000     31.919049
   15.583000     31.838578
   15.598000     31.729832
   15.613000     31.827703
   15.628000     31.782030
   15.643000     31.547139
   15.657000     31.535177
   15.672000     31.457968
   15.687000     31.390545
   15.702000     31.465579
   15.717000     31.468842
   15.732000     31.479717
   15.747000     31.422082
   15.761000     31.393807
   15.776000     31.263313
   15.791000     31.123031
   15.806000     31.045822
   15.821000     31.040383
   15.836000     30.884877
   15.851000     30.605401
   15.866000     30.556465
   15.880000     30.236753
   15.895000     30.144319
   15.910000     30.064935
   15.925000     29.987726
   15.940000     30.157369
   15.955000     30.006212
   15.970000     30.001862
   15.984000     29.977938
   15.999000     29.960538
   16.014000     29.887679
   16.029000     29.768059
   16.044000     29.758272
   16.059000     29.737610
   16.074000     29.766972
   16.088000     29.476620
   16.103000     29.541868
   16.118000     29.443997
   16.133000     29.482057
   16.148000     29.359175
   16.163000     29.401585
   16.178000     29.247166
   16.193000     29.233030
   16.207000     29.183007
   16.222000     28.986177
   16.237000     29.049249
   16.252000     29.096010
   16.267000     28.886131
   16.282000     28.905705
   16.297000     28.908968
   16.312000     28.663202
   16.326000     28.714313
   16.341000     28.709963
   16.356000     28.642541
   16.371000     28.475072
   16.386000     28.419611
   16.401000     28.519658
   16.416000     28.468547
   16.430000     28.277155
   16.445000     28.266280
   16.460000     28.261931
   16.475000     28.341315
   16.490000     28.260842
   16.505000     28.080325
   16.520000     27.906331
   16.535000     28.077063
   16.549000     28.069450
   16.564000     28.100986
   16.579000     28.025952
   16.594000     28.067276
   16.609000     28.060750
   16.624000     28.069450
   16.639000     28.137960
   16.654000     27.946567
   16.668000     27.887845
   16.683000     27.695365
   16.698000     27.388702
   16.713000     27.229933
   16.728000     27.048327
   16.743000     27.007004
   16.758000     27.068989
   16.773000     26.786250
   16.788000     26.654668
   16.802000     26.678592
   16.817000     26.669893
   16.832000     26.581809
   16.847000     26.416515
   16.862000     26.352355
   16.877000     26.380629
   16.892000     26.233822
   16.907000     26.293632
   16.921000     26.275146
   16.936000     26.007631
   16.951000     25.997844
   16.966000     26.007631
   16.981000     25.852124
   16.996000     25.894536
   17.011000     25.814064
   17.026000     25.752079
   17.041000     25.982620
   17.055000     25.802102
   17.070000     25.718367
   17.085000     25.798839
   17.100000     25.729242
   17.115000     25.609621
   17.130000     25.562861
   17.145000     25.500876
   17.160000     25.596572
   17.175000     25.425841
   17.189000     25.305134
   17.204000     25.375818
   17.219000     25.509576
   17.234000     25.480214
   17.249000     25.224661
   17.264000     25.332320
   17.279000     25.486739
   17.294000     25.386693
   17.309000     25.346457
   17.323000     25.301871
   17.338000     25.341020
   17.353000     25.237711
   17.368000     25.224661
   17.383000     25.068068
   17.398000     25.123528
   17.413000     25.098517
   17.428000     25.076768
   17.443000     25.061543
   17.457000     25.109391
   17.472000     25.139840
   17.487000     25.150715
   17.502000     25.091992
   17.517000     24.823390
   17.532000     24.864713
   17.547000     24.944098
   17.562000     24.945185
   17.577000     24.922348
   17.591000     24.853839
   17.606000     24.844051
   17.621000     24.782066
   17.636000     24.924524
   17.651000     24.975634
   17.666000     24.831002
   17.681000     24.727694
   17.696000     24.640697
   17.711000     24.709207
   17.726000     24.696157
   17.740000     24.506940
   17.755000     24.460180
   17.770000     24.522165
   17.785000     24.403632
   17.800000     24.484103
   17.815000     24.464529
   17.830000     24.432992
   17.845000     24.393845
   17.860000     24.436255
   17.875000     24.356870
   17.889000     24.206801
   17.904000     24.366657
   17.919000     24.345996
   17.934000     24.389495
   17.949000     24.516727
   17.964000     24.432992
   17.979000     24.517815
   17.994000     24.503677
   18.009000     24.453654
   18.024000     24.654834
   18.038000     24.769017
   18.053000     24.709207
   18.068000     24.583061
   18.083000     24.658096
   18.098000     24.812515
   18.113000     24.745093
   18.128000     24.678758
   18.143000     24.673321
   18.158000     24.776629
   18.173000     24.962584
   18.188000     25.080030
   18.202000     25.098517
   18.217000     25.151802
   18.232000     25.282297
   18.247000     25.317095
   18.262000     25.260547
   18.277000     25.382343
   18.292000     25.486739
   18.307000     25.496526
   18.322000     25.615059
   18.337000     25.624846
   18.352000     25.362769
   18.366000     25.348631
   18.381000     25.146365
   18.396000     25.267073
   18.411000     25.208350
   18.426000     25.103954
   18.441000     25.022395
   18.456000     24.927786
   18.471000     24.940835
   18.486000     24.927786
   18.501000     24.986509
   18.516000     24.915824
   18.530000     24.900599
   18.545000     24.951710
   18.560000     25.034356
   18.575000     25.070242
   18.590000     25.098517
   18.605000     25.037619
   18.620000     25.091992
   18.635000     25.068068
   18.650000     25.120266
   18.665000     25.049581
   18.680000     24.872326
   18.695000     24.972371
   18.710000     25.210525
   18.724000     25.177901
   18.739000     24.987596
   18.754000     25.007170
   18.769000     25.009345
   18.784000     25.237711
   18.799000     25.093080
   18.814000     25.026745
   18.829000     25.263810
   18.844000     25.329058
   18.859000     25.160502
   18.874000     25.121353
   18.889000     25.161589
   18.903000     25.224661
   18.918000     25.382343
   18.933000     25.359507
   18.948000     25.437804
   18.963000     25.474777
   18.978000     25.449765
   18.993000     25.425841
   19.008000     25.397567
   19.023000     25.331232
   19.038000     25.305134
   19.053000     25.475864
   19.068000     25.510663
   19.083000     25.395393
   19.098000     25.398655
   19.112000     25.309484
   19.127000     25.375818
   19.142000     25.424754
   19.157000     25.422579
   19.172000     25.385606
   19.187000     25.457378
   19.202000     25.661819
   19.217000     25.509576
   19.232000     25.528062
   19.247000     25.591135
   19.262000     25.486739
   19.277000     25.530237
   19.292000     25.685744
   19.307000     25.581348
   19.321000     25.636808
   19.336000     25.733591
   19.351000     25.748816
   19.366000     25.693356
   19.381000     25.766216
   19.396000     25.637896
   19.411000     25.724892
   19.426000     25.718367
   19.441000     25.677044
   19.456000     25.661819
   19.471000     25.731417
   19.486000     25.711842
   19.501000     25.658557
   19.516000     25.616147
   19.531000     25.466077
   19.545000     25.613971
   19.560000     25.547636
   19.575000     25.431279
   19.590000     25.449765
   19.605000     25.541112
   19.620000     25.525887
   19.635000     25.431279
   19.650000     25.364944
   19.665000     25.472602
   19.680000     25.429104
   19.695000     25.473690
   19.710000     25.537849
   19.725000     25.399742
   19.740000     25.337757
   19.755000     25.470427
   19.770000     25.398655
   19.785000     25.508488
   19.799000     25.375818
   19.814000     25.302959
   19.829000     25.192038
   19.844000     25.538937
   19.859000     25.454115
   19.874000     25.397567
   19.889000     25.433454
   19.904000     25.339932
   19.919000     25.210525
   19.934000     25.261636
   19.949000     25.237711
   19.964000     25.106129
   19.979000     25.131140
   19.994000     25.108304
   20.009000     25.000646
   20.024000     25.094167
   20.039000     25.058281
   20.054000     25.033269
   20.068000     24.952797
   20.083000     24.976721
   20.098000     24.822302
   20.113000     24.844051
   20.128000     24.994120
   20.143000     24.954972
   20.158000     24.754880
   20.173000     24.913649
   20.188000     24.728781
   20.203000     24.628735
   20.218000     24.865800
   20.233000     24.822302
   20.248000     24.783154
   20.263000     24.778805
   20.278000     24.757055
   20.293000     24.764667
   20.308000     24.624385
   20.323000     24.527602
   20.338000     24.547175
   20.353000     24.398194
   20.368000     24.331860
   20.382000     24.260087
   20.397000     24.275312
   20.412000     24.324247
   20.427000     24.106756
   20.442000     23.945811
   20.457000     23.988223
   20.472000     24.045858
   20.487000     23.895789
   20.502000     23.934937
   20.517000     23.944724
   20.532000     23.895789
   20.547000     23.865340
   20.562000     23.925150
   20.577000     23.845766
   20.592000     23.738107
   20.607000     23.691347
   20.622000     23.746807
   20.637000     23.890352
   20.652000     23.892526
   20.667000     23.863165
   20.682000     23.768556
   20.697000     23.892526
   20.712000     23.803355
   20.727000     23.714183
   20.742000     23.708746
   20.757000     23.621749
   20.771000     23.489079
   20.786000     23.402084
   20.801000     23.341186
   20.816000     23.219390
   20.831000     23.284638
   20.846000     23.218303
   20.861000     23.082370
   20.876000     22.963838
   20.891000     22.890978
   20.906000     22.956226
   20.921000     22.881191
   20.936000     22.856179
   20.951000     22.852917
   20.966000     22.672400
   20.981000     22.768095
   20.996000     22.689799
   21.011000     22.552779
   21.026000     22.547341
   21.041000     22.377698
   21.056000     22.349425
   21.071000     22.423371
   21.086000     22.214579
   21.101000     22.230892
   21.116000     22.019924
   21.131000     21.944890
   21.146000     22.028624
   21.161000     21.945978
   21.176000     21.905741
   21.191000     21.801346
   21.206000     21.770897
   21.221000     21.702388
   21.236000     21.709999
   21.251000     21.615391
   21.266000     21.655627
   21.281000     21.611041
   21.296000     21.545793
   21.310000     21.396811
   21.325000     21.471846
   21.340000     21.522957
   21.355000     21.434873
   21.370000     21.443572
   21.385000     21.432698
   21.400000     21.504470
   21.415000     21.371800
   21.430000     21.261967
   21.445000     21.366363
   21.460000     21.290240
   21.475000     21.207594
   21.490000     21.069487
   21.505000     21.007502
   21.520000     20.909630
   21.535000     20.892231
   21.550000     20.899843
   21.565000     20.807409
   21.580000     20.589918
   21.595000     20.612755
   21.610000     20.623630
   21.625000     20.415925
   21.640000     20.296305
   21.655000     20.383301
   21.670000     20.366990
   21.685000     20.261506
   21.700000     20.094038
   21.715000     20.067939
   21.730000     20.208221
   21.745000     20.087513
   21.760000     20.014653
   21.775000     20.104913
   21.790000     19.950494
   21.805000     20.040752
   21.820000     19.934181
   21.835000     19.860234
   21.850000     19.810211
   21.865000     19.864584
   21.880000     19.768888
   21.895000     19.834135
   21.910000     19.590545
   21.925000     19.482887
   21.940000     19.444825
   21.955000     19.505723
   21.970000     19.528560
   21.985000     19.507898
   22.000000     19.515510
