# Supplementary material for: Changing the game of time resolved X-ray diffraction on the mechanochemistry playground by downsizing
Source: Nat Commun. 2021 Oct 21;12:6134. doi: 10.1038/s41467-021-26264-1 (PMC8531352; doi:10.1038/s41467-021-26264-1)
Supplement: Supplementary file 3 — Source Data. [file 41467_2021_26264_MOESM3_ESM.zip › PXRD_raw_data/reactionIIIa_cocrystal_FormI_normalized/000009.xy]

    3.140900     19.964430
    3.155600     20.158550
    3.170400     20.449730
    3.185100     20.733682
    3.199800     20.867914
    3.214500     20.963942
    3.229300     21.031058
    3.244000     21.071327
    3.258700     21.317076
    3.273500     21.012472
    3.288200     21.337727
    3.302900     21.688795
    3.317600     21.856068
    3.332400     22.002691
    3.347100     22.315555
    3.361800     22.751293
    3.376500     22.924762
    3.391300     23.251049
    3.406000     24.523155
    3.420700     25.590816
    3.435400     24.631573
    3.450200     23.889168
    3.464900     23.707438
    3.479600     23.501959
    3.494400     23.595921
    3.509100     23.814824
    3.523800     23.594889
    3.538500     24.011008
    3.553300     24.563425
    3.568000     24.403379
    3.582700     24.637769
    3.597400     25.320287
    3.612200     25.104483
    3.626900     25.121004
    3.641600     25.367785
    3.656400     25.647606
    3.671100     25.863410
    3.685800     26.086442
    3.700500     26.339418
    3.715300     26.482943
    3.730000     26.590328
    3.744700     26.923843
    3.759500     27.270782
    3.774200     27.622882
    3.788900     27.608427
    3.803600     27.667282
    3.818400     27.818035
    3.833100     27.954332
    3.847800     28.189754
    3.862600     28.309530
    3.877300     28.319856
    3.892000     28.595548
    3.906700     28.902217
    3.921500     28.898086
    3.936200     29.141769
    3.950900     29.540334
    3.965700     29.680762
    3.980400     29.972975
    3.995100     30.012212
    4.009800     30.252797
    4.024600     30.298229
    4.039300     30.559465
    4.054000     30.845483
    4.068800     31.093296
    4.083500     31.228560
    4.098200     31.434038
    4.113000     31.653973
    4.127700     32.030855
    4.142400     32.351979
    4.157100     32.772228
    4.171900     32.990097
    4.186600     33.286440
    4.201300     33.451649
    4.216100     33.715983
    4.230800     34.281822
    4.245500     34.598817
    4.260300     34.815653
    4.275000     35.127483
    4.289700     35.389752
    4.304500     35.527082
    4.319200     35.742886
    4.333900     35.770765
    4.348600     35.966950
    4.363400     36.392363
    4.378100     36.632947
    4.392800     36.804352
    4.407600     37.215308
    4.422300     37.572572
    4.437000     37.542628
    4.451800     37.768757
    4.466500     38.271611
    4.481200     38.558660
    4.496000     38.753813
    4.510700     39.043960
    4.525400     39.117272
    4.540200     39.220528
    4.554900     39.570564
    4.569600     39.588117
    4.584400     39.944348
    4.599100     40.537034
    4.613800     40.680558
    4.628600     40.963479
    4.643300     41.142111
    4.658000     41.523122
    4.672700     42.091027
    4.687500     42.236617
    4.702200     42.433835
    4.716900     42.847890
    4.731700     43.147330
    4.746400     43.304279
    4.761100     43.759635
    4.775900     44.117931
    4.790600     44.574320
    4.805300     44.571222
    4.820100     44.998699
    4.834800     45.277489
    4.849500     45.377647
    4.864300     46.212982
    4.879000     46.753008
    4.893700     46.824255
    4.908500     46.867621
    4.923200     47.671982
    4.938000     48.089133
    4.952700     48.331783
    4.967400     48.943055
    4.982200     49.198096
    4.996900     49.851702
    5.011600     50.094352
    5.026400     50.525960
    5.041100     50.594109
    5.055800     50.935884
    5.070600     51.523408
    5.085300     52.021098
    5.100000     52.322604
    5.114800     53.080499
    5.129500     53.553408
    5.144200     53.659761
    5.159000     54.285489
    5.173700     55.254025
    5.188400     55.532814
    5.203200     56.241146
    5.217900     56.164737
    5.232700     56.696502
    5.247400     57.436843
    5.262100     58.025399
    5.276900     58.458039
    5.291600     58.818401
    5.306300     59.156046
    5.321100     59.818946
    5.335800     60.622273
    5.350500     61.208763
    5.365300     61.769440
    5.380000     61.926388
    5.394800     62.438535
    5.409500     63.206755
    5.424200     63.783953
    5.439000     64.434462
    5.453700     64.936283
    5.468400     65.513480
    5.483200     65.869711
    5.497900     66.429355
    5.512600     67.158338
    5.527400     67.669453
    5.542100     68.009163
    5.556900     68.934331
    5.571600     69.449575
    5.586300     69.567287
    5.601100     70.403656
    5.615800     71.348442
    5.630600     71.796571
    5.645300     72.249862
    5.660000     72.792986
    5.674800     73.107914
    5.689500     73.823474
    5.704200     74.494634
    5.719000     74.864289
    5.733700     75.429095
    5.748500     75.867931
    5.763200     76.594849
    5.777900     77.108028
    5.792700     77.668705
    5.807400     78.051782
    5.822200     78.814839
    5.836900     79.350735
    5.851600     79.415786
    5.866400     79.852557
    5.881100     80.637297
    5.895900     81.105044
    5.910600     81.530456
    5.925300     82.116947
    5.940100     82.510350
    5.954800     83.075157
    5.969600     83.732894
    5.984300     84.703494
    5.999000     87.155810
    6.013800     90.192551
    6.028500     91.377923
    6.043300     89.290099
    6.058000     87.177494
    6.072700     86.361777
    6.087500     86.541441
    6.102200     86.850174
    6.117000     86.873923
    6.131700     87.197112
    6.146500     87.503781
    6.161200     87.856914
    6.175900     88.066522
    6.190700     88.097500
    6.205400     88.249284
    6.220200     88.584865
    6.234900     88.570409
    6.249600     88.425851
    6.264400     88.562148
    6.279100     89.079458
    6.293900     89.360312
    6.308600     89.105272
    6.323400     89.244667
    6.338100     89.299392
    6.352800     89.372703
    6.367600     89.169290
    6.382300     89.341727
    6.397100     89.486284
    6.411800     89.422266
    6.426600     89.575084
    6.441300     89.541010
    6.456000     89.807409
    6.470800     90.167770
    6.485500     90.041798
    6.500300     89.816702
    6.515000     89.459437
    6.529800     89.214723
    6.544500     88.952454
    6.559300     89.605028
    6.574000     89.876590
    6.588700     89.574052
    6.603500     89.476991
    6.618200     89.159997
    6.633000     89.216788
    6.647700     88.785180
    6.662500     88.626167
    6.677200     88.680892
    6.692000     88.443405
    6.706700     88.314335
    6.721500     87.659696
    6.736200     87.440795
    6.750900     87.779473
    6.765700     87.487260
    6.780400     87.357158
    6.795200     87.185754
    6.809900     87.220861
    6.824700     87.139289
    6.839400     87.052555
    6.854200     86.635403
    6.868900     86.307051
    6.883700     85.693714
    6.898400     85.452096
    6.913200     85.450031
    6.927900     85.095865
    6.942700     84.479430
    6.957400     84.387533
    6.972200     84.340036
    6.986900     84.236780
    7.001600     83.727731
    7.016400     83.344654
    7.031100     83.170152
    7.045900     83.087548
    7.060600     82.726154
    7.075400     82.247049
    7.090100     82.172705
    7.104900     81.747293
    7.119600     81.217593
    7.134400     80.999724
    7.149100     80.703380
    7.163900     80.428722
    7.178600     80.561921
    7.193400     80.391549
    7.208100     79.873208
    7.222900     79.491163
    7.237600     79.727617
    7.252400     78.970755
    7.267100     79.059555
    7.281900     78.719844
    7.296600     78.281010
    7.311400     78.072434
    7.326100     77.645989
    7.340900     77.556156
    7.355600     77.785384
    7.370400     77.669737
    7.385100     77.177209
    7.399900     76.686746
    7.414600     76.592783
    7.429400     75.939177
    7.444100     75.945373
    7.458900     75.501374
    7.473600     75.225682
    7.488400     74.844670
    7.503200     74.372792
    7.517900     74.042376
    7.532700     73.546750
    7.547400     73.029440
    7.562200     72.690762
    7.576900     72.473926
    7.591700     71.926673
    7.606400     71.500228
    7.621200     71.735650
    7.635900     71.275131
    7.650700     70.799124
    7.665400     70.622557
    7.680200     70.114540
    7.694900     69.744886
    7.709700     69.582775
    7.724400     69.389687
    7.739200     69.185242
    7.754000     68.675160
    7.768700     68.319962
    7.783500     68.123777
    7.798200     67.759285
    7.813000     67.330775
    7.827700     67.319417
    7.842500     66.954925
    7.857200     66.658582
    7.872000     66.305449
    7.886700     66.013236
    7.901500     65.858353
    7.916300     65.155184
    7.931000     64.716349
    7.945800     64.533587
    7.960500     64.338433
    7.975300     63.855199
    7.990000     63.697218
    8.004800     62.984755
    8.019600     62.889761
    8.034300     62.780310
    8.049100     62.463316
    8.063800     62.238219
    8.078600     62.078174
    8.093300     61.912965
    8.108100     61.524725
    8.122900     60.858728
    8.137600     60.605752
    8.152400     60.633630
    8.167100     60.507659
    8.181900     60.092572
    8.196600     59.595914
    8.211400     59.307832
    8.226200     59.108549
    8.240900     58.774001
    8.255700     58.672811
    8.270400     58.702755
    8.285200     58.075994
    8.300000     57.742480
    8.314700     57.664005
    8.329500     57.397606
    8.344200     57.136371
    8.359000     56.938120
    8.373800     56.334076
    8.388500     56.116207
    8.403300     56.053221
    8.418000     56.092458
    8.432800     55.594768
    8.447600     55.623679
    8.462300     55.372768
    8.477100     55.039254
    8.491800     54.645850
    8.506600     54.455860
    8.521400     54.131639
    8.536100     54.207015
    8.550900     53.986048
    8.565600     54.081043
    8.580400     53.899314
    8.595200     53.357223
    8.609900     52.798612
    8.624700     52.355645
    8.639500     52.277172
    8.654200     52.012838
    8.669000     51.310702
    8.683700     51.171307
    8.698500     51.086637
    8.713300     50.992674
    8.728000     50.581719
    8.742800     50.353524
    8.757600     50.504277
    8.772300     49.982837
    8.787100     49.638996
    8.801800     49.393249
    8.816600     49.178478
    8.831400     48.977129
    8.846100     48.786107
    8.860900     48.452592
    8.875700     48.241951
    8.890400     47.955934
    8.905200     47.981747
    8.920000     47.656493
    8.934700     47.158802
    8.949500     47.003919
    8.964300     47.055546
    8.979000     46.801538
    8.993800     46.629102
    9.008600     46.639427
    9.023300     46.437047
    9.038100     46.042611
    9.052900     45.830937
    9.067600     45.621329
    9.082400     45.266130
    9.097200     45.326019
    9.111900     45.333247
    9.126700     45.001797
    9.141500     44.640403
    9.156200     44.604264
    9.171000     44.456608
    9.185800     44.463837
    9.200500     44.357483
    9.215300     44.037392
    9.230100     43.540733
    9.244800     43.231999
    9.259600     43.167981
    9.274400     42.849954
    9.289100     42.564970
    9.303900     42.409054
    9.318700     42.235585
    9.333400     42.139558
    9.348200     42.235585
    9.363000     42.005326
    9.377800     41.673876
    9.392500     41.400249
    9.407300     41.200966
    9.422100     41.251561
    9.436800     41.070864
    9.451600     40.912883
    9.466400     40.857125
    9.481200     40.586597
    9.495900     40.190096
    9.510700     39.929892
    9.525500     39.887558
    9.540200     39.668656
    9.555000     39.580889
    9.569800     39.184388
    9.584600     38.951031
    9.599300     38.874622
    9.614100     38.755878
    9.628900     38.456438
    9.643600     38.190039
    9.658400     38.214820
    9.673200     38.032058
    9.688000     37.703706
    9.702700     37.750170
    9.717500     37.582897
    9.732300     37.404266
    9.747100     37.186397
    9.761800     36.974723
    9.776600     37.027383
    9.791400     36.873533
    9.806200     36.518334
    9.820900     36.361386
    9.835700     36.053685
    9.850500     35.992764
    9.865300     35.842012
    9.880000     35.885378
    9.894800     35.848207
    9.909600     35.691258
    9.924400     35.501269
    9.939100     35.408338
    9.953900     35.119224
    9.968700     34.861085
    9.983500     34.903419
    9.998200     34.901355
   10.013000     34.632891
   10.028000     34.275627
   10.043000     34.219869
   10.057000     34.218836
   10.072000     33.892549
   10.087000     33.708755
   10.102000     33.795490
   10.116000     33.689136
   10.131000     33.614792
   10.146000     33.337035
   10.161000     33.192478
   10.176000     32.943632
   10.190000     32.910590
   10.205000     32.848638
   10.220000     32.779457
   10.235000     32.678266
   10.249000     32.497569
   10.264000     32.159924
   10.279000     32.211551
   10.294000     32.350946
   10.309000     32.020529
   10.323000     31.953413
   10.338000     31.808856
   10.353000     31.561043
   10.368000     31.509415
   10.382000     31.364857
   10.397000     31.281221
   10.412000     31.302904
   10.427000     31.292579
   10.442000     31.146989
   10.456000     30.877492
   10.471000     30.981780
   10.486000     30.862004
   10.501000     30.708153
   10.516000     30.875427
   10.530000     30.869231
   10.545000     30.910534
   10.560000     31.036505
   10.575000     30.908468
   10.589000     30.924990
   10.604000     31.017919
   10.619000     30.936348
   10.634000     30.633809
   10.649000     30.566693
   10.663000     30.724674
   10.678000     30.356052
   10.693000     30.110304
   10.708000     30.003951
   10.722000     29.859394
   10.737000     29.774725
   10.752000     29.731357
   10.767000     29.609515
   10.782000     29.399907
   10.796000     29.452568
   10.811000     29.306977
   10.826000     29.290457
   10.841000     29.134541
   10.856000     28.984820
   10.870000     28.996179
   10.885000     28.900151
   10.900000     28.700868
   10.915000     28.539790
   10.930000     28.518106
   10.944000     28.439632
   10.959000     28.459250
   10.974000     28.302303
   10.989000     28.187689
   11.003000     28.277522
   11.018000     28.258935
   11.033000     28.222796
   11.048000     28.081336
   11.063000     27.871728
   11.077000     28.067912
   11.092000     27.889281
   11.107000     27.884118
   11.122000     28.109215
   11.137000     28.008024
   11.151000     27.970853
   11.166000     27.810807
   11.181000     27.736463
   11.196000     27.666249
   11.211000     27.747821
   11.225000     27.591905
   11.240000     27.532017
   11.255000     27.528920
   11.270000     27.661086
   11.284000     27.500008
   11.299000     27.373004
   11.314000     27.439088
   11.329000     27.530985
   11.344000     27.583645
   11.358000     27.546473
   11.373000     27.554734
   11.388000     27.578483
   11.403000     27.589840
   11.418000     27.671412
   11.432000     27.765374
   11.447000     27.696193
   11.462000     27.562994
   11.477000     27.554734
   11.492000     27.425664
   11.506000     27.572286
   11.521000     27.611524
   11.536000     27.439088
   11.551000     27.539245
   11.566000     27.305888
   11.580000     27.246000
   11.595000     27.163396
   11.610000     27.106606
   11.625000     27.282139
   11.640000     27.301758
   11.654000     27.178884
   11.669000     27.377134
   11.684000     27.419469
   11.699000     27.269748
   11.714000     27.307953
   11.728000     27.339963
   11.743000     27.235675
   11.758000     27.271814
   11.773000     27.129321
   11.788000     27.201600
   11.802000     27.305888
   11.817000     27.358548
   11.832000     27.437022
   11.847000     27.480390
   11.862000     27.533050
   11.876000     27.528920
   11.891000     27.590873
   11.906000     27.681738
   11.921000     27.627013
   11.936000     27.578483
   11.950000     27.550603
   11.965000     27.749886
   11.980000     27.700323
   11.995000     27.645598
   12.010000     27.869662
   12.024000     28.055522
   12.039000     28.304368
   12.054000     28.502618
   12.069000     28.517074
   12.084000     28.818580
   12.098000     28.941454
   12.113000     28.996179
   12.128000     29.071555
   12.143000     29.093239
   12.158000     29.049872
   12.172000     29.255350
   12.187000     29.203723
   12.202000     29.111825
   12.217000     28.891891
   12.232000     28.586255
   12.246000     28.538757
   12.261000     28.552180
   12.276000     28.545985
   12.291000     28.549083
   12.306000     28.693641
   12.320000     28.693641
   12.335000     28.816514
   12.350000     28.767985
   12.365000     28.803091
   12.380000     29.039546
   12.394000     29.195462
   12.409000     29.163452
   12.424000     29.202689
   12.439000     29.122150
   12.454000     29.362736
   12.468000     29.513488
   12.483000     29.713803
   12.498000     29.962650
   12.513000     30.080360
   12.528000     30.366378
   12.543000     30.451047
   12.557000     30.457242
   12.572000     30.270351
   12.587000     30.258992
   12.602000     30.126826
   12.617000     30.019440
   12.631000     29.932706
   12.646000     29.976072
   12.661000     30.271383
   12.676000     30.352954
   12.691000     30.225951
   12.705000     30.402517
   12.720000     30.523326
   12.735000     30.376703
   12.750000     30.367410
   12.765000     30.597670
   12.779000     30.710218
   12.794000     30.746358
   12.809000     30.939446
   12.824000     30.878524
   12.839000     30.917761
   12.854000     31.146989
   12.868000     31.231658
   12.883000     31.342141
   12.898000     31.500122
   12.913000     31.844995
   12.928000     31.952381
   12.942000     32.112426
   12.957000     32.208454
   12.972000     31.918306
   12.987000     32.065962
   13.002000     32.242528
   13.017000     32.025692
   13.031000     32.007106
   13.046000     32.142370
   13.061000     32.324100
   13.076000     32.455234
   13.091000     32.579140
   13.105000     32.708210
   13.120000     32.806303
   13.135000     32.688591
   13.150000     32.693755
   13.165000     32.778424
   13.179000     32.761903
   13.194000     32.801140
   13.209000     32.806303
   13.224000     32.895102
   13.239000     32.859995
   13.254000     32.967381
   13.268000     33.065473
   13.283000     33.126395
   13.298000     33.355621
   13.313000     33.294701
   13.328000     33.238942
   13.343000     33.221389
   13.357000     33.317417
   13.372000     33.370077
   13.387000     33.560067
   13.402000     33.730439
   13.417000     34.003033
   13.431000     34.087702
   13.446000     33.927656
   13.461000     34.015423
   13.476000     34.277692
   13.491000     34.379915
   13.506000     34.376817
   13.520000     34.303506
   13.535000     34.388175
   13.550000     34.546156
   13.565000     34.552351
   13.580000     34.544091
   13.595000     34.479040
   13.609000     34.393338
   13.624000     34.293180
   13.639000     34.443934
   13.654000     34.583328
   13.669000     34.693811
   13.683000     34.748537
   13.698000     34.812555
   13.713000     34.764025
   13.728000     34.732016
   13.743000     34.901355
   13.758000     34.990155
   13.772000     35.087214
   13.787000     35.241065
   13.802000     35.156395
   13.817000     35.233837
   13.832000     35.417632
   13.847000     35.374264
   13.861000     35.497138
   13.876000     35.608654
   13.891000     35.653053
   13.906000     35.611752
   13.921000     35.539473
   13.936000     35.494040
   13.950000     35.421762
   13.965000     35.343288
   13.980000     35.358776
   13.995000     35.226609
   14.010000     35.183242
   14.025000     35.188405
   14.039000     35.250358
   14.054000     35.393883
   14.069000     35.301986
   14.084000     35.343288
   14.099000     35.324702
   14.114000     35.210088
   14.128000     35.107865
   14.143000     35.267911
   14.158000     35.402143
   14.173000     35.431055
   14.188000     35.458933
   14.203000     35.342255
   14.217000     35.377362
   14.232000     35.380459
   14.247000     35.257586
   14.262000     35.310246
   14.277000     35.399045
   14.292000     35.585938
   14.306000     35.405240
   14.321000     35.343288
   14.336000     35.311278
   14.351000     35.407306
   14.366000     35.440348
   14.381000     35.451706
   14.395000     35.297856
   14.410000     35.258618
   14.425000     35.191502
   14.440000     35.119224
   14.455000     35.202861
   14.470000     35.197698
   14.484000     35.222479
   14.499000     35.046945
   14.514000     35.034554
   14.529000     35.215251
   14.544000     35.230739
   14.559000     35.144005
   14.573000     34.881736
   14.588000     34.913745
   14.603000     34.918908
   14.618000     34.759894
   14.633000     34.876573
   14.648000     34.812555
   14.662000     34.764025
   14.677000     34.649411
   14.692000     34.615337
   14.707000     34.642184
   14.722000     34.496593
   14.737000     34.555449
   14.752000     34.583328
   14.766000     34.611207
   14.781000     34.570937
   14.796000     34.608110
   14.811000     34.527570
   14.826000     34.365459
   14.841000     34.488333
   14.855000     34.345841
   14.870000     34.294213
   14.885000     34.214706
   14.900000     34.277692
   14.915000     34.201283
   14.930000     34.280790
   14.945000     34.263236
   14.959000     34.142428
   14.974000     34.045367
   14.989000     33.999935
   15.004000     33.933852
   15.019000     33.968959
   15.034000     33.842987
   15.048000     33.658160
   15.063000     33.676746
   15.078000     33.582783
   15.093000     33.564197
   15.108000     33.656095
   15.123000     33.639573
   15.138000     33.387630
   15.152000     33.402086
   15.167000     33.354589
   15.182000     33.389696
   15.197000     33.281277
   15.212000     33.057213
   15.227000     33.080962
   15.242000     33.107808
   15.256000     32.871353
   15.271000     32.846572
   15.286000     32.727828
   15.301000     32.623540
   15.316000     32.502732
   15.331000     32.585337
   15.345000     32.644192
   15.360000     32.607020
   15.375000     32.390183
   15.390000     32.314807
   15.405000     32.426323
   15.420000     32.378825
   15.435000     32.219812
   15.449000     32.102101
   15.464000     31.919339
   15.479000     31.879069
   15.494000     31.748968
   15.509000     31.693210
   15.524000     31.651907
   15.539000     31.604410
   15.553000     31.588922
   15.568000     31.560010
   15.583000     31.385509
   15.598000     31.343174
   15.613000     31.208942
   15.628000     31.291546
   15.643000     31.217203
   15.657000     31.135630
   15.672000     31.150086
   15.687000     31.209974
   15.702000     31.072645
   15.717000     31.003464
   15.732000     30.800051
   15.747000     30.651363
   15.761000     30.577019
   15.776000     30.526423
   15.791000     30.433494
   15.806000     30.363280
   15.821000     30.289969
   15.836000     30.266220
   15.851000     30.209429
   15.866000     30.284806
   15.880000     30.035960
   15.895000     29.811896
   15.910000     29.767496
   15.925000     29.850101
   15.940000     29.856296
   15.955000     29.845971
   15.970000     29.717934
   15.984000     29.633264
   15.999000     29.456698
   16.014000     29.519683
   16.029000     29.404038
   16.044000     29.306977
   16.059000     29.397843
   16.074000     29.256382
   16.088000     29.445339
   16.103000     29.177908
   16.118000     29.062262
   16.133000     28.944551
   16.148000     28.988951
   16.163000     28.959007
   16.178000     28.867110
   16.193000     28.833035
   16.207000     28.723585
   16.222000     28.586255
   16.237000     28.598646
   16.252000     28.594516
   16.267000     28.450991
   16.282000     28.385940
   16.297000     28.369418
   16.312000     28.423111
   16.326000     28.346703
   16.341000     28.194917
   16.356000     28.112312
   16.371000     28.112312
   16.386000     28.126768
   16.401000     28.227959
   16.416000     28.168071
   16.430000     28.020415
   16.445000     28.005960
   16.460000     27.931616
   16.475000     27.686901
   16.490000     27.614622
   16.505000     27.555766
   16.520000     27.448380
   16.535000     27.209860
   16.549000     27.134484
   16.564000     27.092150
   16.579000     27.186112
   16.594000     27.006447
   16.609000     26.896996
   16.624000     26.958950
   16.639000     26.825751
   16.654000     26.779286
   16.668000     26.873247
   16.683000     26.625435
   16.698000     26.624402
   16.713000     26.583100
   16.728000     26.477780
   16.743000     26.442673
   16.758000     26.261976
   16.773000     26.236162
   16.788000     26.154591
   16.802000     26.190730
   16.817000     26.137037
   16.832000     26.120517
   16.847000     26.145298
   16.862000     26.111223
   16.877000     25.970795
   16.892000     25.806619
   16.907000     25.878899
   16.921000     25.800424
   16.936000     25.796294
   16.951000     25.717820
   16.966000     25.588751
   16.981000     25.620760
   16.996000     25.565003
   17.011000     25.584621
   17.026000     25.485496
   17.041000     25.420444
   17.055000     25.329580
   17.070000     25.344036
   17.085000     25.244910
   17.100000     25.303766
   17.115000     25.239748
   17.130000     25.195348
   17.145000     25.225292
   17.160000     25.246975
   17.175000     25.205673
   17.189000     25.129265
   17.204000     25.051823
   17.219000     24.830857
   17.234000     24.966121
   17.249000     24.844279
   17.264000     24.891777
   17.279000     24.810205
   17.294000     24.805042
   17.309000     24.657388
   17.323000     24.576848
   17.338000     24.585109
   17.353000     24.596466
   17.368000     24.626410
   17.383000     24.478755
   17.398000     24.479788
   17.413000     24.504570
   17.428000     24.388923
   17.443000     24.449844
   17.457000     24.421965
   17.472000     24.375500
   17.487000     24.346589
   17.502000     24.311482
   17.517000     24.287733
   17.532000     24.248496
   17.547000     24.236106
   17.562000     24.187575
   17.577000     24.339360
   17.591000     24.216487
   17.606000     24.225779
   17.621000     24.146273
   17.636000     24.109101
   17.651000     24.208226
   17.666000     24.016171
   17.681000     24.127687
   17.696000     24.025464
   17.711000     23.950088
   17.726000     24.045083
   17.740000     24.060571
   17.755000     24.014106
   17.770000     24.198933
   17.785000     24.109101
   17.800000     24.002748
   17.815000     24.025464
   17.830000     24.006878
   17.845000     23.929437
   17.860000     23.999651
   17.875000     24.088450
   17.889000     24.035790
   17.904000     24.023400
   17.919000     24.114264
   17.934000     24.011008
   17.949000     23.972804
   17.964000     24.009976
   17.979000     24.012041
   17.994000     24.024432
   18.009000     24.050246
   18.024000     23.985195
   18.038000     23.998618
   18.053000     24.177250
   18.068000     24.079157
   18.083000     24.174152
   18.098000     24.141110
   18.113000     24.014106
   18.128000     24.001715
   18.143000     24.043018
   18.158000     24.103938
   18.173000     24.148338
   18.188000     24.223715
   18.202000     24.128720
   18.217000     24.246431
   18.232000     24.174152
   18.247000     24.256757
   18.262000     24.389956
   18.277000     24.419900
   18.292000     24.529351
   18.307000     24.339360
   18.322000     24.403379
   18.337000     24.472560
   18.352000     24.383760
   18.366000     24.218552
   18.381000     24.377565
   18.396000     24.333165
   18.411000     24.274310
   18.426000     24.288765
   18.441000     24.370338
   18.456000     24.388923
   18.471000     24.401314
   18.486000     24.250561
   18.501000     24.348653
   18.516000     24.498374
   18.530000     24.500439
   18.545000     24.597499
   18.560000     24.533481
   18.575000     24.456039
   18.590000     24.535546
   18.605000     24.594402
   18.620000     24.476690
   18.635000     24.473592
   18.650000     24.554132
   18.665000     24.565490
   18.680000     24.713145
   18.695000     24.727601
   18.710000     24.706950
   18.724000     24.633639
   18.739000     24.531416
   18.754000     24.564458
   18.769000     24.703852
   18.784000     24.723471
   18.799000     24.732764
   18.814000     24.737927
   18.829000     24.739991
   18.844000     24.842215
   18.859000     24.844279
   18.874000     24.952698
   18.889000     24.905201
   18.903000     24.859767
   18.918000     24.836020
   18.933000     24.908298
   18.948000     24.956828
   18.963000     24.950633
   18.978000     24.899005
   18.993000     24.830857
   19.008000     24.900037
   19.023000     24.911396
   19.038000     25.014651
   19.053000     24.926884
   19.068000     24.969218
   19.083000     25.104483
   19.098000     25.029107
   19.112000     25.106548
   19.127000     25.072474
   19.142000     24.967153
   19.157000     25.044595
   19.172000     25.098287
   19.187000     25.071441
   19.202000     25.074539
   19.217000     25.069377
   19.232000     25.102418
   19.247000     25.117906
   19.262000     25.180892
   19.277000     25.327515
   19.292000     25.226324
   19.307000     25.047692
   19.321000     25.097255
   19.336000     25.069377
   19.351000     25.200511
   19.366000     25.160241
   19.381000     25.109646
   19.396000     25.030140
   19.411000     25.017748
   19.426000     25.176762
   19.441000     25.227357
   19.456000     25.319254
   19.471000     25.121004
   19.486000     25.083832
   19.501000     25.149916
   19.516000     25.214966
   19.531000     25.113777
   19.545000     25.116874
   19.560000     25.226324
   19.575000     25.280017
   19.590000     25.205673
   19.605000     25.191217
   19.620000     25.260399
   19.635000     25.159209
   19.650000     25.050790
   19.665000     25.087962
   19.680000     25.139590
   19.695000     25.072474
   19.710000     25.143721
   19.725000     25.071441
   19.740000     25.035302
   19.755000     24.974381
   19.770000     25.128231
   19.785000     25.004326
   19.799000     24.892810
   19.814000     24.923786
   19.829000     24.919656
   19.844000     24.944437
   19.859000     25.015684
   19.874000     24.923786
   19.889000     24.741024
   19.904000     24.744122
   19.919000     24.783359
   19.934000     24.818466
   19.949000     24.761676
   19.964000     24.572717
   19.979000     24.618151
   19.994000     24.688364
   20.009000     24.679071
   20.024000     24.649127
   20.039000     24.556197
   20.054000     24.678039
   20.068000     24.577880
   20.083000     24.506634
   20.098000     24.556197
   20.113000     24.474626
   20.128000     24.503536
   20.143000     24.407509
   20.158000     24.459137
   20.173000     24.385826
   20.188000     24.470495
   20.203000     24.276375
   20.218000     24.156599
   20.233000     24.235072
   20.248000     24.312514
   20.263000     24.240235
   20.278000     24.168989
   20.293000     24.134915
   20.308000     24.118394
   20.323000     24.187575
   20.338000     24.094645
   20.353000     23.902590
   20.368000     23.919112
   20.382000     23.895363
   20.397000     23.870581
   20.412000     23.812758
   20.427000     23.751838
   20.442000     23.780749
   20.457000     23.738414
   20.472000     23.771456
   20.487000     23.638257
   20.502000     23.579401
   20.517000     23.391476
   20.532000     23.425550
   20.547000     23.494732
   20.562000     23.506089
   20.577000     23.409030
   20.592000     23.368760
   20.607000     23.158119
   20.622000     23.161217
   20.637000     23.240724
   20.652000     23.187031
   20.667000     23.113719
   20.682000     23.128175
   20.697000     22.935087
   20.712000     22.863841
   20.727000     22.804986
   20.742000     22.674884
   20.757000     22.667656
   20.771000     22.676949
   20.786000     22.664559
   20.801000     22.630484
   20.816000     22.489024
   20.831000     22.527229
   20.846000     22.389899
   20.861000     22.377509
   20.876000     22.374411
   20.891000     22.264960
   20.906000     22.343434
   20.921000     22.228821
   20.936000     22.037798
   20.951000     21.973779
   20.966000     22.042961
   20.981000     22.129696
   20.996000     22.089426
   21.011000     21.878785
   21.026000     21.910794
   21.041000     21.828190
   21.056000     21.618582
   21.071000     21.690860
   21.086000     21.720804
   21.101000     21.604126
   21.116000     21.500870
   21.131000     21.491577
   21.146000     21.423428
   21.161000     21.422396
   21.176000     21.412070
   21.191000     21.347020
   21.206000     21.308815
   21.221000     21.230341
   21.236000     21.228276
   21.251000     21.250992
   21.266000     21.276806
   21.281000     21.096109
   21.296000     20.989756
   21.310000     20.887533
   21.325000     20.922640
   21.340000     20.859655
   21.355000     20.824547
   21.370000     20.913346
   21.385000     20.836938
   21.400000     20.513749
   21.415000     20.456958
   21.430000     20.455925
   21.445000     20.366093
   21.460000     20.459023
   21.475000     20.539562
   21.490000     20.478642
   21.505000     20.370224
   21.520000     20.379517
   21.535000     20.199852
   21.550000     20.131704
   21.565000     20.111053
   21.580000     20.130670
   21.595000     20.130670
   21.610000     20.037741
   21.625000     19.923128
   21.640000     19.943779
   21.655000     19.973723
   21.670000     19.888021
   21.685000     19.753788
   21.700000     19.663956
   21.715000     19.748626
   21.730000     19.747593
   21.745000     19.663956
   21.760000     19.667054
   21.775000     19.615427
   21.790000     19.547278
   21.805000     19.579287
   21.820000     19.456413
   21.835000     19.446087
   21.850000     19.366581
   21.865000     19.278814
   21.880000     19.181754
   21.895000     19.197242
   21.910000     19.155940
   21.925000     19.050620
   21.940000     19.063010
   21.955000     19.076434
   21.970000     19.072303
   21.985000     18.955624
   22.000000     18.815197
