# Supplementary material for: Changing the game of time resolved X-ray diffraction on the mechanochemistry playground by downsizing
Source: Nat Commun. 2021 Oct 21;12:6134. doi: 10.1038/s41467-021-26264-1 (PMC8531352; doi:10.1038/s41467-021-26264-1)
Supplement: Supplementary file 3 — Source Data. [file 41467_2021_26264_MOESM3_ESM.zip › PXRD_raw_data/reactionIIIa_cocrystal_FormI_normalized/000149.xy]

    3.140900     20.573809
    3.155600     20.570622
    3.170400     20.700244
    3.185100     20.992425
    3.199800     20.925489
    3.214500     21.031737
    3.229300     20.921239
    3.244000     21.064674
    3.258700     21.345167
    3.273500     21.691535
    3.288200     21.861531
    3.302900     22.100588
    3.317600     22.443769
    3.332400     22.564891
    3.347100     22.975008
    3.361800     23.426561
    3.376500     23.438247
    3.391300     23.798428
    3.406000     24.257417
    3.420700     24.340291
    3.435400     24.320104
    3.450200     23.907862
    3.464900     23.829240
    3.479600     24.099109
    3.494400     24.195794
    3.509100     24.189419
    3.523800     24.072546
    3.538500     24.185169
    3.553300     23.986486
    3.568000     24.176669
    3.582700     24.584661
    3.597400     24.885342
    3.612200     25.205147
    3.626900     25.514328
    3.641600     25.652451
    3.656400     25.709824
    3.671100     25.988193
    3.685800     26.464183
    3.700500     26.625680
    3.715300     26.851987
    3.730000     27.133544
    3.744700     27.337539
    3.759500     27.551097
    3.774200     27.519223
    3.788900     27.616971
    3.803600     27.954838
    3.818400     27.983526
    3.833100     28.036649
    3.847800     28.386204
    3.862600     28.095085
    3.877300     28.527513
    3.892000     28.835632
    3.906700     28.817570
    3.921500     29.042815
    3.936200     29.253186
    3.950900     29.279747
    3.965700     29.524118
    3.980400     29.931046
    3.995100     29.977795
    4.009800     30.041544
    4.024600     30.183916
    4.039300     30.580220
    4.054000     31.151833
    4.068800     31.393014
    4.083500     31.492887
    4.098200     31.859442
    4.113000     32.039001
    4.127700     32.242996
    4.142400     32.533052
    4.157100     32.799734
    4.171900     33.032417
    4.186600     33.606154
    4.201300     33.865399
    4.216100     34.200080
    4.230800     34.613384
    4.245500     34.800379
    4.260300     35.189246
    4.275000     35.387929
    4.289700     35.379429
    4.304500     35.614236
    4.319200     35.625924
    4.333900     35.890481
    4.348600     36.251723
    4.363400     36.534342
    4.378100     36.913647
    4.392800     37.297201
    4.407600     37.554320
    4.422300     37.648881
    4.437000     37.575569
    4.451800     37.754066
    4.466500     38.041997
    4.481200     38.312929
    4.496000     38.337366
    4.510700     38.677358
    4.525400     39.337157
    4.540200     39.594277
    4.554900     39.663337
    4.569600     39.846084
    4.584400     40.036267
    4.599100     40.245575
    4.613800     40.530319
    4.628600     41.040308
    4.643300     41.136993
    4.658000     41.391988
    4.672700     41.806354
    4.687500     42.188846
    4.702200     42.558588
    4.716900     42.845457
    4.731700     43.069639
    4.746400     43.598753
    4.761100     43.920684
    4.775900     43.851623
    4.790600     44.310613
    4.805300     44.577294
    4.820100     45.155282
    4.834800     45.516524
    4.849500     45.993577
    4.864300     46.546065
    4.879000     46.525878
    4.893700     46.954056
    4.908500     47.392860
    4.923200     47.818913
    4.938000     48.084532
    4.952700     48.450025
    4.967400     49.208633
    4.982200     49.460440
    4.996900     50.044803
    5.011600     50.582416
    5.026400     50.920284
    5.041100     51.110467
    5.055800     51.235840
    5.070600     51.895637
    5.085300     52.480000
    5.100000     52.931553
    5.114800     53.201422
    5.129500     53.490417
    5.144200     54.196964
    5.159000     54.624079
    5.173700     55.335939
    5.188400     55.943676
    5.203200     56.328293
    5.217900     56.795783
    5.232700     57.121963
    5.247400     57.589453
    5.262100     58.009131
    5.276900     58.586057
    5.291600     59.152358
    5.306300     59.558224
    5.321100     59.985339
    5.335800     60.456016
    5.350500     61.598180
    5.365300     62.055045
    5.380000     62.593721
    5.394800     63.260957
    5.409500     63.717822
    5.424200     63.773070
    5.439000     64.421182
    5.453700     65.237165
    5.468400     65.648343
    5.483200     66.274142
    5.497900     66.824506
    5.512600     67.374869
    5.527400     68.221663
    5.542100     68.314099
    5.556900     69.178955
    5.571600     69.959876
    5.586300     70.189371
    5.601100     70.808795
    5.615800     71.167912
    5.630600     72.125204
    5.645300     72.250577
    5.660000     72.654318
    5.674800     73.188744
    5.689500     73.921853
    5.704200     74.801585
    5.719000     75.480507
    5.733700     75.653691
    5.748500     76.100995
    5.763200     76.678982
    5.777900     77.547026
    5.792700     77.908267
    5.807400     78.439506
    5.822200     78.827310
    5.836900     79.173678
    5.851600     80.113971
    5.866400     80.815206
    5.881100     81.055325
    5.895900     81.645000
    5.910600     82.185801
    5.925300     82.582105
    5.940100     83.307777
    5.954800     83.826266
    5.969600     85.145863
    5.984300     86.858576
    5.999000     88.310982
    6.013800     89.833512
    6.028500     90.559185
    6.043300     90.152255
    6.058000     89.062153
    6.072700     88.795472
    6.087500     88.802910
    6.102200     88.608476
    6.117000     88.159048
    6.131700     88.373668
    6.146500     88.556415
    6.161200     88.340732
    6.175900     88.325857
    6.190700     88.596789
    6.205400     88.875158
    6.220200     89.183277
    6.234900     89.386210
    6.249600     89.296961
    6.264400     89.254462
    6.279100     89.328835
    6.293900     89.735765
    6.308600     89.698577
    6.323400     89.792076
    6.338100     90.314814
    6.352800     90.320126
    6.367600     90.528373
    6.382300     90.838615
    6.397100     91.322043
    6.411800     91.917030
    6.426600     92.496080
    6.441300     92.221961
    6.456000     91.671598
    6.470800     91.285919
    6.485500     90.875803
    6.500300     90.450811
    6.515000     90.202192
    6.529800     90.074695
    6.544500     90.564497
    6.559300     91.093611
    6.574000     91.052174
    6.588700     91.303981
    6.603500     91.538788
    6.618200     90.888552
    6.633000     90.263816
    6.647700     90.072570
    6.662500     89.944010
    6.677200     88.915532
    6.692000     88.824159
    6.706700     88.585102
    6.721500     88.471416
    6.736200     88.370481
    6.750900     88.242983
    6.765700     88.316295
    6.780400     88.127174
    6.795200     88.085737
    6.809900     87.527937
    6.824700     87.201756
    6.839400     86.590832
    6.854200     86.581269
    6.868900     86.182840
    6.883700     85.778036
    6.898400     85.608040
    6.913200     85.430607
    6.927900     85.242548
    6.942700     85.138425
    6.957400     85.054490
    6.972200     84.514751
    6.986900     84.424440
    7.001600     84.005824
    7.016400     83.665832
    7.031100     83.420399
    7.045900     83.323715
    7.060600     83.148405
    7.075400     82.934848
    7.090100     82.566168
    7.104900     82.272924
    7.119600     81.995617
    7.134400     81.305007
    7.149100     81.040450
    7.163900     80.604835
    7.178600     80.379590
    7.193400     80.516649
    7.208100     80.188344
    7.222900     79.819665
    7.237600     79.506234
    7.252400     79.038744
    7.267100     79.042993
    7.281900     79.350049
    7.296600     78.714689
    7.311400     78.197262
    7.326100     78.118638
    7.340900     77.822207
    7.355600     77.517276
    7.370400     76.982850
    7.385100     76.825604
    7.399900     76.570609
    7.414600     76.130743
    7.429400     75.808813
    7.444100     76.032995
    7.458900     75.293511
    7.473600     75.086328
    7.488400     74.755898
    7.503200     75.159639
    7.517900     75.159639
    7.532700     73.953727
    7.547400     73.169619
    7.562200     73.000685
    7.576900     72.894438
    7.591700     72.404636
    7.606400     72.211265
    7.621200     71.908459
    7.635900     71.756525
    7.650700     71.420782
    7.665400     70.848107
    7.680200     70.262682
    7.694900     70.002374
    7.709700     69.697444
    7.724400     69.176830
    7.739200     68.641341
    7.754000     68.770964
    7.768700     68.870837
    7.783500     68.392721
    7.798200     67.991105
    7.813000     67.619238
    7.827700     66.756507
    7.842500     66.626885
    7.857200     66.632197
    7.872000     66.420764
    7.886700     66.081833
    7.901500     65.640906
    7.916300     65.273289
    7.931000     65.120292
    7.945800     64.838735
    7.960500     64.337246
    7.975300     64.138563
    7.990000     64.001503
    8.004800     63.787945
    8.019600     63.497889
    8.034300     63.052711
    8.049100     62.551222
    8.063800     62.497035
    8.078600     62.260103
    8.093300     62.053983
    8.108100     61.883987
    8.122900     61.436683
    8.137600     61.036129
    8.152400     60.813009
    8.167100     60.702511
    8.181900     60.159586
    8.196600     59.658097
    8.211400     59.584785
    8.226200     59.482787
    8.240900     59.324479
    8.255700     58.820865
    8.270400     58.255626
    8.285200     58.259876
    8.300000     58.231190
    8.314700     57.855072
    8.329500     57.459832
    8.344200     57.144276
    8.359000     56.961529
    8.373800     56.541851
    8.388500     56.683160
    8.403300     56.635348
    8.418000     56.137047
    8.432800     55.867177
    8.447600     55.743930
    8.462300     55.398625
    8.477100     55.201005
    8.491800     55.076694
    8.506600     54.980010
    8.521400     55.136194
    8.536100     55.069257
    8.550900     54.608142
    8.565600     54.516769
    8.580400     54.139589
    8.595200     54.036529
    8.609900     53.486166
    8.624700     53.219484
    8.639500     52.664871
    8.654200     52.507625
    8.669000     52.115570
    8.683700     51.574770
    8.698500     51.274088
    8.713300     51.155091
    8.728000     51.168903
    8.742800     50.935158
    8.757600     50.781099
    8.772300     50.192487
    8.787100     49.854619
    8.801800     49.575188
    8.816600     49.319131
    8.831400     48.864390
    8.846100     48.909014
    8.860900     48.939826
    8.875700     48.382026
    8.890400     48.181218
    8.905200     47.949598
    8.920000     47.622354
    8.934700     47.389672
    8.949500     47.107052
    8.964300     47.272799
    8.979000     47.371610
    8.993800     46.692687
    9.008600     46.563065
    9.023300     46.428130
    9.038100     46.184822
    9.052900     45.994639
    9.067600     45.724770
    9.082400     45.696083
    9.097200     45.329528
    9.111900     45.254093
    9.126700     44.949162
    9.141500     44.821664
    9.156200     44.656980
    9.171000     44.309550
    9.185800     44.137429
    9.200500     44.166116
    9.215300     43.957870
    9.230100     43.809124
    9.244800     43.720938
    9.259600     43.382008
    9.274400     43.063265
    9.289100     42.848644
    9.303900     42.874144
    9.318700     42.578775
    9.333400     42.398154
    9.348200     42.142097
    9.363000     42.169722
    9.377800     41.852041
    9.392500     41.369676
    9.407300     41.431300
    9.422100     41.321864
    9.436800     41.116807
    9.451600     40.995684
    9.466400     40.850125
    9.481200     40.474007
    9.495900     40.451695
    9.510700     40.123391
    9.525500     39.694149
    9.540200     39.524153
    9.555000     39.469966
    9.569800     39.049225
    9.584600     39.155474
    9.599300     39.157598
    9.614100     39.084287
    9.628900     38.732607
    9.643600     38.452114
    9.658400     38.252368
    9.673200     38.037747
    9.688000     37.929375
    9.702700     37.958061
    9.717500     37.568132
    9.732300     37.299326
    9.747100     37.227078
    9.761800     37.032644
    9.776600     37.007144
    9.791400     36.775525
    9.806200     36.530092
    9.820900     36.653339
    9.835700     36.700088
    9.850500     36.386657
    9.865300     36.533279
    9.880000     36.274035
    9.894800     35.974417
    9.909600     35.709860
    9.924400     35.724734
    9.939100     35.588738
    9.953900     35.337993
    9.968700     35.109560
    9.983500     35.099998
    9.998200     35.064937
   10.013000     34.771692
   10.028000     34.752568
   10.043000     34.610195
   10.057000     34.446575
   10.072000     34.367951
   10.087000     34.137393
   10.102000     34.054520
   10.116000     33.810151
   10.131000     33.823962
   10.146000     33.562593
   10.161000     33.405346
   10.176000     33.295912
   10.190000     33.096166
   10.205000     32.832671
   10.220000     32.925107
   10.235000     32.946356
   10.249000     33.041980
   10.264000     32.695612
   10.279000     32.418305
   10.294000     32.233434
   10.309000     32.204748
   10.323000     32.134624
   10.338000     31.869005
   10.353000     31.767007
   10.368000     31.504575
   10.382000     31.612947
   10.397000     31.837130
   10.412000     31.655447
   10.427000     31.546011
   10.442000     31.483326
   10.456000     31.371765
   10.471000     31.312266
   10.486000     31.272955
   10.501000     31.424889
   10.516000     31.364328
   10.530000     31.450389
   10.545000     31.507762
   10.560000     31.615073
   10.575000     31.580010
   10.589000     31.469513
   10.604000     31.478013
   10.619000     31.475888
   10.634000     31.429139
   10.649000     31.428076
   10.663000     31.369640
   10.678000     31.112521
   10.693000     30.961649
   10.708000     30.585532
   10.722000     30.234914
   10.737000     30.249789
   10.752000     30.210478
   10.767000     30.058544
   10.782000     29.745113
   10.796000     29.566616
   10.811000     29.552804
   10.826000     29.516680
   10.841000     29.523055
   10.856000     29.220249
   10.870000     28.973754
   10.885000     28.936568
   10.900000     28.929130
   10.915000     28.834570
   10.930000     28.659261
   10.944000     28.772946
   10.959000     28.659261
   10.974000     28.562575
   10.989000     28.464827
   11.003000     28.464827
   11.018000     28.400017
   11.033000     28.302269
   11.048000     28.557263
   11.063000     28.480764
   11.077000     28.428703
   11.092000     28.424453
   11.107000     28.512639
   11.122000     28.251270
   11.137000     28.322456
   11.151000     28.338393
   11.166000     28.315019
   11.181000     28.266145
   11.196000     28.292706
   11.211000     28.270394
   11.225000     28.317144
   11.240000     28.288456
   11.255000     28.396829
   11.270000     28.302269
   11.284000     28.125897
   11.299000     28.182209
   11.314000     28.066399
   11.329000     28.120585
   11.344000     28.031337
   11.358000     28.069586
   11.373000     27.996275
   11.388000     28.016462
   11.403000     28.058961
   11.418000     28.106773
   11.432000     27.983526
   11.447000     27.856028
   11.462000     27.865591
   11.477000     27.944213
   11.492000     27.862402
   11.506000     27.850716
   11.521000     27.774217
   11.536000     27.969713
   11.551000     27.812467
   11.566000     28.003712
   11.580000     28.061086
   11.595000     27.816717
   11.610000     27.837966
   11.625000     27.908089
   11.640000     27.841153
   11.654000     27.693469
   11.669000     27.931464
   11.684000     27.971838
   11.699000     27.926151
   11.714000     27.880465
   11.728000     27.807154
   11.743000     27.630783
   11.758000     27.577659
   11.773000     27.652032
   11.788000     27.538347
   11.802000     27.683907
   11.817000     27.628658
   11.832000     27.749781
   11.847000     27.784842
   11.862000     27.759342
   11.876000     27.817779
   11.891000     27.987775
   11.906000     27.810341
   11.921000     27.673282
   11.936000     27.820966
   11.950000     28.038774
   11.965000     28.181147
   11.980000     28.319268
   11.995000     28.418079
   12.010000     28.476515
   12.024000     28.471203
   12.039000     28.699634
   12.054000     29.016253
   12.069000     28.948254
   12.084000     29.085314
   12.098000     29.159688
   12.113000     29.176687
   12.128000     29.098064
   12.143000     29.178812
   12.158000     29.280810
   12.172000     29.297809
   12.187000     29.262748
   12.202000     29.074690
   12.217000     29.237249
   12.232000     29.102314
   12.246000     29.052378
   12.261000     29.107626
   12.276000     29.138438
   12.291000     29.088502
   12.306000     29.184124
   12.320000     29.264873
   12.335000     29.323309
   12.350000     29.351996
   12.365000     29.552804
   12.380000     29.565554
   12.394000     29.746175
   12.409000     29.671802
   12.424000     29.817361
   12.439000     30.042607
   12.454000     30.239164
   12.468000     30.381537
   12.483000     30.460160
   12.498000     30.835214
   12.513000     31.076396
   12.528000     30.989273
   12.543000     31.095522
   12.557000     31.025397
   12.572000     30.985024
   12.587000     30.825651
   12.602000     30.845839
   12.617000     30.936150
   12.631000     30.830965
   12.646000     30.674780
   12.661000     30.679030
   12.676000     30.825651
   12.691000     30.921275
   12.705000     30.920212
   12.720000     31.043459
   12.735000     30.970149
   12.750000     31.054084
   12.765000     31.315454
   12.779000     31.329266
   12.794000     31.406827
   12.809000     31.532200
   12.824000     31.616135
   12.839000     31.880691
   12.854000     32.249371
   12.868000     32.599989
   12.883000     32.866670
   12.898000     33.220475
   12.913000     33.441471
   12.928000     33.665654
   12.942000     33.721964
   12.957000     33.698590
   12.972000     33.646529
   12.987000     33.386222
   13.002000     33.121665
   13.017000     33.009043
   13.031000     33.037729
   13.046000     33.049417
   13.061000     32.937857
   13.076000     33.031355
   13.091000     33.197101
   13.105000     33.146102
   13.120000     33.075979
   13.135000     33.089791
   13.150000     33.159915
   13.165000     33.077041
   13.179000     33.219413
   13.194000     33.335223
   13.209000     33.370285
   13.224000     33.443596
   13.239000     33.692216
   13.254000     34.039645
   13.268000     34.136331
   13.283000     34.122518
   13.298000     34.302077
   13.313000     34.765318
   13.328000     34.813128
   13.343000     34.782317
   13.357000     34.832254
   13.372000     34.602759
   13.387000     34.516698
   13.402000     34.398763
   13.417000     34.565572
   13.431000     34.604883
   13.446000     34.566634
   13.461000     34.426387
   13.476000     34.633571
   13.491000     34.743005
   13.506000     34.690944
   13.520000     34.710068
   13.535000     34.804629
   13.550000     34.859878
   13.565000     34.790817
   13.580000     34.760005
   13.595000     34.641007
   13.609000     34.825878
   13.624000     34.770630
   13.639000     34.790817
   13.654000     34.909814
   13.669000     35.023499
   13.683000     35.054311
   13.698000     35.222183
   13.713000     35.089373
   13.728000     35.186059
   13.743000     35.235995
   13.758000     35.330555
   13.772000     35.311431
   13.787000     35.455928
   13.802000     35.416615
   13.817000     35.504802
   13.832000     35.664173
   13.847000     35.765108
   13.861000     35.823545
   13.876000     35.733234
   13.891000     35.738547
   13.906000     35.703485
   13.921000     35.657798
   13.936000     35.787421
   13.950000     35.720485
   13.965000     35.594050
   13.980000     35.518614
   13.995000     35.540926
   14.010000     35.536676
   14.025000     35.516488
   14.039000     35.500552
   14.054000     35.635487
   14.069000     35.658861
   14.084000     35.605737
   14.099000     35.637612
   14.114000     35.553676
   14.128000     35.562175
   14.143000     35.625924
   14.158000     35.514364
   14.173000     35.537739
   14.188000     35.647173
   14.203000     35.605737
   14.217000     35.658861
   14.232000     35.538801
   14.247000     35.555801
   14.262000     35.653549
   14.277000     35.563238
   14.292000     35.448490
   14.306000     35.522864
   14.321000     35.524989
   14.336000     35.580237
   14.351000     35.506927
   14.366000     35.403867
   14.381000     35.621674
   14.395000     35.772546
   14.410000     35.619550
   14.425000     35.579175
   14.440000     35.614236
   14.455000     35.606800
   14.470000     35.506927
   14.484000     35.478239
   14.499000     35.313555
   14.514000     35.421929
   14.529000     35.373055
   14.544000     35.237058
   14.559000     35.257244
   14.573000     35.412366
   14.588000     35.295493
   14.603000     35.033062
   14.618000     35.064937
   14.633000     34.975688
   14.648000     34.964000
   14.662000     34.922564
   14.677000     34.962938
   14.692000     35.034125
   14.707000     34.774880
   14.722000     34.848191
   14.737000     34.935314
   14.752000     34.712193
   14.766000     34.711131
   14.781000     34.842878
   14.796000     34.597446
   14.811000     34.694131
   14.826000     34.675007
   14.841000     34.733443
   14.855000     34.713257
   14.870000     34.434887
   14.885000     34.375388
   14.900000     34.327576
   14.915000     34.258515
   14.930000     34.271265
   14.945000     34.268078
   14.959000     34.092769
   14.974000     34.047083
   14.989000     34.016271
   15.004000     34.144831
   15.019000     34.015209
   15.034000     34.070457
   15.048000     34.098082
   15.063000     33.915336
   15.078000     33.863275
   15.093000     33.840962
   15.108000     33.706027
   15.123000     33.718777
   15.138000     33.694341
   15.152000     33.692216
   15.167000     33.470157
   15.182000     33.427659
   15.197000     33.290599
   15.212000     33.277850
   15.227000     33.343723
   15.242000     33.019667
   15.256000     32.869858
   15.271000     32.894295
   15.286000     33.023918
   15.301000     32.929357
   15.316000     32.754049
   15.331000     32.782735
   15.345000     32.716861
   15.360000     32.597864
   15.375000     32.631863
   15.390000     32.608489
   15.405000     32.463992
   15.420000     32.352432
   15.435000     32.271684
   15.449000     32.115499
   15.464000     32.051751
   15.479000     32.033689
   15.494000     31.979502
   15.509000     31.854130
   15.524000     31.843505
   15.539000     31.860505
   15.553000     31.744694
   15.568000     31.666072
   15.583000     31.692633
   15.598000     31.608697
   15.613000     31.560886
   15.628000     31.449326
   15.643000     31.257017
   15.657000     31.337766
   15.672000     31.143332
   15.687000     31.068959
   15.702000     31.028586
   15.717000     31.003086
   15.732000     31.059397
   15.747000     30.830965
   15.761000     30.820339
   15.776000     30.699217
   15.791000     30.714092
   15.806000     30.649281
   15.821000     30.497347
   15.836000     30.395349
   15.851000     30.328413
   15.866000     30.139291
   15.880000     30.065981
   15.895000     29.927859
   15.910000     29.859860
   15.925000     29.933171
   15.940000     29.985232
   15.955000     29.960796
   15.970000     29.782299
   15.984000     29.769549
   15.999000     29.689864
   16.014000     29.646302
   16.029000     29.671802
   16.044000     29.612303
   16.059000     29.470994
   16.074000     29.476306
   16.088000     29.265935
   16.103000     29.361558
   16.118000     29.236186
   16.133000     29.212811
   16.148000     29.254248
   16.163000     28.951443
   16.178000     28.890881
   16.193000     28.853694
   16.207000     28.847319
   16.222000     28.798445
   16.237000     28.728322
   16.252000     28.631636
   16.267000     28.626324
   16.282000     28.613574
   16.297000     28.406391
   16.312000     28.424453
   16.326000     28.529638
   16.341000     28.470140
   16.356000     28.337330
   16.371000     28.181147
   16.386000     28.122710
   16.401000     28.139709
   16.416000     28.087648
   16.430000     28.057899
   16.445000     28.058961
   16.460000     27.995212
   16.475000     27.930402
   16.490000     27.976088
   16.505000     27.840091
   16.520000     27.680720
   16.535000     27.492660
   16.549000     27.468224
   16.564000     27.375788
   16.579000     27.275915
   16.594000     27.309914
   16.609000     27.257853
   16.624000     27.092106
   16.639000     27.042171
   16.654000     26.898736
   16.668000     26.932735
   16.683000     26.663929
   16.698000     26.691553
   16.713000     26.851987
   16.728000     26.853049
   16.743000     26.628867
   16.758000     26.553431
   16.773000     26.365372
   16.788000     26.339873
   16.802000     26.396184
   16.817000     26.355811
   16.832000     26.285686
   16.847000     26.207064
   16.862000     26.228313
   16.877000     26.169876
   16.892000     26.179439
   16.907000     26.213438
   16.921000     26.026442
   16.936000     25.963756
   16.951000     25.979693
   16.966000     25.971194
   16.981000     25.993506
   16.996000     25.868133
   17.011000     25.679012
   17.026000     25.517515
   17.041000     25.711949
   17.055000     25.783135
   17.070000     25.688575
   17.085000     25.402768
   17.100000     25.405956
   17.115000     25.436768
   17.130000     25.433579
   17.145000     25.362394
   17.160000     25.373019
   17.175000     25.348581
   17.189000     25.218960
   17.204000     25.068088
   17.219000     25.044713
   17.234000     25.280583
   17.249000     25.158398
   17.264000     25.029838
   17.279000     25.025589
   17.294000     24.849218
   17.309000     24.807781
   17.323000     24.874717
   17.338000     24.891716
   17.353000     24.725970
   17.368000     24.766345
   17.383000     24.632472
   17.398000     24.645221
   17.413000     24.566599
   17.428000     24.635660
   17.443000     24.668597
   17.457000     24.584661
   17.472000     24.616535
   17.487000     24.486913
   17.502000     24.503912
   17.517000     24.395539
   17.532000     24.389165
   17.547000     24.288229
   17.562000     24.362603
   17.577000     24.435914
   17.591000     24.374290
   17.606000     24.419977
   17.621000     24.390227
   17.636000     24.399790
   17.651000     24.378540
   17.666000     24.338166
   17.681000     24.275479
   17.696000     24.208543
   17.711000     24.320104
   17.726000     24.253168
   17.740000     24.257417
   17.755000     24.247856
   17.770000     24.336041
   17.785000     24.317979
   17.800000     24.275479
   17.815000     24.234043
   17.830000     24.207481
   17.845000     24.167107
   17.860000     24.287167
   17.875000     24.258480
   17.889000     24.210668
   17.904000     24.091671
   17.919000     24.098046
   17.934000     24.083172
   17.949000     24.113984
   17.964000     24.154357
   17.979000     24.241480
   17.994000     24.215981
   18.009000     24.160732
   18.024000     24.074671
   18.038000     24.069359
   18.053000     24.106546
   18.068000     24.230856
   18.083000     24.174544
   18.098000     24.254230
   18.113000     24.283980
   18.128000     24.277604
   18.143000     24.210668
   18.158000     24.161795
   18.173000     24.240418
   18.188000     24.258480
   18.202000     24.241480
   18.217000     24.390227
   18.232000     24.320104
   18.247000     24.365791
   18.262000     24.451851
   18.277000     24.530475
   18.292000     24.535787
   18.307000     24.532600
   18.322000     24.625035
   18.337000     24.595285
   18.352000     24.470976
   18.366000     24.618660
   18.381000     24.567661
   18.396000     24.558098
   18.411000     24.543224
   18.426000     24.594223
   18.441000     24.513475
   18.456000     24.465663
   18.471000     24.504975
   18.486000     24.696220
   18.501000     24.475225
   18.516000     24.565536
   18.530000     24.665409
   18.545000     24.553849
   18.560000     24.724907
   18.575000     24.695158
   18.590000     24.592098
   18.605000     24.738720
   18.620000     24.717471
   18.635000     24.606973
   18.650000     24.717471
   18.665000     24.671784
   18.680000     24.708970
   18.695000     24.712157
   18.710000     24.725970
   18.724000     24.688783
   18.739000     24.796093
   18.754000     24.835405
   18.769000     24.840718
   18.784000     24.878966
   18.799000     24.878966
   18.814000     24.971402
   18.829000     25.023464
   18.844000     24.946965
   18.859000     25.058525
   18.874000     24.926778
   18.889000     25.068088
   18.903000     25.132899
   18.918000     25.131836
   18.933000     25.034089
   18.948000     25.088275
   18.963000     25.105275
   18.978000     25.092525
   18.993000     25.080837
   19.008000     25.099963
   19.023000     25.098899
   19.038000     25.019214
   19.053000     25.095712
   19.068000     25.157336
   19.083000     25.103150
   19.098000     25.072338
   19.112000     25.257209
   19.127000     25.214709
   19.142000     25.261458
   19.157000     25.228522
   19.172000     25.076587
   19.187000     25.237022
   19.202000     25.316707
   19.217000     25.261458
   19.232000     25.211522
   19.247000     25.277396
   19.262000     25.135024
   19.277000     25.309270
   19.292000     25.390018
   19.307000     25.400644
   19.321000     25.481391
   19.336000     25.245521
   19.351000     25.373019
   19.366000     25.374081
   19.381000     25.375144
   19.396000     25.286958
   19.411000     25.238084
   19.426000     25.284834
   19.441000     25.318833
   19.456000     25.210460
   19.471000     25.306083
   19.486000     25.446329
   19.501000     25.268896
   19.516000     25.208335
   19.531000     25.267834
   19.545000     25.242334
   19.560000     25.222147
   19.575000     25.532390
   19.590000     25.302896
   19.605000     25.107399
   19.620000     25.213647
   19.635000     25.082963
   19.650000     25.305020
   19.665000     25.277396
   19.680000     25.310332
   19.695000     25.277396
   19.710000     25.195585
   19.725000     25.179648
   19.740000     25.156273
   19.755000     25.173273
   19.770000     25.213647
   19.785000     25.034089
   19.799000     25.071275
   19.814000     25.154149
   19.829000     25.057463
   19.844000     25.092525
   19.859000     24.973527
   19.874000     24.985215
   19.889000     25.125461
   19.904000     24.858780
   19.919000     24.846030
   19.934000     24.948027
   19.949000     24.923591
   19.964000     24.969278
   19.979000     24.937403
   19.994000     25.002214
   20.009000     24.898092
   20.024000     24.788656
   20.039000     24.850280
   20.054000     24.703658
   20.068000     24.615473
   20.083000     24.578285
   20.098000     24.525162
   20.113000     24.578285
   20.128000     24.670721
   20.143000     24.612285
   20.158000     24.603785
   20.173000     24.648410
   20.188000     24.569786
   20.203000     24.502850
   20.218000     24.416789
   20.233000     24.435914
   20.248000     24.582536
   20.263000     24.534724
   20.278000     24.557036
   20.293000     24.328604
   20.308000     24.365791
   20.323000     24.305229
   20.338000     24.316917
   20.353000     24.094859
   20.368000     24.078922
   20.382000     24.143732
   20.397000     24.050235
   20.412000     24.020485
   20.427000     23.878114
   20.442000     23.866426
   20.457000     23.804802
   20.472000     23.727242
   20.487000     23.866426
   20.502000     23.648618
   20.517000     23.538120
   20.532000     23.540245
   20.547000     23.611432
   20.562000     23.503059
   20.577000     23.548745
   20.592000     23.373436
   20.607000     23.445685
   20.622000     23.495622
   20.637000     23.397874
   20.652000     23.248064
   20.667000     23.276751
   20.682000     23.155628
   20.697000     23.084443
   20.712000     23.046194
   20.727000     22.932508
   20.742000     22.984570
   20.757000     22.941009
   20.771000     22.863447
   20.786000     22.757200
   20.801000     22.802886
   20.816000     22.878322
   20.831000     22.695576
   20.846000     22.626515
   20.861000     22.633952
   20.876000     22.448019
   20.891000     22.343896
   20.906000     22.372583
   20.921000     22.330084
   20.936000     22.221712
   20.951000     22.267397
   20.966000     22.176025
   20.981000     22.168588
   20.996000     22.176025
   21.011000     22.136713
   21.026000     22.094214
   21.041000     22.054903
   21.056000     22.003904
   21.071000     21.890218
   21.086000     21.808408
   21.101000     21.862594
   21.116000     21.708535
   21.131000     21.613974
   21.146000     21.683036
   21.161000     21.649037
   21.176000     21.568288
   21.191000     21.552351
   21.206000     21.423791
   21.221000     21.318606
   21.236000     21.309043
   21.251000     21.375979
   21.266000     21.303731
   21.281000     21.188983
   21.296000     21.106110
   21.310000     21.119922
   21.325000     20.959488
   21.340000     21.051924
   21.355000     21.151797
   21.370000     20.928677
   21.385000     20.872365
   21.400000     20.949926
   21.415000     20.814992
   21.430000     20.672619
   21.445000     20.700244
   21.460000     20.783117
   21.475000     20.648183
   21.490000     20.625870
   21.505000     20.507935
   21.520000     20.363439
   21.535000     20.451624
   21.550000     20.310315
   21.565000     20.423999
   21.580000     20.246566
   21.595000     20.183880
   21.610000     20.224254
   21.625000     20.204067
   21.640000     20.137131
   21.655000     20.063820
   21.670000     19.931010
   21.685000     20.051070
   21.700000     20.067007
   21.715000     19.938447
   21.730000     19.796076
   21.745000     19.778014
   21.760000     19.864074
   21.775000     19.800326
   21.790000     19.635641
   21.805000     19.527269
   21.820000     19.504957
   21.835000     19.521957
   21.850000     19.453958
   21.865000     19.570830
   21.880000     19.525144
   21.895000     19.382772
   21.910000     19.321149
   21.925000     19.336023
   21.940000     19.235087
   21.955000     19.223401
   21.970000     19.107591
   21.985000     19.068278
   22.000000     19.024717
