# Supplementary material for: Changing the game of time resolved X-ray diffraction on the mechanochemistry playground by downsizing
Source: Nat Commun. 2021 Oct 21;12:6134. doi: 10.1038/s41467-021-26264-1 (PMC8531352; doi:10.1038/s41467-021-26264-1)
Supplement: Supplementary file 3 — Source Data. [file 41467_2021_26264_MOESM3_ESM.zip › PXRD_raw_data/reactionIIIa_cocrystal_FormI_normalized/000058.xy]

    3.140900     20.393162
    3.155600     20.211573
    3.170400     20.215748
    3.185100     20.617537
    3.199800     20.863829
    3.214500     20.847132
    3.229300     20.990106
    3.244000     21.246833
    3.258700     21.368936
    3.273500     21.500430
    3.288200     21.598529
    3.302900     21.769681
    3.317600     22.183994
    3.332400     22.470986
    3.347100     22.642138
    3.361800     22.791375
    3.376500     23.113850
    3.391300     23.654439
    3.406000     24.201291
    3.420700     24.582207
    3.435400     24.280604
    3.450200     23.676355
    3.464900     23.566776
    3.479600     23.627305
    3.494400     23.789065
    3.509100     23.784891
    3.523800     23.990481
    3.538500     24.557161
    3.553300     24.539420
    3.568000     24.474715
    3.582700     24.848328
    3.597400     24.852502
    3.612200     25.304384
    3.626900     25.599726
    3.641600     25.542328
    3.656400     25.722872
    3.671100     25.927419
    3.685800     26.050565
    3.700500     26.233196
    3.715300     26.479488
    3.730000     26.644378
    3.744700     26.846839
    3.759500     27.275762
    3.774200     27.370731
    3.788900     27.396820
    3.803600     27.556493
    3.818400     27.789218
    3.833100     28.087690
    3.847800     28.324589
    3.862600     28.469651
    3.877300     28.657500
    3.892000     28.887094
    3.906700     29.305581
    3.921500     29.150083
    3.936200     29.499693
    3.950900     29.629100
    3.965700     29.590486
    3.980400     29.550830
    3.995100     29.845127
    4.009800     30.309533
    4.024600     30.424330
    4.039300     30.636183
    4.054000     31.290525
    4.068800     31.499247
    4.083500     31.650570
    4.098200     31.685009
    4.113000     31.792501
    4.127700     32.233948
    4.142400     32.622170
    4.157100     32.986390
    4.171900     33.123103
    4.186600     33.321389
    4.201300     33.890155
    4.216100     34.465183
    4.230800     34.548673
    4.245500     34.970291
    4.260300     35.281285
    4.275000     35.386691
    4.289700     35.560972
    4.304500     35.850052
    4.319200     35.627764
    4.333900     35.875099
    4.348600     36.361421
    4.363400     36.580579
    4.378100     36.558663
    4.392800     37.130561
    4.407600     37.313192
    4.422300     37.168131
    4.437000     37.459297
    4.451800     37.963361
    4.466500     38.067722
    4.481200     38.347409
    4.496000     38.627096
    4.510700     38.994446
    4.525400     39.222996
    4.540200     39.384756
    4.554900     39.616437
    4.569600     39.832464
    4.584400     40.133023
    4.599100     40.314612
    4.613800     40.711183
    4.628600     41.134888
    4.643300     41.355089
    4.658000     41.446927
    4.672700     41.596163
    4.687500     42.220241
    4.702200     42.589679
    4.716900     42.880846
    4.731700     43.217932
    4.746400     43.302464
    4.761100     43.721994
    4.775900     44.335637
    4.790600     44.324157
    4.805300     44.572536
    4.820100     45.082860
    4.834800     45.506566
    4.849500     45.793558
    4.864300     46.406157
    4.879000     47.049019
    4.893700     47.229563
    4.908500     47.562475
    4.923200     48.034186
    4.938000     48.365010
    4.952700     48.630087
    4.967400     49.139369
    4.982200     49.488977
    4.996900     50.084878
    5.011600     50.174628
    5.026400     50.295687
    5.041100     50.873846
    5.055800     51.539668
    5.070600     52.082345
    5.085300     52.489353
    5.100000     52.595801
    5.114800     52.962108
    5.129500     53.267885
    5.144200     53.906574
    5.159000     54.292708
    5.173700     55.015930
    5.188400     55.718278
    5.203200     55.942655
    5.217900     56.297482
    5.232700     57.192898
    5.247400     57.668784
    5.262100     58.181195
    5.276900     58.485930
    5.291600     59.286377
    5.306300     59.783135
    5.321100     60.180750
    5.335800     60.471917
    5.350500     60.975980
    5.365300     61.542660
    5.380000     62.318061
    5.394800     63.045457
    5.409500     63.519255
    5.424200     64.093240
    5.439000     64.372927
    5.453700     64.926040
    5.468400     65.398795
    5.483200     65.842328
    5.497900     66.373525
    5.512600     67.106139
    5.527400     67.729174
    5.542100     68.461786
    5.556900     69.191269
    5.571600     69.381206
    5.586300     70.134691
    5.601100     71.030108
    5.615800     71.393284
    5.630600     71.732457
    5.645300     72.638310
    5.660000     73.188291
    5.674800     73.780018
    5.689500     74.420793
    5.704200     74.983299
    5.719000     75.416396
    5.733700     75.441443
    5.748500     75.950724
    5.763200     76.543494
    5.777900     76.840923
    5.792700     76.954676
    5.807400     78.184048
    5.822200     78.680805
    5.836900     79.205740
    5.851600     79.792248
    5.866400     80.094895
    5.881100     80.769066
    5.895900     81.647785
    5.910600     81.990089
    5.925300     82.174808
    5.940100     83.102576
    5.954800     83.507496
    5.969600     84.181668
    5.984300     85.542534
    5.999000     87.644361
    6.013800     89.029231
    6.028500     89.392406
    6.043300     89.208732
    6.058000     88.467769
    6.072700     88.077460
    6.087500     87.413724
    6.102200     87.457556
    6.117000     87.458599
    6.131700     87.588007
    6.146500     87.579658
    6.161200     87.678801
    6.175900     87.902133
    6.190700     88.286181
    6.205400     88.781896
    6.220200     89.024013
    6.234900     89.120025
    6.249600     89.134635
    6.264400     89.305787
    6.279100     89.052191
    6.293900     89.058452
    6.308600     89.475895
    6.323400     89.531207
    6.338100     89.699227
    6.352800     90.049880
    6.367600     89.620957
    6.382300     89.950737
    6.397100     90.248166
    6.411800     89.971610
    6.426600     89.822373
    6.441300     89.889164
    6.456000     89.808806
    6.470800     89.990395
    6.485500     89.968479
    6.500300     89.547904
    6.515000     89.702359
    6.529800     89.822373
    6.544500     89.679399
    6.559300     89.396581
    6.574000     89.293264
    6.588700     89.281784
    6.603500     89.296394
    6.618200     89.259868
    6.633000     89.114807
    6.647700     89.109589
    6.662500     88.954091
    6.677200     88.604482
    6.692000     88.470900
    6.706700     88.755805
    6.721500     88.463594
    6.736200     87.867694
    6.750900     87.725764
    6.765700     87.586963
    6.780400     88.015887
    6.795200     87.703847
    6.809900     87.299971
    6.824700     87.225874
    6.839400     87.134037
    6.854200     86.377421
    6.868900     85.839962
    6.883700     85.756473
    6.898400     85.381818
    6.913200     85.300416
    6.927900     85.111523
    6.942700     84.584501
    6.957400     84.512491
    6.972200     83.910329
    6.986900     83.881108
    7.001600     83.644209
    7.016400     83.558633
    7.031100     83.031611
    7.045900     82.501457
    7.060600     82.735225
    7.075400     82.429448
    7.090100     82.280212
    7.104900     82.134106
    7.119600     81.613346
    7.134400     81.287740
    7.149100     81.052928
    7.163900     80.730453
    7.178600     80.215953
    7.193400     80.110549
    7.208100     80.045846
    7.222900     80.060456
    7.237600     79.635707
    7.252400     79.156691
    7.267100     78.940663
    7.281900     78.512784
    7.296600     78.579575
    7.311400     78.249794
    7.326100     77.955497
    7.340900     77.870964
    7.355600     77.647632
    7.370400     76.998507
    7.385100     76.783524
    7.399900     76.670814
    7.414600     76.417218
    7.429400     76.275287
    7.444100     75.899587
    7.458900     75.281771
    7.473600     74.982255
    7.488400     74.741182
    7.503200     74.438535
    7.517900     74.346698
    7.532700     73.780018
    7.547400     73.417885
    7.562200     73.161157
    7.576900     72.793808
    7.591700     72.490117
    7.606400     72.237563
    7.621200     71.714716
    7.635900     71.424593
    7.650700     70.773380
    7.665400     70.330890
    7.680200     70.067901
    7.694900     69.379119
    7.709700     69.310240
    7.724400     69.503308
    7.739200     69.141176
    7.754000     68.683032
    7.768700     68.545276
    7.783500     68.091306
    7.798200     67.727086
    7.813000     67.672819
    7.827700     67.440094
    7.842500     67.426527
    7.857200     66.732527
    7.872000     66.703306
    7.886700     66.323432
    7.901500     65.585600
    7.916300     65.373748
    7.931000     64.892644
    7.945800     64.795588
    7.960500     64.420933
    7.975300     63.865733
    7.990000     63.922088
    8.004800     63.457682
    8.019600     63.051718
    8.034300     62.953619
    8.049100     62.618621
    8.063800     62.296146
    8.078600     62.286753
    8.093300     61.678329
    8.108100     61.141914
    8.122900     61.326633
    8.137600     61.211836
    8.152400     60.643069
    8.167100     60.423911
    8.181900     60.305984
    8.196600     59.887496
    8.211400     59.402218
    8.226200     59.168450
    8.240900     59.001472
    8.255700     58.779183
    8.270400     58.418095
    8.285200     58.086227
    8.300000     58.094576
    8.314700     57.920293
    8.329500     57.664609
    8.344200     57.268037
    8.359000     57.032183
    8.373800     56.674224
    8.388500     56.506204
    8.403300     56.404973
    8.418000     56.261999
    8.432800     55.843512
    8.447600     55.586784
    8.462300     55.415632
    8.477100     55.330056
    8.491800     55.172471
    8.506600     54.886523
    8.521400     54.808251
    8.536100     54.766507
    8.550900     54.331323
    8.565600     53.984844
    8.580400     53.802213
    8.595200     53.630018
    8.609900     53.122823
    8.624700     52.457001
    8.639500     52.243061
    8.654200     51.841272
    8.669000     51.675338
    8.683700     51.391476
    8.698500     51.396694
    8.713300     51.202583
    8.728000     50.979251
    8.742800     50.525281
    8.757600     50.304035
    8.772300     50.178803
    8.787100     49.906421
    8.801800     49.510893
    8.816600     49.085100
    8.831400     48.783497
    8.846100     48.613390
    8.860900     48.669744
    8.875700     48.335789
    8.890400     48.151071
    8.905200     47.974701
    8.920000     47.681447
    8.934700     47.452897
    8.949500     47.195125
    8.964300     47.090764
    8.979000     46.900827
    8.993800     46.856996
    9.008600     46.736980
    9.023300     46.417636
    9.038100     46.208914
    9.052900     45.778947
    9.067600     45.570226
    9.082400     45.375071
    9.097200     45.586924
    9.111900     45.482563
    9.126700     45.060945
    9.141500     44.937799
    9.156200     44.629934
    9.171000     44.398253
    9.185800     44.513050
    9.200500     44.500526
    9.215300     43.981853
    9.230100     43.504924
    9.244800     43.427697
    9.259600     43.101047
    9.274400     42.949724
    9.289100     42.870409
    9.303900     42.568807
    9.318700     42.503059
    9.333400     42.116924
    9.348200     42.099183
    9.363000     41.930118
    9.377800     41.734963
    9.392500     41.580509
    9.407300     41.540852
    9.422100     41.383266
    9.436800     40.979390
    9.451600     40.952256
    9.466400     40.617258
    9.481200     40.247821
    9.495900     40.092323
    9.510700     39.841857
    9.525500     39.639396
    9.540200     39.444241
    9.555000     39.373276
    9.569800     39.312747
    9.584600     39.025755
    9.599300     39.044540
    9.614100     38.806597
    9.628900     38.718933
    9.643600     38.403763
    9.658400     38.377673
    9.673200     38.357845
    9.688000     37.919529
    9.702700     37.680543
    9.717500     37.561571
    9.732300     37.623144
    9.747100     37.186916
    9.761800     37.198395
    9.776600     36.939580
    9.791400     36.737120
    9.806200     36.611887
    9.820900     36.438648
    9.835700     36.430299
    9.850500     36.263322
    9.865300     36.306110
    9.880000     36.046251
    9.894800     35.693511
    9.909600     35.777000
    9.924400     35.653854
    9.939100     35.217626
    9.953900     35.148747
    9.968700     35.125788
    9.983500     34.824185
    9.998200     34.862799
   10.013000     34.690603
   10.028000     34.642598
   10.043000     34.387957
   10.057000     34.205325
   10.072000     34.226197
   10.087000     34.052958
   10.102000     33.755529
   10.116000     33.615686
   10.131000     33.370438
   10.146000     33.311996
   10.161000     33.326607
   10.176000     33.311996
   10.190000     33.079271
   10.205000     32.903945
   10.220000     32.861157
   10.235000     32.686874
   10.249000     32.592949
   10.264000     32.621127
   10.279000     32.408231
   10.294000     32.266300
   10.309000     32.152546
   10.323000     31.997048
   10.338000     31.889556
   10.353000     31.906255
   10.368000     31.733015
   10.382000     31.596303
   10.397000     31.528468
   10.412000     31.448110
   10.427000     31.424107
   10.442000     31.342706
   10.456000     31.160074
   10.471000     31.219560
   10.486000     31.264435
   10.501000     31.336444
   10.516000     31.399061
   10.530000     31.242519
   10.545000     31.162162
   10.560000     31.280089
   10.575000     31.338531
   10.589000     31.144420
   10.604000     31.104763
   10.619000     31.115199
   10.634000     30.866821
   10.649000     30.836555
   10.663000     30.840730
   10.678000     30.553737
   10.693000     30.319969
   10.708000     30.355452
   10.722000     30.233350
   10.737000     30.161341
   10.752000     29.960967
   10.767000     29.728243
   10.782000     29.666670
   10.796000     29.305581
   10.811000     29.179304
   10.826000     29.153215
   10.841000     29.234616
   10.856000     29.231485
   10.870000     29.041548
   10.885000     28.830739
   10.900000     28.747250
   10.915000     28.711768
   10.930000     28.617843
   10.944000     28.602189
   10.959000     28.620973
   10.974000     28.591752
   10.989000     28.559400
   11.003000     28.383031
   11.018000     28.269277
   11.033000     28.229621
   11.048000     28.157612
   11.063000     28.147175
   11.077000     28.323546
   11.092000     28.386162
   11.107000     28.217097
   11.122000     28.155524
   11.137000     28.111693
   11.151000     28.094994
   11.166000     27.982285
   11.181000     28.079341
   11.196000     28.088733
   11.211000     28.043858
   11.225000     27.753734
   11.240000     27.666072
   11.255000     27.585714
   11.270000     27.665028
   11.284000     27.774607
   11.299000     27.684857
   11.314000     27.698424
   11.329000     27.813221
   11.344000     27.787130
   11.358000     27.823656
   11.373000     27.982285
   11.388000     27.845573
   11.403000     27.780868
   11.418000     27.710946
   11.432000     27.604499
   11.447000     27.690075
   11.462000     27.781912
   11.477000     27.679639
   11.492000     27.523098
   11.506000     27.493877
   11.521000     27.395777
   11.536000     27.558580
   11.551000     27.572147
   11.566000     27.478222
   11.580000     27.318550
   11.595000     27.278893
   11.610000     27.373861
   11.625000     27.266370
   11.640000     27.240279
   11.654000     27.379079
   11.669000     27.393689
   11.684000     27.368643
   11.699000     27.264282
   11.714000     27.319594
   11.728000     27.421867
   11.743000     27.256977
   11.758000     27.259064
   11.773000     27.434390
   11.788000     27.409344
   11.802000     27.490745
   11.817000     27.408300
   11.832000     27.405170
   11.847000     27.426041
   11.862000     27.406213
   11.876000     27.445870
   11.891000     27.521010
   11.906000     27.522054
   11.921000     27.650418
   11.936000     27.651461
   11.950000     27.836180
   11.965000     27.894622
   11.980000     27.888361
   11.995000     27.966631
   12.010000     28.005244
   12.024000     28.342331
   12.039000     28.365289
   12.054000     28.559400
   12.069000     28.731597
   12.084000     28.730553
   12.098000     28.894399
   12.113000     28.922577
   12.128000     28.843262
   12.143000     29.044679
   12.158000     28.995630
   12.172000     29.116688
   12.187000     29.338977
   12.202000     29.150083
   12.217000     28.938230
   12.232000     28.823434
   12.246000     28.776471
   12.261000     28.879789
   12.276000     28.852655
   12.291000     28.846393
   12.306000     28.752468
   12.320000     28.755599
   12.335000     28.844306
   12.350000     29.057203
   12.365000     29.070769
   12.380000     29.189741
   12.394000     29.244008
   12.409000     29.220005
   12.424000     29.472558
   12.439000     29.610315
   12.454000     29.783554
   12.468000     29.934878
   12.483000     30.164471
   12.498000     30.371106
   12.513000     30.178038
   12.528000     30.481728
   12.543000     30.411806
   12.557000     30.371106
   12.572000     30.529734
   12.587000     30.503644
   12.602000     30.446246
   12.617000     30.397196
   12.631000     30.556868
   12.646000     30.502601
   12.661000     30.336667
   12.676000     30.378411
   12.691000     30.700887
   12.705000     30.641401
   12.720000     30.527647
   12.735000     30.575653
   12.750000     30.598613
   12.765000     30.554781
   12.779000     30.662272
   12.794000     30.869951
   12.809000     30.840730
   12.824000     30.866821
   12.839000     31.098501
   12.854000     31.340619
   12.868000     31.358360
   12.883000     31.369840
   12.898000     31.482550
   12.913000     31.869728
   12.928000     31.832158
   12.942000     31.877034
   12.957000     32.077406
   12.972000     32.129587
   12.987000     32.186985
   13.002000     32.232904
   13.017000     32.207858
   13.031000     32.155678
   13.046000     32.394663
   13.061000     32.358137
   13.076000     32.555379
   13.091000     32.768276
   13.105000     32.694179
   13.120000     32.702528
   13.135000     32.837153
   13.150000     32.697310
   13.165000     32.690004
   13.179000     32.843416
   13.194000     33.073009
   13.209000     33.018742
   13.224000     32.931078
   13.239000     32.886204
   13.254000     32.894553
   13.268000     33.125190
   13.283000     33.235813
   13.298000     33.257728
   13.313000     33.279644
   13.328000     33.421575
   13.343000     33.629253
   13.357000     33.713785
   13.372000     33.767009
   13.387000     33.724222
   13.402000     33.828582
   13.417000     33.949641
   13.431000     34.236633
   13.446000     34.406742
   13.461000     34.346212
   13.476000     34.209499
   13.491000     34.418221
   13.506000     34.544498
   13.520000     34.486056
   13.535000     34.327427
   13.550000     34.569544
   13.565000     34.636335
   13.580000     34.620681
   13.595000     34.655120
   13.609000     34.629030
   13.624000     34.677036
   13.639000     34.777223
   13.654000     34.779309
   13.669000     34.792876
   13.683000     34.904543
   13.698000     34.928546
   13.713000     34.881584
   13.728000     35.053779
   13.743000     35.049604
   13.758000     35.135181
   13.772000     35.173794
   13.787000     35.282330
   13.802000     35.411737
   13.817000     35.403388
   13.832000     35.285460
   13.847000     35.344946
   13.861000     35.340772
   13.876000     35.407562
   13.891000     35.542188
   13.906000     35.494182
   13.921000     35.448264
   13.936000     35.580802
   13.950000     35.502531
   13.965000     35.430522
   13.980000     35.378341
   13.995000     35.302158
   14.010000     35.196754
   14.025000     35.166489
   14.039000     35.224930
   14.054000     35.337640
   14.069000     35.439914
   14.084000     35.497313
   14.099000     35.480615
   14.114000     35.455568
   14.128000     35.388777
   14.143000     35.374167
   14.158000     35.347033
   14.173000     35.462874
   14.188000     35.457656
   14.203000     35.436783
   14.217000     35.393995
   14.232000     35.539057
   14.247000     35.488964
   14.262000     35.382516
   14.277000     35.393995
   14.292000     35.345989
   14.306000     35.450350
   14.321000     35.596456
   14.336000     35.359556
   14.351000     35.340772
   14.366000     35.443046
   14.381000     35.260414
   14.395000     35.492095
   14.410000     35.338684
   14.425000     35.129962
   14.440000     35.291722
   14.455000     35.327204
   14.470000     35.284417
   14.484000     35.206146
   14.499000     35.378341
   14.514000     35.323030
   14.529000     35.491051
   14.544000     35.253108
   14.559000     35.108047
   14.573000     35.149791
   14.588000     35.142486
   14.603000     35.089262
   14.618000     35.047517
   14.633000     34.944200
   14.648000     34.851319
   14.662000     34.985944
   14.677000     34.824185
   14.692000     34.858624
   14.707000     34.976552
   14.722000     34.777223
   14.737000     34.655120
   14.752000     34.669731
   14.766000     34.662426
   14.781000     34.802269
   14.796000     34.562240
   14.811000     34.474576
   14.826000     34.511103
   14.841000     34.396306
   14.855000     34.501710
   14.870000     34.360823
   14.885000     34.171929
   14.900000     34.258549
   14.915000     34.366041
   14.930000     34.309686
   14.945000     34.146883
   14.959000     34.194889
   14.974000     34.051915
   14.989000     33.877632
   15.004000     33.849454
   15.019000     33.789969
   15.034000     33.911027
   15.048000     33.919376
   15.063000     33.967382
   15.078000     33.772227
   15.093000     33.634471
   15.108000     33.635515
   15.123000     33.581247
   15.138000     33.558288
   15.152000     33.502976
   15.167000     33.548895
   15.182000     33.301559
   15.197000     33.212853
   15.212000     33.380874
   15.227000     33.119972
   15.242000     32.968648
   15.256000     32.934209
   15.271000     32.884116
   15.286000     32.936296
   15.301000     32.755752
   15.316000     32.688961
   15.331000     32.712964
   15.345000     32.573121
   15.360000     32.591906
   15.375000     32.423884
   15.390000     32.406143
   15.405000     32.337265
   15.420000     32.292389
   15.435000     32.264213
   15.449000     32.130630
   15.464000     32.152546
   15.479000     32.083668
   15.494000     31.921908
   15.509000     31.885383
   15.524000     31.896862
   15.539000     31.754931
   15.553000     31.567081
   15.568000     31.615087
   15.583000     31.505508
   15.598000     31.458546
   15.613000     31.425150
   15.628000     31.255042
   15.643000     31.241476
   15.657000     31.235214
   15.672000     31.245651
   15.687000     31.156944
   15.702000     30.989966
   15.717000     30.843861
   15.732000     30.802116
   15.747000     30.770808
   15.761000     30.657054
   15.776000     30.515124
   15.791000     30.460856
   15.806000     30.325187
   15.821000     30.292835
   15.836000     30.304315
   15.851000     30.213521
   15.866000     30.149861
   15.880000     30.069503
   15.895000     29.986015
   15.910000     29.981840
   15.925000     29.772074
   15.940000     29.706327
   15.955000     29.730330
   15.970000     29.763726
   15.984000     29.637449
   15.999000     29.606140
   16.014000     29.557091
   16.029000     29.575876
   16.044000     29.320192
   16.059000     29.323323
   16.074000     29.255488
   16.088000     29.194959
   16.103000     29.251314
   16.118000     29.075988
   16.133000     28.972670
   16.148000     29.089554
   16.163000     28.924664
   16.178000     28.998760
   16.193000     29.037373
   16.207000     28.849524
   16.222000     28.766035
   16.237000     28.640803
   16.252000     28.563575
   16.267000     28.796300
   16.282000     28.553139
   16.297000     28.405990
   16.312000     28.356941
   16.326000     28.390336
   16.341000     28.251536
   16.356000     28.134652
   16.371000     28.056381
   16.386000     28.241100
   16.401000     27.985416
   16.416000     27.860183
   16.430000     28.024029
   16.445000     27.974980
   16.460000     27.786086
   16.475000     27.678595
   16.490000     27.677551
   16.505000     27.620153
   16.520000     27.686944
   16.535000     27.302896
   16.549000     27.307070
   16.564000     27.212102
   16.579000     27.120265
   16.594000     27.025296
   16.609000     26.876060
   16.624000     27.052429
   16.639000     26.978334
   16.654000     26.828054
   16.668000     26.868755
   16.683000     26.721606
   16.698000     26.735172
   16.713000     26.610983
   16.728000     26.416872
   16.743000     26.412697
   16.758000     26.568195
   16.773000     26.557759
   16.788000     26.327121
   16.802000     26.350081
   16.817000     26.456529
   16.832000     26.334427
   16.847000     26.085004
   16.862000     26.138228
   16.877000     25.983774
   16.892000     25.969164
   16.907000     25.992123
   16.921000     25.787575
   16.936000     25.852279
   16.951000     25.910721
   16.966000     25.844974
   16.981000     25.794881
   16.996000     25.598683
   17.011000     25.575723
   17.026000     25.508933
   17.041000     25.526673
   17.055000     25.488060
   17.070000     25.354478
   17.085000     25.346129
   17.100000     25.235507
   17.115000     25.282469
   17.130000     25.355521
   17.145000     25.141582
   17.160000     25.162454
   17.175000     25.170803
   17.189000     25.186456
   17.204000     25.064355
   17.219000     24.899465
   17.234000     24.972517
   17.249000     24.928685
   17.264000     24.977735
   17.279000     24.919293
   17.294000     24.844153
   17.309000     24.608297
   17.323000     24.600992
   17.338000     24.712658
   17.353000     24.597861
   17.368000     24.593687
   17.383000     24.654216
   17.398000     24.602036
   17.413000     24.523766
   17.428000     24.430884
   17.443000     24.381835
   17.457000     24.413142
   17.472000     24.354701
   17.487000     24.209639
   17.502000     24.327567
   17.517000     24.413142
   17.532000     24.367224
   17.547000     24.323392
   17.562000     24.267037
   17.577000     24.374529
   17.591000     24.334872
   17.606000     24.315044
   17.621000     24.281649
   17.636000     24.276430
   17.651000     24.390183
   17.666000     24.449669
   17.681000     24.275386
   17.696000     24.254514
   17.711000     24.213813
   17.726000     24.128237
   17.740000     24.016572
   17.755000     24.179374
   17.770000     24.127194
   17.785000     24.044748
   17.800000     24.080232
   17.815000     24.051011
   17.830000     24.094842
   17.845000     24.062490
   17.860000     24.156415
   17.875000     24.054141
   17.889000     24.135543
   17.904000     24.118845
   17.919000     24.099017
   17.934000     24.017615
   17.949000     24.116758
   17.964000     24.060403
   17.979000     24.023877
   17.994000     24.108409
   18.009000     24.216944
   18.024000     24.205464
   18.038000     24.144936
   18.053000     24.129281
   18.068000     24.091711
   18.083000     24.115714
   18.098000     24.136587
   18.113000     24.151197
   18.128000     24.216944
   18.143000     24.061447
   18.158000     24.180418
   18.173000     24.252427
   18.188000     24.247209
   18.202000     24.110496
   18.217000     24.206509
   18.232000     24.156415
   18.247000     24.295215
   18.262000     24.347395
   18.277000     24.293128
   18.292000     24.270168
   18.307000     24.353657
   18.322000     24.274343
   18.337000     24.288953
   18.352000     24.348439
   18.366000     24.318174
   18.381000     24.416274
   18.396000     24.328610
   18.411000     24.445495
   18.426000     24.351570
   18.441000     24.392271
   18.456000     24.406881
   18.471000     24.327567
   18.486000     24.307738
   18.501000     24.521678
   18.516000     24.629170
   18.530000     24.510199
   18.545000     24.436102
   18.560000     24.402707
   18.575000     24.487239
   18.590000     24.507067
   18.605000     24.550899
   18.620000     24.677176
   18.635000     24.603079
   18.650000     24.600992
   18.665000     24.622909
   18.680000     24.714746
   18.695000     24.810758
   18.710000     24.790929
   18.724000     24.691786
   18.739000     24.776319
   18.754000     24.895290
   18.769000     24.709528
   18.784000     24.770057
   18.799000     24.879636
   18.814000     24.815975
   18.829000     24.855633
   18.844000     24.813889
   18.859000     24.856677
   18.874000     24.783623
   18.889000     24.856677
   18.903000     24.969387
   18.918000     24.946427
   18.933000     25.072703
   18.948000     25.016349
   18.963000     24.974605
   18.978000     25.118622
   18.993000     25.010087
   19.008000     24.899465
   19.023000     24.977735
   19.038000     25.104012
   19.053000     25.142625
   19.068000     25.170803
   19.083000     25.088358
   19.098000     25.144713
   19.112000     25.212547
   19.127000     25.056006
   19.142000     25.135320
   19.157000     25.250117
   19.172000     25.168716
   19.187000     25.071660
   19.202000     24.987127
   19.217000     25.104012
   19.232000     25.051831
   19.247000     25.231332
   19.262000     25.177065
   19.277000     25.160367
   19.292000     25.105055
   19.307000     25.193762
   19.321000     25.134276
   19.336000     25.184370
   19.351000     25.066442
   19.366000     25.073747
   19.381000     25.077922
   19.396000     25.162454
   19.411000     25.240725
   19.426000     25.302298
   19.441000     25.288731
   19.456000     25.135320
   19.471000     25.190631
   19.486000     25.222983
   19.501000     25.145756
   19.516000     25.138451
   19.531000     25.166628
   19.545000     25.264728
   19.560000     25.149931
   19.575000     25.164541
   19.590000     25.054962
   19.605000     25.245943
   19.620000     25.227158
   19.635000     25.215678
   19.650000     25.137407
   19.665000     25.096707
   19.680000     25.067485
   19.695000     25.015305
   19.710000     24.997564
   19.725000     25.071660
   19.740000     25.076878
   19.755000     25.020523
   19.770000     24.973561
   19.785000     25.124884
   19.799000     25.083140
   19.814000     25.054962
   19.829000     25.044527
   19.844000     25.070616
   19.859000     25.066442
   19.874000     24.858763
   19.889000     24.941209
   19.904000     24.894247
   19.919000     24.818063
   19.934000     24.945384
   19.949000     24.882766
   19.964000     24.793016
   19.979000     24.727269
   19.994000     24.685525
   20.009000     24.746054
   20.024000     24.694917
   20.039000     24.624995
   20.054000     24.627082
   20.068000     24.667783
   20.083000     24.680307
   20.098000     24.666740
   20.113000     24.555073
   20.128000     24.469497
   20.143000     24.548812
   20.158000     24.554030
   20.173000     24.372442
   20.188000     24.483065
   20.203000     24.411056
   20.218000     24.333829
   20.233000     24.328610
   20.248000     24.213813
   20.263000     24.269125
   20.278000     24.216944
   20.293000     24.284779
   20.308000     24.147022
   20.323000     24.080232
   20.338000     24.044748
   20.353000     24.040575
   20.368000     23.996742
   20.382000     23.868379
   20.397000     23.794283
   20.412000     23.866292
   20.427000     23.910123
   20.442000     23.613739
   20.457000     23.598084
   20.472000     23.482244
   20.487000     23.553209
   20.502000     23.642960
   20.517000     23.597041
   20.532000     23.580342
   20.547000     23.529206
   20.562000     23.396668
   20.577000     23.280827
   20.592000     23.263085
   20.607000     23.291263
   20.622000     23.209861
   20.637000     23.244301
   20.652000     23.176466
   20.667000     23.144114
   20.682000     23.138896
   20.697000     22.993835
   20.712000     22.918695
   20.727000     22.813291
   20.742000     22.815378
   20.757000     22.767372
   20.771000     22.765284
   20.786000     22.739194
   20.801000     22.677621
   20.816000     22.584740
   20.831000     22.562825
   20.846000     22.612917
   20.861000     22.489771
   20.876000     22.359321
   20.891000     22.309227
   20.906000     22.156860
   20.921000     22.183994
   20.936000     22.241393
   20.951000     22.077546
   20.966000     21.949182
   20.981000     21.845865
   20.996000     21.979447
   21.011000     21.926222
   21.026000     21.802033
   21.041000     21.788466
   21.056000     21.808295
   21.071000     21.788466
   21.086000     21.686193
   21.101000     21.468079
   21.116000     21.599573
   21.131000     21.589137
   21.146000     21.499387
   21.161000     21.472252
   21.176000     21.487907
   21.191000     21.325104
   21.206000     21.306319
   21.221000     21.342845
   21.236000     21.206132
   21.251000     21.223874
   21.266000     21.214481
   21.281000     21.193610
   21.296000     21.185261
   21.310000     21.020370
   21.325000     20.913923
   21.340000     20.965059
   21.355000     20.866960
   21.370000     20.858611
   21.385000     20.859654
   21.400000     20.694764
   21.415000     20.658238
   21.430000     20.644671
   21.445000     20.432818
   21.460000     20.439080
   21.475000     20.367071
   21.490000     20.328458
   21.505000     20.219922
   21.520000     20.277320
   21.535000     20.213661
   21.550000     20.136434
   21.565000     20.141652
   21.580000     20.091558
   21.595000     20.157306
   21.610000     20.163567
   21.625000     20.074861
   21.640000     19.973630
   21.655000     20.008069
   21.670000     19.938148
   21.685000     19.866138
   21.700000     19.744037
   21.715000     19.798304
   21.730000     19.711685
   21.745000     19.713772
   21.760000     19.676202
   21.775000     19.447652
   21.790000     19.550969
   21.805000     19.494614
   21.820000     19.377729
   21.835000     19.392340
   21.850000     19.402777
   21.865000     19.454957
   21.880000     19.259802
   21.895000     19.254584
   21.910000     19.179445
   21.925000     19.173182
   21.940000     19.154397
   21.955000     19.112653
   21.970000     19.045862
   21.985000     18.915411
   22.000000     18.972810
