# Supplementary material for: Changing the game of time resolved X-ray diffraction on the mechanochemistry playground by downsizing
Source: Nat Commun. 2021 Oct 21;12:6134. doi: 10.1038/s41467-021-26264-1 (PMC8531352; doi:10.1038/s41467-021-26264-1)
Supplement: Supplementary file 3 — Source Data. [file 41467_2021_26264_MOESM3_ESM.zip › PXRD_raw_data/reactionIIIa_cocrystal_FormI_normalized/000289.xy]

    3.140900     20.353286
    3.155600     20.481096
    3.170400     20.541752
    3.185100     20.724803
    3.199800     21.003170
    3.214500     21.188387
    3.229300     20.921935
    3.244000     21.309698
    3.258700     21.526327
    3.273500     21.750536
    3.288200     22.148050
    3.302900     22.133969
    3.317600     21.968248
    3.332400     22.572640
    3.347100     22.683121
    3.361800     22.870504
    3.376500     23.234439
    3.391300     23.454316
    3.406000     23.798755
    3.420700     24.095535
    3.435400     23.857244
    3.450200     23.679609
    3.464900     23.630868
    3.479600     23.737016
    3.494400     24.178937
    3.509100     24.315412
    3.523800     24.524459
    3.538500     24.571034
    3.553300     24.459471
    3.568000     24.576450
    3.582700     24.677181
    3.597400     24.977211
    3.612200     25.237165
    3.626900     25.408301
    3.641600     25.576188
    3.656400     25.838308
    3.671100     25.694250
    3.685800     26.140504
    3.700500     26.566177
    3.715300     26.629000
    3.730000     27.210646
    3.744700     27.264803
    3.759500     27.183568
    3.774200     27.469517
    3.788900     27.656900
    3.803600     27.872445
    3.818400     28.136731
    3.833100     28.132398
    3.847800     28.221215
    3.862600     28.368523
    3.877300     28.525579
    3.892000     28.741124
    3.906700     28.967499
    3.921500     29.213372
    3.936200     29.514486
    3.950900     29.734363
    3.965700     29.939076
    3.980400     30.138374
    3.995100     30.150288
    4.009800     30.327923
    4.024600     30.726519
    4.039300     30.817503
    4.054000     30.934482
    4.068800     31.092620
    4.083500     31.305999
    4.098200     31.869231
    4.113000     31.975380
    4.127700     32.007874
    4.142400     32.445463
    4.157100     32.892799
    4.171900     33.469030
    4.186600     33.679160
    4.201300     33.908785
    4.216100     34.068007
    4.230800     34.678897
    4.245500     35.034168
    4.260300     35.194472
    4.275000     35.315783
    4.289700     35.584402
    4.304500     35.879016
    4.319200     35.901763
    4.333900     36.188794
    4.348600     36.692455
    4.363400     36.840845
    4.378100     37.071554
    4.392800     37.032561
    4.407600     37.368335
    4.422300     37.740934
    4.437000     38.024717
    4.451800     38.177440
    4.466500     38.431978
    4.481200     38.652939
    4.496000     38.777499
    4.510700     39.052618
    4.525400     39.298490
    4.540200     39.232418
    4.554900     39.677589
    4.569600     39.954873
    4.584400     39.987367
    4.599100     40.286313
    4.613800     40.423872
    4.628600     40.722819
    4.643300     41.315297
    4.658000     41.587165
    4.672700     41.586082
    4.687500     42.406019
    4.702200     42.789451
    4.716900     42.886933
    4.731700     43.485910
    4.746400     44.033978
    4.761100     44.245191
    4.775900     44.317762
    4.790600     44.696861
    4.805300     45.038049
    4.820100     45.423648
    4.834800     45.684684
    4.849500     45.593701
    4.864300     46.245751
    4.879000     46.864224
    4.893700     47.426374
    4.908500     47.824969
    4.923200     47.833634
    4.938000     48.395784
    4.952700     48.853952
    4.967400     49.087910
    4.982200     49.419352
    4.996900     50.074651
    5.011600     50.452667
    5.026400     50.866426
    5.041100     51.349507
    5.055800     51.652786
    5.070600     52.152114
    5.085300     52.422899
    5.100000     52.592952
    5.114800     53.111776
    5.129500     53.708586
    5.144200     54.350888
    5.159000     54.978026
    5.173700     55.530427
    5.188400     55.570504
    5.203200     56.182478
    5.217900     56.623316
    5.232700     57.228791
    5.247400     57.527738
    5.262100     57.986990
    5.276900     58.887080
    5.291600     59.078795
    5.306300     59.204439
    5.321100     60.174933
    5.335800     60.676427
    5.350500     61.364220
    5.365300     61.991359
    5.380000     62.812378
    5.394800     62.949938
    5.409500     63.454682
    5.424200     64.022246
    5.439000     64.962412
    5.453700     65.584134
    5.468400     65.940487
    5.483200     66.557878
    5.497900     66.986801
    5.512600     67.461216
    5.527400     68.118683
    5.542100     68.421961
    5.556900     69.166078
    5.571600     69.804048
    5.586300     70.241637
    5.601100     70.449600
    5.615800     71.133061
    5.630600     71.819773
    5.645300     72.627795
    5.660000     73.501889
    5.674800     73.506222
    5.689500     74.118195
    5.704200     74.821153
    5.719000     75.252244
    5.733700     75.760236
    5.748500     76.118756
    5.763200     76.889951
    5.777900     77.494343
    5.792700     78.356522
    5.807400     78.690130
    5.822200     79.112554
    5.836900     79.979066
    5.851600     80.099296
    5.866400     80.490308
    5.881100     80.910567
    5.895900     81.735920
    5.910600     82.447543
    5.925300     83.116923
    5.940100     84.265052
    5.954800     85.613562
    5.969600     87.190614
    5.984300     88.043045
    5.999000     88.523959
    6.013800     89.525863
    6.028500     89.610348
    6.043300     88.843486
    6.058000     88.820740
    6.072700     87.954228
    6.087500     87.614121
    6.102200     87.748431
    6.117000     87.688858
    6.131700     88.215264
    6.146500     88.709177
    6.161200     88.883561
    6.175900     88.356073
    6.190700     88.262923
    6.205400     89.053615
    6.220200     89.394803
    6.234900     89.315734
    6.249600     89.404552
    6.264400     89.474956
    6.279100     89.779318
    6.293900     89.981866
    6.308600     90.488775
    6.323400     90.653413
    6.338100     91.389948
    6.352800     92.252127
    6.367600     93.465244
    6.382300     96.356146
    6.397100    100.246785
    6.411800    103.385725
    6.426600    103.556861
    6.441300    101.538971
    6.456000     98.431442
    6.470800     94.890656
    6.485500     92.877100
    6.500300     92.437345
    6.515000     92.399435
    6.529800     92.510998
    6.544500     93.829180
    6.559300     96.109190
    6.574000     98.192068
    6.588700     99.634811
    6.603500    100.422254
    6.618200     98.502929
    6.633000     96.591187
    6.647700     93.974321
    6.662500     92.277040
    6.677200     90.802886
    6.692000     89.891965
    6.706700     89.314652
    6.721500     89.210670
    6.736200     88.768749
    6.750900     88.591114
    6.765700     88.292168
    6.780400     88.088537
    6.795200     87.813420
    6.809900     87.619537
    6.824700     87.492810
    6.839400     87.144038
    6.854200     86.783353
    6.868900     86.606801
    6.883700     86.133469
    6.898400     85.743538
    6.913200     85.599481
    6.927900     85.126149
    6.942700     84.820703
    6.957400     84.719971
    6.972200     84.936599
    6.986900     84.438354
    7.001600     83.859958
    7.016400     83.833962
    7.031100     83.841545
    7.045900     83.279395
    7.060600     82.789815
    7.075400     82.860219
    7.090100     82.507116
    7.104900     82.071693
    7.119600     81.445639
    7.134400     81.023214
    7.149100     80.849912
    7.163900     80.809835
    7.178600     80.658196
    7.193400     80.124208
    7.208100     79.647626
    7.222900     79.407168
    7.237600     79.341098
    7.252400     79.520898
    7.267100     79.343263
    7.281900     79.116887
    7.296600     78.985827
    7.311400     78.520077
    7.326100     78.445341
    7.340900     78.013168
    7.355600     77.903770
    7.370400     77.487845
    7.385100     77.302627
    7.399900     77.295046
    7.414600     76.416619
    7.429400     76.339716
    7.444100     76.231402
    7.458900     76.014774
    7.473600     76.106841
    7.488400     76.251981
    7.503200     76.290975
    7.517900     76.259564
    7.532700     75.608597
    7.547400     75.044281
    7.562200     74.657599
    7.576900     74.158272
    7.591700     73.557129
    7.606400     73.120623
    7.621200     72.932157
    7.635900     72.581220
    7.650700     71.764532
    7.665400     71.139561
    7.680200     70.698723
    7.694900     70.102995
    7.709700     69.701150
    7.724400     69.400038
    7.739200     69.121670
    7.754000     68.998192
    7.768700     68.517278
    7.783500     68.328812
    7.798200     68.112183
    7.813000     67.656181
    7.827700     67.635602
    7.842500     67.360485
    7.857200     67.032293
    7.872000     66.836244
    7.886700     66.184194
    7.901500     65.674035
    7.916300     65.218033
    7.931000     65.056645
    7.945800     64.954831
    7.960500     64.543237
    7.975300     64.243207
    7.990000     63.808868
    8.004800     63.555413
    8.019600     63.397275
    8.034300     63.384277
    8.049100     63.080998
    8.063800     62.424615
    8.078600     62.060680
    8.093300     62.000024
    8.108100     62.310885
    8.122900     62.602249
    8.137600     62.255645
    8.152400     61.659918
    8.167100     61.388049
    8.181900     61.122681
    8.196600     60.639600
    8.211400     60.080700
    8.226200     59.657191
    8.240900     59.614949
    8.255700     59.508802
    8.270400     59.326834
    8.285200     58.835089
    8.300000     58.397500
    8.314700     58.655287
    8.329500     58.290269
    8.344200     57.584061
    8.359000     57.161637
    8.373800     56.929845
    8.388500     56.669891
    8.403300     56.628732
    8.418000     56.171647
    8.432800     56.096911
    8.447600     55.882448
    8.462300     55.539093
    8.477100     55.220650
    8.491800     55.044098
    8.506600     54.982359
    8.521400     55.072259
    8.536100     54.767897
    8.550900     54.323810
    8.565600     54.139676
    8.580400     53.841813
    8.595200     53.862392
    8.609900     53.640349
    8.624700     53.300242
    8.639500     53.034873
    8.654200     52.599451
    8.669000     52.451060
    8.683700     52.136950
    8.698500     51.618126
    8.713300     51.610543
    8.728000     51.569384
    8.742800     51.384168
    8.757600     51.365755
    8.772300     51.073306
    8.787100     50.859927
    8.801800     50.212210
    8.816600     49.448596
    8.831400     49.413936
    8.846100     49.072747
    8.860900     48.780299
    8.875700     48.561505
    8.890400     48.303717
    8.905200     47.982024
    8.920000     48.000437
    8.934700     47.640835
    8.949500     47.302895
    8.964300     47.164254
    8.979000     47.197830
    8.993800     47.012614
    9.008600     46.633515
    9.023300     46.462378
    9.038100     46.311822
    9.052900     45.887231
    9.067600     45.814661
    9.082400     45.706347
    9.097200     45.525462
    9.111900     45.460474
    9.126700     45.383571
    9.141500     45.362992
    9.156200     44.773763
    9.171000     45.058629
    9.185800     44.708775
    9.200500     44.254939
    9.215300     43.906168
    9.230100     43.527069
    9.244800     43.516238
    9.259600     43.423087
    9.274400     43.355933
    9.289100     43.113310
    9.303900     42.976834
    9.318700     42.603150
    9.333400     42.369192
    9.348200     42.190474
    9.363000     41.940269
    9.377800     41.842787
    9.392500     41.691147
    9.407300     41.452856
    9.422100     41.462604
    9.436800     41.231895
    9.451600     40.869043
    9.466400     40.776976
    9.481200     40.682743
    9.495900     40.864711
    9.510700     40.578762
    9.525500     40.247321
    9.540200     40.009030
    9.555000     39.799984
    9.569800     39.504286
    9.584600     39.293074
    9.599300     39.411136
    9.614100     39.255164
    9.628900     38.943220
    9.643600     38.820825
    9.658400     38.656188
    9.673200     38.489385
    9.688000     38.257592
    9.702700     38.140613
    9.717500     37.884993
    9.732300     37.890407
    9.747100     37.583879
    9.761800     37.139791
    9.776600     37.128961
    9.791400     37.126794
    9.806200     37.043392
    9.820900     36.668626
    9.835700     36.542982
    9.850500     36.709785
    9.865300     36.847344
    9.880000     36.567893
    9.894800     36.341518
    9.909600     36.029573
    9.924400     35.896347
    9.939100     35.802114
    9.953900     35.597400
    9.968700     35.347195
    9.983500     35.161978
    9.998200     35.010339
   10.013000     34.827288
   10.028000     34.676731
   10.043000     34.626906
   10.057000     34.329043
   10.072000     34.139493
   10.087000     34.256472
   10.102000     33.998685
   10.116000     33.632584
   10.131000     33.632584
   10.146000     33.596840
   10.161000     33.488526
   10.176000     33.319556
   10.190000     33.382379
   10.205000     33.213409
   10.220000     32.970786
   10.235000     32.783403
   10.249000     32.759573
   10.264000     32.613349
   10.279000     32.531030
   10.294000     32.525615
   10.309000     32.454128
   10.323000     32.349063
   10.338000     32.347979
   10.353000     32.434631
   10.368000     32.728162
   10.382000     32.636095
   10.397000     32.352312
   10.412000     32.324150
   10.427000     32.044701
   10.442000     31.720842
   10.456000     31.721925
   10.471000     31.652604
   10.486000     31.505297
   10.501000     31.492299
   10.516000     31.383985
   10.530000     31.262674
   10.545000     31.200934
   10.560000     31.134863
   10.575000     31.294084
   10.589000     31.230179
   10.604000     31.213932
   10.619000     31.403482
   10.634000     31.222597
   10.649000     31.018967
   10.663000     30.799090
   10.678000     30.782842
   10.693000     30.572713
   10.708000     30.505558
   10.722000     30.043058
   10.737000     29.927162
   10.752000     29.909831
   10.767000     29.782021
   10.782000     29.655294
   10.796000     29.575141
   10.811000     29.473325
   10.826000     29.531816
   10.841000     29.371511
   10.856000     29.225286
   10.870000     29.094227
   10.885000     28.996744
   10.900000     28.847271
   10.915000     28.932839
   10.930000     28.979414
   10.944000     28.774700
   10.959000     28.695631
   10.974000     28.808278
   10.989000     28.681550
   11.003000     28.592733
   11.018000     28.688049
   11.033000     28.673969
   11.048000     28.702130
   11.063000     28.576486
   11.077000     28.649056
   11.092000     28.813693
   11.107000     28.870017
   11.122000     29.079063
   11.137000     29.332517
   11.151000     29.517735
   11.166000     29.683455
   11.181000     29.787436
   11.196000     29.780938
   11.211000     29.908749
   11.225000     29.864339
   11.240000     29.648795
   11.255000     29.533982
   11.270000     29.181962
   11.284000     29.029238
   11.299000     28.857019
   11.314000     28.705379
   11.329000     28.391269
   11.344000     28.210385
   11.358000     28.170308
   11.373000     28.050080
   11.388000     28.092322
   11.403000     28.010004
   11.418000     28.124816
   11.432000     28.239630
   11.447000     28.358775
   11.462000     28.266708
   11.477000     28.668553
   11.492000     29.057400
   11.506000     29.303273
   11.521000     29.641213
   11.536000     29.730030
   11.551000     29.803684
   11.566000     29.841594
   11.580000     30.049557
   11.595000     30.126459
   11.610000     30.331172
   11.625000     30.560799
   11.640000     30.552133
   11.654000     30.505558
   11.669000     30.445986
   11.684000     30.119961
   11.699000     29.525316
   11.714000     29.171130
   11.728000     28.826691
   11.743000     28.633892
   11.758000     28.385853
   11.773000     28.051163
   11.788000     28.026251
   11.802000     28.089073
   11.817000     27.951514
   11.832000     28.019751
   11.847000     27.964512
   11.862000     27.928768
   11.876000     28.041415
   11.891000     28.077158
   11.906000     28.241796
   11.921000     28.354442
   11.936000     28.440010
   11.950000     28.370690
   11.965000     28.682634
   11.980000     28.658804
   11.995000     28.823442
   12.010000     28.983747
   12.024000     28.852687
   12.039000     28.783366
   12.054000     28.717294
   12.069000     28.776867
   12.084000     28.844022
   12.098000     29.019490
   12.113000     29.141885
   12.128000     29.059567
   12.143000     29.062816
   12.158000     29.122388
   12.172000     29.153800
   12.187000     29.259947
   12.202000     29.020573
   12.217000     28.929589
   12.232000     28.923091
   12.246000     29.217705
   12.261000     29.284860
   12.276000     29.346598
   12.291000     29.357430
   12.306000     29.488490
   12.320000     29.414836
   12.335000     29.300023
   12.350000     29.507986
   12.365000     29.551312
   12.380000     29.542647
   12.394000     29.650961
   12.409000     29.893584
   12.424000     30.126459
   12.439000     30.375582
   12.454000     30.657198
   12.468000     30.907404
   12.483000     31.181438
   12.498000     31.339576
   12.513000     31.361239
   12.528000     31.575701
   12.543000     31.580033
   12.557000     31.504213
   12.572000     31.374237
   12.587000     31.477135
   12.602000     31.541040
   12.617000     31.424061
   12.631000     31.659102
   12.646000     31.701345
   12.661000     31.682932
   12.676000     31.615778
   12.691000     31.666685
   12.705000     31.582200
   12.720000     31.576784
   12.735000     31.649354
   12.750000     31.822656
   12.765000     32.066363
   12.779000     32.187675
   12.794000     32.741160
   12.809000     33.319556
   12.824000     34.257556
   12.839000     35.267043
   12.854000     36.685956
   12.868000     38.656188
   12.883000     40.354552
   12.898000     41.250309
   12.913000     41.461521
   12.928000     41.341292
   12.942000     40.756396
   12.957000     39.828145
   12.972000     38.607446
   12.987000     37.460401
   13.002000     36.492074
   13.017000     35.704632
   13.031000     35.163061
   13.046000     34.748219
   13.061000     34.449271
   13.076000     34.094002
   13.091000     33.853544
   13.105000     33.977023
   13.120000     33.945612
   13.135000     33.903369
   13.150000     34.085337
   13.165000     34.038762
   13.179000     34.245642
   13.194000     34.518592
   13.209000     34.839202
   13.224000     35.556241
   13.239000     36.743362
   13.254000     37.850332
   13.268000     39.222670
   13.283000     40.330723
   13.298000     40.862545
   13.313000     40.918868
   13.328000     40.637252
   13.343000     40.123843
   13.357000     39.224837
   13.372000     38.039882
   13.387000     37.047725
   13.402000     36.187712
   13.417000     35.599567
   13.431000     35.242130
   13.446000     35.101322
   13.461000     35.062329
   13.476000     35.055830
   13.491000     34.830537
   13.506000     34.897692
   13.520000     34.872779
   13.535000     34.660484
   13.550000     34.838119
   13.565000     35.003839
   13.580000     35.219384
   13.595000     35.049331
   13.609000     35.096989
   13.624000     35.036334
   13.639000     35.114319
   13.654000     35.152229
   13.669000     35.066662
   13.683000     35.311451
   13.698000     35.391603
   13.713000     35.510749
   13.728000     35.569238
   13.743000     35.751206
   13.758000     35.955920
   13.772000     35.998162
   13.787000     36.162800
   13.802000     36.234287
   13.817000     36.107560
   13.832000     36.149802
   13.847000     36.207208
   13.861000     36.067483
   13.876000     36.158467
   13.891000     36.030656
   13.906000     35.883349
   13.921000     35.902845
   13.936000     35.805363
   13.950000     35.721961
   13.965000     35.855187
   13.980000     35.854105
   13.995000     35.711130
   14.010000     35.641809
   14.025000     35.650474
   14.039000     35.892015
   14.054000     35.786950
   14.069000     35.872518
   14.084000     35.832441
   14.099000     35.832441
   14.114000     35.769620
   14.128000     35.822693
   14.143000     35.980832
   14.158000     35.939672
   14.173000     35.660222
   14.188000     35.665638
   14.203000     35.633144
   14.217000     35.675386
   14.232000     35.713296
   14.247000     35.584402
   14.262000     35.681885
   14.277000     35.869268
   14.292000     35.847606
   14.306000     35.840024
   14.321000     35.827025
   14.336000     35.906096
   14.351000     35.935340
   14.366000     35.929924
   14.381000     36.174714
   14.395000     36.276529
   14.410000     36.264614
   14.425000     36.356681
   14.440000     36.439000
   14.455000     36.411922
   14.470000     36.312273
   14.484000     36.355599
   14.499000     36.030656
   14.514000     35.775036
   14.529000     35.766370
   14.544000     35.561657
   14.559000     35.459842
   14.573000     35.537827
   14.588000     35.345028
   14.603000     35.343945
   14.618000     35.270292
   14.633000     35.210719
   14.648000     35.247546
   14.662000     35.025502
   14.677000     34.983259
   14.692000     34.908523
   14.707000     34.908523
   14.722000     34.937768
   14.737000     34.902025
   14.752000     34.854366
   14.766000     34.884694
   14.781000     34.839202
   14.796000     34.638821
   14.811000     34.721140
   14.826000     34.769881
   14.841000     34.766632
   14.855000     34.722223
   14.870000     34.750385
   14.885000     34.449271
   14.900000     34.480683
   14.915000     34.518592
   14.930000     34.507761
   14.945000     34.436274
   14.959000     34.371286
   14.974000     34.261888
   14.989000     34.308463
   15.004000     34.293300
   15.019000     34.226145
   15.034000     34.062591
   15.048000     34.000852
   15.063000     34.092918
   15.078000     33.987854
   15.093000     33.938029
   15.108000     33.905535
   15.123000     33.837298
   15.138000     33.747397
   15.152000     33.644499
   15.167000     33.941279
   15.182000     33.663995
   15.197000     33.486360
   15.212000     33.499358
   15.227000     33.632584
   15.242000     33.459281
   15.256000     33.295727
   15.271000     33.243736
   15.286000     33.251319
   15.301000     33.218825
   15.316000     33.253485
   15.331000     33.140838
   15.345000     32.911212
   15.360000     32.848391
   15.375000     32.913379
   15.390000     32.822395
   15.405000     32.683753
   15.420000     32.706499
   15.435000     32.518033
   15.449000     32.456294
   15.464000     32.376141
   15.479000     32.337149
   15.494000     32.293823
   15.509000     32.307904
   15.524000     32.222335
   15.539000     31.988377
   15.553000     31.917973
   15.568000     31.934221
   15.583000     31.799911
   15.598000     31.672101
   15.613000     31.646105
   15.628000     31.620110
   15.643000     31.703512
   15.657000     31.457638
   15.672000     31.322246
   15.687000     31.289752
   15.702000     31.239928
   15.717000     31.264839
   15.732000     31.338494
   15.747000     31.255091
   15.761000     31.141362
   15.776000     31.052545
   15.791000     31.063375
   15.806000     30.800172
   15.821000     30.735184
   15.836000     30.792590
   15.851000     30.597626
   15.866000     30.376665
   15.880000     30.452485
   15.895000     30.360417
   15.910000     30.248854
   15.925000     30.060388
   15.940000     29.965072
   15.955000     29.987818
   15.970000     29.981319
   15.984000     29.918497
   15.999000     29.711617
   16.014000     29.619550
   16.029000     29.707285
   16.044000     29.607635
   16.059000     29.784187
   16.074000     29.621716
   16.088000     29.514486
   16.103000     29.463578
   16.118000     29.418086
   16.133000     29.395340
   16.148000     29.402921
   16.163000     29.393174
   16.178000     29.207957
   16.193000     29.152717
   16.207000     29.187377
   16.222000     29.072564
   16.237000     29.012992
   16.252000     28.958834
   16.267000     28.840772
   16.282000     28.797447
   16.297000     28.775783
   16.312000     28.553740
   16.326000     28.642558
   16.341000     28.475754
   16.356000     28.442176
   16.371000     28.523412
   16.386000     28.442176
   16.401000     28.239630
   16.416000     28.202802
   16.430000     28.220133
   16.445000     27.986175
   16.460000     27.978592
   16.475000     28.057661
   16.490000     28.083657
   16.505000     28.070660
   16.520000     27.972094
   16.535000     27.856197
   16.549000     27.952597
   16.564000     28.017586
   16.579000     28.047913
   16.594000     27.919020
   16.609000     27.794458
   16.624000     27.650401
   16.639000     27.569166
   16.654000     27.783628
   16.668000     27.690478
   16.683000     27.506344
   16.698000     27.500928
   16.713000     27.146741
   16.728000     26.947443
   16.743000     26.953942
   16.758000     26.860792
   16.773000     26.738397
   16.788000     26.701571
   16.802000     26.695072
   16.817000     26.583508
   16.832000     26.400458
   16.847000     26.401541
   16.862000     26.438368
   16.877000     26.403707
   16.892000     26.282395
   16.907000     26.174081
   16.921000     26.181663
   16.936000     26.171915
   16.951000     26.002945
   16.966000     25.888132
   16.981000     25.902213
   16.996000     26.054935
   17.011000     25.909795
   17.026000     25.783067
   17.041000     25.622763
   17.055000     25.771153
   17.070000     25.844806
   17.085000     25.734326
   17.100000     25.707248
   17.115000     25.615181
   17.130000     25.476539
   17.145000     25.596767
   17.160000     25.523114
   17.175000     25.597851
   17.189000     25.501452
   17.204000     25.425632
   17.219000     25.286989
   17.234000     25.263160
   17.249000     25.320567
   17.264000     25.353061
   17.279000     25.253412
   17.294000     25.123435
   17.309000     25.127768
   17.323000     25.210087
   17.338000     25.268576
   17.353000     25.270743
   17.368000     25.214419
   17.383000     25.213336
   17.398000     25.071444
   17.413000     25.123435
   17.428000     24.949049
   17.443000     25.032452
   17.457000     24.936052
   17.472000     24.852650
   17.487000     24.953382
   17.502000     24.908974
   17.517000     24.721590
   17.532000     24.787662
   17.547000     24.828821
   17.562000     24.814740
   17.577000     24.958798
   17.591000     24.767082
   17.606000     24.644687
   17.621000     24.672849
   17.636000     24.841819
   17.651000     24.757334
   17.666000     24.645770
   17.681000     24.633856
   17.696000     24.644687
   17.711000     24.637105
   17.726000     24.553704
   17.740000     24.482216
   17.755000     24.438891
   17.770000     24.381484
   17.785000     24.546121
   17.800000     24.376068
   17.815000     24.365237
   17.830000     24.378235
   17.845000     24.499546
   17.860000     24.408563
   17.875000     24.269921
   17.889000     24.303498
   17.904000     24.485465
   17.919000     24.399897
   17.934000     24.309997
   17.949000     24.420477
   17.964000     24.418310
   17.979000     24.546121
   17.994000     24.459471
   18.009000     24.576450
   18.024000     24.682597
   18.038000     24.520126
   18.053000     24.445390
   18.068000     24.514711
   18.083000     24.576450
   18.098000     24.514711
   18.113000     24.546121
   18.128000     24.568867
   18.143000     24.736755
   18.158000     24.650103
   18.173000     24.854816
   18.188000     24.836403
   18.202000     24.701010
   18.217000     24.817989
   18.232000     24.983710
   18.247000     25.068195
   18.262000     25.075777
   18.277000     25.068195
   18.292000     25.164594
   18.307000     25.102856
   18.322000     25.155929
   18.337000     25.189507
   18.352000     25.205754
   18.366000     25.092024
   18.381000     25.062779
   18.396000     25.075777
   18.411000     24.898142
   18.426000     24.956632
   18.441000     24.910057
   18.456000     24.826654
   18.471000     24.973962
   18.486000     24.899225
   18.501000     24.954465
   18.516000     24.848318
   18.530000     24.855899
   18.545000     24.852650
   18.560000     24.878645
   18.575000     24.993459
   18.590000     25.094190
   18.605000     25.110438
   18.620000     25.077943
   18.635000     25.002124
   18.650000     25.016204
   18.665000     25.017288
   18.680000     24.989126
   18.695000     24.916555
   18.710000     25.006456
   18.724000     24.994542
   18.739000     24.960964
   18.754000     25.055198
   18.769000     25.081193
   18.784000     25.132100
   18.799000     25.110438
   18.814000     25.155929
   18.829000     25.097440
   18.844000     24.991292
   18.859000     25.057363
   18.874000     25.188423
   18.889000     25.209003
   18.903000     25.002124
   18.918000     25.035701
   18.933000     25.074694
   18.948000     25.223084
   18.963000     25.186258
   18.978000     25.317318
   18.993000     25.347645
   19.008000     25.333564
   19.023000     25.410467
   19.038000     25.216585
   19.053000     25.229582
   19.068000     25.364976
   19.083000     25.282657
   19.098000     25.363892
   19.112000     25.330315
   19.127000     25.433213
   19.142000     25.455959
   19.157000     25.387722
   19.172000     25.388805
   19.187000     25.468956
   19.202000     25.431047
   19.217000     25.433213
   19.232000     25.407218
   19.247000     25.492786
   19.262000     25.575105
   19.277000     25.632511
   19.292000     25.614097
   19.307000     25.516615
   19.321000     25.597851
   19.336000     25.577271
   19.351000     25.498201
   19.366000     25.671504
   19.381000     25.529612
   19.396000     25.497118
   19.411000     25.535028
   19.426000     25.616264
   19.441000     25.602183
   19.456000     25.525280
   19.471000     25.577271
   19.486000     25.548027
   19.501000     25.546943
   19.516000     25.585936
   19.531000     25.498201
   19.545000     25.609765
   19.560000     25.558857
   19.575000     25.471123
   19.590000     25.471123
   19.605000     25.455959
   19.620000     25.489537
   19.635000     25.567522
   19.650000     25.528530
   19.665000     25.471123
   19.680000     25.501452
   19.695000     25.472207
   19.710000     25.439712
   19.725000     25.403968
   19.740000     25.322733
   19.755000     25.209003
   19.770000     25.196006
   19.785000     25.392054
   19.799000     25.393137
   19.814000     25.433213
   19.829000     25.412633
   19.844000     25.411551
   19.859000     25.406135
   19.874000     25.315151
   19.889000     25.305402
   19.904000     25.277241
   19.919000     25.306486
   19.934000     25.375807
   19.949000     25.390971
   19.964000     25.295654
   19.979000     25.306486
   19.994000     25.286989
   20.009000     24.991292
   20.024000     25.050865
   20.039000     25.006456
   20.054000     24.911139
   20.068000     25.004290
   20.083000     25.008623
   20.098000     24.978294
   20.113000     24.900309
   20.128000     24.832070
   20.143000     24.628440
   20.158000     24.764916
   20.173000     24.685846
   20.188000     24.811491
   20.203000     24.882978
   20.218000     24.722674
   20.233000     24.673932
   20.248000     24.678265
   20.263000     24.760584
   20.278000     24.759500
   20.293000     24.597029
   20.308000     24.586198
   20.323000     24.499546
   20.338000     24.408563
   20.353000     24.394482
   20.368000     24.376068
   20.382000     24.209265
   20.397000     24.158357
   20.412000     24.258007
   20.427000     24.111782
   20.442000     24.058708
   20.457000     23.939563
   20.472000     23.892988
   20.487000     23.968807
   20.502000     23.888655
   20.517000     23.944978
   20.532000     23.771676
   20.547000     23.719685
   20.562000     23.729433
   20.577000     23.802004
   20.592000     23.685025
   20.607000     23.559381
   20.622000     23.590792
   20.637000     23.849663
   20.652000     23.654697
   20.667000     23.652531
   20.682000     23.631951
   20.697000     23.516055
   20.712000     23.688274
   20.727000     23.643866
   20.742000     23.584293
   20.757000     23.458649
   20.771000     23.252852
   20.786000     23.158619
   20.801000     23.239855
   20.816000     23.227940
   20.831000     23.194363
   20.846000     22.894332
   20.861000     22.924661
   20.876000     22.870504
   20.891000     22.854257
   20.906000     22.801182
   20.921000     22.835843
   20.936000     22.706949
   20.951000     22.599718
   20.966000     22.716697
   20.981000     22.677705
   20.996000     22.615966
   21.011000     22.503319
   21.026000     22.378758
   21.041000     22.320269
   21.056000     22.259613
   21.071000     22.244449
   21.086000     22.191374
   21.101000     22.258529
   21.116000     22.057065
   21.131000     22.014823
   21.146000     21.960666
   21.161000     21.865350
   21.176000     21.768951
   21.191000     21.596731
   21.206000     21.690964
   21.221000     21.564237
   21.236000     21.498165
   21.251000     21.434260
   21.266000     21.441842
   21.281000     21.468920
   21.296000     21.579401
   21.310000     21.483001
   21.325000     21.460255
   21.340000     21.268539
   21.355000     21.163475
   21.370000     21.148311
   21.385000     21.237129
   21.400000     21.294535
   21.415000     21.258791
   21.430000     21.346526
   21.445000     21.242544
   21.460000     21.238212
   21.475000     21.072491
   21.490000     20.929517
   21.505000     20.849365
   21.520000     20.820120
   21.535000     20.795207
   21.550000     20.731302
   21.565000     20.637069
   21.580000     20.659815
   21.595000     20.619739
   21.610000     20.534171
   21.625000     20.519006
   21.640000     20.445353
   21.655000     20.239557
   21.670000     20.275300
   21.685000     20.255803
   21.700000     20.164820
   21.715000     20.053256
   21.730000     20.007764
   21.745000     19.917863
   21.760000     19.998016
   21.775000     19.943859
   21.790000     19.961189
   21.805000     19.969854
   21.820000     19.921114
   21.835000     19.787887
   21.850000     19.732647
   21.865000     19.814965
   21.880000     19.720732
   21.895000     19.538765
   21.910000     19.552845
   21.925000     19.571259
   21.940000     19.452114
   21.955000     19.432617
   21.970000     19.480276
   21.985000     19.395791
   22.000000     19.445615
