# Supplementary material for: Changing the game of time resolved X-ray diffraction on the mechanochemistry playground by downsizing
Source: Nat Commun. 2021 Oct 21;12:6134. doi: 10.1038/s41467-021-26264-1 (PMC8531352; doi:10.1038/s41467-021-26264-1)
Supplement: Supplementary file 3 — Source Data. [file 41467_2021_26264_MOESM3_ESM.zip › PXRD_raw_data/reactionIIIa_cocrystal_FormI_normalized/000118.xy]

    3.140900     20.164803
    3.155600     20.390426
    3.170400     20.553845
    3.185100     20.799500
    3.199800     20.971353
    3.214500     21.091544
    3.229300     21.292919
    3.244000     21.381481
    3.258700     21.631353
    3.273500     21.778958
    3.288200     21.920235
    3.302900     22.008797
    3.317600     22.176433
    3.332400     22.463207
    3.347100     22.426306
    3.361800     22.984038
    3.376500     23.353048
    3.391300     23.703080
    3.406000     24.288224
    3.420700     24.387330
    3.435400     24.110045
    3.450200     24.039405
    3.464900     23.962441
    3.479600     23.906562
    3.494400     23.717840
    3.509100     23.960332
    3.523800     24.108990
    3.538500     24.479054
    3.553300     24.438991
    3.568000     24.506467
    3.582700     24.748958
    3.597400     24.948224
    3.612200     25.249758
    3.626900     25.491196
    3.641600     25.388927
    3.656400     25.538640
    3.671100     25.799055
    3.685800     26.143815
    3.700500     26.546564
    3.715300     26.924008
    3.730000     27.071612
    3.744700     27.123273
    3.759500     27.203401
    3.774200     27.565030
    3.788900     27.546053
    3.803600     27.761133
    3.818400     27.844423
    3.833100     28.024711
    3.847800     27.937204
    3.862600     28.064775
    3.877300     28.667843
    3.892000     29.074807
    3.906700     29.114872
    3.921500     29.048449
    3.936200     29.157044
    3.950900     29.543977
    3.965700     30.023690
    3.980400     30.061645
    3.995100     30.164968
    4.009800     30.401134
    4.024600     30.427492
    4.039300     30.614106
    4.054000     30.984170
    4.068800     31.512381
    4.083500     31.761199
    4.098200     31.654713
    4.113000     31.958355
    4.127700     32.346343
    4.142400     32.587781
    4.157100     32.633117
    4.171900     32.914618
    4.186600     33.593596
    4.201300     34.052223
    4.216100     34.399091
    4.230800     34.722766
    4.245500     34.820817
    4.260300     34.849284
    4.275000     35.277335
    4.289700     35.551456
    4.304500     35.793949
    4.319200     36.069124
    4.333900     36.075451
    4.348600     36.159795
    4.363400     36.109189
    4.378100     36.343247
    4.392800     37.101297
    4.407600     37.410212
    4.422300     37.534621
    4.437000     37.700148
    4.451800     37.806633
    4.466500     38.031202
    4.481200     38.237847
    4.496000     38.639541
    4.510700     38.593152
    4.525400     38.930531
    4.540200     39.201490
    4.554900     39.382832
    4.569600     39.643248
    4.584400     40.073408
    4.599100     40.224175
    4.613800     40.487754
    4.628600     40.960086
    4.643300     41.673856
    4.658000     41.800374
    4.672700     42.079767
    4.687500     42.170438
    4.702200     42.609033
    4.716900     42.942195
    4.731700     43.068713
    4.746400     43.299607
    4.761100     43.625390
    4.775900     44.144113
    4.790600     44.412962
    4.805300     44.647020
    4.820100     44.985455
    4.834800     45.635966
    4.849500     46.028171
    4.864300     46.395073
    4.879000     46.850536
    4.893700     47.367150
    4.908500     47.471527
    4.923200     47.693987
    4.938000     48.460473
    4.952700     48.519514
    4.967400     48.899067
    4.982200     49.159483
    4.996900     49.281783
    5.011600     49.997662
    5.026400     50.824244
    5.041100     51.325043
    5.055800     51.782615
    5.070600     51.942871
    5.085300     52.519581
    5.100000     53.136354
    5.114800     53.230188
    5.129500     53.538047
    5.144200     54.531211
    5.159000     54.790572
    5.173700     55.177505
    5.188400     55.650892
    5.203200     56.148528
    5.217900     56.771628
    5.232700     57.223928
    5.247400     57.585558
    5.262100     58.249775
    5.276900     58.709456
    5.291600     59.233450
    5.306300     59.714217
    5.321100     60.005208
    5.335800     60.165463
    5.350500     60.942493
    5.365300     61.424314
    5.380000     62.107509
    5.394800     62.937253
    5.409500     63.091184
    5.424200     64.023197
    5.439000     64.627319
    5.453700     65.103868
    5.468400     65.657383
    5.483200     66.453390
    5.497900     67.127096
    5.512600     67.324253
    5.527400     67.929429
    5.542100     68.382784
    5.556900     68.748631
    5.571600     69.217800
    5.586300     70.006427
    5.601100     70.692785
    5.615800     71.622689
    5.630600     71.853585
    5.645300     72.516747
    5.660000     73.132466
    5.674800     73.454033
    5.689500     74.179400
    5.704200     74.590583
    5.719000     75.061861
    5.733700     75.769306
    5.748500     76.002309
    5.763200     76.736111
    5.777900     77.377133
    5.792700     78.028700
    5.807400     78.684482
    5.822200     79.108317
    5.836900     79.493141
    5.851600     79.696623
    5.866400     80.336593
    5.881100     80.901704
    5.895900     81.699820
    5.910600     82.322919
    5.925300     82.813175
    5.940100     83.681929
    5.954800     83.857999
    5.969600     84.705668
    5.984300     86.746819
    5.999000     88.432666
    6.013800     89.861261
    6.028500     90.703659
    6.043300     89.857044
    6.058000     89.413179
    6.072700     88.669887
    6.087500     87.960334
    6.102200     88.034136
    6.117000     88.127970
    6.131700     88.072091
    6.146500     87.814839
    6.161200     87.825382
    6.175900     88.168034
    6.190700     88.391548
    6.205400     88.550750
    6.220200     88.913434
    6.234900     89.182283
    6.249600     89.130622
    6.264400     88.955606
    6.279100     89.181229
    6.293900     89.552348
    6.308600     89.200207
    6.323400     89.456405
    6.338100     89.782188
    6.352800     90.148035
    6.367600     90.510719
    6.382300     90.421102
    6.397100     90.394744
    6.411800     90.442188
    6.426600     90.271390
    6.441300     90.356789
    6.456000     90.219728
    6.470800     89.829632
    6.485500     89.728418
    6.500300     89.800112
    6.515000     90.144873
    6.529800     90.308291
    6.544500     89.816981
    6.559300     89.898163
    6.574000     89.772699
    6.588700     89.921357
    6.603500     89.970910
    6.618200     89.982507
    6.633000     89.624042
    6.647700     89.124297
    6.662500     89.025191
    6.677200     89.276117
    6.692000     89.132731
    6.706700     88.727875
    6.721500     88.445318
    6.736200     88.457970
    6.750900     88.272411
    6.765700     87.718896
    6.780400     87.826436
    6.795200     87.589215
    6.809900     87.406820
    6.824700     87.237075
    6.839400     87.155893
    6.854200     86.479023
    6.868900     86.607649
    6.883700     86.034103
    6.898400     85.405732
    6.913200     85.524870
    6.927900     85.237042
    6.942700     84.870141
    6.957400     84.618160
    6.972200     84.293431
    6.986900     84.250204
    7.001600     84.347202
    7.016400     83.960269
    7.031100     83.358255
    7.045900     83.134740
    7.060600     83.052504
    7.075400     82.919660
    7.090100     82.713015
    7.104900     82.495827
    7.119600     82.183749
    7.134400     81.507934
    7.149100     81.051416
    7.163900     80.982886
    7.178600     80.626528
    7.193400     80.537966
    7.208100     80.268061
    7.222900     79.877966
    7.237600     79.631256
    7.252400     79.282278
    7.267100     79.033460
    7.281900     78.699243
    7.296600     78.522118
    7.311400     78.123588
    7.326100     77.989690
    7.340900     77.461479
    7.355600     77.689211
    7.370400     77.449881
    7.385100     77.069274
    7.399900     76.596941
    7.414600     76.061350
    7.429400     76.314385
    7.444100     75.948539
    7.458900     75.554226
    7.473600     75.623810
    7.488400     75.004928
    7.503200     74.783522
    7.517900     74.730806
    7.532700     74.085566
    7.547400     73.513074
    7.562200     72.807738
    7.576900     72.471412
    7.591700     72.127706
    7.606400     72.070773
    7.621200     71.974830
    7.635900     71.562594
    7.650700     71.034383
    7.665400     70.678025
    7.680200     70.081283
    7.694900     69.974797
    7.709700     69.993775
    7.724400     69.496139
    7.739200     69.062816
    7.754000     68.828758
    7.768700     68.555691
    7.783500     68.686426
    7.798200     68.005340
    7.813000     67.510867
    7.827700     67.209333
    7.842500     66.739109
    7.857200     66.746489
    7.872000     66.408054
    7.886700     65.736457
    7.901500     65.448629
    7.916300     65.344252
    7.931000     65.038501
    7.945800     64.879299
    7.960500     64.680034
    7.975300     63.983133
    7.990000     63.432781
    8.004800     63.404315
    8.019600     63.084858
    8.034300     62.573516
    8.049100     62.267765
    8.063800     62.318372
    8.078600     61.780672
    8.093300     61.778564
    8.108100     61.618308
    8.122900     61.287253
    8.137600     60.859201
    8.152400     60.548179
    8.167100     60.289872
    8.181900     60.122236
    8.196600     59.789073
    8.211400     59.413738
    8.226200     59.222906
    8.240900     59.346262
    8.255700     58.946677
    8.270400     58.406868
    8.285200     58.302491
    8.300000     58.113769
    8.314700     57.792203
    8.329500     57.409488
    8.344200     56.823289
    8.359000     56.904471
    8.373800     57.068944
    8.388500     56.960350
    8.403300     56.443736
    8.418000     55.973512
    8.432800     56.061020
    8.447600     55.920797
    8.462300     55.753161
    8.477100     55.437921
    8.491800     55.359902
    8.506600     55.159581
    8.521400     54.812713
    8.536100     54.689358
    8.550900     54.659838
    8.565600     54.444758
    8.580400     54.429997
    8.595200     53.743638
    8.609900     53.481114
    8.624700     53.190124
    8.639500     52.552264
    8.654200     52.388845
    8.669000     52.032488
    8.683700     51.727791
    8.698500     51.495842
    8.713300     51.082551
    8.728000     51.139484
    8.742800     50.965522
    8.757600     50.494244
    8.772300     50.322390
    8.787100     49.995553
    8.801800     49.696129
    8.816600     49.386160
    8.831400     49.074083
    8.846100     48.731431
    8.860900     48.598588
    8.875700     48.498428
    8.890400     48.280185
    8.905200     48.129419
    8.920000     47.988141
    8.934700     47.620185
    8.949500     47.593827
    8.964300     47.291239
    8.979000     46.957021
    8.993800     46.758810
    9.008600     46.467820
    9.023300     46.508938
    9.038100     46.194752
    9.052900     45.999705
    9.067600     45.744561
    9.082400     45.651782
    9.097200     45.855264
    9.111900     45.637021
    9.126700     45.202644
    9.141500     45.189992
    9.156200     44.938011
    9.171000     44.323346
    9.185800     44.279065
    9.200500     44.184177
    9.215300     43.745583
    9.230100     43.671781
    9.244800     43.418745
    9.259600     43.057116
    9.274400     42.943250
    9.289100     43.075038
    9.303900     42.675454
    9.318700     42.383409
    9.333400     42.423473
    9.348200     42.252674
    9.363000     42.089255
    9.377800     41.822514
    9.392500     41.680181
    9.407300     41.461939
    9.422100     41.251076
    9.436800     40.865198
    9.451600     40.789286
    9.466400     40.754495
    9.481200     40.482482
    9.495900     40.339095
    9.510700     40.090277
    9.525500     39.891011
    9.540200     39.737082
    9.555000     39.477720
    9.569800     39.325899
    9.584600     39.337497
    9.599300     39.194110
    9.614100     39.052832
    9.628900     38.658519
    9.643600     38.384397
    9.658400     38.236794
    9.673200     38.055452
    9.688000     38.236794
    9.702700     37.890979
    9.717500     37.701202
    9.732300     37.459764
    9.747100     37.364876
    9.761800     37.378582
    9.776600     37.189860
    9.791400     36.898869
    9.806200     36.463438
    9.820900     36.438134
    9.835700     36.426537
    9.850500     36.346409
    9.865300     36.254684
    9.880000     35.956313
    9.894800     35.828741
    9.909600     35.784459
    9.924400     35.502958
    9.939100     35.357463
    9.953900     35.260466
    9.968700     35.185609
    9.983500     34.894619
    9.998200     34.852447
   10.013000     34.828198
   10.028000     34.570945
   10.043000     34.334778
   10.057000     34.328453
   10.072000     34.259923
   10.087000     34.136567
   10.102000     33.832925
   10.116000     33.761231
   10.131000     33.693756
   10.146000     33.646312
   10.161000     33.343723
   10.176000     33.247781
   10.190000     33.191903
   10.205000     33.016886
   10.220000     32.996854
   10.235000     32.880880
   10.249000     32.665800
   10.264000     32.453883
   10.279000     32.529794
   10.294000     32.418037
   10.309000     32.381135
   10.323000     32.137589
   10.338000     31.938324
   10.353000     31.847653
   10.368000     31.781231
   10.382000     31.678962
   10.397000     31.631518
   10.412000     31.586183
   10.427000     31.630464
   10.442000     31.616758
   10.456000     31.514489
   10.471000     31.334202
   10.486000     31.426982
   10.501000     31.347908
   10.516000     31.288866
   10.530000     31.241422
   10.545000     31.300464
   10.560000     31.205575
   10.575000     31.242477
   10.589000     31.534522
   10.604000     31.438579
   10.619000     31.366886
   10.634000     31.268835
   10.649000     31.220336
   10.663000     31.140208
   10.678000     31.130720
   10.693000     30.906151
   10.708000     30.702668
   10.722000     30.453850
   10.737000     30.312572
   10.752000     30.039505
   10.767000     30.221901
   10.782000     29.783307
   10.796000     29.691581
   10.811000     29.554521
   10.826000     29.589313
   10.841000     29.391102
   10.856000     29.085351
   10.870000     28.973594
   10.885000     29.077971
   10.900000     29.069537
   10.915000     28.868162
   10.930000     28.696309
   10.944000     28.571900
   10.959000     28.411644
   10.974000     28.510749
   10.989000     28.375798
   11.003000     28.291452
   11.018000     28.228194
   11.033000     28.322028
   11.048000     28.269313
   11.063000     28.346277
   11.077000     28.303050
   11.092000     28.300941
   11.107000     28.289344
   11.122000     28.304104
   11.137000     28.364200
   11.151000     28.189184
   11.166000     28.047906
   11.181000     28.215542
   11.196000     27.980431
   11.211000     28.132251
   11.225000     28.081644
   11.240000     27.943529
   11.255000     27.843369
   11.270000     27.923497
   11.284000     27.876053
   11.299000     27.850750
   11.314000     27.950910
   11.329000     27.987810
   11.344000     28.008897
   11.358000     27.857075
   11.373000     27.776948
   11.388000     27.903466
   11.403000     27.865510
   11.418000     27.829664
   11.432000     27.795926
   11.447000     27.741101
   11.462000     27.778002
   11.477000     27.787490
   11.492000     27.794871
   11.506000     27.708417
   11.521000     27.890813
   11.536000     27.856022
   11.551000     27.681005
   11.566000     27.778002
   11.580000     27.645159
   11.595000     27.577682
   11.610000     27.531293
   11.625000     27.376308
   11.640000     27.348896
   11.654000     27.446948
   11.669000     27.624072
   11.684000     27.491228
   11.699000     27.415318
   11.714000     27.247682
   11.728000     27.513369
   11.743000     27.515478
   11.758000     27.461708
   11.773000     27.452219
   11.788000     27.554488
   11.802000     27.703146
   11.817000     27.667299
   11.832000     27.628289
   11.847000     27.683114
   11.862000     27.662028
   11.876000     27.721069
   11.891000     27.853912
   11.906000     27.829664
   11.921000     27.788545
   11.936000     27.781165
   11.950000     27.873944
   11.965000     27.979376
   11.980000     28.089024
   11.995000     28.206053
   12.010000     28.281964
   12.024000     28.509696
   12.039000     28.660463
   12.054000     28.733210
   12.069000     28.824935
   12.084000     28.878705
   12.098000     29.281453
   12.113000     29.300431
   12.128000     29.298322
   12.143000     29.202380
   12.158000     29.161261
   12.172000     29.241390
   12.187000     29.242443
   12.202000     29.182347
   12.217000     29.153881
   12.232000     29.217140
   12.246000     29.055830
   12.261000     28.980974
   12.276000     29.021038
   12.291000     28.827044
   12.306000     29.081134
   12.320000     29.242443
   12.335000     29.176022
   12.350000     29.094840
   12.365000     29.199216
   12.380000     29.416405
   12.394000     29.502859
   12.409000     29.596693
   12.424000     29.646246
   12.439000     29.794904
   12.454000     29.941454
   12.468000     30.295703
   12.483000     30.376885
   12.498000     30.583531
   12.513000     30.723754
   12.528000     30.703722
   12.543000     30.757492
   12.557000     30.819697
   12.572000     30.753275
   12.587000     30.742732
   12.602000     30.712157
   12.617000     30.745895
   12.631000     30.701613
   12.646000     30.629920
   12.661000     30.712157
   12.676000     30.736406
   12.691000     30.718482
   12.705000     30.870304
   12.720000     30.787014
   12.735000     30.943051
   12.750000     31.046374
   12.765000     30.994713
   12.779000     30.998930
   12.794000     31.066407
   12.809000     31.345800
   12.824000     31.313115
   12.839000     31.363723
   12.854000     31.549281
   12.868000     31.798100
   12.883000     32.002637
   12.898000     32.036375
   12.913000     32.358994
   12.928000     32.278867
   12.942000     32.400113
   12.957000     32.459155
   12.972000     32.569857
   12.987000     32.487621
   13.002000     32.511871
   13.017000     32.504490
   13.031000     32.480241
   13.046000     32.524522
   13.061000     32.704810
   13.076000     32.773340
   13.091000     32.909346
   13.105000     32.886152
   13.120000     32.839762
   13.135000     32.973659
   13.150000     33.179251
   13.165000     32.990529
   13.179000     33.005289
   13.194000     33.021103
   13.209000     33.094905
   13.224000     33.210880
   13.239000     33.421743
   13.254000     33.515577
   13.268000     33.605194
   13.283000     33.668452
   13.298000     33.777047
   13.313000     33.775992
   13.328000     33.749634
   13.343000     33.782319
   13.357000     34.043788
   13.372000     34.192446
   13.387000     34.278900
   13.402000     34.314747
   13.417000     34.315801
   13.431000     34.357974
   13.446000     34.390657
   13.461000     34.349539
   13.476000     34.332670
   13.491000     34.381168
   13.506000     34.465514
   13.520000     34.665833
   13.535000     34.769156
   13.550000     34.732255
   13.565000     34.709060
   13.580000     34.842958
   13.595000     34.743852
   13.609000     34.611009
   13.624000     34.619443
   13.639000     34.639475
   13.654000     34.834523
   13.669000     34.898836
   13.683000     34.991616
   13.698000     35.152926
   13.713000     35.161360
   13.728000     35.166632
   13.743000     35.245706
   13.758000     35.308965
   13.772000     35.269955
   13.787000     35.331105
   13.802000     35.268900
   13.817000     35.416505
   13.832000     35.437591
   13.847000     35.614716
   13.861000     35.707495
   13.876000     35.642127
   13.891000     35.779189
   13.906000     35.632639
   13.921000     35.500849
   13.936000     35.608389
   13.950000     35.560945
   13.965000     35.471329
   13.980000     35.418613
   13.995000     35.470274
   14.010000     35.562000
   14.025000     35.452352
   14.039000     35.456569
   14.054000     35.566217
   14.069000     35.291041
   14.084000     35.274172
   14.099000     35.423884
   14.114000     35.319507
   14.128000     35.346920
   14.143000     35.563054
   14.158000     35.518773
   14.173000     35.471329
   14.188000     35.512447
   14.203000     35.572543
   14.217000     35.654779
   14.232000     35.609444
   14.247000     35.476600
   14.262000     35.436536
   14.277000     35.578869
   14.292000     35.501904
   14.306000     35.357463
   14.321000     35.285769
   14.336000     35.546185
   14.351000     35.544076
   14.366000     35.325833
   14.381000     35.360626
   14.395000     35.281552
   14.410000     35.174012
   14.425000     35.294204
   14.440000     35.347974
   14.455000     35.409125
   14.470000     35.453405
   14.484000     35.192990
   14.499000     35.410178
   14.514000     35.550402
   14.529000     35.416505
   14.544000     35.324779
   14.559000     35.244651
   14.573000     35.233053
   14.588000     35.265738
   14.603000     35.189827
   14.618000     35.102319
   14.633000     35.027462
   14.648000     35.074907
   14.662000     35.091775
   14.677000     34.944172
   14.692000     34.797623
   14.707000     34.834523
   14.722000     34.822926
   14.737000     34.712222
   14.752000     34.816600
   14.766000     34.749124
   14.781000     34.629987
   14.796000     34.632095
   14.811000     34.632095
   14.826000     34.640529
   14.841000     34.672159
   14.855000     34.606792
   14.870000     34.422287
   14.885000     34.304203
   14.900000     34.252542
   14.915000     34.295769
   14.930000     34.341105
   14.945000     34.224076
   14.959000     34.137622
   14.974000     33.981583
   14.989000     34.140785
   15.004000     34.237782
   15.019000     34.097558
   15.034000     33.764395
   15.048000     33.824491
   15.063000     33.844523
   15.078000     33.689538
   15.093000     33.645257
   15.108000     33.528229
   15.123000     33.402766
   15.138000     33.534554
   15.152000     33.516631
   15.167000     33.453372
   15.182000     33.317366
   15.197000     33.418580
   15.212000     33.460752
   15.227000     33.421743
   15.242000     33.296279
   15.256000     33.087526
   15.271000     32.929379
   15.286000     32.873500
   15.301000     32.943085
   15.316000     33.053788
   15.331000     32.837653
   15.345000     32.665800
   15.360000     32.802861
   15.375000     32.763851
   15.390000     32.534011
   15.405000     32.451775
   15.420000     32.256726
   15.435000     32.099634
   15.449000     32.040592
   15.464000     31.906694
   15.479000     32.017398
   15.494000     31.976279
   15.509000     31.794937
   15.524000     31.769633
   15.539000     31.677909
   15.553000     31.561933
   15.568000     31.545064
   15.583000     31.457557
   15.598000     31.347908
   15.613000     31.262509
   15.628000     31.273052
   15.643000     31.373211
   15.657000     31.239313
   15.672000     31.055863
   15.687000     31.012636
   15.702000     31.005256
   15.717000     30.894554
   15.732000     30.970464
   15.747000     30.900879
   15.761000     30.872413
   15.776000     30.634138
   15.791000     30.528707
   15.806000     30.430655
   15.821000     30.377940
   15.836000     30.449633
   15.851000     30.323115
   15.866000     30.230336
   15.880000     29.992060
   15.895000     29.826534
   15.910000     29.857109
   15.925000     29.773818
   15.940000     29.935127
   15.955000     29.788579
   15.970000     29.793849
   15.984000     29.709505
   15.999000     29.525000
   16.014000     29.551358
   16.029000     29.615671
   16.044000     29.501805
   16.059000     29.476501
   16.074000     29.461740
   16.088000     29.290942
   16.103000     29.254041
   16.118000     29.229791
   16.133000     29.155990
   16.148000     29.093785
   16.163000     29.013658
   16.178000     28.929312
   16.193000     28.901901
   16.207000     28.931421
   16.222000     28.871326
   16.237000     28.795414
   16.252000     28.740590
   16.267000     28.722667
   16.282000     28.646757
   16.297000     28.447491
   16.312000     28.422188
   16.326000     28.444328
   16.341000     28.313593
   16.356000     28.310430
   16.371000     28.190239
   16.386000     28.215542
   16.401000     28.177587
   16.416000     27.916117
   16.430000     27.949855
   16.445000     27.866564
   16.460000     27.951963
   16.475000     27.857075
   16.490000     27.671516
   16.505000     27.618801
   16.520000     27.570302
   16.535000     27.338353
   16.549000     27.336244
   16.564000     27.235031
   16.579000     27.050526
   16.594000     26.893433
   16.609000     26.927170
   16.624000     26.937714
   16.639000     26.780621
   16.654000     27.010462
   16.668000     26.890270
   16.683000     26.684679
   16.698000     26.645669
   16.713000     26.624583
   16.728000     26.485413
   16.743000     26.563433
   16.758000     26.607714
   16.773000     26.573975
   16.788000     26.461165
   16.802000     26.378928
   16.817000     26.272443
   16.832000     26.010972
   16.847000     26.075285
   16.862000     26.197586
   16.877000     26.113240
   16.892000     26.058416
   16.907000     26.015189
   16.921000     25.964582
   16.936000     25.957202
   16.951000     25.965637
   16.966000     25.819087
   16.981000     25.850716
   16.996000     25.878129
   17.011000     25.721036
   17.026000     25.641962
   17.041000     25.631419
   17.055000     25.525988
   17.070000     25.408959
   17.085000     25.392090
   17.100000     25.488033
   17.115000     25.481707
   17.130000     25.361515
   17.145000     25.403687
   17.160000     25.154869
   17.175000     25.016754
   17.189000     25.177010
   17.204000     25.106371
   17.219000     25.015701
   17.234000     24.990396
   17.249000     24.902889
   17.264000     24.870205
   17.279000     24.796402
   17.294000     24.855445
   17.309000     24.739470
   17.323000     24.699406
   17.338000     24.637201
   17.353000     24.696243
   17.368000     24.644582
   17.383000     24.527553
   17.398000     24.510684
   17.413000     24.602410
   17.428000     24.660396
   17.443000     24.510684
   17.457000     24.466403
   17.472000     24.529661
   17.487000     24.549694
   17.502000     24.454805
   17.517000     24.401035
   17.532000     24.459023
   17.547000     24.321962
   17.562000     24.423176
   17.577000     24.293495
   17.591000     24.383111
   17.606000     24.359917
   17.621000     24.402090
   17.636000     24.368352
   17.651000     24.296659
   17.666000     24.163814
   17.681000     24.138511
   17.696000     24.115317
   17.711000     24.168031
   17.726000     24.218639
   17.740000     24.120587
   17.755000     24.192281
   17.770000     24.138511
   17.785000     24.054166
   17.800000     24.158543
   17.815000     24.079470
   17.830000     24.150109
   17.845000     24.127968
   17.860000     24.049949
   17.875000     24.046786
   17.889000     24.099501
   17.904000     24.046786
   17.919000     24.078415
   17.934000     24.108990
   17.949000     24.051003
   17.964000     24.018319
   17.979000     24.141675
   17.994000     24.199661
   18.009000     24.201770
   18.024000     24.203878
   18.038000     24.160652
   18.053000     24.201770
   18.068000     24.275571
   18.083000     24.266083
   18.098000     24.255540
   18.113000     24.200716
   18.128000     24.197553
   18.143000     24.157489
   18.158000     24.141675
   18.173000     24.249215
   18.188000     24.247105
   18.202000     24.141675
   18.217000     24.115317
   18.232000     24.317745
   18.247000     24.367297
   18.262000     24.404199
   18.277000     24.418958
   18.292000     24.375732
   18.307000     24.480109
   18.322000     24.455860
   18.337000     24.456914
   18.352000     24.437937
   18.366000     24.418958
   18.381000     24.588703
   18.396000     24.526498
   18.411000     24.615061
   18.426000     24.507521
   18.441000     24.535987
   18.456000     24.545476
   18.471000     24.486434
   18.486000     24.550748
   18.501000     24.645636
   18.516000     24.546531
   18.530000     24.587649
   18.545000     24.467457
   18.560000     24.527553
   18.575000     24.634038
   18.590000     24.651962
   18.605000     24.701515
   18.620000     24.584486
   18.635000     24.543367
   18.650000     24.662505
   18.665000     24.644582
   18.680000     24.653016
   18.695000     24.677265
   18.710000     24.699406
   18.724000     24.768991
   18.739000     24.754230
   18.754000     24.791132
   18.769000     24.858607
   18.784000     24.856499
   18.799000     24.804838
   18.814000     24.771099
   18.829000     24.762665
   18.844000     24.785860
   18.859000     24.860717
   18.874000     24.902889
   18.889000     24.896563
   18.903000     24.961930
   18.918000     25.044167
   18.933000     24.996723
   18.948000     25.001994
   18.963000     24.961930
   18.978000     24.954550
   18.993000     25.045221
   19.008000     24.944007
   19.023000     24.964039
   19.038000     25.023081
   19.053000     25.058927
   19.068000     25.087394
   19.083000     25.050492
   19.098000     24.978799
   19.112000     25.210748
   19.127000     25.222345
   19.142000     25.199151
   19.157000     25.089502
   19.172000     25.059981
   19.187000     25.028352
   19.202000     25.124294
   19.217000     24.991451
   19.232000     25.091611
   19.247000     25.219182
   19.262000     25.222345
   19.277000     25.146435
   19.292000     25.317233
   19.307000     25.186499
   19.321000     25.055764
   19.336000     25.234998
   19.351000     25.229726
   19.366000     25.102153
   19.381000     25.190716
   19.396000     25.338321
   19.411000     25.260301
   19.426000     25.319343
   19.441000     25.270844
   19.456000     25.132729
   19.471000     25.111642
   19.486000     25.240269
   19.501000     25.262409
   19.516000     25.229726
   19.531000     25.260301
   19.545000     25.155924
   19.560000     25.169630
   19.575000     25.343591
   19.590000     25.240269
   19.605000     25.183336
   19.620000     25.268736
   19.635000     25.072633
   19.650000     25.168576
   19.665000     25.195988
   19.680000     25.247650
   19.695000     25.208640
   19.710000     25.072633
   19.725000     24.939789
   19.740000     25.090556
   19.755000     25.052601
   19.770000     25.017809
   19.785000     25.177010
   19.799000     25.103208
   19.814000     25.114805
   19.829000     25.111642
   19.844000     25.059981
   19.859000     24.990396
   19.874000     24.986179
   19.889000     24.957713
   19.904000     24.904997
   19.919000     24.834359
   19.934000     24.891291
   19.949000     24.902889
   19.964000     24.893400
   19.979000     24.887073
   19.994000     24.894454
   20.009000     24.857553
   20.024000     24.737361
   20.039000     24.644582
   20.054000     24.697297
   20.068000     24.795349
   20.083000     24.628767
   20.098000     24.643527
   20.113000     24.589757
   20.128000     24.654071
   20.143000     24.453751
   20.158000     24.478000
   20.173000     24.488543
   20.188000     24.387330
   20.203000     24.396818
   20.218000     24.362025
   20.233000     24.282952
   20.248000     24.195444
   20.263000     24.333559
   20.278000     24.304039
   20.293000     24.293495
   20.308000     24.307201
   20.323000     24.179630
   20.338000     24.064709
   20.353000     24.030971
   20.368000     24.014102
   20.382000     23.965604
   20.397000     23.932920
   20.412000     23.854901
   20.427000     23.806402
   20.442000     23.729437
   20.457000     23.787425
   20.472000     23.645092
   20.487000     23.524901
   20.502000     23.616626
   20.517000     23.601866
   20.532000     23.545987
   20.547000     23.466913
   20.562000     23.435284
   20.577000     23.369917
   20.592000     23.271866
   20.607000     23.431067
   20.622000     23.294006
   20.637000     23.173814
   20.652000     23.083144
   20.667000     23.098958
   20.682000     23.117935
   20.697000     22.979821
   20.712000     22.954517
   20.727000     22.896530
   20.742000     22.951354
   20.757000     22.829054
   20.771000     22.743654
   20.786000     22.794262
   20.801000     22.691992
   20.816000     22.519086
   20.831000     22.520139
   20.846000     22.498000
   20.861000     22.477967
   20.876000     22.474804
   20.891000     22.301897
   20.906000     22.260779
   20.921000     22.201737
   20.936000     22.197519
   20.951000     22.203846
   20.966000     22.219660
   20.981000     22.063621
   20.996000     22.018286
   21.011000     21.956081
   21.026000     21.956081
   21.041000     21.944484
   21.056000     21.831673
   21.071000     21.814804
   21.086000     21.628191
   21.101000     21.667200
   21.116000     21.649277
   21.131000     21.570203
   21.146000     21.491129
   21.161000     21.482695
   21.176000     21.481641
   21.191000     21.369884
   21.206000     21.420491
   21.221000     21.257072
   21.236000     21.259180
   21.251000     21.183270
   21.266000     21.069404
   21.281000     21.000873
   21.296000     20.914420
   21.310000     20.918637
   21.325000     20.878574
   21.340000     20.910202
   21.355000     21.074675
   21.370000     20.926018
   21.385000     20.784740
   21.400000     20.794228
   21.415000     20.701449
   21.430000     20.619212
   21.445000     20.588637
   21.460000     20.609723
   21.475000     20.597071
   21.490000     20.511672
   21.505000     20.393589
   21.520000     20.407295
   21.535000     20.396752
   21.550000     20.376720
   21.565000     20.163749
   21.580000     20.199596
   21.595000     20.077295
   21.610000     20.177455
   21.625000     20.083620
   21.640000     20.028796
   21.655000     19.885410
   21.670000     19.833749
   21.685000     19.821096
   21.700000     19.814771
   21.715000     19.929691
   21.730000     19.754675
   21.745000     19.744131
   21.760000     19.695634
   21.775000     19.631321
   21.790000     19.546975
   21.805000     19.461576
   21.820000     19.370905
   21.835000     19.445761
   21.850000     19.374067
   21.865000     19.421512
   21.880000     19.368797
   21.895000     19.250713
   21.910000     19.214866
   21.925000     19.164259
   21.940000     19.150553
   21.955000     19.207486
   21.970000     19.152662
   21.985000     19.065154
   22.000000     18.990298
