# Supplementary material for: Changing the game of time resolved X-ray diffraction on the mechanochemistry playground by downsizing
Source: Nat Commun. 2021 Oct 21;12:6134. doi: 10.1038/s41467-021-26264-1 (PMC8531352; doi:10.1038/s41467-021-26264-1)
Supplement: Supplementary file 3 — Source Data. [file 41467_2021_26264_MOESM3_ESM.zip › PXRD_raw_data/reactionIIIa_cocrystal_FormI_normalized/000078.xy]

    3.140900     20.399319
    3.155600     20.557906
    3.170400     20.522433
    3.185100     20.541212
    3.199800     20.646590
    3.214500     21.074358
    3.229300     20.910554
    3.244000     21.088965
    3.258700     21.380056
    3.273500     21.423876
    3.288200     21.945544
    3.302900     22.152124
    3.317600     22.283585
    3.332400     22.414003
    3.347100     22.559026
    3.361800     22.568416
    3.376500     23.345702
    3.391300     23.735910
    3.406000     24.163678
    3.420700     24.454769
    3.435400     24.365041
    3.450200     23.970660
    3.464900     23.668093
    3.479600     23.747387
    3.494400     23.973791
    3.509100     23.865284
    3.523800     24.348348
    3.538500     24.459986
    3.553300     24.263838
    3.568000     24.625876
    3.582700     24.994174
    3.597400     25.157977
    3.612200     24.929487
    3.626900     25.051558
    3.641600     25.534623
    3.656400     25.581572
    3.671100     25.662953
    3.685800     26.045858
    3.700500     26.492405
    3.715300     26.735502
    3.730000     26.714636
    3.744700     27.071458
    3.759500     27.443928
    3.774200     27.584779
    3.788900     27.583736
    3.803600     27.779883
    3.818400     27.979160
    3.833100     28.187827
    3.847800     28.110621
    3.862600     28.148181
    3.877300     28.405885
    3.892000     28.778356
    3.906700     28.834696
    3.921500     28.919207
    3.936200     29.265594
    3.950900     29.459655
    3.965700     29.534776
    3.980400     29.796653
    3.995100     30.234855
    4.009800     30.295368
    4.024600     30.354838
    4.039300     30.781563
    4.054000     30.931803
    4.068800     30.939107
    4.083500     31.509811
    4.098200     31.751865
    4.113000     31.873936
    4.127700     32.211977
    4.142400     32.552105
    4.157100     33.138460
    4.171900     33.215668
    4.186600     33.038300
    4.201300     33.610049
    4.216100     34.106676
    4.230800     34.368554
    4.245500     34.645039
    4.260300     34.775455
    4.275000     35.397284
    4.289700     35.395198
    4.304500     35.650815
    4.319200     36.131793
    4.333900     35.977379
    4.348600     36.118230
    4.363400     36.482354
    4.378100     36.610684
    4.392800     37.020716
    4.407600     37.346237
    4.422300     37.741662
    4.437000     37.799046
    4.451800     37.835562
    4.466500     38.228900
    4.481200     38.320713
    4.496000     38.685882
    4.510700     38.813168
    4.525400     38.923762
    4.540200     38.970712
    4.554900     39.190856
    4.569600     39.658271
    4.584400     40.193503
    4.599100     40.466857
    4.613800     40.757948
    4.628600     41.037563
    4.643300     41.399600
    4.658000     41.833628
    4.672700     42.164366
    4.687500     42.301043
    4.702200     42.495104
    4.716900     42.825842
    4.731700     42.840449
    4.746400     43.322469
    4.761100     43.726241
    4.775900     44.141489
    4.790600     44.690284
    4.805300     45.057539
    4.820100     45.302722
    4.834800     45.321503
    4.849500     45.759704
    4.864300     46.367970
    4.879000     46.809301
    4.893700     47.108739
    4.908500     47.400873
    4.923200     47.467647
    4.938000     47.974709
    4.952700     48.526634
    4.967400     49.183935
    4.982200     49.319569
    4.996900     49.648220
    5.011600     50.159455
    5.026400     50.490193
    5.041100     50.976388
    5.055800     51.731764
    5.070600     51.673337
    5.085300     51.887221
    5.100000     52.693720
    5.114800     53.379192
    5.129500     53.726623
    5.144200     54.136655
    5.159000     54.399575
    5.173700     54.778306
    5.188400     55.295801
    5.203200     56.310968
    5.217900     56.911930
    5.232700     57.092428
    5.247400     57.302138
    5.262100     57.715299
    5.276900     58.277658
    5.291600     59.048684
    5.306300     59.575569
    5.321100     59.979340
    5.335800     60.487445
    5.350500     61.070670
    5.365300     61.850043
    5.380000     62.362321
    5.394800     62.797393
    5.409500     63.308627
    5.424200     63.843859
    5.439000     64.229894
    5.453700     65.006137
    5.468400     65.681175
    5.483200     66.145460
    5.497900     66.872666
    5.512600     67.076117
    5.527400     67.588395
    5.542100     68.150753
    5.556900     68.728761
    5.571600     69.258777
    5.586300     70.067363
    5.601100     70.627635
    5.615800     70.642242
    5.630600     71.271373
    5.645300     72.075785
    5.660000     72.816555
    5.674800     73.221370
    5.689500     73.755558
    5.704200     74.085252
    5.719000     74.699778
    5.733700     75.278829
    5.748500     75.830754
    5.763200     76.741587
    5.777900     77.302903
    5.792700     77.659724
    5.807400     78.072885
    5.822200     78.481873
    5.836900     79.115179
    5.851600     79.356189
    5.866400     80.121998
    5.881100     80.936845
    5.895900     81.354179
    5.910600     81.849764
    5.925300     82.605140
    5.940100     82.896230
    5.954800     83.534753
    5.969600     84.397592
    5.984300     85.634990
    5.999000     87.724793
    6.013800     89.595496
    6.028500     89.740519
    6.043300     89.391001
    6.058000     88.215162
    6.072700     87.787393
    6.087500     87.825997
    6.102200     87.816607
    6.117000     87.937633
    6.131700     87.784263
    6.146500     87.746703
    6.161200     88.204728
    6.175900     88.245418
    6.190700     88.328885
    6.205400     88.546942
    6.220200     88.529205
    6.234900     88.776477
    6.249600     88.953844
    6.264400     89.021660
    6.279100     89.083218
    6.293900     89.537069
    6.308600     89.814596
    6.323400     89.799989
    6.338100     89.578802
    6.352800     89.428562
    6.367600     89.321098
    6.382300     89.724869
    6.397100     90.033697
    6.411800     89.974227
    6.426600     89.935624
    6.441300     89.834420
    6.456000     89.835463
    6.470800     89.687309
    6.485500     90.147421
    6.500300     89.907453
    6.515000     89.650793
    6.529800     89.891803
    6.544500     89.632012
    6.559300     89.595496
    6.574000     89.413955
    6.588700     89.175031
    6.603500     89.239718
    6.618200     89.191725
    6.633000     88.996620
    6.647700     89.444212
    6.662500     89.045657
    6.677200     88.852640
    6.692000     88.764999
    6.706700     88.559462
    6.721500     88.351838
    6.736200     87.741487
    6.750900     87.810346
    6.765700     87.643413
    6.780400     87.443092
    6.795200     87.484825
    6.809900     87.331455
    6.824700     87.072708
    6.839400     86.851520
    6.854200     86.631376
    6.868900     86.307942
    6.883700     85.373112
    6.898400     85.437799
    6.913200     85.294862
    6.927900     85.290688
    6.942700     84.896307
    6.957400     84.448715
    6.972200     84.411156
    6.986900     84.499840
    7.001600     83.981300
    7.016400     83.581703
    7.031100     83.193582
    7.045900     82.658350
    7.060600     82.985957
    7.075400     82.674000
    7.090100     82.156505
    7.104900     81.739170
    7.119600     81.525286
    7.134400     80.921194
    7.149100     81.024484
    7.163900     80.870071
    7.178600     80.418306
    7.193400     80.131388
    7.208100     79.909158
    7.222900     79.993668
    7.237600     79.347842
    7.252400     78.982675
    7.267100     78.458920
    7.281900     78.186609
    7.296600     78.207476
    7.311400     78.503783
    7.326100     78.160525
    7.340900     78.050975
    7.355600     77.658680
    7.370400     76.919998
    7.385100     76.890785
    7.399900     76.688377
    7.414600     76.227223
    7.429400     75.993515
    7.444100     75.865184
    7.458900     75.537577
    7.473600     75.130675
    7.488400     74.739424
    7.503200     74.430596
    7.517900     74.274097
    7.532700     73.427950
    7.547400     73.127469
    7.562200     73.242236
    7.576900     72.867678
    7.591700     72.233329
    7.606400     71.834776
    7.621200     71.507167
    7.635900     71.234857
    7.650700     70.905162
    7.665400     70.112226
    7.680200     69.672982
    7.694900     69.926512
    7.709700     69.691762
    7.724400     69.405888
    7.739200     69.054282
    7.754000     68.725632
    7.768700     68.348987
    7.783500     68.374027
    7.798200     67.814799
    7.813000     67.495538
    7.827700     67.068813
    7.842500     66.782938
    7.857200     66.608702
    7.872000     66.218494
    7.886700     65.999393
    7.901500     65.593535
    7.916300     65.606055
    7.931000     65.251321
    7.945800     64.925799
    7.960500     64.336314
    7.975300     64.206941
    7.990000     63.891853
    8.004800     63.431741
    8.019600     63.131260
    8.034300     62.959109
    8.049100     62.529255
    8.063800     62.269464
    8.078600     61.972113
    8.093300     61.607989
    8.108100     61.267861
    8.122900     61.267861
    8.137600     60.997636
    8.152400     60.866177
    8.167100     60.433192
    8.181900     60.182791
    8.196600     59.844749
    8.211400     59.120674
    8.226200     59.097721
    8.240900     58.953741
    8.255700     58.623002
    8.270400     58.130548
    8.285200     57.912490
    8.300000     57.846760
    8.314700     57.523325
    8.329500     57.446119
    8.344200     57.098687
    8.359000     56.770036
    8.373800     56.573890
    8.388500     56.232718
    8.403300     56.212894
    8.418000     56.225415
    8.432800     55.911370
    8.447600     55.523249
    8.462300     55.322929
    8.477100     55.253025
    8.491800     54.962978
    8.506600     54.994277
    8.521400     54.799173
    8.536100     54.549816
    8.550900     54.576942
    8.565600     54.330715
    8.580400     54.036495
    8.595200     53.595163
    8.609900     53.418839
    8.624700     53.058888
    8.639500     52.528873
    8.654200     52.303512
    8.669000     51.869484
    8.683700     51.675424
    8.698500     51.461539
    8.713300     51.244525
    8.728000     51.075505
    8.742800     50.631044
    8.757600     50.296133
    8.772300     50.013388
    8.787100     49.808894
    8.801800     49.567883
    8.816600     49.246536
    8.831400     49.316439
    8.846100     48.993004
    8.860900     48.558976
    8.875700     48.293969
    8.890400     47.998704
    8.905200     47.757695
    8.920000     47.618930
    8.934700     47.449910
    8.949500     47.225593
    8.964300     47.088915
    8.979000     46.712270
    8.993800     46.727921
    9.008600     46.483780
    9.023300     46.361709
    9.038100     46.353363
    9.052900     45.786831
    9.067600     45.326719
    9.082400     45.370540
    9.097200     45.565644
    9.111900     45.407057
    9.126700     45.193172
    9.141500     45.013719
    9.156200     44.623511
    9.171000     44.573430
    9.185800     44.313640
    9.200500     44.316769
    9.215300     44.092452
    9.230100     43.880655
    9.244800     43.459147
    9.259600     43.293257
    9.274400     43.058506
    9.289100     42.896788
    9.303900     42.921828
    9.318700     42.571267
    9.333400     42.105940
    9.348200     41.865972
    9.363000     41.891012
    9.377800     41.901445
    9.392500     41.718861
    9.407300     41.459070
    9.422100     41.260836
    9.436800     40.906102
    9.451600     40.812202
    9.466400     40.595188
    9.481200     40.183069
    9.495900     40.058912
    9.510700     40.251929
    9.525500     39.922235
    9.540200     39.926408
    9.555000     39.523681
    9.569800     39.222156
    9.584600     39.228417
    9.599300     39.023922
    9.614100     38.923762
    9.628900     38.724485
    9.643600     38.402094
    9.658400     38.160040
    9.673200     38.067183
    9.688000     37.722882
    9.702700     37.718708
    9.717500     37.698885
    9.732300     37.471437
    9.747100     37.395274
    9.761800     37.253380
    9.776600     36.894472
    9.791400     36.880909
    9.806200     36.761968
    9.820900     36.338374
    9.835700     36.358197
    9.850500     36.239257
    9.865300     36.018069
    9.880000     35.835485
    9.894800     35.842789
    9.909600     35.701938
    9.924400     35.589258
    9.939100     35.403544
    9.953900     35.228264
    9.968700     35.036290
    9.983500     34.793193
    9.998200     34.889179
   10.013000     34.727462
   10.028000     34.516708
   10.043000     34.468715
   10.057000     34.051380
   10.072000     34.037816
   10.087000     33.863579
   10.102000     33.848973
   10.116000     33.914702
   10.131000     33.602745
   10.146000     33.413901
   10.161000     33.222971
   10.176000     33.240708
   10.190000     33.189584
   10.205000     33.008043
   10.220000     32.776422
   10.235000     32.823373
   10.249000     32.858846
   10.264000     32.634529
   10.279000     32.340308
   10.294000     32.192154
   10.309000     32.163984
   10.323000     32.069040
   10.338000     31.998093
   10.353000     31.822813
   10.368000     31.715349
   10.382000     31.599539
   10.397000     31.473295
   10.412000     31.508768
   10.427000     31.306361
   10.442000     31.182204
   10.456000     31.315751
   10.471000     31.259411
   10.486000     31.142557
   10.501000     31.168640
   10.516000     31.141514
   10.530000     31.267757
   10.545000     31.363745
   10.560000     31.356441
   10.575000     31.373135
   10.589000     31.289668
   10.604000     31.234370
   10.619000     31.276104
   10.634000     31.135253
   10.649000     30.836860
   10.663000     30.724179
   10.678000     30.757566
   10.693000     30.618803
   10.708000     30.578112
   10.722000     30.484211
   10.737000     30.233810
   10.752000     30.037664
   10.767000     29.929157
   10.782000     30.001147
   10.796000     29.691275
   10.811000     29.365754
   10.826000     29.325065
   10.841000     29.174824
   10.856000     28.971373
   10.870000     29.016237
   10.885000     28.888949
   10.900000     28.683413
   10.915000     28.674023
   10.930000     28.634376
   10.944000     28.628116
   10.959000     28.525869
   10.974000     28.486222
   10.989000     28.474745
   11.003000     28.332852
   11.018000     28.255645
   11.033000     28.118967
   11.048000     28.348502
   11.063000     28.265035
   11.077000     28.242081
   11.092000     28.378758
   11.107000     28.256688
   11.122000     28.052194
   11.137000     28.194087
   11.151000     28.230605
   11.166000     28.057411
   11.181000     27.938471
   11.196000     27.697460
   11.211000     27.924907
   11.225000     27.904040
   11.240000     27.889434
   11.255000     27.873783
   11.270000     27.814313
   11.284000     27.606689
   11.299000     27.796577
   11.314000     27.684939
   11.329000     27.774666
   11.344000     27.768406
   11.358000     27.816400
   11.373000     27.895693
   11.388000     27.874827
   11.403000     27.841440
   11.418000     27.771537
   11.432000     27.738150
   11.447000     27.689113
   11.462000     27.648423
   11.477000     27.727716
   11.492000     27.694329
   11.506000     27.646336
   11.521000     27.736063
   11.536000     27.682853
   11.551000     27.650509
   11.566000     27.318728
   11.580000     27.411585
   11.595000     27.482532
   11.610000     27.292645
   11.625000     27.411585
   11.640000     27.549306
   11.654000     27.490879
   11.669000     27.500269
   11.684000     27.262388
   11.699000     27.179965
   11.714000     27.396979
   11.728000     27.306208
   11.743000     27.461665
   11.758000     27.552435
   11.773000     27.386545
   11.788000     27.319771
   11.802000     27.297862
   11.817000     27.422019
   11.832000     27.571216
   11.847000     27.579563
   11.862000     27.514876
   11.876000     27.632773
   11.891000     27.741280
   11.906000     27.717283
   11.921000     27.815357
   11.936000     27.841440
   11.950000     27.884217
   11.965000     27.895693
   11.980000     27.935340
   11.995000     28.112707
   12.010000     28.181568
   12.024000     28.377715
   12.039000     28.469528
   12.054000     28.525869
   12.069000     28.718886
   12.084000     28.689673
   12.098000     28.966157
   12.113000     29.044407
   12.128000     29.115354
   12.143000     29.267681
   12.158000     29.240554
   12.172000     29.271854
   12.187000     29.218644
   12.202000     29.002674
   12.217000     28.996413
   12.232000     29.093444
   12.246000     29.048581
   12.261000     28.918163
   12.276000     28.951550
   12.291000     28.955723
   12.306000     28.943203
   12.320000     29.038147
   12.335000     29.198820
   12.350000     29.180041
   12.365000     29.319848
   12.380000     29.412705
   12.394000     29.333412
   12.409000     29.506605
   12.424000     29.466959
   12.439000     29.669366
   12.454000     29.838386
   12.468000     30.005320
   12.483000     30.085657
   12.498000     30.211901
   12.513000     30.380921
   12.528000     30.596892
   12.543000     30.687662
   12.557000     30.680359
   12.572000     30.566635
   12.587000     30.578112
   12.602000     30.348578
   12.617000     30.388225
   12.631000     30.377792
   12.646000     30.460215
   12.661000     30.542638
   12.676000     30.535336
   12.691000     30.505078
   12.705000     30.439348
   12.720000     30.586459
   12.735000     30.694966
   12.750000     30.593762
   12.765000     30.789909
   12.779000     30.826426
   12.794000     30.841033
   12.809000     30.920327
   12.824000     31.085173
   12.839000     31.310534
   12.854000     31.409651
   12.868000     31.515028
   12.883000     31.690309
   12.898000     31.612059
   12.913000     31.644402
   12.928000     31.786295
   12.942000     31.864546
   12.957000     31.842636
   12.972000     32.134770
   12.987000     32.168157
   13.002000     32.254755
   13.017000     32.312137
   13.031000     32.406038
   13.046000     32.568798
   13.061000     32.616792
   13.076000     32.650179
   13.091000     32.811896
   13.105000     32.941270
   13.120000     32.959006
   13.135000     32.898493
   13.150000     32.856760
   13.165000     32.817113
   13.179000     32.959006
   13.194000     32.939183
   13.209000     33.091510
   13.224000     33.091510
   13.239000     33.117594
   13.254000     33.171847
   13.268000     33.216711
   13.283000     33.272007
   13.298000     33.460851
   13.313000     33.596485
   13.328000     33.508845
   13.343000     33.648652
   13.357000     33.725859
   13.372000     33.951220
   13.387000     34.061813
   13.402000     34.053467
   13.417000     34.155713
   13.431000     34.339341
   13.446000     34.287174
   13.461000     34.285088
   13.476000     34.415504
   13.491000     34.488538
   13.506000     34.515664
   13.520000     34.706595
   13.535000     34.591828
   13.550000     34.629388
   13.565000     34.753546
   13.580000     34.814059
   13.595000     34.771282
   13.609000     34.604348
   13.624000     34.845359
   13.639000     34.790062
   13.654000     34.888136
   13.669000     34.857879
   13.683000     34.868313
   13.698000     34.823449
   13.713000     34.874572
   13.728000     35.007076
   13.743000     34.943433
   13.758000     35.164620
   13.772000     35.251217
   13.787000     35.239740
   13.802000     35.367027
   13.817000     35.340944
   13.832000     35.320078
   13.847000     35.421281
   13.861000     35.517268
   13.876000     35.499531
   13.891000     35.571522
   13.906000     35.549611
   13.921000     35.464058
   13.936000     35.441104
   13.950000     35.257477
   13.965000     35.430671
   13.980000     35.408761
   13.995000     35.312774
   14.010000     35.353464
   14.025000     35.441104
   14.039000     35.301297
   14.054000     35.351377
   14.069000     35.503705
   14.084000     35.637252
   14.099000     35.488055
   14.114000     35.338857
   14.128000     35.394155
   14.143000     35.287734
   14.158000     35.370158
   14.173000     35.305471
   14.188000     35.487011
   14.203000     35.485968
   14.217000     35.581955
   14.232000     35.523528
   14.247000     35.345118
   14.262000     35.507878
   14.277000     35.595518
   14.292000     35.483881
   14.306000     35.420238
   14.321000     35.508921
   14.336000     35.399371
   14.351000     35.268954
   14.366000     35.396241
   14.381000     35.500574
   14.395000     35.531875
   14.410000     35.261651
   14.425000     35.330511
   14.440000     35.367027
   14.455000     35.275213
   14.470000     35.210527
   14.484000     35.474491
   14.499000     35.347204
   14.514000     35.192790
   14.529000     35.271041
   14.544000     35.208440
   14.559000     35.266867
   14.573000     35.067589
   14.588000     35.009162
   14.603000     34.949692
   14.618000     35.086370
   14.633000     35.015423
   14.648000     34.968473
   14.662000     35.022726
   14.677000     35.093674
   14.692000     34.871443
   14.707000     34.801539
   14.722000     34.756675
   14.737000     34.662775
   14.752000     34.718072
   14.766000     34.839099
   14.781000     34.659646
   14.796000     34.554268
   14.811000     34.454108
   14.826000     34.510448
   14.841000     34.500014
   14.855000     34.460368
   14.870000     34.293434
   14.885000     34.315344
   14.900000     34.157800
   14.915000     34.106676
   14.930000     34.044077
   14.945000     34.043033
   14.959000     34.290304
   14.974000     34.122326
   14.989000     34.129630
   15.004000     34.019037
   15.019000     33.995040
   15.034000     34.025297
   15.048000     33.843756
   15.063000     33.785329
   15.078000     33.655955
   15.093000     33.735249
   15.108000     33.700819
   15.123000     33.463981
   15.138000     33.437898
   15.152000     33.798893
   15.167000     33.591269
   15.182000     33.514061
   15.197000     33.242794
   15.212000     33.307481
   15.227000     33.100900
   15.242000     32.957963
   15.256000     32.827546
   15.271000     32.801462
   15.286000     32.752425
   15.301000     32.840066
   15.316000     32.642875
   15.331000     32.618878
   15.345000     32.592795
   15.360000     32.414385
   15.375000     32.450901
   15.390000     32.361174
   15.405000     32.171288
   15.420000     32.276664
   15.435000     32.141030
   15.449000     31.962620
   15.464000     32.045043
   15.479000     32.040870
   15.494000     31.932363
   15.509000     31.890630
   15.524000     31.644402
   15.539000     31.628752
   15.553000     31.686135
   15.568000     31.531722
   15.583000     31.451384
   15.598000     31.202027
   15.613000     31.248977
   15.628000     31.210374
   15.643000     31.110213
   15.657000     31.224981
   15.672000     31.220808
   15.687000     31.197854
   15.702000     31.011097
   15.717000     30.760696
   15.732000     30.746089
   15.747000     30.658449
   15.761000     30.636539
   15.776000     30.597935
   15.791000     30.560376
   15.806000     30.501949
   15.821000     30.424741
   15.836000     30.307887
   15.851000     30.174340
   15.866000     30.068964
   15.880000     29.968804
   15.895000     30.009494
   15.910000     29.785176
   15.925000     29.735096
   15.940000     29.754919
   15.955000     29.798739
   15.970000     29.706925
   15.984000     29.656845
   15.999000     29.425225
   16.014000     29.472175
   16.029000     29.744486
   16.044000     29.614069
   16.059000     29.381404
   16.074000     29.318805
   16.088000     29.351148
   16.103000     29.376188
   16.118000     29.259335
   16.133000     29.124744
   16.148000     29.049624
   16.163000     29.177954
   16.178000     29.059014
   16.193000     28.946333
   16.207000     29.108051
   16.222000     28.759576
   16.237000     28.576992
   16.252000     28.728276
   16.267000     28.716800
   16.282000     28.631246
   16.297000     28.567602
   16.312000     28.383975
   16.326000     28.352675
   16.341000     28.307812
   16.356000     28.263992
   16.371000     28.291118
   16.386000     28.169047
   16.401000     28.075147
   16.416000     28.007331
   16.430000     27.947860
   16.445000     27.908213
   16.460000     27.981247
   16.475000     27.978117
   16.490000     27.893606
   16.505000     27.741280
   16.520000     27.629643
   16.535000     27.345855
   16.549000     27.256128
   16.564000     27.232131
   16.579000     27.176834
   16.594000     27.143447
   16.609000     27.107974
   16.624000     27.086064
   16.639000     26.985903
   16.654000     26.896177
   16.668000     26.878440
   16.683000     26.886787
   16.698000     26.818969
   16.713000     26.592565
   16.728000     26.468408
   16.743000     26.475712
   16.758000     26.556049
   16.773000     26.529966
   16.788000     26.327559
   16.802000     26.411026
   16.817000     26.439195
   16.832000     26.426675
   16.847000     26.126194
   16.862000     26.043771
   16.877000     26.052118
   16.892000     26.003081
   16.907000     26.028121
   16.921000     25.846580
   16.936000     25.787110
   16.951000     25.685906
   16.966000     25.727640
   16.981000     25.611829
   16.996000     25.685906
   17.011000     25.755810
   17.026000     25.512712
   17.041000     25.562792
   17.055000     25.689036
   17.070000     25.474108
   17.085000     25.400031
   17.100000     25.309262
   17.115000     25.476196
   17.130000     25.412552
   17.145000     25.202841
   17.160000     25.145458
   17.175000     25.187191
   17.189000     25.197624
   17.204000     25.007737
   17.219000     24.913837
   17.234000     24.858541
   17.249000     24.902360
   17.264000     24.910707
   17.279000     24.927401
   17.294000     24.801157
   17.309000     24.810547
   17.323000     24.784464
   17.338000     24.668653
   17.353000     24.591446
   17.368000     24.682216
   17.383000     24.663436
   17.398000     24.519456
   17.413000     24.588316
   17.428000     24.539279
   17.443000     24.361912
   17.457000     24.382779
   17.472000     24.452682
   17.487000     24.450596
   17.502000     24.386952
   17.517000     24.497545
   17.532000     24.304528
   17.547000     24.252362
   17.562000     24.254448
   17.577000     24.246101
   17.591000     24.175155
   17.606000     24.227321
   17.621000     24.299312
   17.636000     24.161591
   17.651000     24.344175
   17.666000     24.316005
   17.681000     24.130291
   17.696000     24.092731
   17.711000     24.139682
   17.726000     24.072908
   17.740000     24.083341
   17.755000     24.200195
   17.770000     24.366086
   17.785000     24.153244
   17.800000     24.124032
   17.815000     24.192891
   17.830000     24.223149
   17.845000     24.252362
   17.860000     24.131335
   17.875000     24.201238
   17.889000     24.170981
   17.904000     24.139682
   17.919000     24.127161
   17.934000     24.050998
   17.949000     24.166808
   17.964000     24.155331
   17.979000     24.061431
   17.994000     24.058301
   18.009000     24.173068
   18.024000     24.162634
   18.038000     24.034304
   18.053000     24.085428
   18.068000     24.174112
   18.083000     24.103164
   18.098000     24.197064
   18.113000     24.138637
   18.128000     24.185588
   18.143000     24.109425
   18.158000     24.225235
   18.173000     24.268012
   18.188000     24.186631
   18.202000     24.241928
   18.217000     24.209585
   18.232000     24.268012
   18.247000     24.293052
   18.262000     24.392169
   18.277000     24.352522
   18.292000     24.235668
   18.307000     24.302442
   18.322000     24.401559
   18.337000     24.240885
   18.352000     24.289921
   18.366000     24.258622
   18.381000     24.426599
   18.396000     24.286792
   18.411000     24.341046
   18.426000     24.299312
   18.441000     24.366086
   18.456000     24.408862
   18.471000     24.292009
   18.486000     24.488155
   18.501000     24.456855
   18.516000     24.567450
   18.530000     24.554929
   18.545000     24.555972
   18.560000     24.621703
   18.575000     24.533020
   18.590000     24.578926
   18.605000     24.568493
   18.620000     24.554929
   18.635000     24.588316
   18.650000     24.416166
   18.665000     24.564319
   18.680000     24.694736
   18.695000     24.728123
   18.710000     24.661350
   18.724000     24.785507
   18.739000     24.731253
   18.754000     24.680129
   18.769000     24.761510
   18.784000     24.790723
   18.799000     24.743773
   18.814000     24.747946
   18.829000     24.713516
   18.844000     24.808460
   18.859000     24.942008
   18.874000     24.942008
   18.889000     24.885667
   18.903000     25.009824
   18.918000     24.925314
   18.933000     24.895057
   18.948000     25.069294
   18.963000     24.997304
   18.978000     24.927401
   18.993000     24.981654
   19.008000     25.017128
   19.023000     24.953484
   19.038000     25.034864
   19.053000     25.010867
   19.068000     24.895057
   19.083000     25.036951
   19.098000     25.021301
   19.112000     25.059904
   19.127000     25.124591
   19.142000     25.026518
   19.157000     25.090161
   19.172000     25.069294
   19.187000     25.151718
   19.202000     25.118331
   19.217000     25.124591
   19.232000     25.137111
   19.247000     25.046341
   19.262000     25.152761
   19.277000     25.199711
   19.292000     25.300915
   19.307000     25.300915
   19.321000     25.253965
   19.336000     25.239358
   19.351000     25.048427
   19.366000     25.101638
   19.381000     25.239358
   19.396000     25.180931
   19.411000     25.143371
   19.426000     25.180931
   19.441000     25.244575
   19.456000     25.208058
   19.471000     25.188234
   19.486000     25.121461
   19.501000     25.228925
   19.516000     25.218492
   19.531000     25.236228
   19.545000     25.269615
   19.560000     25.314478
   19.575000     25.294655
   19.590000     25.111028
   19.605000     25.213275
   19.620000     25.084945
   19.635000     25.154848
   19.650000     25.176758
   19.665000     25.191364
   19.680000     25.192408
   19.695000     25.201798
   19.710000     25.011911
   19.725000     25.041124
   19.740000     25.067208
   19.755000     24.957657
   19.770000     25.041124
   19.785000     25.114157
   19.799000     24.979567
   19.814000     24.948267
   19.829000     25.117288
   19.844000     25.029647
   19.859000     24.946180
   19.874000     25.003564
   19.889000     24.936790
   19.904000     24.981654
   19.919000     24.849150
   19.934000     24.940963
   19.949000     24.969134
   19.964000     24.791767
   19.979000     24.912794
   19.994000     24.864800
   20.009000     24.678043
   20.024000     24.528846
   20.039000     24.678043
   20.054000     24.624833
   20.068000     24.507979
   20.083000     24.469376
   20.098000     24.537192
   20.113000     24.504849
   20.128000     24.538236
   20.143000     24.491286
   20.158000     24.446422
   20.173000     24.442249
   20.188000     24.451639
   20.203000     24.591446
   20.218000     24.459986
   20.233000     24.452682
   20.248000     24.466246
   20.263000     24.515282
   20.278000     24.228365
   20.293000     24.192891
   20.308000     24.323308
   20.323000     24.206455
   20.338000     24.144898
   20.353000     23.966488
   20.368000     24.023871
   20.382000     24.010307
   20.397000     23.915364
   20.412000     23.853807
   20.427000     23.826680
   20.442000     23.771383
   20.457000     23.822507
   20.472000     23.696263
   20.487000     23.672267
   20.502000     23.489683
   20.517000     23.478205
   20.532000     23.405173
   20.547000     23.420822
   20.562000     23.409345
   20.577000     23.447949
   20.592000     23.400999
   20.607000     23.284145
   20.622000     23.190245
   20.637000     23.126601
   20.652000     23.129732
   20.667000     23.070261
   20.682000     23.038961
   20.697000     22.961754
   20.712000     23.005575
   20.727000     23.040005
   20.742000     22.893937
   20.757000     22.869940
   20.771000     22.699877
   20.786000     22.714483
   20.801000     22.658143
   20.816000     22.565286
   20.831000     22.489123
   20.846000     22.497469
   20.861000     22.478690
   20.876000     22.473473
   20.891000     22.349315
   20.906000     22.330536
   20.921000     22.209508
   20.936000     22.230375
   20.951000     22.281499
   20.966000     22.082221
   20.981000     22.005015
   20.996000     21.916331
   21.011000     21.993537
   21.026000     22.041531
   21.041000     21.974757
   21.056000     21.922591
   21.071000     21.755657
   21.086000     21.752527
   21.101000     21.673233
   21.116000     21.600199
   21.131000     21.425962
   21.146000     21.410313
   21.161000     21.414486
   21.176000     21.428049
   21.191000     21.443700
   21.206000     21.336236
   21.221000     21.208948
   21.236000     21.290328
   21.251000     21.307022
   21.266000     21.126525
   21.281000     21.139045
   21.296000     21.081661
   21.310000     20.971068
   21.325000     20.892818
   21.340000     20.717537
   21.355000     20.766573
   21.370000     20.758226
   21.385000     20.706060
   21.400000     20.666413
   21.415000     20.533910
   21.430000     20.504696
   21.445000     20.443140
   21.460000     20.568340
   21.475000     20.531823
   21.490000     20.473396
   21.505000     20.444183
   21.520000     20.316896
   21.535000     20.360716
   21.550000     20.281422
   21.565000     20.287682
   21.580000     20.258469
   21.595000     20.128052
   21.610000     20.136398
   21.625000     20.144745
   21.640000     19.972594
   21.655000     19.884954
   21.670000     19.894344
   21.685000     19.869304
   21.700000     19.891215
   21.715000     19.856784
   21.730000     19.746190
   21.745000     19.750364
   21.760000     19.832788
   21.775000     19.691937
   21.790000     19.530219
   21.805000     19.490573
   21.820000     19.503093
   21.835000     19.433190
   21.850000     19.321552
   21.865000     19.361199
   21.880000     19.340333
   21.895000     19.352852
   21.910000     19.252692
   21.925000     19.169225
   21.940000     19.222436
   21.955000     19.132709
   21.970000     19.057588
   21.985000     19.048198
   22.000000     18.989772
