# Supplementary material for: Changing the game of time resolved X-ray diffraction on the mechanochemistry playground by downsizing
Source: Nat Commun. 2021 Oct 21;12:6134. doi: 10.1038/s41467-021-26264-1 (PMC8531352; doi:10.1038/s41467-021-26264-1)
Supplement: Supplementary file 3 — Source Data. [file 41467_2021_26264_MOESM3_ESM.zip › PXRD_raw_data/reactionIIIa_cocrystal_FormI_normalized/000138.xy]

    3.140900     20.388841
    3.155600     20.863766
    3.170400     21.177195
    3.185100     21.078385
    3.199800     20.865891
    3.214500     20.922202
    3.229300     21.245193
    3.244000     21.523561
    3.258700     21.792367
    3.273500     21.899677
    3.288200     21.782804
    3.302900     22.084547
    3.317600     22.427725
    3.332400     22.580721
    3.347100     23.121520
    3.361800     23.154456
    3.376500     23.555008
    3.391300     24.060745
    3.406000     24.496359
    3.420700     24.485734
    3.435400     24.152117
    3.450200     23.710129
    3.464900     23.800439
    3.479600     23.819563
    3.494400     23.971497
    3.509100     24.071370
    3.523800     24.100056
    3.538500     24.324238
    3.553300     24.216928
    3.568000     24.649354
    3.582700     24.623855
    3.597400     24.826787
    3.612200     25.179528
    3.626900     25.099843
    3.641600     25.423897
    3.656400     25.655516
    3.671100     25.933884
    3.685800     26.331248
    3.700500     26.626616
    3.715300     26.771112
    3.730000     27.031417
    3.744700     27.067541
    3.759500     27.403283
    3.774200     27.609402
    3.788900     27.662525
    3.803600     27.831458
    3.818400     27.986579
    3.833100     28.438130
    3.847800     28.395631
    3.862600     28.174637
    3.877300     28.339320
    3.892000     28.659124
    3.906700     29.010803
    3.921500     29.304045
    3.936200     29.361419
    3.950900     29.625974
    3.965700     29.713097
    3.980400     29.470853
    3.995100     29.818281
    4.009800     30.100899
    4.024600     30.379267
    4.039300     30.859505
    4.054000     31.108123
    4.068800     31.257931
    4.083500     31.402427
    4.098200     31.685045
    4.113000     31.763668
    4.127700     32.113221
    4.142400     32.428775
    4.157100     32.748580
    4.171900     33.196943
    4.186600     33.613432
    4.201300     33.519935
    4.216100     33.926861
    4.230800     34.085170
    4.245500     34.542033
    4.260300     35.020145
    4.275000     35.185891
    4.289700     35.257077
    4.304500     35.485508
    4.319200     35.694815
    4.333900     36.044369
    4.348600     36.409859
    4.363400     36.755162
    4.378100     36.984656
    4.392800     36.988906
    4.407600     37.370334
    4.422300     37.794260
    4.437000     37.867570
    4.451800     38.048192
    4.466500     38.352058
    4.481200     38.488054
    4.496000     38.802546
    4.510700     38.845045
    4.525400     39.370969
    4.540200     39.495278
    4.554900     39.637650
    4.569600     39.883081
    4.584400     40.457878
    4.599100     40.496127
    4.613800     40.641686
    4.628600     41.018863
    4.643300     41.348229
    4.658000     41.677596
    4.672700     41.948527
    4.687500     42.257706
    4.702200     42.537136
    4.716900     42.974875
    4.731700     43.193743
    4.746400     43.143808
    4.761100     43.395613
    4.775900     44.087283
    4.790600     44.453835
    4.805300     44.822513
    4.820100     45.228378
    4.834800     45.818050
    4.849500     46.180354
    4.864300     46.471470
    4.879000     46.563906
    4.893700     47.059018
    4.908500     47.284261
    4.923200     47.767686
    4.938000     47.962119
    4.952700     48.480605
    4.967400     49.013966
    4.982200     49.390081
    4.996900     49.649325
    5.011600     50.112562
    5.026400     50.400492
    5.041100     50.704359
    5.055800     51.127223
    5.070600     51.873079
    5.085300     52.049450
    5.100000     52.583873
    5.114800     53.302104
    5.129500     53.954462
    5.144200     54.514384
    5.159000     54.653569
    5.173700     55.002059
    5.188400     55.568357
    5.203200     55.806351
    5.217900     56.450209
    5.232700     57.296999
    5.247400     57.619991
    5.262100     58.104479
    5.276900     58.675026
    5.291600     58.998017
    5.306300     59.522878
    5.321100     60.310170
    5.335800     60.569413
    5.350500     61.104899
    5.365300     61.744508
    5.380000     62.247057
    5.394800     63.046036
    5.409500     63.695207
    5.424200     64.169069
    5.439000     64.359252
    5.453700     64.692868
    5.468400     65.277228
    5.483200     66.091081
    5.497900     66.798688
    5.512600     67.324612
    5.527400     67.788912
    5.542100     68.508206
    5.556900     69.169064
    5.571600     69.483555
    5.586300     69.900044
    5.601100     70.488654
    5.615800     71.165448
    5.630600     71.982490
    5.645300     72.599786
    5.660000     72.950402
    5.674800     73.437015
    5.689500     73.679258
    5.704200     74.410239
    5.719000     75.029660
    5.733700     75.543896
    5.748500     76.173942
    5.763200     76.864550
    5.777900     77.477595
    5.792700     77.676279
    5.807400     78.397696
    5.822200     78.920433
    5.836900     79.128678
    5.851600     79.748099
    5.866400     80.606576
    5.881100     80.916818
    5.895900     81.268496
    5.910600     82.156723
    5.925300     82.677334
    5.940100     83.686683
    5.954800     84.566411
    5.969600     85.627819
    5.984300     87.242778
    5.999000     88.960795
    6.013800     90.355821
    6.028500     91.085740
    6.043300     90.639501
    6.058000     89.420846
    6.072700     88.685615
    6.087500     88.516681
    6.102200     88.441247
    6.117000     88.441247
    6.131700     88.247876
    6.146500     88.031132
    6.161200     88.035382
    6.175900     88.554931
    6.190700     88.700489
    6.205400     88.559180
    6.220200     88.741926
    6.234900     89.133978
    6.249600     89.329473
    6.264400     89.461219
    6.279100     89.625903
    6.293900     90.053017
    6.308600     89.408096
    6.323400     89.477156
    6.338100     90.107203
    6.352800     90.026455
    6.367600     90.197513
    6.382300     90.989054
    6.397100     91.494791
    6.411800     91.706223
    6.426600     92.043027
    6.441300     91.563852
    6.456000     90.911494
    6.470800     90.729811
    6.485500     90.414257
    6.500300     90.394070
    6.515000     90.292073
    6.529800     89.744900
    6.544500     90.390883
    6.559300     90.615065
    6.574000     90.435507
    6.588700     91.036865
    6.603500     90.806310
    6.618200     90.279323
    6.633000     90.312260
    6.647700     89.956331
    6.662500     89.193477
    6.677200     88.554931
    6.692000     88.479495
    6.706700     88.334999
    6.721500     88.418934
    6.736200     88.171378
    6.750900     87.734702
    6.765700     87.580643
    6.780400     87.810138
    6.795200     87.931259
    6.809900     87.231090
    6.824700     86.938911
    6.839400     86.922973
    6.854200     86.699854
    6.868900     86.199430
    6.883700     85.707506
    6.898400     85.381326
    6.913200     85.537509
    6.927900     85.651194
    6.942700     85.389827
    6.957400     84.626971
    6.972200     84.104235
    6.986900     84.230669
    7.001600     84.396414
    7.016400     83.997987
    7.031100     83.424252
    7.045900     82.954640
    7.060600     82.377717
    7.075400     82.165223
    7.090100     82.239596
    7.104900     81.973978
    7.119600     81.811420
    7.134400     81.342870
    7.149100     80.746823
    7.163900     80.795696
    7.178600     80.393020
    7.193400     80.503516
    7.208100     80.418519
    7.222900     79.972280
    7.237600     79.577041
    7.252400     79.427232
    7.267100     79.241300
    7.281900     78.755749
    7.296600     78.478445
    7.311400     78.369010
    7.326100     78.076830
    7.340900     78.002457
    7.355600     77.564719
    7.370400     77.220477
    7.385100     76.890049
    7.399900     76.441686
    7.414600     76.508621
    7.429400     76.265315
    7.444100     75.742579
    7.458900     75.870075
    7.473600     75.456774
    7.488400     75.285716
    7.503200     75.060472
    7.517900     74.464425
    7.532700     74.222181
    7.547400     73.566635
    7.562200     73.248956
    7.576900     72.782531
    7.591700     72.128048
    7.606400     72.131236
    7.621200     71.781682
    7.635900     71.543689
    7.650700     71.181386
    7.665400     70.371782
    7.680200     70.123164
    7.694900     70.146538
    7.709700     69.273185
    7.724400     69.320997
    7.739200     69.100003
    7.754000     68.880071
    7.768700     68.531580
    7.783500     68.134215
    7.798200     67.954657
    7.813000     67.607229
    7.827700     67.133367
    7.842500     66.891123
    7.857200     66.898561
    7.872000     66.721128
    7.886700     66.104894
    7.901500     65.816963
    7.916300     65.386662
    7.931000     64.935112
    7.945800     64.671619
    7.960500     64.663119
    7.975300     64.083009
    7.990000     63.615522
    8.004800     63.557086
    8.019600     63.502900
    8.034300     63.026912
    8.049100     62.934477
    8.063800     62.401115
    8.078600     61.962315
    8.093300     61.861380
    8.108100     61.812506
    8.122900     61.350330
    8.137600     61.336519
    8.152400     60.930654
    8.167100     60.525852
    8.181900     60.218798
    8.196600     60.128488
    8.211400     59.563253
    8.226200     59.304010
    8.240900     59.288072
    8.255700     58.925769
    8.270400     58.566654
    8.285200     58.282974
    8.300000     58.102353
    8.314700     57.780424
    8.329500     57.550930
    8.344200     57.517993
    8.359000     57.277875
    8.373800     56.715827
    8.388500     56.593643
    8.403300     56.533081
    8.418000     56.062407
    8.432800     56.023095
    8.447600     55.637417
    8.462300     55.487609
    8.477100     55.220929
    8.491800     55.129556
    8.506600     55.193304
    8.521400     55.027559
    8.536100     55.127431
    8.550900     54.973373
    8.565600     54.787440
    8.580400     54.615319
    8.595200     54.056460
    8.609900     53.615533
    8.624700     53.162920
    8.639500     52.645496
    8.654200     52.300193
    8.669000     52.127010
    8.683700     51.856079
    8.698500     51.390716
    8.713300     51.427903
    8.728000     51.057100
    8.742800     50.388805
    8.757600     50.344182
    8.772300     50.215622
    8.787100     49.922380
    8.801800     49.895818
    8.816600     49.408143
    8.831400     49.181837
    8.846100     49.151025
    8.860900     48.870532
    8.875700     48.502918
    8.890400     48.072616
    8.905200     47.823998
    8.920000     47.572192
    8.934700     47.547755
    8.949500     47.190764
    8.964300     47.032455
    8.979000     46.805087
    8.993800     46.859273
    9.008600     46.682903
    9.023300     46.366286
    9.038100     46.428971
    9.052900     45.839299
    9.067600     45.590681
    9.082400     45.908360
    9.097200     45.636367
    9.111900     45.321876
    9.126700     45.004197
    9.141500     44.841638
    9.156200     44.917074
    9.171000     44.663142
    9.185800     44.380525
    9.200500     43.965099
    9.215300     43.848227
    9.230100     43.743042
    9.244800     43.581546
    9.259600     43.229867
    9.274400     43.032248
    9.289100     42.809129
    9.303900     42.566885
    9.318700     42.365016
    9.333400     42.304454
    9.348200     41.982525
    9.363000     41.842279
    9.377800     41.713720
    9.392500     41.532037
    9.407300     41.376916
    9.422100     41.339730
    9.436800     41.253669
    9.451600     40.917928
    9.466400     40.486565
    9.481200     40.313382
    9.495900     40.298507
    9.510700     40.355881
    9.525500     40.309132
    9.540200     40.026514
    9.555000     39.651461
    9.569800     39.374157
    9.584600     39.431530
    9.599300     38.943856
    9.614100     38.777047
    9.628900     39.002291
    9.643600     38.717549
    9.658400     38.206499
    9.673200     38.172500
    9.688000     38.111939
    9.702700     38.126814
    9.717500     37.761323
    9.732300     37.232213
    9.747100     37.221588
    9.761800     36.964469
    9.776600     36.897534
    9.791400     36.931532
    9.806200     36.828473
    9.820900     36.584104
    9.835700     36.313174
    9.850500     36.490607
    9.865300     36.532044
    9.880000     36.125116
    9.894800     35.860561
    9.909600     35.739439
    9.924400     35.732002
    9.939100     35.354824
    9.953900     35.160392
    9.968700     35.063707
    9.983500     34.991459
    9.998200     35.014832
   10.013000     34.886274
   10.028000     34.863962
   10.043000     34.477222
   10.057000     34.038421
   10.072000     33.968298
   10.087000     34.087295
   10.102000     33.990610
   10.116000     33.751554
   10.131000     33.578371
   10.146000     33.471061
   10.161000     33.382876
   10.176000     33.280878
   10.190000     33.155507
   10.205000     33.245817
   10.220000     33.077946
   10.235000     32.865451
   10.249000     32.799578
   10.264000     32.641270
   10.279000     32.393714
   10.294000     32.271530
   10.309000     32.373527
   10.323000     32.240718
   10.338000     31.971913
   10.353000     31.979350
   10.368000     31.876290
   10.382000     31.668046
   10.397000     31.799792
   10.412000     31.624485
   10.427000     31.537361
   10.442000     31.428989
   10.456000     31.435364
   10.471000     31.442801
   10.486000     31.339742
   10.501000     31.469364
   10.516000     31.649984
   10.530000     31.529924
   10.545000     31.394990
   10.560000     31.491675
   10.575000     31.573485
   10.589000     31.631922
   10.604000     31.707358
   10.619000     31.766855
   10.634000     31.624485
   10.649000     31.695670
   10.663000     31.567111
   10.678000     31.238807
   10.693000     30.817005
   10.708000     30.575824
   10.722000     30.648072
   10.737000     30.449390
   10.752000     30.057338
   10.767000     29.946841
   10.782000     29.894780
   10.796000     29.588788
   10.811000     29.432605
   10.826000     29.328482
   10.841000     29.211610
   10.856000     29.108550
   10.870000     29.205235
   10.885000     29.074551
   10.900000     28.926868
   10.915000     28.935367
   10.930000     28.651687
   10.944000     28.642125
   10.959000     28.511441
   10.974000     28.446630
   10.989000     28.573065
   11.003000     28.489129
   11.018000     28.381820
   11.033000     28.506128
   11.048000     28.256448
   11.063000     28.251135
   11.077000     28.431755
   11.092000     28.502941
   11.107000     28.287259
   11.122000     28.433880
   11.137000     28.631500
   11.151000     28.482754
   11.166000     28.278759
   11.181000     28.358445
   11.196000     28.346758
   11.211000     28.096014
   11.225000     28.295759
   11.240000     28.386069
   11.255000     28.358445
   11.270000     28.135325
   11.284000     27.992954
   11.299000     28.196949
   11.314000     28.200136
   11.329000     28.252198
   11.344000     28.135325
   11.358000     28.000392
   11.373000     28.040765
   11.388000     28.119389
   11.403000     28.119389
   11.418000     28.144888
   11.432000     28.120451
   11.447000     28.007829
   11.462000     27.943018
   11.477000     28.079015
   11.492000     28.102389
   11.506000     27.961080
   11.521000     27.902644
   11.536000     28.033328
   11.551000     27.828271
   11.566000     27.884582
   11.580000     27.900519
   11.595000     27.943018
   11.610000     27.971705
   11.625000     27.824021
   11.640000     27.691212
   11.654000     27.762398
   11.669000     27.824021
   11.684000     27.790022
   11.699000     27.726274
   11.714000     27.590277
   11.728000     27.701837
   11.743000     27.725212
   11.758000     27.667838
   11.773000     27.592402
   11.788000     27.494655
   11.802000     27.492530
   11.817000     27.580715
   11.832000     27.749649
   11.847000     27.815522
   11.862000     27.728399
   11.876000     27.822959
   11.891000     27.708212
   11.906000     27.901582
   11.921000     28.085390
   11.936000     28.034390
   11.950000     28.028016
   11.965000     28.295759
   11.980000     28.363758
   11.995000     28.332945
   12.010000     28.582626
   12.024000     28.712248
   12.039000     28.876931
   12.054000     28.962992
   12.069000     29.002302
   12.084000     29.386918
   12.098000     29.294482
   12.113000     29.250921
   12.128000     29.332732
   12.143000     29.389043
   12.158000     29.472978
   12.172000     29.425167
   12.187000     29.550538
   12.202000     29.536726
   12.217000     29.453854
   12.232000     29.279608
   12.246000     29.240296
   12.261000     29.083051
   12.276000     29.093676
   12.291000     29.301920
   12.306000     29.495290
   12.320000     29.416667
   12.335000     29.389043
   12.350000     29.414543
   12.365000     29.500602
   12.380000     29.564351
   12.394000     29.539914
   12.409000     29.703535
   12.424000     29.971278
   12.439000     30.192272
   12.454000     30.343143
   12.468000     30.539700
   12.483000     30.803193
   12.498000     30.941314
   12.513000     31.210120
   12.528000     31.331242
   12.543000     31.179308
   12.557000     31.092185
   12.572000     30.966813
   12.587000     31.022063
   12.602000     31.085810
   12.617000     31.005063
   12.631000     31.013562
   12.646000     30.880754
   12.661000     31.012500
   12.676000     30.955127
   12.691000     30.768131
   12.705000     30.930689
   12.720000     30.904128
   12.735000     31.014625
   12.750000     30.999751
   12.765000     31.053937
   12.779000     31.199495
   12.794000     31.323804
   12.809000     31.346117
   12.824000     31.644671
   12.839000     31.951725
   12.854000     32.259843
   12.868000     32.620020
   12.883000     32.994011
   12.898000     33.082196
   12.913000     33.046072
   12.928000     33.448749
   12.942000     33.450874
   12.957000     33.373314
   12.972000     33.234129
   12.987000     33.119383
   13.002000     32.827203
   13.017000     32.754955
   13.031000     32.835703
   13.046000     33.066259
   13.061000     33.009948
   13.076000     33.021636
   13.091000     33.053509
   13.105000     33.045010
   13.120000     33.270253
   13.135000     33.169318
   13.150000     33.127882
   13.165000     33.372251
   13.179000     33.271316
   13.194000     33.093884
   13.209000     33.319127
   13.224000     33.559246
   13.239000     33.609182
   13.254000     33.825926
   13.268000     34.189292
   13.283000     34.298727
   13.298000     34.574970
   13.313000     34.423036
   13.328000     34.550533
   13.343000     34.775776
   13.357000     34.636593
   13.372000     34.413474
   13.387000     34.587719
   13.402000     34.647218
   13.417000     34.667404
   13.431000     34.701404
   13.446000     34.618531
   13.461000     34.552657
   13.476000     34.606844
   13.491000     34.597282
   13.506000     34.641905
   13.520000     34.486784
   13.535000     34.712029
   13.550000     34.875649
   13.565000     34.875649
   13.580000     34.812964
   13.595000     34.634468
   13.609000     34.809776
   13.624000     34.746027
   13.639000     34.821463
   13.654000     34.917085
   13.669000     35.005271
   13.683000     35.166767
   13.698000     35.206078
   13.713000     35.316575
   13.728000     35.107268
   13.743000     35.295325
   13.758000     35.316575
   13.772000     35.462133
   13.787000     35.489758
   13.802000     35.455759
   13.817000     35.532257
   13.832000     35.605567
   13.847000     35.637442
   13.861000     35.513132
   13.876000     35.542882
   13.891000     35.548194
   13.906000     35.432384
   13.921000     35.450446
   13.936000     35.639566
   13.950000     35.552444
   13.965000     35.559881
   13.980000     35.543944
   13.995000     35.500383
   14.010000     35.457884
   14.025000     35.335699
   14.039000     35.600256
   14.054000     35.719252
   14.069000     35.480195
   14.084000     35.435572
   14.099000     35.586443
   14.114000     35.491883
   14.128000     35.437697
   14.143000     35.407947
   14.158000     35.618318
   14.173000     35.703315
   14.188000     35.658691
   14.203000     35.557756
   14.217000     35.582193
   14.232000     35.647004
   14.247000     35.636380
   14.262000     35.502508
   14.277000     35.415385
   14.292000     35.424947
   14.306000     35.582193
   14.321000     35.689502
   14.336000     35.576881
   14.351000     35.560944
   14.366000     35.520570
   14.381000     35.576881
   14.395000     35.551381
   14.410000     35.542882
   14.425000     35.473821
   14.440000     35.406885
   14.455000     35.280451
   14.470000     35.426009
   14.484000     35.393073
   14.499000     35.433447
   14.514000     35.342074
   14.529000     35.521632
   14.544000     35.563068
   14.559000     35.259201
   14.573000     35.197578
   14.588000     35.252826
   14.603000     35.152955
   14.618000     35.079643
   14.633000     35.099831
   14.648000     35.082831
   14.662000     35.030770
   14.677000     34.825713
   14.692000     34.885212
   14.707000     34.731153
   14.722000     34.732215
   14.737000     34.756652
   14.752000     34.839525
   14.766000     34.659967
   14.781000     34.741778
   14.796000     34.647218
   14.811000     34.577094
   14.826000     34.485722
   14.841000     34.573907
   14.855000     34.540970
   14.870000     34.447472
   14.885000     34.460223
   14.900000     34.351850
   14.915000     34.278540
   14.930000     34.197792
   14.945000     34.213729
   14.959000     34.238165
   14.974000     34.101106
   14.989000     34.049046
   15.004000     34.009734
   15.019000     33.917300
   15.034000     33.824864
   15.048000     33.850363
   15.063000     33.780241
   15.078000     33.784490
   15.093000     33.735616
   15.108000     33.721804
   15.123000     33.642119
   15.138000     33.493373
   15.152000     33.477436
   15.167000     33.462561
   15.182000     33.484873
   15.197000     33.440249
   15.212000     33.286191
   15.227000     33.151256
   15.242000     33.237317
   15.256000     33.175693
   15.271000     33.101321
   15.286000     33.064134
   15.301000     32.914326
   15.316000     32.895201
   15.331000     32.785766
   15.345000     32.537147
   15.360000     32.758143
   15.375000     32.608333
   15.390000     32.628521
   15.405000     32.366090
   15.420000     32.454275
   15.435000     32.434088
   15.449000     32.295967
   15.464000     32.163158
   15.479000     32.106846
   15.494000     31.948538
   15.509000     31.906040
   15.524000     31.808292
   15.539000     31.698857
   15.553000     31.572423
   15.568000     31.744544
   15.583000     31.670170
   15.598000     31.602172
   15.613000     31.518237
   15.628000     31.398178
   15.643000     31.358866
   15.657000     31.207995
   15.672000     31.236682
   15.687000     31.250494
   15.702000     31.149559
   15.717000     31.066686
   15.732000     30.979564
   15.747000     30.913691
   15.761000     30.835067
   15.776000     30.682072
   15.791000     30.652322
   15.806000     30.522701
   15.821000     30.366517
   15.836000     30.491889
   15.851000     30.448328
   15.866000     30.224146
   15.880000     30.199709
   15.895000     30.012714
   15.910000     29.814031
   15.925000     29.785345
   15.940000     29.759845
   15.955000     29.679098
   15.970000     29.829969
   15.984000     29.757721
   15.999000     29.848031
   16.014000     29.760909
   16.029000     29.410292
   16.044000     29.277484
   16.059000     29.376293
   16.074000     29.361419
   16.088000     29.369918
   16.103000     29.438979
   16.118000     29.322107
   16.133000     29.228609
   16.148000     29.126612
   16.163000     29.096863
   16.178000     29.067113
   16.193000     28.941742
   16.207000     28.853557
   16.222000     28.839744
   16.237000     28.821682
   16.252000     28.830183
   16.267000     28.564564
   16.282000     28.624063
   16.297000     28.529503
   16.312000     28.540127
   16.326000     28.522065
   16.341000     28.466817
   16.356000     28.317009
   16.371000     28.257510
   16.386000     28.271322
   16.401000     28.103452
   16.416000     28.053516
   16.430000     27.928144
   16.445000     27.849520
   16.460000     27.930269
   16.475000     27.827209
   16.490000     27.828271
   16.505000     27.811272
   16.520000     27.613652
   16.535000     27.486156
   16.549000     27.345909
   16.564000     27.353346
   16.579000     27.292785
   16.594000     27.151476
   16.609000     27.240724
   16.624000     27.249224
   16.639000     27.047354
   16.654000     26.910295
   16.668000     27.006980
   16.683000     26.865672
   16.698000     26.886921
   16.713000     26.953856
   16.728000     26.831672
   16.743000     26.661676
   16.758000     26.619178
   16.773000     26.544805
   16.788000     26.437495
   16.802000     26.482119
   16.817000     26.483182
   16.832000     26.360997
   16.847000     26.384371
   16.862000     26.283437
   16.877000     26.164440
   16.892000     26.074130
   16.907000     26.035881
   16.921000     26.000819
   16.936000     25.990194
   16.951000     25.904135
   16.966000     25.868011
   16.981000     25.909446
   16.996000     25.762825
   17.011000     25.661890
   17.026000     25.686327
   17.041000     25.632141
   17.055000     25.423897
   17.070000     25.356961
   17.085000     25.386710
   17.100000     25.426021
   17.115000     25.380335
   17.130000     25.240089
   17.145000     25.303837
   17.160000     25.417522
   17.175000     25.301713
   17.189000     25.081781
   17.204000     25.151904
   17.219000     25.173153
   17.234000     25.149779
   17.249000     25.173153
   17.264000     25.014845
   17.279000     25.071156
   17.294000     24.968096
   17.309000     24.877786
   17.323000     24.748164
   17.338000     24.757727
   17.353000     24.700353
   17.368000     24.648292
   17.383000     24.563294
   17.398000     24.603668
   17.413000     24.697165
   17.428000     24.603668
   17.443000     24.622793
   17.457000     24.528232
   17.472000     24.447485
   17.487000     24.519733
   17.502000     24.276427
   17.517000     24.420923
   17.532000     24.511233
   17.547000     24.363550
   17.562000     24.504858
   17.577000     24.536733
   17.591000     24.421985
   17.606000     24.306176
   17.621000     24.148930
   17.636000     24.198866
   17.651000     24.378424
   17.666000     24.340175
   17.681000     24.213740
   17.696000     24.295551
   17.711000     24.332737
   17.726000     24.290239
   17.740000     24.211616
   17.755000     24.210554
   17.770000     24.156368
   17.785000     24.226491
   17.800000     24.119181
   17.815000     24.159554
   17.830000     24.226491
   17.845000     24.146805
   17.860000     24.195678
   17.875000     24.162742
   17.889000     24.166992
   17.904000     24.073495
   17.919000     24.158492
   17.934000     24.173367
   17.949000     24.127681
   17.964000     24.122368
   17.979000     24.143618
   17.994000     24.251990
   18.009000     24.127681
   18.024000     24.059683
   18.038000     24.145743
   18.053000     24.159554
   18.068000     24.228616
   18.083000     24.293426
   18.098000     24.134055
   18.113000     24.190367
   18.128000     24.203116
   18.143000     24.256240
   18.158000     24.305114
   18.173000     24.372049
   18.188000     24.290239
   18.202000     24.275364
   18.217000     24.329550
   18.232000     24.400736
   18.247000     24.379486
   18.262000     24.380549
   18.277000     24.338050
   18.292000     24.503796
   18.307000     24.489984
   18.322000     24.487858
   18.337000     24.560106
   18.352000     24.445360
   18.366000     24.436860
   18.381000     24.581356
   18.396000     24.486796
   18.411000     24.468734
   18.426000     24.451734
   18.441000     24.539920
   18.456000     24.515483
   18.471000     24.469796
   18.486000     24.567544
   18.501000     24.563294
   18.516000     24.554795
   18.530000     24.484671
   18.545000     24.532483
   18.560000     24.649354
   18.575000     24.712040
   18.590000     24.730102
   18.605000     24.703540
   18.620000     24.844849
   18.635000     24.681229
   18.650000     24.574981
   18.665000     24.753477
   18.680000     24.866099
   18.695000     24.805538
   18.710000     24.826787
   18.724000     24.690790
   18.739000     24.780038
   18.754000     24.918159
   18.769000     24.787476
   18.784000     24.769414
   18.799000     24.763039
   18.814000     24.845911
   18.829000     24.840599
   18.844000     24.802350
   18.859000     24.885223
   18.874000     25.009533
   18.889000     25.047781
   18.903000     24.888410
   18.918000     24.975533
   18.933000     24.999970
   18.948000     24.965971
   18.963000     25.019094
   18.978000     24.906472
   18.993000     24.963846
   19.008000     25.075406
   19.023000     25.037156
   19.038000     25.021220
   19.053000     24.970221
   19.068000     25.090280
   19.083000     25.090280
   19.098000     25.244339
   19.112000     25.154029
   19.127000     25.099843
   19.142000     25.208215
   19.157000     25.045657
   19.172000     25.128530
   19.187000     25.115780
   19.202000     25.140217
   19.217000     25.166778
   19.232000     25.228401
   19.247000     25.186965
   19.262000     25.094530
   19.277000     25.157216
   19.292000     25.113655
   19.307000     25.201840
   19.321000     25.203965
   19.336000     25.165716
   19.351000     25.300649
   19.366000     25.214590
   19.381000     25.133842
   19.396000     25.277276
   19.411000     25.305962
   19.426000     25.346336
   19.441000     25.291088
   19.456000     25.191215
   19.471000     25.342086
   19.486000     25.274088
   19.501000     25.181653
   19.516000     25.216714
   19.531000     25.149779
   19.545000     25.202902
   19.560000     25.214590
   19.575000     25.223089
   19.590000     25.271963
   19.605000     25.313400
   19.620000     25.267713
   19.635000     25.025469
   19.650000     25.254964
   19.665000     25.295338
   19.680000     25.385648
   19.695000     25.378210
   19.710000     25.285775
   19.725000     25.225214
   19.740000     25.219902
   19.755000     25.098780
   19.770000     24.993595
   19.785000     25.092406
   19.799000     24.985096
   19.814000     25.004220
   19.829000     24.939409
   19.844000     24.912848
   19.859000     24.976596
   19.874000     24.955347
   19.889000     24.984033
   19.904000     24.957471
   19.919000     24.964908
   19.934000     24.902223
   19.949000     24.835288
   19.964000     24.861849
   19.979000     24.916035
   19.994000     24.844849
   20.009000     24.823600
   20.024000     24.778976
   20.039000     24.736477
   20.054000     24.851224
   20.068000     24.637667
   20.083000     24.691854
   20.098000     24.676979
   20.113000     24.511233
   20.128000     24.685478
   20.143000     24.595168
   20.158000     24.624917
   20.173000     24.553732
   20.188000     24.668479
   20.203000     24.648292
   20.218000     24.517608
   20.233000     24.511233
   20.248000     24.471922
   20.263000     24.500608
   20.278000     24.441110
   20.293000     24.329550
   20.308000     24.293426
   20.323000     24.192492
   20.338000     24.193554
   20.353000     24.088369
   20.368000     24.143618
   20.382000     24.075619
   20.397000     24.008684
   20.412000     23.923686
   20.427000     23.756878
   20.442000     23.731379
   20.457000     23.759002
   20.472000     23.733503
   20.487000     23.700566
   20.502000     23.634693
   20.517000     23.657005
   20.532000     23.488072
   20.547000     23.534821
   20.562000     23.393512
   20.577000     23.445574
   20.592000     23.423261
   20.607000     23.443448
   20.622000     23.429636
   20.637000     23.234141
   20.652000     23.074771
   20.667000     23.123645
   20.682000     23.117270
   20.697000     23.087521
   20.712000     23.005710
   20.727000     22.876088
   20.742000     22.956836
   20.757000     22.844214
   20.771000     22.672093
   20.786000     22.786840
   20.801000     22.781529
   20.816000     22.626408
   20.831000     22.611533
   20.846000     22.647657
   20.861000     22.493598
   20.876000     22.492536
   20.891000     22.487223
   20.906000     22.420288
   20.921000     22.276854
   20.936000     22.289604
   20.951000     22.220543
   20.966000     22.259854
   20.981000     22.242855
   20.996000     22.147232
   21.011000     21.982550
   21.026000     22.025048
   21.041000     21.953863
   21.056000     21.796617
   21.071000     21.805116
   21.086000     21.892240
   21.101000     21.734993
   21.116000     21.652120
   21.131000     21.743493
   21.146000     21.672308
   21.161000     21.629809
   21.176000     21.544810
   21.191000     21.559685
   21.206000     21.452376
   21.221000     21.298317
   21.236000     21.141071
   21.251000     21.223944
   21.266000     21.276005
   21.281000     21.203757
   21.296000     21.148509
   21.310000     21.016762
   21.325000     21.062449
   21.340000     20.979576
   21.355000     20.847829
   21.370000     20.915827
   21.385000     20.907328
   21.400000     20.860579
   21.415000     20.687396
   21.430000     20.767081
   21.445000     20.734145
   21.460000     20.562024
   21.475000     20.627897
   21.490000     20.520588
   21.505000     20.291093
   21.520000     20.326155
   21.535000     20.301718
   21.550000     20.314468
   21.565000     20.273031
   21.580000     20.163597
   21.595000     20.046725
   21.610000     20.111535
   21.625000     20.154035
   21.640000     19.998914
   21.655000     19.955352
   21.670000     20.027600
   21.685000     19.958540
   21.700000     19.802357
   21.715000     19.871417
   21.730000     19.849105
   21.745000     19.832106
   21.760000     19.788544
   21.775000     19.705671
   21.790000     19.693984
   21.805000     19.495302
   21.820000     19.481490
   21.835000     19.550550
   21.850000     19.368868
   21.865000     19.344431
   21.880000     19.343369
   21.895000     19.215871
   21.910000     19.300870
   21.925000     19.268995
   21.940000     19.121312
   21.955000     19.149998
   21.970000     19.175498
   21.985000     19.092625
   22.000000     19.097938
