# Supplementary material for: Changing the game of time resolved X-ray diffraction on the mechanochemistry playground by downsizing
Source: Nat Commun. 2021 Oct 21;12:6134. doi: 10.1038/s41467-021-26264-1 (PMC8531352; doi:10.1038/s41467-021-26264-1)
Supplement: Supplementary file 3 — Source Data. [file 41467_2021_26264_MOESM3_ESM.zip › PXRD_raw_data/reactionIIIa_cocrystal_FormI_normalized/000029.xy]

    3.140900     20.210584
    3.155600     20.299604
    3.170400     20.573909
    3.185100     20.672245
    3.199800     20.710544
    3.214500     21.015903
    3.229300     21.376122
    3.244000     21.167029
    3.258700     21.134940
    3.273500     21.256049
    3.288200     21.514827
    3.302900     21.740482
    3.317600     21.907135
    3.332400     22.243547
    3.347100     22.459885
    3.361800     22.715558
    3.376500     23.164797
    3.391300     23.616107
    3.406000     24.043608
    3.420700     24.504234
    3.435400     24.091224
    3.450200     23.545719
    3.464900     23.497069
    3.479600     23.477402
    3.494400     23.641985
    3.509100     23.965975
    3.523800     23.994958
    3.538500     24.183348
    3.553300     24.199911
    3.568000     24.474216
    3.582700     24.837540
    3.597400     24.808557
    3.612200     25.107705
    3.626900     25.274358
    3.641600     25.331289
    3.656400     25.515539
    3.671100     25.768107
    3.685800     25.874723
    3.700500     26.123151
    3.715300     26.430580
    3.730000     26.775272
    3.744700     27.189317
    3.759500     27.320776
    3.774200     27.723436
    3.788900     27.875597
    3.803600     27.658224
    3.818400     27.676855
    3.833100     27.915966
    3.847800     28.213044
    3.862600     28.443874
    3.877300     28.422137
    3.892000     28.581545
    3.906700     28.541175
    3.921500     28.695407
    3.936200     29.102206
    3.950900     29.496584
    3.965700     29.746047
    3.980400     29.806083
    3.995100     30.001719
    4.009800     30.049335
    4.024600     30.347448
    4.039300     30.724228
    4.054000     31.135169
    4.068800     31.149660
    4.083500     31.379455
    4.098200     31.441562
    4.113000     31.898047
    4.127700     32.181668
    4.142400     32.415603
    4.157100     32.731313
    4.171900     33.237483
    4.186600     33.538701
    4.201300     33.534560
    4.216100     33.826463
    4.230800     34.298474
    4.245500     34.873997
    4.260300     34.922648
    4.275000     34.996140
    4.289700     35.124495
    4.304500     35.460906
    4.319200     35.642051
    4.333900     35.895654
    4.348600     36.189626
    4.363400     36.399754
    4.378100     36.789992
    4.392800     37.004260
    4.407600     37.083964
    4.422300     37.362409
    4.437000     37.728839
    4.451800     37.770244
    4.466500     38.049724
    4.481200     38.366469
    4.496000     38.650090
    4.510700     38.634563
    4.525400     39.110716
    4.540200     39.208016
    4.554900     39.480251
    4.569600     39.755591
    4.584400     40.183093
    4.599100     40.271077
    4.613800     40.214146
    4.628600     40.704789
    4.643300     41.089851
    4.658000     41.284453
    4.672700     41.630181
    4.687500     41.996611
    4.702200     42.230546
    4.716900     42.485184
    4.731700     42.650802
    4.746400     43.259449
    4.761100     43.794602
    4.775900     44.140330
    4.790600     44.644430
    4.805300     45.012931
    4.820100     45.152671
    4.834800     45.410414
    4.849500     45.658841
    4.864300     46.087378
    4.879000     46.471405
    4.893700     46.786079
    4.908500     47.447517
    4.923200     47.709400
    4.938000     48.291134
    4.952700     48.600633
    4.967400     48.986730
    4.982200     49.210315
    4.996900     49.677150
    5.011600     50.376887
    5.026400     50.713299
    5.041100     51.131485
    5.055800     51.418210
    5.070600     51.628338
    5.085300     52.126228
    5.100000     52.704856
    5.114800     53.367329
    5.129500     53.401488
    5.144200     54.043257
    5.159000     54.503883
    5.173700     54.995562
    5.188400     55.722211
    5.203200     55.926129
    5.217900     56.564794
    5.232700     57.140316
    5.247400     57.413586
    5.262100     58.098831
    5.276900     58.392803
    5.291600     58.888622
    5.306300     59.339932
    5.321100     59.999299
    5.335800     60.412309
    5.350500     61.253856
    5.365300     61.540582
    5.380000     61.864573
    5.394800     62.729927
    5.409500     63.215395
    5.424200     63.648072
    5.439000     64.131470
    5.453700     64.905735
    5.468400     65.579594
    5.483200     66.018482
    5.497900     66.412860
    5.512600     67.400358
    5.527400     67.708822
    5.542100     67.943792
    5.556900     68.556579
    5.571600     69.221122
    5.586300     69.936385
    5.601100     70.330763
    5.615800     71.030500
    5.630600     71.497336
    5.645300     72.420656
    5.660000     72.936142
    5.674800     73.274625
    5.689500     73.624493
    5.704200     74.564376
    5.719000     74.779680
    5.733700     75.169917
    5.748500     75.908988
    5.763200     76.799186
    5.777900     77.356076
    5.792700     77.446131
    5.807400     78.052707
    5.822200     78.541281
    5.836900     78.988449
    5.851600     79.304159
    5.866400     80.066002
    5.881100     80.625999
    5.895900     80.981043
    5.910600     81.303997
    5.925300     81.808097
    5.940100     82.781104
    5.954800     83.317293
    5.969600     84.188858
    5.984300     85.352326
    5.999000     86.768360
    6.013800     88.343802
    6.028500     89.091154
    6.043300     88.712302
    6.058000     87.444289
    6.072700     86.644147
    6.087500     86.219750
    6.102200     86.600672
    6.117000     87.339742
    6.131700     87.594380
    6.146500     87.625433
    6.161200     87.490869
    6.175900     87.769314
    6.190700     88.163692
    6.205400     88.350012
    6.220200     88.533228
    6.234900     88.633634
    6.249600     88.859288
    6.264400     89.022836
    6.279100     88.879991
    6.293900     89.127383
    6.308600     89.010415
    6.323400     89.051820
    6.338100     89.478287
    6.352800     89.969965
    6.367600     89.668747
    6.382300     89.474146
    6.397100     89.711186
    6.411800     89.948228
    6.426600     89.931665
    6.441300     90.002053
    6.456000     90.013440
    6.470800     89.626307
    6.485500     89.519691
    6.500300     89.668747
    6.515000     89.727749
    6.529800     89.449303
    6.544500     89.280580
    6.559300     89.542463
    6.574000     89.543499
    6.588700     89.664607
    6.603500     89.496918
    6.618200     89.135664
    6.633000     89.277474
    6.647700     89.291966
    6.662500     89.246421
    6.677200     88.677109
    6.692000     88.373820
    6.706700     88.314819
    6.721500     88.104691
    6.736200     87.725839
    6.750900     87.749647
    6.765700     87.566432
    6.780400     87.436008
    6.795200     87.044735
    6.809900     86.971242
    6.824700     87.171019
    6.839400     87.078894
    6.854200     86.414352
    6.868900     86.208364
    6.883700     85.851250
    6.898400     85.378203
    6.913200     85.470328
    6.927900     85.149443
    6.942700     84.655694
    6.957400     84.272702
    6.972200     84.234403
    6.986900     83.874183
    7.001600     83.802761
    7.016400     83.889711
    7.031100     83.509823
    7.045900     82.900142
    7.060600     82.389831
    7.075400     82.205581
    7.090100     82.165212
    7.104900     81.615567
    7.119600     81.148730
    7.134400     80.941708
    7.149100     80.573208
    7.163900     80.702597
    7.178600     80.483153
    7.193400     79.637465
    7.208100     79.289668
    7.222900     79.419057
    7.237600     79.271035
    7.252400     79.035030
    7.267100     78.900465
    7.281900     78.697583
    7.296600     78.340468
    7.311400     77.840509
    7.326100     77.620030
    7.340900     77.515483
    7.355600     76.849906
    7.370400     76.672901
    7.385100     76.863362
    7.399900     76.345806
    7.414600     75.993867
    7.429400     75.986622
    7.444100     75.853092
    7.458900     75.346922
    7.473600     74.906998
    7.488400     74.610956
    7.503200     74.129629
    7.517900     74.015766
    7.532700     73.385382
    7.547400     72.942354
    7.562200     72.552116
    7.576900     72.448605
    7.591700     72.242617
    7.606400     71.507687
    7.621200     71.273751
    7.635900     70.889724
    7.650700     70.440485
    7.665400     70.459117
    7.680200     70.215865
    7.694900     69.935350
    7.709700     69.872208
    7.724400     69.505778
    7.739200     68.983046
    7.754000     68.611440
    7.768700     68.459278
    7.783500     68.281239
    7.798200     67.908598
    7.813000     67.467641
    7.827700     67.132263
    7.842500     66.884872
    7.857200     66.611602
    7.872000     66.177889
    7.886700     65.594085
    7.901500     65.348764
    7.916300     65.179005
    7.931000     64.690432
    7.945800     64.174945
    7.960500     64.143891
    7.975300     63.868551
    7.990000     64.021748
    8.004800     63.577685
    8.019600     63.010443
    8.034300     62.852071
    8.049100     62.435955
    8.063800     62.125421
    8.078600     61.778658
    8.093300     61.591303
    8.108100     61.240400
    8.122900     61.061325
    8.137600     60.746651
    8.152400     60.472346
    8.167100     60.240480
    8.181900     60.109021
    8.196600     59.711537
    8.211400     59.307843
    8.226200     59.330616
    8.240900     58.959010
    8.255700     58.301713
    8.270400     58.030513
    8.285200     58.071918
    8.300000     57.755173
    8.314700     57.512957
    8.329500     57.535729
    8.344200     57.092701
    8.359000     56.503721
    8.373800     56.505792
    8.388500     56.372262
    8.403300     56.234592
    8.418000     56.191118
    8.432800     55.739808
    8.447600     55.544172
    8.462300     55.047318
    8.477100     55.117705
    8.491800     54.875489
    8.506600     54.256491
    8.521400     54.403478
    8.536100     54.264772
    8.550900     54.328949
    8.565600     53.964590
    8.580400     53.619896
    8.595200     53.457384
    8.609900     53.114761
    8.624700     52.639644
    8.639500     52.158317
    8.654200     51.798097
    8.669000     51.579689
    8.683700     51.536214
    8.698500     51.195662
    8.713300     50.918251
    8.728000     50.827161
    8.742800     50.617033
    8.757600     50.367571
    8.772300     49.975263
    8.787100     49.607797
    8.801800     49.475303
    8.816600     49.240333
    8.831400     48.736233
    8.846100     48.587176
    8.860900     48.582001
    8.875700     48.230062
    8.890400     48.045812
    8.905200     47.826368
    8.920000     47.622451
    8.934700     47.418534
    8.949500     47.283969
    8.964300     47.181492
    8.979000     46.803676
    8.993800     46.505564
    9.008600     46.414474
    9.023300     46.104974
    9.038100     45.799616
    9.052900     45.803757
    9.067600     45.828600
    9.082400     45.432152
    9.097200     45.461134
    9.111900     45.243761
    9.126700     44.843172
    9.141500     45.088494
    9.156200     44.877330
    9.171000     44.214859
    9.185800     43.700407
    9.200500     43.752163
    9.215300     43.727320
    9.230100     43.561702
    9.244800     43.282222
    9.259600     43.089690
    9.274400     42.912686
    9.289100     42.708769
    9.303900     42.482078
    9.318700     42.133246
    9.333400     42.025594
    9.348200     42.139457
    9.363000     41.804080
    9.377800     41.586706
    9.392500     41.419017
    9.407300     41.128151
    9.422100     40.880759
    9.436800     41.018429
    9.451600     40.813476
    9.466400     40.580576
    9.481200     40.260726
    9.495900     40.045422
    9.510700     40.009194
    9.525500     39.930525
    9.540200     39.609640
    9.555000     39.277368
    9.569800     39.282544
    9.584600     38.908868
    9.599300     38.919219
    9.614100     38.900588
    9.628900     38.434786
    9.643600     38.076638
    9.658400     38.220518
    9.673200     37.993828
    9.688000     37.698821
    9.702700     37.673978
    9.717500     37.641889
    9.732300     37.326180
    9.747100     37.453499
    9.761800     37.525957
    9.776600     37.054981
    9.791400     36.829326
    9.806200     36.738236
    9.820900     36.482563
    9.835700     36.205153
    9.850500     36.028148
    9.865300     35.920496
    9.880000     35.587190
    9.894800     35.734176
    9.909600     35.863565
    9.924400     35.609962
    9.939100     35.207304
    9.953900     35.142092
    9.968700     34.926788
    9.983500     34.760135
    9.998200     34.706309
   10.013000     34.585201
   10.028000     34.357475
   10.043000     34.356441
   10.057000     34.119400
   10.072000     33.886499
   10.087000     33.708460
   10.102000     33.634966
   10.116000     33.456928
   10.131000     33.339959
   10.146000     33.324433
   10.161000     33.025285
   10.176000     33.226098
   10.190000     33.077041
   10.205000     32.880369
   10.220000     32.771682
   10.235000     32.584327
   10.249000     32.498413
   10.264000     32.222037
   10.279000     32.021225
   10.294000     32.144404
   10.309000     32.078156
   10.323000     31.821448
   10.338000     31.735534
   10.353000     31.720008
   10.368000     31.706551
   10.382000     31.574056
   10.397000     31.520231
   10.412000     31.356683
   10.427000     31.257312
   10.442000     31.124817
   10.456000     30.999568
   10.471000     31.008884
   10.486000     30.892952
   10.501000     30.748036
   10.516000     30.688000
   10.530000     30.851548
   10.545000     30.973691
   10.560000     31.202451
   10.575000     31.073062
   10.589000     31.050290
   10.604000     30.978866
   10.619000     31.095835
   10.634000     30.815318
   10.649000     30.633139
   10.663000     30.700421
   10.678000     30.473731
   10.693000     30.155951
   10.708000     30.007931
   10.722000     30.079353
   10.737000     29.977912
   10.752000     29.911664
   10.767000     29.849558
   10.782000     29.719134
   10.796000     29.471742
   10.811000     29.241946
   10.826000     29.151892
   10.841000     29.029749
   10.856000     29.078398
   10.870000     28.880692
   10.885000     28.868270
   10.900000     28.844463
   10.915000     28.695407
   10.930000     28.444909
   10.944000     28.341398
   10.959000     28.298958
   10.974000     28.227536
   10.989000     28.357960
   11.003000     28.291713
   11.018000     28.278256
   11.033000     28.121954
   11.048000     28.173710
   11.063000     28.081585
   11.077000     27.989460
   11.092000     28.081585
   11.107000     27.882843
   11.122000     27.973933
   11.137000     27.979108
   11.151000     27.930458
   11.166000     27.948055
   11.181000     27.853860
   11.196000     27.891123
   11.211000     27.953231
   11.225000     27.874562
   11.240000     27.862141
   11.255000     27.723436
   11.270000     27.373568
   11.284000     27.529869
   11.299000     27.605433
   11.314000     27.553677
   11.329000     27.483290
   11.344000     27.739997
   11.358000     27.605433
   11.373000     27.489500
   11.388000     27.692383
   11.403000     27.694452
   11.418000     27.566098
   11.432000     27.578520
   11.447000     27.522624
   11.462000     27.526764
   11.477000     27.486394
   11.492000     27.454306
   11.506000     27.283513
   11.521000     27.212089
   11.536000     27.505027
   11.551000     27.485359
   11.566000     27.432569
   11.580000     27.169650
   11.595000     27.096157
   11.610000     27.086841
   11.625000     26.897415
   11.640000     27.140667
   11.654000     27.202773
   11.669000     27.124105
   11.684000     27.306285
   11.699000     27.219336
   11.714000     27.163440
   11.728000     26.901556
   11.743000     27.161369
   11.758000     27.236932
   11.773000     27.348725
   11.788000     27.395305
   11.802000     27.424288
   11.817000     27.438780
   11.832000     27.536080
   11.847000     27.453271
   11.862000     27.363217
   11.876000     27.354935
   11.891000     27.502957
   11.906000     27.581625
   11.921000     27.535045
   11.936000     27.609573
   11.950000     27.695487
   11.965000     27.724471
   11.980000     27.682032
   11.995000     27.959441
   12.010000     28.163359
   12.024000     28.231676
   12.039000     28.312415
   12.054000     28.348644
   12.069000     28.510121
   12.084000     28.664353
   12.098000     28.835147
   12.113000     28.833077
   12.128000     28.847568
   12.143000     28.869305
   12.158000     28.927272
   12.172000     28.846533
   12.187000     28.788567
   12.202000     28.931413
   12.217000     28.914851
   12.232000     28.729565
   12.246000     28.663318
   12.261000     28.655037
   12.276000     28.603282
   12.291000     28.754408
   12.306000     28.728530
   12.320000     28.663318
   12.335000     28.723355
   12.350000     28.840323
   12.365000     28.962466
   12.380000     28.962466
   12.394000     29.104277
   12.409000     29.254368
   12.424000     29.135330
   12.439000     29.188120
   12.454000     29.515217
   12.468000     29.616657
   12.483000     29.731555
   12.498000     30.013106
   12.513000     30.168373
   12.528000     30.258428
   12.543000     30.305008
   12.557000     30.156986
   12.572000     30.138355
   12.587000     30.283271
   12.602000     30.263603
   12.617000     30.336061
   12.631000     30.140425
   12.646000     30.232550
   12.661000     30.065896
   12.676000     30.201496
   12.691000     30.224269
   12.705000     30.414730
   12.720000     30.493398
   12.735000     30.501680
   12.750000     30.649700
   12.765000     30.735614
   12.779000     30.802897
   12.794000     30.807038
   12.809000     30.780124
   12.824000     30.974726
   12.839000     31.077202
   12.854000     31.103080
   12.868000     31.187959
   12.883000     31.214872
   12.898000     31.437421
   12.913000     31.696200
   12.928000     31.787290
   12.942000     31.780044
   12.957000     31.943592
   12.972000     31.999488
   12.987000     31.922889
   13.002000     31.877344
   13.017000     32.039858
   13.031000     32.064700
   13.046000     32.169247
   13.061000     32.383515
   13.076000     32.506693
   13.091000     32.538782
   13.105000     32.563625
   13.120000     32.462183
   13.135000     32.473570
   13.150000     32.499448
   13.165000     32.760296
   13.179000     32.736488
   13.194000     32.716821
   13.209000     32.868983
   13.224000     32.750980
   13.239000     32.859667
   13.254000     32.925914
   13.268000     32.982846
   13.283000     33.184692
   13.298000     33.126727
   13.313000     33.194008
   13.328000     33.244729
   13.343000     33.399996
   13.357000     33.426909
   13.372000     33.535596
   13.387000     33.632896
   13.402000     33.722951
   13.417000     33.863726
   13.431000     33.917553
   13.446000     34.010713
   13.461000     34.170121
   13.476000     34.328492
   13.491000     34.283983
   13.506000     34.441320
   13.520000     34.427863
   13.535000     34.230157
   13.550000     34.516883
   13.565000     34.432004
   13.580000     34.458917
   13.595000     34.541726
   13.609000     34.548972
   13.624000     34.606938
   13.639000     34.469268
   13.654000     34.509638
   13.669000     34.597622
   13.683000     34.746678
   13.698000     34.801539
   13.713000     34.655588
   13.728000     34.836733
   13.743000     34.789118
   13.758000     34.963017
   13.772000     34.922648
   13.787000     34.852259
   13.802000     34.970263
   13.817000     35.040650
   13.832000     35.055142
   13.847000     35.366712
   13.861000     35.341869
   13.876000     35.354290
   13.891000     35.429853
   13.906000     35.399835
   13.921000     35.364641
   13.936000     35.335657
   13.950000     35.354290
   13.965000     35.255954
   13.980000     35.238357
   13.995000     35.237322
   14.010000     35.366712
   14.025000     35.474363
   14.039000     35.408116
   14.054000     35.326341
   14.069000     35.263200
   14.084000     35.402940
   14.099000     35.353255
   14.114000     35.272516
   14.128000     35.342904
   14.143000     35.342904
   14.158000     35.380167
   14.173000     35.406045
   14.188000     35.462977
   14.203000     35.200058
   14.217000     35.188672
   14.232000     35.253884
   14.247000     35.424677
   14.262000     35.506452
   14.277000     35.385343
   14.292000     35.406045
   14.306000     35.350149
   14.321000     35.386378
   14.336000     35.255954
   14.351000     35.238357
   14.366000     35.285972
   14.381000     35.180391
   14.395000     35.112073
   14.410000     35.171074
   14.425000     35.219725
   14.440000     35.169005
   14.455000     35.250778
   14.470000     35.253884
   14.484000     35.053072
   14.499000     35.089301
   14.514000     35.033405
   14.529000     34.960947
   14.544000     35.097582
   14.559000     35.101722
   14.573000     34.983719
   14.588000     35.040650
   14.603000     35.069634
   14.618000     35.051001
   14.633000     34.935069
   14.648000     34.858471
   14.662000     34.923683
   14.677000     34.794294
   14.692000     34.698028
   14.707000     34.752889
   14.722000     34.787047
   14.737000     34.651448
   14.752000     34.682501
   14.766000     34.477549
   14.781000     34.448566
   14.796000     34.548972
   14.811000     34.448566
   14.826000     34.492040
   14.841000     34.445460
   14.855000     34.352300
   14.870000     34.350230
   14.885000     34.262245
   14.900000     34.163909
   14.915000     34.228086
   14.930000     34.194963
   14.945000     34.038661
   14.959000     33.963097
   14.974000     33.877183
   14.989000     33.941360
   15.004000     34.072819
   15.019000     33.911342
   15.034000     33.663950
   15.048000     33.742618
   15.063000     33.775742
   15.078000     33.603913
   15.093000     33.500403
   15.108000     33.675337
   15.123000     33.490050
   15.138000     33.454857
   15.152000     33.238518
   15.167000     33.194008
   15.182000     33.213676
   15.197000     33.093603
   15.212000     33.116376
   15.227000     33.298555
   15.242000     33.117410
   15.256000     32.893826
   15.271000     32.911422
   15.286000     32.830684
   15.301000     32.808947
   15.316000     32.755120
   15.331000     32.725102
   15.345000     32.643329
   15.360000     32.488062
   15.375000     32.398007
   15.390000     32.365918
   15.405000     32.247916
   15.420000     32.262406
   15.435000     32.193055
   15.449000     32.066770
   15.464000     31.868028
   15.479000     31.728288
   15.494000     31.731394
   15.509000     31.773834
   15.524000     31.682743
   15.539000     31.634093
   15.553000     31.547143
   15.568000     31.529547
   15.583000     31.529547
   15.598000     31.459158
   15.613000     31.183819
   15.628000     31.174502
   15.643000     31.114466
   15.657000     31.163116
   15.672000     31.113431
   15.687000     30.936427
   15.702000     30.758387
   15.717000     30.727334
   15.732000     30.844301
   15.747000     30.748036
   15.761000     30.577243
   15.776000     30.559645
   15.791000     30.561716
   15.806000     30.379536
   15.821000     30.181829
   15.836000     30.109371
   15.851000     30.122828
   15.866000     30.014141
   15.880000     29.929262
   15.895000     29.829891
   15.910000     29.743977
   15.925000     29.534884
   15.940000     29.611482
   15.955000     29.692220
   15.970000     29.669448
   15.984000     29.699467
   15.999000     29.512111
   16.014000     29.487268
   16.029000     29.497619
   16.044000     29.444829
   16.059000     29.379617
   16.074000     29.362020
   16.088000     29.385827
   16.103000     29.180875
   16.118000     29.133259
   16.133000     28.917956
   16.148000     28.931413
   16.163000     28.983168
   16.178000     28.784426
   16.193000     28.795813
   16.207000     28.713004
   16.222000     28.735777
   16.237000     28.637441
   16.252000     28.370381
   16.267000     28.482174
   16.282000     28.490455
   16.297000     28.519437
   16.312000     28.509086
   16.326000     28.403505
   16.341000     28.259624
   16.356000     28.175780
   16.371000     28.100216
   16.386000     27.919072
   16.401000     27.894229
   16.416000     27.942880
   16.430000     27.844544
   16.445000     27.725506
   16.460000     27.765875
   16.475000     27.808315
   16.490000     27.578520
   16.505000     27.346654
   16.520000     27.566098
   16.535000     27.405656
   16.549000     27.280407
   16.564000     27.108579
   16.579000     27.147912
   16.594000     27.093051
   16.609000     27.002996
   16.624000     26.840484
   16.639000     26.715236
   16.654000     26.781483
   16.668000     26.819782
   16.683000     26.697638
   16.698000     26.577565
   16.713000     26.407807
   16.728000     26.521669
   16.743000     26.335349
   16.758000     26.466808
   16.773000     26.397456
   16.788000     26.263926
   16.802000     26.271172
   16.817000     26.214240
   16.832000     26.105554
   16.847000     26.046552
   16.862000     26.087957
   16.877000     25.868513
   16.892000     25.906812
   16.907000     25.952357
   16.921000     25.876794
   16.936000     25.848846
   16.951000     25.785703
   16.966000     25.684262
   16.981000     25.566260
   16.996000     25.685297
   17.011000     25.525890
   17.026000     25.645963
   17.041000     25.539347
   17.055000     25.349921
   17.070000     25.250550
   17.085000     25.294025
   17.100000     25.342676
   17.115000     25.426519
   17.130000     25.186373
   17.145000     25.202935
   17.160000     24.989702
   17.175000     25.099424
   17.189000     25.055949
   17.204000     25.015579
   17.219000     25.061124
   17.234000     24.989702
   17.249000     24.706081
   17.264000     24.692624
   17.279000     24.788890
   17.294000     24.755766
   17.309000     24.653290
   17.323000     24.691589
   17.338000     24.566340
   17.353000     24.677097
   17.368000     24.633623
   17.383000     24.437986
   17.398000     24.368633
   17.413000     24.413143
   17.428000     24.371739
   17.443000     24.346896
   17.457000     24.470075
   17.472000     24.387266
   17.487000     24.389336
   17.502000     24.265123
   17.517000     24.218542
   17.532000     24.304457
   17.547000     24.267193
   17.562000     24.060170
   17.577000     24.146085
   17.591000     24.183348
   17.606000     24.206121
   17.621000     24.200946
   17.636000     24.169892
   17.651000     24.222683
   17.666000     24.218542
   17.681000     24.115031
   17.696000     24.024977
   17.711000     24.041538
   17.726000     24.231999
   17.740000     24.086048
   17.755000     23.946308
   17.770000     23.988747
   17.785000     23.934922
   17.800000     23.984607
   17.815000     24.000134
   17.830000     24.130558
   17.845000     24.072591
   17.860000     24.041538
   17.875000     24.052924
   17.889000     24.002204
   17.904000     24.037398
   17.919000     23.953553
   17.934000     23.922500
   17.949000     23.957694
   17.964000     24.052924
   17.979000     23.956659
   17.994000     24.117101
   18.009000     24.213366
   18.024000     23.995993
   18.038000     24.099505
   18.053000     24.044644
   18.068000     24.065346
   18.083000     24.141944
   18.098000     24.071556
   18.113000     24.046714
   18.128000     23.954589
   18.143000     24.150225
   18.158000     24.180243
   18.173000     24.117101
   18.188000     24.135734
   18.202000     24.111926
   18.217000     24.157471
   18.232000     24.219578
   18.247000     24.343792
   18.262000     24.274439
   18.277000     24.094329
   18.292000     24.100540
   18.307000     24.212332
   18.322000     24.270298
   18.337000     24.164717
   18.352000     24.251666
   18.366000     24.272368
   18.381000     24.276509
   18.396000     24.259947
   18.411000     24.351037
   18.426000     24.395547
   18.441000     24.353107
   18.456000     24.314808
   18.471000     24.233034
   18.486000     24.394512
   18.501000     24.352072
   18.516000     24.323088
   18.530000     24.413143
   18.545000     24.429706
   18.560000     24.441092
   18.575000     24.490777
   18.590000     24.488707
   18.605000     24.528041
   18.620000     24.437986
   18.635000     24.538393
   18.650000     24.548744
   18.665000     24.568411
   18.680000     24.580832
   18.695000     24.691589
   18.710000     24.625342
   18.724000     24.687448
   18.739000     24.669852
   18.754000     24.679168
   18.769000     24.665711
   18.784000     24.806486
   18.799000     24.784749
   18.814000     24.800276
   18.829000     24.815803
   18.844000     24.819943
   18.859000     24.818908
   18.874000     24.884120
   18.889000     24.884120
   18.903000     24.841680
   18.918000     24.737134
   18.933000     24.895506
   18.948000     24.889296
   18.963000     24.967965
   18.978000     24.882050
   18.993000     24.902753
   19.008000     24.860313
   19.023000     25.016614
   19.038000     24.940016
   19.053000     24.985561
   19.068000     25.090108
   19.083000     24.914139
   19.098000     24.969000
   19.112000     24.985561
   19.127000     25.113915
   19.142000     25.054914
   19.157000     24.960718
   19.172000     25.083897
   19.187000     25.147038
   19.202000     25.093213
   19.217000     25.029036
   19.232000     25.088038
   19.247000     25.129442
   19.262000     25.094248
   19.277000     25.085967
   19.292000     25.115985
   19.307000     25.105634
   19.321000     25.106669
   19.336000     25.231918
   19.351000     25.121161
   19.366000     24.937946
   19.381000     25.028001
   19.396000     25.079757
   19.411000     25.075616
   19.426000     25.049738
   19.441000     25.139793
   19.456000     25.209146
   19.471000     25.187409
   19.486000     25.016614
   19.501000     25.024896
   19.516000     25.062159
   19.531000     25.139793
   19.545000     25.214321
   19.560000     25.144969
   19.575000     25.163601
   19.590000     25.156355
   19.605000     25.001088
   19.620000     25.013510
   19.635000     25.105634
   19.650000     25.081826
   19.665000     25.065265
   19.680000     25.073546
   19.695000     25.005228
   19.710000     25.107705
   19.725000     25.193619
   19.740000     25.123232
   19.755000     24.937946
   19.770000     24.858243
   19.785000     24.904822
   19.799000     24.882050
   19.814000     24.922419
   19.829000     24.957614
   19.844000     24.829259
   19.859000     24.815803
   19.874000     24.936911
   19.889000     24.890331
   19.904000     24.761977
   19.919000     24.713327
   19.934000     24.818908
   19.949000     24.836505
   19.964000     24.675027
   19.979000     24.736099
   19.994000     24.663641
   20.009000     24.699870
   20.024000     24.645009
   20.039000     24.638799
   20.054000     24.638799
   20.068000     24.553919
   20.083000     24.512514
   20.098000     24.422459
   20.113000     24.533216
   20.128000     24.455583
   20.143000     24.448337
   20.158000     24.272368
   20.173000     24.391406
   20.188000     24.209227
   20.203000     24.360353
   20.218000     24.358282
   20.233000     24.292035
   20.248000     24.276509
   20.263000     24.274439
   20.278000     24.235104
   20.293000     24.217507
   20.308000     24.190595
   20.323000     24.189560
   20.338000     24.034292
   20.353000     23.984607
   20.368000     23.946308
   20.382000     23.793111
   20.397000     23.658546
   20.412000     23.762058
   20.427000     23.646125
   20.442000     23.615071
   20.457000     23.607826
   20.472000     23.511560
   20.487000     23.470155
   20.502000     23.530192
   20.517000     23.478436
   20.532000     23.283835
   20.547000     23.435997
   20.562000     23.357328
   20.577000     23.333521
   20.592000     23.339731
   20.607000     23.211378
   20.622000     23.017811
   20.637000     23.078883
   20.652000     23.122358
   20.667000     23.018846
   20.682000     22.962950
   20.697000     22.856333
   20.712000     22.977442
   20.727000     22.661732
   20.742000     22.616187
   20.757000     22.539589
   20.771000     22.652417
   20.786000     22.599625
   20.801000     22.558221
   20.816000     22.629644
   20.831000     22.474377
   20.846000     22.467131
   20.861000     22.382251
   20.876000     22.186615
   20.891000     22.241476
   20.906000     22.309794
   20.921000     22.160737
   20.936000     22.045840
   20.951000     22.070683
   20.966000     21.997189
   20.981000     21.960961
   20.996000     21.928873
   21.011000     21.857449
   21.026000     21.836747
   21.041000     21.767394
   21.056000     21.706323
   21.071000     21.655602
   21.086000     21.670094
   21.101000     21.593495
   21.116000     21.626619
   21.131000     21.516897
   21.146000     21.427877
   21.161000     21.330577
   21.176000     21.454791
   21.191000     21.274680
   21.206000     21.298488
   21.221000     21.202223
   21.236000     21.202223
   21.251000     21.197047
   21.266000     21.020042
   21.281000     21.067658
   21.296000     21.069728
   21.310000     21.006587
   21.325000     20.850284
   21.340000     20.835793
   21.355000     20.864775
   21.370000     20.759194
   21.385000     20.651543
   21.400000     20.748843
   21.415000     20.601857
   21.430000     20.475573
   21.445000     20.442450
   21.460000     20.418642
   21.475000     20.279937
   21.490000     20.238533
   21.505000     20.342044
   21.520000     20.211619
   21.535000     20.322377
   21.550000     20.238533
   21.565000     20.244743
   21.580000     20.111213
   21.595000     20.011842
   21.610000     20.018054
   21.625000     19.903156
   21.640000     19.891769
   21.655000     19.820347
   21.670000     19.683712
   21.685000     19.722011
   21.700000     19.724081
   21.715000     19.659904
   21.730000     19.703379
   21.745000     19.764451
   21.760000     19.629886
   21.775000     19.616429
   21.790000     19.482899
   21.805000     19.409407
   21.820000     19.391810
   21.835000     19.350405
   21.850000     19.241718
   21.865000     19.207559
   21.880000     19.154769
   21.895000     19.232402
   21.910000     19.187892
   21.925000     19.018134
   21.940000     19.048152
   21.955000     18.996397
   21.970000     19.000537
   21.985000     18.974660
   22.000000     18.919799
