# Supplementary material for: Changing the game of time resolved X-ray diffraction on the mechanochemistry playground by downsizing
Source: Nat Commun. 2021 Oct 21;12:6134. doi: 10.1038/s41467-021-26264-1 (PMC8531352; doi:10.1038/s41467-021-26264-1)
Supplement: Supplementary file 3 — Source Data. [file 41467_2021_26264_MOESM3_ESM.zip › PXRD_raw_data/reactionIIIa_cocrystal_FormI_normalized/000169.xy]

    3.140900     20.353049
    3.155600     20.383939
    3.170400     20.501107
    3.185100     20.587384
    3.199800     20.790830
    3.214500     20.817459
    3.229300     20.836631
    3.244000     21.021969
    3.258700     21.334061
    3.273500     21.646152
    3.288200     21.730300
    3.302900     22.094584
    3.317600     22.292703
    3.332400     22.426913
    3.347100     22.726223
    3.361800     23.157612
    3.376500     23.570893
    3.391300     24.179099
    3.406000     24.358045
    3.420700     24.160992
    3.435400     23.913874
    3.450200     23.593262
    3.464900     23.547460
    3.479600     23.691256
    3.494400     24.069388
    3.509100     24.068323
    3.523800     24.329287
    3.538500     24.516754
    3.553300     24.502908
    3.568000     24.706352
    3.582700     24.872517
    3.597400     25.129220
    3.612200     25.309233
    3.626900     25.314558
    3.641600     25.446637
    3.656400     25.476462
    3.671100     25.824769
    3.685800     26.301961
    3.700500     26.345631
    3.715300     26.742936
    3.730000     27.114676
    3.744700     27.438485
    3.759500     27.682405
    3.774200     27.680275
    3.788900     27.819811
    3.803600     28.036039
    3.818400     27.690927
    3.833100     27.882656
    3.847800     28.328957
    3.862600     28.462102
    3.877300     28.614419
    3.892000     28.903078
    3.906700     28.964856
    3.921500     28.919055
    3.936200     29.224755
    3.950900     29.557085
    3.965700     29.950128
    3.980400     30.361279
    3.995100     30.256893
    4.009800     30.288848
    4.024600     30.539161
    4.039300     30.797995
    4.054000     30.805450
    4.068800     31.237905
    4.083500     31.540410
    4.098200     31.552126
    4.113000     32.243414
    4.127700     32.429817
    4.142400     32.849490
    4.157100     32.894227
    4.171900     33.024176
    4.186600     33.606818
    4.201300     34.056314
    4.216100     34.135136
    4.230800     34.346038
    4.245500     34.695410
    4.260300     35.066084
    4.275000     35.469780
    4.289700     35.662573
    4.304500     35.657248
    4.319200     35.893713
    4.333900     35.949101
    4.348600     36.420966
    4.363400     36.614825
    4.378100     37.020650
    4.392800     37.346589
    4.407600     37.637377
    4.422300     37.709808
    4.437000     37.711938
    4.451800     37.890885
    4.466500     38.171022
    4.481200     38.286059
    4.496000     38.495895
    4.510700     38.712122
    4.525400     39.059364
    4.540200     39.291568
    4.554900     39.573836
    4.569600     39.823083
    4.584400     40.109610
    4.599100     40.482416
    4.613800     40.989432
    4.628600     40.952150
    4.643300     41.279154
    4.658000     41.757411
    4.672700     42.038612
    4.687500     42.066307
    4.702200     42.349639
    4.716900     42.884348
    4.731700     43.230525
    4.746400     43.375386
    4.761100     43.864294
    4.775900     44.372375
    4.790600     44.696183
    4.805300     45.169114
    4.820100     45.217046
    4.834800     45.569613
    4.849500     45.737908
    4.864300     46.129887
    4.879000     46.812653
    4.893700     47.291974
    4.908500     47.530571
    4.923200     47.875681
    4.938000     48.188838
    4.952700     48.769349
    4.967400     49.067594
    4.982200     49.601238
    4.996900     49.986825
    5.011600     50.479995
    5.026400     50.958250
    5.041100     51.293775
    5.055800     51.562195
    5.070600     52.103295
    5.085300     52.634810
    5.100000     52.880862
    5.114800     53.344205
    5.129500     53.697838
    5.144200     54.262372
    5.159000     54.595767
    5.173700     55.233797
    5.188400     55.446828
    5.203200     55.842003
    5.217900     56.869881
    5.232700     57.075456
    5.247400     57.539865
    5.262100     58.291867
    5.276900     58.785035
    5.291600     59.135472
    5.306300     59.752199
    5.321100     60.496745
    5.335800     61.092168
    5.350500     61.124123
    5.365300     61.614096
    5.380000     62.326688
    5.394800     62.654756
    5.409500     63.436583
    5.424200     63.722045
    5.439000     64.618909
    5.453700     65.376236
    5.468400     65.808690
    5.483200     66.365769
    5.497900     67.085816
    5.512600     67.244524
    5.527400     67.652480
    5.542100     68.483304
    5.556900     69.173527
    5.571600     69.705040
    5.586300     70.165190
    5.601100     70.557168
    5.615800     71.309169
    5.630600     71.792752
    5.645300     72.193251
    5.660000     72.935666
    5.674800     73.209413
    5.689500     74.001890
    5.704200     74.737915
    5.719000     75.349316
    5.733700     75.961782
    5.748500     76.409149
    5.763200     76.776629
    5.777900     77.276188
    5.792700     77.986649
    5.807400     78.869665
    5.822200     79.456568
    5.836900     79.428873
    5.851600     79.639774
    5.866400     80.463143
    5.881100     80.800797
    5.895900     81.361071
    5.910600     82.036381
    5.925300     82.930049
    5.940100     83.707615
    5.954800     84.557611
    5.969600     85.705853
    5.984300     86.818944
    5.999000     88.338925
    6.013800     89.397692
    6.028500     89.832277
    6.043300     89.807778
    6.058000     88.907719
    6.072700     88.408160
    6.087500     88.592432
    6.102200     88.387922
    6.117000     87.982096
    6.131700     87.948011
    6.146500     88.374075
    6.161200     88.827832
    6.175900     88.868308
    6.190700     89.110099
    6.205400     89.502078
    6.220200     89.199572
    6.234900     88.753271
    6.249600     89.003583
    6.264400     88.983346
    6.279100     89.193182
    6.293900     89.295437
    6.308600     89.574508
    6.323400     90.127325
    6.338100     90.066611
    6.352800     90.343553
    6.367600     90.872937
    6.382300     91.613222
    6.397100     92.290662
    6.411800     93.252500
    6.426600     93.828752
    6.441300     93.593352
    6.456000     92.572929
    6.470800     91.326694
    6.485500     90.637537
    6.500300     90.625820
    6.515000     90.523564
    6.529800     90.818613
    6.544500     91.064666
    6.559300     91.112598
    6.574000     91.439602
    6.588700     91.918922
    6.603500     92.375876
    6.618200     92.280011
    6.633000     91.509902
    6.647700     90.782398
    6.662500     90.372312
    6.677200     89.719370
    6.692000     89.404083
    6.706700     89.000388
    6.721500     88.776705
    6.736200     88.395377
    6.750900     88.150391
    6.765700     88.092873
    6.780400     88.063048
    6.795200     87.785042
    6.809900     87.672136
    6.824700     87.300395
    6.839400     87.039432
    6.854200     86.706036
    6.868900     86.516438
    6.883700     85.956165
    6.898400     85.949773
    6.913200     85.781479
    6.927900     85.309614
    6.942700     84.860116
    6.957400     84.681170
    6.972200     84.782360
    6.986900     84.296648
    7.001600     83.936624
    7.016400     83.941950
    7.031100     83.483932
    7.045900     83.186752
    7.060600     82.586003
    7.075400     82.157809
    7.090100     82.247283
    7.104900     82.352733
    7.119600     81.842522
    7.134400     81.450544
    7.149100     80.739018
    7.163900     80.386451
    7.178600     80.291652
    7.193400     80.075424
    7.208100     80.062642
    7.222900     80.030688
    7.237600     80.119096
    7.252400     79.700488
    7.267100     79.298924
    7.281900     79.222233
    7.296600     79.055002
    7.311400     78.338151
    7.326100     77.940847
    7.340900     77.972802
    7.355600     77.807702
    7.370400     77.592540
    7.385100     77.132391
    7.399900     76.637093
    7.414600     76.589161
    7.429400     76.216355
    7.444100     76.067233
    7.458900     76.080015
    7.473600     75.726382
    7.488400     75.108590
    7.503200     74.709156
    7.517900     74.539795
    7.532700     74.279897
    7.547400     73.735601
    7.562200     73.519373
    7.576900     73.435226
    7.591700     72.922884
    7.606400     72.427586
    7.621200     72.371133
    7.635900     71.853466
    7.650700     71.274019
    7.665400     70.782981
    7.680200     70.540125
    7.694900     70.446391
    7.709700     69.732735
    7.724400     69.307736
    7.739200     69.383363
    7.754000     69.244892
    7.768700     68.636687
    7.783500     68.238317
    7.798200     68.192516
    7.813000     67.992266
    7.827700     67.442644
    7.842500     67.171029
    7.857200     66.673599
    7.872000     66.750291
    7.886700     66.239015
    7.901500     65.566900
    7.916300     65.102491
    7.931000     64.866026
    7.945800     64.537957
    7.960500     64.495350
    7.975300     64.241842
    7.990000     63.918035
    8.004800     63.426996
    8.019600     63.089341
    8.034300     63.162837
    8.049100     62.846485
    8.063800     62.316036
    8.078600     62.170109
    8.093300     61.809021
    8.108100     61.512906
    8.122900     61.458584
    8.137600     61.331830
    8.152400     60.923874
    8.167100     60.548938
    8.181900     60.609652
    8.196600     60.154829
    8.211400     59.855520
    8.226200     59.637162
    8.240900     59.245184
    8.255700     58.786100
    8.270400     58.276955
    8.285200     58.288672
    8.300000     58.128898
    8.314700     57.965928
    8.329500     57.594188
    8.344200     57.332159
    8.359000     57.090368
    8.373800     56.901835
    8.388500     56.803841
    8.403300     56.565245
    8.418000     56.091249
    8.432800     55.935736
    8.447600     55.736552
    8.462300     55.612993
    8.477100     55.200777
    8.491800     54.977094
    8.506600     55.046329
    8.521400     54.963247
    8.536100     54.656480
    8.550900     54.437058
    8.565600     54.713999
    8.580400     54.478599
    8.595200     53.785181
    8.609900     53.330358
    8.624700     53.189757
    8.639500     52.644396
    8.654200     52.236441
    8.669000     52.086253
    8.683700     51.858309
    8.698500     51.611192
    8.713300     51.479113
    8.728000     51.079679
    8.742800     50.686635
    8.757600     50.539643
    8.772300     50.228617
    8.787100     50.021976
    8.801800     49.765272
    8.816600     49.438270
    8.831400     48.934449
    8.846100     48.770414
    8.860900     48.721417
    8.875700     48.549927
    8.890400     48.258074
    8.905200     48.004566
    8.920000     47.714842
    8.934700     47.735081
    8.949500     47.403817
    8.964300     47.056575
    8.979000     46.882954
    8.993800     46.835021
    9.008600     46.815848
    9.023300     46.429196
    9.038100     46.120300
    9.052900     45.961591
    9.067600     45.684651
    9.082400     45.905139
    9.097200     45.878509
    9.111900     45.401319
    9.126700     45.054077
    9.141500     45.064728
    9.156200     45.103074
    9.171000     44.719616
    9.185800     44.362789
    9.200500     43.909031
    9.215300     43.723693
    9.230100     43.782277
    9.244800     43.562854
    9.259600     43.386038
    9.274400     43.311477
    9.289100     43.461665
    9.303900     42.953583
    9.318700     42.467872
    9.333400     42.506217
    9.348200     42.233537
    9.363000     41.907598
    9.377800     41.738238
    9.392500     41.542249
    9.407300     41.477274
    9.422100     41.334543
    9.436800     41.128967
    9.451600     41.020321
    9.466400     40.841374
    9.481200     40.454722
    9.495900     40.463243
    9.510700     40.355662
    9.525500     40.212931
    9.540200     40.010551
    9.555000     39.557858
    9.569800     39.626028
    9.584600     39.362935
    9.599300     38.959239
    9.614100     38.843137
    9.628900     38.711057
    9.643600     38.514003
    9.658400     38.309493
    9.673200     38.177413
    9.688000     38.155044
    9.702700     37.918579
    9.717500     37.698091
    9.732300     37.499972
    9.747100     37.273093
    9.761800     37.201728
    9.776600     36.965263
    9.791400     36.983370
    9.806200     36.959936
    9.820900     36.931178
    9.835700     36.653171
    9.850500     36.216456
    9.865300     36.146156
    9.880000     35.910756
    9.894800     36.166393
    9.909600     35.903299
    9.924400     35.477236
    9.939100     35.530494
    9.953900     35.305745
    9.968700     35.028804
    9.983500     34.956373
    9.998200     34.823229
   10.013000     34.769971
   10.028000     34.657063
   10.043000     34.646413
   10.057000     34.355624
   10.072000     34.334321
   10.087000     34.178808
   10.102000     33.892280
   10.116000     33.672857
   10.131000     33.445979
   10.146000     33.357570
   10.161000     33.422545
   10.176000     33.182884
   10.190000     33.058261
   10.205000     32.995416
   10.220000     33.026306
   10.235000     32.709954
   10.249000     32.496922
   10.264000     32.738714
   10.279000     32.597047
   10.294000     32.442599
   10.309000     32.353126
   10.323000     32.233828
   10.338000     32.053816
   10.353000     31.896173
   10.368000     31.889782
   10.382000     31.853567
   10.397000     31.744921
   10.412000     31.524433
   10.427000     31.567038
   10.442000     31.580886
   10.456000     31.571300
   10.471000     31.356137
   10.486000     31.106890
   10.501000     31.150562
   10.516000     31.448806
   10.530000     31.392352
   10.545000     31.297553
   10.560000     31.350812
   10.575000     31.351877
   10.589000     31.439219
   10.604000     31.246426
   10.619000     31.354007
   10.634000     31.333769
   10.649000     31.495673
   10.663000     31.465849
   10.678000     31.057893
   10.693000     30.801190
   10.708000     30.459274
   10.722000     30.431579
   10.737000     30.484838
   10.752000     30.215353
   10.767000     29.951193
   10.782000     29.712598
   10.796000     29.682773
   10.811000     29.536847
   10.826000     29.361096
   10.841000     29.210908
   10.856000     29.323815
   10.870000     29.198126
   10.885000     29.115044
   10.900000     28.916924
   10.915000     28.753955
   10.930000     28.741173
   10.944000     28.658091
   10.959000     28.682590
   10.974000     28.696436
   10.989000     28.432278
   11.003000     28.324696
   11.018000     28.510034
   11.033000     28.633592
   11.048000     28.371563
   11.063000     28.356651
   11.077000     28.484470
   11.092000     28.410974
   11.107000     28.439733
   11.122000     28.372628
   11.137000     28.436538
   11.151000     28.553705
   11.166000     28.687915
   11.181000     28.548379
   11.196000     28.392866
   11.211000     28.642113
   11.225000     28.772063
   11.240000     28.597377
   11.255000     28.461037
   11.270000     28.327892
   11.284000     28.304459
   11.299000     28.262917
   11.314000     27.994497
   11.329000     27.982780
   11.344000     28.083971
   11.358000     28.079709
   11.373000     28.140424
   11.388000     28.130838
   11.403000     27.983845
   11.418000     27.973194
   11.432000     28.005149
   11.447000     27.941240
   11.462000     27.922066
   11.477000     27.989172
   11.492000     28.126576
   11.506000     28.148945
   11.521000     28.199008
   11.536000     28.145750
   11.551000     28.236288
   11.566000     28.249070
   11.580000     28.376889
   11.595000     28.344934
   11.610000     28.148945
   11.625000     27.907154
   11.640000     27.866678
   11.654000     28.046690
   11.669000     28.272504
   11.684000     28.080775
   11.699000     27.797442
   11.714000     27.896503
   11.728000     27.891176
   11.743000     27.882656
   11.758000     27.770814
   11.773000     27.730338
   11.788000     27.730338
   11.802000     27.817681
   11.817000     27.963607
   11.832000     27.917806
   11.847000     27.803834
   11.862000     27.887981
   11.876000     27.801704
   11.891000     27.673885
   11.906000     27.914610
   11.921000     28.060537
   11.936000     27.936978
   11.950000     28.000888
   11.965000     28.111664
   11.980000     28.196877
   11.995000     28.386476
   12.010000     28.398193
   12.024000     28.567552
   12.039000     28.702828
   12.054000     28.881774
   12.069000     28.828516
   12.084000     28.811474
   12.098000     28.976573
   12.113000     29.205583
   12.128000     29.207713
   12.143000     29.238602
   12.158000     29.194931
   12.172000     29.207713
   12.187000     29.216234
   12.202000     29.204518
   12.217000     29.186409
   12.232000     29.091610
   12.246000     29.113979
   12.261000     29.205583
   12.276000     29.049004
   12.291000     29.099067
   12.306000     29.067112
   12.320000     29.083089
   12.335000     29.250319
   12.350000     29.225820
   12.365000     29.295055
   12.380000     29.469741
   12.394000     29.696621
   12.409000     29.761595
   12.424000     29.733901
   12.439000     29.813788
   12.454000     30.104576
   12.468000     30.362344
   12.483000     30.616917
   12.498000     30.695739
   12.513000     30.833145
   12.528000     30.947116
   12.543000     30.889598
   12.557000     30.944986
   12.572000     31.050437
   12.587000     31.000375
   12.602000     30.944986
   12.617000     30.782017
   12.631000     30.729824
   12.646000     30.851252
   12.661000     30.947116
   12.676000     30.985463
   12.691000     31.012091
   12.705000     31.130324
   12.720000     31.120737
   12.735000     31.137780
   12.750000     31.135650
   12.765000     31.432829
   12.779000     31.359333
   12.794000     31.309270
   12.809000     31.689532
   12.824000     32.146485
   12.839000     32.338213
   12.854000     32.627937
   12.868000     33.087020
   12.883000     33.731441
   12.898000     34.022229
   12.913000     34.239522
   12.928000     34.454684
   12.942000     34.529245
   12.957000     34.435511
   12.972000     34.144723
   12.987000     33.648358
   13.002000     33.524801
   13.017000     33.424675
   13.031000     33.202057
   13.046000     33.181819
   13.061000     33.025241
   13.076000     33.145604
   13.091000     33.034827
   13.105000     32.902748
   13.120000     32.979439
   13.135000     33.079564
   13.150000     33.041218
   13.165000     33.277684
   13.179000     33.443848
   13.194000     33.398047
   13.209000     33.385265
   13.224000     33.656880
   13.239000     33.948733
   13.254000     34.205437
   13.268000     34.669846
   13.283000     35.044782
   13.298000     35.304680
   13.313000     35.475105
   13.328000     35.548602
   13.343000     35.539015
   13.357000     35.413326
   13.372000     35.256748
   13.387000     34.951048
   13.402000     34.828554
   13.417000     34.753993
   13.431000     34.607001
   13.446000     34.660260
   13.461000     34.667715
   13.476000     34.526049
   13.491000     34.575046
   13.506000     34.778492
   13.520000     34.899920
   13.535000     34.946787
   13.550000     34.928680
   13.565000     35.126799
   13.580000     35.028804
   13.595000     34.832814
   13.609000     35.007501
   13.624000     34.927615
   13.639000     34.727364
   13.654000     34.888203
   13.669000     34.963830
   13.683000     34.973415
   13.698000     35.099104
   13.713000     35.289768
   13.728000     35.408001
   13.743000     35.420783
   13.758000     35.428238
   13.772000     35.428238
   13.787000     35.452737
   13.802000     35.517712
   13.817000     35.649791
   13.832000     35.856432
   13.847000     35.791457
   13.861000     35.515582
   13.876000     35.753112
   13.891000     35.547537
   13.906000     35.615706
   13.921000     35.755242
   13.936000     35.824477
   13.950000     35.632749
   13.965000     35.503865
   13.980000     35.610381
   13.995000     35.737135
   14.010000     35.736070
   14.025000     35.709440
   14.039000     35.625293
   14.054000     35.540080
   14.069000     35.441020
   14.084000     35.484692
   14.099000     35.724353
   14.114000     35.807435
   14.128000     35.728613
   14.143000     35.625293
   14.158000     35.405870
   14.173000     35.504930
   14.188000     35.535820
   14.203000     35.543276
   14.217000     35.610381
   14.232000     35.603989
   14.247000     35.527299
   14.262000     35.741395
   14.277000     35.858563
   14.292000     35.591208
   14.306000     35.577361
   14.321000     35.711571
   14.336000     35.573100
   14.351000     35.572035
   14.366000     35.594404
   14.381000     35.514517
   14.395000     35.569904
   14.410000     35.597599
   14.425000     35.595469
   14.440000     35.755242
   14.455000     35.804239
   14.470000     35.860693
   14.484000     35.591208
   14.499000     35.456998
   14.514000     35.410131
   14.529000     35.442086
   14.544000     35.452737
   14.559000     35.390958
   14.573000     35.332374
   14.588000     35.246097
   14.603000     35.087388
   14.618000     35.315332
   14.633000     35.238640
   14.648000     35.001110
   14.662000     34.910571
   14.677000     35.061824
   14.692000     35.037325
   14.707000     34.922288
   14.722000     34.906311
   14.737000     34.918028
   14.752000     34.788079
   14.766000     34.778492
   14.781000     34.792339
   14.796000     34.553744
   14.811000     34.637891
   14.826000     34.686888
   14.841000     34.463205
   14.855000     34.601676
   14.870000     34.531375
   14.885000     34.489834
   14.900000     34.354559
   14.915000     34.406751
   14.930000     34.412078
   14.945000     34.239522
   14.959000     34.093595
   14.974000     34.109573
   14.989000     34.108508
   15.004000     34.037141
   15.019000     34.004122
   15.034000     34.077618
   15.048000     34.054184
   15.063000     34.042467
   15.078000     33.914648
   15.093000     33.576993
   15.108000     33.596166
   15.123000     33.602556
   15.138000     33.620665
   15.152000     33.549299
   15.167000     33.641968
   15.182000     33.540778
   15.197000     33.523735
   15.212000     33.273423
   15.227000     33.288335
   15.242000     33.393786
   15.256000     33.215904
   15.271000     33.179689
   15.286000     33.129627
   15.301000     33.075303
   15.316000     32.909139
   15.331000     32.847360
   15.345000     32.679064
   15.360000     32.569353
   15.375000     32.637523
   15.390000     32.592786
   15.405000     32.484141
   15.420000     32.509704
   15.435000     32.380820
   15.449000     32.242349
   15.464000     32.096423
   15.479000     32.017601
   15.494000     32.019731
   15.509000     31.986711
   15.524000     31.917476
   15.539000     31.676750
   15.553000     31.757703
   15.568000     31.730008
   15.583000     31.573430
   15.598000     31.624557
   15.613000     31.590472
   15.628000     31.482891
   15.643000     31.296488
   15.657000     31.307140
   15.672000     31.210211
   15.687000     31.054698
   15.702000     31.200624
   15.717000     31.051502
   15.732000     30.976941
   15.747000     30.970550
   15.761000     30.972681
   15.776000     30.824623
   15.791000     30.719173
   15.806000     30.856578
   15.821000     30.743671
   15.836000     30.443296
   15.851000     30.359149
   15.866000     30.314412
   15.880000     30.224939
   15.895000     30.101381
   15.910000     29.977823
   15.925000     29.867046
   15.940000     29.862785
   15.955000     29.978888
   15.970000     29.836157
   15.984000     29.737096
   15.999000     29.780768
   16.014000     29.873437
   16.029000     29.594365
   16.044000     29.584779
   16.059000     29.609277
   16.074000     29.413288
   16.088000     29.545368
   16.103000     29.311033
   16.118000     29.232211
   16.133000     29.345119
   16.148000     29.290795
   16.163000     29.086284
   16.178000     29.198126
   16.193000     29.027700
   16.207000     28.772063
   16.222000     28.827451
   16.237000     28.886034
   16.252000     28.696436
   16.267000     28.603768
   16.282000     28.691111
   16.297000     28.636788
   16.312000     28.622941
   16.326000     28.439733
   16.341000     28.457841
   16.356000     28.381149
   16.371000     28.483405
   16.386000     28.366237
   16.401000     28.325761
   16.416000     28.191551
   16.430000     28.050951
   16.445000     28.070124
   16.460000     27.977455
   16.475000     27.881590
   16.490000     28.015800
   16.505000     27.934848
   16.520000     27.804899
   16.535000     27.731403
   16.549000     27.580151
   16.564000     27.554587
   16.579000     27.416116
   16.594000     27.311731
   16.609000     27.293622
   16.624000     27.200954
   16.639000     27.105090
   16.654000     27.156218
   16.668000     27.191368
   16.683000     27.017747
   16.698000     26.845191
   16.713000     26.865429
   16.728000     26.716307
   16.743000     26.620443
   16.758000     26.603400
   16.773000     26.447887
   16.788000     26.597009
   16.802000     26.516057
   16.817000     26.510731
   16.832000     26.383978
   16.847000     26.240181
   16.862000     26.242311
   16.877000     26.189053
   16.892000     26.192249
   16.907000     26.217812
   16.921000     26.022889
   16.936000     26.066560
   16.951000     25.988804
   16.966000     25.969631
   16.981000     25.944067
   16.996000     25.722514
   17.011000     25.753404
   17.026000     25.729970
   17.041000     25.673517
   17.055000     25.668190
   17.070000     25.443442
   17.085000     25.415748
   17.100000     25.513743
   17.115000     25.397640
   17.130000     25.500961
   17.145000     25.474332
   17.160000     25.349708
   17.175000     25.214434
   17.189000     25.198456
   17.204000     25.351838
   17.219000     25.186739
   17.234000     25.203782
   17.249000     25.100461
   17.264000     24.935362
   17.279000     24.883169
   17.294000     24.805413
   17.309000     24.941752
   17.323000     24.936427
   17.338000     24.944949
   17.353000     24.742568
   17.368000     24.682919
   17.383000     24.644574
   17.398000     24.676529
   17.413000     24.634987
   17.428000     24.546579
   17.443000     24.593446
   17.457000     24.735112
   17.472000     24.678659
   17.487000     24.460301
   17.502000     24.479474
   17.517000     24.486930
   17.532000     24.540188
   17.547000     24.437932
   17.562000     24.454976
   17.577000     24.511429
   17.591000     24.516754
   17.606000     24.511429
   17.621000     24.500777
   17.636000     24.453910
   17.651000     24.437932
   17.666000     24.345264
   17.681000     24.392131
   17.696000     24.328221
   17.711000     24.296266
   17.726000     24.258986
   17.740000     24.167382
   17.755000     24.173774
   17.770000     24.229161
   17.785000     24.261116
   17.800000     24.339938
   17.815000     24.264311
   17.830000     24.302658
   17.845000     24.374023
   17.860000     24.402782
   17.875000     24.338873
   17.889000     24.318635
   17.904000     24.385740
   17.919000     24.250465
   17.934000     24.185490
   17.949000     24.251530
   17.964000     24.228096
   17.979000     24.208924
   17.994000     24.240878
   18.009000     24.314375
   18.024000     24.292006
   18.038000     24.317570
   18.053000     24.305853
   18.068000     24.368697
   18.083000     24.294136
   18.098000     24.257921
   18.113000     24.383610
   18.128000     24.508233
   18.143000     24.348460
   18.158000     24.296266
   18.173000     24.441129
   18.188000     24.390000
   18.202000     24.409174
   18.217000     24.366567
   18.232000     24.461366
   18.247000     24.474148
   18.262000     24.447519
   18.277000     24.538058
   18.292000     24.628597
   18.307000     24.653095
   18.322000     24.560426
   18.337000     24.608358
   18.352000     24.557230
   18.366000     24.621140
   18.381000     24.704222
   18.396000     24.756415
   18.411000     24.739373
   18.426000     24.689310
   18.441000     24.664812
   18.456000     24.625400
   18.471000     24.794761
   18.486000     24.613684
   18.501000     24.698897
   18.516000     24.584925
   18.530000     24.606228
   18.545000     24.619010
   18.560000     24.688245
   18.575000     24.612619
   18.590000     24.655225
   18.605000     24.694636
   18.620000     24.781979
   18.635000     24.758546
   18.650000     24.687180
   18.665000     24.759611
   18.680000     24.893820
   18.695000     24.784109
   18.710000     24.835237
   18.724000     24.775588
   18.739000     24.729786
   18.754000     24.873582
   18.769000     24.874648
   18.784000     24.859735
   18.799000     24.928971
   18.814000     25.028031
   18.829000     24.895950
   18.844000     25.002466
   18.859000     24.954534
   18.874000     25.046138
   18.889000     25.030161
   18.903000     25.017379
   18.918000     25.105787
   18.933000     25.138807
   18.948000     25.111113
   18.963000     25.111113
   18.978000     25.042943
   18.993000     25.112178
   19.008000     25.064246
   19.023000     25.164370
   19.038000     25.144133
   19.053000     25.167567
   19.068000     25.241062
   19.083000     25.183544
   19.098000     25.121765
   19.112000     25.299646
   19.127000     25.304971
   19.142000     25.237867
   19.157000     25.304971
   19.172000     25.253844
   19.187000     25.236801
   19.202000     25.234671
   19.217000     25.294320
   19.232000     25.233606
   19.247000     25.219759
   19.262000     25.311363
   19.277000     25.339057
   19.292000     25.435987
   19.307000     25.442377
   19.321000     25.337991
   19.336000     25.373142
   19.351000     25.496701
   19.366000     25.494570
   19.381000     25.297516
   19.396000     25.340122
   19.411000     25.345448
   19.426000     25.283668
   19.441000     25.277278
   19.456000     25.331601
   19.471000     25.437052
   19.486000     25.288994
   19.501000     25.225084
   19.516000     25.422139
   19.531000     25.420009
   19.545000     25.287929
   19.560000     25.395510
   19.575000     25.427465
   19.590000     25.369947
   19.605000     25.249584
   19.620000     25.239997
   19.635000     25.379533
   19.650000     25.464746
   19.665000     25.333731
   19.680000     25.196326
   19.695000     25.281538
   19.710000     25.234671
   19.725000     25.253844
   19.740000     25.112178
   19.755000     25.236801
   19.770000     25.269821
   19.785000     25.151589
   19.799000     25.153719
   19.814000     25.083418
   19.829000     25.108983
   19.844000     25.075963
   19.859000     25.009923
   19.874000     25.042943
   19.889000     25.089810
   19.904000     25.124960
   19.919000     25.134547
   19.934000     25.019509
   19.949000     24.888495
   19.964000     24.830976
   19.979000     24.821390
   19.994000     24.808608
   20.009000     24.999271
   20.024000     24.907667
   20.039000     24.794761
   20.054000     24.779848
   20.068000     24.915124
   20.083000     24.810738
   20.098000     24.796891
   20.113000     24.704222
   20.128000     24.693571
   20.143000     24.707418
   20.158000     24.783044
   20.173000     24.741503
   20.188000     24.757481
   20.203000     24.646704
   20.218000     24.599837
   20.233000     24.612619
   20.248000     24.482669
   20.263000     24.437932
   20.278000     24.478409
   20.293000     24.441129
   20.308000     24.448584
   20.323000     24.274963
   20.338000     24.281355
   20.353000     24.204663
   20.368000     24.180164
   20.382000     24.141819
   20.397000     24.164187
   20.412000     24.075778
   20.427000     24.066192
   20.442000     23.944764
   20.457000     23.846770
   20.472000     23.812685
   20.487000     23.808424
   20.502000     23.741319
   20.517000     23.776469
   20.532000     23.701908
   20.547000     23.604979
   20.562000     23.679539
   20.577000     23.624152
   20.592000     23.514440
   20.607000     23.446270
   20.622000     23.363187
   20.637000     23.424967
   20.652000     23.374904
   20.667000     23.285431
   20.682000     23.268388
   20.697000     23.190632
   20.712000     23.209805
   20.727000     23.169329
   20.742000     23.004230
   20.757000     23.032988
   20.771000     22.987186
   20.786000     22.972275
   20.801000     22.936059
   20.816000     22.881736
   20.831000     22.587752
   20.846000     22.576035
   20.861000     22.588817
   20.876000     22.551537
   20.891000     22.478041
   20.906000     22.404545
   20.921000     22.410936
   20.936000     22.562189
   20.951000     22.372590
   20.966000     22.203230
   20.981000     22.226663
   20.996000     22.201100
   21.011000     22.221338
   21.026000     22.174471
   21.041000     22.162754
   21.056000     22.046652
   21.071000     21.981677
   21.086000     21.882617
   21.101000     21.870901
   21.116000     21.810187
   21.131000     21.681303
   21.146000     21.605676
   21.161000     21.525789
   21.176000     21.552418
   21.191000     21.440576
   21.206000     21.298910
   21.221000     21.280802
   21.236000     21.346842
   21.251000     21.390514
   21.266000     21.224350
   21.281000     21.158309
   21.296000     21.075227
   21.310000     21.211568
   21.325000     21.283998
   21.340000     21.111443
   21.355000     20.986819
   21.370000     20.961255
   21.385000     20.932496
   21.400000     20.735442
   21.415000     20.788699
   21.430000     20.786569
   21.445000     20.674728
   21.460000     20.704552
   21.475000     20.729050
   21.490000     20.764201
   21.505000     20.740767
   21.520000     20.615079
   21.535000     20.571407
   21.550000     20.468087
   21.565000     20.440393
   21.580000     20.278489
   21.595000     20.225230
   21.610000     20.264642
   21.625000     20.216710
   21.640000     20.159191
   21.655000     20.070783
   21.670000     19.968527
   21.685000     20.079304
   21.700000     19.898227
   21.715000     19.835383
   21.730000     19.741649
   21.745000     19.805558
   21.760000     19.886510
   21.775000     19.815144
   21.790000     19.664957
   21.805000     19.689455
   21.820000     19.622351
   21.835000     19.602113
   21.850000     19.574419
   21.865000     19.450860
   21.880000     19.494532
   21.895000     19.571223
   21.910000     19.430622
   21.925000     19.332628
   21.940000     19.264457
   21.955000     19.279369
   21.970000     19.226112
   21.985000     19.254871
   22.000000     19.181375
