# Supplementary material for: Changing the game of time resolved X-ray diffraction on the mechanochemistry playground by downsizing
Source: Nat Commun. 2021 Oct 21;12:6134. doi: 10.1038/s41467-021-26264-1 (PMC8531352; doi:10.1038/s41467-021-26264-1)
Supplement: Supplementary file 3 — Source Data. [file 41467_2021_26264_MOESM3_ESM.zip › PXRD_raw_data/reactionIIIa_cocrystal_FormI_normalized/000179.xy]

    3.140900     20.221475
    3.155600     20.550853
    3.170400     20.441773
    3.185100     20.579727
    3.199800     20.841733
    3.214500     21.267358
    3.229300     21.718649
    3.244000     21.650207
    3.258700     21.601014
    3.273500     21.773189
    3.288200     21.658762
    3.302900     22.043750
    3.317600     22.691813
    3.332400     22.729242
    3.347100     22.750629
    3.361800     23.108882
    3.376500     23.530230
    3.391300     23.805068
    3.406000     24.162252
    3.420700     24.240318
    3.435400     24.089531
    3.450200     24.013603
    3.464900     23.618991
    3.479600     23.813623
    3.494400     23.814692
    3.509100     23.920564
    3.523800     24.267053
    3.538500     24.439228
    3.553300     24.729038
    3.568000     24.659527
    3.582700     24.710858
    3.597400     24.648833
    3.612200     24.871270
    3.626900     25.029543
    3.641600     25.492597
    3.656400     25.655147
    3.671100     25.903251
    3.685800     26.458275
    3.700500     26.743808
    3.715300     26.920260
    3.730000     27.133073
    3.744700     27.329844
    3.759500     27.320219
    3.774200     27.574739
    3.788900     27.746913
    3.803600     27.590780
    3.818400     27.795037
    3.833100     28.343644
    3.847800     28.385351
    3.862600     28.693342
    3.877300     28.605650
    3.892000     28.510472
    3.906700     28.728633
    3.921500     29.034484
    3.936200     29.177785
    3.950900     29.439790
    3.965700     29.799112
    3.980400     29.921024
    3.995100     30.124212
    4.009800     30.532728
    4.024600     30.627904
    4.039300     31.037489
    4.054000     31.195761
    4.068800     31.158332
    4.083500     31.487710
    4.098200     31.701592
    4.113000     31.974292
    4.127700     32.034179
    4.142400     32.446971
    4.157100     32.759239
    4.171900     33.311054
    4.186600     33.688557
    4.201300     33.493924
    4.216100     33.824371
    4.230800     34.164444
    4.245500     34.644608
    4.260300     35.153648
    4.275000     35.229576
    4.289700     35.433834
    4.304500     35.639160
    4.319200     35.765351
    4.333900     36.020940
    4.348600     36.251932
    4.363400     36.687182
    4.378100     36.941702
    4.392800     37.098905
    4.407600     37.104252
    4.422300     37.552335
    4.437000     37.862464
    4.451800     38.017528
    4.466500     38.186495
    4.481200     38.315894
    4.496000     38.364017
    4.510700     38.798197
    4.525400     39.254836
    4.540200     39.493314
    4.554900     39.646239
    4.569600     39.723237
    4.584400     40.090045
    4.599100     40.596945
    4.613800     40.924185
    4.628600     40.819383
    4.643300     41.219341
    4.658000     41.880237
    4.672700     41.944402
    4.687500     42.144381
    4.702200     42.680156
    4.716900     42.915426
    4.731700     43.136794
    4.746400     43.562420
    4.761100     43.700374
    4.775900     44.177330
    4.790600     44.708827
    4.805300     44.522749
    4.820100     45.042483
    4.834800     45.676643
    4.849500     46.219903
    4.864300     46.542865
    4.879000     46.909673
    4.893700     46.871174
    4.908500     47.262579
    4.923200     47.923474
    4.938000     48.052872
    4.952700     48.249644
    4.967400     48.644256
    4.982200     49.232431
    4.996900     49.582129
    5.011600     49.972463
    5.026400     50.379908
    5.041100     50.805533
    5.055800     51.298532
    5.070600     51.868527
    5.085300     52.469536
    5.100000     52.818163
    5.114800     53.190318
    5.129500     53.746411
    5.144200     53.988098
    5.159000     54.721714
    5.173700     55.438218
    5.188400     55.669211
    5.203200     56.228513
    5.217900     56.789953
    5.232700     57.253007
    5.247400     57.771671
    5.262100     58.145965
    5.276900     58.659281
    5.291600     59.107364
    5.306300     59.617473
    5.321100     60.126512
    5.335800     60.833392
    5.350500     61.338154
    5.365300     61.657907
    5.380000     62.248222
    5.394800     62.812870
    5.409500     63.241703
    5.424200     64.233047
    5.439000     64.748502
    5.453700     64.901428
    5.468400     65.635044
    5.483200     66.413574
    5.497900     66.722634
    5.512600     67.011374
    5.527400     68.248682
    5.542100     68.595171
    5.556900     68.865731
    5.571600     69.329855
    5.586300     70.085928
    5.601100     70.962844
    5.615800     71.392747
    5.630600     71.615184
    5.645300     72.048296
    5.660000     72.835381
    5.674800     73.758283
    5.689500     74.063065
    5.704200     74.641615
    5.719000     75.117502
    5.733700     75.723858
    5.748500     76.460682
    5.763200     76.928014
    5.777900     77.163284
    5.792700     77.573937
    5.807400     78.157836
    5.822200     78.431605
    5.836900     79.307451
    5.851600     80.005776
    5.866400     80.510537
    5.881100     80.989634
    5.895900     81.507228
    5.910600     81.975630
    5.925300     82.937029
    5.940100     83.624659
    5.954800     84.417092
    5.969600     85.720703
    5.984300     87.105590
    5.999000     88.303328
    6.013800     89.621911
    6.028500     89.955568
    6.043300     89.550261
    6.058000     88.794188
    6.072700     88.457324
    6.087500     87.978228
    6.102200     88.151473
    6.117000     88.148264
    6.131700     87.780387
    6.146500     87.720501
    6.161200     88.188902
    6.175900     88.245581
    6.190700     88.488336
    6.205400     88.664790
    6.220200     88.801674
    6.234900     89.055124
    6.249600     88.936419
    6.264400     89.112872
    6.279100     89.460431
    6.293900     89.686076
    6.308600     89.554539
    6.323400     89.656133
    6.338100     89.866806
    6.352800     90.437871
    6.367600     91.191806
    6.382300     92.557442
    6.397100     93.923078
    6.411800     95.040612
    6.426600     95.143276
    6.441300     94.390411
    6.456000     93.065412
    6.470800     91.449534
    6.485500     90.985409
    6.500300     91.028185
    6.515000     90.744792
    6.529800     90.767249
    6.544500     91.000380
    6.559300     91.737205
    6.574000     92.561720
    6.588700     93.318862
    6.603500     93.423664
    6.618200     92.799128
    6.633000     92.003487
    6.647700     90.896648
    6.662500     90.105285
    6.677200     89.357767
    6.692000     89.228368
    6.706700     88.549293
    6.721500     88.537529
    6.736200     88.251997
    6.750900     87.984645
    6.765700     87.653127
    6.780400     87.640294
    6.795200     87.318402
    6.809900     87.408232
    6.824700     87.147297
    6.839400     86.887429
    6.854200     86.677825
    6.868900     86.155953
    6.883700     85.822297
    6.898400     85.480086
    6.913200     85.074780
    6.927900     84.760373
    6.942700     84.814913
    6.957400     84.437411
    6.972200     84.518686
    6.986900     84.090922
    7.001600     83.598994
    7.016400     83.655673
    7.031100     83.620382
    7.045900     83.313461
    7.060600     82.677162
    7.075400     82.473974
    7.090100     82.405532
    7.104900     82.217316
    7.119600     81.699721
    7.134400     81.299762
    7.149100     81.224904
    7.163900     81.139351
    7.178600     80.362959
    7.193400     80.242115
    7.208100     79.959791
    7.222900     79.512777
    7.237600     79.479626
    7.252400     79.635760
    7.267100     79.003738
    7.281900     78.905353
    7.296600     78.244457
    7.311400     78.135378
    7.326100     78.097949
    7.340900     77.854123
    7.355600     77.558966
    7.370400     77.076662
    7.385100     76.582594
    7.399900     76.517360
    7.414600     76.537679
    7.429400     76.127026
    7.444100     75.838285
    7.458900     75.718511
    7.473600     75.899241
    7.488400     75.386994
    7.503200     75.093975
    7.517900     74.951744
    7.532700     73.998900
    7.547400     74.137923
    7.562200     73.425696
    7.576900     73.303783
    7.591700     72.991515
    7.606400     72.688872
    7.621200     72.450394
    7.635900     71.975575
    7.650700     71.386331
    7.665400     70.702977
    7.680200     70.121218
    7.694900     69.915892
    7.709700     69.535182
    7.724400     69.464601
    7.739200     69.057155
    7.754000     68.695695
    7.768700     68.497855
    7.783500     68.300013
    7.798200     67.907540
    7.813000     67.869041
    7.827700     67.154675
    7.842500     66.770757
    7.857200     66.557944
    7.872000     66.265995
    7.886700     65.870314
    7.901500     65.178405
    7.916300     65.126004
    7.931000     65.385871
    7.945800     64.624450
    7.960500     64.611618
    7.975300     64.203103
    7.990000     63.399977
    8.004800     63.209622
    8.019600     62.842813
    8.034300     62.807523
    8.049100     62.439646
    8.063800     62.377621
    8.078600     62.326289
    8.093300     62.125239
    8.108100     61.633311
    8.122900     61.463275
    8.137600     61.353125
    8.152400     60.994873
    8.167100     60.886863
    8.181900     60.613093
    8.196600     60.008877
    8.211400     59.695540
    8.226200     59.087045
    8.240900     58.651795
    8.255700     58.720238
    8.270400     58.894552
    8.285200     58.498870
    8.300000     57.923527
    8.314700     57.625161
    8.329500     57.410210
    8.344200     57.126817
    8.359000     57.341768
    8.373800     56.877644
    8.388500     56.542919
    8.403300     56.280913
    8.418000     56.127988
    8.432800     56.086281
    8.447600     55.550506
    8.462300     55.482064
    8.477100     55.334485
    8.491800     55.073549
    8.506600     54.881055
    8.521400     54.593384
    8.536100     54.585899
    8.550900     54.515317
    8.565600     54.176314
    8.580400     54.011625
    8.595200     53.622360
    8.609900     53.086586
    8.624700     52.916550
    8.639500     52.677002
    8.654200     52.598934
    8.669000     52.035355
    8.683700     51.594758
    8.698500     51.311365
    8.713300     51.186244
    8.728000     51.189452
    8.742800     50.846171
    8.757600     50.559569
    8.772300     50.137153
    8.787100     49.954283
    8.801800     49.674098
    8.816600     49.446314
    8.831400     49.121213
    8.846100     48.828195
    8.860900     48.625007
    8.875700     48.279587
    8.890400     48.082816
    8.905200     48.005818
    8.920000     47.537417
    8.934700     47.528861
    8.949500     47.422989
    8.964300     47.402671
    8.979000     47.100028
    8.993800     46.710762
    9.008600     46.415606
    9.023300     46.320428
    9.038100     46.187821
    9.052900     46.046659
    9.067600     46.143975
    9.082400     45.699101
    9.097200     45.557938
    9.111900     45.321599
    9.126700     45.073495
    9.141500     44.890627
    9.156200     44.889558
    9.171000     44.652148
    9.185800     44.425433
    9.200500     44.317423
    9.215300     44.111026
    9.230100     43.946338
    9.244800     43.408425
    9.259600     43.359232
    9.274400     43.207375
    9.289100     42.814901
    9.303900     42.746460
    9.318700     42.403179
    9.333400     42.242768
    9.348200     42.125132
    9.363000     42.209615
    9.377800     41.711271
    9.392500     41.295270
    9.407300     41.371198
    9.422100     41.571177
    9.436800     41.208648
    9.451600     41.118818
    9.466400     41.009737
    9.481200     40.559516
    9.495900     40.283608
    9.510700     40.122127
    9.525500     39.843011
    9.540200     39.696502
    9.555000     39.638754
    9.569800     39.464440
    9.584600     39.328625
    9.599300     39.085869
    9.614100     38.757560
    9.628900     38.662383
    9.643600     38.532984
    9.658400     38.428182
    9.673200     38.095595
    9.688000     38.184356
    9.702700     37.918073
    9.717500     37.751245
    9.732300     37.830381
    9.747100     37.416519
    9.761800     37.296746
    9.776600     37.247553
    9.791400     36.994103
    9.806200     36.835830
    9.820900     36.572755
    9.835700     36.504313
    9.850500     36.231613
    9.865300     36.089382
    9.880000     36.080827
    9.894800     35.721505
    9.909600     35.884055
    9.924400     35.999551
    9.939100     35.710811
    9.953900     35.339726
    9.968700     35.091622
    9.983500     35.044568
    9.998200     34.851005
   10.013000     34.679899
   10.028000     34.624290
   10.043000     34.455323
   10.057000     34.107765
   10.072000     33.874634
   10.087000     33.981575
   10.102000     33.977297
   10.116000     33.743096
   10.131000     33.677862
   10.146000     33.505687
   10.161000     33.160267
   10.176000     33.124977
   10.190000     33.151713
   10.205000     32.974190
   10.220000     32.831959
   10.235000     32.794529
   10.249000     32.754961
   10.264000     32.789182
   10.279000     32.485470
   10.294000     32.381737
   10.309000     32.213840
   10.323000     32.056636
   10.338000     32.180688
   10.353000     31.952904
   10.368000     31.869489
   10.382000     31.948626
   10.397000     31.806395
   10.412000     31.701592
   10.427000     31.742230
   10.442000     31.755063
   10.456000     31.485572
   10.471000     31.080265
   10.486000     31.161540
   10.501000     31.287731
   10.516000     31.247093
   10.530000     31.266342
   10.545000     31.286662
   10.560000     31.361520
   10.575000     31.240677
   10.589000     31.266342
   10.604000     31.460975
   10.619000     31.572193
   10.634000     31.454559
   10.649000     31.433170
   10.663000     31.152985
   10.678000     30.939102
   10.693000     30.762650
   10.708000     30.582989
   10.722000     30.406536
   10.737000     30.160572
   10.752000     30.092130
   10.767000     29.877179
   10.782000     29.866485
   10.796000     29.717836
   10.811000     29.651533
   10.826000     29.442998
   10.841000     29.442998
   10.856000     29.261199
   10.870000     29.009887
   10.885000     28.907224
   10.900000     28.966041
   10.915000     28.704036
   10.930000     28.606719
   10.944000     28.552179
   10.959000     28.552179
   10.974000     28.720077
   10.989000     28.575707
   11.003000     28.523305
   11.018000     28.371449
   11.033000     28.288035
   11.048000     28.378935
   11.063000     28.529722
   11.077000     28.375727
   11.092000     28.391768
   11.107000     28.504056
   11.122000     28.760715
   11.137000     28.692273
   11.151000     28.614206
   11.166000     28.643079
   11.181000     28.681578
   11.196000     28.623830
   11.211000     28.664468
   11.225000     28.731840
   11.240000     28.476251
   11.255000     28.411018
   11.270000     28.519028
   11.284000     28.307285
   11.299000     28.006781
   11.314000     27.908394
   11.329000     27.911603
   11.344000     28.021752
   11.358000     27.988601
   11.373000     27.908394
   11.388000     27.956518
   11.403000     28.045279
   11.418000     28.038863
   11.432000     27.915881
   11.447000     27.828189
   11.462000     27.991808
   11.477000     27.984323
   11.492000     27.983253
   11.506000     28.125485
   11.521000     28.170400
   11.536000     28.384282
   11.551000     28.351130
   11.566000     28.459141
   11.580000     28.540416
   11.595000     28.453794
   11.610000     28.353269
   11.625000     28.435614
   11.640000     28.434544
   11.654000     28.216385
   11.669000     28.361824
   11.684000     28.408878
   11.699000     28.200343
   11.714000     28.116929
   11.728000     28.097680
   11.743000     28.039932
   11.758000     27.709484
   11.773000     27.681679
   11.788000     27.674194
   11.802000     27.630348
   11.817000     27.693443
   11.832000     27.788620
   11.847000     27.768302
   11.862000     27.700929
   11.876000     27.632487
   11.891000     27.703068
   11.906000     27.872034
   11.921000     28.057042
   11.936000     28.097680
   11.950000     28.060251
   11.965000     28.175747
   11.980000     28.131902
   11.995000     28.368241
   12.010000     28.429198
   12.024000     28.694411
   12.039000     28.766062
   12.054000     28.628108
   12.069000     28.932890
   12.084000     29.056942
   12.098000     29.050525
   12.113000     29.128592
   12.128000     29.213075
   12.143000     29.190617
   12.158000     29.173507
   12.172000     29.243019
   12.187000     29.055871
   12.202000     29.137147
   12.217000     29.322155
   12.232000     29.125383
   12.246000     29.078329
   12.261000     29.130731
   12.276000     29.186340
   12.291000     29.176715
   12.306000     29.226977
   12.320000     29.389527
   12.335000     29.251574
   12.350000     29.245157
   12.365000     29.552078
   12.380000     29.669713
   12.394000     29.625868
   12.409000     29.800181
   12.424000     29.785209
   12.439000     29.891081
   12.454000     30.199071
   12.468000     30.421509
   12.483000     30.573364
   12.498000     30.769067
   12.513000     31.021447
   12.528000     31.112347
   12.543000     31.032142
   12.557000     30.777621
   12.572000     30.882424
   12.587000     30.938033
   12.602000     31.025725
   12.617000     31.004336
   12.631000     31.136944
   12.646000     31.155124
   12.661000     30.984018
   12.676000     30.902743
   12.691000     30.938033
   12.705000     30.951936
   12.720000     31.118764
   12.735000     31.296286
   12.750000     31.354034
   12.765000     31.409643
   12.779000     31.494126
   12.794000     31.602137
   12.809000     31.883391
   12.824000     32.157161
   12.839000     32.563537
   12.854000     33.214807
   12.868000     33.881050
   12.883000     34.501307
   12.898000     35.115149
   12.913000     35.443458
   12.928000     35.426347
   12.942000     35.246686
   12.957000     35.039221
   12.972000     34.715190
   12.987000     34.322717
   13.002000     33.878911
   13.017000     33.663959
   13.031000     33.593379
   13.046000     33.401955
   13.061000     33.124977
   13.076000     33.179517
   13.091000     33.270417
   13.105000     33.292874
   13.120000     33.333512
   13.135000     33.354901
   13.150000     33.320679
   13.165000     33.347414
   13.179000     33.441522
   13.194000     33.436175
   13.209000     33.643641
   13.224000     34.072475
   13.239000     34.236094
   13.254000     34.633915
   13.268000     35.110871
   13.283000     35.653062
   13.298000     36.054091
   13.313000     36.256210
   13.328000     36.214503
   13.343000     36.204879
   13.357000     35.966400
   13.372000     35.471263
   13.387000     35.005000
   13.402000     34.969710
   13.417000     34.933350
   13.431000     34.845658
   13.446000     34.630706
   13.461000     34.543014
   13.476000     34.569750
   13.491000     34.693802
   13.506000     34.668135
   13.520000     34.714120
   13.535000     34.720537
   13.550000     34.823200
   13.565000     35.002861
   13.580000     34.822131
   13.595000     34.848866
   13.609000     35.001792
   13.624000     34.968640
   13.639000     34.923725
   13.654000     34.962224
   13.669000     34.967571
   13.683000     35.089483
   13.698000     35.164342
   13.713000     35.207119
   13.728000     35.334378
   13.743000     35.463777
   13.758000     35.553608
   13.772000     35.504414
   13.787000     35.505484
   13.802000     35.699047
   13.817000     35.663757
   13.832000     35.712949
   13.847000     35.719366
   13.861000     35.556815
   13.876000     35.623119
   13.891000     35.686214
   13.906000     35.684075
   13.921000     35.732198
   13.936000     35.778183
   13.950000     35.690491
   13.965000     35.651993
   13.980000     35.659479
   13.995000     35.570718
   14.010000     35.527941
   14.025000     35.574995
   14.039000     35.742893
   14.054000     35.598523
   14.069000     35.668035
   14.084000     35.596384
   14.099000     35.555746
   14.114000     35.637022
   14.128000     35.808127
   14.143000     35.551468
   14.158000     35.660548
   14.173000     35.686214
   14.188000     35.609217
   14.203000     35.529010
   14.217000     35.529010
   14.232000     35.704394
   14.247000     35.468054
   14.262000     35.602800
   14.277000     35.816683
   14.292000     35.640230
   14.306000     35.509761
   14.321000     35.500137
   14.336000     35.418862
   14.351000     35.581412
   14.366000     35.746101
   14.381000     35.607077
   14.395000     35.549330
   14.410000     35.570718
   14.425000     35.815612
   14.440000     35.809196
   14.455000     35.642368
   14.470000     35.644507
   14.484000     35.593175
   14.499000     35.408167
   14.514000     35.415653
   14.529000     35.461638
   14.544000     35.435972
   14.559000     35.300157
   14.573000     35.232784
   14.588000     35.130121
   14.603000     35.225299
   14.618000     35.263797
   14.633000     35.079858
   14.648000     34.987890
   14.662000     34.985751
   14.677000     34.984681
   14.692000     35.013555
   14.707000     35.016764
   14.722000     34.754758
   14.737000     34.574028
   14.752000     34.659581
   14.766000     34.900198
   14.781000     34.717329
   14.796000     34.594346
   14.811000     34.583652
   14.826000     34.699149
   14.841000     34.516280
   14.855000     34.494891
   14.870000     34.532321
   14.885000     34.435004
   14.900000     34.461740
   14.915000     34.236094
   14.930000     34.309883
   14.945000     34.202943
   14.959000     34.189040
   14.974000     34.206151
   14.989000     33.982644
   15.004000     34.050017
   15.019000     34.092793
   15.034000     33.936659
   15.048000     33.973019
   15.063000     33.862870
   15.078000     33.791220
   15.093000     33.752721
   15.108000     33.769831
   15.123000     33.714222
   15.138000     33.760206
   15.152000     33.477882
   15.167000     33.648988
   15.182000     33.552741
   15.197000     33.347414
   15.212000     33.246890
   15.227000     33.157060
   15.242000     33.043702
   15.256000     33.005203
   15.271000     33.083270
   15.286000     33.007342
   15.301000     32.737850
   15.316000     32.831959
   15.331000     32.892915
   15.345000     32.746406
   15.360000     32.813779
   15.375000     32.642674
   15.390000     32.475846
   15.405000     32.497233
   15.420000     32.250200
   15.435000     32.398848
   15.449000     32.384945
   15.464000     32.188173
   15.479000     32.215978
   15.494000     31.967876
   15.509000     31.840615
   15.524000     31.855587
   15.539000     31.818158
   15.553000     31.787145
   15.568000     31.726189
   15.583000     31.633150
   15.598000     31.599998
   15.613000     31.469530
   15.628000     31.304841
   15.643000     31.154054
   15.657000     31.269551
   15.672000     31.198970
   15.687000     31.064223
   15.702000     30.978671
   15.717000     30.985087
   15.732000     31.063154
   15.747000     30.958353
   15.761000     30.948727
   15.776000     30.788316
   15.791000     30.850342
   15.806000     30.799010
   15.821000     30.586197
   15.836000     30.396912
   15.851000     30.280346
   15.866000     30.226875
   15.880000     30.093200
   15.895000     29.978773
   15.910000     29.972356
   15.925000     29.906053
   15.940000     29.950968
   15.955000     29.768099
   15.970000     29.788418
   15.984000     29.646186
   15.999000     29.647255
   16.014000     29.635492
   16.029000     29.693240
   16.044000     29.635492
   16.059000     29.609826
   16.074000     29.552078
   16.088000     29.278309
   16.103000     29.333918
   16.118000     29.305044
   16.133000     29.209867
   16.148000     29.149980
   16.163000     29.071913
   16.178000     28.964972
   16.193000     28.986360
   16.207000     28.782103
   16.222000     28.629177
   16.237000     28.668746
   16.252000     28.716869
   16.267000     28.784242
   16.282000     28.713660
   16.297000     28.583192
   16.312000     28.528652
   16.326000     28.283757
   16.341000     28.122277
   16.356000     28.202483
   16.371000     28.223871
   16.386000     28.135109
   16.401000     28.290174
   16.416000     28.076293
   16.430000     27.841022
   16.445000     27.868827
   16.460000     27.817495
   16.475000     27.882729
   16.490000     27.764024
   16.505000     27.698790
   16.520000     27.708415
   16.535000     27.555489
   16.549000     27.469937
   16.564000     27.399355
   16.579000     27.489186
   16.594000     27.444271
   16.609000     27.269957
   16.624000     27.174780
   16.639000     27.084949
   16.654000     27.165155
   16.668000     27.017576
   16.683000     26.867858
   16.698000     26.893525
   16.713000     26.818666
   16.728000     26.804764
   16.743000     26.598367
   16.758000     26.543827
   16.773000     26.585534
   16.788000     26.334223
   16.802000     26.457206
   16.817000     26.373792
   16.832000     26.243323
   16.847000     26.180228
   16.862000     26.125688
   16.877000     26.197338
   16.892000     26.157771
   16.907000     26.024094
   16.921000     25.966346
   16.936000     25.919292
   16.951000     26.093606
   16.966000     25.996289
   16.981000     25.749256
   16.996000     25.716104
   17.011000     25.643384
   17.026000     25.592053
   17.041000     25.523610
   17.055000     25.520402
   17.070000     25.556762
   17.085000     25.607024
   17.100000     25.457307
   17.115000     25.468001
   17.130000     25.322561
   17.145000     25.205995
   17.160000     25.139692
   17.175000     25.097985
   17.189000     25.114026
   17.204000     25.079805
   17.219000     25.115096
   17.234000     25.085152
   17.249000     25.063763
   17.264000     25.054139
   17.279000     25.004947
   17.294000     24.816730
   17.309000     24.683054
   17.323000     24.942920
   17.338000     24.891589
   17.353000     24.950407
   17.368000     24.821008
   17.383000     24.686262
   17.398000     24.766468
   17.413000     24.675569
   17.428000     24.624236
   17.443000     24.692678
   17.457000     24.549377
   17.472000     24.560072
   17.487000     24.495907
   17.502000     24.405007
   17.517000     24.419979
   17.532000     24.468103
   17.547000     24.487352
   17.562000     24.474519
   17.577000     24.473450
   17.591000     24.487352
   17.606000     24.444576
   17.621000     24.514088
   17.636000     24.434951
   17.651000     24.409285
   17.666000     24.321593
   17.681000     24.469172
   17.696000     24.530128
   17.711000     24.364369
   17.726000     24.271331
   17.740000     24.202888
   17.755000     24.140863
   17.770000     24.102365
   17.785000     24.236041
   17.800000     24.144072
   17.815000     24.161181
   17.830000     24.139794
   17.845000     24.174015
   17.860000     24.265984
   17.875000     24.191125
   17.889000     24.151557
   17.904000     24.262775
   17.919000     24.362231
   17.934000     24.168668
   17.949000     24.331218
   17.964000     24.221068
   17.979000     24.277748
   17.994000     24.259568
   18.009000     24.175084
   18.024000     24.303413
   18.038000     24.306622
   18.053000     24.362231
   18.068000     24.310900
   18.083000     24.348329
   18.098000     24.373994
   18.113000     24.302344
   18.128000     24.457408
   18.143000     24.463825
   18.158000     24.365440
   18.173000     24.271331
   18.188000     24.246735
   18.202000     24.392174
   18.217000     24.597501
   18.232000     24.565419
   18.247000     24.416771
   18.262000     24.530128
   18.277000     24.656318
   18.292000     24.707650
   18.307000     24.654180
   18.322000     24.658458
   18.337000     24.598571
   18.352000     24.499115
   18.366000     24.535475
   18.381000     24.563280
   18.396000     24.633862
   18.411000     24.659527
   18.426000     24.704442
   18.441000     24.633862
   18.456000     24.552586
   18.471000     24.545100
   18.486000     24.527990
   18.501000     24.488421
   18.516000     24.645625
   18.530000     24.630653
   18.545000     24.652041
   18.560000     24.600709
   18.575000     24.640278
   18.590000     24.751496
   18.605000     24.764329
   18.620000     24.737594
   18.635000     24.695887
   18.650000     24.783579
   18.665000     24.789995
   18.680000     24.816730
   18.695000     24.862715
   18.710000     24.721552
   18.724000     24.771815
   18.739000     24.784648
   18.754000     24.830632
   18.769000     24.803897
   18.784000     24.817799
   18.799000     24.956823
   18.814000     24.889450
   18.829000     24.968587
   18.844000     24.947198
   18.859000     24.890519
   18.874000     24.994252
   18.889000     25.018849
   18.903000     24.987836
   18.918000     24.938643
   18.933000     24.969656
   18.948000     25.015640
   18.963000     25.174982
   18.978000     25.099054
   18.993000     25.259466
   19.008000     25.138623
   19.023000     25.031682
   19.038000     25.058417
   19.053000     25.197440
   19.068000     25.199579
   19.083000     25.074458
   19.098000     25.070181
   19.112000     25.168566
   19.127000     25.086221
   19.142000     25.008154
   19.157000     25.208135
   19.172000     25.200648
   19.187000     25.177121
   19.202000     25.186746
   19.217000     25.170705
   19.232000     25.125790
   19.247000     25.119373
   19.262000     25.324700
   19.277000     25.316145
   19.292000     25.367476
   19.307000     25.398489
   19.321000     25.399559
   19.336000     25.396350
   19.351000     25.325769
   19.366000     25.289409
   19.381000     25.334325
   19.396000     25.367476
   19.411000     25.399559
   19.426000     25.417739
   19.441000     25.309729
   19.456000     25.290478
   19.471000     25.333256
   19.486000     25.253049
   19.501000     25.226315
   19.516000     25.242355
   19.531000     25.378170
   19.545000     25.325769
   19.560000     25.242355
   19.575000     25.308658
   19.590000     25.364268
   19.605000     25.432710
   19.620000     25.247702
   19.635000     25.148248
   19.650000     25.112957
   19.665000     25.228453
   19.680000     25.354643
   19.695000     25.338602
   19.710000     25.136484
   19.725000     25.184608
   19.740000     25.294756
   19.755000     25.158941
   19.770000     25.101194
   19.785000     25.181399
   19.799000     25.095846
   19.814000     25.158941
   19.829000     25.026334
   19.844000     25.003877
   19.859000     25.093707
   19.874000     25.161080
   19.889000     24.978211
   19.904000     24.909769
   19.919000     24.982489
   19.934000     24.875548
   19.949000     24.922602
   19.964000     24.916186
   19.979000     24.934365
   19.994000     24.932226
   20.009000     24.941851
   20.024000     24.857368
   20.039000     24.803897
   20.054000     24.769676
   20.068000     24.685193
   20.083000     24.584668
   20.098000     24.469172
   20.113000     24.634931
   20.128000     24.703373
   20.143000     24.716205
   20.158000     24.594293
   20.173000     24.590015
   20.188000     24.548308
   20.203000     24.568627
   20.218000     24.570766
   20.233000     24.513017
   20.248000     24.517295
   20.263000     24.415701
   20.278000     24.396452
   20.293000     24.311969
   20.308000     24.369716
   20.323000     24.226415
   20.338000     24.194334
   20.353000     24.295927
   20.368000     24.145141
   20.382000     24.156904
   20.397000     24.153696
   20.412000     23.980451
   20.427000     23.772986
   20.442000     23.754806
   20.457000     23.657489
   20.472000     23.660698
   20.487000     23.720585
   20.502000     23.714169
   20.517000     23.622199
   20.532000     23.574075
   20.547000     23.551618
   20.562000     23.621130
   20.577000     23.508841
   20.592000     23.252183
   20.607000     23.330250
   20.622000     23.361263
   20.637000     23.426498
   20.652000     23.373027
   20.667000     23.196574
   20.682000     23.166630
   20.697000     23.188019
   20.712000     23.159145
   20.727000     23.168769
   20.742000     23.084286
   20.757000     23.024399
   20.771000     22.971997
   20.786000     22.903556
   20.801000     22.935637
   20.816000     22.839391
   20.831000     22.728173
   20.846000     22.773087
   20.861000     22.724964
   20.876000     22.529262
   20.891000     22.503596
   20.906000     22.507874
   20.921000     22.537817
   20.936000     22.388100
   20.951000     22.233036
   20.966000     22.242660
   20.981000     22.292923
   20.996000     22.297200
   21.011000     22.187051
   21.026000     22.153899
   21.041000     21.974239
   21.056000     21.951781
   21.071000     21.880130
   21.086000     21.844840
   21.101000     21.741107
   21.116000     21.779606
   21.131000     21.745384
   21.146000     21.685497
   21.161000     21.458782
   21.176000     21.552891
   21.191000     21.621333
   21.206000     21.355050
   21.221000     21.374299
   21.236000     21.345425
   21.251000     21.211749
   21.266000     21.118710
   21.281000     21.121918
   21.296000     21.114433
   21.310000     21.049199
   21.325000     21.066309
   21.340000     21.129404
   21.355000     21.022463
   21.370000     20.924078
   21.385000     20.965785
   21.400000     20.917661
   21.415000     20.868469
   21.430000     20.754041
   21.445000     20.755111
   21.460000     20.675974
   21.475000     20.619296
   21.490000     20.727306
   21.505000     20.604324
   21.520000     20.535882
   21.535000     20.381886
   21.550000     20.612879
   21.565000     20.480273
   21.580000     20.336972
   21.595000     20.296334
   21.610000     20.240725
   21.625000     20.126297
   21.640000     20.022565
   21.655000     20.101701
   21.670000     20.036467
   21.685000     19.973372
   21.700000     19.971233
   21.715000     19.852529
   21.730000     19.950914
   21.745000     19.863222
   21.760000     19.768045
   21.775000     19.668590
   21.790000     19.692117
   21.805000     19.636507
   21.820000     19.600148
   21.835000     19.633300
   21.850000     19.465402
   21.865000     19.455777
   21.880000     19.451499
   21.895000     19.360600
   21.910000     19.369156
   21.925000     19.315685
   21.940000     19.284672
   21.955000     19.226924
   21.970000     19.180939
   21.985000     19.112497
   22.000000     19.050471
