# Supplementary material for: Changing the game of time resolved X-ray diffraction on the mechanochemistry playground by downsizing
Source: Nat Commun. 2021 Oct 21;12:6134. doi: 10.1038/s41467-021-26264-1 (PMC8531352; doi:10.1038/s41467-021-26264-1)
Supplement: Supplementary file 3 — Source Data. [file 41467_2021_26264_MOESM3_ESM.zip › PXRD_raw_data/reactionIIIa_cocrystal_FormI_normalized/Cocrystal_Form1_Seq05.inp]

num_runs 1179
do_errors
#list file_nr {
	000005
	000006
	000007
	000008
	000009
	000010
	000011
	000012
	000013
	000014
	000015
	000016
	000017
	000018
	000019
	000020
	000021
	000022
	000023
	000024
	000025
	000026
	000027
	000028
	000029
	000030
	000031
	000032
	000033
	000034
	000035
	000036
	000037
	000038
	000039
	000040
	000041
	000042
	000043
	000044
	000045
	000046
	000047
	000048
	000049
	000050
	000051
	000052
	000053
	000054
	000055
	000056
	000057
	000058
	000059
	000060
	000061
	000062
	000063
	000064
	000065
	000066
	000067
	000068
	000069
	000070
	000071
	000072
	000073
	000074
	000075
	000076
	000077
	000078
	000079
	000080
	000081
	000082
	000083
	000084
	000085
	000086
	000087
	000088
	000089
	000090
	000091
	000092
	000093
	000094
	000095
	000096
	000097
	000098
	000099
000100
	000101
	000102
	000103
	000104
	000105
	000106
	000107
	000108
	000109
	000110
	000111
	000112
	000113
	000114
	000115
	000116
	000117
	000118
	000119
	000120
	000121
	000122
	000123
	000124
	000125
	000126
	000127
	000128
	000129
	000130
	000131
	000132
	000133
	000134
	000135
	000136
	000137
	000138
	000139
	000140
	000141
	000142
	000143
	000144
	000145
	000146
	000147
	000148
	000149
	000150
	000151
	000152
	000153
	000154
	000155
	000156
	000157
	000158
	000159
	000160
	000161
	000162
	000163
	000164
	000165
	000166
	000167
	000168
	000169
	000170
	000171
	000172
	000173
	000174
	000175
	000176
	000177
	000178
	000179
	000180
	000181
	000182
	000183
	000184
	000185
	000186
	000187
	000188
	000189
	000190
	000191
	000192
	000193
	000194
	000195
	000196
	000197
	000198
	000199
000200
	000201
	000202
	000203
	000204
	000205
	000206
	000207
	000208
	000209
	000210
	000211
	000212
	000213
	000214
	000215
	000216
	000217
	000218
	000219
	000220
	000221
	000222
	000223
	000224
	000225
	000226
	000227
	000228
	000229
	000230
	000231
	000232
	000233
	000234
	000235
	000236
	000237
	000238
	000239
	000240
	000241
	000242
	000243
	000244
	000245
	000246
	000247
	000248
	000249
	000250
	000251
	000252
	000253
	000254
	000255
	000256
	000257
	000258
	000259
	000260
	000261
	000262
	000263
	000264
	000265
	000266
	000267
	000268
	000269
	000270
	000271
	000272
	000273
	000274
	000275
	000276
	000277
	000278
	000279
	000280
	000281
	000282
	000283
	000284
	000285
	000286
	000287
	000288
	000289
	000290
	000291
	000292
	000293
	000294
	000295
	000296
	000297
	000298
	000299
000300
	000301
	000302
	000303
	000304
	000305
	000306
	000307
	000308
	000309
	000310
	000311
	000312
	000313
	000314
	000315
	000316
	000317
	000318
	000319
	000320
	000321
	000322
	000323
	000324
	000325
	000326
	000327
	000328
	000329
	000330
	000331
	000332
	000333
	000334
	000335
	000336
	000337
	000338
	000339
	000340
	000341
	000342
	000343
	000344
	000345
	000346
	000347
	000348
	000349
	000350
	000351
	000352
	000353
	000354
	000355
	000356
	000357
	000358
	000359
	000360
	000361
	000362
	000363
	000364
	000365
	000366
	000367
	000368
	000369
	000370
	000371
	000372
	000373
	000374
	000375
	000376
	000377
	000378
	000379
	000380
	000381
	000382
	000383
	000384
	000385
	000386
	000387
	000388
	000389
	000390
	000391
	000392
	000393
	000394
	000395
	000396
	000395
	000394
	000393
	000392
	000391
	000390
	000389
	000388
	000387
	000386
	000385
	000384
	000383
	000382
	000381
	000380
	000379
	000378
	000377
	000376
	000375
	000374
	000373
	000372
	000371
	000370
	000369
	000368
	000367
	000366
	000365
	000364
	000363
	000362
	000361
	000360
	000359
	000358
	000357
	000356
	000355
	000354
	000353
	000352
	000351
	000350
	000349
	000348
	000347
	000346
	000345
	000344
	000343
	000342
	000341
	000340
	000339
	000338
	000337
	000336
	000335
	000334
	000333
	000332
	000331
	000330
	000329
	000328
	000327
	000326
	000325
	000324
	000323
	000322
	000321
	000320
	000319
	000318
	000317
	000316
	000315
	000314
	000313
	000312
	000311
	000310
	000309
	000308
	000307
	000306
	000305
	000304
	000303
000302
	000301
	000300
	000299
	000298
	000297
	000296
	000295
	000294
	000293
	000292
	000291
	000290
	000289
	000288
	000287
	000286
	000285
	000284
	000283
	000282
	000281
	000280
	000279
	000278
	000277
	000276
	000275
	000274
	000273
	000272
	000271
	000270
	000269
	000268
	000267
	000266
	000265
	000264
	000263
	000262
	000261
	000260
	000259
	000258
	000257
	000256
	000255
	000254
	000253
	000252
	000251
	000250
	000249
	000248
	000247
	000246
	000245
	000244
	000243
	000242
	000241
	000240
	000239
	000238
	000237
	000236
	000235
	000234
	000233
	000232
	000231
	000230
	000229
	000228
	000227
	000226
	000225
	000224
	000223
	000222
	000221
	000220
	000219
	000218
	000217
	000216
	000215
	000214
	000213
	000212
	000211
	000210
	000209
	000208
	000207
	000206
	000205
	000204
	000203
000202
	000201
	000200
	000199
	000198
	000197
	000196
	000195
	000194
	000193
	000192
	000191
	000190
	000189
	000188
	000187
	000186
	000185
	000184
	000183
	000182
	000181
	000180
	000179
	000178
	000177
	000176
	000175
	000174
	000173
	000172
	000171
	000170
	000169
	000168
	000167
	000166
	000165
	000164
	000163
	000162
	000161
	000160
	000159
	000158
	000157
	000156
	000155
	000154
	000153
	000152
	000151
	000150
	000149
	000148
	000147
	000146
	000145
	000144
	000143
	000142
	000141
	000140
	000139
	000138
	000137
	000136
	000135
	000134
	000133
	000132
	000131
	000130
	000129
	000128
	000127
	000126
	000125
	000124
	000123
	000122
	000121
	000120
	000119
	000118
	000117
	000116
	000115
	000114
	000113
	000112
	000111
	000110
	000109
	000108
	000107
	000106
	000105
	000104
	000103
000102
	000101
	000100
	000099
	000098
	000097
	000096
	000095
	000094
	000093
	000092
	000091
	000090
	000089
	000088
	000087
	000086
	000085
	000084
	000083
	000082
	000081
	000080
	000079
	000078
	000077
	000076
	000075
	000074
	000073
	000072
	000071
	000070
	000069
	000068
	000067
	000066
	000065
	000064
	000063
	000062
	000061
	000060
	000059
	000058
	000057
	000056
	000055
	000054
	000053
	000052
	000051
	000050
	000049
	000048
	000047
	000046
	000045
	000044
	000043
	000042
	000041
	000040
	000039
	000038
	000037
	000036
	000035
	000034
	000033
	000032
	000031
	000030
	000029
	000028
	000027
	000026
	000025
	000024
	000023
	000022
	000021
	000020
	000019
	000018
	000017
	000016
	000015
	000014
	000013
	000012
	000011
	000010
	000009
	000008
	000007
	000006
	000005
	000005
	000006
	000007
	000008
	000009
	000010
	000011
	000012
	000013
	000014
	000015
	000016
	000017
	000018
	000019
	000020
	000021
	000022
	000023
	000024
	000025
	000026
	000027
	000028
	000029
	000030
	000031
	000032
	000033
	000034
	000035
	000036
	000037
	000038
	000039
	000040
	000041
	000042
	000043
	000044
	000045
	000046
	000047
	000048
	000049
	000050
	000051
	000052
	000053
	000054
	000055
	000056
	000057
	000058
	000059
	000060
	000061
	000062
	000063
	000064
	000065
	000066
	000067
	000068
	000069
	000070
	000071
	000072
	000073
	000074
	000075
	000076
	000077
	000078
	000079
	000080
	000081
	000082
	000083
	000084
	000085
	000086
	000087
	000088
	000089
	000090
	000091
	000092
	000093
	000094
	000095
	000096
	000097
	000098
	000099
000100
	000101
	000102
	000103
	000104
	000105
	000106
	000107
	000108
	000109
	000110
	000111
	000112
	000113
	000114
	000115
	000116
	000117
	000118
	000119
	000120
	000121
	000122
	000123
	000124
	000125
	000126
	000127
	000128
	000129
	000130
	000131
	000132
	000133
	000134
	000135
	000136
	000137
	000138
	000139
	000140
	000141
	000142
	000143
	000144
	000145
	000146
	000147
	000148
	000149
	000150
	000151
	000152
	000153
	000154
	000155
	000156
	000157
	000158
	000159
	000160
	000161
	000162
	000163
	000164
	000165
	000166
	000167
	000168
	000169
	000170
	000171
	000172
	000173
	000174
	000175
	000176
	000177
	000178
	000179
	000180
	000181
	000182
	000183
	000184
	000185
	000186
	000187
	000188
	000189
	000190
	000191
	000192
	000193
	000194
	000195
	000196
	000197
	000198
	000199
000200
	000201
	000202
	000203
	000204
	000205
	000206
	000207
	000208
	000209
	000210
	000211
	000212
	000213
	000214
	000215
	000216
	000217
	000218
	000219
	000220
	000221
	000222
	000223
	000224
	000225
	000226
	000227
	000228
	000229
	000230
	000231
	000232
	000233
	000234
	000235
	000236
	000237
	000238
	000239
	000240
	000241
	000242
	000243
	000244
	000245
	000246
	000247
	000248
	000249
	000250
	000251
	000252
	000253
	000254
	000255
	000256
	000257
	000258
	000259
	000260
	000261
	000262
	000263
	000264
	000265
	000266
	000267
	000268
	000269
	000270
	000271
	000272
	000273
	000274
	000275
	000276
	000277
	000278
	000279
	000280
	000281
	000282
	000283
	000284
	000285
	000286
	000287
	000288
	000289
	000290
	000291
	000292
	000293
	000294
	000295
	000296
	000297
	000298
	000299
000300
	000301
	000302
	000303
	000304
	000305
	000306
	000307
	000308
	000309
	000310
	000311
	000312
	000313
	000314
	000315
	000316
	000317
	000318
	000319
	000320
	000321
	000322
	000323
	000324
	000325
	000326
	000327
	000328
	000329
	000330
	000331
	000332
	000333
	000334
	000335
	000336
	000337
	000338
	000339
	000340
	000341
	000342
	000343
	000344
	000345
	000346
	000347
	000348
	000349
	000350
	000351
	000352
	000353
	000354
	000355
	000356
	000357
	000358
	000359
	000360
	000361
	000362
	000363
	000364
	000365
	000366
	000367
	000368
	000369
	000370
	000371
	000372
	000373
	000374
	000375
	000376
	000377
	000378
	000379
	000380
	000381
	000382
	000383
	000384
	000385
	000386
	000387
	000388
	000389
	000390
	000391
	000392
	000393
	000394
	000395
	000396
	}
macro filename { file_nr(Run_Number)}
macro Peak_split_simple(beam_SD_V, beam_SD)
{
#m_argu beam_SD_V
If_Prm_Eqn_Rpt(beam_SD_V, beam_SD, min = Val-.1; max = Val+.1; del 0.001)
th2_offset = (Rad * ArcSin((CeV(beam_SD_V, beam_SD) * Sin(2 Th))/Rs));
}
macro TCHZ_Split_Peak_Type(u_Left, u_Leftv, v_Leftv, v_Left, w_Left, w_Leftv, z_Left, z_Leftv, x_Left, x_Leftv, y_Left, y_Leftv, u_Right, u_Rightv, v_Right, v_Rightv, w_Right, w_Rightv, z_Right, z_Rightv, x_Right, x_Rightv, y_Right, y_Rightv)
{
#m_argu u_Left
#m_argu v_Left
#m_argu w_Left
#m_argu z_Left
#m_argu x_Left
#m_argu y_Left
#m_argu u_Right
#m_argu v_Right
#m_argu w_Right
#m_argu z_Right
#m_argu x_Right
#m_argu y_Right
If_Prm_Eqn_Rpt(u_Left, u_Leftv, min = Max(-1, Val-.1); max = Min(2, Val+.1); del 1.0e-4)
If_Prm_Eqn_Rpt(v_Left, v_Leftv, min = Max(-1, Val-.1); max = Min(2, Val+.1); del 1.0e-4)
If_Prm_Eqn_Rpt(w_Left, w_Leftv, min = Max(-1, Val-.1); max = Min(2, Val+.1); del 1.0e-4)
If_Prm_Eqn_Rpt(z_Left, z_Leftv, min = Max(-1, Val-.1); max = Min(2, Val+.1); del 1.0e-4)
If_Prm_Eqn_Rpt(x_Left, x_Leftv, min = Max(0.0001, Val-.1); max = Min(2, Val+.1); del 1.0e-4 )
If_Prm_Eqn_Rpt(y_Left, y_Leftv, min = Max(0.0001, Val-.1); max = Min(2, Val+.1); del 1.0e-4 )
If_Prm_Eqn_Rpt(u_Right, u_Rightv, min = Max(-1, Val-.1); max = Min(2, Val+.1); del 1.0e-4)
If_Prm_Eqn_Rpt(v_Right, v_Rightv, min = Max(-1, Val-.1); max = Min(2, Val+.1); del 1.0e-4)
If_Prm_Eqn_Rpt(w_Right, w_Rightv, min = Max(-1, Val-.1); max = Min(2, Val+.1); del 1.0e-4)
If_Prm_Eqn_Rpt(z_Right, z_Rightv, min = Max(-1, Val-.1); max = Min(2, Val+.1); del 1.0e-4)
If_Prm_Eqn_Rpt(x_Right, x_Rightv, min = Max(0.0001, Val-.1); max = Min(2, Val+.1); del 1.0e-4 )
If_Prm_Eqn_Rpt(y_Right, y_Rightv, min = Max(0.0001, Val-.1); max = Min(2, Val+.1); del 1.0e-4 )
local #m_unique tch_p_l_Left = CeV(x_Left, x_Leftv) Tan(Th) + CeV(y_Left, y_Leftv) / Cos(Th);
local #m_unique tch_p_g_Left = Sqrt( Abs( CeV(u_Left, u_Leftv) Tan(Th)^2 + CeV(v_Left, v_Leftv) Tan(Th) + CeV(w_Left, w_Leftv) + CeV(z_Left, z_Leftv) / Cos(Th)^2) );
local #m_unique tch_p_Left =
(
tch_p_g_Left^5 +
2.69269 tch_p_g_Left^4 tch_p_l_Left +
2.42843 tch_p_g_Left^3 tch_p_l_Left^2 +
4.47163 tch_p_g_Left^2 tch_p_l_Left^3 +
0.07842 tch_p_g_Left tch_p_l_Left^4 +
tch_p_l_Left^5
)^0.2;
local #m_unique tch_q_Left = tch_p_l_Left / tch_p_Left;
local #m_unique tch_p_l_Right = CeV(x_Right, x_Rightv) Tan(Th) + CeV(y_Right, y_Rightv) / Cos(Th);
local #m_unique tch_p_g_Right = Sqrt( Abs( CeV(u_Right, u_Rightv) Tan(Th)^2 + CeV(v_Right, v_Rightv) Tan(Th) + CeV(w_Right, w_Rightv) + CeV(z_Right, z_Rightv) / Cos(Th)^2) );
local #m_unique tch_p_Right =
(
tch_p_g_Right^5 +
2.69269 tch_p_g_Right^4 tch_p_l_Right +
2.42843 tch_p_g_Right^3 tch_p_l_Right^2 +
4.47163 tch_p_g_Right^2 tch_p_l_Right^3 +
0.07842 tch_p_g_Right tch_p_l_Right^4 +
tch_p_l_Right^5
)^0.2;
local #m_unique tch_q_Right = tch_p_l_Right / tch_p_Right;
peak_type spv
spv_l1 = 1.36603 tch_q_Left - 0.47719 tch_q_Left^2 + 0.1116 tch_q_Left^3;
spv_h1 = tch_p_Left;
spv_l2 = 1.36603 tch_q_Right - 0.47719 tch_q_Right^2 + 0.1116 tch_q_Right^3;
spv_h2 = tch_p_Right;
}
xdd ##filename##.xy
'xdd 230563.xy
r_wp rwp 0.510979994 r_exp 15.9124598 r_p 0.403649679 r_wp_dash 0.509482036 r_p_dash 0.40249878 r_exp_dash 15.8658118 weighted_Durbin_Watson 0.770599789 gof chisq 0.0321119425
iters 1000
chi2_convergence_criteria 0.0005
x_calculation_step 0.01
start_X 3.14
finish_X 22
macro File { emptyjar_new.xy }
user_y bkgr { #include File }
prm s 1.00064`_0.00011 min 1e-6
fit_obj = s*bkgr;
bkg @ -0.118958143`_0.0161821505 -0.593374654`_0.0168297915 -0.0292893365`_0.0140337123 0.144940702`_0.0174539667 0.043188143`_0.0159645184 0.0993159527`_0.0110676758 0.00223886208`_0.00957074535
LP_Factor(90)
lam
ymin_on_ymax 0.0001
la 1 lo 0.72932 lh 0.000001
Rp 6000
Rs 278
Zero_Error(0)
'__________________________________________________________________________________________________________________________________________________________________________________________________________
'scale factors and beq's
'__________________________________________________________________________________________________________________________________________________________________________________________________________
prm beqallForm1 3.00000`_2.93338_LIMIT_MIN_0.1 min 0.1 max 3
prm beqalltp 3.00000`_2.40889_LIMIT_MIN_0.1 min 0.1 max 3
prm beqallba 3.00000`_2.47952_LIMIT_MIN_0.1 min 0.1 max 3
'__________________________________________________________________________________________________________________________________________________________________________________________________________
'Top Wall
'__________________________________________________________________________________________________________________________________________________________________________________________________________
	str
	phase_name "Form I"
		space_group "P41"
		Tetragonal(Form1_lat_a 10.212526`_0.022925_LIMIT_MIN_10.12 min 10.12 max 10.22, Form1_lat_c 25.962137`_0.065444 min 25.66 max 26.84)
		volume 2707.739`_13.942
		site C1 x 0.1498 y 0.0405 z 0.83153 occ C 1 beq = beqallForm1;
		site C2 x 0.2867 y 0.0950 z 0.83190 occ C 1 beq = beqallForm1;
		site C3 x 0.0824 y 0.0163 z 0.78716 occ C 1 beq = beqallForm1;
		site C4 x 0.0872 y 0.0125 z 0.87810 occ C 1 beq = beqallForm1;
		site O5 x 0.3562 y 0.0928 z 0.8714 occ O 1 beq = beqallForm1;
		site N6 x 0.3367 y 0.1401 z 0.78775 occ N 1 beq = beqallForm1;
		site C7 x -0.0444 y -0.0346 z 0.78751 occ C 1 beq = beqallForm1;
		site H8 x 0.1232 y 0.0346 z 0.7525 occ H 1 beq = beqallForm1;
		site C9 x -0.0368 y -0.0372 z 0.87881 occ C 1 beq = beqallForm1;
		site H10 x 0.132 y 0.0281 z 0.9107 occ H 1 beq = beqallForm1;
		site H11 x 0.4037 y 0.2066 z 0.7941 occ H 1 beq = beqallForm1;
		site H12 x 0.301 y 0.1603 z 0.7535 occ H 1 beq = beqallForm1;
		site C13 x -0.1039 y -0.0614 z 0.83266 occ C 1 beq = beqallForm1;
		site H14 x -0.0885 y -0.0496 z 0.7539 occ H 1 beq = beqallForm1;
		site H15 x -0.0799 y -0.0560 z 0.9115 occ H 1 beq = beqallForm1;
		site H16 x -0.1916 y -0.0965 z 0.8319 occ H 1 beq = beqallForm1;
		site N17 x 0.7730 y 0.6654 z 0.64541 occ N 1 beq = beqallForm1;
		site C18 x 0.8154 y 0.5652 z 0.61405 occ C 1 beq = beqallForm1;
		site C19 x 0.7909 y 0.6478 z 0.70053 occ C 1 beq = beqallForm1;
		site C20 x 0.7209 y 0.7856 z 0.63011 occ C 1 beq = beqallForm1;
		site N21 x 0.7964 y 0.5792 z 0.56265 occ N 1 beq = beqallForm1;
		site O22 x 0.8566 y 0.4635 z 0.6313 occ O 1 beq = beqallForm1;
		site H23 x 0.842 y 0.572 z 0.7074 occ H 1 beq = beqallForm1;
		site H24 x 0.833 y 0.7219 z 0.7137 occ H 1 beq = beqallForm1;
		site H25 x 0.7094 y 0.6372 z 0.7163 occ H 1 beq = beqallForm1;
		site C26 x 0.7094 y 0.7880 z 0.57544 occ C 1 beq = beqallForm1;
		site O27 x 0.6833 y 0.8667 z 0.6600 occ O 1 beq = beqallForm1;
		site C28 x 0.7514 y 0.6932 z 0.54358 occ C 1 beq = beqallForm1;
		site C29 x 0.8441 y 0.4766 z 0.52873 occ C 1 beq = beqallForm1;
		site N30 x 0.6674 y 0.8883 z 0.54528 occ N 1 beq = beqallForm1;
		site N31 x 0.7320 y 0.7255 z 0.4945 occ N 1 beq = beqallForm1;
		site H32 x 0.8650 y 0.3993 z 0.5481 occ H 1 beq = beqallForm1;
		site H33 x 0.9193 y 0.5080 z 0.5119 occ H 1 beq = beqallForm1;
		site H34 x 0.778 y 0.4566 z 0.5042 occ H 1 beq = beqallForm1;
		site C35 x 0.6858 y 0.8458 z 0.49707 occ C 1 beq = beqallForm1;
		site H36 x 0.6192 y 0.9567 z 0.5552 occ H 1 beq = beqallForm1;
		site H37 x 0.6616 y 0.9010 z 0.4665 occ H 1 beq = beqallForm1;
		site C38 x 0.4621 y 0.6599 z 0.11543 occ C 1 beq = beqallForm1;
		site C39 x 0.4087 y 0.7961 z 0.11160 occ C 1 beq = beqallForm1;
		site C40 x 0.4862 y 0.6035 z 0.16187 occ C 1 beq = beqallForm1;
		site C41 x 0.4870 y 0.5905 z 0.07091 occ C 1 beq = beqallForm1;
		site O42 x 0.4048 y 0.8562 z 0.0695 occ O 1 beq = beqallForm1;
		site N43 x 0.3792 y 0.8545 z 0.15581 occ N 1 beq = beqallForm1;
		site C44 x 0.5347 y 0.4781 z 0.16483 occ C 1 beq = beqallForm1;
		site H45 x 0.470 y 0.652 z 0.1954 occ H 1 beq = beqallForm1;
		site C46 x 0.5354 y 0.4657 z 0.07265 occ C 1 beq = beqallForm1;
		site H47 x 0.4707 y 0.6314 z 0.0377 occ H 1 beq = beqallForm1;
		site H48 x 0.384 y 0.9498 z 0.1531 occ H 1 beq = beqallForm1;
		site H49 x 0.390 y 0.8328 z 0.1928 occ H 1 beq = beqallForm1;
		site C50 x 0.5598 y 0.4082 z 0.12160 occ C 1 beq = beqallForm1;
		site H51 x 0.5510 y 0.4415 z 0.1997 occ H 1 beq = beqallForm1;
		site H52 x 0.5531 y 0.4163 z 0.0405 occ H 1 beq = beqallForm1;
		site H53 x 0.5930 y 0.3202 z 0.1253 occ H 1 beq = beqallForm1;
		site N54 x 0.1707 y 0.7227 z 0.28773 occ N 1 beq = beqallForm1;
		site C55 x 0.0647 y 0.6927 z 0.31895 occ C 1 beq = beqallForm1;
		site C56 x 0.1536 y 0.6994 z 0.23330 occ C 1 beq = beqallForm1;
		site C57 x 0.2901 y 0.7765 z 0.30278 occ C 1 beq = beqallForm1;
		site N58 x 0.0846 y 0.6955 z 0.37094 occ N 1 beq = beqallForm1;
		site O59 x -0.0371 y 0.6510 z 0.3009 occ O 1 beq = beqallForm1;
		site H60 x 0.0681 y 0.6635 z 0.2267 occ H 1 beq = beqallForm1;
		site H61 x 0.163 y 0.7789 z 0.2160 occ H 1 beq = beqallForm1;
		site H62 x 0.2181 y 0.6392 z 0.2224 occ H 1 beq = beqallForm1;
		site C63 x 0.2911 y 0.7926 z 0.35765 occ C 1 beq = beqallForm1;
		site O64 x 0.3734 y 0.8011 z 0.2725 occ O 1 beq = beqallForm1;
		site C65 x 0.1937 y 0.7532 z 0.38978 occ C 1 beq = beqallForm1;
		site C66 x -0.0246 y 0.6597 z 0.40385 occ C 1 beq = beqallForm1;
		site N67 x 0.3892 y 0.8377 z 0.38882 occ N 1 beq = beqallForm1;
		site N68 x 0.2225 y 0.7774 z 0.4390 occ N 1 beq = beqallForm1;
		site H69 x -0.0970 y 0.6329 z 0.3839 occ H 1 beq = beqallForm1;
		site H70 x -0.0488 y 0.732 z 0.4239 occ H 1 beq = beqallForm1;
		site H71 x 0.003 y 0.5886 z 0.4248 occ H 1 beq = beqallForm1;
		site C72 x 0.3439 y 0.8239 z 0.43681 occ C 1 beq = beqallForm1;
		site H73 x 0.4590 y 0.8864 z 0.3792 occ H 1 beq = beqallForm1;
		site H74 x 0.395 y 0.8583 z 0.4671 occ H 1 beq = beqallForm1;
CS_L(CS_L_Form1, 78.80651`_20.56968 min 10 max 1000)
		scale Form1_scale 7.0446775e-010`_2.083e-010_LIMIT_MIN_1e-016 min 0.0000000000000001
		weight_percent wtpc_Form1_top 6.291`_2.606
		TCHZ_Split_Peak_Type(,-0.07470_0.00507,, 0.01,,-0.00089_0.00004,, 0,, 0.00016_0.01313,, 0,,-0.15331_0.04562,, 0.06100_0.01932,,-0.00254_0.00168,, 0,, 0.06526_0.02115,, 0)
	Peak_split_simple( ps_pos , -0.00009`_0.69190_LIMIT_MIN_-0.8 min -0.8 max 0)
	str
		phase_name "tp"
		space_group "Pna21"
		a tp_lat_a 24.468863`_0.057081_LIMIT_MIN_24.1250363 min 24.08 max 25.08
		b tp_lat_b 3.801059`_0.008827_LIMIT_MIN_3.73 min 3.73 max 3.93
		c tp_lat_c 8.356906`_0.018770_LIMIT_MIN_8.29 min 8.29 max 8.69
		site N1 x 0.91203_0.00080 y 0.39879_0.02163 z 0.81528_144789405018.71790 occ N 1 beq = beqalltp;
		site C1 x 0.92135_0.00071 y 0.25730_0.02145 z 0.66520_144789405018.71790 occ C 1 beq = beqalltp;
		site N2 x 0.88047_0.00066 y 0.28904_0.02088 z 0.55808_144789405018.71835 occ N 1 beq = beqalltp;
		site C2 x 0.83145_0.00070 y 0.44475_0.02044 z 0.60035_144789405018.71835 occ C 1 beq = beqalltp;
		site C3 x 0.82388_0.00078 y 0.57687_0.02062 z 0.74484_144789405018.71835 occ C 1 beq = beqalltp;
		site C4 x 0.86379_0.00085 y 0.56927_0.02126 z 0.86729_144789405018.71835 occ C 1 beq = beqalltp;
		site N3 x 0.77064_0.00080 y 0.70533_0.02011 z 0.74534_144789405018.71790 occ N 1 beq = beqalltp;
		site C5 x 0.75092_0.00073 y 0.64246_0.01968 z 0.60369_144789405018.71835 occ C 1 beq = beqalltp;
		site N4 x 0.78603_0.00066 y 0.48189_0.01988 z 0.51164_144789405018.71811 occ N 1 beq = beqalltp;
		site C6 x 0.95686_0.00087 y 0.36069_0.02235 z 0.93217_144789405018.71744 occ C 1 beq = beqalltp;
		site O1 x 0.96398_0.00069 y 0.10214_0.02186 z 0.63737_144789405018.71835 occ O 1 beq = beqalltp;
		site C7 x 0.88785_0.00059 y 0.15224_0.02077 z 0.39920_144789405018.71835 occ C 1 beq = beqalltp;
		site O2 x 0.85946_0.00094 y 0.68280_0.02153 z 0.99896_144789405018.71835 occ O 1 beq = beqalltp;
		site H1 x 0.75259_0.00086 y 0.81205_0.02011 z 0.82395_144789405018.71835 occ H 1 beq = beqalltp;
		site H2 x 0.71061_0.00072 y 0.69299_0.01927 z 0.57705_144789405018.71790 occ H 1 beq = beqalltp;
		site H3 x 0.98757_0.00095 y 0.24089_0.02256 z 0.88531_144789405018.71835 occ H 1 beq = beqalltp;
		site H4 x 0.96885_0.00091 y 0.58601_0.02255 z 0.96701_144789405018.71835 occ H 1 beq = beqalltp;
		site H5 x 0.94400_0.00091 y 0.22809_0.02243 z 1.01951_144789405018.71790 occ H 1 beq = beqalltp;
		site H6 x 0.92374_0.00058 y 0.05561_0.02114 z 0.39025_144789405018.71811 occ H 1 beq = beqalltp;
		site H7 x 0.86124_0.00057 y -0.02417_0.02048 z 0.37885_144789405018.71811 occ H 1 beq = beqalltp;
		site H8 x 0.88406_0.00059 y 0.33949_0.02068 z 0.32517_144789405018.71811 occ H 1 beq = beqalltp;
CS_L(CS_L_tp, 72.65596`_7.23608 min 10 max 2000)
		scale cof_scale 1.40098455e-008`_4.018e-009_LIMIT_MIN_1e-016 min 0.0000000000000001
		weight_percent wtpc_tp_top 10.737`_3.195
		PO_Two_Directions(PO01, 0.48464`_0.10540 min 0.2 max 1,, 1 0 0,PO02, 0.89698`_0.04249 min 0.2 max 1,, 2 0 1,PO03, 0.20000`_0.12915 min 0.2 max 1)
		TCHZ_Split_Peak_Type(,-0.07470_0.00507,, 0.01,,-0.00089_0.00004,, 0,, 0.00016_0.01313,, 0,,-0.15331_0.04562,, 0.06100_0.01932,,-0.00254_0.00168,, 0,, 0.06526_0.02115,, 0)
	Peak_split_simple( ps_pos , -0.00009`_0.69190 min -0.8 max 0)
str
		phase_name "ba"
		space_group "P21/c"
		a ba_lat_a 5.615364`_0.020328_LIMIT_MIN_5.52 min 5.52 max 5.72
		b ba_lat_b 5.014659`_0.013913 min 4.93 max 5.13
		c ba_lat_c 22.107363`_0.073906 min 21.61 max 22.91
		be ba_lat_be 89.60000`_0.18287 min 89.6 max 91.6
		site C1 x 0.28873_0.00195 y 0.04014_0.00554 z 0.06248_0.00043 occ C 1 beq = beqallba;
		site C2 x 0.47940_0.00217 y 0.07683_0.00637 z 0.10919_0.00050 occ C 1 beq = beqallba;
		site C3 x 0.62562_0.00255 y 0.29567_0.00680 z 0.10868_0.00063 occ C 1 beq = beqallba;
		site C4 x 0.80924_0.00283 y 0.31553_0.00789 z 0.15156_0.00072 occ C 1 beq = beqallba;
		site C5 x 0.83506_0.00278 y 0.12307_0.00853 z 0.19550_0.00068 occ C 1 beq = beqallba;
		site C6 x 0.67924_0.00277 y -0.09860_0.00804 z 0.19727_0.00063 occ C 1 beq = beqallba;
		site C7 x 0.50765_0.00248 y -0.11886_0.00696 z 0.15391_0.00056 occ C 1 beq = beqallba;
		site O1 x 0.21024_0.00210 y -0.18434_0.00533 z 0.04918_0.00049 occ O 1 beq = beqallba;
		site N1 x 0.20208_0.00222 y 0.25847_0.00526 z 0.03728_0.00050 occ N 1 beq = beqallba;
		site H1 x 0.60672_0.00288 y 0.44367_0.00647 z 0.07607_0.00073 occ H 1 beq = beqallba;
		site H2 x 0.92062_0.00328 y 0.47454_0.00828 z 0.14939_0.00086 occ H 1 beq = beqallba;
		site H3 x 0.96234_0.00304 y 0.14483_0.00941 z 0.22608_0.00075 occ H 1 beq = beqallba;
		site H4 x 0.70147_0.00318 y -0.24139_0.00858 z 0.22856_0.00073 occ H 1 beq = beqallba;
		site H5 x 0.39435_0.00274 y -0.26947_0.00670 z 0.15524_0.00062 occ H 1 beq = beqallba;
		site H6 x 0.06433_0.00209 y 0.21659_0.00507 z 0.01131_0.00046 occ H 1 beq = beqallba;
		site H7 x 0.17486_0.00281 y 0.44402_0.00529 z 0.05171_0.00066 occ H 1 beq = beqallba;
CS_L(CS_L_ba, 37.24674`_5.17758 min 10 max 1000)
		scale = 1.49 * cof_scale;
		weight_percent wtpc_ba_top 8.615`_2.564
		Out_CIF_STR(SN000026_000003_ba.cif)
	Preferred_Orientation(PO04, 1.00000`_0.04617 min 0.5 max 1,, 0 0 1)
		TCHZ_Split_Peak_Type(,-0.07470_0.00507,, 0.01,,-0.00089_0.00004,, 0,, 0.00016_0.01313,, 0,,-0.15331_0.04562,, 0.06100_0.01932,,-0.00254_0.00168,, 0,, 0.06526_0.02115,, 0)
	Peak_split_simple( ps_pos , -0.00009`_0.69190 min -0.8 max 0)
'__________________________________________________________________________________________________________________________________________________________________________________________________________
'Bottom Wall
'__________________________________________________________________________________________________________________________________________________________________________________________________________
prm bottom_scale 2.89952`_1.09427_LIMIT_MIN_0.01 min 0.01 max 100
str
	phase_name "Form I"
		space_group "P41"
		Tetragonal(Form1_lat_a 10.212526`_0.022925 min 10.12 max 10.22, Form1_lat_c 25.962137`_0.065444_LIMIT_MIN_25.66 min 25.66 max 26.84)
		volume 2707.739`_13.942
		site C1 x 0.1498 y 0.0405 z 0.83153 occ C 1 beq = beqallForm1;
		site C2 x 0.2867 y 0.0950 z 0.83190 occ C 1 beq = beqallForm1;
		site C3 x 0.0824 y 0.0163 z 0.78716 occ C 1 beq = beqallForm1;
		site C4 x 0.0872 y 0.0125 z 0.87810 occ C 1 beq = beqallForm1;
		site O5 x 0.3562 y 0.0928 z 0.8714 occ O 1 beq = beqallForm1;
		site N6 x 0.3367 y 0.1401 z 0.78775 occ N 1 beq = beqallForm1;
		site C7 x -0.0444 y -0.0346 z 0.78751 occ C 1 beq = beqallForm1;
		site H8 x 0.1232 y 0.0346 z 0.7525 occ H 1 beq = beqallForm1;
		site C9 x -0.0368 y -0.0372 z 0.87881 occ C 1 beq = beqallForm1;
		site H10 x 0.132 y 0.0281 z 0.9107 occ H 1 beq = beqallForm1;
		site H11 x 0.4037 y 0.2066 z 0.7941 occ H 1 beq = beqallForm1;
		site H12 x 0.301 y 0.1603 z 0.7535 occ H 1 beq = beqallForm1;
		site C13 x -0.1039 y -0.0614 z 0.83266 occ C 1 beq = beqallForm1;
		site H14 x -0.0885 y -0.0496 z 0.7539 occ H 1 beq = beqallForm1;
		site H15 x -0.0799 y -0.0560 z 0.9115 occ H 1 beq = beqallForm1;
		site H16 x -0.1916 y -0.0965 z 0.8319 occ H 1 beq = beqallForm1;
		site N17 x 0.7730 y 0.6654 z 0.64541 occ N 1 beq = beqallForm1;
		site C18 x 0.8154 y 0.5652 z 0.61405 occ C 1 beq = beqallForm1;
		site C19 x 0.7909 y 0.6478 z 0.70053 occ C 1 beq = beqallForm1;
		site C20 x 0.7209 y 0.7856 z 0.63011 occ C 1 beq = beqallForm1;
		site N21 x 0.7964 y 0.5792 z 0.56265 occ N 1 beq = beqallForm1;
		site O22 x 0.8566 y 0.4635 z 0.6313 occ O 1 beq = beqallForm1;
		site H23 x 0.842 y 0.572 z 0.7074 occ H 1 beq = beqallForm1;
		site H24 x 0.833 y 0.7219 z 0.7137 occ H 1 beq = beqallForm1;
		site H25 x 0.7094 y 0.6372 z 0.7163 occ H 1 beq = beqallForm1;
		site C26 x 0.7094 y 0.7880 z 0.57544 occ C 1 beq = beqallForm1;
		site O27 x 0.6833 y 0.8667 z 0.6600 occ O 1 beq = beqallForm1;
		site C28 x 0.7514 y 0.6932 z 0.54358 occ C 1 beq = beqallForm1;
		site C29 x 0.8441 y 0.4766 z 0.52873 occ C 1 beq = beqallForm1;
		site N30 x 0.6674 y 0.8883 z 0.54528 occ N 1 beq = beqallForm1;
		site N31 x 0.7320 y 0.7255 z 0.4945 occ N 1 beq = beqallForm1;
		site H32 x 0.8650 y 0.3993 z 0.5481 occ H 1 beq = beqallForm1;
		site H33 x 0.9193 y 0.5080 z 0.5119 occ H 1 beq = beqallForm1;
		site H34 x 0.778 y 0.4566 z 0.5042 occ H 1 beq = beqallForm1;
		site C35 x 0.6858 y 0.8458 z 0.49707 occ C 1 beq = beqallForm1;
		site H36 x 0.6192 y 0.9567 z 0.5552 occ H 1 beq = beqallForm1;
		site H37 x 0.6616 y 0.9010 z 0.4665 occ H 1 beq = beqallForm1;
		site C38 x 0.4621 y 0.6599 z 0.11543 occ C 1 beq = beqallForm1;
		site C39 x 0.4087 y 0.7961 z 0.11160 occ C 1 beq = beqallForm1;
		site C40 x 0.4862 y 0.6035 z 0.16187 occ C 1 beq = beqallForm1;
		site C41 x 0.4870 y 0.5905 z 0.07091 occ C 1 beq = beqallForm1;
		site O42 x 0.4048 y 0.8562 z 0.0695 occ O 1 beq = beqallForm1;
		site N43 x 0.3792 y 0.8545 z 0.15581 occ N 1 beq = beqallForm1;
		site C44 x 0.5347 y 0.4781 z 0.16483 occ C 1 beq = beqallForm1;
		site H45 x 0.470 y 0.652 z 0.1954 occ H 1 beq = beqallForm1;
		site C46 x 0.5354 y 0.4657 z 0.07265 occ C 1 beq = beqallForm1;
		site H47 x 0.4707 y 0.6314 z 0.0377 occ H 1 beq = beqallForm1;
		site H48 x 0.384 y 0.9498 z 0.1531 occ H 1 beq = beqallForm1;
		site H49 x 0.390 y 0.8328 z 0.1928 occ H 1 beq = beqallForm1;
		site C50 x 0.5598 y 0.4082 z 0.12160 occ C 1 beq = beqallForm1;
		site H51 x 0.5510 y 0.4415 z 0.1997 occ H 1 beq = beqallForm1;
		site H52 x 0.5531 y 0.4163 z 0.0405 occ H 1 beq = beqallForm1;
		site H53 x 0.5930 y 0.3202 z 0.1253 occ H 1 beq = beqallForm1;
		site N54 x 0.1707 y 0.7227 z 0.28773 occ N 1 beq = beqallForm1;
		site C55 x 0.0647 y 0.6927 z 0.31895 occ C 1 beq = beqallForm1;
		site C56 x 0.1536 y 0.6994 z 0.23330 occ C 1 beq = beqallForm1;
		site C57 x 0.2901 y 0.7765 z 0.30278 occ C 1 beq = beqallForm1;
		site N58 x 0.0846 y 0.6955 z 0.37094 occ N 1 beq = beqallForm1;
		site O59 x -0.0371 y 0.6510 z 0.3009 occ O 1 beq = beqallForm1;
		site H60 x 0.0681 y 0.6635 z 0.2267 occ H 1 beq = beqallForm1;
		site H61 x 0.163 y 0.7789 z 0.2160 occ H 1 beq = beqallForm1;
		site H62 x 0.2181 y 0.6392 z 0.2224 occ H 1 beq = beqallForm1;
		site C63 x 0.2911 y 0.7926 z 0.35765 occ C 1 beq = beqallForm1;
		site O64 x 0.3734 y 0.8011 z 0.2725 occ O 1 beq = beqallForm1;
		site C65 x 0.1937 y 0.7532 z 0.38978 occ C 1 beq = beqallForm1;
		site C66 x -0.0246 y 0.6597 z 0.40385 occ C 1 beq = beqallForm1;
		site N67 x 0.3892 y 0.8377 z 0.38882 occ N 1 beq = beqallForm1;
		site N68 x 0.2225 y 0.7774 z 0.4390 occ N 1 beq = beqallForm1;
		site H69 x -0.0970 y 0.6329 z 0.3839 occ H 1 beq = beqallForm1;
		site H70 x -0.0488 y 0.732 z 0.4239 occ H 1 beq = beqallForm1;
		site H71 x 0.003 y 0.5886 z 0.4248 occ H 1 beq = beqallForm1;
		site C72 x 0.3439 y 0.8239 z 0.43681 occ C 1 beq = beqallForm1;
		site H73 x 0.4590 y 0.8864 z 0.3792 occ H 1 beq = beqallForm1;
		site H74 x 0.395 y 0.8583 z 0.4671 occ H 1 beq = beqallForm1;
CS_L(CS_L_Form1, 78.80651`_20.56968_LIMIT_MIN_10 min 10 max 1000)
		scale = Form1_scale * bottom_scale;
		weight_percent wtpc_Form1_bottom 18.242`_5.831
		TCHZ_Split_Peak_Type(,-0.07470_0.00507,, 0.01,,-0.00089_0.00004,, 0,, 0.00016_0.01313,, 0,,-0.15331_0.04562,, 0.06100_0.01932,,-0.00254_0.00168,, 0,, 0.06526_0.02115,, 0)
		Peak_split_simple( ps_neg ,-1.77030`_0.64661 min -1.8 max 1)
	str
		phase_name "tp"
		space_group "Pna21"
		a tp_lat_a 24.468863`_0.057081 min 24.08 max 25.08
		b tp_lat_b 3.801059`_0.008827 min 3.73 max 3.93
		c tp_lat_c 8.356906`_0.018770 min 8.29 max 8.69
		site N1 x 0.91203_0.00080 y 0.39879_0.02163 z 0.81528_144789405018.71790 occ N 1 beq = beqalltp;
		site C1 x 0.92135_0.00071 y 0.25730_0.02145 z 0.66520_144789405018.71790 occ C 1 beq = beqalltp;
		site N2 x 0.88047_0.00066 y 0.28904_0.02088 z 0.55808_144789405018.71835 occ N 1 beq = beqalltp;
		site C2 x 0.83145_0.00070 y 0.44475_0.02044 z 0.60035_144789405018.71835 occ C 1 beq = beqalltp;
		site C3 x 0.82388_0.00078 y 0.57687_0.02062 z 0.74484_144789405018.71835 occ C 1 beq = beqalltp;
		site C4 x 0.86379_0.00085 y 0.56927_0.02126 z 0.86729_144789405018.71835 occ C 1 beq = beqalltp;
		site N3 x 0.77064_0.00080 y 0.70533_0.02011 z 0.74534_144789405018.71790 occ N 1 beq = beqalltp;
		site C5 x 0.75092_0.00073 y 0.64246_0.01968 z 0.60369_144789405018.71835 occ C 1 beq = beqalltp;
		site N4 x 0.78603_0.00066 y 0.48189_0.01988 z 0.51164_144789405018.71811 occ N 1 beq = beqalltp;
		site C6 x 0.95686_0.00087 y 0.36069_0.02235 z 0.93217_144789405018.71744 occ C 1 beq = beqalltp;
		site O1 x 0.96398_0.00069 y 0.10214_0.02186 z 0.63737_144789405018.71835 occ O 1 beq = beqalltp;
		site C7 x 0.88785_0.00059 y 0.15224_0.02077 z 0.39920_144789405018.71835 occ C 1 beq = beqalltp;
		site O2 x 0.85946_0.00094 y 0.68280_0.02153 z 0.99896_144789405018.71835 occ O 1 beq = beqalltp;
		site H1 x 0.75259_0.00086 y 0.81205_0.02011 z 0.82395_144789405018.71835 occ H 1 beq = beqalltp;
		site H2 x 0.71061_0.00072 y 0.69299_0.01927 z 0.57705_144789405018.71790 occ H 1 beq = beqalltp;
		site H3 x 0.98757_0.00095 y 0.24089_0.02256 z 0.88531_144789405018.71835 occ H 1 beq = beqalltp;
		site H4 x 0.96885_0.00091 y 0.58601_0.02255 z 0.96701_144789405018.71835 occ H 1 beq = beqalltp;
		site H5 x 0.94400_0.00091 y 0.22809_0.02243 z 1.01951_144789405018.71790 occ H 1 beq = beqalltp;
		site H6 x 0.92374_0.00058 y 0.05561_0.02114 z 0.39025_144789405018.71811 occ H 1 beq = beqalltp;
		site H7 x 0.86124_0.00057 y -0.02417_0.02048 z 0.37885_144789405018.71811 occ H 1 beq = beqalltp;
		site H8 x 0.88406_0.00059 y 0.33949_0.02068 z 0.32517_144789405018.71811 occ H 1 beq = beqalltp;
CS_L(CS_L_tp, 72.65596`_7.23608_LIMIT_MIN_10 min 10 max 2000)
		scale = cof_scale * bottom_scale;
		weight_percent wtpc_tp_bottom 31.134`_4.312
		PO_Two_Directions(PO01, 0.48464`_0.10540_LIMIT_MIN_0.2 min 0.2 max 1,, 1 0 0,PO02, 0.89698`_0.04249_LIMIT_MIN_0.2 min 0.2 max 1,, 2 0 1,PO03, 0.20000`_0.12915_LIMIT_MIN_0.2 min 0.2 max 1)
		TCHZ_Split_Peak_Type(,-0.07470_0.00507,, 0.01,,-0.00089_0.00004,, 0,, 0.00016_0.01313,, 0,,-0.15331_0.04562,, 0.06100_0.01932,,-0.00254_0.00168,, 0,, 0.06526_0.02115,, 0)
		Peak_split_simple( ps_neg ,-1.77030`_0.64661 min -1.8 max 1)
str
		phase_name "ba"
		space_group "P21/c"
		a ba_lat_a 5.615364`_0.020328 min 5.52 max 5.72
		b ba_lat_b 5.014659`_0.013913_LIMIT_MIN_4.93 min 4.93 max 5.13
		c ba_lat_c 22.107363`_0.073906_LIMIT_MIN_21.7870918 min 21.61 max 22.91
		be ba_lat_be 89.60000`_0.18287_LIMIT_MIN_89.6 min 89.6 max 91.6
		site C1 x 0.28873_0.00195 y 0.04014_0.00554 z 0.06248_0.00043 occ C 1 beq = beqallba;
		site C2 x 0.47940_0.00217 y 0.07683_0.00637 z 0.10919_0.00050 occ C 1 beq = beqallba;
		site C3 x 0.62562_0.00255 y 0.29567_0.00680 z 0.10868_0.00063 occ C 1 beq = beqallba;
		site C4 x 0.80924_0.00283 y 0.31553_0.00789 z 0.15156_0.00072 occ C 1 beq = beqallba;
		site C5 x 0.83506_0.00278 y 0.12307_0.00853 z 0.19550_0.00068 occ C 1 beq = beqallba;
		site C6 x 0.67924_0.00277 y -0.09860_0.00804 z 0.19727_0.00063 occ C 1 beq = beqallba;
		site C7 x 0.50765_0.00248 y -0.11886_0.00696 z 0.15391_0.00056 occ C 1 beq = beqallba;
		site O1 x 0.21024_0.00210 y -0.18434_0.00533 z 0.04918_0.00049 occ O 1 beq = beqallba;
		site N1 x 0.20208_0.00222 y 0.25847_0.00526 z 0.03728_0.00050 occ N 1 beq = beqallba;
		site H1 x 0.60672_0.00288 y 0.44367_0.00647 z 0.07607_0.00073 occ H 1 beq = beqallba;
		site H2 x 0.92062_0.00328 y 0.47454_0.00828 z 0.14939_0.00086 occ H 1 beq = beqallba;
		site H3 x 0.96234_0.00304 y 0.14483_0.00941 z 0.22608_0.00075 occ H 1 beq = beqallba;
		site H4 x 0.70147_0.00318 y -0.24139_0.00858 z 0.22856_0.00073 occ H 1 beq = beqallba;
		site H5 x 0.39435_0.00274 y -0.26947_0.00670 z 0.15524_0.00062 occ H 1 beq = beqallba;
		site H6 x 0.06433_0.00209 y 0.21659_0.00507 z 0.01131_0.00046 occ H 1 beq = beqallba;
		site H7 x 0.17486_0.00281 y 0.44402_0.00529 z 0.05171_0.00066 occ H 1 beq = beqallba;
CS_L(CS_L_ba, 37.24674`_5.17758_LIMIT_MIN_10 min 10 max 1000)
		scale = 1.49 * cof_scale * bottom_scale;
		weight_percent wtpc_ba_bottom 24.981`_3.461
	Preferred_Orientation(PO04, 1.00000`_0.04617_LIMIT_MIN_0.5 min 0.5 max 1,, 0 0 1)
		TCHZ_Split_Peak_Type(,-0.07470_0.00507,, 0.01,,-0.00089_0.00004,, 0,, 0.00016_0.01313,, 0,,-0.15331_0.04562,, 0.06100_0.01932,,-0.00254_0.00168,, 0,, 0.06526_0.02115,, 0)
		Peak_split_simple( ps_neg ,-1.77030`_0.64661_LIMIT_MIN_-1.8 min -1.8 max 1)
'++++++++++++++++++++++++++++++++++++++++++++++++++++++++++++++++++++++++++++++++++++++++++++++++++++++++++++++++++++++++++++++++++++++++++++++++++++++++++++++++++++++++++++++++++++++++++++++++++++++++++
'output parameters
prm wtpc_Form1 = wtpc_Form1_top + wtpc_Form1_bottom;
prm wtpc_tp = wtpc_tp_top + wtpc_tp_bottom;
prm wtpc_ba = wtpc_ba_top + wtpc_ba_bottom;
'++++++++++++++++++++++++++++++++++++++++++++++++++++++++++++++++++++++++++++++++++++++++++++++++++++++++++++++++++++++++++++++++++++++++++++++++++++++++++++++++++++++++++++++++++++++++++++++++++++++++++
#if (Run_Number == 0)
system_before_save_OUT { type INP_File##.inp > INP_File##_Initial.inp}
	out "output_quant_size_seq.txt" append
	'Out_String("\nINP_File\t")
Out_String("\nfile_nr\t")
Out_String("rwp\t")
Out_String("chisq\t")
Out_String("wtpc_Form1\t")
Out_String("wtpc_Form1_esd\t")
Out_String("wtpc_tp\t")
Out_String("wtpc_tp_esd\t")
Out_String("wtpc_ba\t")
Out_String("wtpc_ba_esd\t")
Out_String("CS_L_Form1\t")
Out_String("CS_L_Form1_esd\t")
Out_String("CS_L_tp\t")
Out_String("CS_L_tp_esd\t")
Out_String("CS_L_ba\t")
Out_String("CS_L_ba_esd\t")
#endif
out_file = Concat(String(INP_File),"_temp", ".out") ;
system_after_save_OUT { type INP_File##_temp.out > ##INP_File##.inp }
	out "output_quant_size_seq.txt" append
'Out(INP_File, "\n%s\t")
	Out(filename, "\n%5.0f\t")
	Out(rwp, "%5.3f\t")
	Out(chisq, "%5.3f\t")
	Out(wtpc_Form1, "%11.1f\t", "%11.1f\t")
	Out(wtpc_tp, "%11.1f\t", "%11.1f\t")
	Out(wtpc_ba, "%11.1f\t", "%11.1f\t")
	Out(CS_L_Form1, "%5.6f\t", "%5.6f\t")
	Out(CS_L_tp, "%5.6f\t", "%5.6f\t")
	Out(CS_L_ba, "%5.6f\t", "%5.6f\t")
C_matrix_normalized
{
1 2 3 4 5 6 7 8 9 10 11 12 13 14 15 16 17 18 19 20 21 22 23 24 25 26 27 28 29 30 31 32 33
bkgr 1: 100 -43 24 -17 7 93 -49 -58 80 -72 58 21 2 9 5 3 2 2 -12 5 9 3 -25 -24 -12 -23 -8 3 6 -9 19 -1 4
s 2: -43 100 0 31 27 -7 27 34 -40 55 -36 -15 -2 -1 -3 -2 -1 -2 10 -3 -9 -3 25 34 -1 25 -8 -2 -1 2 22 4 -4
beqallForm1 3: 24 0 100 3 4 27 12 -6 5 -7 9 -10 10 31 10 9 11 9 -7 7 9 9 -16 -6 2 6 2 10 10 -5 -0 4 12
beqalltp 4: -17 31 3 100 58 -6 53 11 -25 2 -5 -29 -3 -10 -3 -2 0 -3 15 -7 10 -3 -6 -4 14 79 1 -3 -4 10 -26 20 -0
beqallba 5: 7 27 4 58 100 18 49 -11 5 -7 9 -7 -3 -8 -1 -0 -1 -2 15 -2 7 -2 -2 -20 38 51 32 -1 2 -2 14 -9 -0
bkg27257648 6: 93 -7 27 -6 18 100 -43 -50 72 -57 49 18 2 10 4 2 2 1 -9 4 7 2 -17 -12 -14 -16 -12 2 6 -9 30 1 3
bkg27257392 7: -49 27 12 53 49 -43 100 18 -29 33 -12 -24 1 -7 -1 2 2 0 10 -3 6 0 7 -13 17 46 12 1 2 4 -17 -11 2
bkg27256112 8: -58 34 -6 11 -11 -50 18 100 -59 59 -38 13 -2 3 -2 -3 -2 -1 12 -0 -7 -1 4 21 26 27 19 -2 -8 7 -23 20 -4
bkg270385264 9: 80 -40 5 -25 5 72 -29 -59 100 -70 67 23 2 2 4 4 2 2 -10 4 6 3 -13 -23 -13 -24 -6 3 8 -10 17 -15 4
bkg270386288 10: -72 55 -7 2 -7 -57 33 59 -70 100 -61 1 -2 -2 -4 -4 -2 -2 5 -2 -8 -3 18 25 3 -1 -0 -2 -5 5 4 2 -4
bkg270387568 11: 58 -36 9 -5 9 49 -12 -38 67 -61 100 1 1 0 2 3 1 0 -3 1 6 2 -9 -24 4 -3 8 2 5 -6 -3 -1 3
bkg270381424 12: 21 -15 -10 -29 -7 18 -24 13 23 1 1 100 0 5 2 -0 -1 1 -1 5 -2 1 -12 -2 3 -11 3 0 -0 -6 5 -12 -0
Form1_lat_a 13: 2 -2 10 -3 -3 2 1 -2 2 -2 1 0 100 6 88 94 95 96 3 63 -3 86 3 -8 1 6 2 80 66 -1 5 -3 97
Form1_scale 14: 9 -1 31 -10 -8 10 -7 3 2 -2 0 5 6 100 -26 5 5 6 83 5 -89 6 2 24 1 -1 2 6 2 1 11 1 -8
ps_pos 15: 5 -3 10 -3 -1 4 -1 -2 4 -4 2 2 88 -26 100 87 87 88 -31 58 31 81 2 -4 2 5 3 72 61 -2 10 -2 93
tp_lat_a 16: 3 -2 9 -2 -0 2 2 -3 4 -4 3 -0 94 5 87 100 93 91 3 61 -3 87 4 -7 2 7 3 78 65 -1 5 -4 95
tp_lat_b 17: 2 -1 11 0 -1 2 2 -2 2 -2 1 -1 95 5 87 93 100 95 2 61 -2 87 2 -9 -0 7 0 76 66 -1 5 -2 96
tp_lat_c 18: 2 -2 9 -3 -2 1 0 -1 2 -2 0 1 96 6 88 91 95 100 3 62 -3 87 2 -7 2 5 3 79 65 0 7 -2 96
cof_scale 19: -12 10 -7 15 15 -9 10 12 -10 5 -3 -1 3 83 -31 3 2 3 100 0 -95 3 26 19 21 24 18 3 -1 6 -1 9 -12
ba_lat_a 20: 5 -3 7 -7 -2 4 -3 -0 4 -2 1 5 63 5 58 61 61 62 0 100 -1 56 -1 -4 5 -0 7 47 19 -44 23 -1 63
bottom_scale 21: 9 -9 9 10 7 7 6 -7 6 -8 6 -2 -3 -89 31 -3 -2 -3 -95 -1 100 -3 -27 -28 -2 -1 -2 -3 0 -4 -10 -1 13
Form1_lat_c 22: 3 -3 9 -3 -2 2 0 -1 3 -3 2 1 86 6 81 87 87 87 3 56 -3 100 3 -6 5 5 6 72 60 1 4 -3 88
CS_L_Form1 23: -25 25 -16 -6 -2 -17 7 4 -13 18 -9 -12 3 2 2 4 2 2 26 -1 -27 3 100 16 4 5 4 2 4 3 8 6 -2
CS_L_tp 24: -24 34 -6 -4 -20 -12 -13 21 -23 25 -24 -2 -8 24 -4 -7 -9 -7 19 -4 -28 -6 16 100 6 11 2 -7 -6 1 16 -1 -14
PO01 25: -12 -1 2 14 38 -14 17 26 -13 3 4 3 1 1 2 2 -0 2 21 5 -2 5 4 6 100 20 98 4 -2 0 -19 18 1
PO02 26: -23 25 6 79 51 -16 46 27 -24 -1 -3 -11 6 -1 5 7 7 5 24 -0 -1 5 5 11 20 100 6 3 2 9 -28 14 6
PO03 27: -8 -8 2 1 32 -12 12 19 -6 -0 8 3 2 2 3 3 0 3 18 7 -2 6 4 2 98 6 100 6 -1 -2 -15 14 2
ba_lat_b 28: 3 -2 10 -3 -1 2 1 -2 3 -2 2 0 80 6 72 78 76 79 3 47 -3 72 2 -7 4 3 6 100 51 8 2 -3 80
ba_lat_c 29: 6 -1 10 -4 2 6 2 -8 8 -5 5 -0 66 2 61 65 66 65 -1 19 0 60 4 -6 -2 2 -1 51 100 -36 17 -7 66
ba_lat_be 30: -9 2 -5 10 -2 -9 4 7 -10 5 -6 -6 -1 1 -2 -1 -1 0 6 -44 -4 1 3 1 0 9 -2 8 -36 100 -41 6 -1
CS_L_ba 31: 19 22 -0 -26 14 30 -17 -23 17 4 -3 5 5 11 10 5 5 7 -1 23 -10 4 8 16 -19 -28 -15 2 17 -41 100 5 3
PO04 32: -1 4 4 20 -9 1 -11 20 -15 2 -1 -12 -3 1 -2 -4 -2 -2 9 -1 -1 -3 6 -1 18 14 14 -3 -7 6 5 100 -3
ps_neg 33: 4 -4 12 -0 -0 3 2 -4 4 -4 3 -0 97 -8 93 95 96 96 -12 63 13 88 -2 -14 1 6 2 80 66 -1 3 -3 100
}
