# Supplementary material for: Changing the game of time resolved X-ray diffraction on the mechanochemistry playground by downsizing
Source: Nat Commun. 2021 Oct 21;12:6134. doi: 10.1038/s41467-021-26264-1 (PMC8531352; doi:10.1038/s41467-021-26264-1)
Supplement: Supplementary file 3 — Source Data. [file 41467_2021_26264_MOESM3_ESM.zip › PXRD_raw_data/reactionIIIa_cocrystal_FormI_normalized/000039.xy]

    3.140900     20.257005
    3.155600     20.580876
    3.170400     20.693345
    3.185100     20.685014
    3.199800     20.870380
    3.214500     21.060953
    3.229300     21.152595
    3.244000     21.226534
    3.258700     21.197375
    3.273500     21.373369
    3.288200     21.586852
    3.302900     21.810749
    3.317600     22.081510
    3.332400     22.156489
    3.347100     22.408505
    3.361800     22.716754
    3.376500     23.087487
    3.391300     23.557151
    3.406000     24.405880
    3.420700     24.741205
    3.435400     24.136161
    3.450200     23.815414
    3.464900     23.322840
    3.479600     23.442599
    3.494400     23.793546
    3.509100     23.921635
    3.523800     24.236133
    3.538500     24.474610
    3.553300     24.474610
    3.568000     24.524597
    3.582700     24.603742
    3.597400     24.878668
    3.612200     24.964062
    3.626900     25.353539
    3.641600     25.617009
    3.656400     25.787796
    3.671100     25.658664
    3.685800     26.004404
    3.700500     26.177273
    3.715300     26.494896
    3.730000     26.977057
    3.744700     27.109312
    3.759500     27.358204
    3.774200     27.830992
    3.788900     28.145490
    3.803600     27.868482
    3.818400     27.978869
    3.833100     28.273580
    3.847800     28.227759
    3.862600     28.497478
    3.877300     28.679720
    3.892000     28.751575
    3.906700     28.766155
    3.921500     29.100439
    3.936200     29.273309
    3.950900     29.324337
    3.965700     29.530531
    3.980400     29.689863
    3.995100     29.885643
    4.009800     30.253251
    4.024600     30.428204
    4.039300     30.903075
    4.054000     31.232152
    4.068800     31.279015
    4.083500     31.452926
    4.098200     31.747638
    4.113000     31.904887
    4.127700     32.337061
    4.142400     32.667180
    4.157100     32.661973
    4.171900     33.026457
    4.186600     33.609632
    4.201300     33.700233
    4.216100     33.773130
    4.230800     34.220925
    4.245500     34.745782
    4.260300     34.849921
    4.275000     34.924901
    4.289700     35.087357
    4.304500     35.344578
    4.319200     35.737181
    4.333900     35.902760
    4.348600     36.167272
    4.363400     36.582784
    4.378100     36.485935
    4.392800     36.893117
    4.407600     37.417974
    4.422300     37.678320
    4.437000     37.609589
    4.451800     37.910549
    4.466500     38.074047
    4.481200     38.314606
    4.496000     38.126115
    4.510700     38.606194
    4.525400     38.985257
    4.540200     39.359114
    4.554900     39.589260
    4.569600     39.807951
    4.584400     40.173477
    4.599100     40.515051
    4.613800     40.937853
    4.628600     40.795183
    4.643300     41.149253
    4.658000     41.768878
    4.672700     42.017768
    4.687500     41.849064
    4.702200     42.127113
    4.716900     42.744654
    4.731700     43.345533
    4.746400     43.717307
    4.761100     43.739176
    4.775900     44.098454
    4.790600     44.725367
    4.805300     45.248142
    4.820100     45.190866
    4.834800     45.502239
    4.849500     45.918793
    4.864300     46.440527
    4.879000     46.688377
    4.893700     47.149710
    4.908500     47.475663
    4.923200     47.357986
    4.938000     47.827650
    4.952700     48.730531
    4.967400     49.348071
    4.982200     49.330368
    4.996900     49.752128
    5.011600     50.153062
    5.026400     50.419656
    5.041100     50.819548
    5.055800     51.451667
    5.070600     51.885924
    5.085300     52.267071
    5.100000     52.598232
    5.114800     53.304290
    5.129500     53.588587
    5.144200     54.139480
    5.159000     54.631013
    5.173700     55.085057
    5.188400     55.633866
    5.203200     56.036882
    5.217900     56.243075
    5.232700     56.681499
    5.247400     57.469827
    5.262100     57.939491
    5.276900     58.449769
    5.291600     59.063144
    5.306300     59.709844
    5.321100     59.998307
    5.335800     60.469013
    5.350500     60.889732
    5.365300     61.540597
    5.380000     62.358083
    5.394800     62.942300
    5.409500     63.158908
    5.424200     63.350523
    5.439000     64.232575
    5.453700     64.819916
    5.468400     65.589499
    5.483200     66.060205
    5.497900     66.386158
    5.512600     66.985995
    5.527400     67.677474
    5.542100     68.377284
    5.556900     68.623051
    5.571600     69.454075
    5.586300     70.071616
    5.601100     69.933112
    5.615800     70.576688
    5.630600     71.696176
    5.645300     72.351207
    5.660000     72.981243
    5.674800     73.509225
    5.689500     74.017421
    5.704200     74.295470
    5.719000     75.221261
    5.733700     75.708629
    5.748500     76.022085
    5.763200     76.295969
    5.777900     76.295969
    5.792700     77.221760
    5.807400     78.071530
    5.822200     78.199620
    5.836900     79.183727
    5.851600     79.752324
    5.866400     80.028290
    5.881100     80.451092
    5.895900     80.975950
    5.910600     81.616401
    5.925300     82.270390
    5.940100     82.631750
    5.954800     83.224298
    5.969600     84.005337
    5.984300     85.092542
    5.999000     87.109703
    6.013800     88.701979
    6.028500     90.139089
    6.043300     89.217464
    6.058000     87.948017
    6.072700     87.323187
    6.087500     87.506470
    6.102200     87.690795
    6.117000     87.085750
    6.131700     87.384628
    6.146500     87.638725
    6.161200     87.676216
    6.175900     87.954265
    6.190700     88.260432
    6.205400     88.386439
    6.220200     88.614503
    6.234900     88.936290
    6.249600     88.872766
    6.264400     89.064381
    6.279100     89.094580
    6.293900     89.384085
    6.308600     89.591321
    6.323400     89.634018
    6.338100     89.616314
    6.352800     89.539251
    6.367600     89.727742
    6.382300     89.819385
    6.397100     89.725660
    6.411800     89.755860
    6.426600     89.625687
    6.441300     89.691294
    6.456000     89.953722
    6.470800     90.416097
    6.485500     89.895405
    6.500300     89.643390
    6.515000     89.646515
    6.529800     89.572576
    6.544500     89.620480
    6.559300     89.465314
    6.574000     89.051884
    6.588700     89.085209
    6.603500     89.555914
    6.618200     89.047719
    6.633000     88.906090
    6.647700     88.959201
    6.662500     88.474957
    6.677200     88.146921
    6.692000     88.216694
    6.706700     88.584303
    6.721500     88.079231
    6.736200     88.124011
    6.750900     88.163583
    6.765700     87.741823
    6.780400     87.708499
    6.795200     87.482518
    6.809900     87.207592
    6.824700     87.266951
    6.839400     86.785832
    6.854200     86.686900
    6.868900     86.424472
    6.883700     85.575743
    6.898400     85.220632
    6.913200     85.001941
    6.927900     84.961327
    6.942700     85.118576
    6.957400     84.740554
    6.972200     84.569766
    6.986900     84.144882
    7.001600     83.546086
    7.016400     83.231588
    7.031100     82.961870
    7.045900     82.841068
    7.060600     82.686944
    7.075400     82.252687
    7.090100     81.954851
    7.104900     81.939230
    7.119600     81.502890
    7.134400     80.872853
    7.149100     80.835363
    7.163900     80.301133
    7.178600     80.142843
    7.193400     79.881455
    7.208100     79.775233
    7.222900     79.830427
    7.237600     79.112913
    7.252400     79.168107
    7.267100     78.839030
    7.281900     78.303758
    7.296600     77.819515
    7.311400     77.694549
    7.326100     77.434203
    7.340900     77.593534
    7.355600     77.173857
    7.370400     76.928089
    7.385100     76.871855
    7.399900     76.518826
    7.414600     76.185582
    7.429400     76.023127
    7.444100     75.545131
    7.458900     75.449324
    7.473600     75.575332
    7.488400     75.405586
    7.503200     75.004653
    7.517900     74.248608
    7.532700     73.581081
    7.547400     73.281162
    7.562200     72.912512
    7.576900     72.617800
    7.591700     72.226240
    7.606400     71.582665
    7.621200     71.180691
    7.635900     71.215057
    7.650700     71.311904
    7.665400     70.545446
    7.680200     70.234072
    7.694900     69.972685
    7.709700     69.775863
    7.724400     69.310365
    7.739200     69.082301
    7.754000     68.457471
    7.768700     68.365829
    7.783500     67.996138
    7.798200     67.588956
    7.813000     67.443163
    7.827700     67.412962
    7.842500     67.174486
    7.857200     66.644421
    7.872000     66.343461
    7.886700     65.872755
    7.901500     65.538471
    7.916300     65.168779
    7.931000     64.802213
    7.945800     64.607473
    7.960500     64.334631
    7.975300     63.839973
    7.990000     63.841015
    8.004800     63.761870
    8.019600     62.989163
    8.034300     62.769430
    8.049100     62.361208
    8.063800     62.125855
    8.078600     62.045669
    8.093300     61.855095
    8.108100     61.271920
    8.122900     61.057395
    8.137600     60.792884
    8.152400     60.401323
    8.167100     60.213874
    8.181900     60.117025
    8.196600     59.904582
    8.211400     59.445332
    8.226200     59.312035
    8.240900     59.127710
    8.255700     58.832998
    8.270400     58.437272
    8.285200     58.167554
    8.300000     58.053002
    8.314700     57.890546
    8.329500     57.304246
    8.344200     57.215729
    8.359000     57.005369
    8.373800     56.530498
    8.388500     56.280565
    8.403300     56.192049
    8.418000     56.279525
    8.432800     55.920246
    8.447600     55.512024
    8.462300     55.169408
    8.477100     55.078808
    8.491800     54.872614
    8.506600     54.792427
    8.521400     54.495633
    8.536100     54.597689
    8.550900     54.705993
    8.565600     54.260280
    8.580400     53.938493
    8.595200     53.352194
    8.609900     52.891901
    8.624700     52.367044
    8.639500     52.140023
    8.654200     52.135857
    8.669000     51.944242
    8.683700     51.705765
    8.698500     51.564137
    8.713300     51.149666
    8.728000     50.892444
    8.742800     50.409241
    8.757600     50.244703
    8.772300     49.943743
    8.787100     49.509486
    8.801800     49.202277
    8.816600     48.867993
    8.831400     48.652426
    8.846100     48.645137
    8.860900     48.427488
    8.875700     48.442067
    8.890400     48.003644
    8.905200     47.838065
    8.920000     47.560015
    8.934700     47.252806
    8.949500     47.213233
    8.964300     47.093475
    8.979000     46.574866
    8.993800     46.458231
    9.008600     46.772729
    9.023300     46.249953
    9.038100     45.966697
    9.052900     45.841731
    9.067600     45.459543
    9.082400     45.476205
    9.097200     45.419970
    9.111900     45.154417
    9.126700     45.152335
    9.141500     45.074231
    9.156200     44.586863
    9.171000     44.568118
    9.185800     44.381711
    9.200500     43.844356
    9.215300     43.749590
    9.230100     43.449672
    9.244800     43.165374
    9.259600     43.162249
    9.274400     42.972718
    9.289100     42.762358
    9.303900     42.600943
    9.318700     42.406205
    9.333400     42.153148
    9.348200     42.012562
    9.363000     41.873016
    9.377800     41.579346
    9.392500     41.480414
    9.407300     41.286717
    9.422100     41.202365
    9.436800     40.884742
    9.451600     40.911818
    9.466400     40.501513
    9.481200     40.227629
    9.495900     40.210967
    9.510700     40.153691
    9.525500     40.019352
    9.540200     39.791289
    9.555000     39.470543
    9.569800     39.299755
    9.584600     38.988382
    9.599300     38.890492
    9.614100     38.846753
    9.628900     38.472897
    9.643600     38.385420
    9.658400     38.117784
    9.673200     37.932418
    9.688000     37.779335
    9.702700     37.648120
    9.717500     37.690817
    9.732300     37.477333
    9.747100     37.227402
    9.761800     36.925400
    9.776600     36.779606
    9.791400     36.779606
    9.806200     36.607777
    9.820900     36.506763
    9.835700     36.269328
    9.850500     36.106872
    9.865300     36.058968
    9.880000     36.015230
    9.894800     35.997527
    9.909600     35.869436
    9.924400     35.804871
    9.939100     35.471627
    9.953900     35.212323
    9.968700     34.970722
    9.983500     34.804100
    9.998200     34.802018
   10.013000     34.593740
   10.028000     34.344850
   10.043000     34.224050
   10.057000     34.177187
   10.072000     33.983489
   10.087000     33.905386
   10.102000     33.702316
   10.116000     33.638791
   10.131000     33.578391
   10.146000     33.358659
   10.161000     33.348245
   10.176000     33.092065
   10.190000     32.792146
   10.205000     32.681759
   10.220000     32.641145
   10.235000     32.362055
   10.249000     32.427662
   10.264000     32.468275
   10.279000     32.371426
   10.294000     32.347475
   10.309000     32.155860
   10.323000     31.823659
   10.338000     31.833031
   10.353000     31.662244
   10.368000     31.748679
   10.382000     31.611217
   10.397000     31.422726
   10.412000     31.547692
   10.427000     31.259229
   10.442000     30.932234
   10.456000     30.997841
   10.471000     31.222780
   10.486000     31.153007
   10.501000     31.014503
   10.516000     31.131138
   10.530000     31.161338
   10.545000     31.182166
   10.560000     31.304008
   10.575000     31.512285
   10.589000     31.241525
   10.604000     31.155090
   10.619000     31.108228
   10.634000     30.942648
   10.649000     30.804143
   10.663000     30.679178
   10.678000     30.450072
   10.693000     30.337603
   10.708000     30.293866
   10.722000     30.207430
   10.737000     29.941878
   10.752000     29.859608
   10.767000     29.876270
   10.782000     29.739849
   10.796000     29.697152
   10.811000     29.502413
   10.826000     29.345164
   10.841000     29.175418
   10.856000     29.126474
   10.870000     29.103564
   10.885000     28.908824
   10.900000     28.889038
   10.915000     28.778651
   10.930000     28.581830
   10.944000     28.479774
   10.959000     28.354808
   10.974000     28.452698
   10.989000     28.310029
   11.003000     28.288159
   11.018000     28.200683
   11.033000     28.051765
   11.048000     28.161110
   11.063000     28.191311
   11.077000     28.302739
   11.092000     28.162152
   11.107000     28.339187
   11.122000     28.263166
   11.137000     27.986158
   11.151000     27.874730
   11.166000     27.818495
   11.181000     27.812246
   11.196000     27.842447
   11.211000     27.883061
   11.225000     27.774757
   11.240000     27.668536
   11.255000     27.696653
   11.270000     27.828909
   11.284000     27.666453
   11.299000     27.634170
   11.314000     27.507121
   11.329000     27.485252
   11.344000     27.610219
   11.358000     27.665411
   11.373000     27.692488
   11.388000     27.651874
   11.403000     27.625839
   11.418000     27.624798
   11.432000     27.544611
   11.447000     27.464424
   11.462000     27.622715
   11.477000     27.613343
   11.492000     27.678949
   11.506000     27.747681
   11.521000     27.687281
   11.536000     27.597722
   11.551000     27.463384
   11.566000     27.502956
   11.580000     27.308217
   11.595000     27.286348
   11.610000     27.196789
   11.625000     27.205120
   11.640000     27.152009
   11.654000     27.215534
   11.669000     27.313423
   11.684000     27.192623
   11.699000     27.133264
   11.714000     27.175961
   11.728000     27.350913
   11.743000     27.380073
   11.758000     27.329045
   11.773000     27.245734
   11.788000     27.321755
   11.802000     27.507121
   11.817000     27.469631
   11.832000     27.502956
   11.847000     27.432142
   11.862000     27.427976
   11.876000     27.517535
   11.891000     27.630005
   11.906000     27.584184
   11.921000     27.672702
   11.936000     27.731019
   11.950000     27.612301
   11.965000     27.741432
   11.980000     27.712274
   11.995000     27.799750
   12.010000     27.981992
   12.024000     28.080924
   12.039000     28.291283
   12.054000     28.362097
   12.069000     28.577664
   12.084000     28.489147
   12.098000     28.641189
   12.113000     28.796355
   12.128000     28.881748
   12.143000     28.802603
   12.158000     28.763031
   12.172000     28.986928
   12.187000     29.128557
   12.202000     29.134805
   12.217000     28.922363
   12.232000     28.774486
   12.246000     28.864045
   12.261000     28.835927
   12.276000     28.829679
   12.291000     28.829679
   12.306000     28.854673
   12.320000     28.708879
   12.335000     28.855714
   12.350000     28.943190
   12.365000     28.891121
   12.380000     28.895286
   12.394000     29.175418
   12.409000     29.208743
   12.424000     29.323295
   12.439000     29.539904
   12.454000     29.679448
   12.468000     29.651331
   12.483000     29.823160
   12.498000     30.126203
   12.513000     30.360514
   12.528000     30.402169
   12.543000     30.420914
   12.557000     30.245961
   12.572000     30.409459
   12.587000     30.379258
   12.602000     30.429245
   12.617000     30.532342
   12.631000     30.426121
   12.646000     30.445907
   12.661000     30.407377
   12.676000     30.366762
   12.691000     30.391755
   12.705000     30.528177
   12.720000     30.360514
   12.735000     30.394880
   12.750000     30.614611
   12.765000     30.642729
   12.779000     30.794771
   12.794000     30.950979
   12.809000     30.987427
   12.824000     31.069697
   12.839000     31.153007
   12.854000     31.096772
   12.868000     31.317546
   12.883000     31.593513
   12.898000     31.513326
   12.913000     31.413353
   12.928000     31.931962
   12.942000     32.137115
   12.957000     32.029853
   12.972000     32.043391
   12.987000     32.105874
   13.002000     32.098584
   13.017000     32.220426
   13.031000     32.301654
   13.046000     32.303737
   13.061000     32.417247
   13.076000     32.557835
   13.091000     32.558876
   13.105000     32.569290
   13.120000     32.628649
   13.135000     32.664056
   13.150000     32.918153
   13.165000     32.984802
   13.179000     32.760905
   13.194000     32.836925
   13.209000     32.874415
   13.224000     32.888995
   13.239000     33.027499
   13.254000     33.088940
   13.268000     33.163920
   13.283000     33.137886
   13.298000     33.238900
   13.313000     33.415935
   13.328000     33.418018
   13.343000     33.646081
   13.357000     33.563812
   13.372000     33.570060
   13.387000     33.801247
   13.402000     33.913717
   13.417000     33.986613
   13.431000     34.000152
   13.446000     34.066800
   13.461000     34.082421
   13.476000     34.162607
   13.491000     34.475023
   13.506000     34.369843
   13.520000     34.244877
   13.535000     34.314650
   13.550000     34.445864
   13.565000     34.567706
   13.580000     34.559375
   13.595000     34.543754
   13.609000     34.630189
   13.624000     34.639562
   13.639000     34.596865
   13.654000     34.702045
   13.669000     34.719748
   13.683000     34.702045
   13.698000     34.871790
   13.713000     35.023832
   13.728000     34.988425
   13.743000     34.929067
   13.758000     35.021749
   13.772000     35.007170
   13.787000     35.076943
   13.802000     35.188371
   13.817000     35.243565
   13.832000     35.251896
   13.847000     35.267516
   13.861000     35.337289
   13.876000     35.432055
   13.891000     35.511200
   13.906000     35.521614
   13.921000     35.687194
   13.936000     35.554938
   13.950000     35.409144
   13.965000     35.219612
   13.980000     35.329999
   13.995000     35.479958
   14.010000     35.553897
   14.025000     35.418517
   14.039000     35.255020
   14.054000     35.176915
   14.069000     35.356034
   14.084000     35.386234
   14.099000     35.366447
   14.114000     35.168584
   14.128000     35.145674
   14.143000     35.391441
   14.158000     35.391441
   14.173000     35.225861
   14.188000     35.423724
   14.203000     35.434137
   14.217000     35.530986
   14.232000     35.431014
   14.247000     35.463296
   14.262000     35.515366
   14.277000     35.281054
   14.292000     35.422683
   14.306000     35.391441
   14.321000     35.422683
   14.336000     35.431014
   14.351000     35.326875
   14.366000     35.152964
   14.381000     35.217530
   14.395000     35.322710
   14.410000     35.403937
   14.425000     35.216488
   14.440000     35.244605
   14.455000     35.182122
   14.470000     35.135260
   14.484000     35.303964
   14.499000     35.203992
   14.514000     35.173791
   14.529000     35.203992
   14.544000     35.146716
   14.559000     35.145674
   14.573000     35.104019
   14.588000     35.058198
   14.603000     35.206074
   14.618000     35.137343
   14.633000     35.019667
   14.648000     35.159212
   14.662000     34.911363
   14.677000     34.780148
   14.692000     34.827011
   14.707000     34.994674
   14.722000     34.764528
   14.737000     34.583327
   14.752000     34.689548
   14.766000     34.702045
   14.781000     34.521885
   14.796000     34.382340
   14.811000     34.439615
   14.826000     34.534382
   14.841000     34.466692
   14.855000     34.340684
   14.870000     34.418788
   14.885000     34.332353
   14.900000     34.279242
   14.915000     34.380256
   14.930000     34.372967
   14.945000     34.174063
   14.959000     34.085545
   14.974000     34.252167
   14.989000     34.048056
   15.004000     33.807496
   15.019000     33.775213
   15.034000     33.923089
   15.048000     33.806454
   15.063000     33.746054
   15.078000     33.711688
   15.093000     33.504452
   15.108000     33.556522
   15.123000     33.628378
   15.138000     33.589846
   15.152000     33.567977
   15.167000     33.496121
   15.182000     33.317004
   15.197000     33.328459
   15.212000     33.233693
   15.227000     33.020209
   15.242000     33.188913
   15.256000     33.195162
   15.271000     32.946270
   15.286000     32.761946
   15.301000     32.877540
   15.316000     32.732787
   15.331000     32.646352
   15.345000     32.503683
   15.360000     32.343309
   15.375000     32.292281
   15.390000     32.312068
   15.405000     32.426620
   15.420000     32.367261
   15.435000     32.192309
   15.449000     32.207929
   15.464000     31.991322
   15.479000     31.841362
   15.494000     31.914259
   15.509000     31.735141
   15.524000     31.566436
   15.539000     31.655996
   15.553000     31.615382
   15.568000     31.425850
   15.583000     31.391484
   15.598000     31.481044
   15.613000     31.325877
   15.628000     31.238401
   15.643000     31.151966
   15.657000     31.072821
   15.672000     31.034289
   15.687000     31.085317
   15.702000     31.054075
   15.717000     30.871834
   15.732000     30.854130
   15.747000     30.767695
   15.761000     30.557336
   15.776000     30.461528
   15.791000     30.360514
   15.806000     30.375093
   15.821000     30.256376
   15.836000     30.178271
   15.851000     30.150154
   15.866000     30.068926
   15.880000     29.925216
   15.895000     29.968953
   15.910000     29.992906
   15.925000     29.782546
   15.940000     29.581559
   15.955000     29.734642
   15.970000     29.680490
   15.984000     29.612800
   15.999000     29.706525
   16.014000     29.543028
   16.029000     29.418062
   16.044000     29.301426
   16.059000     29.308716
   16.074000     29.388903
   16.088000     29.289971
   16.103000     29.157716
   16.118000     29.052536
   16.133000     28.995259
   16.148000     28.915073
   16.163000     28.819265
   16.178000     28.901535
   16.193000     28.757824
   16.207000     28.751575
   16.222000     28.844258
   16.237000     28.680761
   16.252000     28.626609
   16.267000     28.596409
   16.282000     28.506850
   16.297000     28.368346
   16.312000     28.457906
   16.326000     28.347518
   16.341000     28.275663
   16.356000     28.228800
   16.371000     28.034062
   16.386000     27.860150
   16.401000     27.889309
   16.416000     27.868482
   16.430000     27.783088
   16.445000     27.884102
   16.460000     27.721646
   16.475000     27.585226
   16.490000     27.541487
   16.505000     27.679991
   16.520000     27.621674
   16.535000     27.390486
   16.549000     27.236362
   16.564000     27.270728
   16.579000     27.313423
   16.594000     27.065574
   16.609000     27.008298
   16.624000     26.835428
   16.639000     26.691718
   16.654000     26.630276
   16.668000     26.729208
   16.683000     26.829180
   16.698000     26.640690
   16.713000     26.560503
   16.728000     26.628193
   16.743000     26.479275
   16.758000     26.283495
   16.773000     26.172067
   16.788000     26.113749
   16.802000     26.251212
   16.817000     26.258502
   16.832000     26.181439
   16.847000     25.985659
   16.862000     25.946086
   16.877000     25.989825
   16.892000     25.951293
   16.907000     25.881521
   16.921000     25.826327
   16.936000     25.835700
   16.951000     25.852362
   16.966000     25.829451
   16.981000     25.760720
   16.996000     25.706569
   17.011000     25.607636
   17.026000     25.489960
   17.041000     25.348332
   17.055000     25.421229
   17.070000     25.453512
   17.085000     25.377491
   17.100000     25.446222
   17.115000     25.381656
   17.130000     25.229614
   17.145000     25.221283
   17.160000     25.084862
   17.175000     25.021337
   17.189000     25.073407
   17.204000     24.975517
   17.219000     24.977599
   17.234000     25.010923
   17.249000     24.875544
   17.264000     24.753702
   17.279000     24.656853
   17.294000     24.731833
   17.309000     24.621446
   17.323000     24.655811
   17.338000     24.688094
   17.353000     24.584997
   17.368000     24.423582
   17.383000     24.603742
   17.398000     24.508976
   17.413000     24.461073
   17.428000     24.580832
   17.443000     24.633942
   17.457000     24.501687
   17.472000     24.447535
   17.487000     24.444410
   17.502000     24.368390
   17.517000     24.294451
   17.532000     24.346521
   17.547000     24.310072
   17.562000     24.357975
   17.577000     24.387134
   17.591000     24.302782
   17.606000     24.241341
   17.621000     24.277789
   17.636000     24.260085
   17.651000     24.228844
   17.666000     24.163237
   17.681000     24.241341
   17.696000     24.160112
   17.711000     24.130954
   17.726000     24.074719
   17.740000     23.943505
   17.755000     24.125746
   17.770000     24.198644
   17.785000     24.107002
   17.800000     24.169485
   17.815000     24.141368
   17.830000     24.131995
   17.845000     24.186147
   17.860000     24.145533
   17.875000     24.029939
   17.889000     24.133037
   17.904000     24.042436
   17.919000     23.982036
   17.934000     23.983077
   17.949000     23.924759
   17.964000     23.896642
   17.979000     24.099713
   17.994000     24.192396
   18.009000     24.227802
   18.024000     24.291327
   18.038000     24.126788
   18.053000     24.045561
   18.068000     24.050767
   18.083000     24.099713
   18.098000     24.178858
   18.113000     24.221555
   18.128000     24.265292
   18.143000     24.255920
   18.158000     24.253837
   18.173000     24.280913
   18.188000     24.194478
   18.202000     24.075760
   18.217000     24.194478
   18.232000     24.087216
   18.247000     24.041395
   18.262000     24.100753
   18.277000     24.188230
   18.292000     24.337148
   18.307000     24.335066
   18.322000     24.381927
   18.337000     24.310072
   18.352000     24.290285
   18.366000     24.288203
   18.381000     24.353810
   18.396000     24.344437
   18.411000     24.300700
   18.426000     24.339231
   18.441000     24.309031
   18.456000     24.329858
   18.471000     24.296534
   18.486000     24.377762
   18.501000     24.472528
   18.516000     24.475652
   18.530000     24.447535
   18.545000     24.527722
   18.560000     24.496480
   18.575000     24.469404
   18.590000     24.613114
   18.605000     24.672474
   18.620000     24.695384
   18.635000     24.687053
   18.650000     24.603742
   18.665000     24.517307
   18.680000     24.586039
   18.695000     24.595411
   18.710000     24.714129
   18.724000     24.752660
   18.739000     24.649564
   18.754000     24.832847
   18.769000     24.844302
   18.784000     24.753702
   18.799000     24.729749
   18.814000     24.688094
   18.829000     24.839095
   18.844000     24.910950
   18.859000     24.848467
   18.874000     24.799523
   18.889000     24.839095
   18.903000     24.841178
   18.918000     24.800564
   18.933000     24.977599
   18.948000     25.050496
   18.963000     24.952606
   18.978000     24.766198
   18.993000     24.822433
   19.008000     24.896371
   19.023000     25.052578
   19.038000     25.050496
   19.053000     25.001551
   19.068000     24.954689
   19.083000     25.000510
   19.098000     25.136931
   19.112000     25.077573
   19.127000     25.060909
   19.142000     25.092151
   19.157000     25.062993
   19.172000     25.107772
   19.187000     25.135890
   19.202000     25.153593
   19.217000     25.079655
   19.232000     25.200455
   19.247000     25.124434
   19.262000     25.202538
   19.277000     25.191082
   19.292000     25.071324
   19.307000     25.086944
   19.321000     25.096317
   19.336000     25.150469
   19.351000     25.254607
   19.366000     25.217117
   19.381000     25.078613
   19.396000     25.149427
   19.411000     25.102566
   19.426000     25.145262
   19.441000     25.124434
   19.456000     25.089027
   19.471000     25.048413
   19.486000     25.006758
   19.501000     25.024461
   19.516000     25.098400
   19.531000     25.143179
   19.545000     25.161924
   19.560000     25.248359
   19.575000     25.105690
   19.590000     25.117145
   19.605000     25.169214
   19.620000     25.150469
   19.635000     25.000510
   19.650000     25.057786
   19.665000     25.135890
   19.680000     25.135890
   19.695000     25.095275
   19.710000     25.082779
   19.725000     25.044247
   19.740000     24.977599
   19.755000     25.082779
   19.770000     24.942192
   19.785000     25.061951
   19.799000     24.982806
   19.814000     24.985930
   19.829000     25.043207
   19.844000     24.995303
   19.859000     24.875544
   19.874000     24.946358
   19.889000     24.862006
   19.904000     24.844302
   19.919000     24.951565
   19.934000     24.917199
   19.949000     24.714129
   19.964000     24.674557
   19.979000     24.846385
   19.994000     24.741205
   20.009000     24.659977
   20.024000     24.597494
   20.039000     24.603742
   20.054000     24.597494
   20.068000     24.472528
   20.083000     24.394424
   20.098000     24.416293
   20.113000     24.433997
   20.128000     24.407962
   20.143000     24.503769
   20.158000     24.485025
   20.173000     24.478776
   20.188000     24.324651
   20.203000     24.316320
   20.218000     24.248630
   20.233000     24.247588
   20.248000     24.275707
   20.263000     24.289244
   20.278000     24.366307
   20.293000     24.276747
   20.308000     24.181982
   20.323000     24.000781
   20.338000     23.969540
   20.353000     24.069512
   20.368000     23.927884
   20.382000     23.898726
   20.397000     23.821663
   20.412000     23.801877
   20.427000     23.815414
   20.442000     23.707110
   20.457000     23.695655
   20.472000     23.686283
   20.487000     23.748766
   20.502000     23.642545
   20.517000     23.516537
   20.532000     23.543613
   20.547000     23.411358
   20.562000     23.284308
   20.577000     23.297847
   20.592000     23.308260
   20.607000     23.291598
   20.622000     23.205163
   20.637000     23.078114
   20.652000     23.064576
   20.667000     23.128101
   20.682000     23.036459
   20.697000     23.014590
   20.712000     22.982307
   20.727000     22.792775
   20.742000     22.782362
   20.757000     22.886500
   20.771000     22.769865
   20.786000     22.757368
   20.801000     22.660520
   20.816000     22.578250
   20.831000     22.590746
   20.846000     22.556381
   20.861000     22.523057
   20.876000     22.396008
   20.891000     22.342898
   20.906000     22.329359
   20.921000     22.198145
   20.936000     22.223138
   20.951000     22.225221
   20.966000     22.123165
   20.981000     21.996116
   20.996000     21.902392
   21.011000     21.952378
   21.026000     21.983619
   21.041000     21.915929
   21.056000     21.844075
   21.071000     21.748267
   21.086000     21.597266
   21.101000     21.534783
   21.116000     21.636839
   21.131000     21.551445
   21.146000     21.475424
   21.161000     21.527493
   21.176000     21.422314
   21.191000     21.428562
   21.206000     21.190085
   21.221000     21.208830
   21.236000     21.161967
   21.251000     21.143223
   21.266000     21.204664
   21.281000     21.154678
   21.296000     20.896414
   21.310000     20.969311
   21.325000     21.095319
   21.340000     20.922449
   21.355000     20.821435
   21.370000     20.914118
   21.385000     20.829766
   21.400000     20.787070
   21.415000     20.590247
   21.430000     20.452785
   21.445000     20.397591
   21.460000     20.450702
   21.475000     20.322612
   21.490000     20.365309
   21.505000     20.354895
   21.520000     20.255963
   21.535000     20.103921
   21.550000     20.043521
   21.565000     20.237219
   21.580000     20.179942
   21.595000     20.047687
   21.610000     20.027901
   21.625000     19.982079
   21.640000     19.909183
   21.655000     19.974789
   21.670000     20.000824
   21.685000     19.758182
   21.700000     19.775886
   21.715000     19.865444
   21.730000     19.716527
   21.745000     19.581146
   21.760000     19.590519
   21.775000     19.674871
   21.790000     19.512415
   21.805000     19.442642
   21.820000     19.399945
   21.835000     19.450973
   21.850000     19.382243
   21.865000     19.290600
   21.880000     19.312469
   21.895000     19.248945
   21.910000     19.163552
   21.925000     19.137517
   21.940000     19.160427
   21.955000     19.071910
   21.970000     18.941737
   21.985000     18.924033
   22.000000     18.955274
