# Supplementary material for: Changing the game of time resolved X-ray diffraction on the mechanochemistry playground by downsizing
Source: Nat Commun. 2021 Oct 21;12:6134. doi: 10.1038/s41467-021-26264-1 (PMC8531352; doi:10.1038/s41467-021-26264-1)
Supplement: Supplementary file 3 — Source Data. [file 41467_2021_26264_MOESM3_ESM.zip › PXRD_raw_data/reactionIIIa_cocrystal_FormI_normalized/000128.xy]

    3.140900     20.297376
    3.155600     20.378969
    3.170400     20.667190
    3.185100     20.975545
    3.199800     21.200188
    3.214500     21.079390
    3.229300     21.200188
    3.244000     21.192771
    3.258700     21.262707
    3.273500     21.677026
    3.288200     21.914385
    3.302900     22.417713
    3.317600     22.576659
    3.332400     22.404998
    3.347100     22.593613
    3.361800     23.251648
    3.376500     23.667027
    3.391300     23.945712
    3.406000     24.606927
    3.420700     24.623881
    3.435400     24.116313
    3.450200     24.030483
    3.464900     23.815377
    3.479600     23.620403
    3.494400     23.574839
    3.509100     23.795243
    3.523800     24.028364
    3.538500     24.461756
    3.553300     24.547587
    3.568000     24.820973
    3.582700     25.110254
    3.597400     25.420728
    3.612200     25.352912
    3.626900     25.491725
    3.641600     25.717427
    3.656400     25.784185
    3.671100     26.388179
    3.685800     26.596927
    3.700500     26.526991
    3.715300     26.932833
    3.730000     27.251785
    3.744700     27.153238
    3.759500     27.439341
    3.774200     27.655507
    3.788900     27.779484
    3.803600     28.105853
    3.818400     27.978696
    3.833100     28.091018
    3.847800     28.270097
    3.862600     28.382418
    3.877300     28.722563
    3.892000     28.577392
    3.906700     28.893164
    3.921500     29.228010
    3.936200     29.165492
    3.950900     29.572392
    3.965700     29.875449
    3.980400     30.012142
    3.995100     30.242084
    4.009800     30.711504
    4.024600     30.797335
    4.039300     30.737995
    4.054000     30.928730
    4.068800     31.433118
    4.083500     31.781739
    4.098200     31.962937
    4.113000     31.972474
    4.127700     32.036052
    4.142400     32.419641
    4.157100     32.997144
    4.171900     33.139136
    4.186600     33.397688
    4.201300     33.851214
    4.216100     34.085393
    4.230800     34.427656
    4.245500     34.770979
    4.260300     35.116422
    4.275000     35.315634
    4.289700     35.815783
    4.304500     35.717237
    4.319200     35.836975
    4.333900     35.948237
    4.348600     36.398584
    4.363400     36.602035
    4.378100     36.804426
    4.392800     37.379809
    4.407600     37.406300
    4.422300     37.664852
    4.437000     38.062216
    4.451800     38.077052
    4.466500     38.042083
    4.481200     38.398122
    4.496000     38.649256
    4.510700     38.762638
    4.525400     39.018010
    4.540200     39.391003
    4.554900     39.666509
    4.569600     39.572202
    4.584400     40.090365
    4.599100     40.457000
    4.613800     40.811979
    4.628600     41.190270
    4.643300     41.342858
    4.658000     41.857842
    4.672700     41.886452
    4.687500     42.009371
    4.702200     42.291234
    4.716900     42.803039
    4.731700     43.415511
    4.746400     43.543727
    4.761100     43.802279
    4.775900     44.174212
    4.790600     44.402034
    4.805300     44.781385
    4.820100     45.323920
    4.834800     45.553862
    4.849500     45.909900
    4.864300     46.543564
    4.879000     47.024640
    4.893700     47.139080
    4.908500     47.079741
    4.923200     47.768506
    4.938000     48.046131
    4.952700     48.657543
    4.967400     49.031595
    4.982200     49.171468
    4.996900     49.601680
    5.011600     50.213092
    5.026400     50.794833
    5.041100     51.073518
    5.055800     51.441213
    5.070600     51.773940
    5.085300     52.150112
    5.100000     53.108024
    5.114800     53.429095
    5.129500     53.917588
    5.144200     54.383829
    5.159000     54.683707
    5.173700     55.244256
    5.188400     55.755001
    5.203200     56.448006
    5.217900     56.669470
    5.232700     57.206706
    5.247400     57.573341
    5.262100     58.033224
    5.276900     58.448603
    5.291600     58.942395
    5.306300     59.513540
    5.321100     59.975542
    5.335800     60.631458
    5.350500     61.379563
    5.365300     61.443142
    5.380000     62.253765
    5.394800     63.267838
    5.409500     63.734080
    5.424200     64.059389
    5.439000     64.571195
    5.453700     64.863655
    5.468400     65.458112
    5.483200     65.782362
    5.497900     66.752990
    5.512600     67.526527
    5.527400     67.991707
    5.542100     68.157011
    5.556900     69.036511
    5.571600     69.608716
    5.586300     70.058003
    5.601100     70.643983
    5.615800     70.969292
    5.630600     71.595538
    5.645300     72.341524
    5.660000     72.593718
    5.674800     73.444608
    5.689500     74.349539
    5.704200     74.765977
    5.719000     75.170759
    5.733700     75.518321
    5.748500     76.121255
    5.763200     77.314408
    5.777900     77.585675
    5.792700     77.886613
    5.807400     78.775649
    5.822200     79.134867
    5.836900     79.301230
    5.851600     79.637136
    5.866400     80.050394
    5.881100     80.704191
    5.895900     81.311364
    5.910600     81.782904
    5.925300     82.572334
    5.940100     83.287590
    5.954800     84.549619
    5.969600     85.769264
    5.984300     87.251698
    5.999000     88.848573
    6.013800     89.859468
    6.028500     90.510087
    6.043300     90.310875
    6.058000     89.588201
    6.072700     88.924867
    6.087500     88.839037
    6.102200     88.111064
    6.117000     88.090931
    6.131700     88.512667
    6.146500     88.259414
    6.161200     88.576246
    6.175900     88.375975
    6.190700     88.325112
    6.205400     88.704462
    6.220200     89.198254
    6.234900     89.052024
    6.249600     89.249116
    6.264400     89.285144
    6.279100     89.600916
    6.293900     89.627408
    6.308600     89.388989
    6.323400     89.483297
    6.338100     90.042786
    6.352800     90.104245
    6.367600     90.252595
    6.382300     90.512206
    6.397100     90.472999
    6.411800     91.311173
    6.426600     91.427734
    6.441300     91.008117
    6.456000     90.836455
    6.470800     90.798308
    6.485500     90.475119
    6.500300     90.414719
    6.515000     90.086231
    6.529800     89.882781
    6.544500     89.944240
    6.559300     89.879601
    6.574000     90.405182
    6.588700     90.454986
    6.603500     90.306636
    6.618200     90.104245
    6.633000     89.822381
    6.647700     89.599857
    6.662500     89.376273
    6.677200     89.057322
    6.692000     89.004340
    6.706700     88.652540
    6.721500     88.735192
    6.736200     88.381273
    6.750900     88.107885
    6.765700     88.245639
    6.780400     87.737013
    6.795200     87.502832
    6.809900     87.839797
    6.824700     87.543098
    6.839400     86.999504
    6.854200     86.588364
    6.868900     86.400808
    6.883700     86.241862
    6.898400     85.463028
    6.913200     85.211894
    6.927900     85.191760
    6.942700     84.765785
    6.957400     84.697969
    6.972200     84.709625
    6.986900     84.443656
    7.001600     84.104571
    7.016400     84.012382
    7.031100     83.143480
    7.045900     82.626376
    7.060600     82.394314
    7.075400     82.700551
    7.090100     82.418686
    7.104900     81.744757
    7.119600     81.260501
    7.134400     81.050694
    7.149100     81.185267
    7.163900     80.708430
    7.178600     80.202983
    7.193400     79.951848
    7.208100     79.912642
    7.222900     80.115032
    7.237600     79.993174
    7.252400     79.626539
    7.267100     79.007710
    7.281900     78.985458
    7.296600     78.622002
    7.311400     78.405836
    7.326100     78.003172
    7.340900     77.749919
    7.355600     77.511500
    7.370400     77.143806
    7.385100     77.039961
    7.399900     76.584317
    7.414600     76.559945
    7.429400     76.330004
    7.444100     76.036483
    7.458900     75.746142
    7.473600     75.464279
    7.488400     75.480173
    7.503200     74.817899
    7.517900     74.192713
    7.532700     74.151386
    7.547400     73.389507
    7.562200     72.907371
    7.576900     72.578883
    7.591700     72.306555
    7.606400     72.137014
    7.621200     71.643222
    7.635900     71.313675
    7.650700     71.203473
    7.665400     70.913131
    7.680200     70.926907
    7.694900     70.397087
    7.709700     69.779318
    7.724400     69.474142
    7.739200     69.118103
    7.754000     68.810808
    7.768700     68.770542
    7.783500     68.289466
    7.798200     67.853955
    7.813000     67.564674
    7.827700     67.252080
    7.842500     67.211814
    7.857200     66.653384
    7.872000     66.450993
    7.886700     66.047271
    7.901500     65.846999
    7.916300     65.435859
    7.931000     65.027899
    7.945800     64.645369
    7.960500     64.614639
    7.975300     64.471588
    7.990000     64.320060
    8.004800     63.869714
    8.019600     63.402413
    8.034300     63.091939
    8.049100     62.855640
    8.063800     62.635235
    8.078600     62.057731
    8.093300     61.775868
    8.108100     61.627519
    8.122900     61.487646
    8.137600     61.375324
    8.152400     61.041539
    8.167100     60.621921
    8.181900     60.580596
    8.196600     60.210782
    8.211400     59.889711
    8.226200     59.604669
    8.240900     59.091804
    8.255700     59.003854
    8.270400     58.792985
    8.285200     58.230318
    8.300000     58.092564
    8.314700     57.728049
    8.329500     57.687782
    8.344200     57.391083
    8.359000     56.958751
    8.373800     56.947095
    8.388500     56.754241
    8.403300     56.295417
    8.418000     56.025210
    8.432800     55.711557
    8.447600     55.456184
    8.462300     55.570624
    8.477100     55.590757
    8.491800     55.471019
    8.506600     55.134053
    8.521400     55.174320
    8.536100     55.066237
    8.550900     54.696423
    8.565600     54.729271
    8.580400     54.356278
    8.595200     53.993882
    8.609900     53.652679
    8.624700     53.244718
    8.639500     52.640724
    8.654200     52.245478
    8.669000     52.012358
    8.683700     51.837518
    8.698500     51.547177
    8.713300     51.187960
    8.728000     50.929408
    8.742800     50.693108
    8.757600     50.481180
    8.772300     50.416543
    8.787100     50.017059
    8.801800     49.601680
    8.816600     49.468167
    8.831400     49.253059
    8.846100     48.930930
    8.860900     48.590785
    8.875700     48.506014
    8.890400     48.308922
    8.905200     48.215674
    8.920000     47.745193
    8.934700     47.339352
    8.949500     47.366903
    8.964300     47.222792
    8.979000     46.943047
    8.993800     46.809533
    9.008600     46.599725
    9.023300     46.362366
    9.038100     46.198122
    9.052900     46.261700
    9.067600     46.104874
    9.082400     45.849501
    9.097200     45.655587
    9.111900     45.216896
    9.126700     44.985896
    9.141500     44.956225
    9.156200     44.733701
    9.171000     44.709330
    9.185800     44.531310
    9.200500     44.406273
    9.215300     43.926256
    9.230100     43.640154
    9.244800     43.457897
    9.259600     43.231134
    9.274400     43.105037
    9.289100     42.885692
    9.303900     42.661048
    9.318700     42.636676
    9.333400     42.372827
    9.348200     42.341037
    9.363000     42.124871
    9.377800     41.989238
    9.392500     41.803801
    9.407300     41.565382
    9.422100     41.206164
    9.436800     41.108678
    9.451600     40.963507
    9.466400     40.744162
    9.481200     40.572501
    9.495900     40.381765
    9.510700     40.259907
    9.525500     40.032085
    9.540200     39.878437
    9.555000     39.407958
    9.569800     39.238415
    9.584600     39.172718
    9.599300     39.150465
    9.614100     38.961849
    9.628900     38.721311
    9.643600     38.488191
    9.658400     38.568724
    9.673200     38.153345
    9.688000     37.906450
    9.702700     38.069634
    9.717500     37.931881
    9.732300     37.531338
    9.747100     37.302456
    9.761800     37.236758
    9.776600     37.147749
    9.791400     37.087349
    9.806200     36.755682
    9.820900     36.649718
    9.835700     36.536337
    9.850500     36.434612
    9.865300     36.290501
    9.880000     36.057380
    9.894800     35.933403
    9.909600     35.923866
    9.924400     35.514846
    9.939100     35.538158
    9.953900     35.477758
    9.968700     35.345303
    9.983500     34.983967
    9.998200     34.843035
   10.013000     34.975489
   10.028000     34.808066
   10.043000     34.424477
   10.057000     34.215729
   10.072000     34.337587
   10.087000     34.109764
   10.102000     34.140495
   10.116000     33.943402
   10.131000     33.633987
   10.146000     33.602198
   10.161000     33.567230
   10.176000     33.432656
   10.190000     33.327752
   10.205000     33.001383
   10.220000     32.802171
   10.235000     32.958997
   10.249000     32.792634
   10.264000     32.689850
   10.279000     32.295664
   10.294000     32.114465
   10.309000     32.268113
   10.323000     32.267054
   10.338000     32.049828
   10.353000     32.024396
   10.368000     31.787037
   10.382000     31.576169
   10.397000     31.596302
   10.412000     31.675775
   10.427000     31.601601
   10.442000     31.639748
   10.456000     31.633389
   10.471000     31.515770
   10.486000     31.389673
   10.501000     31.373778
   10.516000     31.441595
   10.530000     31.487159
   10.545000     31.587825
   10.560000     31.741472
   10.575000     31.787037
   10.589000     31.684252
   10.604000     31.743592
   10.619000     31.589945
   10.634000     31.605839
   10.649000     31.515770
   10.663000     31.421462
   10.678000     31.338810
   10.693000     31.036813
   10.708000     30.719981
   10.722000     30.448714
   10.737000     30.359705
   10.752000     30.226190
   10.767000     29.937968
   10.782000     29.877569
   10.796000     29.719682
   10.811000     29.699550
   10.826000     29.530007
   10.841000     29.321258
   10.856000     29.043633
   10.870000     28.882568
   10.885000     28.768127
   10.900000     28.736338
   10.915000     28.620837
   10.930000     28.786141
   10.944000     28.727860
   10.959000     28.660044
   10.974000     28.644149
   10.989000     28.430103
   11.003000     28.404671
   11.018000     28.408910
   11.033000     28.360166
   11.048000     28.489442
   11.063000     28.460832
   11.077000     28.262680
   11.092000     28.274335
   11.107000     28.358047
   11.122000     28.366524
   11.137000     28.543483
   11.151000     28.468250
   11.166000     28.198041
   11.181000     28.426924
   11.196000     28.418446
   11.211000     28.436460
   11.225000     28.309303
   11.240000     28.115390
   11.255000     28.017903
   11.270000     28.124926
   11.284000     28.006247
   11.299000     28.046513
   11.314000     28.035917
   11.329000     28.062408
   11.344000     28.092078
   11.358000     27.962802
   11.373000     27.936310
   11.388000     28.127046
   11.403000     28.058169
   11.418000     28.104793
   11.432000     28.021082
   11.447000     28.024261
   11.462000     27.834585
   11.477000     27.798558
   11.492000     27.903462
   11.506000     27.808094
   11.521000     27.750874
   11.536000     27.751934
   11.551000     27.836705
   11.566000     27.732861
   11.580000     27.689415
   11.595000     27.676700
   11.610000     27.733919
   11.625000     27.740277
   11.640000     27.771007
   11.654000     27.754053
   11.669000     27.714847
   11.684000     27.708489
   11.699000     27.561199
   11.714000     27.527291
   11.728000     27.408611
   11.743000     27.591928
   11.758000     27.647029
   11.773000     27.636433
   11.788000     27.633254
   11.802000     27.558020
   11.817000     27.599346
   11.832000     27.687296
   11.847000     27.630075
   11.862000     27.730741
   11.876000     27.846241
   11.891000     27.814452
   11.906000     27.901342
   11.921000     28.022142
   11.936000     27.978696
   11.950000     27.864255
   11.965000     27.980816
   11.980000     28.353809
   11.995000     28.477786
   12.010000     28.558319
   12.024000     28.734219
   12.039000     28.731039
   12.054000     28.845481
   12.069000     29.074363
   12.084000     29.230129
   12.098000     29.232249
   12.113000     29.253442
   12.128000     29.241785
   12.143000     29.345630
   12.158000     29.453713
   12.172000     29.262978
   12.187000     29.299006
   12.202000     29.311722
   12.217000     29.498218
   12.232000     29.470667
   12.246000     29.417686
   12.261000     29.439938
   12.276000     29.371061
   12.291000     29.234368
   12.306000     29.247083
   12.320000     29.351987
   12.335000     29.406029
   12.350000     29.264038
   12.365000     29.346690
   12.380000     29.428282
   12.394000     29.657164
   12.409000     29.845780
   12.424000     29.891344
   12.439000     30.118107
   12.454000     30.348048
   12.468000     30.397852
   12.483000     30.657462
   12.498000     30.938267
   12.513000     31.110988
   12.528000     31.020919
   12.543000     30.930849
   12.557000     30.939326
   12.572000     30.956281
   12.587000     30.913895
   12.602000     30.784619
   12.617000     30.693490
   12.631000     30.628852
   12.646000     30.729518
   12.661000     30.583287
   12.676000     30.609779
   12.691000     30.781441
   12.705000     30.768724
   12.720000     30.835482
   12.735000     31.015620
   12.750000     31.081318
   12.765000     31.126883
   12.779000     31.193639
   12.794000     31.171387
   12.809000     31.369540
   12.824000     31.456430
   12.839000     31.674716
   12.854000     31.807171
   12.868000     32.175925
   12.883000     32.457788
   12.898000     32.661239
   12.913000     32.748130
   12.928000     32.809588
   12.942000     32.914493
   12.957000     32.888002
   12.972000     32.779919
   12.987000     32.652762
   13.002000     32.772501
   13.017000     32.756606
   13.031000     32.695147
   13.046000     32.814887
   13.061000     32.946282
   13.076000     33.029993
   13.091000     32.968535
   13.105000     32.805349
   13.120000     33.036351
   13.135000     33.188939
   13.150000     33.148673
   13.165000     33.143375
   13.179000     33.173044
   13.194000     33.150792
   13.209000     33.241921
   13.224000     33.410404
   13.239000     33.585244
   13.254000     33.714520
   13.268000     33.977310
   13.283000     34.073737
   13.298000     33.953998
   13.313000     34.132017
   13.328000     34.268711
   13.343000     34.195596
   13.357000     34.482758
   13.372000     34.361959
   13.387000     34.391629
   13.402000     34.510309
   13.417000     34.306858
   13.431000     34.420239
   13.446000     34.717997
   13.461000     34.690447
   13.476000     34.660777
   13.491000     34.677732
   13.506000     34.702103
   13.520000     34.734951
   13.535000     34.875884
   13.550000     34.787934
   13.565000     34.747668
   13.580000     34.764622
   13.595000     34.881181
   13.609000     35.165165
   13.624000     34.997742
   13.639000     35.015756
   13.654000     35.106885
   13.669000     34.982907
   13.683000     34.958535
   13.698000     35.017875
   13.713000     35.074036
   13.728000     35.117482
   13.743000     35.163046
   13.758000     35.189537
   13.772000     35.350602
   13.787000     35.259473
   13.802000     35.354841
   13.817000     35.351661
   13.832000     35.468222
   13.847000     35.700283
   13.861000     35.700283
   13.876000     35.646241
   13.891000     35.556172
   13.906000     35.647301
   13.921000     35.619750
   13.936000     35.663195
   13.950000     35.598557
   13.965000     35.635644
   13.980000     35.658956
   13.995000     35.568887
   14.010000     35.432193
   14.025000     35.390868
   14.039000     35.511667
   14.054000     35.540277
   14.069000     35.523323
   14.084000     35.457625
   14.099000     35.526501
   14.114000     35.712998
   14.128000     35.752205
   14.143000     35.616571
   14.158000     35.573126
   14.173000     35.709819
   14.188000     35.555112
   14.203000     35.537098
   14.217000     35.628227
   14.232000     35.682269
   14.247000     35.642002
   14.262000     35.679090
   14.277000     35.633526
   14.292000     35.661076
   14.306000     35.616571
   14.321000     35.661076
   14.336000     35.613392
   14.351000     35.444910
   14.366000     35.313514
   14.381000     35.474579
   14.395000     35.569947
   14.410000     35.411001
   14.425000     35.595379
   14.440000     35.586901
   14.455000     35.732071
   14.470000     35.711938
   14.484000     35.529680
   14.499000     35.353781
   14.514000     35.447029
   14.529000     35.492593
   14.544000     35.445969
   14.559000     35.274308
   14.573000     35.127018
   14.588000     35.153509
   14.603000     35.239340
   14.618000     35.244638
   14.633000     35.255234
   14.648000     35.252055
   14.662000     35.047545
   14.677000     34.969132
   14.692000     35.025293
   14.707000     34.939462
   14.722000     34.973370
   14.737000     34.881181
   14.752000     34.829259
   14.766000     34.744489
   14.781000     34.889659
   14.796000     34.691507
   14.811000     34.652300
   14.826000     34.756144
   14.841000     34.656539
   14.855000     34.510309
   14.870000     34.405404
   14.885000     34.416001
   14.900000     34.396927
   14.915000     34.311097
   14.930000     34.427656
   14.945000     34.384212
   14.959000     34.250697
   14.974000     34.207252
   14.989000     34.109764
   15.004000     33.942342
   15.019000     33.927507
   15.034000     33.822603
   15.048000     33.787635
   15.063000     33.730414
   15.078000     33.808828
   15.093000     33.696506
   15.108000     33.752667
   15.123000     33.612795
   15.138000     33.560872
   15.152000     33.607496
   15.167000     33.407225
   15.182000     33.453849
   15.197000     33.319274
   15.212000     33.157150
   15.227000     33.139136
   15.242000     33.224967
   15.256000     33.238742
   15.271000     33.033172
   15.286000     32.947342
   15.301000     32.735413
   15.316000     32.694088
   15.331000     32.828662
   15.345000     32.780978
   15.360000     32.713161
   15.375000     32.714221
   15.390000     32.660179
   15.405000     32.357123
   15.420000     32.503353
   15.435000     32.510771
   15.449000     32.240562
   15.464000     31.993667
   15.479000     32.009562
   15.494000     32.073139
   15.509000     32.001084
   15.524000     31.813528
   15.539000     31.753129
   15.553000     31.784918
   15.568000     31.592064
   15.583000     31.564513
   15.598000     31.580408
   15.613000     31.544380
   15.628000     31.591005
   15.643000     31.470205
   15.657000     31.499876
   15.672000     31.133240
   15.687000     31.220131
   15.702000     31.243442
   15.717000     31.168209
   15.732000     30.918133
   15.747000     30.851377
   15.761000     30.766605
   15.776000     30.525008
   15.791000     30.713623
   15.806000     30.658522
   15.821000     30.616137
   15.836000     30.478384
   15.851000     30.230429
   15.866000     30.167910
   15.880000     30.083139
   15.895000     29.988831
   15.910000     29.931610
   15.925000     29.832004
   15.940000     29.781141
   15.955000     29.752532
   15.970000     29.660343
   15.984000     29.734518
   15.999000     29.665641
   16.014000     29.551200
   16.029000     29.564975
   16.044000     29.510934
   16.059000     29.430401
   16.074000     29.355167
   16.088000     29.255561
   16.103000     29.166552
   16.118000     29.159134
   16.133000     29.191982
   16.148000     29.113569
   16.163000     28.984293
   16.178000     29.086019
   16.193000     28.982174
   16.207000     28.896343
   16.222000     28.578452
   16.237000     28.758591
   16.252000     28.714085
   16.267000     28.573154
   16.282000     28.576333
   16.297000     28.397253
   16.312000     28.451295
   16.326000     28.394075
   16.341000     28.291290
   16.356000     28.316721
   16.371000     28.171551
   16.386000     28.071944
   16.401000     28.283873
   16.416000     28.098436
   16.430000     28.175789
   16.445000     28.078303
   16.460000     28.047572
   16.475000     28.041215
   16.490000     27.794319
   16.505000     27.714847
   16.520000     27.521992
   16.535000     27.514574
   16.549000     27.328079
   16.564000     27.145821
   16.579000     27.155357
   16.594000     27.045155
   16.609000     26.924356
   16.624000     27.019723
   16.639000     27.038797
   16.654000     26.886209
   16.668000     26.804617
   16.683000     26.817332
   16.698000     26.822631
   16.713000     26.773888
   16.728000     26.713488
   16.743000     26.721965
   16.758000     26.563019
   16.773000     26.550304
   16.788000     26.579973
   16.802000     26.579973
   16.817000     26.592689
   16.832000     26.280096
   16.847000     26.159297
   16.862000     26.162476
   16.877000     26.106315
   16.892000     26.060751
   16.907000     26.026842
   16.921000     25.909222
   16.936000     25.929356
   16.951000     25.759813
   16.966000     25.718487
   16.981000     25.685638
   16.996000     25.749217
   17.011000     25.734382
   17.026000     25.646432
   17.041000     25.710011
   17.055000     25.557422
   17.070000     25.590271
   17.085000     25.590271
   17.100000     25.472652
   17.115000     25.431325
   17.130000     25.298870
   17.145000     25.149461
   17.160000     25.186549
   17.175000     25.268141
   17.189000     25.183369
   17.204000     25.145222
   17.219000     25.131447
   17.234000     25.002171
   17.249000     24.931176
   17.264000     25.013828
   17.279000     24.846405
   17.294000     24.816735
   17.309000     24.894088
   17.323000     24.748918
   17.338000     24.698056
   17.353000     24.800840
   17.368000     24.773290
   17.383000     24.743620
   17.398000     24.517917
   17.413000     24.479770
   17.428000     24.512619
   17.443000     24.589973
   17.457000     24.626000
   17.472000     24.600569
   17.487000     24.494605
   17.502000     24.424669
   17.517000     24.397118
   17.532000     24.345196
   17.547000     24.457518
   17.562000     24.563481
   17.577000     24.488247
   17.591000     24.282677
   17.606000     24.473412
   17.621000     24.321883
   17.636000     24.371686
   17.651000     24.487187
   17.666000     24.414072
   17.681000     24.388641
   17.696000     24.350494
   17.711000     24.313407
   17.726000     24.264663
   17.740000     24.234993
   17.755000     24.113135
   17.770000     24.191548
   17.785000     24.262543
   17.800000     24.122672
   17.815000     24.109956
   17.830000     24.221218
   17.845000     24.141745
   17.860000     24.190488
   17.875000     24.185191
   17.889000     24.241352
   17.904000     24.280557
   17.919000     24.238172
   17.934000     24.170355
   17.949000     24.176713
   17.964000     24.134327
   17.979000     24.207442
   17.994000     24.102538
   18.009000     24.114195
   18.024000     24.133268
   18.038000     24.312347
   18.053000     24.198966
   18.068000     24.198966
   18.083000     24.205324
   18.098000     24.245589
   18.113000     24.256186
   18.128000     24.189428
   18.143000     24.308108
   18.158000     24.264663
   18.173000     24.275260
   18.188000     24.352614
   18.202000     24.404536
   18.217000     24.356851
   18.232000     24.477651
   18.247000     24.416191
   18.262000     24.399237
   18.277000     24.506261
   18.292000     24.308108
   18.307000     24.452219
   18.322000     24.449040
   18.337000     24.409833
   18.352000     24.352614
   18.366000     24.541229
   18.381000     24.538049
   18.396000     24.535931
   18.411000     24.496724
   18.426000     24.553945
   18.441000     24.598449
   18.456000     24.629178
   18.471000     24.488247
   18.486000     24.528513
   18.501000     24.475531
   18.516000     24.507320
   18.530000     24.646133
   18.545000     24.556063
   18.560000     24.600569
   18.575000     24.540169
   18.590000     24.623881
   18.605000     24.695936
   18.620000     24.639775
   18.635000     24.622821
   18.650000     24.775409
   18.665000     24.716069
   18.680000     24.767992
   18.695000     24.876075
   18.710000     24.789184
   18.724000     24.717129
   18.739000     24.802960
   18.754000     24.810377
   18.769000     24.772230
   18.784000     24.835808
   18.799000     24.901506
   18.814000     24.909983
   18.829000     24.935415
   18.844000     24.992635
   18.859000     25.003231
   18.874000     24.934355
   18.889000     24.980978
   18.903000     24.912102
   18.918000     24.876075
   18.933000     24.848524
   18.948000     25.091181
   18.963000     24.988396
   18.978000     24.976741
   18.993000     25.060452
   19.008000     24.978859
   19.023000     25.081645
   19.038000     25.083764
   19.053000     25.130388
   19.068000     25.029723
   19.083000     25.054094
   19.098000     25.120851
   19.112000     25.156879
   19.127000     24.998992
   19.142000     25.130388
   19.157000     25.215159
   19.172000     25.113434
   19.187000     25.268141
   19.202000     25.277677
   19.217000     25.222576
   19.232000     25.269201
   19.247000     25.134626
   19.262000     25.245889
   19.277000     25.347613
   19.292000     25.132507
   19.307000     25.225755
   19.321000     25.226815
   19.336000     25.221517
   19.351000     25.273439
   19.366000     25.289334
   19.381000     25.266022
   19.396000     25.221517
   19.411000     25.113434
   19.426000     25.257544
   19.441000     25.501261
   19.456000     25.344435
   19.471000     25.326421
   19.486000     25.350792
   19.501000     25.410132
   19.516000     25.245889
   19.531000     25.144163
   19.545000     25.272379
   19.560000     25.381523
   19.575000     25.393178
   19.590000     25.289334
   19.605000     25.262843
   19.620000     25.134626
   19.635000     25.314765
   19.650000     25.321123
   19.665000     25.169594
   19.680000     25.226815
   19.695000     25.310526
   19.710000     25.112374
   19.725000     25.021245
   19.740000     25.184429
   19.755000     25.113434
   19.770000     25.089062
   19.785000     25.152640
   19.799000     25.273439
   19.814000     25.202443
   19.829000     25.164296
   19.844000     25.186549
   19.859000     25.010649
   19.874000     24.920580
   19.889000     24.932235
   19.904000     24.946011
   19.919000     24.879254
   19.934000     24.738322
   19.949000     24.926937
   19.964000     24.879254
   19.979000     24.882433
   19.994000     24.851703
   20.009000     24.959786
   20.024000     24.773290
   20.039000     24.819914
   20.054000     24.777528
   20.068000     24.762693
   20.083000     24.623881
   20.098000     24.726665
   20.113000     24.711831
   20.128000     24.637656
   20.143000     24.611165
   20.158000     24.635537
   20.173000     24.464934
   20.188000     24.347315
   20.203000     24.443743
   20.218000     24.540169
   20.233000     24.457518
   20.248000     24.575137
   20.263000     24.518976
   20.278000     24.406655
   20.293000     24.413012
   20.308000     24.231814
   20.323000     24.140685
   20.338000     24.173534
   20.353000     24.169296
   20.368000     24.047437
   20.382000     23.901207
   20.397000     23.803720
   20.412000     23.855643
   20.427000     23.901207
   20.442000     23.893790
   20.457000     23.798423
   20.472000     23.745441
   20.487000     23.777230
   20.502000     23.614045
   20.517000     23.582255
   20.532000     23.520797
   20.547000     23.403177
   20.562000     23.443443
   20.577000     23.448742
   20.592000     23.209263
   20.607000     23.312048
   20.622000     23.331121
   20.637000     23.154162
   20.652000     23.043960
   20.667000     23.132969
   20.682000     23.077868
   20.697000     23.060914
   20.712000     23.003693
   20.727000     23.002634
   20.742000     22.885013
   20.757000     22.820376
   20.771000     22.835211
   20.786000     22.860642
   20.801000     22.710173
   20.816000     22.641297
   20.831000     22.634939
   20.846000     22.577718
   20.861000     22.461158
   20.876000     22.544870
   20.891000     22.468576
   20.906000     22.374268
   20.921000     22.394401
   20.936000     22.225918
   20.951000     22.105120
   20.966000     22.117835
   20.981000     22.127373
   20.996000     22.039422
   21.011000     21.958890
   21.026000     21.966307
   21.041000     21.935578
   21.056000     21.934518
   21.071000     21.905908
   21.086000     21.778752
   21.101000     21.774513
   21.116000     21.630402
   21.131000     21.521259
   21.146000     21.584837
   21.161000     21.632521
   21.176000     21.508543
   21.191000     21.387745
   21.206000     21.388804
   21.221000     21.408938
   21.236000     21.159922
   21.251000     21.065614
   21.266000     21.134491
   21.281000     21.212904
   21.296000     21.158862
   21.310000     21.030646
   21.325000     21.174757
   21.340000     20.971307
   21.355000     20.863223
   21.370000     20.899251
   21.385000     20.784810
   21.400000     20.897132
   21.415000     20.820838
   21.430000     20.720172
   21.445000     20.761498
   21.460000     20.756200
   21.475000     20.627983
   21.490000     20.511424
   21.505000     20.542153
   21.520000     20.445726
   21.535000     20.352477
   21.550000     20.349298
   21.565000     20.300555
   21.580000     20.225321
   21.595000     20.234858
   21.610000     20.136311
   21.625000     20.025049
   21.640000     20.058958
   21.655000     20.000677
   21.670000     20.005976
   21.685000     19.967829
   21.700000     19.824778
   21.715000     19.766497
   21.730000     19.723053
   21.745000     19.752722
   21.760000     19.742125
   21.775000     19.734708
   21.790000     19.569405
   21.805000     19.638281
   21.820000     19.497350
   21.835000     19.462382
   21.850000     19.370193
   21.865000     19.392446
   21.880000     19.400922
   21.895000     19.333106
   21.910000     19.311913
   21.925000     19.267407
   21.940000     19.122237
   21.955000     19.079852
   21.970000     19.123297
   21.985000     19.095747
   22.000000     19.072434
