# Supplementary material for: Changing the game of time resolved X-ray diffraction on the mechanochemistry playground by downsizing
Source: Nat Commun. 2021 Oct 21;12:6134. doi: 10.1038/s41467-021-26264-1 (PMC8531352; doi:10.1038/s41467-021-26264-1)
Supplement: Supplementary file 3 — Source Data. [file 41467_2021_26264_MOESM3_ESM.zip › PXRD_raw_data/reactionIIIa_cocrystal_FormI_normalized/000068.xy]

    3.140900     20.226413
    3.155600     20.446016
    3.170400     20.487647
    3.185100     20.530319
    3.199800     20.884182
    3.214500     20.901875
    3.229300     20.916446
    3.244000     21.511769
    3.258700     21.504484
    3.273500     21.392080
    3.288200     21.605439
    3.302900     21.802146
    3.317600     22.294432
    3.332400     22.676396
    3.347100     22.608745
    3.361800     22.974058
    3.376500     23.470507
    3.391300     23.697396
    3.406000     24.196968
    3.420700     24.419693
    3.435400     24.045014
    3.450200     23.719252
    3.464900     23.622459
    3.479600     23.726537
    3.494400     23.817085
    3.509100     23.978405
    3.523800     23.923244
    3.538500     24.155336
    3.553300     24.304167
    3.568000     24.510241
    3.582700     24.663234
    3.597400     24.712151
    3.612200     25.029587
    3.626900     25.234620
    3.641600     25.735232
    3.656400     25.873655
    3.671100     25.676949
    3.685800     26.018322
    3.700500     26.588667
    3.715300     26.858228
    3.730000     26.798903
    3.744700     27.163175
    3.759500     27.416083
    3.774200     27.462918
    3.788900     27.652339
    3.803600     27.672114
    3.818400     27.878187
    3.833100     28.025977
    3.847800     28.174808
    3.862600     28.432920
    3.877300     28.445410
    3.892000     28.577588
    3.906700     28.900227
    3.921500     28.902309
    3.936200     28.981408
    3.950900     29.217664
    3.965700     29.611076
    3.980400     29.689135
    3.995100     29.968062
    4.009800     30.188706
    4.024600     30.515509
    4.039300     30.697645
    4.054000     30.972410
    4.068800     30.907882
    4.083500     31.392883
    4.098200     31.379353
    4.113000     32.027756
    4.127700     32.461758
    4.142400     32.528367
    4.157100     32.950922
    4.171900     33.055000
    4.186600     33.397414
    4.201300     33.716932
    4.216100     34.042694
    4.230800     34.265421
    4.245500     34.633855
    4.260300     34.938802
    4.275000     34.960658
    4.289700     35.351989
    4.304500     35.690241
    4.319200     35.947312
    4.333900     36.012881
    4.348600     36.154426
    4.363400     36.310543
    4.378100     36.597796
    4.392800     36.579062
    4.407600     37.107776
    4.422300     37.136917
    4.437000     37.447068
    4.451800     38.200589
    4.466500     38.145428
    4.481200     38.137102
    4.496000     38.310912
    4.510700     38.351501
    4.525400     38.838584
    4.540200     39.399561
    4.554900     39.583778
    4.569600     39.854380
    4.584400     39.984476
    4.599100     40.194713
    4.613800     40.426805
    4.628600     40.599574
    4.643300     41.099146
    4.658000     41.538353
    4.672700     41.748589
    4.687500     42.130554
    4.702200     42.385544
    4.716900     42.847647
    4.731700     43.058924
    4.746400     43.281651
    4.761100     43.634472
    4.775900     44.309936
    4.790600     44.640902
    4.805300     45.034315
    4.820100     45.431890
    4.834800     45.770142
    4.849500     45.568232
    4.864300     45.845078
    4.879000     46.385240
    4.893700     46.712043
    4.908500     47.083600
    4.923200     47.811101
    4.938000     48.400180
    4.952700     48.786307
    4.967400     48.874773
    4.982200     49.623089
    4.996900     49.848938
    5.011600     50.177822
    5.026400     50.605581
    5.041100     51.003156
    5.055800     51.622418
    5.070600     51.845144
    5.085300     52.042890
    5.100000     52.520606
    5.114800     52.812023
    5.129500     53.426080
    5.144200     53.943345
    5.159000     54.586543
    5.173700     54.941448
    5.188400     55.697050
    5.203200     56.460978
    5.217900     56.652481
    5.232700     56.956388
    5.247400     57.256130
    5.262100     57.700541
    5.276900     58.292741
    5.291600     58.789191
    5.306300     59.610363
    5.321100     59.796661
    5.335800     60.384698
    5.350500     61.065365
    5.365300     61.499368
    5.380000     61.768929
    5.394800     62.761828
    5.409500     63.417516
    5.424200     63.637119
    5.439000     64.349009
    5.453700     64.980759
    5.468400     65.871662
    5.483200     66.294216
    5.497900     66.530472
    5.512600     67.283993
    5.527400     67.653468
    5.542100     68.043758
    5.556900     68.684876
    5.571600     69.373869
    5.586300     69.977517
    5.601100     70.460437
    5.615800     71.054719
    5.630600     71.676062
    5.645300     72.297404
    5.660000     72.920828
    5.674800     73.468275
    5.689500     73.694123
    5.704200     74.404972
    5.719000     75.085639
    5.733700     75.446788
    5.748500     75.948441
    5.763200     76.446972
    5.777900     76.466747
    5.792700     77.705268
    5.807400     78.257919
    5.822200     78.269368
    5.836900     78.860528
    5.851600     79.483952
    5.866400     80.125069
    5.881100     80.642334
    5.895900     81.312593
    5.910600     81.594643
    5.925300     82.557360
    5.940100     82.710353
    5.954800     83.537769
    5.969600     84.609767
    5.984300     86.263558
    5.999000     87.996448
    6.013800     89.955185
    6.028500     90.178951
    6.043300     89.584669
    6.058000     88.589689
    6.072700     87.689419
    6.087500     87.200255
    6.102200     87.601993
    6.117000     87.958980
    6.131700     87.795577
    6.146500     87.651951
    6.161200     87.531221
    6.175900     88.001651
    6.190700     88.267049
    6.205400     88.371126
    6.220200     88.723949
    6.234900     89.110076
    6.249600     89.212072
    6.264400     89.317191
    6.279100     89.382759
    6.293900     89.284927
    6.308600     89.376514
    6.323400     89.464981
    6.338100     90.137320
    6.352800     89.940614
    6.367600     89.687706
    6.382300     89.854230
    6.397100     89.601322
    6.411800     89.310945
    6.426600     90.074874
    6.441300     90.410004
    6.456000     90.170625
    6.470800     90.033243
    6.485500     90.064467
    6.500300     89.791784
    6.515000     89.440002
    6.529800     89.408779
    6.544500     89.264110
    6.559300     89.377555
    6.574000     89.812599
    6.588700     89.731418
    6.603500     89.472266
    6.618200     89.510775
    6.633000     89.400452
    6.647700     88.870698
    6.662500     88.854046
    6.677200     88.792640
    6.692000     88.178582
    6.706700     88.350310
    6.721500     88.116136
    6.736200     87.635299
    6.750900     87.979795
    6.765700     87.641543
    6.780400     87.258538
    6.795200     87.431307
    6.809900     87.611361
    6.824700     87.326189
    6.839400     87.230437
    6.854200     86.333290
    6.868900     86.171970
    6.883700     85.494425
    6.898400     85.188438
    6.913200     85.127031
    6.927900     84.776291
    6.942700     84.595197
    6.957400     84.447406
    6.972200     84.376634
    6.986900     83.996751
    7.001600     83.556503
    7.016400     83.143316
    7.031100     82.957017
    7.045900     82.572972
    7.060600     82.478261
    7.075400     82.614602
    7.090100     82.226393
    7.104900     81.774697
    7.119600     81.257432
    7.134400     81.201230
    7.149100     81.001402
    7.163900     80.287430
    7.178600     80.279105
    7.193400     80.170863
    7.208100     79.593233
    7.222900     79.531828
    7.237600     79.637987
    7.252400     79.418384
    7.267100     78.541010
    7.281900     78.381772
    7.296600     78.268327
    7.311400     78.198596
    7.326100     78.242308
    7.340900     77.464850
    7.355600     77.057907
    7.370400     76.917402
    7.385100     76.732144
    7.399900     76.764409
    7.414600     76.496929
    7.429400     76.159718
    7.444100     75.512356
    7.458900     75.254244
    7.473600     75.329181
    7.488400     74.938890
    7.503200     73.993867
    7.517900     73.849199
    7.532700     73.575475
    7.547400     73.037394
    7.562200     73.032191
    7.576900     72.678327
    7.591700     72.225590
    7.606400     72.039292
    7.621200     71.304505
    7.635900     71.107799
    7.650700     70.639451
    7.665400     70.621757
    7.680200     70.421928
    7.694900     69.984803
    7.709700     69.446722
    7.724400     69.205263
    7.739200     69.199018
    7.754000     68.657815
    7.768700     68.373684
    7.783500     68.088511
    7.798200     68.102042
    7.813000     67.856419
    7.827700     67.420334
    7.842500     66.735505
    7.857200     66.462822
    7.872000     65.904967
    7.886700     65.620836
    7.901500     65.482412
    7.916300     65.150405
    7.931000     64.596713
    7.945800     64.420822
    7.960500     64.266788
    7.975300     64.103386
    7.990000     63.829662
    8.004800     63.382129
    8.019600     62.987676
    8.034300     62.730605
    8.049100     62.392352
    8.063800     61.938575
    8.078600     61.885495
    8.093300     61.658606
    8.108100     61.228766
    8.122900     61.228766
    8.137600     61.130934
    8.152400     60.756255
    8.167100     60.265010
    8.181900     60.007938
    8.196600     59.863270
    8.211400     59.523978
    8.226200     59.089975
    8.240900     58.709051
    8.255700     58.462388
    8.270400     58.193868
    8.285200     58.173053
    8.300000     58.048160
    8.314700     57.580852
    8.329500     57.262374
    8.344200     56.976162
    8.359000     56.735743
    8.373800     56.603565
    8.388500     56.313188
    8.403300     56.325677
    8.418000     56.114401
    8.432800     56.022812
    8.447600     55.461835
    8.462300     55.362962
    8.477100     55.069462
    8.491800     54.834248
    8.506600     55.035118
    8.521400     55.093400
    8.536100     54.912306
    8.550900     54.631297
    8.565600     54.540749
    8.580400     54.115073
    8.595200     53.464589
    8.609900     53.255393
    8.624700     53.120092
    8.639500     52.473771
    8.654200     51.925283
    8.669000     51.517300
    8.683700     51.456934
    8.698500     51.264391
    8.713300     50.893875
    8.728000     50.474443
    8.742800     50.445302
    8.757600     50.031073
    8.772300     49.668883
    8.787100     49.557521
    8.801800     49.533583
    8.816600     49.157864
    8.831400     48.796715
    8.846100     48.513624
    8.860900     48.381445
    8.875700     48.314836
    8.890400     48.125415
    8.905200     47.730962
    8.920000     47.536337
    8.934700     47.372936
    8.949500     46.998257
    8.964300     46.844221
    8.979000     47.028439
    8.993800     46.743266
    9.008600     46.416463
    9.023300     46.420627
    9.038100     45.943952
    9.052900     45.648371
    9.067600     45.629638
    9.082400     45.403790
    9.097200     45.345506
    9.111900     45.224777
    9.126700     45.094679
    9.141500     44.831364
    9.156200     44.645065
    9.171000     44.483745
    9.185800     44.249571
    9.200500     43.998744
    9.215300     43.530396
    9.230100     43.558496
    9.244800     43.637595
    9.259600     43.451297
    9.274400     43.127615
    9.289100     42.705062
    9.303900     42.548946
    9.318700     42.486499
    9.333400     42.348075
    9.348200     42.102453
    9.363000     41.675735
    9.377800     41.504007
    9.392500     41.432194
    9.407300     41.331239
    9.422100     41.152226
    9.436800     41.031496
    9.451600     40.839994
    9.466400     40.715101
    9.481200     40.155163
    9.495900     40.199917
    9.510700     39.883521
    9.525500     39.774240
    9.540200     39.693059
    9.555000     39.417255
    9.569800     39.154979
    9.584600     38.996782
    9.599300     38.945783
    9.614100     38.716814
    9.628900     38.565901
    9.643600     38.243261
    9.658400     38.303625
    9.673200     38.001801
    9.688000     37.917498
    9.702700     37.919580
    9.717500     37.599022
    9.732300     37.385662
    9.747100     37.303442
    9.761800     37.102572
    9.776600     36.868397
    9.791400     36.647754
    9.806200     36.425027
    9.820900     36.523902
    9.835700     36.417742
    9.850500     36.260585
    9.865300     36.032655
    9.880000     35.867173
    9.894800     35.814093
    9.909600     35.746443
    9.924400     35.715219
    9.939100     35.417558
    9.953900     35.182342
    9.968700     35.152160
    9.983500     34.923190
    9.998200     34.857621
   10.013000     34.627610
   10.028000     34.415292
   10.043000     34.398640
   10.057000     34.360131
   10.072000     34.220668
   10.087000     34.186322
   10.102000     33.975044
   10.116000     33.503573
   10.131000     33.430719
   10.146000     33.362029
   10.161000     33.389088
   10.176000     33.317275
   10.190000     32.982145
   10.205000     32.942596
   10.220000     32.841641
   10.235000     32.737564
   10.249000     32.550224
   10.264000     32.351436
   10.279000     32.258807
   10.294000     32.400353
   10.309000     32.297316
   10.323000     31.981961
   10.338000     31.824805
   10.353000     31.711360
   10.368000     31.503205
   10.382000     31.483430
   10.397000     31.572937
   10.412000     31.531306
   10.427000     31.580222
   10.442000     31.291928
   10.456000     31.145179
   10.471000     31.138933
   10.486000     31.164953
   10.501000     31.340844
   10.516000     31.275275
   10.530000     31.271112
   10.545000     31.270072
   10.560000     31.195135
   10.575000     31.312743
   10.589000     31.341884
   10.604000     31.283601
   10.619000     31.154545
   10.634000     30.960961
   10.649000     30.767377
   10.663000     30.766336
   10.678000     30.686196
   10.693000     30.540488
   10.708000     30.257397
   10.722000     30.164768
   10.737000     30.066936
   10.752000     29.948288
   10.767000     29.611076
   10.782000     29.473695
   10.796000     29.502836
   10.811000     29.485143
   10.826000     29.303008
   10.841000     29.110464
   10.856000     28.941859
   10.870000     28.808640
   10.885000     28.883575
   10.900000     28.723296
   10.915000     28.644197
   10.930000     28.702481
   10.944000     28.432920
   10.959000     28.324679
   10.974000     28.355903
   10.989000     28.243499
   11.003000     28.039508
   11.018000     28.187297
   11.033000     28.215398
   11.048000     28.258070
   11.063000     28.273682
   11.077000     28.263274
   11.092000     28.153992
   11.107000     28.168563
   11.122000     28.210194
   11.137000     28.171686
   11.151000     28.088423
   11.166000     28.111320
   11.181000     28.022855
   11.196000     28.088423
   11.211000     27.963530
   11.225000     27.899003
   11.240000     27.836557
   11.255000     27.808455
   11.270000     27.633605
   11.284000     27.766824
   11.299000     27.818863
   11.314000     27.794925
   11.329000     27.633605
   11.344000     27.688766
   11.358000     27.688766
   11.373000     27.895880
   11.388000     27.893798
   11.403000     27.863616
   11.418000     27.700215
   11.432000     27.651298
   11.447000     27.713744
   11.462000     27.724152
   11.477000     27.564914
   11.492000     27.617994
   11.506000     27.535772
   11.521000     27.664829
   11.536000     27.647135
   11.551000     27.493101
   11.566000     27.449388
   11.580000     27.398390
   11.595000     27.379656
   11.610000     27.315128
   11.625000     27.274538
   11.640000     27.330739
   11.654000     27.385900
   11.669000     27.371330
   11.684000     27.351555
   11.699000     27.277660
   11.714000     27.318250
   11.728000     27.289109
   11.743000     27.241233
   11.758000     27.297435
   11.773000     27.203766
   11.788000     27.243315
   11.802000     27.285986
   11.817000     27.372371
   11.832000     27.525364
   11.847000     27.655462
   11.862000     27.611748
   11.876000     27.386941
   11.891000     27.474367
   11.906000     27.517038
   11.921000     27.712703
   11.936000     27.885472
   11.950000     27.971857
   11.965000     27.931266
   11.980000     28.057200
   11.995000     27.980183
   12.010000     28.038467
   12.024000     28.139422
   12.039000     28.394411
   12.054000     28.719132
   12.069000     28.877330
   12.084000     28.852352
   12.098000     28.835700
   12.113000     28.847148
   12.128000     29.087567
   12.143000     29.160421
   12.158000     29.136483
   12.172000     29.141687
   12.187000     29.122954
   12.202000     29.206215
   12.217000     29.182277
   12.232000     29.036569
   12.246000     28.966838
   12.261000     28.939777
   12.276000     28.990775
   12.291000     29.018876
   12.306000     29.113587
   12.320000     28.994938
   12.335000     29.031365
   12.350000     29.039691
   12.365000     29.209338
   12.380000     29.425819
   12.394000     29.436227
   12.409000     29.482021
   12.424000     29.496592
   12.439000     29.622525
   12.454000     29.923309
   12.468000     30.023223
   12.483000     30.155401
   12.498000     30.433289
   12.513000     30.568590
   12.528000     30.543611
   12.543000     30.673707
   12.557000     30.700768
   12.572000     30.485327
   12.587000     30.533203
   12.602000     30.582120
   12.617000     30.469716
   12.631000     30.371883
   12.646000     30.481164
   12.661000     30.517591
   12.676000     30.500939
   12.691000     30.572752
   12.705000     30.638322
   12.720000     30.559223
   12.735000     30.672667
   12.750000     30.709094
   12.765000     30.876658
   12.779000     30.838150
   12.794000     30.927657
   12.809000     31.018204
   12.824000     31.226359
   12.839000     31.396005
   12.854000     31.396005
   12.868000     31.589589
   12.883000     31.563570
   12.898000     31.593752
   12.913000     31.689504
   12.928000     32.030877
   12.942000     32.041285
   12.957000     31.964268
   12.972000     32.029836
   12.987000     32.068345
   13.002000     32.281704
   13.017000     32.404515
   13.031000     32.216135
   13.046000     32.454473
   13.061000     32.582488
   13.076000     32.585610
   13.091000     32.593937
   13.105000     32.638690
   13.120000     32.652220
   13.135000     32.560631
   13.150000     32.695932
   13.165000     32.892639
   13.179000     32.903046
   13.194000     33.036265
   13.209000     32.966534
   13.224000     32.991512
   13.239000     33.046673
   13.254000     33.163240
   13.268000     33.105997
   13.283000     33.231931
   13.298000     33.406782
   13.313000     33.382844
   13.328000     33.548327
   13.343000     33.613895
   13.357000     33.592039
   13.372000     33.714850
   13.387000     33.961514
   13.402000     33.955270
   13.417000     34.022920
   13.431000     34.151976
   13.446000     34.150936
   13.461000     34.285195
   13.476000     34.417373
   13.491000     34.329949
   13.506000     34.470453
   13.520000     34.498554
   13.535000     34.486065
   13.550000     34.593265
   13.565000     34.631773
   13.580000     34.666119
   13.595000     34.656752
   13.609000     34.792052
   13.624000     34.690056
   13.639000     34.693179
   13.654000     34.787889
   13.669000     34.864907
   13.683000     34.666119
   13.698000     34.834724
   13.713000     34.930476
   13.728000     34.855539
   13.743000     34.861784
   13.758000     35.064735
   13.772000     35.123019
   13.787000     35.028308
   13.802000     35.086592
   13.817000     35.318684
   13.832000     35.493535
   13.847000     35.550777
   13.861000     35.433169
   13.876000     35.460230
   13.891000     35.538288
   13.906000     35.521635
   13.921000     35.577837
   13.936000     35.476882
   13.950000     35.482086
   13.965000     35.468556
   13.980000     35.424843
   13.995000     35.391539
   14.010000     35.339500
   14.025000     35.297869
   14.039000     35.424843
   14.054000     35.388416
   14.069000     35.249993
   14.084000     35.384254
   14.099000     35.400905
   14.114000     35.274972
   14.128000     35.246871
   14.143000     35.362397
   14.158000     35.245830
   14.173000     35.214607
   14.188000     35.312440
   14.203000     35.388416
   14.217000     35.448781
   14.232000     35.363437
   14.247000     35.359275
   14.262000     35.445659
   14.277000     35.522676
   14.292000     35.690241
   14.306000     35.651732
   14.321000     35.221892
   14.336000     35.225015
   14.351000     35.311399
   14.366000     35.212526
   14.381000     35.292665
   14.395000     35.271850
   14.410000     35.153201
   14.425000     35.069939
   14.440000     35.197954
   14.455000     35.268727
   14.470000     35.240626
   14.484000     35.269768
   14.499000     35.278094
   14.514000     35.280176
   14.529000     35.197954
   14.544000     35.041838
   14.559000     34.987718
   14.573000     35.094918
   14.588000     35.152160
   14.603000     35.039757
   14.618000     34.827439
   14.633000     34.985637
   14.648000     35.114692
   14.662000     35.023105
   14.677000     34.925271
   14.692000     34.741055
   14.707000     34.681731
   14.722000     34.732728
   14.737000     34.856580
   14.752000     34.672364
   14.766000     34.463168
   14.781000     34.488146
   14.796000     34.552674
   14.811000     34.466290
   14.826000     34.710872
   14.841000     34.633855
   14.855000     34.285195
   14.870000     34.396558
   14.885000     34.416333
   14.900000     34.235238
   14.915000     34.128038
   14.930000     34.044776
   14.945000     34.176954
   14.959000     34.195689
   14.974000     34.081203
   14.989000     34.185281
   15.004000     34.017717
   15.019000     33.857437
   15.034000     33.879293
   15.048000     33.799154
   15.063000     33.753359
   15.078000     33.705484
   15.093000     33.733585
   15.108000     33.764808
   15.123000     33.559775
   15.138000     33.498369
   15.152000     33.505655
   15.167000     33.344335
   15.182000     33.349539
   15.197000     33.383885
   15.212000     33.281889
   15.227000     33.261073
   15.242000     33.136181
   15.256000     32.961330
   15.271000     32.817703
   15.286000     32.885354
   15.301000     32.869742
   15.316000     32.949881
   15.331000     32.796888
   15.345000     32.633486
   15.360000     32.683444
   15.375000     32.585610
   15.390000     32.362885
   15.405000     32.291071
   15.420000     32.410760
   15.435000     32.203646
   15.449000     32.239032
   15.464000     32.050653
   15.479000     31.865394
   15.494000     31.704074
   15.509000     31.605201
   15.524000     31.728012
   15.539000     31.670769
   15.553000     31.723849
   15.568000     31.591670
   15.583000     31.519858
   15.598000     31.524020
   15.613000     31.231563
   15.628000     31.207625
   15.643000     31.252378
   15.657000     31.143097
   15.672000     31.107710
   15.687000     31.063998
   15.702000     30.938064
   15.717000     30.903719
   15.732000     30.848558
   15.747000     30.656014
   15.761000     30.605017
   15.776000     30.725746
   15.791000     30.628954
   15.806000     30.474920
   15.821000     30.284458
   15.836000     30.195992
   15.851000     30.244908
   15.866000     30.177258
   15.880000     30.146035
   15.895000     29.897290
   15.910000     29.776560
   15.925000     29.819232
   15.940000     29.883759
   15.955000     29.890004
   15.970000     29.764071
   15.984000     29.648544
   15.999000     29.605873
   16.014000     29.531977
   16.029000     29.457042
   16.044000     29.399799
   16.059000     29.397718
   16.074000     29.375861
   16.088000     29.230153
   16.103000     29.317578
   16.118000     29.358169
   16.133000     29.346720
   16.148000     29.176033
   16.163000     29.011591
   16.178000     28.918962
   16.193000     28.789905
   16.207000     28.770131
   16.222000     28.603607
   16.237000     28.653564
   16.252000     28.611933
   16.267000     28.646279
   16.282000     28.611933
   16.297000     28.542201
   16.312000     28.279926
   16.326000     28.260151
   16.341000     28.407941
   16.356000     28.231010
   16.371000     28.204990
   16.386000     28.112361
   16.401000     28.104035
   16.416000     27.935430
   16.430000     27.854249
   16.445000     27.950000
   16.460000     27.986427
   16.475000     27.891717
   16.490000     27.687726
   16.505000     27.565954
   16.520000     27.547221
   16.535000     27.444184
   16.549000     27.304721
   16.564000     27.224581
   16.579000     27.227703
   16.594000     27.013303
   16.609000     26.917552
   16.624000     27.060138
   16.639000     26.939408
   16.654000     26.846779
   16.668000     26.805149
   16.683000     26.738539
   16.698000     26.656318
   16.713000     26.629257
   16.728000     26.830127
   16.743000     26.633421
   16.758000     26.446082
   16.773000     26.366983
   16.788000     26.205662
   16.802000     26.277476
   16.817000     26.270190
   16.832000     26.237926
   16.847000     26.273313
   16.862000     26.169235
   16.877000     26.019363
   16.892000     25.878859
   16.907000     25.875737
   16.921000     25.989181
   16.936000     26.070362
   16.951000     25.903838
   16.966000     25.766456
   16.981000     25.809127
   16.996000     25.710254
   17.011000     25.656133
   17.026000     25.575994
   17.041000     25.424041
   17.055000     25.647807
   17.070000     25.451101
   17.085000     25.497936
   17.100000     25.534362
   17.115000     25.528118
   17.130000     25.317881
   17.145000     25.298107
   17.160000     25.319963
   17.175000     25.254394
   17.189000     25.084748
   17.204000     25.013975
   17.219000     25.039995
   17.234000     25.013975
   17.249000     24.965059
   17.264000     24.850574
   17.279000     24.934876
   17.294000     24.928632
   17.309000     24.812065
   17.323000     24.770434
   17.338000     24.715273
   17.353000     24.794372
   17.368000     24.725681
   17.383000     24.581014
   17.398000     24.440509
   17.413000     24.525853
   17.428000     24.589340
   17.443000     24.423857
   17.457000     24.367655
   17.472000     24.370777
   17.487000     24.301045
   17.502000     24.489425
   17.517000     24.335390
   17.532000     24.277108
   17.547000     24.237558
   17.562000     24.116828
   17.577000     24.186560
   17.591000     24.189682
   17.606000     24.082483
   17.621000     24.106420
   17.636000     24.182397
   17.651000     24.236517
   17.666000     24.236517
   17.681000     24.141807
   17.696000     24.154295
   17.711000     24.062708
   17.726000     24.111624
   17.740000     24.286474
   17.755000     24.054381
   17.770000     24.154295
   17.785000     24.059585
   17.800000     24.139725
   17.815000     24.115787
   17.830000     24.000261
   17.845000     24.090808
   17.860000     24.124113
   17.875000     24.077278
   17.889000     24.102257
   17.904000     24.171989
   17.919000     24.139725
   17.934000     23.998179
   17.949000     23.960712
   17.964000     24.027322
   17.979000     24.004425
   17.994000     23.994017
   18.009000     24.032525
   18.024000     24.013791
   18.038000     24.087686
   18.053000     24.080401
   18.068000     24.028362
   18.083000     24.004425
   18.098000     24.078319
   18.113000     24.124113
   18.128000     24.124113
   18.143000     24.253170
   18.158000     24.250047
   18.173000     24.315616
   18.188000     24.227150
   18.202000     24.235476
   18.217000     24.196968
   18.232000     24.104339
   18.247000     24.222987
   18.262000     24.367655
   18.277000     24.302085
   18.292000     24.227150
   18.307000     24.249006
   18.322000     24.333309
   18.337000     24.267740
   18.352000     24.309371
   18.366000     24.338513
   18.381000     24.524812
   18.396000     24.430101
   18.411000     24.443631
   18.426000     24.346839
   18.441000     24.221946
   18.456000     24.375981
   18.471000     24.474854
   18.486000     24.352043
   18.501000     24.400960
   18.516000     24.573728
   18.530000     24.589340
   18.545000     24.444672
   18.560000     24.647623
   18.575000     24.610155
   18.590000     24.532097
   18.605000     24.616400
   18.620000     24.732966
   18.635000     24.509200
   18.650000     24.577891
   18.665000     24.561238
   18.680000     24.506077
   18.695000     24.565402
   18.710000     24.608073
   18.724000     24.628889
   18.739000     24.547709
   18.754000     24.654908
   18.769000     24.701743
   18.784000     24.762108
   18.799000     24.781883
   18.814000     24.752741
   18.829000     24.649705
   18.844000     24.789168
   18.859000     24.890123
   18.874000     24.885961
   18.889000     24.899490
   18.903000     24.858900
   18.918000     24.845370
   18.933000     24.780842
   18.948000     24.908858
   18.963000     25.010854
   18.978000     24.986916
   18.993000     24.972345
   19.008000     25.018139
   19.023000     24.939040
   19.038000     25.045199
   19.053000     25.060810
   19.068000     25.123257
   19.083000     25.141991
   19.098000     25.072259
   19.112000     25.138868
   19.127000     25.004608
   19.142000     25.030628
   19.157000     25.020220
   19.172000     25.121175
   19.187000     25.222131
   19.202000     25.135747
   19.217000     25.185703
   19.232000     25.219008
   19.247000     25.162806
   19.262000     25.248150
   19.277000     25.236702
   19.292000     25.201315
   19.307000     25.120135
   19.321000     25.126379
   19.336000     25.132624
   19.351000     25.209641
   19.366000     25.181540
   19.381000     25.088912
   19.396000     25.217967
   19.411000     25.179459
   19.426000     25.239823
   19.441000     25.280414
   19.456000     25.264802
   19.471000     25.333493
   19.486000     25.200274
   19.501000     25.105563
   19.516000     25.223171
   19.531000     25.262720
   19.545000     25.173214
   19.560000     25.268966
   19.575000     25.297066
   19.590000     25.143032
   19.605000     25.172173
   19.620000     25.192988
   19.635000     25.208600
   19.650000     25.129501
   19.665000     25.039995
   19.680000     25.079545
   19.695000     25.146154
   19.710000     25.143032
   19.725000     25.002527
   19.740000     25.081626
   19.755000     25.079545
   19.770000     24.931755
   19.785000     25.006690
   19.799000     25.163847
   19.814000     24.982752
   19.829000     24.999405
   19.844000     25.044158
   19.859000     24.905735
   19.874000     24.830800
   19.889000     25.005649
   19.904000     24.858900
   19.919000     24.832880
   19.934000     24.809983
   19.949000     24.776679
   19.964000     24.763149
   19.979000     24.706947
   19.994000     24.599747
   20.009000     24.589340
   20.024000     24.666357
   20.039000     24.699661
   20.054000     24.607032
   20.068000     24.436345
   20.083000     24.559157
   20.098000     24.500874
   20.113000     24.328105
   20.128000     24.394715
   20.143000     24.367655
   20.158000     24.402000
   20.173000     24.541464
   20.188000     24.561238
   20.203000     24.439468
   20.218000     24.304167
   20.233000     24.373899
   20.248000     24.308331
   20.263000     24.329146
   20.278000     24.155336
   20.293000     24.184478
   20.308000     24.211538
   20.323000     24.181356
   20.338000     24.001302
   20.353000     24.067911
   20.368000     24.023158
   20.382000     24.054381
   20.397000     24.017954
   20.412000     23.902429
   20.427000     23.774413
   20.442000     23.862879
   20.457000     23.854553
   20.472000     23.807718
   20.487000     23.659928
   20.502000     23.354981
   20.517000     23.521504
   20.532000     23.589155
   20.547000     23.575625
   20.562000     23.444487
   20.577000     23.290453
   20.592000     23.314391
   20.607000     23.222803
   20.622000     23.150989
   20.637000     23.120807
   20.652000     23.064605
   20.667000     23.000077
   20.682000     22.962609
   20.697000     22.920978
   20.712000     22.887673
   20.727000     22.955324
   20.742000     22.882469
   20.757000     22.769025
   20.771000     22.680559
   20.786000     22.786718
   20.801000     22.754454
   20.816000     22.539013
   20.831000     22.450548
   20.846000     22.492179
   20.861000     22.459914
   20.876000     22.435976
   20.891000     22.311084
   20.906000     22.322533
   20.921000     22.274657
   20.936000     22.102929
   20.951000     21.982200
   20.966000     22.046727
   20.981000     22.066502
   20.996000     22.058176
   21.011000     21.913508
   21.026000     21.865633
   21.041000     21.947854
   21.056000     21.959303
   21.071000     21.804226
   21.086000     21.700150
   21.101000     21.810472
   21.116000     21.708476
   21.131000     21.628336
   21.146000     21.551319
   21.161000     21.436833
   21.176000     21.371265
   21.191000     21.434752
   21.206000     21.384795
   21.221000     21.220352
   21.236000     21.173517
   21.251000     21.082970
   21.266000     21.023645
   21.281000     21.012197
   21.296000     21.104826
   21.310000     21.025727
   21.325000     20.886264
   21.340000     20.838388
   21.355000     20.820694
   21.370000     20.716618
   21.385000     20.758248
   21.400000     20.656252
   21.415000     20.550093
   21.430000     20.543849
   21.445000     20.643763
   21.460000     20.506381
   21.475000     20.393977
   21.490000     20.391895
   21.505000     20.339857
   21.520000     20.315919
   21.535000     20.273248
   21.550000     20.150436
   21.565000     20.149395
   21.580000     20.162926
   21.595000     20.128580
   21.610000     20.069256
   21.625000     20.141069
   21.640000     20.044277
   21.655000     20.039074
   21.670000     19.982872
   21.685000     19.947485
   21.700000     19.770553
   21.715000     19.744534
   21.730000     19.712270
   21.745000     19.743493
   21.760000     19.717474
   21.775000     19.587377
   21.790000     19.423975
   21.805000     19.436465
   21.820000     19.605070
   21.835000     19.472892
   21.850000     19.412527
   21.865000     19.381304
   21.880000     19.262655
   21.895000     19.218943
   21.910000     19.227269
   21.925000     19.190842
   21.940000     19.072193
   21.955000     19.045134
   21.970000     19.138803
   21.985000     19.061786
   22.000000     19.048256
