# Supplementary material for: Changing the game of time resolved X-ray diffraction on the mechanochemistry playground by downsizing
Source: Nat Commun. 2021 Oct 21;12:6134. doi: 10.1038/s41467-021-26264-1 (PMC8531352; doi:10.1038/s41467-021-26264-1)
Supplement: Supplementary file 3 — Source Data. [file 41467_2021_26264_MOESM3_ESM.zip › PXRD_raw_data/reactionIIIa_cocrystal_FormI_normalized/000265.xy]

    3.140900     20.460369
    3.155600     20.572640
    3.170400     20.345938
    3.185100     20.514345
    3.199800     20.985021
    3.214500     21.294847
    3.229300     21.280813
    3.244000     21.255984
    3.258700     21.450300
    3.273500     21.540980
    3.288200     21.745012
    3.302900     22.099098
    3.317600     22.493128
    3.332400     22.563297
    3.347100     22.688522
    3.361800     22.802953
    3.376500     23.105222
    3.391300     23.392378
    3.406000     23.864133
    3.420700     24.139414
    3.435400     23.791804
    3.450200     23.724873
    3.464900     23.552148
    3.479600     23.662261
    3.494400     24.083278
    3.509100     24.137254
    3.523800     24.389865
    3.538500     24.374751
    3.553300     24.439524
    3.568000     24.616567
    3.582700     24.823837
    3.597400     24.908040
    3.612200     25.142298
    3.626900     25.449965
    3.641600     25.351727
    3.656400     25.401386
    3.671100     25.772745
    3.685800     26.099844
    3.700500     26.270409
    3.715300     26.836085
    3.730000     26.963469
    3.744700     26.873868
    3.759500     27.064945
    3.774200     27.582041
    3.788900     27.673802
    3.803600     27.779595
    3.818400     28.024649
    3.833100     27.834651
    3.847800     28.253510
    3.862600     28.705834
    3.877300     28.715550
    3.892000     28.874241
    3.906700     29.106340
    3.921500     29.314690
    3.936200     29.429120
    3.950900     29.645027
    3.965700     29.935421
    3.980400     29.944056
    3.995100     30.339165
    4.009800     30.723479
    4.024600     30.896204
    4.039300     30.877852
    4.054000     31.063532
    4.068800     31.331256
    4.083500     31.451083
    4.098200     31.586025
    4.113000     32.106359
    4.127700     32.266130
    4.142400     32.452889
    4.157100     32.661238
    4.171900     32.926804
    4.186600     33.820656
    4.201300     34.019290
    4.216100     34.382012
    4.230800     34.714509
    4.245500     34.703713
    4.260300     34.894790
    4.275000     35.343875
    4.289700     35.509044
    4.304500     35.958129
    4.319200     35.954891
    4.333900     35.955970
    4.348600     36.218297
    4.363400     36.719199
    4.378100     37.183398
    4.392800     37.312942
    4.407600     37.390668
    4.422300     37.667028
    4.437000     37.891571
    4.451800     38.308270
    4.466500     38.267248
    4.481200     38.449689
    4.496000     38.329861
    4.510700     38.219749
    4.525400     38.963546
    4.540200     39.317633
    4.554900     39.639333
    4.569600     40.157508
    4.584400     40.502959
    4.599100     40.624946
    4.613800     40.546140
    4.628600     40.866761
    4.643300     41.284540
    4.658000     41.652660
    4.672700     41.954929
    4.687500     42.136291
    4.702200     42.551910
    4.716900     42.792646
    4.731700     43.200709
    4.746400     43.640079
    4.761100     43.984449
    4.775900     44.131265
    4.790600     44.673191
    4.805300     45.103924
    4.820100     45.598349
    4.834800     45.739768
    4.849500     46.005333
    4.864300     46.416634
    4.879000     46.696233
    4.893700     47.030888
    4.908500     47.566336
    4.923200     48.220532
    4.938000     48.411610
    4.952700     48.557347
    4.967400     48.974046
    4.982200     49.039898
    4.996900     49.844149
    5.011600     50.397948
    5.026400     50.458402
    5.041100     51.287483
    5.055800     51.619978
    5.070600     52.171619
    5.085300     52.444741
    5.100000     52.649852
    5.114800     53.146437
    5.129500     53.641941
    5.144200     54.099664
    5.159000     54.415966
    5.173700     55.386466
    5.188400     56.050378
    5.203200     56.339692
    5.217900     56.704574
    5.232700     57.109398
    5.247400     57.642687
    5.262100     58.139272
    5.276900     58.615345
    5.291600     59.097896
    5.306300     59.433631
    5.321100     59.608515
    5.335800     60.519639
    5.350500     61.023782
    5.365300     61.543036
    5.380000     62.307344
    5.394800     63.272446
    5.409500     63.845678
    5.424200     64.181412
    5.439000     64.384364
    5.453700     65.026686
    5.468400     65.296569
    5.483200     66.340476
    5.497900     66.976320
    5.512600     67.583017
    5.527400     67.856139
    5.542100     68.753230
    5.556900     69.118112
    5.571600     69.476516
    5.586300     69.912647
    5.601100     70.462128
    5.615800     71.141154
    5.630600     71.663648
    5.645300     72.175346
    5.660000     72.593125
    5.674800     73.289423
    5.689500     74.140095
    5.704200     74.764063
    5.719000     75.281159
    5.733700     75.695700
    5.748500     76.416827
    5.763200     77.067785
    5.777900     77.548176
    5.792700     78.071749
    5.807400     78.131124
    5.822200     78.982875
    5.836900     79.769853
    5.851600     80.232972
    5.866400     80.976770
    5.881100     81.246652
    5.895900     81.692499
    5.910600     82.327264
    5.925300     82.560443
    5.940100     83.495318
    5.954800     84.864165
    5.969600     86.534200
    5.984300     87.606175
    5.999000     88.651162
    6.013800     89.172577
    6.028500     89.107804
    6.043300     88.356450
    6.058000     87.977534
    6.072700     87.602937
    6.087500     87.781060
    6.102200     87.744356
    6.117000     87.736799
    6.131700     87.641800
    6.146500     87.520893
    6.161200     87.812366
    6.175900     88.003444
    6.190700     88.337018
    6.205400     88.522698
    6.220200     88.609061
    6.234900     89.247064
    6.249600     89.678876
    6.264400     89.942282
    6.279100     90.062111
    6.293900     90.091257
    6.308600     90.455060
    6.323400     90.401083
    6.338100     90.732500
    6.352800     91.778567
    6.367600     93.379512
    6.382300     95.818175
    6.397100     98.855978
    6.411800    101.917531
    6.426600    102.769281
    6.441300    101.137029
    6.456000     97.833661
    6.470800     94.603702
    6.485500     92.783610
    6.500300     91.898394
    6.515000     91.902712
    6.529800     92.645430
    6.544500     93.797291
    6.559300     94.931879
    6.574000     96.270499
    6.588700     97.935137
    6.603500     98.889443
    6.618200     97.830422
    6.633000     95.791187
    6.647700     94.144900
    6.662500     92.162879
    6.677200     90.560854
    6.692000     89.724217
    6.706700     89.516947
    6.721500     88.865989
    6.736200     89.016044
    6.750900     88.918887
    6.765700     88.116794
    6.780400     87.797253
    6.795200     87.847991
    6.809900     87.694697
    6.824700     87.270441
    6.839400     87.042659
    6.854200     86.813799
    6.868900     86.230852
    6.883700     85.621996
    6.898400     85.308931
    6.913200     85.198819
    6.927900     85.050923
    6.942700     84.740018
    6.957400     84.749734
    6.972200     84.334114
    6.986900     83.752247
    7.001600     83.475886
    7.016400     83.365774
    7.031100     83.284809
    7.045900     83.103448
    7.060600     83.299923
    7.075400     82.818451
    7.090100     82.341298
    7.104900     81.951587
    7.119600     81.462559
    7.134400     81.532729
    7.149100     81.180801
    7.163900     80.975690
    7.178600     80.569786
    7.193400     80.326891
    7.208100     80.522287
    7.222900     80.284790
    7.237600     79.836784
    7.252400     79.263553
    7.267100     79.324006
    7.281900     79.121054
    7.296600     78.429075
    7.311400     78.575891
    7.326100     78.562936
    7.340900     77.867718
    7.355600     77.228634
    7.370400     77.117444
    7.385100     76.790345
    7.399900     77.087217
    7.414600     76.669437
    7.429400     76.372566
    7.444100     76.005526
    7.458900     76.244102
    7.473600     76.121035
    7.488400     75.574792
    7.503200     75.640644
    7.517900     75.495986
    7.532700     74.892528
    7.547400     74.267479
    7.562200     74.163844
    7.576900     73.664021
    7.591700     73.420047
    7.606400     73.440558
    7.621200     72.690283
    7.635900     72.315685
    7.650700     71.713307
    7.665400     70.895021
    7.680200     70.376846
    7.694900     70.212757
    7.709700     69.982816
    7.724400     69.826284
    7.739200     69.288678
    7.754000     68.674424
    7.768700     68.367837
    7.783500     67.885286
    7.798200     68.145453
    7.813000     67.679096
    7.827700     67.111262
    7.842500     67.162000
    7.857200     66.855413
    7.872000     66.396611
    7.886700     66.136444
    7.901500     65.671166
    7.916300     65.062311
    7.931000     64.918732
    7.945800     64.638054
    7.960500     64.382205
    7.975300     64.469647
    7.990000     64.066982
    8.004800     63.576874
    8.019600     63.260571
    8.034300     62.890292
    8.049100     62.857906
    8.063800     62.766146
    8.078600     62.345129
    8.093300     62.225300
    8.108100     62.174562
    8.122900     62.137858
    8.137600     62.050416
    8.152400     61.762181
    8.167100     61.683375
    8.181900     61.531161
    8.196600     60.701001
    8.211400     59.973397
    8.226200     59.490846
    8.240900     59.324598
    8.255700     59.110851
    8.270400     59.073067
    8.285200     58.978068
    8.300000     58.720060
    8.314700     58.401598
    8.329500     58.019444
    8.344200     57.637290
    8.359000     57.473201
    8.373800     56.917241
    8.388500     56.775823
    8.403300     56.616052
    8.418000     56.306227
    8.432800     56.200432
    8.447600     55.943503
    8.462300     55.604531
    8.477100     55.358397
    8.491800     55.181354
    8.506600     54.862893
    8.521400     54.668577
    8.536100     54.626475
    8.550900     54.440796
    8.565600     54.277786
    8.580400     54.190344
    8.595200     53.820065
    8.609900     53.435751
    8.624700     52.953201
    8.639500     52.763202
    8.654200     52.635818
    8.669000     52.295765
    8.683700     52.074462
    8.698500     51.733330
    8.713300     51.378163
    8.728000     51.193563
    8.742800     51.018679
    8.757600     51.020838
    8.772300     50.804932
    8.787100     50.574992
    8.801800     50.206871
    8.816600     49.772900
    8.831400     49.408018
    8.846100     49.344325
    8.860900     49.236372
    8.875700     48.717117
    8.890400     48.207578
    8.905200     48.163317
    8.920000     47.867526
    8.934700     47.632187
    8.949500     47.408724
    8.964300     47.230601
    8.979000     47.137762
    8.993800     46.905662
    9.008600     46.418794
    9.023300     46.357260
    9.038100     46.224478
    9.052900     45.897380
    9.067600     45.804540
    9.082400     45.888743
    9.097200     45.236706
    9.111900     45.167616
    9.126700     45.148184
    9.141500     45.053186
    9.156200     44.943073
    9.171000     44.681827
    9.185800     44.477795
    9.200500     44.085925
    9.215300     43.898086
    9.230100     43.839792
    9.244800     43.744793
    9.259600     43.506216
    9.274400     43.212583
    9.289100     42.898440
    9.303900     42.719237
    9.318700     42.562705
    9.333400     42.374867
    9.348200     42.165437
    9.363000     41.924702
    9.377800     41.726068
    9.392500     41.637546
    9.407300     41.573854
    9.422100     41.585729
    9.436800     41.394652
    9.451600     41.080508
    9.466400     40.914260
    9.481200     40.591480
    9.495900     40.506198
    9.510700     40.415517
    9.525500     40.271939
    9.540200     39.993420
    9.555000     39.837967
    9.569800     39.563766
    9.584600     39.474165
    9.599300     39.373768
    9.614100     39.041272
    9.628900     38.801616
    9.643600     38.613778
    9.658400     38.552244
    9.673200     38.299634
    9.688000     38.235942
    9.702700     38.133386
    9.717500     37.839754
    9.732300     37.541802
    9.747100     37.576348
    9.761800     37.443565
    9.776600     37.211466
    9.791400     36.866015
    9.806200     36.657666
    9.820900     36.751586
    9.835700     36.881129
    9.850500     36.557269
    9.865300     36.228013
    9.880000     36.239887
    9.894800     35.931141
    9.909600     35.718473
    9.924400     35.754097
    9.939100     35.634270
    9.953900     35.391375
    9.968700     35.148480
    9.983500     35.022175
    9.998200     34.817064
   10.013000     34.715588
   10.028000     34.481330
   10.043000     34.409000
   10.057000     34.179060
   10.072000     34.073266
   10.087000     34.049517
   10.102000     34.102414
   10.116000     33.973950
   10.131000     33.846565
   10.146000     33.538898
   10.161000     33.443899
   10.176000     33.371570
   10.190000     33.260379
   10.205000     33.224754
   10.220000     33.093051
   10.235000     32.707659
   10.249000     32.886861
   10.264000     32.694704
   10.279000     32.356810
   10.294000     32.198119
   10.309000     32.183006
   10.323000     32.219710
   10.338000     32.221869
   10.353000     32.270448
   10.368000     32.424821
   10.382000     32.329822
   10.397000     32.451809
   10.412000     32.304993
   10.427000     31.873180
   10.442000     31.337733
   10.456000     31.357164
   10.471000     31.516935
   10.486000     31.484549
   10.501000     31.301029
   10.516000     31.175803
   10.530000     31.136939
   10.545000     31.242734
   10.560000     31.289153
   10.575000     31.345289
   10.589000     31.317222
   10.604000     31.207109
   10.619000     31.180121
   10.634000     31.116428
   10.649000     31.126144
   10.663000     30.917794
   10.678000     30.940465
   10.693000     30.644673
   10.708000     30.379108
   10.722000     30.268995
   10.737000     30.240928
   10.752000     29.918148
   10.767000     29.835024
   10.782000     29.831785
   10.796000     29.731389
   10.811000     29.602924
   10.826000     29.518721
   10.841000     29.357871
   10.856000     29.242361
   10.870000     29.228327
   10.885000     29.129010
   10.900000     29.100943
   10.915000     28.866683
   10.930000     28.939013
   10.944000     28.859127
   10.959000     28.622709
   10.974000     28.533109
   10.989000     28.679925
   11.003000     28.651857
   11.018000     28.619471
   11.033000     28.516916
   11.048000     28.536347
   11.063000     28.482371
   11.077000     28.669130
   11.092000     28.643220
   11.107000     28.695039
   11.122000     28.919581
   11.137000     29.090147
   11.151000     29.370826
   11.166000     29.470142
   11.181000     29.613720
   11.196000     29.755138
   11.211000     29.796161
   11.225000     29.727071
   11.240000     29.700082
   11.255000     29.521959
   11.270000     29.216452
   11.284000     28.975717
   11.299000     28.686402
   11.314000     28.398167
   11.329000     28.212488
   11.344000     28.181181
   11.358000     28.034365
   11.373000     28.076467
   11.388000     28.168227
   11.403000     28.036524
   11.418000     28.101296
   11.432000     28.158511
   11.447000     28.309646
   11.462000     28.316123
   11.477000     28.484529
   11.492000     28.552541
   11.506000     28.860207
   11.521000     29.273668
   11.536000     29.655822
   11.551000     29.628833
   11.566000     29.919228
   11.580000     29.896557
   11.595000     29.808036
   11.610000     30.049851
   11.625000     30.149168
   11.640000     30.090873
   11.654000     30.184792
   11.669000     30.003431
   11.684000     29.647185
   11.699000     29.540312
   11.714000     29.198101
   11.728000     28.760890
   11.743000     28.560097
   11.758000     28.259987
   11.773000     28.098057
   11.788000     28.045160
   11.802000     28.044080
   11.817000     27.998741
   11.832000     28.088341
   11.847000     27.873515
   11.862000     27.741812
   11.876000     27.788231
   11.891000     28.032206
   11.906000     28.026808
   11.921000     28.177943
   11.936000     28.352826
   11.950000     28.403564
   11.965000     28.552541
   11.980000     28.637823
   11.995000     28.635664
   12.010000     28.767367
   12.024000     28.840775
   12.039000     28.885036
   12.054000     28.871002
   12.069000     29.009182
   12.084000     28.982194
   12.098000     28.948729
   12.113000     29.099862
   12.128000     29.211054
   12.143000     29.069636
   12.158000     29.090147
   12.172000     29.110658
   12.187000     29.105260
   12.202000     29.105260
   12.217000     28.988671
   12.232000     29.038329
   12.246000     29.016739
   12.261000     29.145203
   12.276000     29.167874
   12.291000     29.145203
   12.306000     29.321167
   12.320000     29.371905
   12.335000     29.215373
   12.350000     29.269350
   12.365000     29.304974
   12.380000     29.571618
   12.394000     29.721673
   12.409000     29.825308
   12.424000     30.041215
   12.439000     30.301382
   12.454000     30.587458
   12.468000     30.681377
   12.483000     30.760183
   12.498000     30.952340
   12.513000     31.106712
   12.528000     31.386311
   12.543000     31.396027
   12.557000     31.468356
   12.572000     31.506139
   12.587000     31.442447
   12.602000     31.397107
   12.617000     31.412221
   12.631000     31.529890
   12.646000     31.578468
   12.661000     31.578468
   12.676000     31.688580
   12.691000     31.623808
   12.705000     31.547162
   12.720000     31.510458
   12.735000     31.371198
   12.750000     31.605457
   12.765000     32.007043
   12.779000     32.252096
   12.794000     32.540331
   12.809000     32.982939
   12.824000     33.755884
   12.839000     34.896949
   12.854000     36.183752
   12.868000     37.712369
   12.883000     39.172975
   12.898000     40.250348
   12.913000     40.780399
   12.928000     40.742614
   12.942000     40.234155
   12.957000     39.408314
   12.972000     38.078330
   12.987000     36.952378
   13.002000     36.126537
   13.017000     35.405409
   13.031000     34.997346
   13.046000     34.649737
   13.061000     34.375536
   13.076000     34.148833
   13.091000     33.975029
   13.105000     33.729975
   13.120000     33.688953
   13.135000     33.775316
   13.150000     33.942643
   13.165000     33.946961
   13.179000     33.958836
   13.194000     34.272980
   13.209000     34.523431
   13.224000     35.248877
   13.239000     36.337045
   13.254000     37.233056
   13.268000     38.337418
   13.283000     39.339223
   13.298000     39.869273
   13.313000     39.997738
   13.328000     40.095975
   13.343000     39.775354
   13.357000     38.938717
   13.372000     37.886173
   13.387000     36.971810
   13.402000     36.066083
   13.417000     35.632110
   13.431000     35.587849
   13.446000     35.248877
   13.461000     35.012459
   13.476000     34.905585
   13.491000     35.029732
   13.506000     35.121492
   13.520000     34.972516
   13.535000     35.001664
   13.550000     34.947687
   13.565000     34.895869
   13.580000     34.894790
   13.595000     34.792235
   13.609000     34.990869
   13.624000     34.945528
   13.639000     35.168991
   13.654000     35.230524
   13.669000     35.230524
   13.683000     35.216490
   13.698000     35.430238
   13.713000     35.585691
   13.728000     35.676371
   13.743000     35.719552
   13.758000     35.974323
   13.772000     36.031538
   13.787000     36.172956
   13.802000     36.206421
   13.817000     36.163240
   13.832000     36.006708
   13.847000     35.830744
   13.861000     36.020742
   13.876000     36.008867
   13.891000     35.862050
   13.906000     35.788643
   13.921000     35.813472
   13.936000     35.699041
   13.950000     35.596486
   13.965000     35.601883
   13.980000     35.869608
   13.995000     35.802677
   14.010000     35.791882
   14.025000     35.706598
   14.039000     35.750859
   14.054000     35.954891
   14.069000     35.949493
   14.084000     35.775688
   14.099000     35.811312
   14.114000     35.790801
   14.128000     35.783245
   14.143000     35.650463
   14.158000     35.532794
   14.173000     35.702280
   14.188000     35.775688
   14.203000     35.740063
   14.217000     35.724950
   14.232000     35.695803
   14.247000     35.538192
   14.262000     35.695803
   14.277000     35.718473
   14.292000     35.716314
   14.306000     35.842620
   14.321000     35.927902
   14.336000     35.873926
   14.351000     35.824267
   14.366000     36.043412
   14.381000     36.074718
   14.395000     36.117900
   14.410000     36.199944
   14.425000     36.287386
   14.440000     36.311136
   14.455000     36.134093
   14.470000     36.289546
   14.484000     36.144888
   14.499000     35.955970
   14.514000     35.784324
   14.529000     35.597565
   14.544000     35.479896
   14.559000     35.463703
   14.573000     35.517680
   14.588000     35.397852
   14.603000     35.263990
   14.618000     35.112856
   14.633000     34.937972
   14.648000     34.942289
   14.662000     35.042686
   14.677000     34.958483
   14.692000     34.935812
   14.707000     35.017857
   14.722000     34.982232
   14.737000     34.801951
   14.752000     34.957403
   14.766000     34.929335
   14.781000     34.998425
   14.796000     34.848370
   14.811000     34.675645
   14.826000     34.592522
   14.841000     34.766326
   14.855000     34.669168
   14.870000     34.602237
   14.885000     34.703713
   14.900000     34.507238
   14.915000     34.615191
   14.930000     34.384172
   14.945000     34.280536
   14.959000     34.226560
   14.974000     34.291332
   14.989000     34.189856
   15.004000     34.103493
   15.019000     34.071107
   15.034000     34.016051
   15.048000     34.072187
   15.063000     34.103493
   15.078000     33.957757
   15.093000     33.781793
   15.108000     33.862758
   15.123000     33.795827
   15.138000     33.748327
   15.152000     33.732134
   15.167000     33.681396
   15.182000     33.564807
   15.197000     33.459012
   15.212000     33.417990
   15.227000     33.337025
   15.242000     33.211800
   15.256000     33.281970
   15.271000     33.234470
   15.286000     33.237709
   15.301000     33.172937
   15.316000     33.183732
   15.331000     33.018564
   15.345000     32.852316
   15.360000     32.870668
   15.375000     32.740045
   15.390000     32.748681
   15.405000     32.823168
   15.420000     32.555445
   15.435000     32.525218
   15.449000     32.593228
   15.464000     32.325504
   15.479000     32.153858
   15.494000     32.234823
   15.509000     32.178687
   15.524000     31.970338
   15.539000     31.987611
   15.553000     31.930396
   15.568000     31.832158
   15.583000     31.676706
   15.598000     31.685342
   15.613000     31.478071
   15.628000     31.513696
   15.643000     31.466197
   15.657000     31.272960
   15.672000     31.293472
   15.687000     31.194155
   15.702000     30.992282
   15.717000     31.146655
   15.732000     31.167166
   15.747000     31.032225
   15.761000     31.041941
   15.776000     31.108872
   15.791000     31.090519
   15.806000     30.897283
   15.821000     30.688934
   15.836000     30.522685
   15.851000     30.584220
   15.866000     30.522685
   15.880000     30.351041
   15.895000     30.337007
   15.910000     29.979682
   15.925000     30.023942
   15.940000     30.098430
   15.955000     30.033658
   15.970000     29.851217
   15.984000     29.797241
   15.999000     29.809115
   16.014000     29.751900
   16.029000     29.770252
   16.044000     29.794002
   16.059000     29.559744
   16.074000     29.461506
   16.088000     29.558664
   16.103000     29.323326
   16.118000     29.316849
   16.133000     29.356791
   16.148000     29.342757
   16.163000     29.197020
   16.178000     29.117136
   16.193000     29.186225
   16.207000     29.143044
   16.222000     28.894752
   16.237000     28.924979
   16.252000     28.882877
   16.267000     28.743617
   16.282000     28.581687
   16.297000     28.719868
   16.312000     28.751174
   16.326000     28.555778
   16.341000     28.497484
   16.356000     28.484529
   16.371000     28.340952
   16.386000     28.203851
   16.401000     28.378735
   16.416000     28.374418
   16.430000     28.367940
   16.445000     28.092659
   16.460000     28.016013
   16.475000     28.019252
   16.490000     27.911298
   16.505000     27.981468
   16.520000     28.190897
   16.535000     27.901582
   16.549000     27.754766
   16.564000     27.816300
   16.579000     27.860560
   16.594000     27.765562
   16.609000     27.665165
   16.624000     27.623063
   16.639000     27.582041
   16.654000     27.574484
   16.668000     27.549655
   16.683000     27.421191
   16.698000     27.280851
   16.713000     27.219318
   16.728000     27.036877
   16.743000     26.820971
   16.758000     26.750801
   16.773000     26.768074
   16.788000     26.732449
   16.802000     26.669836
   16.817000     26.547849
   16.832000     26.487395
   16.847000     26.538133
   16.862000     26.376204
   16.877000     26.230466
   16.892000     26.111718
   16.907000     26.167854
   16.921000     26.192683
   16.936000     26.117116
   16.951000     26.093366
   16.966000     25.963823
   16.981000     26.026435
   16.996000     25.981095
   17.011000     25.722007
   17.026000     25.604338
   17.041000     25.645360
   17.055000     25.706894
   17.070000     25.659394
   17.085000     25.660474
   17.100000     25.663713
   17.115000     25.841835
   17.130000     25.636725
   17.145000     25.444568
   17.160000     25.416500
   17.175000     25.417579
   17.189000     25.352808
   17.204000     25.262127
   17.219000     25.256729
   17.234000     25.203832
   17.249000     25.172525
   17.264000     25.292354
   17.279000     25.193036
   17.294000     25.245934
   17.309000     25.080765
   17.323000     25.088322
   17.338000     24.977131
   17.353000     25.004119
   17.368000     24.965255
   17.383000     24.944744
   17.398000     24.918835
   17.413000     24.884290
   17.428000     24.994403
   17.443000     24.996562
   17.457000     24.977131
   17.472000     24.737475
   17.487000     24.712645
   17.502000     24.786053
   17.517000     24.816280
   17.532000     24.967415
   17.547000     24.838951
   17.562000     24.654350
   17.577000     24.670543
   17.591000     24.599294
   17.606000     24.770940
   17.621000     24.756905
   17.636000     24.750429
   17.651000     24.730997
   17.666000     24.760144
   17.681000     24.677021
   17.696000     24.594977
   17.711000     24.593896
   17.726000     24.455716
   17.740000     24.429808
   17.755000     24.463274
   17.770000     24.415773
   17.785000     24.339127
   17.800000     24.355320
   17.815000     24.239810
   17.830000     24.234413
   17.845000     24.213902
   17.860000     24.325093
   17.875000     24.437365
   17.889000     24.315377
   17.904000     24.271117
   17.919000     24.381228
   17.934000     24.458955
   17.949000     24.421171
   17.964000     24.345604
   17.979000     24.315377
   17.994000     24.465432
   18.009000     24.371513
   18.024000     24.420092
   18.038000     24.596056
   18.053000     24.574464
   18.068000     24.519409
   18.083000     24.539920
   18.098000     24.525886
   18.113000     24.579863
   18.128000     24.495659
   18.143000     24.695372
   18.158000     24.471909
   18.173000     24.587419
   18.188000     24.713725
   18.202000     24.695372
   18.217000     24.884290
   18.232000     24.984687
   18.247000     24.983607
   18.262000     25.081845
   18.277000     25.164969
   18.292000     25.170367
   18.307000     24.915597
   18.322000     25.061333
   18.337000     25.107753
   18.352000     25.105595
   18.366000     25.064572
   18.381000     25.023550
   18.396000     25.174685
   18.411000     24.888608
   18.426000     24.904802
   18.441000     24.964176
   18.456000     24.963096
   18.471000     24.875655
   18.486000     24.802246
   18.501000     24.742872
   18.516000     24.856223
   18.530000     24.874575
   18.545000     25.019232
   18.560000     24.922074
   18.575000     24.816280
   18.590000     24.923154
   18.605000     25.018153
   18.620000     25.012755
   18.635000     24.950142
   18.650000     24.953381
   18.665000     24.878893
   18.680000     24.950142
   18.695000     24.981449
   18.710000     25.000880
   18.724000     24.959857
   18.739000     24.899404
   18.754000     24.928551
   18.769000     24.944744
   18.784000     25.010595
   18.799000     25.045141
   18.814000     25.069970
   18.829000     25.132583
   18.844000     25.064572
   18.859000     24.992244
   18.874000     25.139060
   18.889000     25.226502
   18.903000     25.212468
   18.918000     25.172525
   18.933000     25.180083
   18.948000     25.214628
   18.963000     25.244854
   18.978000     25.159572
   18.993000     25.312865
   19.008000     25.342013
   19.023000     25.404625
   19.038000     25.288036
   19.053000     25.172525
   19.068000     25.134742
   19.083000     25.294512
   19.098000     25.295592
   19.112000     25.250252
   19.127000     25.229740
   19.142000     25.220025
   19.157000     25.320421
   19.172000     25.447806
   19.187000     25.360364
   19.202000     25.339853
   19.217000     25.336615
   19.232000     25.493146
   19.247000     25.379796
   19.262000     25.485590
   19.277000     25.488828
   19.292000     25.442408
   19.307000     25.564395
   19.321000     25.624849
   19.336000     25.714451
   19.351000     25.584906
   19.366000     25.620531
   19.381000     25.684224
   19.396000     25.662633
   19.411000     25.492067
   19.426000     25.407864
   19.441000     25.380875
   19.456000     25.449965
   19.471000     25.494227
   19.486000     25.427295
   19.501000     25.446727
   19.516000     25.437011
   19.531000     25.335535
   19.545000     25.453203
   19.560000     25.379796
   19.575000     25.431613
   19.590000     25.551442
   19.605000     25.469397
   19.620000     25.511499
   19.635000     25.499624
   19.650000     25.494227
   19.665000     25.327978
   19.680000     25.498544
   19.695000     25.501783
   19.710000     25.378716
   19.725000     25.300990
   19.740000     25.344171
   19.755000     25.342013
   19.770000     25.337694
   19.785000     25.299910
   19.799000     25.335535
   19.814000     25.166048
   19.829000     25.218945
   19.844000     25.320421
   19.859000     25.224343
   19.874000     25.174685
   19.889000     25.121787
   19.904000     25.268604
   19.919000     25.253490
   19.934000     25.146617
   19.949000     25.239456
   19.964000     25.155253
   19.979000     25.130424
   19.994000     25.089402
   20.009000     25.063493
   20.024000     24.949062
   20.039000     24.911279
   20.054000     24.931790
   20.068000     24.870257
   20.083000     24.772019
   20.098000     24.951222
   20.113000     24.898324
   20.128000     24.897245
   20.143000     24.875655
   20.158000     24.654350
   20.173000     24.810882
   20.188000     24.776337
   20.203000     24.705088
   20.218000     24.814121
   20.233000     24.711565
   20.248000     24.633839
   20.263000     24.535602
   20.278000     24.647873
   20.293000     24.585261
   20.308000     24.592817
   20.323000     24.401739
   20.338000     24.363956
   20.353000     24.362877
   20.368000     24.317536
   20.382000     24.285151
   20.397000     24.224697
   20.412000     24.068165
   20.427000     24.171799
   20.442000     24.175038
   20.457000     23.973166
   20.472000     23.926746
   20.487000     23.915951
   20.502000     23.872769
   20.517000     23.728112
   20.532000     23.714078
   20.547000     23.708680
   20.562000     23.660102
   20.577000     23.459308
   20.592000     23.580216
   20.607000     23.520842
   20.622000     23.562943
   20.637000     23.552148
   20.652000     23.572659
   20.667000     23.642829
   20.682000     23.670897
   20.697000     23.479820
   20.712000     23.384820
   20.727000     23.295220
   20.742000     23.242322
   20.757000     23.316810
   20.771000     23.307094
   20.786000     23.310333
   20.801000     23.094427
   20.816000     22.959486
   20.831000     22.892554
   20.846000     22.900111
   20.861000     22.726307
   20.876000     22.840736
   20.891000     22.784601
   20.906000     22.709033
   20.921000     22.683125
   20.936000     22.636705
   20.951000     22.677727
   20.966000     22.591365
   20.981000     22.576251
   20.996000     22.457503
   21.011000     22.445628
   21.026000     22.291255
   21.041000     22.339834
   21.056000     22.280460
   21.071000     22.109893
   21.086000     22.123927
   21.101000     22.027849
   21.116000     21.876714
   21.131000     21.800068
   21.146000     21.760125
   21.161000     21.719103
   21.176000     21.765523
   21.191000     21.587400
   21.206000     21.626263
   21.221000     21.509674
   21.236000     21.582002
   21.251000     21.591718
   21.266000     21.408198
   21.281000     21.368255
   21.296000     21.271097
   21.310000     21.312119
   21.325000     21.280813
   21.340000     21.327233
   21.355000     21.225757
   21.370000     21.199848
   21.385000     21.191211
   21.400000     21.168542
   21.415000     21.136156
   21.430000     21.049794
   21.445000     21.057350
   21.460000     21.031441
   21.475000     20.938602
   21.490000     20.856557
   21.505000     20.804739
   21.520000     20.785308
   21.535000     20.733490
   21.550000     20.678435
   21.565000     20.642810
   21.580000     20.621219
   21.595000     20.446335
   21.610000     20.447414
   21.625000     20.285484
   21.640000     20.257417
   21.655000     20.216395
   21.670000     20.187247
   21.685000     20.113839
   21.700000     20.121396
   21.715000     19.975659
   21.730000     20.142986
   21.745000     20.039352
   21.760000     19.952989
   21.775000     19.909807
   21.790000     19.895773
   21.805000     19.785661
   21.820000     19.886058
   21.835000     19.849353
   21.850000     19.770548
   21.865000     19.705776
   21.880000     19.700378
   21.895000     19.626971
   21.910000     19.474756
   21.925000     19.474756
   21.940000     19.470438
   21.955000     19.433734
   21.970000     19.386234
   21.985000     19.322542
   22.000000     19.280440
