# Supplementary material for: Changing the game of time resolved X-ray diffraction on the mechanochemistry playground by downsizing
Source: Nat Commun. 2021 Oct 21;12:6134. doi: 10.1038/s41467-021-26264-1 (PMC8531352; doi:10.1038/s41467-021-26264-1)
Supplement: Supplementary file 3 — Source Data. [file 41467_2021_26264_MOESM3_ESM.zip › PXRD_raw_data/reactionIIIa_cocrystal_FormI_normalized/000325.xy]

    3.140900     20.127219
    3.155600     20.512560
    3.170400     20.703593
    3.185100     20.948115
    3.199800     20.996146
    3.214500     21.088933
    3.229300     20.939382
    3.244000     20.989596
    3.258700     21.337821
    3.273500     21.658757
    3.288200     21.725346
    3.302900     21.830141
    3.317600     22.181641
    3.332400     22.179458
    3.347100     22.468736
    3.361800     23.177195
    3.376500     23.340937
    3.391300     23.422809
    3.406000     23.884562
    3.420700     23.725186
    3.435400     23.601834
    3.450200     23.565810
    3.464900     23.822340
    3.479600     23.631307
    3.494400     23.613841
    3.509100     23.850722
    3.523800     24.228421
    3.538500     24.372514
    3.553300     24.587563
    3.568000     24.761130
    3.582700     24.646510
    3.597400     24.896490
    3.612200     25.265456
    3.626900     25.369161
    3.641600     25.602766
    3.656400     25.754501
    3.671100     25.940075
    3.685800     26.313408
    3.700500     26.793720
    3.715300     27.098280
    3.730000     26.993485
    3.744700     27.268572
    3.759500     27.469430
    3.774200     27.389742
    3.788900     27.694303
    3.803600     28.178980
    3.818400     28.062177
    3.833100     28.223736
    3.847800     28.546855
    3.862600     28.745529
    3.877300     28.728063
    3.892000     28.868882
    3.906700     28.878706
    3.921500     29.050090
    3.936200     29.145061
    3.950900     29.433247
    3.965700     29.603539
    3.980400     30.090400
    3.995100     30.497573
    4.009800     30.455000
    4.024600     30.769386
    4.039300     30.935312
    4.054000     31.118702
    4.068800     31.294453
    4.083500     31.565174
    4.098200     31.690709
    4.113000     32.152463
    4.127700     32.546537
    4.142400     32.727745
    4.157100     33.134917
    4.171900     33.508250
    4.186600     33.808445
    4.201300     34.193785
    4.216100     34.528911
    4.230800     34.822556
    4.245500     35.048521
    4.260300     35.356356
    4.275000     35.360723
    4.289700     35.574680
    4.304500     35.704583
    4.319200     36.046258
    4.333900     36.607349
    4.348600     36.802748
    4.363400     37.233937
    4.378100     37.581071
    4.392800     37.535223
    4.407600     37.848516
    4.422300     37.957678
    4.437000     38.131245
    4.451800     38.447813
    4.466500     38.433623
    4.481200     38.476195
    4.496000     38.774207
    4.510700     38.963056
    4.525400     39.140990
    4.540200     39.449917
    4.554900     39.937869
    4.569600     40.137636
    4.584400     40.437830
    4.599100     40.516426
    4.613800     40.721650
    4.628600     41.066601
    4.643300     41.661531
    4.658000     41.457400
    4.672700     41.628783
    4.687500     42.355799
    4.702200     43.111198
    4.716900     43.021685
    4.731700     43.089366
    4.746400     43.808740
    4.761100     43.925544
    4.775900     44.405855
    4.790600     44.970220
    4.805300     45.365386
    4.820100     45.481097
    4.834800     45.817315
    4.849500     46.148074
    4.864300     46.784486
    4.879000     46.856533
    4.893700     46.715715
    4.908500     47.166552
    4.923200     47.852087
    4.938000     48.520156
    4.952700     48.968810
    4.967400     49.259180
    4.982200     49.878127
    4.996900     49.974188
    5.011600     50.271108
    5.026400     50.425027
    5.041100     50.864948
    5.055800     51.697850
    5.070600     52.112665
    5.085300     52.762177
    5.100000     53.337458
    5.114800     53.670401
    5.129500     54.099407
    5.144200     54.786033
    5.159000     55.261978
    5.173700     55.336208
    5.188400     55.737923
    5.203200     56.305563
    5.217900     56.994373
    5.232700     57.629694
    5.247400     57.616594
    5.262100     58.117646
    5.276900     58.655812
    5.291600     59.328248
    5.306300     59.918813
    5.321100     60.284504
    5.335800     61.129415
    5.350500     61.819317
    5.365300     62.240680
    5.380000     62.189374
    5.394800     62.954597
    5.409500     63.927227
    5.424200     64.346407
    5.439000     64.637869
    5.453700     65.262274
    5.468400     65.774242
    5.483200     66.454318
    5.497900     67.036150
    5.512600     67.654004
    5.527400     68.257669
    5.542100     68.707415
    5.556900     69.295796
    5.571600     70.153806
    5.586300     70.306632
    5.601100     70.737820
    5.615800     71.499769
    5.630600     72.139456
    5.645300     72.693996
    5.660000     73.293294
    5.674800     73.592397
    5.689500     74.169862
    5.704200     74.699295
    5.719000     75.117385
    5.733700     76.254848
    5.748500     76.779916
    5.763200     77.300617
    5.777900     77.659758
    5.792700     78.118237
    5.807400     78.566892
    5.822200     79.090868
    5.836900     79.563537
    5.851600     79.877923
    5.866400     81.096166
    5.881100     81.480415
    5.895900     81.716204
    5.910600     82.328602
    5.925300     83.687664
    5.940100     84.690859
    5.954800     85.940759
    5.969600     87.547619
    5.984300     88.557363
    5.999000     89.338961
    6.013800     89.465587
    6.028500     89.419740
    6.043300     89.040949
    6.058000     88.074869
    6.072700     88.005005
    6.087500     88.144732
    6.102200     87.892568
    6.117000     87.591283
    6.131700     87.630581
    6.146500     87.971165
    6.161200     88.677441
    6.175900     88.643600
    6.190700     88.749488
    6.205400     88.616311
    6.220200     89.190501
    6.234900     89.670811
    6.249600     89.818180
    6.264400     89.894593
    6.279100     90.357438
    6.293900     90.641259
    6.308600     90.702389
    6.323400     91.145586
    6.338100     91.756890
    6.352800     92.953301
    6.367600     94.571077
    6.382300     97.641793
    6.397100    102.817145
    6.411800    106.617062
    6.426600    107.318971
    6.441300    104.726382
    6.456000    100.209274
    6.470800     96.418091
    6.485500     94.274157
    6.500300     93.340825
    6.515000     93.346283
    6.529800     93.945580
    6.544500     95.039380
    6.559300     96.727018
    6.574000     99.436410
    6.588700    102.145801
    6.603500    102.902291
    6.618200    101.538863
    6.633000     98.390642
    6.647700     95.232596
    6.662500     92.678214
    6.677200     91.044065
    6.692000     90.022312
    6.706700     89.468863
    6.721500     89.177401
    6.736200     88.935063
    6.750900     88.675258
    6.765700     88.558454
    6.780400     88.473308
    6.795200     88.260444
    6.809900     87.542160
    6.824700     87.394792
    6.839400     87.175377
    6.854200     86.973428
    6.868900     86.625202
    6.883700     85.927660
    6.898400     85.651481
    6.913200     85.789025
    6.927900     85.740994
    6.942700     85.401500
    6.957400     84.870975
    6.972200     84.539123
    6.986900     84.490001
    7.001600     84.129768
    7.016400     83.710587
    7.031100     83.670198
    7.045900     83.522829
    7.060600     82.637528
    7.075400     83.047976
    7.090100     82.877684
    7.104900     82.680101
    7.119600     81.974918
    7.134400     81.576477
    7.149100     81.150747
    7.163900     81.006653
    7.178600     80.734841
    7.193400     80.904041
    7.208100     80.908408
    7.222900     80.347318
    7.237600     79.872464
    7.252400     79.546072
    7.267100     79.693439
    7.281900     79.513323
    7.296600     78.820147
    7.311400     78.352935
    7.326100     77.910830
    7.340900     77.723072
    7.355600     77.683774
    7.370400     77.291884
    7.385100     77.653209
    7.399900     77.136874
    7.414600     76.625998
    7.429400     76.609624
    7.444100     76.334537
    7.458900     76.525569
    7.473600     76.659839
    7.488400     76.728610
    7.503200     76.540852
    7.517900     76.053991
    7.532700     75.651185
    7.547400     75.144675
    7.562200     74.599959
    7.576900     73.970095
    7.591700     73.924249
    7.606400     73.428655
    7.621200     73.079337
    7.635900     72.480039
    7.650700     71.762848
    7.665400     71.363316
    7.680200     71.042381
    7.694900     70.411428
    7.709700     70.012987
    7.724400     69.763007
    7.739200     69.035991
    7.754000     69.068739
    7.768700     68.922463
    7.783500     68.287142
    7.798200     68.040437
    7.813000     68.030613
    7.827700     67.633264
    7.842500     67.291588
    7.857200     66.833110
    7.872000     66.630069
    7.886700     66.135566
    7.901500     65.761142
    7.916300     65.476230
    7.931000     65.208784
    7.945800     65.024302
    7.960500     64.821261
    7.975300     64.577830
    7.990000     63.728552
    8.004800     63.418534
    8.019600     63.569177
    8.034300     63.100873
    8.049100     62.770114
    8.063800     62.798496
    8.078600     62.811596
    8.093300     62.317093
    8.108100     62.767931
    8.122900     62.464462
    8.137600     62.199198
    8.152400     62.096586
    8.167100     61.914287
    8.181900     61.535496
    8.196600     60.937291
    8.211400     60.477719
    8.226200     60.305244
    8.240900     59.995226
    8.255700     59.360996
    8.270400     59.341347
    8.285200     59.272576
    8.300000     59.299866
    8.314700     59.041153
    8.329500     58.555383
    8.344200     58.129654
    8.359000     57.611136
    8.373800     57.175581
    8.388500     56.901585
    8.403300     56.330670
    8.418000     56.198585
    8.432800     56.273906
    8.447600     55.824160
    8.462300     55.699716
    8.477100     55.424628
    8.491800     55.189931
    8.506600     54.949776
    8.521400     54.699796
    8.536100     54.657222
    8.550900     54.470556
    8.565600     54.435625
    8.580400     54.126697
    8.595200     53.964046
    8.609900     53.693325
    8.624700     53.378940
    8.639500     52.944476
    8.654200     52.822215
    8.669000     52.488181
    8.683700     52.266583
    8.698500     51.875784
    8.713300     51.971847
    8.728000     52.046077
    8.742800     51.644362
    8.757600     51.194616
    8.772300     51.017774
    8.787100     50.551654
    8.801800     50.221986
    8.816600     50.178321
    8.831400     49.947990
    8.846100     49.553917
    8.860900     49.115087
    8.875700     48.809434
    8.890400     48.571462
    8.905200     48.044212
    8.920000     47.813881
    8.934700     47.877195
    8.949500     47.799689
    8.964300     47.406707
    8.979000     47.048657
    8.993800     46.884915
    9.008600     46.770296
    9.023300     46.478833
    9.038100     46.215754
    9.052900     46.125151
    9.067600     45.973416
    9.082400     45.703787
    9.097200     45.562968
    9.111900     45.608816
    9.126700     45.269323
    9.141500     44.933105
    9.156200     45.042267
    9.171000     44.782462
    9.185800     44.585971
    9.200500     44.441878
    9.215300     44.373107
    9.230100     44.082737
    9.244800     43.737786
    9.259600     43.584960
    9.274400     43.245466
    9.289100     42.947456
    9.303900     43.056617
    9.318700     42.677827
    9.333400     42.497710
    9.348200     42.421296
    9.363000     42.333967
    9.377800     42.045780
    9.392500     41.913695
    9.407300     41.735761
    9.422100     41.516347
    9.436800     41.451941
    9.451600     41.293657
    9.466400     41.003287
    9.481200     40.613580
    9.495900     40.419273
    9.510700     40.334127
    9.525500     40.143093
    9.540200     40.136544
    9.555000     39.870189
    9.569800     39.596194
    9.584600     39.481575
    9.599300     39.237053
    9.614100     39.231594
    9.628900     39.173739
    9.643600     38.624655
    9.658400     38.531868
    9.673200     38.494753
    9.688000     38.407424
    9.702700     38.132337
    9.717500     37.846333
    9.732300     37.584345
    9.747100     37.619277
    9.761800     37.621460
    9.776600     37.215379
    9.791400     37.165164
    9.806200     37.125866
    9.820900     37.016705
    9.835700     36.801657
    9.850500     36.760175
    9.865300     36.784191
    9.880000     36.622632
    9.894800     36.604074
    9.909600     36.321345
    9.924400     36.226374
    9.939100     35.946921
    9.953900     35.760255
    9.968700     35.361815
    9.983500     35.177331
    9.998200     34.989573
   10.013000     34.886961
   10.028000     34.830197
   10.043000     34.614057
   10.057000     34.463414
   10.072000     34.295306
   10.087000     34.149030
   10.102000     34.118464
   10.116000     33.854293
   10.131000     33.698191
   10.146000     33.736399
   10.161000     33.678542
   10.176000     33.413280
   10.190000     33.293202
   10.205000     33.068329
   10.220000     33.092345
   10.235000     32.929693
   10.249000     32.896945
   10.264000     32.732111
   10.279000     32.545445
   10.294000     32.603301
   10.309000     32.537804
   10.323000     32.425368
   10.338000     32.581468
   10.353000     32.911136
   10.368000     32.836907
   10.382000     32.803066
   10.397000     32.613126
   10.412000     32.302014
   10.427000     32.342405
   10.442000     32.049852
   10.456000     31.730007
   10.471000     31.672152
   10.486000     31.308643
   10.501000     31.393789
   10.516000     31.698351
   10.530000     31.526967
   10.545000     31.225681
   10.560000     31.269345
   10.575000     31.233322
   10.589000     31.151451
   10.604000     31.299910
   10.619000     31.320652
   10.634000     31.250788
   10.649000     31.109969
   10.663000     31.096870
   10.678000     30.938586
   10.693000     30.654766
   10.708000     30.687514
   10.722000     30.374221
   10.737000     30.217028
   10.752000     30.101317
   10.767000     30.010712
   10.782000     29.825137
   10.796000     29.735625
   10.811000     29.695235
   10.826000     29.678860
   10.841000     29.709426
   10.856000     29.495469
   10.870000     29.417965
   10.885000     29.348101
   10.900000     29.189817
   10.915000     28.892898
   10.930000     28.779369
   10.944000     28.788102
   10.959000     28.866699
   10.974000     28.799019
   10.989000     28.829584
   11.003000     28.767361
   11.018000     28.702956
   11.033000     28.658200
   11.048000     28.612352
   11.063000     28.764087
   11.077000     28.531572
   11.092000     28.634184
   11.107000     29.015159
   11.122000     29.282604
   11.137000     29.554416
   11.151000     30.072935
   11.166000     30.163538
   11.181000     30.307632
   11.196000     30.484473
   11.211000     30.488840
   11.225000     30.544513
   11.240000     30.387320
   11.255000     30.027087
   11.270000     29.793481
   11.284000     29.562058
   11.299000     29.009700
   11.314000     28.755354
   11.329000     28.494457
   11.344000     28.424594
   11.358000     28.321982
   11.373000     28.144049
   11.388000     28.408220
   11.403000     28.568687
   11.418000     28.439876
   11.432000     28.462801
   11.447000     28.433327
   11.462000     28.753171
   11.477000     28.785919
   11.492000     29.273871
   11.506000     29.661395
   11.521000     29.866619
   11.536000     30.225761
   11.551000     30.589269
   11.566000     30.606734
   11.580000     30.801042
   11.595000     30.785760
   11.610000     30.862173
   11.625000     31.176558
   11.640000     31.437454
   11.654000     31.329385
   11.669000     31.247513
   11.684000     30.762836
   11.699000     30.112233
   11.714000     29.753090
   11.728000     29.424514
   11.743000     29.059914
   11.758000     28.412586
   11.773000     28.295783
   11.788000     28.293600
   11.802000     28.138590
   11.817000     28.166972
   11.832000     28.247752
   11.847000     28.267401
   11.862000     28.295783
   11.876000     28.169155
   11.891000     28.168064
   11.906000     28.376562
   11.921000     28.588336
   11.936000     28.623268
   11.950000     28.829584
   11.965000     28.969311
   11.980000     28.945295
   11.995000     28.907088
   12.010000     29.051181
   12.024000     29.112312
   12.039000     29.103579
   12.054000     29.011883
   12.069000     29.048998
   12.084000     29.007517
   12.098000     29.087205
   12.113000     29.136328
   12.128000     29.183268
   12.143000     29.142877
   12.158000     29.126504
   12.172000     29.124320
   12.187000     29.265138
   12.202000     29.228023
   12.217000     29.286971
   12.232000     29.224749
   12.246000     29.192001
   12.261000     29.155977
   12.276000     29.216016
   12.291000     29.315353
   12.306000     29.337185
   12.320000     29.517301
   12.335000     29.427789
   12.350000     29.383033
   12.365000     29.804397
   12.380000     30.011804
   12.394000     30.081667
   12.409000     30.048919
   12.424000     30.167905
   12.439000     30.428802
   12.454000     30.868722
   12.468000     31.090320
   12.483000     31.354491
   12.498000     31.626304
   12.513000     31.863185
   12.528000     31.904666
   12.543000     31.775855
   12.557000     31.676519
   12.572000     31.774764
   12.587000     31.769306
   12.602000     31.870826
   12.617000     31.958156
   12.631000     32.062951
   12.646000     32.081508
   12.661000     32.033477
   12.676000     31.976713
   12.691000     32.081508
   12.705000     32.072775
   12.720000     32.014920
   12.735000     31.999637
   12.750000     31.961430
   12.765000     32.169929
   12.779000     32.470123
   12.794000     33.017023
   12.809000     33.673085
   12.824000     34.762517
   12.839000     36.408675
   12.854000     38.265514
   12.868000     40.252255
   12.883000     42.255371
   12.898000     43.570768
   12.913000     44.089286
   12.928000     43.773809
   12.942000     42.705117
   12.957000     41.797984
   12.972000     40.303561
   12.987000     38.821146
   13.002000     37.490466
   13.017000     36.473080
   13.031000     35.867233
   13.046000     35.549573
   13.061000     35.128209
   13.076000     34.677371
   13.091000     34.419749
   13.105000     34.221076
   13.120000     34.137021
   13.135000     34.073708
   13.150000     34.234176
   13.165000     34.358620
   13.179000     34.614057
   13.194000     34.939359
   13.209000     35.431678
   13.224000     36.180526
   13.239000     37.411870
   13.254000     38.848437
   13.268000     40.684535
   13.283000     42.010849
   13.298000     42.904883
   13.313000     42.844844
   13.328000     42.479153
   13.343000     41.609134
   13.357000     40.421456
   13.372000     38.897559
   13.387000     37.798302
   13.402000     36.913002
   13.417000     36.125946
   13.431000     35.810469
   13.446000     35.485167
   13.461000     35.456785
   13.476000     35.223179
   13.491000     35.247195
   13.506000     35.109651
   13.520000     34.972107
   13.535000     34.963374
   13.550000     35.231912
   13.565000     35.297409
   13.580000     35.189340
   13.595000     35.121659
   13.609000     35.146766
   13.624000     35.082361
   13.639000     35.245012
   13.654000     35.361815
   13.669000     35.420762
   13.683000     35.522282
   13.698000     35.650002
   13.713000     35.768987
   13.728000     35.919631
   13.743000     36.153236
   13.758000     36.261306
   13.772000     36.434874
   13.787000     36.465439
   13.802000     36.605166
   13.817000     36.727427
   13.832000     36.351911
   13.847000     36.294054
   13.861000     36.170702
   13.876000     36.097565
   13.891000     36.218733
   13.906000     36.116121
   13.921000     36.076823
   13.936000     36.145595
   13.950000     36.013510
   13.965000     35.866142
   13.980000     35.857409
   13.995000     35.921814
   14.010000     35.833393
   14.025000     35.822477
   14.039000     35.952379
   14.054000     35.896707
   14.069000     35.974211
   14.084000     36.082282
   14.099000     35.949105
   14.114000     35.744972
   14.128000     35.794095
   14.143000     35.782087
   14.158000     35.800645
   14.173000     36.008052
   14.188000     36.029884
   14.203000     35.963295
   14.217000     35.837760
   14.232000     35.771171
   14.247000     35.754797
   14.262000     35.780996
   14.277000     35.868325
   14.292000     35.892341
   14.306000     35.833393
   14.321000     35.859592
   14.336000     36.040800
   14.351000     36.228557
   14.366000     36.325712
   14.381000     36.527660
   14.395000     36.745984
   14.410000     36.630272
   14.425000     36.651014
   14.440000     36.724151
   14.455000     36.782008
   14.470000     36.496004
   14.484000     36.288597
   14.499000     36.286414
   14.514000     36.032068
   14.529000     35.923997
   14.544000     35.962204
   14.559000     35.727506
   14.573000     35.493900
   14.588000     35.532107
   14.603000     35.502633
   14.618000     35.286493
   14.633000     35.265753
   14.648000     35.333433
   14.662000     35.297409
   14.677000     35.144583
   14.692000     35.086728
   14.707000     34.900061
   14.722000     34.894603
   14.737000     34.988482
   14.752000     35.086728
   14.766000     34.891328
   14.781000     34.992849
   14.796000     35.045246
   14.811000     34.884778
   14.826000     34.724311
   14.841000     34.825831
   14.855000     34.718852
   14.870000     34.730861
   14.885000     34.666455
   14.900000     34.485246
   14.915000     34.545286
   14.930000     34.598775
   14.945000     34.525637
   14.959000     34.443765
   14.974000     34.377177
   14.989000     34.134838
   15.004000     34.294214
   15.019000     34.390276
   15.034000     34.241816
   15.048000     34.091173
   15.063000     34.302947
   15.078000     34.210160
   15.093000     34.156670
   15.108000     33.933981
   15.123000     34.037685
   15.138000     33.856476
   15.152000     33.650160
   15.167000     33.797529
   15.182000     33.725482
   15.197000     33.730940
   15.212000     33.703650
   15.227000     33.506067
   15.242000     33.461311
   15.256000     33.404547
   15.271000     33.238621
   15.286000     33.246262
   15.301000     33.345600
   15.316000     33.269187
   15.331000     33.210239
   15.345000     33.039947
   15.360000     32.987550
   15.375000     32.995190
   15.390000     33.032305
   15.405000     32.773593
   15.420000     32.500689
   15.435000     32.387161
   15.449000     32.660065
   15.464000     32.430825
   15.479000     32.251800
   15.494000     32.237610
   15.509000     32.195036
   15.524000     32.256167
   15.539000     31.995271
   15.553000     32.024744
   15.568000     31.978896
   15.583000     31.910125
   15.598000     31.662327
   15.613000     31.820612
   15.628000     31.754023
   15.643000     31.592464
   15.657000     31.484394
   15.672000     31.453829
   15.687000     31.397065
   15.702000     31.329385
   15.717000     31.296636
   15.732000     31.547708
   15.747000     31.501860
   15.761000     31.391606
   15.776000     31.327201
   15.791000     31.224589
   15.806000     31.078313
   15.821000     30.997533
   15.836000     30.961510
   15.851000     30.736637
   15.866000     30.685331
   15.880000     30.598002
   15.895000     30.177730
   15.910000     30.122057
   15.925000     29.979056
   15.940000     29.885176
   15.955000     30.136248
   15.970000     30.030361
   15.984000     29.836053
   15.999000     29.840420
   16.014000     29.846969
   16.029000     29.785839
   16.044000     29.832779
   16.059000     29.878627
   16.074000     29.803305
   16.088000     29.792389
   16.103000     29.707242
   16.118000     29.626463
   16.133000     29.547866
   16.148000     29.560966
   16.163000     29.319719
   16.178000     29.293520
   16.193000     29.091572
   16.207000     29.077380
   16.222000     29.000967
   16.237000     28.932196
   16.252000     28.927829
   16.267000     28.859057
   16.282000     28.952936
   16.297000     28.883073
   16.312000     28.821942
   16.326000     28.730246
   16.341000     28.704047
   16.356000     28.670208
   16.371000     28.705140
   16.386000     28.711689
   16.401000     28.545764
   16.416000     28.245568
   16.430000     28.321982
   16.445000     28.333990
   16.460000     28.225919
   16.475000     28.227012
   16.490000     28.049078
   16.505000     28.138590
   16.520000     28.127674
   16.535000     27.915900
   16.549000     27.953015
   16.564000     28.178980
   16.579000     28.188804
   16.594000     28.246661
   16.609000     28.002139
   16.624000     27.998863
   16.639000     28.097109
   16.654000     27.831846
   16.668000     27.840579
   16.683000     27.578591
   16.698000     27.405025
   16.713000     27.414849
   16.728000     27.311146
   16.743000     27.192159
   16.758000     27.002218
   16.773000     26.885415
   16.788000     26.847208
   16.802000     26.651809
   16.817000     26.604869
   16.832000     26.501166
   16.847000     26.551381
   16.862000     26.448769
   16.877000     26.371263
   16.892000     26.414928
   16.907000     26.278477
   16.921000     26.221713
   16.936000     26.183505
   16.951000     26.042687
   16.966000     25.953175
   16.981000     25.987014
   16.996000     26.084169
   17.011000     26.091810
   17.026000     26.001206
   17.041000     25.719569
   17.055000     25.694462
   17.070000     25.783975
   17.085000     25.767600
   17.100000     25.734852
   17.115000     25.631148
   17.130000     25.709745
   17.145000     25.587484
   17.160000     25.515437
   17.175000     25.488146
   17.189000     25.539453
   17.204000     25.470680
   17.219000     25.322221
   17.234000     25.327679
   17.249000     25.284014
   17.264000     25.429199
   17.279000     25.366977
   17.294000     25.364794
   17.309000     25.432474
   17.323000     25.359335
   17.338000     25.348419
   17.353000     25.404092
   17.368000     25.277465
   17.383000     25.197776
   17.398000     25.337503
   17.413000     25.231617
   17.428000     25.207601
   17.443000     24.910682
   17.457000     25.010018
   17.472000     25.047133
   17.487000     24.963079
   17.502000     25.017660
   17.517000     24.939064
   17.532000     24.811344
   17.547000     24.929239
   17.562000     24.884483
   17.577000     24.908498
   17.591000     24.806978
   17.606000     24.778595
   17.621000     24.921598
   17.636000     24.840818
   17.651000     24.685809
   17.666000     24.766588
   17.681000     24.846276
   17.696000     24.603937
   17.711000     24.606120
   17.726000     24.769863
   17.740000     24.560272
   17.755000     24.561364
   17.770000     24.538440
   17.785000     24.464210
   17.800000     24.595204
   17.815000     24.413996
   17.830000     24.386706
   17.845000     24.493684
   17.860000     24.529707
   17.875000     24.448927
   17.889000     24.308109
   17.904000     24.303743
   17.919000     24.422729
   17.934000     24.470760
   17.949000     24.534073
   17.964000     24.531890
   17.979000     24.523157
   17.994000     24.542806
   18.009000     24.750213
   18.024000     24.692358
   18.038000     24.558089
   18.053000     24.621403
   18.068000     24.739297
   18.083000     24.666159
   18.098000     24.717465
   18.113000     24.806978
   18.128000     24.741481
   18.143000     24.725107
   18.158000     24.836452
   18.173000     25.132279
   18.188000     25.011110
   18.202000     25.078791
   18.217000     25.264365
   18.232000     25.218517
   18.247000     25.313488
   18.262000     25.424832
   18.277000     25.399726
   18.292000     25.477230
   18.307000     25.484872
   18.322000     25.506704
   18.337000     25.461947
   18.352000     25.375710
   18.366000     25.333137
   18.381000     25.345145
   18.396000     25.206509
   18.411000     25.088615
   18.426000     25.100623
   18.441000     24.978362
   18.456000     24.956529
   18.471000     25.040583
   18.486000     25.148654
   18.501000     25.092981
   18.516000     24.964170
   18.530000     24.875750
   18.545000     24.907406
   18.560000     25.012201
   18.575000     25.026393
   18.590000     25.083157
   18.605000     25.153020
   18.620000     25.079882
   18.635000     25.090798
   18.650000     25.051500
   18.665000     25.148654
   18.680000     25.141012
   18.695000     25.165028
   18.710000     25.058049
   18.724000     25.078791
   18.739000     24.891032
   18.754000     24.968537
   18.769000     24.996919
   18.784000     25.109356
   18.799000     25.155204
   18.814000     25.123546
   18.829000     25.233800
   18.844000     25.162844
   18.859000     25.132279
   18.874000     25.282922
   18.889000     25.266549
   18.903000     25.285106
   18.918000     25.206509
   18.933000     25.272006
   18.948000     25.333137
   18.963000     25.294931
   18.978000     25.258907
   18.993000     25.377893
   19.008000     25.294931
   19.023000     25.397543
   19.038000     25.485963
   19.053000     25.392084
   19.068000     25.322221
   19.083000     25.424832
   19.098000     25.541636
   19.112000     25.436841
   19.127000     25.313488
   19.142000     25.351695
   19.157000     25.341870
   19.172000     25.487055
   19.187000     25.444482
   19.202000     25.475047
   19.217000     25.433565
   19.232000     25.497971
   19.247000     25.574384
   19.262000     25.606041
   19.277000     25.690096
   19.292000     25.706470
   19.307000     25.663897
   19.321000     25.663897
   19.336000     25.672630
   19.351000     25.692279
   19.366000     25.798165
   19.381000     25.628965
   19.396000     25.613683
   19.411000     25.559102
   19.426000     25.502338
   19.441000     25.611499
   19.456000     25.651889
   19.471000     25.650798
   19.486000     25.657347
   19.501000     25.589667
   19.516000     25.571109
   19.531000     25.726119
   19.545000     25.690096
   19.560000     25.527444
   19.575000     25.580934
   19.590000     25.668263
   19.605000     25.600583
   19.620000     25.434658
   19.635000     25.548186
   19.650000     25.467406
   19.665000     25.514345
   19.680000     25.509979
   19.695000     25.348419
   19.710000     25.328770
   19.725000     25.372435
   19.740000     25.460856
   19.755000     25.456490
   19.770000     25.436841
   19.785000     25.511071
   19.799000     25.437932
   19.814000     25.370252
   19.829000     25.315671
   19.844000     25.420466
   19.859000     25.464131
   19.874000     25.287289
   19.889000     25.255632
   19.904000     25.442298
   19.919000     25.409550
   19.934000     25.339686
   19.949000     25.377893
   19.964000     25.245807
   19.979000     25.314580
   19.994000     25.327679
   20.009000     25.163937
   20.024000     25.098440
   20.039000     25.080974
   20.054000     25.119180
   20.068000     25.114813
   20.083000     24.951071
   20.098000     24.910682
   20.113000     24.915048
   20.128000     25.087523
   20.143000     24.903040
   20.158000     24.955437
   20.173000     24.820077
   20.188000     24.862650
   20.203000     24.861558
   20.218000     24.777504
   20.233000     24.841909
   20.248000     24.881207
   20.263000     24.701091
   20.278000     24.774229
   20.293000     24.778595
   20.308000     24.799337
   20.323000     24.703274
   20.338000     24.581013
   20.353000     24.529707
   20.368000     24.419454
   20.382000     24.337582
   20.397000     24.279727
   20.412000     24.323392
   20.427000     24.224054
   20.442000     24.030839
   20.457000     24.057037
   20.472000     24.035205
   20.487000     24.013373
   20.502000     23.909670
   20.517000     23.885654
   20.532000     23.888929
   20.547000     24.039572
   20.562000     23.978441
   20.577000     23.863822
   20.592000     23.791775
   20.607000     23.714270
   20.622000     23.735011
   20.637000     23.871463
   20.652000     23.862730
   20.667000     23.897661
   20.682000     23.964251
   20.697000     23.897661
   20.712000     23.719728
   20.727000     23.701171
   20.742000     23.623666
   20.757000     23.482847
   20.771000     23.455557
   20.786000     23.431542
   20.801000     23.268890
   20.816000     23.279807
   20.831000     23.185928
   20.846000     23.017819
   20.861000     23.087682
   20.876000     23.078949
   20.891000     23.098598
   20.906000     22.962147
   20.921000     22.989437
   20.936000     23.029827
   20.951000     22.856259
   20.966000     22.796221
   20.981000     22.708892
   20.996000     22.557156
   21.011000     22.622653
   21.026000     22.500392
   21.041000     22.418522
   21.056000     22.377040
   21.071000     22.273337
   21.086000     22.195832
   21.101000     22.143434
   21.116000     22.146710
   21.131000     22.075754
   21.146000     22.003707
   21.161000     22.011349
   21.176000     21.948035
   21.191000     21.837782
   21.206000     21.762461
   21.221000     21.757002
   21.236000     21.726437
   21.251000     21.618367
   21.266000     21.584527
   21.281000     21.551778
   21.296000     21.577977
   21.310000     21.539771
   21.325000     21.376028
   21.340000     21.486281
   21.355000     21.479731
   21.370000     21.383669
   21.385000     21.374936
   21.400000     21.439342
   21.415000     21.327997
   21.430000     21.362929
   21.445000     21.266867
   21.460000     21.285424
   21.475000     21.224293
   21.490000     21.180628
   21.505000     21.087842
   21.520000     20.935015
   21.535000     20.787647
   21.550000     20.764723
   21.565000     20.733066
   21.580000     20.658836
   21.595000     20.523476
   21.610000     20.499461
   21.625000     20.456887
   21.640000     20.558408
   21.655000     20.438330
   21.670000     20.369558
   21.685000     20.251663
   21.700000     20.144685
   21.715000     20.142502
   21.730000     20.015874
   21.745000     20.024607
   21.760000     20.068272
   21.775000     20.151235
   21.790000     19.999500
   21.805000     19.973302
   21.820000     19.903438
   21.835000     19.788818
   21.850000     19.872873
   21.865000     19.918721
   21.880000     19.902346
   21.895000     19.791001
   21.910000     19.725504
   21.925000     19.638175
   21.940000     19.520280
   21.955000     19.446050
   21.970000     19.514823
   21.985000     19.488624
   22.000000     19.478799
