# Supplementary material for: Changing the game of time resolved X-ray diffraction on the mechanochemistry playground by downsizing
Source: Nat Commun. 2021 Oct 21;12:6134. doi: 10.1038/s41467-021-26264-1 (PMC8531352; doi:10.1038/s41467-021-26264-1)
Supplement: Supplementary file 3 — Source Data. [file 41467_2021_26264_MOESM3_ESM.zip › PXRD_raw_data/reactionIIIa_cocrystal_FormI_normalized/000234.xy]

    3.140900     20.191480
    3.155600     20.255172
    3.170400     20.583348
    3.185100     20.867264
    3.199800     20.760390
    3.214500     20.916922
    3.229300     21.214872
    3.244000     21.538730
    3.258700     21.579752
    3.273500     21.757874
    3.288200     21.824805
    3.302900     22.137867
    3.317600     22.365648
    3.332400     22.483317
    3.347100     22.637689
    3.361800     22.741324
    3.376500     22.896775
    3.391300     23.458130
    3.406000     23.876986
    3.420700     24.236469
    3.435400     23.898577
    3.450200     23.732330
    3.464900     23.948235
    3.479600     23.932042
    3.494400     23.748522
    3.509100     24.083176
    3.523800     24.550611
    3.538500     24.442659
    3.553300     24.690949
    3.568000     24.864754
    3.582700     24.801062
    3.597400     24.931684
    3.612200     25.220997
    3.626900     25.402359
    3.641600     25.781272
    3.656400     25.626900
    3.671100     25.751045
    3.685800     26.241151
    3.700500     26.560691
    3.715300     26.831653
    3.730000     27.086421
    3.744700     27.096137
    3.759500     27.134999
    3.774200     27.448063
    3.788900     27.370337
    3.803600     27.635900
    3.818400     27.824817
    3.833100     28.100097
    3.847800     28.282537
    3.862600     28.411001
    3.877300     28.618270
    3.892000     28.751053
    3.906700     28.770483
    3.921500     29.046843
    3.936200     29.331837
    3.950900     29.409564
    3.965700     29.579050
    3.980400     29.813307
    3.995100     30.090745
    4.009800     30.646702
    4.024600     30.816188
    4.039300     30.893914
    4.054000     31.332202
    4.068800     31.570778
    4.083500     31.602084
    4.098200     31.830944
    4.113000     32.419286
    4.127700     32.567182
    4.142400     32.658941
    4.157100     32.821950
    4.171900     33.165240
    4.186600     33.674776
    4.201300     34.000793
    4.216100     34.179995
    4.230800     34.824473
    4.245500     34.801803
    4.260300     34.888165
    4.275000     35.123502
    4.289700     35.787412
    4.304500     35.676220
    4.319200     35.772298
    4.333900     36.070248
    4.348600     36.649954
    4.363400     36.643477
    4.378100     36.547398
    4.392800     37.039663
    4.407600     37.286875
    4.422300     37.735958
    4.437000     37.797492
    4.451800     38.077089
    4.466500     37.977773
    4.481200     38.177485
    4.496000     38.807929
    4.510700     39.013039
    4.525400     38.933154
    4.540200     39.341216
    4.554900     39.548485
    4.569600     40.008363
    4.584400     40.466083
    4.599100     40.699261
    4.613800     41.082493
    4.628600     41.498111
    4.643300     41.392318
    4.658000     41.947194
    4.672700     41.886741
    4.687500     42.521503
    4.702200     42.934962
    4.716900     42.958711
    4.731700     43.436942
    4.746400     43.646370
    4.761100     44.006932
    4.775900     43.964832
    4.790600     44.344825
    4.805300     44.960155
    4.820100     45.170664
    4.834800     45.447022
    4.849500     45.654291
    4.864300     46.072068
    4.879000     46.735978
    4.893700     47.330798
    4.908500     47.690280
    4.923200     48.004423
    4.938000     48.022774
    4.952700     48.459983
    4.967400     48.918782
    4.982200     49.679849
    4.996900     50.329724
    5.011600     50.527278
    5.026400     50.791762
    5.041100     50.956929
    5.055800     51.386581
    5.070600     51.938220
    5.085300     52.820194
    5.100000     53.088997
    5.114800     53.199108
    5.129500     53.789609
    5.144200     54.602494
    5.159000     54.656470
    5.173700     55.197314
    5.188400     55.741396
    5.203200     56.087924
    5.217900     56.729162
    5.232700     57.377959
    5.247400     57.884257
    5.262100     58.062379
    5.276900     58.655040
    5.291600     59.257416
    5.306300     59.657921
    5.321100     60.481599
    5.335800     60.884264
    5.350500     61.443459
    5.365300     61.977825
    5.380000     62.746448
    5.394800     63.320757
    5.409500     63.737454
    5.424200     64.182219
    5.439000     64.978910
    5.453700     65.219645
    5.468400     65.861965
    5.483200     66.575532
    5.497900     66.991150
    5.512600     67.571936
    5.527400     68.342718
    5.542100     68.950492
    5.556900     68.961288
    5.571600     69.327247
    5.586300     70.583817
    5.601100     71.334088
    5.615800     71.584538
    5.630600     71.904079
    5.645300     72.516171
    5.660000     73.257806
    5.674800     73.894727
    5.689500     74.070690
    5.704200     74.668748
    5.719000     75.428735
    5.733700     75.722367
    5.748500     76.379799
    5.763200     76.955187
    5.777900     77.484156
    5.792700     77.978579
    5.807400     78.854076
    5.822200     78.919927
    5.836900     78.981460
    5.851600     79.444577
    5.866400     80.503594
    5.881100     80.932166
    5.895900     81.505396
    5.910600     81.742891
    5.925300     82.864520
    5.940100     84.114612
    5.954800     85.077552
    5.969600     86.062080
    5.984300     87.225810
    5.999000     88.272952
    6.013800     89.021064
    6.028500     89.456114
    6.043300     88.847260
    6.058000     88.259997
    6.072700     88.147727
    6.087500     87.574498
    6.102200     87.574498
    6.117000     87.862732
    6.131700     88.047331
    6.146500     88.253520
    6.161200     88.369031
    6.175900     88.512608
    6.190700     88.442438
    6.205400     88.754421
    6.220200     89.424808
    6.234900     89.396740
    6.249600     89.173278
    6.264400     89.613725
    6.279100     89.917072
    6.293900     90.122183
    6.308600     90.414735
    6.323400     90.806602
    6.338100     90.904840
    6.352800     91.416535
    6.367600     92.114990
    6.382300     94.111036
    6.397100     96.570199
    6.411800     98.695788
    6.426600     99.624183
    6.441300     98.691471
    6.456000     96.469803
    6.470800     93.733201
    6.485500     92.310384
    6.500300     91.917436
    6.515000     92.093400
    6.529800     91.930391
    6.544500     92.728161
    6.559300     94.073253
    6.574000     95.295277
    6.588700     96.543211
    6.603500     96.922125
    6.618200     96.397475
    6.633000     94.890455
    6.647700     92.832876
    6.662500     91.295629
    6.677200     90.137296
    6.692000     89.279071
    6.706700     89.053450
    6.721500     88.732831
    6.736200     88.635674
    6.750900     88.817034
    6.765700     88.324769
    6.780400     87.953412
    6.795200     88.020343
    6.809900     87.194505
    6.824700     86.990473
    6.839400     86.918145
    6.854200     86.558663
    6.868900     85.971400
    6.883700     85.851573
    6.898400     85.833220
    6.913200     85.454306
    6.927900     84.918860
    6.942700     84.933974
    6.957400     85.007382
    6.972200     84.423357
    6.986900     84.416881
    7.001600     83.804788
    7.016400     83.585645
    7.031100     83.588883
    7.045900     83.290934
    7.060600     82.746852
    7.075400     82.996222
    7.090100     82.481288
    7.104900     82.386289
    7.119600     81.833571
    7.134400     81.281933
    7.149100     81.062789
    7.163900     80.931087
    7.178600     80.537060
    7.193400     80.500355
    7.208100     80.565126
    7.222900     80.284449
    7.237600     79.742527
    7.252400     79.391681
    7.267100     79.035436
    7.281900     78.816293
    7.296600     78.755839
    7.311400     78.435220
    7.326100     78.349937
    7.340900     78.154542
    7.355600     77.858752
    7.370400     77.268250
    7.385100     76.877461
    7.399900     76.843996
    7.414600     76.589227
    7.429400     76.379799
    7.444100     76.311789
    7.458900     76.064577
    7.473600     76.174689
    7.488400     76.033271
    7.503200     75.557199
    7.517900     75.485950
    7.532700     74.906245
    7.547400     74.665510
    7.562200     74.325459
    7.576900     73.774900
    7.591700     73.495302
    7.606400     72.933948
    7.621200     72.590659
    7.635900     72.298106
    7.650700     71.546755
    7.665400     71.326531
    7.680200     70.896880
    7.694900     70.438081
    7.709700     70.130416
    7.724400     69.477302
    7.739200     69.016343
    7.754000     69.042252
    7.768700     68.524079
    7.783500     68.190504
    7.798200     68.352434
    7.813000     68.268231
    7.827700     67.555743
    7.842500     67.109898
    7.857200     66.773086
    7.872000     66.483772
    7.886700     66.099461
    7.901500     65.783159
    7.916300     65.427994
    7.931000     65.281179
    7.945800     65.124647
    7.960500     64.561134
    7.975300     64.298809
    7.990000     64.048359
    8.004800     63.771999
    8.019600     63.478368
    8.034300     63.162066
    8.049100     62.861957
    8.063800     62.505714
    8.078600     62.392363
    8.093300     62.301683
    8.108100     61.923849
    8.122900     61.989700
    8.137600     61.759761
    8.152400     61.224315
    8.167100     61.271814
    8.181900     60.956592
    8.196600     60.344500
    8.211400     59.909451
    8.226200     59.517582
    8.240900     59.349176
    8.255700     59.311392
    8.270400     58.804015
    8.285200     58.408907
    8.300000     58.438055
    8.314700     58.289080
    8.329500     58.018118
    8.344200     57.601421
    8.359000     57.226825
    8.373800     56.928875
    8.388500     57.080009
    8.403300     56.545643
    8.418000     55.983209
    8.432800     55.738157
    8.447600     55.685260
    8.462300     55.688498
    8.477100     55.709009
    8.491800     55.239415
    8.506600     54.944704
    8.521400     54.854024
    8.536100     54.669424
    8.550900     54.455678
    8.565600     54.236534
    8.580400     53.901880
    8.595200     53.888926
    8.609900     53.533762
    8.624700     53.329731
    8.639500     52.684173
    8.654200     52.347361
    8.669000     51.924186
    8.683700     51.628396
    8.698500     51.725554
    8.713300     51.642430
    8.728000     51.303458
    8.742800     51.221414
    8.757600     50.933180
    8.772300     50.552107
    8.787100     50.254157
    8.801800     50.093308
    8.816600     49.850414
    8.831400     49.422922
    8.846100     49.061280
    8.860900     48.530152
    8.875700     48.542027
    8.890400     48.455665
    8.905200     48.206294
    8.920000     47.755052
    8.934700     47.751814
    8.949500     47.566135
    8.964300     47.359945
    8.979000     47.227162
    8.993800     47.044723
    9.008600     46.592401
    9.023300     46.497403
    9.038100     46.407801
    9.052900     46.119568
    9.067600     45.906901
    9.082400     45.845368
    9.097200     45.809744
    9.111900     45.434067
    9.126700     45.253787
    9.141500     45.043279
    9.156200     44.833851
    9.171000     44.551014
    9.185800     44.342665
    9.200500     44.163464
    9.215300     43.883866
    9.230100     43.676597
    9.244800     43.490919
    9.259600     43.476885
    9.274400     43.357057
    9.289100     42.899338
    9.303900     42.732011
    9.318700     42.511787
    9.333400     42.425425
    9.348200     42.310995
    9.363000     42.079977
    9.377800     42.058386
    9.392500     41.805777
    9.407300     41.543451
    9.422100     41.172094
    9.436800     41.054426
    9.451600     41.049028
    9.466400     40.989654
    9.481200     40.776987
    9.495900     40.480117
    9.510700     40.408868
    9.525500     40.185406
    9.540200     39.940354
    9.555000     39.642404
    9.569800     39.448089
    9.584600     39.178207
    9.599300     39.155537
    9.614100     38.874860
    9.628900     38.859746
    9.643600     38.635205
    9.658400     38.420379
    9.673200     38.319983
    9.688000     38.297312
    9.702700     37.969137
    9.717500     37.656073
    9.732300     37.602097
    9.747100     37.625847
    9.761800     37.181081
    9.776600     37.161650
    9.791400     37.029948
    9.806200     37.037504
    9.820900     36.720124
    9.835700     36.544160
    9.850500     36.578705
    9.865300     36.402742
    9.880000     36.176042
    9.894800     36.141497
    9.909600     36.129621
    9.924400     35.803605
    9.939100     35.739912
    9.953900     35.752867
    9.968700     35.387987
    9.983500     34.984244
    9.998200     34.816916
   10.013000     34.671180
   10.028000     34.692771
   10.043000     34.653907
   10.057000     34.346243
   10.072000     34.156246
   10.087000     34.074202
   10.102000     33.893921
   10.116000     33.846421
   10.131000     33.567903
   10.146000     33.496654
   10.161000     33.449156
   10.176000     33.391941
   10.190000     33.057287
   10.205000     33.019504
   10.220000     32.843540
   10.235000     32.835984
   10.249000     32.945016
   10.264000     32.908312
   10.279000     32.711838
   10.294000     32.573658
   10.309000     32.296220
   10.323000     32.185028
   10.338000     32.243323
   10.353000     32.223892
   10.368000     32.118098
   10.382000     31.978839
   10.397000     31.998270
   10.412000     31.958328
   10.427000     31.813672
   10.442000     31.697082
   10.456000     31.446632
   10.471000     31.291180
   10.486000     31.225328
   10.501000     31.324645
   10.516000     31.341918
   10.530000     31.186466
   10.545000     31.123853
   10.560000     31.080672
   10.575000     31.223170
   10.589000     31.165955
   10.604000     31.394815
   10.619000     31.311692
   10.634000     31.435837
   10.649000     31.194022
   10.663000     30.841017
   10.678000     30.690963
   10.693000     30.496648
   10.708000     30.326082
   10.722000     30.286141
   10.737000     30.149040
   10.752000     30.137166
   10.767000     29.969838
   10.782000     29.976315
   10.796000     29.744217
   10.811000     29.547744
   10.826000     29.419280
   10.841000     29.346952
   10.856000     29.248714
   10.870000     29.197977
   10.885000     29.276782
   10.900000     28.934572
   10.915000     28.951845
   10.930000     28.948606
   10.944000     28.658213
   10.959000     28.581566
   10.974000     28.623668
   10.989000     28.621508
   11.003000     28.642020
   11.018000     28.691678
   11.033000     28.579408
   11.048000     28.512476
   11.063000     28.660372
   11.077000     28.642020
   11.092000     28.559976
   11.107000     28.676565
   11.122000     28.676565
   11.137000     28.923777
   11.151000     29.041445
   11.166000     28.934572
   11.181000     29.204454
   11.196000     29.333997
   11.211000     29.462461
   11.225000     29.274623
   11.240000     29.117012
   11.255000     29.202294
   11.270000     28.972355
   11.284000     28.706791
   11.299000     28.521112
   11.314000     28.488727
   11.329000     28.337593
   11.344000     28.070950
   11.358000     28.103336
   11.373000     28.136801
   11.388000     28.145437
   11.403000     28.010496
   11.418000     28.015894
   11.432000     28.160551
   11.447000     28.082824
   11.462000     28.001860
   11.477000     28.572930
   11.492000     28.475773
   11.506000     28.534067
   11.521000     28.793153
   11.536000     28.884913
   11.551000     29.092183
   11.566000     29.186102
   11.580000     29.092183
   11.595000     29.193658
   11.610000     29.254112
   11.625000     29.494846
   11.640000     29.641663
   11.654000     29.526153
   11.669000     29.383655
   11.684000     29.169909
   11.699000     29.018775
   11.714000     28.735938
   11.728000     28.479012
   11.743000     28.418558
   11.758000     28.171346
   11.773000     28.079586
   11.788000     27.998622
   11.802000     27.930611
   11.817000     27.814023
   11.832000     27.847488
   11.847000     27.860442
   11.862000     27.945725
   11.876000     27.971634
   11.891000     27.999701
   11.906000     28.046121
   11.921000     28.203732
   11.936000     28.366740
   11.950000     28.330037
   11.965000     28.471455
   11.980000     28.597759
   11.995000     28.627986
   12.010000     28.797472
   12.024000     28.634463
   12.039000     28.771563
   12.054000     28.929174
   12.069000     29.020934
   12.084000     29.300531
   12.098000     29.055479
   12.113000     29.002582
   12.128000     29.115932
   12.143000     29.154796
   12.158000     29.192579
   12.172000     29.056558
   12.187000     29.112694
   12.202000     29.174227
   12.217000     29.137523
   12.232000     29.188260
   12.246000     29.241158
   12.261000     29.165590
   12.276000     29.152636
   12.291000     29.133205
   12.306000     29.138603
   12.320000     29.179624
   12.335000     29.399848
   12.350000     29.476495
   12.365000     29.623310
   12.380000     29.637344
   12.394000     29.737740
   12.409000     29.747455
   12.424000     29.763649
   12.439000     30.037849
   12.454000     30.421081
   12.468000     30.541988
   12.483000     30.782723
   12.498000     31.035332
   12.513000     31.316009
   12.528000     31.303055
   12.543000     31.269590
   12.557000     31.371065
   12.572000     31.273907
   12.587000     31.245840
   12.602000     31.314930
   12.617000     31.363509
   12.631000     31.277146
   12.646000     31.273907
   12.661000     31.308452
   12.676000     31.298737
   12.691000     31.307373
   12.705000     31.187545
   12.720000     31.403451
   12.735000     31.607482
   12.750000     31.603163
   12.765000     31.603163
   12.779000     31.970202
   12.794000     32.197983
   12.809000     32.662180
   12.824000     33.370350
   12.839000     34.077440
   12.854000     35.149411
   12.868000     36.237574
   12.883000     37.146536
   12.898000     37.846071
   12.913000     38.305949
   12.928000     38.232541
   12.942000     38.065214
   12.957000     37.606415
   12.972000     36.940346
   12.987000     36.120985
   13.002000     35.390145
   13.017000     34.908676
   13.031000     34.339766
   13.046000     34.055849
   13.061000     33.849660
   13.076000     33.735230
   13.091000     33.479382
   13.105000     33.390860
   13.120000     33.451314
   13.135000     33.638073
   13.150000     33.700685
   13.165000     33.846421
   13.179000     33.862614
   13.194000     33.997555
   13.209000     34.366753
   13.224000     34.821235
   13.239000     35.381509
   13.254000     36.164166
   13.268000     37.000801
   13.283000     37.719766
   13.298000     38.392311
   13.313000     38.648159
   13.328000     38.592024
   13.343000     38.164531
   13.357000     37.541643
   13.372000     36.842110
   13.387000     36.281835
   13.402000     35.774457
   13.417000     35.413895
   13.431000     35.024186
   13.446000     34.767258
   13.461000     34.805042
   13.476000     34.853620
   13.491000     34.834189
   13.506000     34.971289
   13.520000     34.786690
   13.535000     34.796405
   13.550000     34.770497
   13.565000     34.937823
   13.580000     34.868733
   13.595000     34.895722
   13.609000     35.027425
   13.624000     34.945380
   13.639000     34.954016
   13.654000     35.014470
   13.669000     35.023106
   13.683000     35.059810
   13.698000     35.277874
   13.713000     35.281113
   13.728000     35.307022
   13.743000     35.711845
   13.758000     35.672982
   13.772000     35.778775
   13.787000     35.852184
   13.802000     36.007635
   13.817000     35.939625
   13.832000     36.029225
   13.847000     35.992522
   13.861000     35.912637
   13.876000     35.990363
   13.891000     35.821956
   13.906000     35.774457
   13.921000     35.782014
   13.936000     35.983886
   13.950000     35.757184
   13.965000     35.695652
   13.980000     35.522928
   13.995000     35.611449
   14.010000     35.735594
   14.025000     35.572586
   14.039000     35.549915
   14.054000     35.572586
   14.069000     35.696731
   14.084000     35.751788
   14.099000     35.693492
   14.114000     35.594176
   14.128000     35.615767
   14.143000     35.706447
   14.158000     35.807922
   14.173000     35.643835
   14.188000     35.676220
   14.203000     35.601733
   14.217000     35.633039
   14.232000     35.714003
   14.247000     35.758264
   14.262000     35.644914
   14.277000     35.720481
   14.292000     35.745310
   14.306000     35.708606
   14.321000     35.757184
   14.336000     35.617926
   14.351000     35.677300
   14.366000     35.740992
   14.381000     35.902921
   14.395000     36.051895
   14.410000     36.153372
   14.425000     36.104793
   14.440000     36.180359
   14.455000     36.192234
   14.470000     36.007635
   14.484000     36.023827
   14.499000     35.959056
   14.514000     35.696731
   14.529000     35.489462
   14.544000     35.378270
   14.559000     35.349123
   14.573000     35.289749
   14.588000     35.140774
   14.603000     35.240091
   14.618000     35.150491
   14.633000     35.159127
   14.648000     35.212023
   14.662000     35.080321
   14.677000     35.002595
   14.692000     35.144013
   14.707000     34.944301
   14.722000     34.949699
   14.737000     35.053333
   14.752000     34.945380
   14.766000     34.963732
   14.781000     34.849302
   14.796000     34.928108
   14.811000     34.786690
   14.826000     34.688452
   14.841000     34.711122
   14.855000     34.661465
   14.870000     34.725156
   14.885000     34.646351
   14.900000     34.453115
   14.915000     34.372151
   14.930000     34.394821
   14.945000     34.376469
   14.959000     34.312777
   14.974000     34.284709
   14.989000     34.232892
   15.004000     34.291187
   15.019000     34.161643
   15.034000     34.101189
   15.048000     34.150848
   15.063000     33.933863
   15.078000     33.826990
   15.093000     33.901478
   15.108000     33.896080
   15.123000     33.710401
   15.138000     33.579778
   15.152000     33.620800
   15.167000     33.724435
   15.182000     33.618641
   15.197000     33.510688
   15.212000     33.469666
   15.227000     33.405975
   15.242000     33.349839
   15.256000     33.390860
   15.271000     33.427565
   15.286000     33.198705
   15.301000     32.946095
   15.316000     32.929902
   15.331000     32.815472
   15.345000     32.808995
   15.360000     32.843540
   15.375000     32.832746
   15.390000     32.487296
   15.405000     32.501330
   15.420000     32.499171
   15.435000     32.308094
   15.449000     32.277868
   15.464000     32.426843
   15.479000     32.237926
   15.494000     32.145086
   15.509000     32.085712
   15.524000     32.050087
   15.539000     31.898954
   15.553000     32.038213
   15.568000     31.786683
   15.583000     31.528676
   15.598000     31.700321
   15.613000     31.608561
   15.628000     31.510324
   15.643000     31.319248
   15.657000     31.242601
   15.672000     31.326805
   15.687000     31.277146
   15.702000     31.377543
   15.717000     31.253396
   15.732000     31.040730
   15.747000     30.889596
   15.761000     30.852892
   15.776000     30.996469
   15.791000     30.931698
   15.806000     30.880959
   15.821000     30.937095
   15.836000     30.776246
   15.851000     30.641305
   15.866000     30.696361
   15.880000     30.320685
   15.895000     30.139324
   15.910000     29.995747
   15.925000     30.084268
   15.940000     30.068075
   15.955000     30.071315
   15.970000     30.004383
   15.984000     29.816546
   15.999000     29.623310
   16.014000     29.740979
   16.029000     29.552061
   16.044000     29.395530
   16.059000     29.531550
   16.074000     29.438711
   16.088000     29.315645
   16.103000     29.439791
   16.118000     29.404167
   16.133000     29.169909
   16.148000     29.258430
   16.163000     29.304850
   16.178000     29.123489
   16.193000     29.107296
   16.207000     29.068433
   16.222000     28.992866
   16.237000     28.895709
   16.252000     28.778040
   16.267000     28.766166
   16.282000     28.790995
   16.297000     28.674406
   16.312000     28.502761
   16.326000     28.423955
   16.341000     28.504920
   16.356000     28.461739
   16.371000     28.310605
   16.386000     28.365661
   16.401000     28.296571
   16.416000     28.243675
   16.430000     28.247992
   16.445000     28.253390
   16.460000     28.025609
   16.475000     27.969475
   16.490000     27.875555
   16.505000     27.884192
   16.520000     27.794591
   16.535000     27.696353
   16.549000     27.681240
   16.564000     27.617548
   16.579000     27.597038
   16.594000     27.586242
   16.609000     27.564651
   16.624000     27.522550
   16.639000     27.526868
   16.654000     27.437267
   16.668000     27.530106
   16.683000     27.317440
   16.698000     27.196533
   16.713000     27.158750
   16.728000     26.928810
   16.743000     26.865118
   16.758000     26.762562
   16.773000     26.704268
   16.788000     26.651372
   16.802000     26.604951
   16.817000     26.414955
   16.832000     26.445182
   16.847000     26.433307
   16.862000     26.175299
   16.877000     26.042518
   16.892000     26.056552
   16.907000     26.162346
   16.921000     26.142914
   16.936000     25.873032
   16.951000     26.075984
   16.966000     26.055473
   16.981000     25.867634
   16.996000     25.916213
   17.011000     25.805022
   17.026000     25.662524
   17.041000     25.581560
   17.055000     25.673319
   17.070000     25.634457
   17.085000     25.633377
   17.100000     25.633377
   17.115000     25.575083
   17.130000     25.501674
   17.145000     25.398040
   17.160000     25.337587
   17.175000     25.303042
   17.189000     25.345144
   17.204000     25.371052
   17.219000     25.346223
   17.234000     25.175658
   17.249000     25.132476
   17.264000     25.021286
   17.279000     25.145431
   17.294000     24.981343
   17.309000     24.995377
   17.323000     24.996456
   17.338000     24.993218
   17.353000     24.909014
   17.368000     24.829130
   17.383000     24.920890
   17.398000     24.904696
   17.413000     24.847481
   17.428000     24.787028
   17.443000     24.789187
   17.457000     24.924128
   17.472000     24.811857
   17.487000     24.728733
   17.502000     24.696347
   17.517000     24.617542
   17.532000     24.738449
   17.547000     24.617542
   17.562000     24.577600
   17.577000     24.568963
   17.591000     24.640212
   17.606000     24.787028
   17.621000     24.683393
   17.636000     24.668279
   17.651000     24.563566
   17.666000     24.591634
   17.681000     24.548453
   17.696000     24.427545
   17.711000     24.522544
   17.726000     24.519305
   17.740000     24.469647
   17.755000     24.418909
   17.770000     24.441579
   17.785000     24.320672
   17.800000     24.361694
   17.815000     24.472885
   17.830000     24.402716
   17.845000     24.268855
   17.860000     24.234310
   17.875000     24.179254
   17.889000     24.168459
   17.904000     24.258059
   17.919000     24.289365
   17.934000     24.101528
   17.949000     24.309876
   17.964000     24.404875
   17.979000     24.446976
   17.994000     24.508510
   18.009000     24.393000
   18.024000     24.389761
   18.038000     24.452374
   18.053000     24.452374
   18.068000     24.470726
   18.083000     24.382205
   18.098000     24.522544
   18.113000     24.605668
   18.128000     24.556009
   18.143000     24.373569
   18.158000     24.551691
   18.173000     24.645609
   18.188000     24.631576
   18.202000     24.641292
   18.217000     24.754642
   18.232000     24.785948
   18.247000     24.807539
   18.262000     24.778392
   18.277000     24.877708
   18.292000     24.979184
   18.307000     25.046114
   18.322000     25.141112
   18.337000     25.035319
   18.352000     24.910094
   18.366000     24.829130
   18.381000     24.874469
   18.396000     24.932764
   18.411000     24.842084
   18.426000     24.817254
   18.441000     24.838845
   18.456000     24.683393
   18.471000     24.789187
   18.486000     24.846402
   18.501000     24.750324
   18.516000     24.647768
   18.530000     24.719017
   18.545000     24.866913
   18.560000     24.849641
   18.575000     24.861515
   18.590000     24.916571
   18.605000     24.848560
   18.620000     24.733051
   18.635000     24.867992
   18.650000     24.900378
   18.665000     24.951116
   18.680000     24.911173
   18.695000     24.822652
   18.710000     24.825890
   18.724000     24.877708
   18.739000     24.974865
   18.754000     24.805379
   18.769000     25.057989
   18.784000     24.983501
   18.799000     24.994297
   18.814000     25.024524
   18.829000     24.861515
   18.844000     25.015888
   18.859000     25.198327
   18.874000     25.205884
   18.889000     25.093614
   18.903000     25.251225
   18.918000     25.131397
   18.933000     25.141112
   18.948000     25.170260
   18.963000     25.229634
   18.978000     25.242588
   18.993000     25.240429
   19.008000     25.206963
   19.023000     25.160544
   19.038000     25.198327
   19.053000     25.130318
   19.068000     25.350541
   19.083000     25.250145
   19.098000     25.318155
   19.112000     25.297644
   19.127000     25.355938
   19.142000     25.402359
   19.157000     25.304121
   19.172000     25.259861
   19.187000     25.240429
   19.202000     25.252304
   19.217000     25.391563
   19.232000     25.350541
   19.247000     25.404517
   19.262000     25.473608
   19.277000     25.517868
   19.292000     25.447698
   19.307000     25.433665
   19.321000     25.447698
   19.336000     25.485482
   19.351000     25.401278
   19.366000     25.417472
   19.381000     25.369972
   19.396000     25.319235
   19.411000     25.449857
   19.426000     25.483323
   19.441000     25.646332
   19.456000     25.583719
   19.471000     25.548095
   19.486000     25.474687
   19.501000     25.353780
   19.516000     25.471448
   19.531000     25.480084
   19.545000     25.388325
   19.560000     25.294406
   19.575000     25.229634
   19.590000     25.250145
   19.605000     25.294406
   19.620000     25.195089
   19.635000     25.279292
   19.650000     25.384006
   19.665000     25.410995
   19.680000     25.414233
   19.695000     25.305201
   19.710000     25.325712
   19.725000     25.331110
   19.740000     25.276054
   19.755000     25.167022
   19.770000     25.262020
   19.785000     25.216680
   19.799000     25.225316
   19.814000     25.238270
   19.829000     25.134635
   19.844000     25.245827
   19.859000     25.150829
   19.874000     25.111965
   19.889000     25.196169
   19.904000     25.186453
   19.919000     25.134635
   19.934000     25.022365
   19.949000     25.020205
   19.964000     25.001854
   19.979000     24.977024
   19.994000     25.029922
   20.009000     25.011569
   20.024000     24.999694
   20.039000     25.045035
   20.054000     25.009410
   20.068000     24.945718
   20.083000     24.730892
   20.098000     24.760039
   20.113000     24.859356
   20.128000     24.708222
   20.143000     24.659643
   20.158000     24.709302
   20.173000     24.553849
   20.188000     24.737370
   20.203000     24.679075
   20.218000     24.781630
   20.233000     24.666121
   20.248000     24.598111
   20.263000     24.559247
   20.278000     24.539816
   20.293000     24.527941
   20.308000     24.289365
   20.323000     24.403795
   20.338000     24.590553
   20.353000     24.262378
   20.368000     24.084256
   20.382000     24.055108
   20.397000     24.068063
   20.412000     23.916929
   20.427000     23.928803
   20.442000     24.111244
   20.457000     23.971984
   20.472000     23.918008
   20.487000     23.804658
   20.502000     23.811135
   20.517000     23.765794
   20.532000     23.616820
   20.547000     23.580117
   20.562000     23.597389
   20.577000     23.540174
   20.592000     23.631934
   20.607000     23.575798
   20.622000     23.465687
   20.637000     23.408472
   20.652000     23.476481
   20.667000     23.435459
   20.682000     23.411710
   20.697000     23.437619
   20.712000     23.435459
   20.727000     23.431142
   20.742000     23.243304
   20.757000     23.360972
   20.771000     23.202282
   20.786000     23.091090
   20.801000     22.992854
   20.816000     22.961547
   20.831000     22.934559
   20.846000     22.871946
   20.861000     22.892457
   20.876000     22.840639
   20.891000     22.720813
   20.906000     22.640928
   20.921000     22.536213
   20.936000     22.503828
   20.951000     22.568599
   20.966000     22.457408
   20.981000     22.276047
   20.996000     22.284683
   21.011000     22.311672
   21.026000     22.141106
   21.041000     21.930599
   21.056000     22.118436
   21.071000     22.048267
   21.086000     21.987814
   21.101000     21.993211
   21.116000     22.002927
   21.131000     21.909008
   21.146000     21.808612
   21.161000     21.544128
   21.176000     21.658558
   21.191000     21.543048
   21.206000     21.601343
   21.221000     21.681228
   21.236000     21.536571
   21.251000     21.492310
   21.266000     21.492310
   21.281000     21.312029
   21.296000     21.246178
   21.310000     21.294757
   21.325000     21.275325
   21.340000     21.120953
   21.355000     21.071295
   21.370000     21.129589
   21.385000     21.102601
   21.400000     21.013000
   21.415000     20.906127
   21.430000     21.013000
   21.445000     20.971978
   21.460000     20.867264
   21.475000     20.772265
   21.490000     20.851071
   21.505000     20.811129
   21.520000     20.699937
   21.535000     20.588746
   21.550000     20.528292
   21.565000     20.621132
   21.580000     20.327500
   21.595000     20.339375
   21.610000     20.308068
   21.625000     20.193638
   21.640000     20.179604
   21.655000     20.191480
   21.670000     20.091084
   21.685000     20.099720
   21.700000     19.958302
   21.715000     19.917280
   21.730000     19.889212
   21.745000     19.771544
   21.760000     19.876258
   21.775000     19.942109
   21.790000     19.812565
   21.805000     19.639841
   21.820000     19.706772
   21.835000     19.692738
   21.850000     19.685182
   21.865000     19.680863
   21.880000     19.549161
   21.895000     19.486549
   21.910000     19.525411
   21.925000     19.381834
   21.940000     19.391550
   21.955000     19.310585
   21.970000     19.283598
   21.985000     19.219905
   22.000000     19.204792
