# Supplementary material for: Changing the game of time resolved X-ray diffraction on the mechanochemistry playground by downsizing
Source: Nat Commun. 2021 Oct 21;12:6134. doi: 10.1038/s41467-021-26264-1 (PMC8531352; doi:10.1038/s41467-021-26264-1)
Supplement: Supplementary file 3 — Source Data. [file 41467_2021_26264_MOESM3_ESM.zip › PXRD_raw_data/reactionIIIa_cocrystal_FormI_normalized/000374.xy]

    3.140900     20.725900
    3.155600     20.834943
    3.170400     20.515446
    3.185100     20.873109
    3.199800     20.881832
    3.214500     21.207873
    3.229300     21.671307
    3.244000     21.461943
    3.258700     21.518646
    3.273500     21.600429
    3.288200     21.592796
    3.302900     21.838143
    3.317600     22.039874
    3.332400     22.312483
    3.347100     22.572006
    3.361800     22.718124
    3.376500     22.996186
    3.391300     23.241533
    3.406000     23.326588
    3.420700     23.648266
    3.435400     23.887072
    3.450200     24.028828
    3.464900     24.000477
    3.479600     23.957949
    3.494400     23.853268
    3.509100     23.995024
    3.523800     24.045184
    3.538500     24.181488
    3.553300     24.491172
    3.568000     24.652557
    3.582700     24.724525
    3.597400     24.884819
    3.612200     24.981868
    3.626900     25.179237
    3.641600     25.486740
    3.656400     25.778976
    3.671100     25.955627
    3.685800     26.467040
    3.700500     26.895582
    3.715300     27.201994
    3.730000     27.212899
    3.744700     27.461517
    3.759500     27.745031
    3.774200     27.415719
    3.788900     27.647982
    3.803600     27.731945
    3.818400     27.779925
    3.833100     28.064528
    3.847800     28.242269
    3.862600     28.556315
    3.877300     28.483256
    3.892000     28.681714
    3.906700     28.851822
    3.921500     29.033925
    3.936200     29.503902
    3.950900     29.610765
    3.965700     30.036035
    3.980400     30.030582
    3.995100     29.969519
    4.009800     30.250850
    4.024600     30.634684
    4.039300     31.027240
    4.054000     31.264955
    4.068800     31.539744
    4.083500     31.700038
    4.098200     31.756741
    4.113000     32.031531
    4.127700     32.396827
    4.142400     32.826458
    4.157100     33.143775
    4.171900     33.340053
    4.186600     33.577768
    4.201300     34.053197
    4.216100     34.515543
    4.230800     34.780518
    4.245500     34.903737
    4.260300     35.329006
    4.275000     35.679036
    4.289700     35.822974
    4.304500     35.923294
    4.319200     36.055237
    4.333900     36.192631
    4.348600     36.480506
    4.363400     36.917771
    4.378100     37.341949
    4.392800     37.816289
    4.407600     37.725783
    4.422300     37.946051
    4.437000     38.250282
    4.451800     38.361507
    4.466500     38.123792
    4.481200     38.624302
    4.496000     38.791139
    4.510700     38.738797
    4.525400     39.105183
    4.540200     39.702742
    4.554900     39.695108
    4.569600     40.113836
    4.584400     40.226151
    4.599100     40.715756
    4.613800     41.095227
    4.628600     41.368927
    4.643300     41.419087
    4.658000     41.572838
    4.672700     42.277260
    4.687500     42.650188
    4.702200     42.605480
    4.716900     42.822477
    4.731700     43.150698
    4.746400     43.830039
    4.761100     44.292383
    4.775900     44.298926
    4.790600     44.578077
    4.805300     45.004437
    4.820100     45.418803
    4.834800     45.726306
    4.849500     46.174474
    4.864300     46.634638
    4.879000     47.007566
    4.893700     47.396852
    4.908500     47.746881
    4.923200     47.818851
    4.938000     48.410956
    4.952700     48.836227
    4.967400     49.190617
    4.982200     49.173170
    4.996900     50.017167
    5.011600     50.632173
    5.026400     50.893877
    5.041100     51.416195
    5.055800     51.643006
    5.070600     52.049738
    5.085300     52.324528
    5.100000     53.066024
    5.114800     53.207781
    5.129500     53.738823
    5.144200     54.322205
    5.159000     54.926306
    5.173700     55.249075
    5.188400     55.756127
    5.203200     56.527065
    5.217900     57.012308
    5.232700     57.516090
    5.247400     57.959897
    5.262100     58.231416
    5.276900     58.754823
    5.291600     59.093950
    5.306300     59.561746
    5.321100     60.103692
    5.335800     60.558403
    5.350500     61.528891
    5.365300     62.341265
    5.380000     62.744726
    5.394800     63.192895
    5.409500     63.528749
    5.424200     63.830799
    5.439000     64.720594
    5.453700     65.255998
    5.468400     66.067281
    5.483200     66.209038
    5.497900     66.432578
    5.512600     67.157717
    5.527400     67.871952
    5.542100     68.494590
    5.556900     68.798822
    5.571600     69.534865
    5.586300     70.119339
    5.601100     70.780142
    5.615800     71.198870
    5.630600     71.630682
    5.645300     72.718935
    5.660000     73.412452
    5.674800     73.473517
    5.689500     74.067804
    5.704200     74.886721
    5.719000     75.375235
    5.733700     76.010960
    5.748500     76.766631
    5.763200     76.781897
    5.777900     77.504855
    5.792700     78.096962
    5.807400     78.613828
    5.822200     78.840639
    5.836900     79.222291
    5.851600     80.022670
    5.866400     80.795789
    5.881100     81.510024
    5.895900     81.872048
    5.910600     82.511043
    5.925300     83.543686
    5.940100     84.544704
    5.954800     85.817242
    5.969600     87.444171
    5.984300     88.734156
    5.999000     89.644670
    6.013800     89.555254
    6.028500     89.369879
    6.043300     88.608756
    6.058000     88.319790
    6.072700     87.783296
    6.087500     87.228265
    6.102200     87.432177
    6.117000     87.564119
    6.131700     88.060267
    6.146500     88.236917
    6.161200     88.632746
    6.175900     88.701443
    6.190700     88.928254
    6.205400     89.174692
    6.220200     89.030754
    6.234900     89.297911
    6.249600     89.995790
    6.264400     90.237866
    6.279100     90.681673
    6.293900     90.678402
    6.308600     90.968458
    6.323400     91.497319
    6.338100     91.884423
    6.352800     92.466715
    6.367600     94.281200
    6.382300     98.098813
    6.397100    103.638223
    6.411800    107.954165
    6.426600    109.065319
    6.441300    106.560589
    6.456000    101.134584
    6.470800     96.805556
    6.485500     94.231040
    6.500300     93.379409
    6.515000     92.935602
    6.529800     93.553879
    6.544500     95.319293
    6.559300     97.531786
    6.574000    100.615537
    6.588700    103.290374
    6.603500    103.903199
    6.618200    102.486724
    6.633000     99.479304
    6.647700     95.964832
    6.662500     93.034832
    6.677200     91.443887
    6.692000     90.526831
    6.706700     89.760255
    6.721500     89.575971
    6.736200     88.944610
    6.750900     88.023192
    6.765700     87.796381
    6.780400     88.022102
    6.795200     87.862899
    6.809900     87.338399
    6.824700     87.051615
    6.839400     86.893501
    6.854200     86.590360
    6.868900     86.340651
    6.883700     85.732188
    6.898400     85.937190
    6.913200     85.708199
    6.927900     85.158619
    6.942700     84.917633
    6.957400     84.481459
    6.972200     84.226298
    6.986900     84.241563
    7.001600     84.143425
    7.016400     83.731240
    7.031100     83.392115
    7.045900     82.938493
    7.060600     82.993016
    7.075400     82.913414
    7.090100     82.246067
    7.104900     82.039975
    7.119600     81.838244
    7.134400     81.364995
    7.149100     81.373720
    7.163900     80.824140
    7.178600     80.425040
    7.193400     80.480653
    7.208100     80.553712
    7.222900     79.957244
    7.237600     79.753333
    7.252400     79.884185
    7.267100     79.528703
    7.281900     79.136146
    7.296600     78.541859
    7.311400     78.413188
    7.326100     78.196191
    7.340900     77.551744
    7.355600     77.560468
    7.370400     77.254056
    7.385100     76.936739
    7.399900     77.098124
    7.414600     76.802615
    7.429400     76.509288
    7.444100     76.441681
    7.458900     76.379526
    7.473600     76.673944
    7.488400     76.572533
    7.503200     76.304287
    7.517900     76.350085
    7.532700     75.634760
    7.547400     74.889992
    7.562200     74.465813
    7.576900     74.741693
    7.591700     74.145225
    7.606400     73.591284
    7.621200     73.166014
    7.635900     72.814894
    7.650700     72.420156
    7.665400     71.529271
    7.680200     71.073469
    7.694900     70.492268
    7.709700     69.890347
    7.724400     69.567578
    7.739200     69.161937
    7.754000     68.721401
    7.768700     68.481505
    7.783500     68.317940
    7.798200     68.134747
    7.813000     67.777084
    7.827700     67.695301
    7.842500     67.053035
    7.857200     66.686648
    7.872000     66.766251
    7.886700     66.098904
    7.901500     65.554777
    7.916300     65.323604
    7.931000     65.136050
    7.945800     65.060810
    7.960500     64.597375
    7.975300     64.284420
    7.990000     64.164472
    8.004800     63.620346
    8.019600     63.075128
    8.034300     62.957360
    8.049100     62.821056
    8.063800     62.836323
    8.078600     62.541905
    8.093300     62.346717
    8.108100     62.251849
    8.122900     62.499378
    8.137600     62.538634
    8.152400     62.450309
    8.167100     62.359803
    8.181900     61.743707
    8.196600     61.112345
    8.211400     60.693618
    8.226200     60.175661
    8.240900     59.747120
    8.255700     59.607545
    8.270400     59.043789
    8.285200     58.705754
    8.300000     59.042699
    8.314700     59.047061
    8.329500     58.504024
    8.344200     57.967530
    8.359000     57.881386
    8.373800     57.520452
    8.388500     57.036298
    8.403300     56.484538
    8.418000     56.332967
    8.432800     56.354777
    8.447600     55.921873
    8.462300     55.425725
    8.477100     55.303597
    8.491800     55.098596
    8.506600     54.727847
    8.521400     54.709309
    8.536100     54.815082
    8.550900     54.344014
    8.565600     54.327658
    8.580400     54.203348
    8.595200     53.666854
    8.609900     53.422596
    8.624700     53.273206
    8.639500     52.828309
    8.654200     52.680010
    8.669000     52.613493
    8.683700     52.223117
    8.698500     51.973408
    8.713300     51.822928
    8.728000     51.809842
    8.742800     51.731332
    8.757600     51.507792
    8.772300     51.004011
    8.787100     50.908053
    8.801800     50.420628
    8.816600     50.032434
    8.831400     49.618068
    8.846100     49.325832
    8.860900     49.022691
    8.875700     48.425132
    8.890400     48.180875
    8.905200     48.068560
    8.920000     47.741429
    8.934700     47.742520
    8.949500     47.363049
    8.964300     47.197302
    8.979000     46.937779
    8.993800     46.763310
    9.008600     46.543042
    9.023300     46.472163
    9.038100     46.461258
    9.052900     46.208278
    9.067600     45.750294
    9.082400     45.538751
    9.097200     45.473325
    9.111900     45.353377
    9.126700     45.099305
    9.141500     44.843053
    9.156200     44.692573
    9.171000     44.447226
    9.185800     44.332729
    9.200500     44.099376
    9.215300     44.044854
    9.230100     43.996876
    9.244800     43.809321
    9.259600     43.456020
    9.274400     43.110352
    9.289100     43.015484
    9.303900     42.860642
    9.318700     42.652369
    9.333400     42.465904
    9.348200     42.351408
    9.363000     42.294706
    9.377800     42.021006
    9.392500     41.808372
    9.407300     41.704780
    9.422100     41.633903
    9.436800     41.319857
    9.451600     41.113765
    9.466400     40.980732
    9.481200     40.941476
    9.495900     40.651420
    9.510700     40.455142
    9.525500     40.392987
    9.540200     40.161815
    9.555000     39.780163
    9.569800     39.559895
    9.584600     39.274201
    9.599300     39.012496
    9.614100     39.003773
    9.628900     39.093189
    9.643600     39.093189
    9.658400     38.969970
    9.673200     38.515258
    9.688000     38.441109
    9.702700     38.185946
    9.717500     37.943870
    9.732300     37.743230
    9.747100     37.576393
    9.761800     37.407376
    9.776600     36.993011
    9.791400     37.060618
    9.806200     37.108596
    9.820900     37.027905
    9.835700     36.940670
    9.850500     36.826174
    9.865300     36.347473
    9.880000     36.368192
    9.894800     36.356196
    9.909600     36.206807
    9.924400     35.957097
    9.939100     35.784809
    9.953900     35.645233
    9.968700     35.561270
    9.983500     35.146904
    9.998200     34.861210
   10.013000     34.782698
   10.028000     34.600596
   10.043000     34.788151
   10.057000     34.434850
   10.072000     34.081549
   10.087000     33.950697
   10.102000     33.985591
   10.116000     33.934340
   10.131000     33.872186
   10.146000     33.670455
   10.161000     33.369494
   10.176000     33.251728
   10.190000     33.189573
   10.205000     33.143775
   10.220000     33.029279
   10.235000     32.787202
   10.249000     32.938773
   10.264000     32.926778
   10.279000     32.716324
   10.294000     32.456800
   10.309000     32.342305
   10.323000     32.424088
   10.338000     32.525498
   10.353000     32.650898
   10.368000     32.663983
   10.382000     32.662893
   10.397000     32.671617
   10.412000     32.576748
   10.427000     32.348848
   10.442000     32.208182
   10.456000     31.805811
   10.471000     31.552831
   10.486000     31.460143
   10.501000     31.249689
   10.516000     31.131922
   10.530000     31.049049
   10.545000     31.125380
   10.560000     31.080671
   10.575000     31.158093
   10.589000     31.151550
   10.604000     31.089396
   10.619000     31.282402
   10.634000     31.165726
   10.649000     30.912745
   10.663000     30.887665
   10.678000     30.895298
   10.693000     30.671759
   10.708000     30.534364
   10.722000     30.640135
   10.737000     30.273749
   10.752000     30.158164
   10.767000     30.145078
   10.782000     29.943347
   10.796000     29.817948
   10.811000     29.594408
   10.826000     29.489727
   10.841000     29.232384
   10.856000     29.325071
   10.870000     29.345790
   10.885000     29.220389
   10.900000     29.202943
   10.915000     28.997940
   10.930000     28.843099
   10.944000     28.896531
   10.959000     28.819109
   10.974000     28.801662
   10.989000     28.657725
   11.003000     28.561767
   11.018000     28.690438
   11.033000     28.728603
   11.048000     28.537777
   11.063000     28.482165
   11.077000     28.694800
   11.092000     28.936876
   11.107000     29.082995
   11.122000     29.089537
   11.137000     29.465737
   11.151000     30.012045
   11.166000     30.136355
   11.181000     30.378432
   11.196000     30.613965
   11.211000     30.746998
   11.225000     30.757903
   11.240000     30.634684
   11.255000     30.400240
   11.270000     30.050210
   11.284000     29.582414
   11.299000     29.027382
   11.314000     28.719880
   11.329000     28.532325
   11.344000     28.471260
   11.358000     28.297881
   11.373000     28.213917
   11.388000     28.155034
   11.403000     28.267349
   11.418000     28.099422
   11.432000     28.345861
   11.447000     28.532325
   11.462000     28.561767
   11.477000     28.956505
   11.492000     29.447200
   11.506000     29.743798
   11.521000     30.096009
   11.536000     30.446039
   11.551000     30.667397
   11.566000     30.685934
   11.580000     30.797158
   11.595000     30.965086
   11.610000     31.177720
   11.625000     31.292216
   11.640000     31.469957
   11.654000     31.486313
   11.669000     31.472138
   11.684000     31.128651
   11.699000     30.605242
   11.714000     30.104732
   11.728000     29.460285
   11.743000     28.930333
   11.758000     28.490888
   11.773000     28.297881
   11.788000     28.095060
   11.802000     28.261897
   11.817000     28.217189
   11.832000     28.057985
   11.847000     28.270620
   11.862000     28.237907
   11.876000     28.124502
   11.891000     28.110326
   11.906000     28.325142
   11.921000     28.506155
   11.936000     28.602113
   11.950000     28.747140
   11.965000     28.924881
   11.980000     28.876902
   11.995000     29.049191
   12.010000     29.205123
   12.024000     29.106984
   12.039000     28.908525
   12.054000     28.923791
   12.069000     28.997940
   12.084000     29.008845
   12.098000     29.056824
   12.113000     29.258555
   12.128000     29.278182
   12.143000     29.222570
   12.158000     29.267278
   12.172000     29.147330
   12.187000     29.370869
   12.202000     29.112437
   12.217000     29.065548
   12.232000     29.231294
   12.246000     29.084085
   12.261000     29.138607
   12.276000     29.144059
   12.291000     29.246559
   12.306000     29.416667
   12.320000     29.342518
   12.335000     29.489727
   12.350000     29.563876
   12.365000     29.567147
   12.380000     29.739437
   12.394000     29.747069
   12.409000     29.823400
   12.424000     30.267207
   12.439000     30.580162
   12.454000     30.739366
   12.468000     30.955272
   12.483000     31.280221
   12.498000     31.536473
   12.513000     31.642246
   12.528000     31.725119
   12.543000     31.800359
   12.557000     31.947567
   12.572000     31.769826
   12.587000     31.727299
   12.602000     31.857061
   12.617000     31.933392
   12.631000     31.773097
   12.646000     31.877780
   12.661000     32.032622
   12.676000     32.118766
   12.691000     32.129670
   12.705000     32.240895
   12.720000     32.048978
   12.735000     32.105681
   12.750000     32.070787
   12.765000     32.299778
   12.779000     32.651989
   12.794000     33.119785
   12.809000     33.892903
   12.824000     34.916822
   12.839000     36.481597
   12.854000     38.385496
   12.868000     40.451871
   12.883000     42.701438
   12.898000     44.359991
   12.913000     45.062230
   12.928000     44.896485
   12.942000     44.344724
   12.957000     43.105990
   12.972000     41.419087
   12.987000     39.632954
   13.002000     37.962407
   13.017000     36.861068
   13.031000     36.234068
   13.046000     35.671404
   13.061000     35.339911
   13.076000     35.025865
   13.091000     34.524266
   13.105000     34.253838
   13.120000     34.097906
   13.135000     34.246204
   13.150000     34.170965
   13.165000     34.259289
   13.179000     34.559159
   13.194000     34.896104
   13.209000     35.531828
   13.224000     36.671333
   13.239000     37.778124
   13.254000     39.167339
   13.268000     41.012354
   13.283000     42.489894
   13.298000     43.157241
   13.313000     43.568334
   13.328000     43.471285
   13.343000     42.598937
   13.357000     41.312224
   13.372000     39.797610
   13.387000     38.453103
   13.402000     37.172932
   13.417000     36.343111
   13.431000     35.826245
   13.446000     35.422784
   13.461000     35.315921
   13.476000     35.214511
   13.491000     35.088021
   13.506000     35.150175
   13.520000     35.234139
   13.535000     34.997515
   13.550000     34.940812
   13.565000     35.114191
   13.580000     35.096744
   13.595000     35.041132
   13.609000     35.069483
   13.624000     35.126186
   13.639000     35.293022
   13.654000     35.282119
   13.669000     35.168713
   13.683000     35.291932
   13.698000     35.595073
   13.713000     35.756457
   13.728000     35.716111
   13.743000     36.043242
   13.758000     36.419442
   13.772000     36.489229
   13.787000     36.572102
   13.802000     36.590640
   13.817000     36.513219
   13.832000     36.581916
   13.847000     36.581916
   13.861000     36.434708
   13.876000     36.297313
   13.891000     36.073774
   13.906000     36.063960
   13.921000     36.121753
   13.936000     36.013800
   13.950000     35.975634
   13.965000     36.034518
   13.980000     35.978906
   13.995000     35.983268
   14.010000     35.991992
   14.025000     35.983268
   14.039000     35.713930
   14.054000     35.801165
   14.069000     35.758639
   14.084000     35.869862
   14.099000     36.029066
   14.114000     35.946193
   14.128000     35.809888
   14.143000     36.017071
   14.158000     36.068322
   14.173000     35.771724
   14.188000     35.754277
   14.203000     35.878586
   14.217000     35.831698
   14.232000     35.755367
   14.247000     35.598345
   14.262000     35.918932
   14.277000     35.878586
   14.292000     35.828426
   14.306000     35.781538
   14.321000     35.965820
   14.336000     35.962549
   14.351000     35.976725
   14.366000     36.231887
   14.381000     36.326755
   14.395000     36.475054
   14.410000     36.881787
   14.425000     36.774924
   14.440000     36.705136
   14.455000     36.721493
   14.470000     36.620082
   14.484000     36.413990
   14.499000     36.287499
   14.514000     36.068322
   14.529000     35.730287
   14.544000     35.672493
   14.559000     35.704117
   14.573000     35.456587
   14.588000     35.372624
   14.603000     35.417332
   14.618000     35.384619
   14.633000     35.262490
   14.648000     35.260309
   14.662000     35.334459
   14.677000     35.265761
   14.692000     35.131638
   14.707000     35.062940
   14.722000     35.128367
   14.737000     35.206878
   14.752000     34.895014
   14.766000     34.936450
   14.781000     34.927727
   14.796000     34.845944
   14.811000     34.877567
   14.826000     34.879747
   14.841000     34.751076
   14.855000     34.712911
   14.870000     34.700916
   14.885000     34.678017
   14.900000     34.516632
   14.915000     34.535170
   14.930000     34.576606
   14.945000     34.576606
   14.959000     34.370514
   14.974000     34.122985
   14.989000     34.370514
   15.004000     34.374876
   15.019000     34.310540
   15.034000     34.178598
   15.048000     34.136070
   15.063000     33.980138
   15.078000     33.891814
   15.093000     33.992134
   15.108000     33.904899
   15.123000     33.849286
   15.138000     33.765323
   15.152000     33.710801
   15.167000     33.841654
   15.182000     33.873276
   15.197000     33.740243
   15.212000     33.714072
   15.227000     33.634471
   15.242000     33.558140
   15.256000     33.317154
   15.271000     33.211382
   15.286000     33.446916
   15.301000     33.264813
   15.316000     33.284441
   15.331000     33.176488
   15.345000     33.256089
   15.360000     33.049997
   15.375000     32.763213
   15.390000     32.922417
   15.405000     32.795927
   15.420000     32.595286
   15.435000     32.457891
   15.449000     32.311773
   15.464000     32.275789
   15.479000     32.333581
   15.494000     32.260522
   15.509000     32.339034
   15.524000     32.081691
   15.539000     32.096957
   15.553000     32.047888
   15.568000     32.163473
   15.583000     32.000999
   15.598000     31.751289
   15.613000     31.608442
   15.628000     31.625890
   15.643000     31.583362
   15.657000     31.517936
   15.672000     31.408893
   15.687000     31.400169
   15.702000     31.266046
   15.717000     31.417616
   15.732000     31.475409
   15.747000     31.484132
   15.761000     31.362004
   15.776000     31.209343
   15.791000     31.320567
   15.806000     31.326020
   15.821000     31.225700
   15.836000     31.123198
   15.851000     30.805882
   15.866000     30.508193
   15.880000     30.526730
   15.895000     30.372980
   15.910000     30.270478
   15.925000     30.088376
   15.940000     29.973880
   15.955000     29.942258
   15.970000     29.873560
   15.984000     29.846300
   15.999000     29.882284
   16.014000     29.900821
   16.029000     29.785235
   16.044000     29.651111
   16.059000     29.648931
   16.074000     29.690367
   16.088000     29.631483
   16.103000     29.437386
   16.118000     29.351241
   16.133000     29.421029
   16.148000     29.375231
   16.163000     29.061186
   16.178000     29.124431
   16.193000     29.204033
   16.207000     29.019750
   16.222000     28.996850
   16.237000     29.044829
   16.252000     28.999031
   16.267000     28.720970
   16.282000     28.720970
   16.297000     28.777672
   16.312000     28.899802
   16.326000     28.668629
   16.341000     28.538868
   16.356000     28.494159
   16.371000     28.551953
   16.386000     28.348041
   16.401000     28.404744
   16.416000     28.392749
   16.430000     28.317509
   16.445000     28.223731
   16.460000     28.314238
   16.475000     28.158306
   16.490000     28.092880
   16.505000     28.148492
   16.520000     27.955485
   16.535000     27.912958
   16.549000     28.101603
   16.564000     28.181205
   16.579000     28.157215
   16.594000     28.116869
   16.609000     27.981655
   16.624000     28.023092
   16.639000     27.974022
   16.654000     27.880244
   16.668000     27.694871
   16.683000     27.799553
   16.698000     27.613088
   16.713000     27.374282
   16.728000     27.151834
   16.743000     27.059147
   16.758000     26.942471
   16.773000     26.787628
   16.788000     26.771272
   16.802000     26.745102
   16.817000     26.545552
   16.832000     26.376535
   16.847000     26.417971
   16.862000     26.420152
   16.877000     26.384167
   16.892000     26.302385
   16.907000     26.299114
   16.921000     26.136639
   16.936000     26.157357
   16.951000     26.155176
   16.966000     25.921823
   16.981000     25.769162
   16.996000     25.764800
   17.011000     25.886930
   17.026000     25.877116
   17.041000     25.830227
   17.055000     25.842221
   17.070000     25.726636
   17.085000     25.474745
   17.100000     25.595783
   17.115000     25.568522
   17.130000     25.675385
   17.145000     25.691741
   17.160000     25.663390
   17.175000     25.644852
   17.189000     25.597964
   17.204000     25.470383
   17.219000     25.459479
   17.234000     25.355887
   17.249000     25.430037
   17.264000     25.298094
   17.279000     25.412590
   17.294000     25.416952
   17.309000     25.265381
   17.323000     25.349345
   17.338000     25.456208
   17.353000     25.301365
   17.368000     25.158518
   17.383000     25.057109
   17.398000     25.208679
   17.413000     25.329717
   17.428000     25.147614
   17.443000     25.189051
   17.457000     25.030937
   17.472000     24.917532
   17.487000     25.057109
   17.502000     25.039661
   17.517000     25.005858
   17.532000     24.934979
   17.547000     24.844473
   17.562000     24.772505
   17.577000     24.973145
   17.591000     24.951336
   17.606000     24.900086
   17.621000     24.900086
   17.636000     24.781228
   17.651000     24.913171
   17.666000     24.902266
   17.681000     24.831388
   17.696000     24.761600
   17.711000     24.662371
   17.726000     24.594763
   17.740000     24.605668
   17.755000     24.526066
   17.770000     24.518433
   17.785000     24.484629
   17.800000     24.466092
   17.815000     24.479178
   17.830000     24.399576
   17.845000     24.384309
   17.860000     24.266543
   17.875000     24.265452
   17.889000     24.341783
   17.904000     24.409390
   17.919000     24.454097
   17.934000     24.361410
   17.949000     24.340693
   17.964000     24.431198
   17.979000     24.325426
   17.994000     24.338511
   18.009000     24.462821
   18.024000     24.629658
   18.038000     24.679818
   18.053000     24.761600
   18.068000     24.823755
   18.083000     24.741972
   18.098000     24.794313
   18.113000     24.793223
   18.128000     24.698355
   18.143000     24.744153
   18.158000     24.858649
   18.173000     24.904447
   18.188000     25.016762
   18.202000     25.127986
   18.217000     25.122534
   18.232000     25.219583
   18.247000     25.270833
   18.262000     25.310089
   18.277000     25.394052
   18.292000     25.558708
   18.307000     25.532538
   18.322000     25.555437
   18.337000     25.439851
   18.352000     25.343892
   18.366000     25.291551
   18.381000     25.203227
   18.396000     25.238120
   18.411000     25.238120
   18.426000     25.183599
   18.441000     25.141071
   18.456000     25.097454
   18.471000     24.979687
   18.486000     24.948064
   18.501000     24.986230
   18.516000     24.954607
   18.530000     24.998224
   18.545000     25.028757
   18.560000     24.888090
   18.575000     25.026576
   18.590000     24.960060
   18.605000     25.184689
   18.620000     25.103996
   18.635000     25.017852
   18.650000     25.041842
   18.665000     25.141071
   18.680000     24.986230
   18.695000     24.991682
   18.710000     24.925165
   18.724000     25.060380
   18.739000     25.179237
   18.754000     25.145433
   18.769000     25.092002
   18.784000     25.065832
   18.799000     25.163970
   18.814000     25.267562
   18.829000     25.114901
   18.844000     25.143253
   18.859000     25.316632
   18.874000     25.233759
   18.889000     25.196684
   18.903000     25.400595
   18.918000     25.313361
   18.933000     25.210859
   18.948000     25.335169
   18.963000     25.315541
   18.978000     25.307908
   18.993000     25.431127
   19.008000     25.380967
   19.023000     25.430037
   19.038000     25.297004
   19.053000     25.273014
   19.068000     25.404957
   19.083000     25.414771
   19.098000     25.394052
   19.112000     25.317722
   19.127000     25.404957
   19.142000     25.485649
   19.157000     25.435489
   19.172000     25.437670
   19.187000     25.527086
   19.202000     25.561980
   19.217000     25.483469
   19.232000     25.482378
   19.247000     25.532538
   19.262000     25.724454
   19.277000     25.792061
   19.292000     25.543443
   19.307000     25.735359
   19.321000     25.730997
   19.336000     25.722274
   19.351000     25.789881
   19.366000     25.629587
   19.381000     25.726636
   19.396000     25.896744
   19.411000     25.773524
   19.426000     25.795333
   19.441000     25.809509
   19.456000     25.534718
   19.471000     25.595783
   19.486000     25.664480
   19.501000     25.505277
   19.516000     25.679747
   19.531000     25.665571
   19.545000     25.592512
   19.560000     25.570703
   19.575000     25.520544
   19.590000     25.502006
   19.605000     25.549985
   19.620000     25.497644
   19.635000     25.411499
   19.650000     25.407138
   19.665000     25.563070
   19.680000     25.455117
   19.695000     25.362430
   19.710000     25.245753
   19.725000     25.371153
   19.740000     25.427856
   19.755000     25.302456
   19.770000     25.471473
   19.785000     25.485649
   19.799000     25.330807
   19.814000     25.318813
   19.829000     25.297004
   19.844000     25.258839
   19.859000     25.349345
   19.874000     25.374424
   19.889000     25.334078
   19.904000     25.414771
   19.919000     25.351525
   19.934000     25.243573
   19.949000     25.241391
   19.964000     25.299185
   19.979000     25.138891
   19.994000     25.134529
   20.009000     25.146524
   20.024000     25.161790
   20.039000     25.137800
   20.054000     25.187960
   20.068000     25.205407
   20.083000     25.013491
   20.098000     24.825936
   20.113000     24.818303
   20.128000     24.796494
   20.143000     24.853197
   20.158000     24.904447
   20.173000     24.805217
   20.188000     24.791042
   20.203000     24.830298
   20.218000     24.832479
   20.233000     24.890272
   20.248000     24.919714
   20.263000     24.760510
   20.278000     24.674365
   20.293000     24.907718
   20.308000     24.805217
   20.323000     24.564231
   20.338000     24.469364
   20.353000     24.483540
   20.368000     24.372315
   20.382000     24.248005
   20.397000     24.414842
   20.412000     24.397394
   20.427000     24.159680
   20.442000     24.038642
   20.457000     24.107340
   20.472000     24.218563
   20.487000     23.989572
   20.502000     24.013562
   20.517000     23.857629
   20.532000     23.904518
   20.547000     23.876167
   20.562000     23.799837
   20.577000     23.823826
   20.592000     23.904518
   20.607000     23.888161
   20.622000     23.916513
   20.637000     23.917603
   20.652000     23.826007
   20.667000     23.845635
   20.682000     23.861991
   20.697000     23.781299
   20.712000     23.844544
   20.727000     23.691883
   20.742000     23.619915
   20.757000     23.567573
   20.771000     23.334221
   20.786000     23.395285
   20.801000     23.362572
   20.816000     23.257890
   20.831000     23.134671
   20.846000     23.084511
   20.861000     23.071425
   20.876000     23.074697
   20.891000     23.043075
   20.906000     23.016904
   20.921000     22.952568
   20.936000     22.893685
   20.951000     22.911131
   20.966000     22.808631
   20.981000     22.812993
   20.996000     22.605810
   21.011000     22.510943
   21.026000     22.497856
   21.041000     22.446607
   21.056000     22.322297
   21.071000     22.312483
   21.086000     22.204529
   21.101000     22.087853
   21.116000     22.004980
   21.131000     22.043146
   21.146000     22.031150
   21.161000     21.963544
   21.176000     21.929740
   21.191000     21.773808
   21.206000     21.743276
   21.221000     21.796707
   21.236000     21.678940
   21.251000     21.652770
   21.266000     21.531731
   21.281000     21.501200
   21.296000     21.478300
   21.310000     21.485933
   21.325000     21.440135
   21.340000     21.420507
   21.355000     21.381252
   21.370000     21.399789
   21.385000     21.381252
   21.400000     21.298378
   21.415000     21.376890
   21.430000     21.286384
   21.445000     21.216596
   21.460000     21.215505
   21.475000     21.178430
   21.490000     21.102100
   21.505000     21.067206
   21.520000     21.057393
   21.535000     20.879651
   21.550000     20.875289
   21.565000     20.848028
   21.580000     20.707363
   21.595000     20.452200
   21.610000     20.386775
   21.625000     20.496909
   21.640000     20.441297
   21.655000     20.408583
   21.670000     20.464196
   21.685000     20.211215
   21.700000     20.163235
   21.715000     20.180683
   21.730000     20.128341
   21.745000     20.008393
   21.760000     20.014936
   21.775000     19.963686
   21.790000     19.961504
   21.805000     19.951691
   21.820000     19.920068
   21.835000     19.860095
   21.850000     19.921159
   21.865000     19.778311
   21.880000     19.746689
   21.895000     19.712886
   21.910000     19.672539
   21.925000     19.689987
   21.940000     19.619108
   21.955000     19.481713
   21.970000     19.453362
   21.985000     19.393388
   22.000000     19.407564
