# Supplementary material for: Changing the game of time resolved X-ray diffraction on the mechanochemistry playground by downsizing
Source: Nat Commun. 2021 Oct 21;12:6134. doi: 10.1038/s41467-021-26264-1 (PMC8531352; doi:10.1038/s41467-021-26264-1)
Supplement: Supplementary file 3 — Source Data. [file 41467_2021_26264_MOESM3_ESM.zip › PXRD_raw_data/reactionIIIa_cocrystal_FormI_normalized/000156.xy]

    3.140900     20.391683
    3.155600     20.343725
    3.170400     20.518505
    3.185100     20.853144
    3.199800     21.264516
    3.214500     21.116380
    3.229300     21.076947
    3.244000     21.275174
    3.258700     21.729174
    3.273500     21.534146
    3.288200     21.653508
    3.302900     22.144809
    3.317600     22.683003
    3.332400     22.583890
    3.347100     22.906807
    3.361800     23.284074
    3.376500     23.691184
    3.391300     24.045006
    3.406000     24.358331
    3.420700     24.462772
    3.435400     24.067387
    3.450200     23.811611
    3.464900     23.650686
    3.479600     23.826532
    3.494400     24.198471
    3.509100     24.196340
    3.523800     24.165434
    3.538500     24.281598
    3.553300     24.453181
    3.568000     24.615172
    3.582700     24.778229
    3.597400     24.963665
    3.612200     24.973258
    3.626900     25.000966
    3.641600     25.348394
    3.656400     25.867405
    3.671100     26.291566
    3.685800     26.236148
    3.700500     26.163678
    3.715300     26.860666
    3.730000     27.391399
    3.744700     27.257117
    3.759500     27.525681
    3.774200     27.453212
    3.788900     27.496906
    3.803600     28.077730
    3.818400     28.153396
    3.833100     27.970090
    3.847800     28.141673
    3.862600     28.155528
    3.877300     28.407041
    3.892000     28.543453
    3.906700     28.884487
    3.921500     29.331028
    3.936200     29.593198
    3.950900     29.497282
    3.965700     29.730677
    3.980400     29.852171
    3.995100     30.307237
    4.009800     30.594985
    4.024600     30.658928
    4.039300     30.896586
    4.054000     31.033000
    4.068800     31.164084
    4.083500     31.398545
    4.098200     31.700146
    4.113000     31.871729
    4.127700     32.367294
    4.142400     32.815967
    4.157100     32.868187
    4.171900     32.995009
    4.186600     33.838002
    4.201300     34.160918
    4.216100     34.176904
    4.230800     34.439073
    4.245500     34.936770
    4.260300     35.215991
    4.275000     34.942098
    4.289700     35.254357
    4.304500     35.542105
    4.319200     35.639086
    4.333900     35.928964
    4.348600     36.308365
    4.363400     36.635544
    4.378100     36.896648
    4.392800     36.937145
    4.407600     37.004286
    4.422300     37.253667
    4.437000     37.766284
    4.451800     37.877119
    4.466500     38.013533
    4.481200     38.103054
    4.496000     38.229877
    4.510700     38.529346
    4.525400     38.893826
    4.540200     39.240189
    4.554900     39.332907
    4.569600     39.899876
    4.584400     40.163111
    4.599100     40.775905
    4.613800     40.720488
    4.628600     40.954949
    4.643300     41.495274
    4.658000     41.939683
    4.672700     42.168815
    4.687500     42.341463
    4.702200     42.621751
    4.716900     42.779479
    4.731700     43.478598
    4.746400     43.477532
    4.761100     43.852668
    4.775900     44.347168
    4.790600     44.714845
    4.805300     44.872573
    4.820100     45.242382
    4.834800     46.019298
    4.849500     46.005445
    4.864300     46.223919
    4.879000     46.735470
    4.893700     46.784492
    4.908500     47.460166
    4.923200     47.852355
    4.938000     48.180600
    4.952700     48.600497
    4.967400     49.018263
    4.982200     49.439227
    4.996900     49.680082
    5.011600     50.285417
    5.026400     50.714906
    5.041100     51.124146
    5.055800     51.650618
    5.070600     52.044937
    5.085300     52.619367
    5.100000     52.761108
    5.114800     53.045658
    5.129500     53.608364
    5.144200     54.398070
    5.159000     54.907489
    5.173700     55.125964
    5.188400     55.356161
    5.203200     56.081924
    5.217900     56.901470
    5.232700     57.362932
    5.247400     57.861694
    5.262100     58.122798
    5.276900     58.558681
    5.291600     59.305758
    5.306300     59.849280
    5.321100     60.142356
    5.335800     60.695470
    5.350500     61.444678
    5.365300     61.795303
    5.380000     62.346286
    5.394800     62.738475
    5.409500     63.534575
    5.424200     63.680581
    5.439000     64.225168
    5.453700     65.249335
    5.468400     65.786463
    5.483200     66.257516
    5.497900     66.879903
    5.512600     67.210279
    5.527400     67.808154
    5.542100     68.680987
    5.556900     69.610303
    5.571600     69.782952
    5.586300     69.955600
    5.601100     70.466085
    5.615800     71.395402
    5.630600     72.212817
    5.645300     72.404648
    5.660000     72.763799
    5.674800     73.375528
    5.689500     74.321897
    5.704200     74.654405
    5.719000     75.021016
    5.733700     75.983371
    5.748500     76.174137
    5.763200     76.453358
    5.777900     77.021392
    5.792700     77.767403
    5.807400     78.531531
    5.822200     78.693523
    5.836900     79.137932
    5.851600     79.908455
    5.866400     80.709884
    5.881100     80.912374
    5.895900     81.679699
    5.910600     82.266917
    5.925300     82.580241
    5.940100     83.400853
    5.954800     84.784172
    5.969600     85.619704
    5.984300     86.823979
    5.999000     88.771068
    6.013800     90.023301
    6.028500     89.965752
    6.043300     89.781381
    6.058000     88.854195
    6.072700     88.354367
    6.087500     88.400194
    6.102200     88.308541
    6.117000     88.350105
    6.131700     88.203034
    6.146500     87.827897
    6.161200     88.273372
    6.175900     88.465204
    6.190700     88.558988
    6.205400     89.072670
    6.220200     89.120627
    6.234900     88.997003
    6.249600     89.137679
    6.264400     89.498962
    6.279100     89.261304
    6.293900     89.589549
    6.308600     89.923123
    6.323400     89.650296
    6.338100     89.689727
    6.352800     90.150123
    6.367600     90.480500
    6.382300     91.284060
    6.397100     92.020480
    6.411800     91.986377
    6.426600     92.545885
    6.441300     92.873064
    6.456000     91.810530
    6.470800     91.344807
    6.485500     90.697908
    6.500300     90.297194
    6.515000     90.211935
    6.529800     90.446396
    6.544500     90.600927
    6.559300     90.803415
    6.574000     91.350135
    6.588700     91.501469
    6.603500     91.311769
    6.618200     91.191342
    6.633000     90.960078
    6.647700     90.511406
    6.662500     89.819747
    6.677200     89.332708
    6.692000     89.289013
    6.706700     89.065209
    6.721500     88.708190
    6.736200     88.535542
    6.750900     88.258452
    6.765700     87.973901
    6.780400     87.934470
    6.795200     87.855606
    6.809900     87.200182
    6.824700     87.306755
    6.839400     87.153289
    6.854200     86.814388
    6.868900     85.925568
    6.883700     86.074771
    6.898400     85.894662
    6.913200     85.400163
    6.927900     85.075115
    6.942700     85.194477
    6.957400     85.030355
    6.972200     84.587011
    6.986900     83.974216
    7.001600     83.856986
    7.016400     83.657695
    7.031100     83.351830
    7.045900     83.137618
    7.060600     82.967101
    7.075400     82.914880
    7.090100     82.389476
    7.104900     82.287165
    7.119600     81.935475
    7.134400     81.518774
    7.149100     81.398347
    7.163900     80.685373
    7.178600     80.018225
    7.193400     80.159967
    7.208100     80.088564
    7.222900     79.594065
    7.237600     79.777370
    7.252400     79.257294
    7.267100     78.940772
    7.281900     78.929049
    7.296600     78.651959
    7.311400     78.106305
    7.326100     78.134015
    7.340900     77.842005
    7.355600     77.636318
    7.370400     77.089598
    7.385100     76.853007
    7.399900     76.871124
    7.414600     76.444832
    7.429400     76.037723
    7.444100     76.103799
    7.458900     75.755304
    7.473600     75.557079
    7.488400     75.812854
    7.503200     75.367378
    7.517900     74.551029
    7.532700     74.267545
    7.547400     74.043742
    7.562200     73.849779
    7.576900     73.426683
    7.591700     72.725433
    7.606400     72.301272
    7.621200     71.849403
    7.635900     71.654374
    7.650700     71.438031
    7.665400     70.919021
    7.680200     70.537489
    7.694900     70.247610
    7.709700     69.639078
    7.724400     69.206392
    7.739200     69.144580
    7.754000     68.998574
    7.768700     68.390042
    7.783500     68.230183
    7.798200     67.928582
    7.813000     67.494830
    7.827700     67.605665
    7.842500     66.942781
    7.857200     66.189309
    7.872000     65.978295
    7.886700     65.882380
    7.901500     65.193917
    7.916300     65.166208
    7.931000     65.395341
    7.945800     65.047913
    7.960500     64.635475
    7.975300     64.077032
    7.990000     63.880937
    8.004800     63.627294
    8.019600     63.481289
    8.034300     63.036880
    8.049100     62.782170
    8.063800     62.380390
    8.078600     61.925323
    8.093300     61.727097
    8.108100     61.348762
    8.122900     61.241124
    8.137600     61.244321
    8.152400     60.989612
    8.167100     60.570780
    8.181900     60.527085
    8.196600     60.202037
    8.211400     59.748036
    8.226200     59.209842
    8.240900     58.992433
    8.255700     59.121386
    8.270400     58.680174
    8.285200     58.362586
    8.300000     58.184609
    8.314700     57.689045
    8.329500     57.507871
    8.344200     57.289396
    8.359000     57.013372
    8.373800     56.783174
    8.388500     56.527399
    8.403300     56.378197
    8.418000     56.140538
    8.432800     56.040361
    8.447600     55.837872
    8.462300     55.654565
    8.477100     55.613002
    8.491800     55.381739
    8.506600     55.318861
    8.521400     54.970367
    8.536100     54.778536
    8.550900     54.582442
    8.565600     54.328797
    8.580400     53.990961
    8.595200     53.730923
    8.609900     53.478345
    8.624700     52.977451
    8.639500     52.679047
    8.654200     52.340144
    8.669000     52.454178
    8.683700     52.004440
    8.698500     51.416156
    8.713300     51.419353
    8.728000     51.149724
    8.742800     50.904606
    8.757600     50.760732
    8.772300     50.588085
    8.787100     50.004064
    8.801800     49.412584
    8.816600     49.380612
    8.831400     49.124836
    8.846100     48.854141
    8.860900     48.632469
    8.875700     48.364970
    8.890400     48.305290
    8.905200     48.085749
    8.920000     47.718072
    8.934700     47.676509
    8.949500     47.340804
    8.964300     47.220376
    8.979000     47.134053
    8.993800     46.752521
    9.008600     46.485023
    9.023300     46.337952
    9.038100     46.099228
    9.052900     45.994787
    9.067600     45.847716
    9.082400     45.585546
    9.097200     45.506683
    9.111900     45.448067
    9.126700     45.141137
    9.141500     44.902413
    9.156200     44.801169
    9.171000     44.705254
    9.185800     44.604009
    9.200500     44.290684
    9.215300     43.983754
    9.230100     43.859063
    9.244800     43.449823
    9.259600     43.058700
    9.274400     42.888183
    9.289100     42.875394
    9.303900     42.715535
    9.318700     42.668642
    9.333400     42.588713
    9.348200     42.407538
    9.363000     42.117661
    9.377800     41.908776
    9.392500     41.938617
    9.407300     41.642344
    9.422100     41.396161
    9.436800     41.045536
    9.451600     40.996512
    9.466400     40.914450
    9.481200     40.829192
    9.495900     40.632032
    9.510700     40.282473
    9.525500     39.971279
    9.540200     39.783711
    9.555000     39.684598
    9.569800     39.697387
    9.584600     39.489569
    9.599300     39.207151
    9.614100     39.066475
    9.628900     39.030240
    9.643600     38.740361
    9.658400     38.452613
    9.673200     38.414247
    9.688000     38.022059
    9.702700     37.731114
    9.717500     37.687419
    9.732300     37.651184
    9.747100     37.561663
    9.761800     37.248338
    9.776600     37.222761
    9.791400     37.133239
    9.806200     37.050113
    9.820900     36.650464
    9.835700     36.337139
    9.850500     36.428792
    9.865300     36.414937
    9.880000     36.222040
    9.894800     36.126124
    9.909600     36.012092
    9.924400     35.962002
    9.939100     35.598588
    9.953900     35.513330
    9.968700     35.227714
    9.983500     34.758793
    9.998200     35.002845
   10.013000     34.828066
   10.028000     34.422022
   10.043000     34.256834
   10.057000     34.253636
   10.072000     34.262162
   10.087000     34.107631
   10.102000     34.118289
   10.116000     33.635513
   10.131000     33.510823
   10.146000     33.684537
   10.161000     33.533203
   10.176000     33.364817
   10.190000     33.294479
   10.205000     32.943854
   10.220000     32.798915
   10.235000     32.731774
   10.249000     32.706196
   10.264000     32.595360
   10.279000     32.280970
   10.294000     32.255392
   10.309000     31.943133
   10.323000     32.112584
   10.338000     32.170133
   10.353000     32.046509
   10.368000     31.905832
   10.382000     31.833363
   10.397000     31.722527
   10.412000     31.654321
   10.427000     31.653255
   10.442000     31.493395
   10.456000     31.427320
   10.471000     31.383625
   10.486000     31.504052
   10.501000     31.445438
   10.516000     31.272789
   10.530000     31.286644
   10.545000     31.476343
   10.560000     31.432648
   10.575000     31.423056
   10.589000     31.516841
   10.604000     31.497658
   10.619000     31.601034
   10.634000     31.433714
   10.649000     31.260000
   10.663000     31.203517
   10.678000     30.952004
   10.693000     31.041525
   10.708000     30.754844
   10.722000     30.575802
   10.737000     30.377575
   10.752000     29.958743
   10.767000     29.775437
   10.782000     29.742401
   10.796000     29.684851
   10.811000     29.455719
   10.826000     29.309714
   10.841000     29.354474
   10.856000     29.219126
   10.870000     29.250033
   10.885000     29.164774
   10.900000     29.043281
   10.915000     28.924985
   10.930000     28.715036
   10.944000     28.596741
   10.959000     28.474181
   10.974000     28.589280
   10.989000     28.634041
   11.003000     28.506153
   11.018000     28.410238
   11.033000     28.388923
   11.048000     28.386791
   11.063000     28.346293
   11.077000     28.198157
   11.092000     28.263166
   11.107000     28.213077
   11.122000     28.372937
   11.137000     28.314321
   11.151000     28.346293
   11.166000     28.534928
   11.181000     28.595674
   11.196000     28.523204
   11.211000     28.421960
   11.225000     28.346293
   11.240000     28.353754
   11.255000     28.358017
   11.270000     28.286613
   11.284000     28.175776
   11.299000     28.372937
   11.314000     28.222669
   11.329000     28.089452
   11.344000     27.935987
   11.358000     27.856058
   11.373000     28.133148
   11.388000     28.157659
   11.403000     28.099044
   11.418000     27.982879
   11.432000     27.940251
   11.447000     27.826217
   11.462000     27.735630
   11.477000     27.921068
   11.492000     28.025509
   11.506000     28.044692
   11.521000     28.115030
   11.536000     28.193894
   11.551000     28.165120
   11.566000     28.075599
   11.580000     28.077730
   11.595000     27.989274
   11.610000     28.053218
   11.625000     28.015917
   11.640000     28.024443
   11.654000     28.063875
   11.669000     28.012720
   11.684000     27.834743
   11.699000     27.862452
   11.714000     27.882701
   11.728000     27.792114
   11.743000     27.712184
   11.758000     27.748419
   11.773000     27.730302
   11.788000     27.663161
   11.802000     27.577902
   11.817000     27.582165
   11.832000     27.504367
   11.847000     27.626926
   11.862000     27.745221
   11.876000     27.735630
   11.891000     27.768668
   11.906000     27.845400
   11.921000     28.085190
   11.936000     27.997800
   11.950000     28.155528
   11.965000     28.222669
   11.980000     28.210946
   11.995000     28.302599
   12.010000     28.402777
   12.024000     28.597806
   12.039000     28.750205
   12.054000     28.868501
   12.069000     28.855712
   12.084000     29.076319
   12.098000     29.247901
   12.113000     29.232981
   12.128000     29.358737
   12.143000     29.364066
   12.158000     29.202075
   12.172000     29.023032
   12.187000     29.198878
   12.202000     29.209535
   12.217000     29.096567
   12.232000     29.109356
   12.246000     29.160511
   12.261000     29.095502
   12.276000     29.158380
   12.291000     29.112553
   12.306000     29.194615
   12.320000     29.194615
   12.335000     29.258559
   12.350000     29.241507
   12.365000     29.232981
   12.380000     29.443995
   12.394000     29.495151
   12.409000     29.693377
   12.424000     29.813804
   12.439000     29.978992
   12.454000     30.180416
   12.468000     30.555552
   12.483000     30.725003
   12.498000     30.867811
   12.513000     30.880600
   12.528000     30.921097
   12.543000     31.019145
   12.557000     31.129981
   12.572000     31.028737
   12.587000     30.799604
   12.602000     30.836906
   12.617000     30.779355
   12.631000     30.922164
   12.646000     30.894455
   12.661000     30.750581
   12.676000     30.846497
   12.691000     30.883797
   12.705000     30.907244
   12.720000     31.165151
   12.735000     31.214173
   12.750000     31.181136
   12.765000     31.229094
   12.779000     31.490198
   12.794000     31.484869
   12.809000     31.505118
   12.824000     31.602100
   12.839000     31.958053
   12.854000     32.336388
   12.868000     32.807440
   12.883000     33.093057
   12.898000     33.644038
   12.913000     33.871039
   12.928000     33.901945
   12.942000     33.908340
   12.957000     33.995730
   12.972000     33.763400
   12.987000     33.333911
   13.002000     33.099451
   13.017000     33.136751
   13.031000     33.111174
   13.046000     32.862858
   13.061000     32.940657
   13.076000     33.112240
   13.091000     33.052558
   13.105000     33.154868
   13.120000     33.054690
   13.135000     33.201761
   13.150000     33.175117
   13.165000     33.165526
   13.179000     33.361620
   13.194000     33.471390
   13.209000     33.478851
   13.224000     33.624855
   13.239000     33.779386
   13.254000     34.056476
   13.268000     34.337829
   13.283000     34.722557
   13.298000     34.825933
   13.313000     34.960215
   13.328000     35.117943
   13.343000     35.222385
   13.357000     35.031619
   13.372000     34.930375
   13.387000     34.849380
   13.402000     34.644759
   13.417000     34.424153
   13.431000     34.618116
   13.446000     34.770515
   13.461000     34.822736
   13.476000     34.703374
   13.491000     34.629839
   13.506000     34.836591
   13.520000     35.022028
   13.535000     34.913323
   13.550000     34.738543
   13.565000     34.707638
   13.580000     34.768384
   13.595000     34.804619
   13.609000     35.107287
   13.624000     34.889877
   13.639000     34.883483
   13.654000     34.931440
   13.669000     35.016699
   13.683000     35.082774
   13.698000     35.185085
   13.713000     35.060394
   13.728000     34.935704
   13.743000     35.213860
   13.758000     35.311906
   13.772000     35.356667
   13.787000     35.397165
   13.802000     35.629494
   13.817000     35.743527
   13.832000     35.632691
   13.847000     35.656137
   13.861000     35.673189
   13.876000     35.695570
   13.891000     35.599654
   13.906000     35.737133
   13.921000     35.681715
   13.936000     35.623099
   13.950000     35.710489
   13.965000     35.673189
   13.980000     35.489884
   13.995000     35.407822
   14.010000     35.586865
   14.025000     35.582602
   14.039000     35.521856
   14.054000     35.465371
   14.069000     35.447254
   14.084000     35.367325
   14.099000     35.407822
   14.114000     35.745658
   14.128000     35.504804
   14.143000     35.405691
   14.158000     35.690241
   14.173000     35.748856
   14.188000     35.518658
   14.203000     35.559156
   14.217000     35.643349
   14.232000     35.536775
   14.247000     35.464306
   14.262000     35.566616
   14.277000     35.526119
   14.292000     35.620968
   14.306000     35.651875
   14.321000     35.641217
   14.336000     35.580471
   14.351000     35.460043
   14.366000     35.457912
   14.381000     35.632691
   14.395000     35.794682
   14.410000     35.641217
   14.425000     35.682781
   14.440000     35.661467
   14.455000     35.611377
   14.470000     35.522922
   14.484000     35.468568
   14.499000     35.340681
   14.514000     35.281001
   14.529000     35.312972
   14.544000     35.171230
   14.559000     35.306578
   14.573000     35.364127
   14.588000     35.243699
   14.603000     35.262883
   14.618000     35.051868
   14.633000     34.963412
   14.648000     34.970873
   14.662000     34.856840
   14.677000     34.821670
   14.692000     34.668205
   14.707000     34.835525
   14.722000     34.874957
   14.737000     34.800356
   14.752000     34.830197
   14.766000     34.570159
   14.781000     34.644759
   14.796000     34.695915
   14.811000     34.802487
   14.826000     34.628773
   14.841000     34.430548
   14.855000     34.513674
   14.870000     34.542449
   14.885000     34.625576
   14.900000     34.493425
   14.915000     34.374064
   14.930000     34.303725
   14.945000     34.105500
   14.959000     34.148129
   14.974000     34.109763
   14.989000     34.197153
   15.004000     34.056476
   15.019000     33.977613
   15.034000     34.098039
   15.048000     34.108697
   15.063000     33.869973
   15.078000     33.795372
   15.093000     33.842265
   15.108000     33.737823
   15.123000     33.514020
   15.138000     33.449010
   15.152000     33.684537
   15.167000     33.608869
   15.182000     33.350962
   15.197000     33.469259
   15.212000     33.409578
   15.227000     33.285954
   15.242000     33.196432
   15.256000     33.097319
   15.271000     32.980089
   15.286000     32.945985
   15.301000     32.892699
   15.316000     32.967300
   15.331000     32.924671
   15.345000     32.819164
   15.360000     32.792520
   15.375000     32.520759
   15.390000     32.491984
   15.405000     32.559125
   15.420000     32.343847
   15.435000     32.183988
   15.449000     32.077415
   15.464000     31.900504
   15.479000     32.094467
   15.494000     31.926081
   15.509000     31.906898
   15.524000     31.884518
   15.539000     31.769419
   15.553000     31.623414
   15.568000     31.680963
   15.583000     31.642597
   15.598000     31.516841
   15.613000     31.302629
   15.628000     31.267460
   15.643000     31.253606
   15.657000     31.275986
   15.672000     31.375099
   15.687000     31.226962
   15.702000     31.229094
   15.717000     31.106535
   15.732000     31.039394
   15.747000     30.862483
   15.761000     30.867811
   15.776000     30.704755
   15.791000     30.617365
   15.806000     30.687703
   15.821000     30.739924
   15.836000     30.487345
   15.851000     30.309369
   15.866000     30.194270
   15.880000     30.152706
   15.895000     29.964072
   15.910000     29.968335
   15.925000     29.886274
   15.940000     30.036541
   15.955000     30.053593
   15.970000     29.920377
   15.984000     29.543109
   15.999000     29.669930
   16.014000     29.783964
   16.029000     29.762649
   16.044000     29.576146
   16.059000     29.412024
   16.074000     29.302253
   16.088000     29.294794
   16.103000     29.258559
   16.118000     29.175432
   16.133000     29.086976
   16.148000     29.134934
   16.163000     29.116817
   16.178000     29.030493
   16.193000     28.969746
   16.207000     28.865304
   16.222000     28.849318
   16.237000     28.845055
   16.252000     28.647895
   16.267000     28.664946
   16.282000     28.640435
   16.297000     28.655355
   16.312000     28.380397
   16.326000     28.359082
   16.341000     28.499759
   16.356000     28.461393
   16.371000     28.379331
   16.386000     28.178973
   16.401000     28.198157
   16.416000     28.222669
   16.430000     28.132082
   16.445000     28.044692
   16.460000     27.896555
   16.475000     27.921068
   16.490000     27.911476
   16.505000     27.866714
   16.520000     27.718579
   16.535000     27.658898
   16.549000     27.576837
   16.564000     27.517155
   16.579000     27.256051
   16.594000     27.306141
   16.609000     27.270972
   16.624000     27.214488
   16.639000     27.204896
   16.654000     27.089798
   16.668000     26.980027
   16.683000     26.974699
   16.698000     26.906492
   16.713000     26.730646
   16.728000     26.807379
   16.743000     26.699740
   16.758000     26.632599
   16.773000     26.627271
   16.788000     26.516435
   16.802000     26.326735
   16.817000     26.399204
   16.832000     26.386415
   16.847000     26.263857
   16.862000     26.156218
   16.877000     26.103997
   16.892000     26.193518
   16.907000     26.063500
   16.921000     25.962255
   16.936000     25.867405
   16.951000     25.840762
   16.966000     25.917494
   16.981000     25.830104
   16.996000     25.827973
   17.011000     25.772555
   17.026000     25.725663
   17.041000     25.632945
   17.055000     25.572197
   17.070000     25.705414
   17.085000     25.489070
   17.100000     25.447507
   17.115000     25.567935
   17.130000     25.605235
   17.145000     25.383563
   17.160000     25.302568
   17.175000     25.405944
   17.189000     25.353723
   17.204000     25.242887
   17.219000     25.264202
   17.234000     25.167220
   17.249000     25.024413
   17.264000     25.065976
   17.279000     25.031872
   17.294000     24.989244
   17.309000     24.838975
   17.323000     24.874144
   17.338000     24.856027
   17.353000     24.785689
   17.368000     24.665261
   17.383000     24.606646
   17.398000     24.716416
   17.413000     24.679116
   17.428000     24.590660
   17.443000     24.569346
   17.457000     24.462772
   17.472000     24.500074
   17.487000     24.495810
   17.502000     24.459575
   17.517000     24.553360
   17.532000     24.428669
   17.547000     24.332754
   17.562000     24.348740
   17.577000     24.349805
   17.591000     24.467036
   17.606000     24.439326
   17.621000     24.492613
   17.636000     24.350871
   17.651000     24.394565
   17.666000     24.297584
   17.681000     24.335951
   17.696000     24.316767
   17.711000     24.354068
   17.726000     24.447853
   17.740000     24.325293
   17.755000     24.235772
   17.770000     24.131330
   17.785000     24.154777
   17.800000     24.224049
   17.815000     24.167565
   17.830000     24.188880
   17.845000     24.267744
   17.860000     24.324227
   17.875000     24.219786
   17.889000     24.080175
   17.904000     24.157974
   17.919000     24.182485
   17.934000     24.087636
   17.949000     24.062058
   17.964000     24.070584
   17.979000     24.118542
   17.994000     24.189946
   18.009000     24.177157
   18.024000     24.215523
   18.038000     24.325293
   18.053000     24.263481
   18.068000     24.251758
   18.083000     24.232575
   18.098000     24.177157
   18.113000     24.324227
   18.128000     24.258153
   18.143000     24.327425
   18.158000     24.358331
   18.173000     24.444655
   18.188000     24.347674
   18.202000     24.254955
   18.217000     24.345543
   18.232000     24.420143
   18.247000     24.297584
   18.262000     24.397763
   18.277000     24.469167
   18.292000     24.459575
   18.307000     24.541637
   18.322000     24.445720
   18.337000     24.454247
   18.352000     24.428669
   18.366000     24.589595
   18.381000     24.566148
   18.396000     24.428669
   18.411000     24.406289
   18.426000     24.632223
   18.441000     24.606646
   18.456000     24.512862
   18.471000     24.577871
   18.486000     24.523519
   18.501000     24.460641
   18.516000     24.508599
   18.530000     24.562951
   18.545000     24.712154
   18.560000     24.686576
   18.575000     24.686576
   18.590000     24.750520
   18.605000     24.643947
   18.620000     24.794214
   18.635000     24.832581
   18.650000     24.710022
   18.665000     24.715351
   18.680000     24.807003
   18.695000     24.695102
   18.710000     24.762243
   18.724000     24.783557
   18.739000     24.789951
   18.754000     24.767571
   18.769000     24.733468
   18.784000     24.875210
   18.799000     25.032938
   18.814000     24.962600
   18.829000     24.914642
   18.844000     24.971126
   18.859000     24.992441
   18.874000     24.954074
   18.889000     24.949811
   18.903000     25.008427
   18.918000     25.014821
   18.933000     24.977520
   18.948000     25.045727
   18.963000     25.197061
   18.978000     25.242887
   18.993000     25.074502
   19.008000     25.070238
   19.023000     25.199192
   19.038000     25.095816
   19.053000     25.094751
   19.068000     25.086224
   19.083000     25.149103
   19.098000     25.110737
   19.112000     24.970061
   19.127000     25.088356
   19.142000     25.072370
   19.157000     25.161892
   19.172000     25.157628
   19.187000     25.229033
   19.202000     25.139511
   19.217000     25.189600
   19.232000     25.273793
   19.247000     25.167220
   19.262000     25.158694
   19.277000     25.328145
   19.292000     25.280187
   19.307000     25.263135
   19.321000     25.215178
   19.336000     25.395286
   19.351000     25.441113
   19.366000     25.288713
   19.381000     25.151234
   19.396000     25.220507
   19.411000     25.316423
   19.426000     25.346263
   19.441000     25.229033
   19.456000     25.290845
   19.471000     25.236493
   19.486000     25.305765
   19.501000     25.321751
   19.516000     25.242887
   19.531000     25.143775
   19.545000     25.254610
   19.560000     25.349460
   19.575000     25.370775
   19.590000     25.204521
   19.605000     25.171483
   19.620000     25.184272
   19.635000     25.153366
   19.650000     25.257807
   19.665000     25.281254
   19.680000     25.330277
   19.695000     25.177878
   19.710000     25.092619
   19.725000     25.092619
   19.740000     25.174680
   19.755000     25.172549
   19.770000     24.937023
   19.785000     25.003097
   19.799000     24.975389
   19.814000     24.975389
   19.829000     25.000966
   19.844000     25.047858
   19.859000     25.005230
   19.874000     24.948745
   19.889000     24.958337
   19.904000     24.959403
   19.919000     24.981783
   19.934000     24.931693
   19.949000     24.782492
   19.964000     24.851764
   19.979000     24.820858
   19.994000     24.929562
   20.009000     24.850699
   20.024000     24.670590
   20.039000     24.599186
   20.054000     24.744126
   20.068000     24.700430
   20.083000     24.583200
   20.098000     24.565082
   20.113000     24.557623
   20.128000     24.597054
   20.143000     24.575740
   20.158000     24.572543
   20.173000     24.463838
   20.188000     24.478758
   20.203000     24.522454
   20.218000     24.380712
   20.233000     24.440392
   20.248000     24.278401
   20.263000     24.119608
   20.278000     24.226181
   20.293000     24.308241
   20.308000     24.257087
   20.323000     24.213392
   20.338000     24.041809
   20.353000     24.087636
   20.368000     24.081241
   20.382000     23.973602
   20.397000     23.999180
   20.412000     23.854240
   20.427000     23.820137
   20.442000     23.776442
   20.457000     23.554770
   20.472000     23.634700
   20.487000     23.889409
   20.502000     23.684790
   20.517000     23.620846
   20.532000     23.504681
   20.547000     23.462052
   20.562000     23.453526
   20.577000     23.468446
   20.592000     23.368267
   20.607000     23.358676
   20.622000     23.376794
   20.637000     23.145529
   20.652000     23.220131
   20.667000     23.182831
   20.682000     22.999525
   20.697000     23.100769
   20.712000     23.114624
   20.727000     23.083718
   20.742000     23.004853
   20.757000     22.864177
   20.771000     22.789576
   20.786000     22.822614
   20.801000     22.820482
   20.816000     22.697923
   20.831000     22.588153
   20.846000     22.667017
   20.861000     22.401651
   20.876000     22.471989
   20.891000     22.509289
   20.906000     22.368613
   20.921000     22.460265
   20.936000     22.370744
   20.951000     22.201293
   20.966000     22.193833
   20.981000     22.122429
   20.996000     22.149072
   21.011000     22.162927
   21.026000     22.068076
   21.041000     22.072340
   21.056000     22.043565
   21.071000     21.881574
   21.086000     21.711057
   21.101000     21.678019
   21.116000     21.648179
   21.131000     21.762212
   21.146000     21.560789
   21.161000     21.484057
   21.176000     21.563986
   21.191000     21.533080
   21.206000     21.484057
   21.221000     21.479794
   21.236000     21.259188
   21.251000     21.201637
   21.266000     21.209098
   21.281000     21.186718
   21.296000     21.087605
   21.310000     21.070553
   21.325000     20.977835
   21.340000     20.953323
   21.355000     21.007675
   21.370000     20.937337
   21.385000     20.828632
   21.400000     20.806252
   21.415000     20.873393
   21.430000     20.895773
   21.445000     20.671970
   21.460000     20.548345
   21.475000     20.574988
   21.490000     20.528097
   21.505000     20.450298
   21.520000     20.453495
   21.535000     20.546214
   21.550000     20.433246
   21.565000     20.248875
   21.580000     20.239283
   21.595000     20.126317
   21.610000     20.136973
   21.625000     20.106067
   21.640000     20.149762
   21.655000     20.019743
   21.670000     19.978180
   21.685000     19.919565
   21.700000     19.789545
   21.715000     19.890790
   21.730000     19.832175
   21.745000     19.670183
   21.760000     19.781020
   21.775000     19.690432
   21.790000     19.653132
   21.805000     19.494338
   21.820000     19.547624
   21.835000     19.575334
   21.850000     19.448511
   21.865000     19.502864
   21.880000     19.450643
   21.895000     19.295047
   21.910000     19.302506
   21.925000     19.366451
   21.940000     19.306769
   21.955000     19.192737
   21.970000     19.069112
   21.985000     19.098952
   22.000000     19.124530
