# Supplementary material for: Changing the game of time resolved X-ray diffraction on the mechanochemistry playground by downsizing
Source: Nat Commun. 2021 Oct 21;12:6134. doi: 10.1038/s41467-021-26264-1 (PMC8531352; doi:10.1038/s41467-021-26264-1)
Supplement: Supplementary file 3 — Source Data. [file 41467_2021_26264_MOESM3_ESM.zip › PXRD_raw_data/reactionIIIa_cocrystal_FormI_normalized/000387.xy]

    3.140900     20.425254
    3.155600     20.626804
    3.170400     20.962359
    3.185100     20.895902
    3.199800     20.895902
    3.214500     21.120332
    3.229300     21.387249
    3.244000     21.434096
    3.258700     21.450439
    3.273500     21.645453
    3.288200     21.745684
    3.302900     21.890582
    3.317600     22.137890
    3.332400     22.513755
    3.347100     22.619432
    3.361800     22.949540
    3.376500     23.087902
    3.391300     23.406024
    3.406000     23.726327
    3.420700     23.832005
    3.435400     23.662049
    3.450200     23.862510
    3.464900     23.752474
    3.479600     23.962740
    3.494400     24.004140
    3.509100     23.954024
    3.523800     24.637118
    3.538500     24.431210
    3.553300     24.344052
    3.568000     24.709023
    3.582700     24.881158
    3.597400     25.138271
    3.612200     25.400831
    3.626900     25.309317
    3.641600     25.643782
    3.656400     25.645961
    3.671100     25.965173
    3.685800     26.467416
    3.700500     26.572004
    3.715300     26.643909
    3.730000     26.788808
    3.744700     27.209341
    3.759500     27.505674
    3.774200     27.573221
    3.788900     27.705046
    3.803600     28.024259
    3.818400     28.154995
    3.833100     28.173515
    3.847800     28.211646
    3.862600     28.591869
    3.877300     28.746573
    3.892000     28.912172
    3.906700     28.988434
    3.921500     29.086485
    3.936200     29.253173
    3.950900     29.365388
    3.965700     29.694406
    3.980400     30.003813
    3.995100     30.246764
    4.009800     30.417810
    4.024600     30.635702
    4.039300     31.045340
    4.054000     31.071487
    4.068800     31.134676
    4.083500     31.704465
    4.098200     31.860258
    4.113000     32.233944
    4.127700     32.536814
    4.142400     32.677356
    4.157100     33.264576
    4.171900     33.263487
    4.186600     33.688377
    4.201300     34.222214
    4.216100     34.586094
    4.230800     34.598079
    4.245500     34.770214
    4.260300     35.004449
    4.275000     35.492529
    4.289700     35.402103
    4.304500     35.624353
    4.319200     36.023097
    4.333900     36.208305
    4.348600     36.257331
    4.363400     36.830389
    4.378100     37.433952
    4.392800     37.357689
    4.407600     37.588656
    4.422300     37.900242
    4.437000     38.112687
    4.451800     38.040782
    4.466500     38.516878
    4.481200     38.597498
    4.496000     38.595319
    4.510700     38.807765
    4.525400     38.775080
    4.540200     39.259891
    4.554900     39.536615
    4.569600     39.729450
    4.584400     40.318850
    4.599100     40.950738
    4.613800     40.973616
    4.628600     40.889728
    4.643300     41.374540
    4.658000     41.675232
    4.672700     42.084870
    4.687500     42.635048
    4.702200     42.929203
    4.716900     43.220089
    4.731700     43.312694
    4.746400     43.582881
    4.761100     43.801863
    4.775900     44.200606
    4.790600     44.812885
    4.805300     45.101593
    4.820100     45.541736
    4.834800     45.566793
    4.849500     45.955732
    4.864300     46.343580
    4.879000     46.643182
    4.893700     46.956948
    4.908500     47.318649
    4.923200     48.200025
    4.938000     48.264303
    4.952700     48.407023
    4.967400     49.290578
    4.982200     49.851651
    4.996900     49.852741
    5.011600     50.344088
    5.026400     51.072940
    5.041100     51.289742
    5.055800     51.718991
    5.070600     52.174387
    5.085300     52.164582
    5.100000     52.688613
    5.114800     53.517695
    5.129500     54.112542
    5.144200     54.618052
    5.159000     54.815245
    5.173700     55.280446
    5.188400     56.069217
    5.203200     56.527881
    5.217900     56.841647
    5.232700     57.246927
    5.247400     57.766601
    5.262100     57.938736
    5.276900     58.254680
    5.291600     59.018394
    5.306300     59.857281
    5.321100     60.186298
    5.335800     60.793129
    5.350500     61.749678
    5.365300     62.260636
    5.380000     62.888167
    5.394800     63.203022
    5.409500     63.488461
    5.424200     64.106187
    5.439000     64.445010
    5.453700     64.787101
    5.468400     65.562798
    5.483200     66.183792
    5.497900     66.671872
    5.512600     67.191546
    5.527400     68.079458
    5.542100     68.336571
    5.556900     68.618742
    5.571600     69.397709
    5.586300     70.175585
    5.601100     71.059140
    5.615800     71.676865
    5.630600     71.802154
    5.645300     72.192181
    5.660000     72.715124
    5.674800     73.533310
    5.689500     73.918980
    5.704200     74.767672
    5.719000     75.637064
    5.733700     75.827719
    5.748500     76.569644
    5.763200     77.144880
    5.777900     77.804005
    5.792700     77.958709
    5.807400     78.470758
    5.822200     78.998057
    5.836900     79.478511
    5.851600     80.159425
    5.866400     80.370780
    5.881100     81.124689
    5.895900     81.899297
    5.910600     82.610717
    5.925300     83.366804
    5.940100     84.504203
    5.954800     86.188514
    5.969600     87.112379
    5.984300     88.541754
    5.999000     89.623591
    6.013800     89.305467
    6.028500     88.899098
    6.043300     88.819567
    6.058000     87.802009
    6.072700     87.233308
    6.087500     86.995806
    6.102200     87.417428
    6.117000     87.591742
    6.131700     88.143011
    6.146500     88.624553
    6.161200     88.595137
    6.175900     88.498175
    6.190700     88.650700
    6.205400     88.867504
    6.220200     89.083217
    6.234900     89.266246
    6.249600     89.702032
    6.264400     89.735806
    6.279100     90.329563
    6.293900     90.549634
    6.308600     91.243622
    6.323400     91.477856
    6.338100     91.519257
    6.352800     92.798286
    6.367600     94.641658
    6.382300     98.622556
    6.397100    103.662412
    6.411800    108.176058
    6.426600    109.207779
    6.441300    106.694388
    6.456000    101.615311
    6.470800     96.956767
    6.485500     94.459717
    6.500300     93.417101
    6.515000     92.964974
    6.529800     93.181777
    6.544500     95.162421
    6.559300     98.156266
    6.574000    100.913697
    6.588700    102.774499
    6.603500    103.843262
    6.618200    102.438945
    6.633000     99.306739
    6.647700     96.031812
    6.662500     93.472664
    6.677200     91.469141
    6.692000     90.620450
    6.706700     90.036497
    6.721500     89.227027
    6.736200     88.872950
    6.750900     88.455686
    6.765700     87.815081
    6.780400     87.701778
    6.795200     87.544895
    6.809900     87.659289
    6.824700     87.568863
    6.839400     87.201714
    6.854200     86.780092
    6.868900     86.313801
    6.883700     85.921595
    6.898400     85.925953
    6.913200     85.942295
    6.927900     85.571878
    6.942700     85.008625
    6.957400     84.795090
    6.972200     84.618598
    6.986900     84.234016
    7.001600     83.972546
    7.016400     83.766637
    7.031100     83.136928
    7.045900     82.768689
    7.060600     82.951719
    7.075400     82.933198
    7.090100     82.096490
    7.104900     81.647632
    7.119600     81.792530
    7.134400     81.379624
    7.149100     81.068037
    7.163900     80.840340
    7.178600     80.684546
    7.193400     80.371870
    7.208100     80.095147
    7.222900     79.899044
    7.237600     79.497032
    7.252400     79.465437
    7.267100     79.176729
    7.281900     78.730049
    7.296600     78.657055
    7.311400     78.340022
    7.326100     77.871553
    7.340900     77.858479
    7.355600     77.446662
    7.370400     77.152507
    7.385100     77.082781
    7.399900     77.276706
    7.414600     76.999982
    7.429400     76.680769
    7.444100     76.399688
    7.458900     76.398599
    7.473600     76.991266
    7.488400     76.769016
    7.503200     76.395330
    7.517900     76.680769
    7.532700     76.443266
    7.547400     75.661032
    7.562200     74.730631
    7.576900     74.311187
    7.591700     74.195704
    7.606400     73.863417
    7.621200     73.126940
    7.635900     72.680261
    7.650700     71.919816
    7.665400     71.511267
    7.680200     70.846694
    7.694900     70.471919
    7.709700     69.960961
    7.724400     69.897772
    7.739200     69.548055
    7.754000     68.729868
    7.768700     68.497812
    7.783500     68.542480
    7.798200     68.360539
    7.813000     67.901876
    7.827700     67.575037
    7.842500     67.164309
    7.857200     66.781907
    7.872000     66.394059
    7.886700     65.963721
    7.901500     65.671745
    7.916300     65.806838
    7.931000     65.482178
    7.945800     64.971220
    7.960500     64.952699
    7.975300     64.288126
    7.990000     64.021209
    8.004800     63.743396
    8.019600     63.358815
    8.034300     63.215006
    8.049100     62.991665
    8.063800     62.783578
    8.078600     62.385924
    8.093300     62.171300
    8.108100     62.453471
    8.122900     62.428413
    8.137600     62.109201
    8.152400     62.366313
    8.167100     61.964302
    8.181900     61.590616
    8.196600     61.130863
    8.211400     60.520764
    8.226200     60.214624
    8.240900     59.859459
    8.255700     59.492310
    8.270400     59.217765
    8.285200     58.784160
    8.300000     58.889837
    8.314700     58.631634
    8.329500     58.250322
    8.344200     57.766601
    8.359000     57.408167
    8.373800     57.221869
    8.388500     57.000709
    8.403300     56.303452
    8.418000     56.222831
    8.432800     55.818641
    8.447600     55.582227
    8.462300     55.536470
    8.477100     55.531023
    8.491800     55.182395
    8.506600     54.756414
    8.521400     54.546148
    8.536100     54.466617
    8.550900     54.369654
    8.565600     54.088573
    8.580400     53.872860
    8.595200     53.754108
    8.609900     53.431627
    8.624700     53.501352
    8.639500     52.996931
    8.654200     52.679897
    8.669000     52.453289
    8.683700     51.933616
    8.698500     51.810507
    8.713300     51.744049
    8.728000     51.787627
    8.742800     51.791985
    8.757600     51.626387
    8.772300     51.063134
    8.787100     50.831079
    8.801800     50.584860
    8.816600     50.100049
    8.831400     49.503023
    8.846100     49.073775
    8.860900     48.933234
    8.875700     48.620558
    8.890400     48.453870
    8.905200     48.232710
    8.920000     47.808908
    8.934700     47.452654
    8.949500     47.284876
    8.964300     47.258729
    8.979000     47.112742
    8.993800     46.978737
    9.008600     46.605051
    9.023300     46.559294
    9.038100     46.415485
    9.052900     46.098452
    9.067600     45.892543
    9.082400     45.869664
    9.097200     45.719318
    9.111900     45.392479
    9.126700     45.226880
    9.141500     44.786737
    9.156200     44.734443
    9.171000     44.677792
    9.185800     44.666896
    9.200500     44.301927
    9.215300     44.057887
    9.230100     43.753927
    9.244800     43.709259
    9.259600     43.419462
    9.274400     43.291995
    9.289100     43.141649
    9.303900     42.872551
    9.318700     43.028344
    9.333400     42.565322
    9.348200     42.226500
    9.363000     41.948687
    9.377800     41.812503
    9.392500     41.704647
    9.407300     41.732973
    9.422100     41.424655
    9.436800     41.268861
    9.451600     41.207852
    9.466400     40.996496
    9.481200     40.934397
    9.495900     40.768798
    9.510700     40.445227
    9.525500     40.178309
    9.540200     40.157609
    9.555000     39.722914
    9.569800     39.535526
    9.584600     39.373196
    9.599300     39.278413
    9.614100     39.241370
    9.628900     39.002778
    9.643600     38.609482
    9.658400     38.813211
    9.673200     38.892743
    9.688000     38.508162
    9.702700     38.042961
    9.717500     37.838142
    9.732300     37.831606
    9.747100     37.600639
    9.761800     37.499320
    9.776600     37.261816
    9.791400     36.685491
    9.806200     36.793348
    9.820900     36.809689
    9.835700     36.681133
    9.850500     36.694206
    9.865300     36.516623
    9.880000     36.513355
    9.894800     36.390246
    9.909600     36.551486
    9.924400     36.074302
    9.939100     35.609100
    9.953900     35.658127
    9.968700     35.344361
    9.983500     34.899860
    9.998200     34.838850
   10.013000     34.532711
   10.028000     34.457538
   10.043000     34.295208
   10.057000     34.198246
   10.072000     34.345324
   10.087000     34.218946
   10.102000     34.020664
   10.116000     33.698183
   10.131000     33.534763
   10.146000     33.514063
   10.161000     33.516242
   10.176000     33.515153
   10.190000     33.018358
   10.205000     33.048863
   10.220000     33.206835
   10.235000     33.065205
   10.249000     33.018358
   10.264000     32.705682
   10.279000     32.751439
   10.294000     32.767781
   10.309000     32.641403
   10.323000     32.523741
   10.338000     32.779766
   10.353000     32.897427
   10.368000     32.818985
   10.382000     32.677356
   10.397000     32.712218
   10.412000     32.665371
   10.427000     32.406079
   10.442000     31.961579
   10.456000     31.658708
   10.471000     31.580266
   10.486000     31.365642
   10.501000     31.253427
   10.516000     31.558477
   10.530000     31.214206
   10.545000     31.101992
   10.560000     31.204402
   10.575000     31.361284
   10.589000     31.082381
   10.604000     30.996314
   10.619000     31.111797
   10.634000     30.979972
   10.649000     30.877562
   10.663000     30.944020
   10.678000     30.684727
   10.693000     30.537650
   10.708000     30.591034
   10.722000     30.412362
   10.737000     30.455941
   10.752000     30.038676
   10.767000     29.747789
   10.782000     29.844752
   10.796000     29.803352
   10.811000     29.692227
   10.826000     29.553865
   10.841000     29.548418
   10.856000     29.329436
   10.870000     29.066875
   10.885000     28.951391
   10.900000     28.985165
   10.915000     28.978628
   10.930000     28.932871
   10.944000     28.850072
   10.959000     28.858787
   10.974000     28.768362
   10.989000     28.844624
   11.003000     28.602764
   11.018000     28.512338
   11.033000     28.840266
   11.048000     28.871861
   11.063000     28.883845
   11.077000     28.829372
   11.092000     29.003686
   11.107000     29.267337
   11.122000     29.371925
   11.137000     29.832767
   11.151000     30.062645
   11.166000     30.314310
   11.181000     30.382947
   11.196000     30.643328
   11.211000     30.610645
   11.225000     30.629165
   11.240000     30.471193
   11.255000     30.315400
   11.270000     30.000545
   11.284000     29.417682
   11.299000     28.940497
   11.314000     28.601674
   11.329000     28.488370
   11.344000     28.461134
   11.358000     28.231257
   11.373000     28.300982
   11.388000     28.328219
   11.403000     28.421913
   11.418000     28.415376
   11.432000     28.426271
   11.447000     28.540664
   11.462000     28.648521
   11.477000     28.834820
   11.492000     29.350135
   11.506000     29.780474
   11.521000     30.168322
   11.536000     30.369873
   11.551000     30.645507
   11.566000     30.819821
   11.580000     30.851415
   11.595000     31.007209
   11.610000     31.285022
   11.625000     31.546493
   11.640000     31.766564
   11.654000     31.736060
   11.669000     31.576998
   11.684000     31.231638
   11.699000     30.703249
   11.714000     30.086612
   11.728000     29.501571
   11.743000     28.972092
   11.758000     28.623463
   11.773000     28.452418
   11.788000     28.429539
   11.802000     28.241062
   11.817000     28.157173
   11.832000     28.233436
   11.847000     28.005738
   11.862000     28.039511
   11.876000     28.083089
   11.891000     28.184410
   11.906000     28.178963
   11.921000     28.232346
   11.936000     28.439344
   11.950000     28.778167
   11.965000     28.925244
   11.980000     29.089754
   11.995000     29.025475
   12.010000     28.968823
   12.024000     29.173642
   12.039000     29.024386
   12.054000     29.008044
   12.069000     29.008044
   12.084000     29.013491
   12.098000     29.204147
   12.113000     29.174732
   12.128000     29.222668
   12.143000     29.163837
   12.158000     29.280409
   12.172000     29.283678
   12.187000     29.229204
   12.202000     29.034191
   12.217000     29.208505
   12.232000     29.145316
   12.246000     29.230294
   12.261000     29.234652
   12.276000     29.357761
   12.291000     29.148584
   12.306000     29.347957
   12.320000     29.493945
   12.335000     29.447098
   12.350000     29.593085
   12.365000     29.633396
   12.380000     29.747789
   12.394000     29.644290
   12.409000     29.917746
   12.424000     30.168322
   12.439000     30.387304
   12.454000     30.646596
   12.468000     30.845969
   12.483000     31.193507
   12.498000     31.578087
   12.513000     31.621666
   12.528000     31.593340
   12.543000     31.795980
   12.557000     31.971384
   12.572000     31.888584
   12.587000     31.958310
   12.602000     31.914732
   12.617000     31.879869
   12.631000     32.022589
   12.646000     32.139161
   12.661000     32.267717
   12.676000     32.248107
   12.691000     31.891853
   12.705000     31.884227
   12.720000     31.947415
   12.735000     31.984457
   12.750000     31.938699
   12.765000     32.188187
   12.779000     32.629419
   12.794000     33.167614
   12.809000     33.950938
   12.824000     35.285530
   12.839000     36.653896
   12.854000     38.790333
   12.868000     41.167541
   12.883000     43.259310
   12.898000     44.508924
   12.913000     44.922920
   12.928000     44.728996
   12.942000     44.170101
   12.957000     43.002197
   12.972000     41.326603
   12.987000     39.597625
   13.002000     38.094166
   13.017000     36.899025
   13.031000     36.211573
   13.046000     35.673379
   13.061000     35.370508
   13.076000     34.968496
   13.091000     34.596990
   13.105000     34.316997
   13.120000     34.081673
   13.135000     34.041364
   13.150000     34.177546
   13.165000     34.434660
   13.179000     34.546875
   13.194000     34.878071
   13.209000     35.533928
   13.224000     36.431645
   13.239000     37.857753
   13.254000     39.506110
   13.268000     41.192599
   13.283000     42.491239
   13.298000     43.357362
   13.313000     43.654786
   13.328000     43.397672
   13.343000     42.591469
   13.357000     41.378897
   13.372000     39.953880
   13.387000     38.312059
   13.402000     37.120186
   13.417000     36.278031
   13.431000     35.886913
   13.446000     35.641785
   13.461000     35.445681
   13.476000     35.295336
   13.491000     34.968496
   13.506000     34.990286
   13.520000     35.033864
   13.535000     35.001180
   13.550000     35.105769
   13.565000     35.233236
   13.580000     35.089427
   13.595000     35.244131
   13.609000     35.190747
   13.624000     35.068727
   13.639000     35.060012
   13.654000     35.135184
   13.669000     35.135184
   13.683000     35.269188
   13.698000     35.504513
   13.713000     35.615638
   13.728000     35.718047
   13.743000     35.876019
   13.758000     36.275852
   13.772000     36.471956
   13.787000     36.760663
   13.802000     36.839105
   13.817000     36.592886
   13.832000     36.544950
   13.847000     36.478492
   13.861000     36.502460
   13.876000     36.201769
   13.891000     35.913061
   13.906000     36.044886
   13.921000     36.001308
   13.936000     36.122237
   13.950000     36.011112
   13.965000     35.913061
   13.980000     35.794309
   13.995000     35.690810
   14.010000     35.788862
   14.025000     35.787773
   14.039000     35.877109
   14.054000     35.849872
   14.069000     35.891271
   14.084000     35.785594
   14.099000     35.769252
   14.114000     35.920687
   14.128000     35.978429
   14.143000     35.907614
   14.158000     35.723495
   14.173000     35.828083
   14.188000     35.738747
   14.203000     35.748552
   14.217000     35.901077
   14.232000     35.843336
   14.247000     35.774700
   14.262000     35.663574
   14.277000     35.647232
   14.292000     35.928314
   14.306000     35.779057
   14.321000     35.628711
   14.336000     35.850962
   14.351000     36.096090
   14.366000     36.294373
   14.381000     36.475224
   14.395000     36.465419
   14.410000     36.566738
   14.425000     36.561292
   14.440000     36.829299
   14.455000     36.891399
   14.470000     36.573276
   14.484000     36.343399
   14.499000     36.101538
   14.514000     35.917419
   14.529000     35.918508
   14.544000     35.749641
   14.559000     35.699526
   14.573000     35.431518
   14.588000     35.278993
   14.603000     35.306230
   14.618000     35.203820
   14.633000     35.294246
   14.648000     35.173315
   14.662000     35.129737
   14.677000     35.055654
   14.692000     35.066548
   14.707000     34.990286
   14.722000     34.995733
   14.737000     34.989196
   14.752000     34.960870
   14.766000     34.932544
   14.781000     34.879161
   14.796000     34.882429
   14.811000     34.851924
   14.826000     34.892234
   14.841000     34.700489
   14.855000     34.592632
   14.870000     34.549053
   14.885000     34.652552
   14.900000     34.559948
   14.915000     34.527264
   14.930000     34.397617
   14.945000     34.338787
   14.959000     34.242914
   14.974000     34.290850
   14.989000     34.251630
   15.004000     34.230930
   15.019000     34.096926
   15.034000     34.041364
   15.048000     34.066421
   15.063000     34.254898
   15.078000     34.194978
   15.093000     33.992337
   15.108000     33.884480
   15.123000     33.917165
   15.138000     33.746119
   15.152000     33.666588
   15.167000     33.665499
   15.182000     33.716704
   15.197000     33.787518
   15.212000     33.545658
   15.227000     33.543479
   15.242000     33.587057
   15.256000     33.343018
   15.271000     33.307065
   15.286000     33.199209
   15.301000     33.175240
   15.316000     33.083726
   15.331000     33.128393
   15.345000     33.070652
   15.360000     33.070652
   15.375000     33.037968
   15.390000     32.862564
   15.405000     32.669729
   15.420000     32.607630
   15.435000     32.627240
   15.449000     32.537904
   15.464000     32.355964
   15.479000     32.365769
   15.494000     32.108655
   15.509000     32.073793
   15.524000     32.126087
   15.539000     32.140250
   15.553000     31.906016
   15.568000     31.812322
   15.583000     31.924536
   15.598000     31.891853
   15.613000     31.692481
   15.628000     31.543225
   15.643000     31.380895
   15.657000     31.438636
   15.672000     31.495288
   15.687000     31.453888
   15.702000     31.498556
   15.717000     31.353658
   15.732000     31.358016
   15.747000     31.326421
   15.761000     31.483304
   15.776000     31.444084
   15.791000     31.130318
   15.806000     31.025730
   15.821000     30.979972
   15.836000     30.864489
   15.851000     30.666207
   15.866000     30.514771
   15.880000     30.412362
   15.895000     30.238048
   15.910000     30.078986
   15.925000     29.956966
   15.940000     30.017976
   15.955000     30.059375
   15.970000     29.962414
   15.984000     29.934088
   15.999000     29.797905
   16.014000     29.912299
   16.029000     29.840394
   16.044000     29.753237
   16.059000     29.554954
   16.074000     29.571296
   16.088000     29.583281
   16.103000     29.556044
   16.118000     29.349045
   16.133000     29.339241
   16.148000     29.377372
   16.163000     29.255352
   16.178000     29.159480
   16.193000     29.024386
   16.207000     28.891471
   16.222000     29.016760
   16.237000     28.925244
   16.252000     28.772720
   16.267000     28.845714
   16.282000     28.733499
   16.297000     28.688832
   16.312000     28.762914
   16.326000     28.543933
   16.341000     28.515606
   16.356000     28.416465
   16.371000     28.461134
   16.386000     28.413197
   16.401000     28.298804
   16.416000     28.428450
   16.430000     28.336935
   16.445000     28.364172
   16.460000     28.326041
   16.475000     28.224720
   16.490000     28.136474
   16.505000     28.095073
   16.520000     28.107058
   16.535000     28.125578
   16.549000     28.086359
   16.564000     28.153905
   16.579000     28.062390
   16.594000     27.994843
   16.609000     28.054764
   16.624000     28.032974
   16.639000     28.076553
   16.654000     28.095073
   16.668000     27.928386
   16.683000     27.748624
   16.698000     27.660378
   16.713000     27.330271
   16.728000     27.047010
   16.743000     26.936974
   16.758000     26.756123
   16.773000     26.780092
   16.788000     26.687487
   16.802000     26.631924
   16.817000     26.735424
   16.832000     26.624298
   16.847000     26.588347
   16.862000     26.644998
   16.877000     26.560020
   16.892000     26.283297
   16.907000     26.235360
   16.921000     26.193961
   16.936000     26.059957
   16.951000     26.103535
   16.966000     26.160188
   16.981000     25.945563
   16.996000     25.984784
   17.011000     25.917238
   17.026000     25.752728
   17.041000     25.725491
   17.055000     25.777786
   17.070000     25.590398
   17.085000     25.607830
   17.100000     25.518494
   17.115000     25.716776
   17.130000     25.669929
   17.145000     25.473826
   17.160000     25.371416
   17.175000     25.437874
   17.189000     25.479273
   17.204000     25.401921
   17.219000     25.452036
   17.234000     25.322391
   17.249000     25.298422
   17.264000     25.269007
   17.279000     25.178581
   17.294000     25.205818
   17.309000     25.176403
   17.323000     25.239591
   17.338000     25.314764
   17.353000     25.231965
   17.368000     25.193834
   17.383000     25.277722
   17.398000     25.325659
   17.413000     25.182939
   17.428000     25.112124
   17.443000     25.066366
   17.457000     25.083798
   17.472000     25.002088
   17.487000     24.945436
   17.502000     24.965046
   17.517000     24.864815
   17.532000     24.914931
   17.547000     24.837579
   17.562000     24.787464
   17.577000     24.755870
   17.591000     24.974852
   17.606000     24.872442
   17.621000     24.794001
   17.636000     24.722096
   17.651000     24.956331
   17.666000     24.815790
   17.681000     24.674160
   17.696000     24.783107
   17.711000     24.755870
   17.726000     24.613150
   17.740000     24.590271
   17.755000     24.433388
   17.770000     24.370200
   17.785000     24.361484
   17.800000     24.427942
   17.815000     24.441015
   17.830000     24.409420
   17.845000     24.368021
   17.860000     24.408331
   17.875000     24.445373
   17.889000     24.376737
   17.904000     24.425762
   17.919000     24.267790
   17.934000     24.232927
   17.949000     24.413778
   17.964000     24.535798
   17.979000     24.551051
   17.994000     24.762406
   18.009000     24.619687
   18.024000     24.692681
   18.038000     24.712291
   18.053000     24.770033
   18.068000     24.734080
   18.083000     24.759138
   18.098000     24.578287
   18.113000     24.598987
   18.128000     24.703575
   18.143000     24.736260
   18.158000     24.831042
   18.173000     24.948705
   18.188000     24.808164
   18.202000     24.878979
   18.217000     25.026057
   18.232000     25.087067
   18.247000     25.185118
   18.262000     25.384490
   18.277000     25.424800
   18.292000     25.285348
   18.307000     25.323480
   18.322000     25.458573
   18.337000     25.447678
   18.352000     25.397563
   18.366000     25.328927
   18.381000     25.289706
   18.396000     25.189476
   18.411000     25.194923
   18.426000     25.198192
   18.441000     25.016251
   18.456000     25.030414
   18.471000     25.006446
   18.486000     25.009715
   18.501000     25.043488
   18.516000     24.992283
   18.530000     25.172045
   18.545000     25.139360
   18.560000     25.055472
   18.575000     25.068546
   18.590000     25.063098
   18.605000     24.975942
   18.620000     25.015161
   18.635000     25.046756
   18.650000     25.055472
   18.665000     25.059830
   18.680000     25.101229
   18.695000     25.152434
   18.710000     25.027146
   18.724000     25.149166
   18.739000     25.003177
   18.754000     24.933452
   18.769000     25.156792
   18.784000     25.155703
   18.799000     25.063098
   18.814000     25.080529
   18.829000     25.097961
   18.844000     25.138271
   18.859000     25.097961
   18.874000     25.215622
   18.889000     25.260291
   18.903000     25.298422
   18.918000     25.388848
   18.933000     25.358342
   18.948000     25.235233
   18.963000     25.399742
   18.978000     25.342001
   18.993000     25.267917
   19.008000     25.364880
   19.023000     25.316943
   19.038000     25.285348
   19.053000     25.302780
   19.068000     25.388848
   19.083000     25.398653
   19.098000     25.485809
   19.112000     25.543551
   19.127000     25.393205
   19.142000     25.383400
   19.157000     25.432426
   19.172000     25.374684
   19.187000     25.358342
   19.202000     25.350716
   19.217000     25.443320
   19.232000     25.431337
   19.247000     25.381222
   19.262000     25.464020
   19.277000     25.612188
   19.292000     25.625261
   19.307000     25.629619
   19.321000     25.623082
   19.336000     25.801755
   19.351000     25.797397
   19.366000     25.849690
   19.381000     25.738565
   19.396000     25.666661
   19.411000     25.564251
   19.426000     25.592577
   19.441000     25.648139
   19.456000     25.502152
   19.471000     25.628529
   19.486000     25.684092
   19.501000     25.562073
   19.516000     25.448768
   19.531000     25.520672
   19.545000     25.606740
   19.560000     25.587130
   19.575000     25.480363
   19.590000     25.520672
   19.605000     25.461842
   19.620000     25.598024
   19.635000     25.664482
   19.650000     25.519583
   19.665000     25.412815
   19.680000     25.587130
   19.695000     25.525030
   19.710000     25.382311
   19.725000     25.359432
   19.740000     25.300601
   19.755000     25.486899
   19.770000     25.408457
   19.785000     25.322391
   19.799000     25.364880
   19.814000     25.321301
   19.829000     25.234144
   19.844000     25.324569
   19.859000     25.335463
   19.874000     25.434605
   19.889000     25.295154
   19.904000     25.217802
   19.919000     25.286438
   19.934000     25.237412
   19.949000     25.255933
   19.964000     25.290796
   19.979000     25.237412
   19.994000     25.067456
   20.009000     25.080529
   20.024000     25.096871
   20.039000     25.160060
   20.054000     25.092513
   20.068000     24.996641
   20.083000     24.938899
   20.098000     24.966136
   20.113000     24.829953
   20.128000     24.798359
   20.143000     24.872442
   20.158000     24.890963
   20.173000     24.804896
   20.188000     24.815790
   20.203000     24.845205
   20.218000     24.794001
   20.233000     24.858279
   20.248000     24.861547
   20.263000     24.876800
   20.278000     24.685055
   20.293000     24.685055
   20.308000     24.618597
   20.323000     24.544513
   20.338000     24.466073
   20.353000     24.427942
   20.368000     24.420315
   20.382000     24.317905
   20.397000     24.253627
   20.412000     24.277595
   20.427000     24.164291
   20.442000     24.084760
   20.457000     24.036824
   20.472000     23.969277
   20.487000     23.862510
   20.502000     23.840721
   20.517000     23.845079
   20.532000     23.815663
   20.547000     23.865778
   20.562000     23.898462
   20.577000     23.813484
   20.592000     23.845079
   20.607000     23.696911
   20.622000     23.774263
   20.637000     23.890836
   20.652000     23.942040
   20.667000     23.799321
   20.682000     23.855973
   20.697000     23.821110
   20.712000     23.663138
   20.727000     23.594501
   20.742000     23.561818
   20.757000     23.594501
   20.771000     23.497540
   20.786000     23.363535
   20.801000     23.204475
   20.816000     23.156538
   20.831000     23.136927
   20.846000     22.983313
   20.861000     22.982223
   20.876000     23.048681
   20.891000     22.982223
   20.906000     22.875456
   20.921000     22.816625
   20.936000     22.779584
   20.951000     22.881993
   20.966000     22.739273
   20.981000     22.658653
   20.996000     22.608538
   21.011000     22.578033
   21.026000     22.538812
   21.041000     22.451656
   21.056000     22.362319
   21.071000     22.340529
   21.086000     22.278430
   21.101000     22.192363
   21.116000     22.073612
   21.131000     22.135710
   21.146000     21.971202
   21.161000     21.819766
   21.176000     21.879687
   21.191000     21.881866
   21.206000     21.862255
   21.221000     21.706463
   21.236000     21.704283
   21.251000     21.720625
   21.266000     21.678136
   21.281000     21.572458
   21.296000     21.573548
   21.310000     21.470049
   21.325000     21.513628
   21.340000     21.427560
   21.355000     21.464601
   21.370000     21.556117
   21.385000     21.588800
   21.400000     21.382892
   21.415000     21.304451
   21.430000     21.283750
   21.445000     21.348029
   21.460000     21.178073
   21.475000     21.101810
   21.490000     21.103989
   21.505000     21.118152
   21.520000     20.955822
   21.535000     20.903528
   21.550000     20.814192
   21.565000     20.718320
   21.580000     20.734661
   21.595000     20.555990
   21.610000     20.482996
   21.625000     20.584315
   21.640000     20.496069
   21.655000     20.305413
   21.670000     20.192109
   21.685000     20.164872
   21.700000     20.219345
   21.715000     20.173588
   21.730000     20.131099
   21.745000     20.013436
   21.760000     20.051567
   21.775000     20.132189
   21.790000     20.030868
   21.805000     20.045031
   21.820000     20.046121
   21.835000     19.950248
   21.850000     19.804260
   21.865000     19.770486
   21.880000     19.743250
   21.895000     19.683330
   21.910000     19.699672
   21.925000     19.687688
   21.940000     19.750876
   21.955000     19.571115
   21.970000     19.339059
   21.985000     19.380458
   22.000000     19.385906
