# Supplementary material for: Changing the game of time resolved X-ray diffraction on the mechanochemistry playground by downsizing
Source: Nat Commun. 2021 Oct 21;12:6134. doi: 10.1038/s41467-021-26264-1 (PMC8531352; doi:10.1038/s41467-021-26264-1)
Supplement: Supplementary file 3 — Source Data. [file 41467_2021_26264_MOESM3_ESM.zip › PXRD_raw_data/reactionIIIa_cocrystal_FormI_normalized/000016.xy]

    3.140900     20.376956
    3.155600     20.611484
    3.170400     20.752616
    3.185100     20.479692
    3.199800     20.643654
    3.214500     20.627050
    3.229300     20.774409
    3.244000     21.223747
    3.258700     21.463464
    3.273500     21.529879
    3.288200     21.759219
    3.302900     21.772709
    3.317600     21.964690
    3.332400     22.198181
    3.347100     22.215822
    3.361800     22.279124
    3.376500     22.793840
    3.391300     23.261858
    3.406000     23.907329
    3.420700     24.776951
    3.435400     23.993461
    3.450200     23.557613
    3.464900     23.627141
    3.479600     23.672802
    3.494400     23.764122
    3.509100     23.934311
    3.523800     23.989310
    3.538500     24.148084
    3.553300     24.371197
    3.568000     24.501951
    3.582700     24.709498
    3.597400     24.857894
    3.612200     25.081007
    3.626900     25.109026
    3.641600     25.314497
    3.656400     25.535535
    3.671100     25.751384
    3.685800     26.084496
    3.700500     26.302421
    3.715300     26.434212
    3.730000     26.557703
    3.744700     26.815061
    3.759500     26.828552
    3.774200     27.103552
    3.788900     27.223929
    3.803600     27.636948
    3.818400     27.906759
    3.833100     27.838268
    3.847800     27.672230
    3.862600     27.958645
    3.877300     28.254400
    3.892000     28.906097
    3.906700     28.990153
    3.921500     28.979776
    3.936200     29.187322
    3.950900     29.385530
    3.965700     29.703077
    3.980400     29.796473
    3.995100     29.936567
    4.009800     30.468925
    4.024600     30.657792
    4.039300     30.952509
    4.054000     31.147604
    4.068800     31.131000
    4.083500     31.413263
    4.098200     31.773358
    4.113000     31.906187
    4.127700     32.001659
    4.142400     32.102319
    4.157100     32.849488
    4.171900     33.371469
    4.186600     33.508450
    4.201300     33.630903
    4.216100     33.926656
    4.230800     34.252506
    4.245500     34.538920
    4.260300     34.823259
    4.275000     35.342127
    4.289700     35.402315
    4.304500     35.579768
    4.319200     35.940899
    4.333900     36.265710
    4.348600     36.378823
    4.363400     36.477408
    4.378100     36.643445
    4.392800     36.938162
    4.407600     37.294105
    4.422300     37.259860
    4.437000     37.389577
    4.451800     37.965520
    4.466500     38.221840
    4.481200     38.314198
    4.496000     38.585047
    4.510700     38.610991
    4.525400     38.807122
    4.540200     39.049952
    4.554900     39.440141
    4.569600     39.595801
    4.584400     39.815800
    4.599100     40.475800
    4.613800     40.805799
    4.628600     41.083912
    4.643300     41.184572
    4.658000     41.354760
    4.672700     41.852873
    4.687500     42.148628
    4.702200     42.687212
    4.716900     43.128249
    4.731700     43.077400
    4.746400     43.426079
    4.761100     43.994757
    4.775900     44.173248
    4.790600     44.252115
    4.805300     44.624662
    4.820100     45.178813
    4.834800     45.444473
    4.849500     45.595982
    4.864300     46.129377
    4.879000     46.577678
    4.893700     46.841263
    4.908500     47.277112
    4.923200     47.880036
    4.938000     48.121828
    4.952700     48.514092
    4.967400     48.768337
    4.982200     49.406544
    4.996900     50.099750
    5.011600     50.264750
    5.026400     50.826164
    5.041100     51.263051
    5.055800     51.317012
    5.070600     52.105691
    5.085300     52.495879
    5.100000     52.478238
    5.114800     53.073897
    5.129500     53.615595
    5.144200     54.140689
    5.159000     54.423990
    5.173700     55.088140
    5.188400     55.663045
    5.203200     55.960875
    5.217900     56.527478
    5.232700     56.895873
    5.247400     57.536156
    5.262100     58.041532
    5.276900     58.598796
    5.291600     58.898701
    5.306300     59.090683
    5.321100     59.698795
    5.335800     60.616153
    5.350500     61.350869
    5.365300     61.747282
    5.380000     62.182094
    5.394800     62.603414
    5.409500     63.168979
    5.424200     64.136148
    5.439000     64.548129
    5.453700     64.784732
    5.468400     65.052468
    5.483200     65.896146
    5.497900     66.924541
    5.512600     67.253502
    5.527400     67.680012
    5.542100     67.996520
    5.556900     68.596331
    5.571600     69.452463
    5.586300     70.172650
    5.601100     70.404065
    5.615800     71.310007
    5.630600     71.641044
    5.645300     72.292742
    5.660000     72.760760
    5.674800     73.320099
    5.689500     73.788118
    5.704200     74.464720
    5.719000     75.293871
    5.733700     75.676794
    5.748500     75.908209
    5.763200     76.413586
    5.777900     77.296697
    5.792700     77.564433
    5.807400     78.151792
    5.822200     78.590753
    5.836900     79.249715
    5.851600     80.048770
    5.866400     79.724997
    5.881100     80.204430
    5.895900     80.933957
    5.910600     81.641693
    5.925300     82.237352
    5.940100     82.508201
    5.954800     82.598484
    5.969600     83.419332
    5.984300     84.700934
    5.999000     86.238857
    6.013800     87.952157
    6.028500     89.071872
    6.043300     88.148288
    6.058000     87.006780
    6.072700     86.614517
    6.087500     86.618667
    6.102200     86.721404
    6.117000     86.742158
    6.131700     87.309799
    6.146500     87.712440
    6.161200     88.060081
    6.175900     88.062156
    6.190700     87.848383
    6.205400     87.983289
    6.220200     88.502155
    6.234900     88.661967
    6.249600     88.828005
    6.264400     88.873664
    6.279100     88.979514
    6.293900     88.850835
    6.308600     88.886117
    6.323400     89.296023
    6.338100     89.835645
    6.352800     89.734984
    6.367600     90.002720
    6.382300     89.462061
    6.397100     89.313664
    6.411800     89.342721
    6.426600     89.716306
    6.441300     89.661305
    6.456000     89.826305
    6.470800     90.169795
    6.485500     89.813853
    6.500300     89.507720
    6.515000     89.458947
    6.529800     89.422626
    6.544500     89.452721
    6.559300     89.275268
    6.574000     89.327155
    6.588700     89.297061
    6.603500     89.347910
    6.618200     89.012721
    6.633000     88.930740
    6.647700     88.859136
    6.662500     88.980551
    6.677200     88.076685
    6.692000     88.249986
    6.706700     88.454420
    6.721500     88.354798
    6.736200     88.185647
    6.750900     87.801685
    6.765700     87.676119
    6.780400     87.521496
    6.795200     87.212252
    6.809900     86.929988
    6.824700     86.877063
    6.839400     86.761875
    6.854200     86.577158
    6.868900     86.037536
    6.883700     85.564329
    6.898400     85.219802
    6.913200     85.338103
    6.927900     85.048575
    6.942700     84.683293
    6.957400     84.350180
    6.972200     84.149897
    6.986900     83.646595
    7.001600     83.020841
    7.016400     83.134993
    7.031100     83.151596
    7.045900     83.125653
    7.060600     82.607824
    7.075400     81.799428
    7.090100     81.311693
    7.104900     81.620938
    7.119600     81.518203
    7.134400     81.093769
    7.149100     80.916316
    7.163900     80.704618
    7.178600     80.560373
    7.193400     80.184713
    7.208100     79.931506
    7.222900     79.902449
    7.237600     79.589054
    7.252400     79.217545
    7.267100     78.843960
    7.281900     78.623961
    7.296600     78.477640
    7.311400     78.200564
    7.326100     77.559244
    7.340900     77.385943
    7.355600     77.473113
    7.370400     77.291509
    7.385100     76.619057
    7.399900     76.605567
    7.414600     76.057642
    7.429400     75.693398
    7.444100     75.511795
    7.458900     75.696511
    7.473600     75.413210
    7.488400     74.718965
    7.503200     74.233305
    7.517900     73.798495
    7.532700     73.624155
    7.547400     73.304533
    7.562200     73.016043
    7.576900     72.505477
    7.591700     72.022931
    7.606400     71.922271
    7.621200     71.616139
    7.635900     71.220762
    7.650700     70.633404
    7.665400     70.363593
    7.680200     70.368782
    7.694900     69.994159
    7.709700     69.255292
    7.724400     69.161897
    7.739200     68.909727
    7.754000     68.336897
    7.768700     68.028690
    7.783500     67.709069
    7.798200     67.623974
    7.813000     67.292937
    7.827700     67.175673
    7.842500     66.761616
    7.857200     66.318504
    7.872000     66.081901
    7.886700     65.710392
    7.901500     65.573411
    7.916300     65.045203
    7.931000     64.979826
    7.945800     64.561619
    7.960500     64.157940
    7.975300     63.920299
    7.990000     63.547752
    8.004800     63.501054
    8.019600     63.419073
    8.034300     62.764262
    8.049100     62.363698
    8.063800     62.076245
    8.078600     61.916434
    8.093300     61.653887
    8.108100     61.222190
    8.122900     61.046812
    8.137600     60.645208
    8.152400     60.360870
    8.167100     60.393039
    8.181900     59.926059
    8.196600     59.426908
    8.211400     59.670776
    8.226200     59.670776
    8.240900     59.014927
    8.255700     58.847853
    8.270400     58.514739
    8.285200     58.020778
    8.300000     57.755118
    8.314700     57.651344
    8.329500     57.310967
    8.344200     57.096157
    8.359000     56.980968
    8.373800     56.715308
    8.388500     56.434082
    8.403300     56.128988
    8.418000     55.642291
    8.432800     55.399461
    8.447600     55.153518
    8.462300     55.168045
    8.477100     54.937668
    8.491800     54.760216
    8.506600     54.652292
    8.521400     54.334745
    8.536100     54.316065
    8.550900     54.040028
    8.565600     53.789934
    8.580400     53.602104
    8.595200     53.004369
    8.609900     52.625596
    8.624700     52.715879
    8.639500     52.727294
    8.654200     52.171068
    8.669000     51.690597
    8.683700     51.441540
    8.698500     51.009843
    8.713300     50.638334
    8.728000     50.731730
    8.742800     50.576070
    8.757600     50.126731
    8.772300     50.096637
    8.787100     50.002203
    8.801800     49.506166
    8.816600     48.781827
    8.831400     48.738242
    8.846100     48.659375
    8.860900     48.451827
    8.875700     48.098997
    8.890400     47.903904
    8.905200     47.608149
    8.920000     47.440037
    8.934700     46.936735
    8.949500     46.894188
    8.964300     46.663811
    8.979000     46.592207
    8.993800     46.761358
    9.008600     46.638905
    9.023300     46.349377
    9.038100     46.191642
    9.052900     45.998623
    9.067600     45.612585
    9.082400     45.338623
    9.097200     45.230699
    9.111900     45.229661
    9.126700     45.161171
    9.141500     44.754379
    9.156200     44.517776
    9.171000     44.475228
    9.185800     44.125512
    9.200500     43.858814
    9.215300     43.796550
    9.230100     43.559947
    9.244800     43.175985
    9.259600     43.106456
    9.274400     43.198815
    9.289100     42.868815
    9.303900     42.339571
    9.318700     42.404948
    9.333400     42.279382
    9.348200     42.124759
    9.363000     41.849760
    9.377800     41.698251
    9.392500     41.583063
    9.407300     41.383817
    9.422100     41.165893
    9.436800     40.898157
    9.451600     40.832781
    9.466400     40.643912
    9.481200     40.342970
    9.495900     40.074196
    9.510700     39.825140
    9.525500     39.845895
    9.540200     39.641461
    9.555000     39.590612
    9.569800     39.543914
    9.584600     39.088349
    9.599300     38.697123
    9.614100     38.661839
    9.628900     38.825802
    9.643600     38.466746
    9.658400     38.228067
    9.673200     38.019481
    9.688000     37.833728
    9.702700     37.890802
    9.717500     37.681180
    9.732300     37.389577
    9.747100     37.358445
    9.761800     37.084483
    9.776600     36.730616
    9.791400     36.615427
    9.806200     36.537597
    9.820900     36.321748
    9.835700     36.320710
    9.850500     36.049861
    9.865300     35.952315
    9.880000     35.858919
    9.894800     35.825711
    9.909600     35.588070
    9.924400     35.357693
    9.939100     35.187504
    9.953900     35.167787
    9.968700     34.929108
    9.983500     34.897976
    9.998200     34.747505
   10.013000     34.547222
   10.028000     34.462128
   10.043000     34.204769
   10.057000     33.945336
   10.072000     33.910053
   10.087000     33.846751
   10.102000     33.901751
   10.116000     33.891373
   10.131000     33.550996
   10.146000     33.124488
   10.161000     33.035242
   10.176000     33.014488
   10.190000     32.817318
   10.205000     32.854677
   10.220000     32.565149
   10.235000     32.560998
   10.249000     32.611847
   10.264000     32.455149
   10.279000     32.392885
   10.294000     32.264206
   10.309000     32.159394
   10.323000     31.949772
   10.338000     31.881282
   10.353000     31.700716
   10.368000     31.631188
   10.382000     31.439207
   10.397000     31.366566
   10.412000     31.212981
   10.427000     31.069773
   10.442000     31.015811
   10.456000     31.065622
   10.471000     31.061471
   10.486000     31.040716
   10.501000     31.005434
   10.516000     31.036565
   10.530000     30.891283
   10.545000     30.961849
   10.560000     31.035528
   10.575000     30.856000
   10.589000     30.986755
   10.604000     30.870528
   10.619000     30.782320
   10.634000     30.506284
   10.649000     30.440906
   10.663000     30.319491
   10.678000     30.247888
   10.693000     30.118171
   10.708000     30.216755
   10.722000     29.969775
   10.737000     29.913737
   10.752000     29.691662
   10.767000     29.499681
   10.782000     29.434303
   10.796000     29.451945
   10.811000     29.325341
   10.826000     29.225719
   10.841000     29.154116
   10.856000     29.147889
   10.870000     28.861474
   10.885000     28.723455
   10.900000     28.669493
   10.915000     28.668455
   10.930000     28.587512
   10.944000     28.724493
   10.959000     28.563644
   10.974000     28.436003
   10.989000     28.311474
   11.003000     28.171380
   11.018000     28.146475
   11.033000     28.090437
   11.048000     28.054116
   11.063000     28.207701
   11.077000     28.142324
   11.092000     28.151664
   11.107000     28.037513
   11.122000     27.815437
   11.137000     27.816475
   11.151000     27.708551
   11.166000     27.738645
   11.181000     27.703362
   11.196000     27.731381
   11.211000     27.787419
   11.225000     27.643174
   11.240000     27.554966
   11.255000     27.643174
   11.270000     27.719966
   11.284000     27.642136
   11.299000     27.592325
   11.314000     27.406571
   11.329000     27.455344
   11.344000     27.356759
   11.358000     27.431475
   11.373000     27.490627
   11.388000     27.733457
   11.403000     27.781193
   11.418000     27.584023
   11.432000     27.549777
   11.447000     27.576758
   11.462000     27.534212
   11.477000     27.437702
   11.492000     27.482325
   11.506000     27.539401
   11.521000     27.475061
   11.536000     27.381665
   11.551000     27.268552
   11.566000     27.420061
   11.580000     27.228080
   11.595000     27.110816
   11.610000     27.117042
   11.625000     27.205249
   11.640000     27.210438
   11.654000     27.197985
   11.669000     27.074495
   11.684000     27.326664
   11.699000     27.212514
   11.714000     27.165816
   11.728000     27.209400
   11.743000     27.279967
   11.758000     27.164779
   11.773000     27.241570
   11.788000     27.414873
   11.802000     27.484400
   11.817000     27.351570
   11.832000     27.256099
   11.847000     27.424211
   11.862000     27.355721
   11.876000     27.179306
   11.891000     27.284118
   11.906000     27.498929
   11.921000     27.731381
   11.936000     27.586098
   11.950000     27.536287
   11.965000     27.831003
   11.980000     27.694022
   11.995000     27.707513
   12.010000     27.897419
   12.024000     27.959683
   12.039000     28.114305
   12.054000     28.154777
   12.069000     28.409022
   12.084000     28.348833
   12.098000     28.418361
   12.113000     28.578172
   12.128000     28.854210
   12.143000     28.947606
   12.158000     29.016097
   12.172000     28.981851
   12.187000     28.690248
   12.202000     28.634210
   12.217000     28.544965
   12.232000     28.421474
   12.246000     28.556380
   12.261000     28.524211
   12.276000     28.527324
   12.291000     28.669493
   12.306000     28.645626
   12.320000     28.718267
   12.335000     28.797134
   12.350000     28.883267
   12.365000     28.906097
   12.380000     28.970436
   12.394000     28.955908
   12.409000     28.996380
   12.424000     29.218455
   12.439000     29.339870
   12.454000     29.506945
   12.468000     29.591001
   12.483000     29.688548
   12.498000     29.949020
   12.513000     30.126473
   12.528000     30.208453
   12.543000     30.112982
   12.557000     30.148265
   12.572000     30.079774
   12.587000     30.224020
   12.602000     30.328831
   12.617000     30.249963
   12.631000     30.077699
   12.646000     30.182510
   12.661000     30.147228
   12.676000     30.227133
   12.691000     30.271756
   12.705000     30.330906
   12.720000     30.423264
   12.735000     30.392133
   12.750000     30.487604
   12.765000     30.531189
   12.779000     30.682698
   12.794000     30.733547
   12.809000     30.737698
   12.824000     30.829019
   12.839000     31.069773
   12.854000     31.068735
   12.868000     31.140340
   12.883000     31.184962
   12.898000     31.279395
   12.913000     31.503547
   12.928000     31.742226
   12.942000     31.746377
   12.957000     31.876093
   12.972000     31.880244
   12.987000     31.875056
   13.002000     32.081564
   13.017000     32.001659
   13.031000     31.984018
   13.046000     32.166658
   13.061000     32.383546
   13.076000     32.130338
   13.091000     32.305715
   13.105000     32.660620
   13.120000     32.568262
   13.135000     32.531941
   13.150000     32.586941
   13.165000     32.762319
   13.179000     32.829771
   13.194000     32.760243
   13.209000     32.766470
   13.224000     32.846375
   13.239000     33.132790
   13.254000     32.932507
   13.268000     33.048733
   13.283000     33.128639
   13.298000     33.069488
   13.313000     33.188827
   13.328000     33.231375
   13.343000     33.266657
   13.357000     33.631940
   13.372000     33.503261
   13.387000     33.550996
   13.402000     33.760620
   13.417000     33.912128
   13.431000     33.864393
   13.446000     33.876846
   13.461000     33.874770
   13.476000     34.108260
   13.491000     34.250430
   13.506000     34.371845
   13.520000     34.236940
   13.535000     34.147694
   13.550000     34.276373
   13.565000     34.426844
   13.580000     34.582505
   13.595000     34.445524
   13.609000     34.389486
   13.624000     34.339675
   13.639000     34.755807
   13.654000     34.821184
   13.669000     34.855429
   13.683000     34.907315
   13.698000     34.659297
   13.713000     34.692505
   13.728000     34.909391
   13.743000     34.884485
   13.758000     34.804580
   13.772000     34.817033
   13.787000     34.945712
   13.802000     35.089957
   13.817000     35.018353
   13.832000     35.207221
   13.847000     35.195806
   13.861000     35.213448
   13.876000     35.292315
   13.891000     35.324485
   13.906000     35.443825
   13.921000     35.406466
   13.936000     35.439674
   13.950000     35.450051
   13.965000     35.315145
   13.980000     35.216561
   13.995000     35.169862
   14.010000     35.151183
   14.025000     35.258070
   14.039000     35.488447
   14.054000     35.387786
   14.069000     35.274673
   14.084000     35.277787
   14.099000     35.290240
   14.114000     35.319296
   14.128000     35.188542
   14.143000     35.263258
   14.158000     35.510239
   14.173000     35.515428
   14.188000     35.306843
   14.203000     35.295428
   14.217000     35.335900
   14.232000     35.323447
   14.247000     35.246655
   14.262000     35.450051
   14.277000     35.375335
   14.292000     35.363919
   14.306000     35.342127
   14.321000     35.293353
   14.336000     35.302693
   14.351000     35.295428
   14.366000     35.329674
   14.381000     35.295428
   14.395000     35.290240
   14.410000     35.227976
   14.425000     35.261183
   14.440000     35.443825
   14.455000     35.266372
   14.470000     35.226938
   14.484000     35.274673
   14.499000     35.086844
   14.514000     35.167787
   14.529000     35.337976
   14.544000     35.207221
   14.559000     35.084768
   14.573000     35.027693
   14.588000     34.978920
   14.603000     34.909391
   14.618000     34.805618
   14.633000     34.815995
   14.648000     34.912504
   14.662000     34.944674
   14.677000     34.875146
   14.692000     34.736090
   14.707000     34.585618
   14.722000     34.665523
   14.737000     34.616750
   14.752000     34.565901
   14.766000     34.518165
   14.781000     34.428920
   14.796000     34.673825
   14.811000     34.503637
   14.826000     34.273260
   14.841000     34.296090
   14.855000     34.269109
   14.870000     34.264958
   14.885000     34.277411
   14.900000     34.371845
   14.915000     34.143543
   14.930000     34.038732
   14.945000     34.099958
   14.959000     34.179864
   14.974000     33.994110
   14.989000     34.040807
   15.004000     33.922505
   15.019000     33.835336
   15.034000     33.778260
   15.048000     33.613261
   15.063000     33.713921
   15.078000     33.857129
   15.093000     33.711846
   15.108000     33.581091
   15.123000     33.484582
   15.138000     33.555147
   15.152000     33.552034
   15.167000     33.421280
   15.182000     33.299865
   15.197000     33.144204
   15.212000     33.131752
   15.227000     33.043544
   15.242000     32.939771
   15.256000     33.023827
   15.271000     32.961563
   15.286000     32.778922
   15.301000     32.601470
   15.316000     32.567224
   15.331000     32.516376
   15.345000     32.430243
   15.360000     32.437507
   15.375000     32.580715
   15.390000     32.435432
   15.405000     32.165621
   15.420000     32.278734
   15.435000     32.146942
   15.449000     31.933168
   15.464000     31.953923
   15.479000     31.931093
   15.494000     31.712131
   15.509000     31.824206
   15.524000     31.754678
   15.539000     31.642603
   15.553000     31.427791
   15.568000     31.441282
   15.583000     31.382132
   15.598000     31.389396
   15.613000     31.403923
   15.628000     31.329207
   15.643000     31.321943
   15.657000     31.120623
   15.672000     31.040716
   15.687000     30.913075
   15.702000     30.799962
   15.717000     30.740812
   15.732000     30.558170
   15.747000     30.412887
   15.761000     30.507321
   15.776000     30.573736
   15.791000     30.479302
   15.806000     30.375529
   15.821000     30.240624
   15.836000     30.151379
   15.851000     30.143077
   15.866000     29.991567
   15.880000     30.062133
   15.895000     30.028926
   15.910000     29.896096
   15.925000     29.692699
   15.940000     29.610719
   15.955000     29.529776
   15.970000     29.615907
   15.984000     29.628360
   15.999000     29.625247
   16.014000     29.434303
   16.029000     29.414586
   16.044000     29.503832
   16.059000     29.386568
   16.074000     29.146851
   16.088000     29.099115
   16.103000     29.132323
   16.118000     29.158267
   16.133000     28.972512
   16.148000     28.951757
   16.163000     29.035814
   16.178000     28.965247
   16.193000     28.743172
   16.207000     28.722418
   16.222000     28.626946
   16.237000     28.624871
   16.252000     28.602040
   16.267000     28.548078
   16.282000     28.446380
   16.297000     28.357135
   16.312000     28.280343
   16.326000     28.294871
   16.341000     28.180720
   16.356000     28.073833
   16.371000     28.149589
   16.386000     28.220154
   16.401000     28.125720
   16.416000     27.878740
   16.430000     27.792608
   16.445000     27.849683
   16.460000     27.813362
   16.475000     27.627608
   16.490000     27.527986
   16.505000     27.422136
   16.520000     27.427324
   16.535000     27.195910
   16.549000     27.288269
   16.564000     27.215627
   16.579000     27.169967
   16.594000     27.234306
   16.609000     27.000816
   16.624000     26.808835
   16.639000     26.601288
   16.654000     26.783930
   16.668000     26.600250
   16.683000     26.553552
   16.698000     26.597137
   16.713000     26.639685
   16.728000     26.420723
   16.743000     26.434212
   16.758000     26.375062
   16.773000     26.370911
   16.788000     26.390628
   16.802000     26.369873
   16.817000     26.177893
   16.832000     26.140534
   16.847000     26.231855
   16.862000     26.188269
   16.877000     25.975534
   16.892000     25.842704
   16.907000     25.766950
   16.921000     25.807421
   16.936000     25.809496
   16.951000     25.609214
   16.966000     25.485723
   16.981000     25.519969
   16.996000     25.558364
   17.011000     25.638271
   17.026000     25.446289
   17.041000     25.371573
   17.055000     25.484686
   17.070000     25.469120
   17.085000     25.295818
   17.100000     25.365346
   17.115000     25.308270
   17.130000     25.201384
   17.145000     25.050913
   17.160000     25.079969
   17.175000     25.210724
   17.189000     24.991762
   17.204000     24.866196
   17.219000     24.887989
   17.234000     24.842328
   17.249000     24.964781
   17.264000     24.720913
   17.279000     24.715724
   17.294000     24.804970
   17.309000     24.632706
   17.323000     24.754121
   17.338000     24.612989
   17.353000     24.612989
   17.368000     24.570441
   17.383000     24.507140
   17.398000     24.561102
   17.413000     24.586007
   17.428000     24.438649
   17.443000     24.474970
   17.457000     24.334876
   17.472000     24.292329
   17.487000     24.302707
   17.502000     24.245631
   17.517000     24.202045
   17.532000     24.447989
   17.547000     24.458366
   17.562000     24.199970
   17.577000     24.199970
   17.591000     24.199970
   17.606000     24.196857
   17.621000     24.176103
   17.636000     24.233178
   17.651000     24.243555
   17.666000     24.065064
   17.681000     24.148084
   17.696000     24.198932
   17.711000     24.089970
   17.726000     24.007990
   17.740000     23.965442
   17.755000     23.984121
   17.770000     24.069215
   17.785000     24.244593
   17.800000     24.167801
   17.815000     24.053650
   17.830000     24.109687
   17.845000     24.062990
   17.860000     24.065064
   17.875000     24.165725
   17.889000     23.944687
   17.904000     23.864782
   17.919000     23.960253
   17.934000     23.973744
   17.949000     24.134593
   17.964000     24.104499
   17.979000     23.999688
   17.994000     24.062990
   18.009000     24.136669
   18.024000     24.015254
   18.038000     24.033933
   18.053000     24.105536
   18.068000     24.184405
   18.083000     24.019405
   18.098000     24.157424
   18.113000     24.128367
   18.128000     24.085819
   18.143000     24.069215
   18.158000     24.038084
   18.173000     24.125253
   18.188000     24.215536
   18.202000     24.109687
   18.217000     24.247706
   18.232000     24.213461
   18.247000     24.227989
   18.262000     24.243555
   18.277000     24.195819
   18.292000     24.257046
   18.307000     24.305820
   18.322000     24.241480
   18.337000     24.297518
   18.352000     24.370159
   18.366000     24.373272
   18.381000     24.352517
   18.396000     24.341102
   18.411000     24.335913
   18.426000     24.242517
   18.441000     24.202045
   18.456000     24.249782
   18.471000     24.423084
   18.486000     24.441762
   18.501000     24.454215
   18.516000     24.387800
   18.530000     24.345253
   18.545000     24.423084
   18.560000     24.394027
   18.575000     24.351479
   18.590000     24.477045
   18.605000     24.498838
   18.620000     24.474970
   18.635000     24.516480
   18.650000     24.653461
   18.665000     24.666951
   18.680000     24.479121
   18.695000     24.415820
   18.710000     24.522706
   18.724000     24.658649
   18.739000     24.591196
   18.754000     24.609875
   18.769000     24.567328
   18.784000     24.730253
   18.799000     24.798744
   18.814000     24.820535
   18.829000     24.769687
   18.844000     24.793555
   18.859000     24.732328
   18.874000     24.882800
   18.889000     24.847517
   18.903000     24.814309
   18.918000     24.831950
   18.933000     24.827799
   18.948000     24.780064
   18.963000     24.990724
   18.978000     25.034309
   18.993000     25.047800
   19.008000     24.944026
   19.023000     24.925347
   19.038000     24.975158
   19.053000     24.828837
   19.068000     24.836101
   19.083000     24.922234
   19.098000     25.013554
   19.112000     25.034309
   19.127000     24.997988
   19.142000     25.058177
   19.157000     25.067516
   19.172000     24.973082
   19.187000     24.892140
   19.202000     24.920159
   19.217000     25.152611
   19.232000     25.197233
   19.247000     25.005252
   19.262000     25.041573
   19.277000     25.141196
   19.292000     25.061290
   19.307000     25.173366
   19.321000     25.134969
   19.336000     25.161951
   19.351000     25.239780
   19.366000     25.242894
   19.381000     25.093460
   19.396000     25.211761
   19.411000     25.036385
   19.426000     25.005252
   19.441000     25.206573
   19.456000     25.204497
   19.471000     25.228365
   19.486000     25.181668
   19.501000     25.170253
   19.516000     25.193082
   19.531000     25.248082
   19.545000     25.186855
   19.560000     25.211761
   19.575000     25.223176
   19.590000     25.173366
   19.605000     25.096573
   19.620000     25.114214
   19.635000     25.078931
   19.650000     25.081007
   19.665000     25.240818
   19.680000     25.182706
   19.695000     25.104875
   19.710000     25.071667
   19.725000     25.262611
   19.740000     25.112139
   19.755000     25.030158
   19.770000     25.103837
   19.785000     24.927423
   19.799000     24.976196
   19.814000     24.924310
   19.829000     24.894215
   19.844000     24.896290
   19.859000     24.939875
   19.874000     24.917045
   19.889000     24.858932
   19.904000     24.844403
   19.919000     24.677329
   19.934000     24.718837
   19.949000     24.693932
   19.964000     24.690818
   19.979000     24.628555
   19.994000     24.746856
   20.009000     24.776951
   20.024000     24.622328
   20.039000     24.590158
   20.054000     24.545536
   20.068000     24.614026
   20.083000     24.616102
   20.098000     24.545536
   20.113000     24.524782
   20.128000     24.457328
   20.143000     24.486385
   20.158000     24.470819
   20.173000     24.467706
   20.188000     24.318272
   20.203000     24.275725
   20.218000     24.264310
   20.233000     24.329687
   20.248000     24.220725
   20.263000     24.183367
   20.278000     24.120065
   20.293000     24.176103
   20.308000     24.095159
   20.323000     23.995537
   20.338000     24.011103
   20.353000     23.958178
   20.368000     23.812896
   20.382000     23.787990
   20.397000     23.782801
   20.412000     23.702895
   20.427000     23.531670
   20.442000     23.602235
   20.457000     23.653084
   20.472000     23.492235
   20.487000     23.589782
   20.502000     23.612612
   20.517000     23.468367
   20.532000     23.387424
   20.547000     23.391575
   20.562000     23.362518
   20.577000     23.224500
   20.592000     23.196481
   20.607000     23.212047
   20.622000     23.113462
   20.637000     23.042897
   20.652000     23.024217
   20.667000     22.997236
   20.682000     23.034595
   20.697000     22.882047
   20.712000     22.884123
   20.727000     22.984783
   20.742000     22.827047
   20.757000     22.795916
   20.771000     22.699406
   20.786000     22.599783
   20.801000     22.655822
   20.816000     22.545822
   20.831000     22.458651
   20.846000     22.309218
   20.861000     22.363180
   20.876000     22.300916
   20.891000     22.273935
   20.906000     22.258369
   20.921000     22.342425
   20.936000     22.131765
   20.951000     22.017615
   20.966000     21.984407
   20.981000     21.971954
   20.996000     21.900351
   21.011000     21.845350
   21.026000     21.843275
   21.041000     21.815257
   21.056000     21.756105
   21.071000     21.555823
   21.086000     21.596294
   21.101000     21.716671
   21.116000     21.494596
   21.131000     21.499785
   21.146000     21.456200
   21.161000     21.493558
   21.176000     21.373181
   21.191000     21.391861
   21.206000     21.387710
   21.221000     21.363842
   21.236000     21.213370
   21.251000     21.142804
   21.266000     21.138653
   21.281000     21.033842
   21.296000     20.978842
   21.310000     20.896861
   21.325000     20.828371
   21.340000     20.826296
   21.355000     20.816956
   21.370000     20.613559
   21.385000     20.655069
   21.400000     20.538843
   21.415000     20.578277
   21.430000     20.538843
   21.445000     20.416390
   21.460000     20.423654
   21.475000     20.492145
   21.490000     20.395635
   21.505000     20.327145
   21.520000     20.308466
   21.535000     20.262805
   21.550000     20.140353
   21.565000     20.054221
   21.580000     20.079127
   21.595000     20.060447
   21.610000     20.069787
   21.625000     20.047995
   21.640000     19.987805
   21.655000     19.904787
   21.670000     19.786485
   21.685000     19.656768
   21.700000     19.702429
   21.715000     19.728372
   21.730000     19.674410
   21.745000     19.624598
   21.760000     19.589315
   21.775000     19.512523
   21.790000     19.589315
   21.805000     19.508372
   21.820000     19.503184
   21.835000     19.379693
   21.850000     19.262429
   21.865000     19.304977
   21.880000     19.258278
   21.895000     19.132712
   21.910000     19.172147
   21.925000     19.063185
   21.940000     19.006109
   21.955000     19.098467
   21.970000     19.023750
   21.985000     19.004033
   22.000000     18.888845
