# Supplementary material for: Changing the game of time resolved X-ray diffraction on the mechanochemistry playground by downsizing
Source: Nat Commun. 2021 Oct 21;12:6134. doi: 10.1038/s41467-021-26264-1 (PMC8531352; doi:10.1038/s41467-021-26264-1)
Supplement: Supplementary file 3 — Source Data. [file 41467_2021_26264_MOESM3_ESM.zip › PXRD_raw_data/reactionIIIa_cocrystal_FormI_normalized/000296.xy]

    3.140900     20.578467
    3.155600     20.769120
    3.170400     20.727484
    3.185100     20.761450
    3.199800     20.786652
    3.214500     21.162479
    3.229300     21.524063
    3.244000     21.531732
    3.258700     21.645686
    3.273500     21.610623
    3.288200     21.857158
    3.302900     22.196826
    3.317600     22.287770
    3.332400     22.493763
    3.347100     22.732627
    3.361800     22.853154
    3.376500     23.062434
    3.391300     23.607000
    3.406000     23.852439
    3.420700     23.839290
    3.435400     23.951053
    3.450200     23.706710
    3.464900     23.541258
    3.479600     23.965297
    3.494400     24.166907
    3.509100     24.131845
    3.523800     24.235936
    3.538500     24.610668
    3.553300     24.679698
    3.568000     24.960198
    3.582700     24.872541
    3.597400     25.046759
    3.612200     25.336026
    3.626900     25.749107
    3.641600     25.524487
    3.656400     25.456554
    3.671100     25.871826
    3.685800     26.273951
    3.700500     26.365990
    3.715300     26.874398
    3.730000     26.903982
    3.744700     27.134080
    3.759500     27.504430
    3.774200     27.780548
    3.788900     27.714805
    3.803600     27.893405
    3.818400     28.230883
    3.833100     28.263754
    3.847800     28.228691
    3.862600     28.635199
    3.877300     28.795172
    3.892000     29.018696
    3.906700     29.077864
    3.921500     29.334259
    3.936200     29.667354
    3.950900     29.483275
    3.965700     30.023459
    3.980400     30.286428
    3.995100     30.226165
    4.009800     30.688553
    4.024600     31.013978
    4.039300     31.113688
    4.054000     31.221066
    4.068800     31.359126
    4.083500     31.504854
    4.098200     32.190767
    4.113000     32.396760
    4.127700     32.895307
    4.142400     33.014738
    4.157100     32.904072
    4.171900     32.913933
    4.186600     33.419055
    4.201300     33.641483
    4.216100     34.427104
    4.230800     34.762391
    4.245500     34.857717
    4.260300     35.167802
    4.275000     35.448303
    4.289700     35.508567
    4.304500     35.807695
    4.319200     36.119971
    4.333900     36.401568
    4.348600     36.773013
    4.363400     37.043651
    4.378100     37.307717
    4.392800     37.500561
    4.407600     37.718607
    4.422300     38.067042
    4.437000     38.276322
    4.451800     38.232494
    4.466500     38.782538
    4.481200     38.883343
    4.496000     39.065230
    4.510700     39.017020
    4.525400     39.247118
    4.540200     39.433388
    4.554900     39.407091
    4.569600     39.847565
    4.584400     40.362548
    4.599100     40.603603
    4.613800     41.035311
    4.628600     41.225964
    4.643300     41.490030
    4.658000     41.715745
    4.672700     42.265790
    4.687500     42.528760
    4.702200     42.572588
    4.716900     43.216863
    4.731700     43.690209
    4.746400     43.524757
    4.761100     43.876479
    4.775900     44.130682
    4.790600     44.501032
    4.805300     44.551434
    4.820100     44.955750
    4.834800     45.644950
    4.849500     46.425093
    4.864300     46.803111
    4.879000     47.034306
    4.893700     47.181130
    4.908500     47.269882
    4.923200     47.850607
    4.938000     48.050025
    4.952700     48.625271
    4.967400     49.215858
    4.982200     49.449243
    4.996900     49.894100
    5.011600     50.581108
    5.026400     50.721359
    5.041100     51.150875
    5.055800     51.602307
    5.070600     52.469011
    5.085300     52.952217
    5.100000     53.312705
    5.114800     53.456242
    5.129500     53.841932
    5.144200     54.405125
    5.159000     54.990231
    5.173700     55.292646
    5.188400     55.555616
    5.203200     56.151681
    5.217900     57.212325
    5.232700     57.427083
    5.247400     57.580483
    5.262100     58.110804
    5.276900     58.699199
    5.291600     59.468385
    5.306300     60.067737
    5.321100     60.558613
    5.335800     60.862124
    5.350500     61.420934
    5.365300     61.761699
    5.380000     62.225184
    5.394800     62.977933
    5.409500     63.786565
    5.424200     64.195264
    5.439000     64.378246
    5.453700     65.111274
    5.468400     65.693095
    5.483200     66.417357
    5.497900     67.246806
    5.512600     67.753024
    5.527400     68.389629
    5.542100     68.747925
    5.556900     69.310023
    5.571600     69.632160
    5.586300     70.181109
    5.601100     70.945912
    5.615800     71.395152
    5.630600     71.921092
    5.645300     72.625631
    5.660000     73.137326
    5.674800     73.640256
    5.689500     74.063199
    5.704200     74.820332
    5.719000     75.541306
    5.733700     76.131893
    5.748500     76.869303
    5.763200     77.299916
    5.777900     77.824759
    5.792700     78.002264
    5.807400     79.027845
    5.822200     79.616239
    5.836900     79.964674
    5.851600     80.418297
    5.866400     81.088870
    5.881100     81.772590
    5.895900     82.489183
    5.910600     83.071003
    5.925300     83.667067
    5.940100     84.912886
    5.954800     86.441397
    5.969600     87.327823
    5.984300     88.499134
    5.999000     89.174089
    6.013800     89.754814
    6.028500     89.532385
    6.043300     88.563781
    6.058000     88.309576
    6.072700     87.995108
    6.087500     87.716800
    6.102200     87.839518
    6.117000     88.083861
    6.131700     88.542962
    6.146500     88.029076
    6.161200     88.563781
    6.175900     88.934129
    6.190700     88.574738
    6.205400     88.684308
    6.220200     88.878249
    6.234900     89.174089
    6.249600     89.741665
    6.264400     90.241307
    6.279100     90.568923
    6.293900     90.562350
    6.308600     91.259219
    6.323400     91.524380
    6.338100     91.709554
    6.352800     92.482027
    6.367600     94.535382
    6.382300     97.480641
    6.397100    101.369304
    6.411800    104.294842
    6.426600    104.793388
    6.441300    102.788245
    6.456000     99.078182
    6.470800     95.872144
    6.485500     93.597457
    6.500300     92.922502
    6.515000     92.615704
    6.529800     93.220534
    6.544500     94.554009
    6.559300     96.337820
    6.574000     98.717694
    6.588700    100.559578
    6.603500    101.230150
    6.618200     99.638088
    6.633000     96.966755
    6.647700     95.022971
    6.662500     92.810740
    6.677200     90.789161
    6.692000     90.042985
    6.706700     89.440346
    6.721500     88.899067
    6.736200     88.854143
    6.750900     88.849760
    6.765700     88.333682
    6.780400     88.266844
    6.795200     87.790211
    6.809900     87.377130
    6.824700     87.342068
    6.839400     87.036365
    6.854200     86.534532
    6.868900     86.541106
    6.883700     86.502756
    6.898400     85.800408
    6.913200     85.667828
    6.927900     84.974245
    6.942700     84.867962
    6.957400     85.260225
    6.972200     84.952331
    6.986900     84.319013
    7.001600     84.015502
    7.016400     84.061522
    7.031100     83.945377
    7.045900     83.406289
    7.060600     83.255082
    7.075400     82.957049
    7.090100     83.027174
    7.104900     82.626146
    7.119600     82.045421
    7.134400     82.062953
    7.149100     81.599468
    7.163900     81.022032
    7.178600     80.768923
    7.193400     80.588132
    7.208100     80.404052
    7.222900     80.336119
    7.237600     80.349267
    7.252400     79.548306
    7.267100     79.371897
    7.281900     78.785694
    7.296600     78.769258
    7.311400     78.522725
    7.326100     78.326593
    7.340900     78.174290
    7.355600     77.663690
    7.370400     77.457697
    7.385100     77.376615
    7.399900     77.339361
    7.414600     76.650161
    7.429400     76.776168
    7.444100     76.807944
    7.458900     76.203113
    7.473600     76.348843
    7.488400     76.351034
    7.503200     76.444169
    7.517900     76.330216
    7.532700     75.539115
    7.547400     75.001123
    7.562200     74.454365
    7.576900     74.067581
    7.591700     73.781601
    7.606400     73.387147
    7.621200     73.128561
    7.635900     72.977353
    7.650700     72.039428
    7.665400     71.277912
    7.680200     70.848394
    7.694900     70.625966
    7.709700     70.219459
    7.724400     69.683658
    7.739200     69.441507
    7.754000     69.146762
    7.768700     69.039383
    7.783500     68.654790
    7.798200     68.034620
    7.813000     67.922858
    7.827700     67.416641
    7.842500     67.240233
    7.857200     66.913712
    7.872000     66.711006
    7.886700     66.330796
    7.901500     66.044817
    7.916300     65.682137
    7.931000     65.505729
    7.945800     65.012661
    7.960500     64.536029
    7.975300     64.494391
    7.990000     63.959686
    8.004800     64.068161
    8.019600     63.907093
    8.034300     63.440322
    8.049100     62.693050
    8.063800     62.695242
    8.078600     62.718251
    8.093300     62.401592
    8.108100     62.178067
    8.122900     62.457472
    8.137600     62.422410
    8.152400     62.316127
    8.167100     62.003851
    8.181900     61.634597
    8.196600     60.954163
    8.211400     60.465478
    8.226200     60.007473
    8.240900     59.713823
    8.255700     59.374154
    8.270400     59.174736
    8.285200     59.151726
    8.300000     58.632361
    8.314700     58.631266
    8.329500     58.369391
    8.344200     57.927821
    8.359000     57.687861
    8.373800     57.155348
    8.388500     56.795957
    8.403300     56.725832
    8.418000     56.598729
    8.432800     56.311654
    8.447600     55.933635
    8.462300     55.687101
    8.477100     55.713398
    8.491800     55.599444
    8.506600     55.306891
    8.521400     55.220330
    8.536100     54.877374
    8.550900     54.695486
    8.565600     54.465388
    8.580400     53.904387
    8.595200     53.942737
    8.609900     53.760849
    8.624700     53.286407
    8.639500     52.876614
    8.654200     52.762660
    8.669000     52.370397
    8.683700     52.210424
    8.698500     51.867468
    8.713300     51.481778
    8.728000     51.490545
    8.742800     51.486162
    8.757600     51.120195
    8.772300     50.800250
    8.787100     50.795867
    8.801800     50.420039
    8.816600     50.139539
    8.831400     49.591684
    8.846100     49.177508
    8.860900     48.909060
    8.875700     48.697588
    8.890400     48.380929
    8.905200     48.308612
    8.920000     47.886765
    8.934700     47.672007
    8.949500     47.586542
    8.964300     47.475875
    8.979000     47.295084
    8.993800     46.971850
    9.008600     46.993764
    9.023300     46.832696
    9.038100     46.694636
    9.052900     46.426188
    9.067600     46.211430
    9.082400     45.823550
    9.097200     45.769860
    9.111900     45.578111
    9.126700     45.461966
    9.141500     45.250495
    9.156200     44.938218
    9.171000     44.727843
    9.185800     44.419949
    9.200500     44.528424
    9.215300     44.153692
    9.230100     43.716506
    9.244800     43.625562
    9.259600     43.350539
    9.274400     43.203715
    9.289100     43.054699
    9.303900     42.836653
    9.318700     42.812548
    9.333400     42.448773
    9.348200     41.990767
    9.363000     42.009395
    9.377800     42.091573
    9.392500     42.109104
    9.407300     41.715745
    9.422100     41.503178
    9.436800     41.556867
    9.451600     41.385937
    9.466400     41.162414
    9.481200     40.966282
    9.495900     40.786586
    9.510700     40.698929
    9.525500     40.677016
    9.540200     40.448013
    9.555000     40.178469
    9.569800     39.864001
    9.584600     39.500226
    9.599300     39.138643
    9.614100     38.851568
    9.628900     38.748572
    9.643600     38.745284
    9.658400     38.553535
    9.673200     38.567780
    9.688000     38.428625
    9.702700     38.370552
    9.717500     38.069234
    9.732300     37.772297
    9.747100     37.621089
    9.761800     37.535624
    9.776600     37.101724
    9.791400     37.082001
    9.806200     37.072140
    9.820900     36.907784
    9.835700     36.907784
    9.850500     36.678781
    9.865300     36.585646
    9.880000     36.470597
    9.894800     36.325964
    9.909600     36.238308
    9.924400     36.256935
    9.939100     35.966572
    9.953900     35.484462
    9.968700     35.343115
    9.983500     35.066997
    9.998200     35.013307
   10.013000     34.874152
   10.028000     34.768964
   10.043000     34.772252
   10.057000     34.578312
   10.072000     34.463263
   10.087000     34.335065
   10.102000     34.214537
   10.116000     33.986630
   10.131000     33.813508
   10.146000     33.770776
   10.161000     33.759819
   10.176000     33.678736
   10.190000     33.485892
   10.205000     33.336876
   10.220000     33.428915
   10.235000     33.011452
   10.249000     33.110065
   10.264000     32.893115
   10.279000     32.776970
   10.294000     32.573169
   10.309000     32.494277
   10.323000     32.539202
   10.338000     32.601657
   10.353000     32.699175
   10.368000     32.847095
   10.382000     32.486607
   10.397000     32.462502
   10.412000     32.484417
   10.427000     32.144747
   10.442000     31.937659
   10.456000     31.733857
   10.471000     31.690029
   10.486000     31.513621
   10.501000     31.329541
   10.516000     31.424868
   10.530000     31.516907
   10.545000     31.405146
   10.560000     31.378848
   10.575000     31.481844
   10.589000     31.457739
   10.604000     31.187099
   10.619000     31.165186
   10.634000     31.246268
   10.649000     31.259416
   10.663000     31.092869
   10.678000     30.896738
   10.693000     30.715946
   10.708000     30.386138
   10.722000     30.593226
   10.737000     30.451880
   10.752000     30.165901
   10.767000     30.036608
   10.782000     29.956621
   10.796000     29.956621
   10.811000     29.867869
   10.826000     29.710087
   10.841000     29.437256
   10.856000     29.427395
   10.870000     29.322207
   10.885000     29.141415
   10.900000     29.106352
   10.915000     29.015409
   10.930000     28.957337
   10.944000     28.866393
   10.959000     28.810512
   10.974000     28.739291
   10.989000     28.740386
   11.003000     28.736004
   11.018000     28.593562
   11.033000     28.593562
   11.048000     28.721759
   11.063000     28.650539
   11.077000     28.608902
   11.092000     28.783119
   11.107000     28.936518
   11.122000     29.092109
   11.137000     29.449309
   11.151000     29.665163
   11.166000     29.768160
   11.181000     30.035512
   11.196000     30.207538
   11.211000     30.112212
   11.225000     30.100158
   11.240000     30.030033
   11.255000     30.037703
   11.270000     29.760490
   11.284000     29.355078
   11.299000     28.778736
   11.314000     28.571648
   11.329000     28.485087
   11.344000     28.458789
   11.358000     28.519054
   11.373000     28.386473
   11.388000     28.475226
   11.403000     28.334975
   11.418000     28.448929
   11.432000     28.597944
   11.447000     28.584796
   11.462000     28.466459
   11.477000     28.751344
   11.492000     29.092109
   11.506000     29.389045
   11.521000     29.672833
   11.536000     30.037703
   11.551000     30.142891
   11.566000     30.261228
   11.580000     30.171380
   11.595000     30.299577
   11.610000     30.434350
   11.625000     30.622811
   11.640000     30.818943
   11.654000     30.715946
   11.669000     30.573503
   11.684000     30.202060
   11.699000     29.828423
   11.714000     29.460266
   11.728000     29.106352
   11.743000     28.739291
   11.758000     28.548638
   11.773000     28.355794
   11.788000     28.208969
   11.802000     28.208969
   11.817000     28.112546
   11.832000     28.185959
   11.847000     28.184863
   11.862000     28.296626
   11.876000     28.173906
   11.891000     28.223213
   11.906000     28.218830
   11.921000     28.183768
   11.936000     28.482896
   11.950000     28.774354
   11.965000     28.891594
   11.980000     28.918987
   11.995000     28.855436
   12.010000     28.892689
   12.024000     29.014314
   12.039000     29.054854
   12.054000     28.994591
   12.069000     29.015409
   12.084000     29.073481
   12.098000     29.077864
   12.113000     29.293719
   12.128000     29.307962
   12.143000     29.307962
   12.158000     29.339738
   12.172000     29.255369
   12.187000     29.257560
   12.202000     29.305771
   12.217000     29.261942
   12.232000     29.138129
   12.246000     29.210445
   12.261000     29.198392
   12.276000     29.233454
   12.291000     29.371514
   12.306000     29.389045
   12.320000     29.380279
   12.335000     29.569837
   12.350000     29.661875
   12.365000     29.601612
   12.380000     29.806509
   12.394000     30.020172
   12.409000     30.139604
   12.424000     30.204250
   12.439000     30.485848
   12.454000     30.740051
   12.468000     31.146558
   12.483000     31.455548
   12.498000     31.459931
   12.513000     31.618808
   12.528000     31.694412
   12.543000     31.695507
   12.557000     31.700986
   12.572000     31.607851
   12.587000     31.709752
   12.602000     31.656062
   12.617000     31.636339
   12.631000     31.871916
   12.646000     31.853289
   12.661000     31.816036
   12.676000     31.885064
   12.691000     31.904787
   12.705000     31.813844
   12.720000     31.693316
   12.735000     31.889447
   12.750000     32.008879
   12.765000     32.252127
   12.779000     32.486607
   12.794000     32.915029
   12.809000     33.621760
   12.824000     34.642959
   12.839000     35.896447
   12.854000     37.542199
   12.868000     39.482695
   12.883000     41.330057
   12.898000     42.239493
   12.913000     42.290991
   12.928000     42.104721
   12.942000     41.350875
   12.957000     40.523616
   12.972000     39.217534
   12.987000     37.868719
   13.002000     36.725897
   13.017000     35.871245
   13.031000     35.500897
   13.046000     35.244502
   13.061000     34.770061
   13.076000     34.410669
   13.091000     34.130168
   13.105000     34.115923
   13.120000     34.084148
   13.135000     34.038128
   13.150000     34.016214
   13.165000     34.184953
   13.179000     34.313151
   13.194000     34.854430
   13.209000     35.275181
   13.224000     36.025740
   13.239000     37.055705
   13.254000     38.245642
   13.268000     39.642668
   13.283000     40.833701
   13.298000     41.551389
   13.313000     41.437435
   13.328000     41.139404
   13.343000     40.525808
   13.357000     39.648146
   13.372000     38.526143
   13.387000     37.190476
   13.402000     36.351165
   13.417000     35.836183
   13.431000     35.454877
   13.446000     35.108634
   13.461000     35.045082
   13.476000     35.248884
   13.491000     35.107539
   13.506000     35.045082
   13.520000     35.010020
   13.535000     34.973862
   13.550000     35.087815
   13.565000     35.172185
   13.580000     35.360647
   13.595000     35.224779
   13.609000     35.277372
   13.624000     35.206152
   13.639000     35.254362
   13.654000     35.265320
   13.669000     35.430772
   13.683000     35.527194
   13.698000     35.625807
   13.713000     35.745240
   13.728000     35.843853
   13.743000     35.781398
   13.758000     36.006018
   13.772000     36.161608
   13.787000     36.293093
   13.802000     36.378558
   13.817000     36.397185
   13.832000     36.561541
   13.847000     36.338017
   13.861000     36.290901
   13.876000     36.328155
   13.891000     36.058612
   13.906000     36.034506
   13.921000     35.940275
   13.936000     35.911787
   13.950000     35.942467
   13.965000     35.779207
   13.980000     35.679497
   13.995000     35.841662
   14.010000     35.797833
   14.025000     35.917265
   14.039000     35.835087
   14.054000     35.904117
   14.069000     35.976433
   14.084000     36.026836
   14.099000     35.957807
   14.114000     36.068473
   14.128000     35.952328
   14.143000     35.865767
   14.158000     35.916170
   14.173000     35.743048
   14.188000     35.651009
   14.203000     35.848235
   14.217000     35.934797
   14.232000     35.906308
   14.247000     35.805503
   14.262000     35.836183
   14.277000     35.830705
   14.292000     35.865767
   14.306000     35.996157
   14.321000     35.900830
   14.336000     35.921648
   14.351000     36.079430
   14.366000     36.210915
   14.381000     36.424578
   14.395000     36.457448
   14.410000     36.476076
   14.425000     36.608656
   14.440000     36.546201
   14.455000     36.466215
   14.470000     36.425673
   14.484000     36.172565
   14.499000     36.124354
   14.514000     35.766058
   14.529000     35.692645
   14.544000     35.733187
   14.559000     35.726612
   14.573000     35.587457
   14.588000     35.343115
   14.603000     35.422006
   14.618000     35.533768
   14.633000     35.362837
   14.648000     35.230257
   14.662000     35.084529
   14.677000     35.059327
   14.692000     35.063710
   14.707000     35.024264
   14.722000     34.884014
   14.737000     34.940991
   14.752000     34.807314
   14.766000     35.070284
   14.781000     35.120687
   14.796000     34.859909
   14.811000     34.701031
   14.826000     34.646246
   14.841000     34.678021
   14.855000     34.616661
   14.870000     34.573929
   14.885000     34.606801
   14.900000     34.632001
   14.915000     34.752529
   14.930000     34.570642
   14.945000     34.416147
   14.959000     34.365744
   14.974000     34.176188
   14.989000     34.266036
   15.004000     34.319725
   15.019000     34.264939
   15.034000     34.200293
   15.048000     34.204676
   15.063000     33.940611
   15.078000     33.919793
   15.093000     33.926366
   15.108000     33.957046
   15.123000     33.926366
   15.138000     33.867198
   15.152000     33.812413
   15.167000     33.804743
   15.182000     33.805838
   15.197000     33.662301
   15.212000     33.671066
   15.227000     33.504520
   15.242000     33.328110
   15.256000     33.398236
   15.271000     33.443160
   15.286000     33.221827
   15.301000     33.330302
   15.316000     33.261272
   15.331000     33.060758
   15.345000     32.995015
   15.360000     32.998303
   15.375000     32.866818
   15.390000     32.803267
   15.405000     32.864627
   15.420000     32.779162
   15.435000     32.538106
   15.449000     32.454832
   15.464000     32.428535
   15.479000     32.236787
   15.494000     32.123929
   15.509000     32.099824
   15.524000     32.263084
   15.539000     32.211585
   15.553000     31.973817
   15.568000     32.000114
   15.583000     31.915744
   15.598000     31.790834
   15.613000     31.799599
   15.628000     31.805078
   15.643000     31.780972
   15.657000     31.604564
   15.672000     31.265991
   15.687000     31.276948
   15.702000     31.302149
   15.717000     31.362413
   15.732000     31.279139
   15.747000     31.518003
   15.761000     31.503759
   15.776000     31.356934
   15.791000     31.229832
   15.806000     30.944948
   15.821000     30.718137
   15.836000     30.800315
   15.851000     30.935088
   15.866000     30.622811
   15.880000     30.438732
   15.895000     30.158231
   15.910000     30.204250
   15.925000     30.134125
   15.940000     30.042086
   15.955000     30.137413
   15.970000     29.982918
   15.984000     29.819657
   15.999000     29.870060
   16.014000     29.854720
   16.029000     29.775830
   16.044000     29.736384
   16.059000     29.730905
   16.074000     29.683790
   16.088000     29.656397
   16.103000     29.595037
   16.118000     29.474510
   16.133000     29.356174
   16.148000     29.366035
   16.163000     29.370417
   16.178000     29.270709
   16.193000     29.058142
   16.207000     29.051567
   16.222000     29.134841
   16.237000     29.051567
   16.252000     28.780928
   16.267000     28.851053
   16.282000     28.894881
   16.297000     28.829139
   16.312000     28.788597
   16.326000     28.812703
   16.341000     28.754631
   16.356000     28.722856
   16.371000     28.532202
   16.386000     28.374421
   16.401000     28.228691
   16.416000     28.244031
   16.430000     28.294434
   16.445000     28.330592
   16.460000     28.190341
   16.475000     27.947095
   16.490000     27.973391
   16.505000     28.069814
   16.520000     28.126791
   16.535000     28.132269
   16.549000     27.895596
   16.564000     27.924085
   16.579000     28.042421
   16.594000     28.020508
   16.609000     28.045708
   16.624000     27.964626
   16.639000     27.635914
   16.654000     27.763016
   16.668000     27.845194
   16.683000     27.566885
   16.698000     27.361988
   16.713000     27.225025
   16.728000     27.185578
   16.743000     26.971916
   16.758000     26.871110
   16.773000     26.731957
   16.788000     26.836048
   16.802000     26.751679
   16.817000     26.566505
   16.832000     26.507337
   16.847000     26.499667
   16.862000     26.553356
   16.877000     26.439402
   16.892000     26.358320
   16.907000     26.301344
   16.921000     26.186294
   16.936000     26.172050
   16.951000     26.146849
   16.966000     25.804989
   16.981000     25.867444
   16.996000     25.801701
   17.011000     25.789649
   17.026000     25.794031
   17.041000     25.968249
   17.055000     25.819232
   17.070000     25.623101
   17.085000     25.689939
   17.100000     25.752394
   17.115000     25.811562
   17.130000     25.631867
   17.145000     25.658164
   17.160000     25.637346
   17.175000     25.421491
   17.189000     25.457649
   17.204000     25.460936
   17.219000     25.431352
   17.234000     25.533253
   17.249000     25.436831
   17.264000     25.284528
   17.279000     25.366706
   17.294000     25.264805
   17.309000     25.146469
   17.323000     25.284528
   17.338000     25.241795
   17.353000     25.224264
   17.368000     25.224264
   17.383000     25.220976
   17.398000     25.078535
   17.413000     25.082918
   17.428000     25.051143
   17.443000     24.806800
   17.457000     24.881308
   17.472000     24.899935
   17.487000     24.871446
   17.502000     24.871446
   17.517000     24.785981
   17.532000     24.769546
   17.547000     24.800225
   17.562000     24.813373
   17.577000     24.914179
   17.591000     24.894456
   17.606000     24.731196
   17.621000     24.874733
   17.636000     24.812278
   17.651000     24.606285
   17.666000     24.676410
   17.681000     24.844053
   17.696000     24.596423
   17.711000     24.596423
   17.726000     24.573414
   17.740000     24.383857
   17.755000     24.510958
   17.770000     24.443025
   17.785000     24.388240
   17.800000     24.438642
   17.815000     24.453982
   17.830000     24.432068
   17.845000     24.574510
   17.860000     24.543830
   17.875000     24.584371
   17.889000     24.525203
   17.904000     24.586563
   17.919000     24.561361
   17.934000     24.515341
   17.949000     24.502193
   17.964000     24.378378
   17.979000     24.347698
   17.994000     24.567935
   18.009000     24.695038
   18.024000     24.639156
   18.038000     24.566840
   18.053000     24.685176
   18.068000     24.482470
   18.083000     24.581084
   18.098000     24.663262
   18.113000     24.635870
   18.128000     24.658879
   18.143000     24.663262
   18.158000     24.771737
   18.173000     24.699420
   18.188000     25.021558
   18.202000     25.091683
   18.217000     25.100449
   18.232000     25.144278
   18.247000     25.076343
   18.262000     25.185914
   18.277000     25.215498
   18.292000     25.208924
   18.307000     25.338217
   18.322000     25.252752
   18.337000     25.234125
   18.352000     25.121268
   18.366000     25.202349
   18.381000     25.127841
   18.396000     25.081821
   18.411000     25.025941
   18.426000     24.941571
   18.441000     24.996356
   18.456000     24.863776
   18.471000     24.956911
   18.486000     24.973346
   18.501000     24.971156
   18.516000     25.048951
   18.530000     25.008410
   18.545000     25.013888
   18.560000     25.104831
   18.575000     24.988686
   18.590000     24.958008
   18.605000     24.987591
   18.620000     25.143181
   18.635000     25.004026
   18.650000     24.943763
   18.665000     25.156330
   18.680000     25.070865
   18.695000     24.974443
   18.710000     24.916370
   18.724000     25.066482
   18.739000     25.133320
   18.754000     25.154138
   18.769000     25.164000
   18.784000     25.066482
   18.799000     25.062099
   18.814000     25.080726
   18.829000     25.107023
   18.844000     25.104831
   18.859000     25.103736
   18.874000     25.113598
   18.889000     25.284528
   18.903000     25.259326
   18.918000     25.273571
   18.933000     25.395194
   18.948000     25.235221
   18.963000     25.216594
   18.978000     25.380949
   18.993000     25.363419
   19.008000     25.365610
   19.023000     25.446692
   19.038000     25.510243
   19.053000     25.420396
   19.068000     25.276858
   19.083000     25.303154
   19.098000     25.332739
   19.112000     25.390811
   19.127000     25.398481
   19.142000     25.329451
   19.157000     25.309729
   19.172000     25.387524
   19.187000     25.367801
   19.202000     25.396289
   19.217000     25.423683
   19.232000     25.445596
   19.247000     25.431352
   19.262000     25.499286
   19.277000     25.608857
   19.292000     25.649398
   19.307000     25.631867
   19.321000     25.581464
   19.336000     25.506956
   19.351000     25.515722
   19.366000     25.696514
   19.381000     25.706374
   19.396000     25.746916
   19.411000     25.672408
   19.426000     25.487233
   19.441000     25.501478
   19.456000     25.578177
   19.471000     25.504764
   19.486000     25.442309
   19.501000     25.550784
   19.516000     25.601187
   19.531000     25.570507
   19.545000     25.558454
   19.560000     25.485042
   19.575000     25.555167
   19.590000     25.558454
   19.605000     25.396289
   19.620000     25.485042
   19.635000     25.466415
   19.650000     25.396289
   19.665000     25.498191
   19.680000     25.407247
   19.695000     25.441214
   19.710000     25.434639
   19.725000     25.353557
   19.740000     25.380949
   19.755000     25.437926
   19.770000     25.504764
   19.785000     25.535444
   19.799000     25.391907
   19.814000     25.319591
   19.829000     25.359036
   19.844000     25.187010
   19.859000     25.222073
   19.874000     25.354653
   19.889000     25.344791
   19.904000     25.177148
   19.919000     25.272475
   19.934000     25.384237
   19.949000     25.205636
   19.964000     25.220976
   19.979000     25.338217
   19.994000     25.181531
   20.009000     25.226455
   20.024000     25.250561
   20.039000     25.045663
   20.054000     25.048951
   20.068000     24.833096
   20.083000     24.998548
   20.098000     24.983208
   20.113000     24.775024
   20.128000     24.859393
   20.143000     24.828713
   20.158000     24.819948
   20.173000     24.802416
   20.188000     24.816661
   20.203000     24.822140
   20.218000     24.775024
   20.233000     24.873638
   20.248000     24.807895
   20.263000     24.851723
   20.278000     24.721335
   20.293000     24.672028
   20.308000     24.746536
   20.323000     24.666549
   20.338000     24.421111
   20.353000     24.386048
   20.368000     24.320306
   20.382000     24.318115
   20.397000     24.212927
   20.412000     24.060623
   20.427000     24.025560
   20.442000     23.966392
   20.457000     23.899555
   20.472000     24.028848
   20.487000     24.002550
   20.502000     23.905033
   20.517000     23.891885
   20.532000     23.928043
   20.547000     23.883119
   20.562000     23.743964
   20.577000     23.673839
   20.592000     23.782314
   20.607000     23.764782
   20.622000     23.805324
   20.637000     23.867779
   20.652000     23.691370
   20.667000     23.634393
   20.682000     23.815185
   20.697000     23.723145
   20.712000     23.628915
   20.727000     23.603714
   20.742000     23.569747
   20.757000     23.585087
   20.771000     23.380189
   20.786000     23.093114
   20.801000     23.144612
   20.816000     23.196111
   20.831000     23.164335
   20.846000     23.125985
   20.861000     22.957247
   20.876000     22.886026
   20.891000     22.872877
   20.906000     22.834527
   20.921000     22.779742
   20.936000     22.788508
   20.951000     22.809326
   20.966000     22.665789
   20.981000     22.564984
   20.996000     22.647161
   21.011000     22.512389
   21.026000     22.353512
   21.041000     22.360086
   21.056000     22.272430
   21.071000     22.245038
   21.086000     22.191348
   21.101000     22.076298
   21.116000     22.025896
   21.131000     21.923995
   21.146000     21.874688
   21.161000     21.727863
   21.176000     21.886741
   21.191000     21.881263
   21.206000     21.857158
   21.221000     21.757448
   21.236000     21.694993
   21.251000     21.508723
   21.266000     21.399152
   21.281000     21.407918
   21.296000     21.503243
   21.310000     21.366280
   21.325000     21.416683
   21.340000     21.396960
   21.355000     21.387098
   21.370000     21.389290
   21.385000     21.323548
   21.400000     21.314782
   21.415000     21.255615
   21.430000     21.164670
   21.445000     21.195350
   21.460000     21.125225
   21.475000     21.032090
   21.490000     20.913753
   21.505000     20.980592
   21.520000     20.995932
   21.535000     20.763642
   21.550000     20.723100
   21.565000     20.696804
   21.580000     20.703378
   21.595000     20.688038
   21.610000     20.647497
   21.625000     20.453557
   21.640000     20.273861
   21.655000     20.239894
   21.670000     20.276052
   21.685000     20.128132
   21.700000     20.158812
   21.715000     20.083208
   21.730000     20.131419
   21.745000     20.081017
   21.760000     20.048145
   21.775000     20.007604
   21.790000     19.984594
   21.805000     19.929809
   21.820000     19.956106
   21.835000     19.799420
   21.850000     19.788463
   21.865000     19.823526
   21.880000     19.768740
   21.895000     19.594523
   21.910000     19.606576
   21.925000     19.623011
   21.940000     19.449889
   21.955000     19.414827
   21.970000     19.448794
   21.985000     19.486048
   22.000000     19.366616
