# Supplementary material for: Changing the game of time resolved X-ray diffraction on the mechanochemistry playground by downsizing
Source: Nat Commun. 2021 Oct 21;12:6134. doi: 10.1038/s41467-021-26264-1 (PMC8531352; doi:10.1038/s41467-021-26264-1)
Supplement: Supplementary file 3 — Source Data. [file 41467_2021_26264_MOESM3_ESM.zip › PXRD_raw_data/reactionIIIa_cocrystal_FormI_normalized/000107.xy]

    3.140900     20.154879
    3.155600     20.206501
    3.170400     20.533092
    3.185100     20.925001
    3.199800     21.029300
    3.214500     21.307429
    3.229300     21.293733
    3.244000     21.459135
    3.258700     21.441226
    3.273500     21.632966
    3.288200     21.702498
    3.302900     21.923738
    3.317600     22.290363
    3.332400     22.435748
    3.347100     22.890868
    3.361800     23.002542
    3.376500     23.325972
    3.391300     24.127700
    3.406000     24.424793
    3.420700     24.426899
    3.435400     24.099255
    3.450200     23.971779
    3.464900     23.584084
    3.479600     23.539836
    3.494400     23.773718
    3.509100     23.719988
    3.523800     24.027616
    3.538500     24.043419
    3.553300     24.112951
    3.568000     24.515395
    3.582700     24.921001
    3.597400     25.035834
    3.612200     25.125382
    3.626900     25.409833
    3.641600     25.498329
    3.656400     25.886024
    3.671100     26.076711
    3.685800     26.124119
    3.700500     26.385392
    3.715300     26.973256
    3.730000     27.155515
    3.744700     27.376754
    3.759500     27.639080
    3.774200     27.786573
    3.788900     27.803429
    3.803600     27.701238
    3.818400     27.872961
    3.833100     28.041525
    3.847800     28.378650
    3.862600     28.515608
    3.877300     28.663101
    3.892000     28.909624
    3.906700     29.127703
    3.921500     29.168790
    3.936200     29.381601
    3.950900     29.647087
    3.965700     30.100101
    3.980400     30.264450
    3.995100     30.331875
    4.009800     30.204399
    4.024600     30.640556
    4.039300     30.552061
    4.054000     30.651091
    4.068800     31.205243
    4.083500     31.327451
    4.098200     31.452820
    4.113000     31.767822
    4.127700     32.189230
    4.142400     32.890874
    4.157100     33.033099
    4.171900     33.304907
    4.186600     33.511397
    4.201300     33.635712
    4.216100     33.751599
    4.230800     34.482742
    4.245500     34.680803
    4.260300     35.032678
    4.275000     35.466729
    4.289700     35.287630
    4.304500     35.335038
    4.319200     35.852317
    4.333900     35.963990
    4.348600     36.133607
    4.363400     36.523409
    4.378100     36.589781
    4.392800     36.817341
    4.407600     37.176590
    4.422300     37.611694
    4.437000     37.587463
    4.451800     37.886663
    4.466500     37.993068
    4.481200     38.266984
    4.496000     38.620966
    4.510700     38.777940
    4.525400     39.079247
    4.540200     39.449032
    4.554900     39.504868
    4.569600     39.636559
    4.584400     40.204405
    4.599100     40.305543
    4.613800     40.390878
    4.628600     41.142037
    4.643300     41.316921
    4.658000     41.747811
    4.672700     41.964836
    4.687500     42.268250
    4.702200     42.539004
    4.716900     43.004660
    4.731700     43.544061
    4.746400     43.655734
    4.761100     44.164584
    4.775900     44.423750
    4.790600     44.249919
    4.805300     44.666060
    4.820100     45.141197
    4.834800     45.731168
    4.849500     45.856537
    4.864300     46.438079
    4.879000     46.880557
    4.893700     47.350427
    4.908500     47.598004
    4.923200     47.875080
    4.938000     48.216420
    4.952700     48.654684
    4.967400     49.209889
    4.982200     49.740862
    4.996900     49.552282
    5.011600     49.761932
    5.026400     50.665852
    5.041100     50.968212
    5.055800     51.471795
    5.070600     52.266148
    5.085300     52.623291
    5.100000     53.041538
    5.114800     53.331256
    5.129500     53.508247
    5.144200     54.072934
    5.159000     54.570195
    5.173700     55.106437
    5.188400     55.862863
    5.203200     56.524473
    5.217900     56.811030
    5.232700     57.436821
    5.247400     57.850854
    5.262100     58.173231
    5.276900     58.772684
    5.291600     59.453257
    5.306300     59.790384
    5.321100     60.366658
    5.335800     60.759621
    5.350500     61.093587
    5.365300     61.701467
    5.380000     62.309348
    5.394800     62.943566
    5.409500     63.234338
    5.424200     63.889627
    5.439000     64.541756
    5.453700     64.956842
    5.468400     65.410909
    5.483200     65.960846
    5.497900     66.782591
    5.512600     67.809772
    5.527400     67.992032
    5.542100     68.292284
    5.556900     68.933878
    5.571600     69.480655
    5.586300     69.868349
    5.601100     70.640579
    5.615800     71.283226
    5.630600     71.875304
    5.645300     72.255624
    5.660000     72.654908
    5.674800     73.182721
    5.689500     73.796923
    5.704200     74.523851
    5.719000     74.878888
    5.733700     75.964012
    5.748500     76.310620
    5.763200     76.656175
    5.777900     77.259841
    5.792700     77.758156
    5.807400     78.223811
    5.822200     78.729500
    5.836900     78.917027
    5.851600     79.690311
    5.866400     80.124360
    5.881100     80.636370
    5.895900     81.598233
    5.910600     82.140797
    5.925300     82.928829
    5.940100     83.648382
    5.954800     84.363722
    5.969600     85.217072
    5.984300     86.833171
    5.999000     88.624154
    6.013800     90.251842
    6.028500     90.553148
    6.043300     90.202326
    6.058000     89.499629
    6.072700     88.846447
    6.087500     88.708435
    6.102200     88.290188
    6.117000     88.391326
    6.131700     88.300724
    6.146500     88.116358
    6.161200     88.485090
    6.175900     88.644172
    6.190700     88.173248
    6.205400     88.475608
    6.220200     88.907551
    6.234900     88.928621
    6.249600     89.355297
    6.264400     89.087703
    6.279100     89.284711
    6.293900     89.218339
    6.308600     89.610248
    6.323400     89.721922
    6.338100     89.898913
    6.352800     89.610248
    6.367600     89.773544
    6.382300     89.989516
    6.397100     90.056940
    6.411800     90.113831
    6.426600     90.189684
    6.441300     90.203380
    6.456000     90.427779
    6.470800     90.178096
    6.485500     90.159132
    6.500300     89.609195
    6.515000     89.834648
    6.529800     89.668192
    6.544500     89.854665
    6.559300     90.053780
    6.574000     89.825167
    6.588700     89.606034
    6.603500     89.825167
    6.618200     89.645015
    6.633000     89.196215
    6.647700     89.227821
    6.662500     89.062419
    6.677200     88.819056
    6.692000     88.855929
    6.706700     88.462966
    6.721500     88.157445
    6.736200     88.209068
    6.750900     88.014166
    6.765700     88.055254
    6.780400     87.662291
    6.795200     87.407339
    6.809900     87.465283
    6.824700     87.143960
    6.839400     87.087069
    6.854200     86.900597
    6.868900     86.345392
    6.883700     85.689049
    6.898400     85.367726
    6.913200     85.258160
    6.927900     85.028492
    6.942700     84.770381
    6.957400     84.780916
    6.972200     84.121413
    6.986900     83.663132
    7.001600     83.629419
    7.016400     83.612563
    7.031100     83.258581
    7.045900     82.861404
    7.060600     82.567471
    7.075400     82.703375
    7.090100     82.277754
    7.104900     81.929038
    7.119600     81.626679
    7.134400     81.262161
    7.149100     81.149435
    7.163900     80.858664
    7.178600     80.712224
    7.193400     80.171769
    7.208100     79.713488
    7.222900     79.840964
    7.237600     79.678722
    7.252400     79.544924
    7.267100     78.963382
    7.281900     78.846441
    7.296600     78.673664
    7.311400     78.275434
    7.326100     78.320735
    7.340900     77.841384
    7.355600     77.159757
    7.370400     76.882681
    7.385100     76.659335
    7.399900     76.830005
    7.414600     76.675138
    7.429400     76.177876
    7.444100     75.946102
    7.458900     76.109398
    7.473600     75.815466
    7.488400     75.186515
    7.503200     74.436409
    7.517900     74.273114
    7.532700     74.169868
    7.547400     73.479814
    7.562200     72.806615
    7.576900     72.691781
    7.591700     72.465275
    7.606400     72.339905
    7.621200     71.976441
    7.635900     71.287440
    7.650700     70.540495
    7.665400     70.734342
    7.680200     70.569993
    7.694900     69.843065
    7.709700     69.544919
    7.724400     69.502778
    7.739200     69.402694
    7.754000     68.976018
    7.768700     68.606233
    7.783500     68.455580
    7.798200     67.876144
    7.813000     67.537965
    7.827700     67.475806
    7.842500     66.931137
    7.857200     66.566620
    7.872000     66.174711
    7.886700     65.832317
    7.901500     65.619506
    7.916300     65.546813
    7.931000     65.330841
    7.945800     64.659749
    7.960500     64.275216
    7.975300     64.010781
    7.990000     63.904377
    8.004800     63.577785
    8.019600     63.067882
    8.034300     62.555872
    8.049100     62.556925
    8.063800     62.415754
    8.078600     61.811034
    8.093300     61.548707
    8.108100     61.304290
    8.122900     60.876562
    8.137600     60.893418
    8.152400     60.759621
    8.167100     60.408799
    8.181900     60.275003
    8.196600     59.835685
    8.211400     59.639731
    8.226200     59.746135
    8.240900     59.362654
    8.255700     58.809557
    8.270400     58.279637
    8.285200     58.044702
    8.300000     57.970955
    8.314700     57.807660
    8.329500     57.780268
    8.344200     57.345165
    8.359000     56.990129
    8.373800     56.945881
    8.388500     56.886884
    8.403300     56.531848
    8.418000     56.162062
    8.432800     55.746976
    8.447600     55.415117
    8.462300     55.637410
    8.477100     55.397208
    8.491800     55.424599
    8.506600     55.027423
    8.521400     54.941034
    8.536100     54.949462
    8.550900     54.744026
    8.565600     54.667119
    8.580400     54.488020
    8.595200     53.990759
    8.609900     53.309132
    8.624700     52.632773
    8.639500     52.115495
    8.654200     51.895309
    8.669000     51.759405
    8.683700     51.680391
    8.698500     51.367496
    8.713300     51.232646
    8.728000     51.103063
    8.742800     50.707993
    8.757600     50.367707
    8.772300     49.783003
    8.787100     49.797753
    8.801800     49.621814
    8.816600     49.252030
    8.831400     48.934920
    8.846100     48.681022
    8.860900     48.709467
    8.875700     48.448194
    8.890400     47.923541
    8.905200     47.542167
    8.920000     47.671750
    8.934700     47.590629
    8.949500     47.261931
    8.964300     47.003819
    8.979000     46.877397
    8.993800     46.703566
    9.008600     46.413848
    9.023300     46.185234
    9.038100     46.095685
    9.052900     45.819663
    9.067600     45.812288
    9.082400     45.958728
    9.097200     45.666903
    9.111900     45.464627
    9.126700     45.139089
    9.141500     44.865175
    9.156200     44.838837
    9.171000     44.554386
    9.185800     44.409001
    9.200500     44.276257
    9.215300     43.931757
    9.230100     43.795852
    9.244800     43.560918
    9.259600     43.164795
    9.274400     42.927753
    9.289100     42.855060
    9.303900     42.757083
    9.318700     42.505292
    9.333400     42.287213
    9.348200     41.964836
    9.363000     41.981692
    9.377800     41.811023
    9.392500     41.575034
    9.407300     41.206302
    9.422100     41.068291
    9.436800     41.242121
    9.451600     41.105164
    9.466400     40.763824
    9.481200     40.565763
    9.495900     40.345577
    9.510700     40.183335
    9.525500     39.794586
    9.540200     39.675539
    9.555000     39.666056
    9.569800     39.403730
    9.584600     39.221471
    9.599300     39.006553
    9.614100     38.891720
    9.628900     38.591467
    9.643600     38.570397
    9.658400     38.351265
    9.673200     38.032048
    9.688000     37.827665
    9.702700     37.793953
    9.717500     37.874021
    9.732300     37.555858
    9.747100     37.621175
    9.761800     37.366225
    9.776600     37.031205
    9.791400     36.882659
    9.806200     36.927960
    9.820900     36.465465
    9.835700     36.399094
    9.850500     36.413843
    9.865300     36.162051
    9.880000     35.822818
    9.894800     35.770142
    9.909600     35.823872
    9.924400     35.922902
    9.939100     35.541528
    9.953900     35.204403
    9.968700     35.155941
    9.983500     35.086408
    9.998200     35.074820
   10.013000     34.631288
   10.028000     34.649197
   10.043000     34.669215
   10.057000     34.370015
   10.072000     34.151937
   10.087000     33.940179
   10.102000     33.841148
   10.116000     33.735796
   10.131000     33.498755
   10.146000     33.475577
   10.161000     33.435543
   10.176000     33.314389
   10.190000     33.282783
   10.205000     33.143719
   10.220000     33.030992
   10.235000     32.719150
   10.249000     32.601156
   10.264000     32.451557
   10.279000     32.433647
   10.294000     32.235585
   10.309000     32.059647
   10.323000     31.893192
   10.338000     31.870013
   10.353000     31.776251
   10.368000     31.581349
   10.382000     31.705664
   10.397000     31.521299
   10.412000     31.529727
   10.427000     31.412786
   10.442000     31.423322
   10.456000     31.352736
   10.471000     31.189440
   10.486000     31.275829
   10.501000     31.464408
   10.516000     31.520245
   10.530000     31.569761
   10.545000     31.550797
   10.560000     31.678273
   10.575000     31.623490
   10.589000     31.540262
   10.604000     31.647721
   10.619000     31.728842
   10.634000     31.503389
   10.649000     31.352736
   10.663000     31.296899
   10.678000     31.210510
   10.693000     30.931328
   10.708000     30.785943
   10.722000     30.530991
   10.737000     30.153830
   10.752000     30.083245
   10.767000     30.026355
   10.782000     29.747173
   10.796000     29.707139
   10.811000     29.567021
   10.826000     29.361584
   10.841000     29.386869
   10.856000     29.300480
   10.870000     29.235162
   10.885000     29.152987
   10.900000     28.929641
   10.915000     28.721044
   10.930000     28.612532
   10.944000     28.465039
   10.959000     28.669422
   10.974000     28.704188
   10.989000     28.617799
   11.003000     28.403935
   11.018000     28.356527
   11.033000     28.350206
   11.048000     28.393400
   11.063000     28.430273
   11.077000     28.295423
   11.092000     28.221677
   11.107000     28.170054
   11.122000     28.318600
   11.137000     28.212194
   11.151000     28.191124
   11.166000     28.137394
   11.181000     28.186910
   11.196000     28.024668
   11.211000     28.128967
   11.225000     28.126859
   11.240000     28.140555
   11.255000     28.138448
   11.270000     28.190070
   11.284000     28.053113
   11.299000     28.057328
   11.314000     28.075237
   11.329000     27.917209
   11.344000     28.030990
   11.358000     28.152144
   11.373000     28.173214
   11.388000     28.064702
   11.403000     27.817124
   11.418000     27.811857
   11.432000     28.042578
   11.447000     27.921423
   11.462000     27.868747
   11.477000     27.763396
   11.492000     27.805536
   11.506000     27.896138
   11.521000     27.789734
   11.536000     27.915102
   11.551000     27.713880
   11.566000     27.624331
   11.580000     27.726522
   11.595000     27.690702
   11.610000     27.573762
   11.625000     27.466303
   11.640000     27.635920
   11.654000     27.555852
   11.669000     27.428376
   11.684000     27.469464
   11.699000     27.565333
   11.714000     27.549531
   11.728000     27.502122
   11.743000     27.399931
   11.758000     27.459982
   11.773000     27.553745
   11.788000     27.529514
   11.802000     27.520032
   11.817000     27.453660
   11.832000     27.638027
   11.847000     27.534782
   11.862000     27.671739
   11.876000     27.643294
   11.891000     27.650669
   11.906000     27.747593
   11.921000     27.822392
   11.936000     28.042578
   11.950000     28.128967
   11.965000     28.024668
   11.980000     28.112110
   11.995000     28.328081
   12.010000     28.584087
   12.024000     28.535625
   12.039000     28.743169
   12.054000     28.937016
   12.069000     28.942284
   12.084000     29.059224
   12.098000     29.246751
   12.113000     29.372119
   12.128000     29.470096
   12.143000     29.499595
   12.158000     29.482739
   12.172000     29.465883
   12.187000     29.415314
   12.202000     29.303640
   12.217000     29.281516
   12.232000     29.306801
   12.246000     29.143506
   12.261000     29.081348
   12.276000     28.990745
   12.291000     29.174058
   12.306000     29.132971
   12.320000     29.190914
   12.335000     29.198289
   12.350000     29.176164
   12.365000     29.260446
   12.380000     29.373173
   12.394000     29.320497
   12.409000     29.529094
   12.424000     29.737690
   12.439000     29.873595
   12.454000     30.038998
   12.468000     30.415104
   12.483000     30.533098
   12.498000     30.726945
   12.513000     30.666895
   12.528000     30.807013
   12.543000     31.253705
   12.557000     31.073553
   12.572000     30.839671
   12.587000     30.869170
   12.602000     30.780675
   12.617000     30.771193
   12.631000     30.733266
   12.646000     30.724839
   12.661000     30.580506
   12.676000     30.655306
   12.691000     30.639503
   12.705000     30.762765
   12.720000     30.966095
   12.735000     30.848100
   12.750000     30.845993
   12.765000     30.974522
   12.779000     31.153621
   12.794000     31.393823
   12.809000     31.185226
   12.824000     31.142032
   12.839000     31.379074
   12.854000     31.533941
   12.868000     31.752020
   12.883000     31.780464
   12.898000     31.989061
   12.913000     32.110216
   12.928000     32.349365
   12.942000     32.607477
   12.957000     32.573765
   12.972000     32.485269
   12.987000     32.556908
   13.002000     32.681223
   13.017000     32.656992
   13.031000     32.780255
   13.046000     32.890874
   13.061000     32.763398
   13.076000     32.689652
   13.091000     32.861375
   13.105000     32.883500
   13.120000     32.895088
   13.135000     32.964620
   13.150000     33.001493
   13.165000     33.062597
   13.179000     33.126862
   13.194000     33.162682
   13.209000     33.033099
   13.224000     33.066812
   13.239000     33.250124
   13.254000     33.458721
   13.268000     33.586196
   13.283000     33.662050
   13.298000     33.646247
   13.313000     33.537735
   13.328000     33.600946
   13.343000     33.872754
   13.357000     33.846416
   13.372000     33.991801
   13.387000     34.109796
   13.402000     34.181435
   13.417000     34.228844
   13.431000     34.368962
   13.446000     34.378443
   13.461000     34.404781
   13.476000     34.674482
   13.491000     34.725052
   13.506000     34.756657
   13.520000     34.789315
   13.535000     34.670268
   13.550000     34.796691
   13.565000     34.713462
   13.580000     34.866222
   13.595000     34.782995
   13.609000     34.805118
   13.624000     34.833564
   13.639000     35.007394
   13.654000     34.988431
   13.669000     35.077980
   13.683000     34.847259
   13.698000     35.144351
   13.713000     35.301326
   13.728000     35.224419
   13.743000     35.171743
   13.758000     35.143299
   13.772000     35.289737
   13.787000     35.412999
   13.802000     35.287630
   13.817000     35.313968
   13.832000     35.461462
   13.847000     35.489906
   13.861000     35.578401
   13.876000     35.676379
   13.891000     35.543636
   13.906000     35.526779
   13.921000     35.462514
   13.936000     35.507816
   13.950000     35.608954
   13.965000     35.533101
   13.980000     35.684807
   13.995000     35.684807
   14.010000     35.589990
   14.025000     35.565759
   14.039000     35.515190
   14.054000     35.409839
   14.069000     35.520458
   14.084000     35.486746
   14.099000     35.426695
   14.114000     35.363484
   14.128000     35.381394
   14.143000     35.352949
   14.158000     35.447766
   14.173000     35.551010
   14.188000     35.422481
   14.203000     35.647934
   14.217000     35.605793
   14.232000     35.509923
   14.247000     35.416160
   14.262000     35.637399
   14.277000     35.425641
   14.292000     35.387714
   14.306000     35.388768
   14.321000     35.415106
   14.336000     35.468836
   14.351000     35.419321
   14.366000     35.542582
   14.381000     35.490959
   14.395000     35.343467
   14.410000     35.384555
   14.425000     35.335038
   14.440000     35.303433
   14.455000     35.299219
   14.470000     35.316075
   14.484000     35.356109
   14.499000     35.424588
   14.514000     35.377179
   14.529000     35.285523
   14.544000     35.274988
   14.559000     35.160154
   14.573000     35.095890
   14.588000     35.021090
   14.603000     35.071659
   14.618000     35.110639
   14.633000     35.108532
   14.648000     34.978950
   14.662000     35.025304
   14.677000     35.033732
   14.692000     34.982110
   14.707000     34.736640
   14.722000     34.917845
   14.737000     34.978950
   14.752000     34.621807
   14.766000     34.591254
   14.781000     34.567023
   14.796000     34.611271
   14.811000     34.517508
   14.826000     34.508027
   14.841000     34.632342
   14.855000     34.598628
   14.870000     34.452190
   14.885000     34.259395
   14.900000     34.266771
   14.915000     34.427959
   14.930000     34.417424
   14.945000     34.249914
   14.959000     34.150883
   14.974000     34.095046
   14.989000     34.044477
   15.004000     34.065548
   15.019000     33.997069
   15.034000     34.056066
   15.048000     33.942286
   15.063000     33.812703
   15.078000     33.577769
   15.093000     33.673638
   15.108000     33.738957
   15.123000     33.666264
   15.138000     33.617803
   15.152000     33.668371
   15.167000     33.643087
   15.182000     33.553538
   15.197000     33.368118
   15.212000     33.318603
   15.227000     33.198502
   15.242000     33.101577
   15.256000     33.182699
   15.271000     33.079454
   15.286000     32.998332
   15.301000     32.967781
   15.316000     32.915105
   15.331000     32.844519
   15.345000     32.848733
   15.360000     32.844519
   15.375000     32.772880
   15.390000     32.540052
   15.405000     32.397827
   15.420000     32.196605
   15.435000     32.052273
   15.449000     32.109163
   15.464000     31.910047
   15.479000     32.052273
   15.494000     31.931118
   15.509000     31.967991
   15.524000     31.766768
   15.539000     31.658256
   15.553000     31.737270
   15.568000     31.750966
   15.583000     31.607687
   15.598000     31.539208
   15.613000     31.444392
   15.628000     31.408573
   15.643000     31.322183
   15.657000     31.248437
   15.672000     31.294792
   15.687000     31.227367
   15.702000     31.128336
   15.717000     30.972415
   15.732000     30.798585
   15.747000     30.712196
   15.761000     30.523616
   15.776000     30.533098
   15.791000     30.478315
   15.806000     30.535204
   15.821000     30.427746
   15.836000     30.307644
   15.851000     30.070603
   15.866000     30.112744
   15.880000     30.011606
   15.895000     29.931538
   15.910000     29.980000
   15.925000     29.998964
   15.940000     29.974733
   15.955000     29.852524
   15.970000     29.710299
   15.984000     29.678694
   15.999000     29.603894
   16.014000     29.550164
   16.029000     29.678694
   16.044000     29.374226
   16.059000     29.258339
   16.074000     29.206717
   16.088000     29.056064
   16.103000     29.125595
   16.118000     29.139291
   16.133000     29.093990
   16.148000     29.071867
   16.163000     29.209878
   16.178000     28.998119
   16.193000     28.996013
   16.207000     28.980210
   16.222000     28.834824
   16.237000     28.646244
   16.252000     28.734740
   16.267000     28.724205
   16.282000     28.614639
   16.297000     28.442915
   16.312000     28.455557
   16.326000     28.461879
   16.341000     28.345992
   16.356000     28.235372
   16.371000     28.047845
   16.386000     28.099468
   16.401000     28.273299
   16.416000     28.116324
   16.430000     27.895085
   16.445000     27.780251
   16.460000     27.851891
   16.475000     27.753913
   16.490000     27.816072
   16.505000     27.705451
   16.520000     27.740218
   16.535000     27.461036
   16.549000     27.293526
   16.564000     27.364111
   16.579000     27.281937
   16.594000     27.242957
   16.609000     27.136551
   16.624000     26.867904
   16.639000     26.985898
   16.654000     26.905830
   16.668000     26.883707
   16.683000     26.892134
   16.698000     26.831031
   16.713000     26.786783
   16.728000     26.624540
   16.743000     26.442282
   16.758000     26.557116
   16.773000     26.404356
   16.788000     26.412783
   16.802000     26.304271
   16.817000     26.302164
   16.832000     26.341144
   16.847000     26.246327
   16.862000     26.190491
   16.877000     26.169420
   16.892000     26.198919
   16.907000     26.025089
   16.921000     26.058801
   16.936000     25.976626
   16.951000     26.025089
   16.966000     25.813331
   16.981000     25.825973
   16.996000     25.824919
   17.011000     25.644768
   17.026000     25.601574
   17.041000     25.497275
   17.055000     25.507810
   17.070000     25.578396
   17.085000     25.460402
   17.100000     25.447760
   17.115000     25.390870
   17.130000     25.342407
   17.145000     25.394030
   17.160000     25.415101
   17.175000     25.267608
   17.189000     25.229681
   17.204000     25.184380
   17.219000     25.014763
   17.234000     24.982104
   17.249000     24.923107
   17.264000     24.888341
   17.279000     24.790364
   17.294000     24.738741
   17.309000     24.761919
   17.323000     24.768240
   17.338000     24.784042
   17.353000     24.676584
   17.368000     24.747169
   17.383000     24.678691
   17.398000     24.604944
   17.413000     24.528037
   17.428000     24.598623
   17.443000     24.541733
   17.457000     24.489058
   17.472000     24.442702
   17.487000     24.424793
   17.502000     24.393187
   17.517000     24.472201
   17.532000     24.445863
   17.547000     24.379491
   17.562000     24.382652
   17.577000     24.381598
   17.591000     24.367902
   17.606000     24.268872
   17.621000     24.298371
   17.636000     24.329976
   17.651000     24.286781
   17.666000     24.287835
   17.681000     24.360528
   17.696000     24.333136
   17.711000     24.243587
   17.726000     24.228838
   17.740000     24.239373
   17.755000     24.253069
   17.770000     24.289942
   17.785000     24.076077
   17.800000     24.065542
   17.815000     24.077131
   17.830000     24.260444
   17.845000     24.137181
   17.860000     24.042365
   17.875000     24.214088
   17.889000     24.298371
   17.904000     24.187750
   17.919000     24.081345
   17.934000     24.036044
   17.949000     24.096095
   17.964000     24.144557
   17.979000     24.300477
   17.994000     24.066596
   18.009000     24.002331
   18.024000     24.110843
   18.038000     24.131914
   18.053000     24.201446
   18.068000     24.258337
   18.083000     24.351046
   18.098000     24.245694
   18.113000     24.260444
   18.128000     24.246748
   18.143000     24.319441
   18.158000     24.309959
   18.173000     24.270979
   18.188000     24.145610
   18.202000     24.179323
   18.217000     24.339457
   18.232000     24.281514
   18.247000     24.365795
   18.262000     24.339457
   18.277000     24.392133
   18.292000     24.456398
   18.307000     24.379491
   18.322000     24.513288
   18.337000     24.439541
   18.352000     24.331029
   18.366000     24.438489
   18.381000     24.498539
   18.396000     24.515395
   18.411000     24.536466
   18.426000     24.324709
   18.441000     24.434274
   18.456000     24.358421
   18.471000     24.498539
   18.486000     24.558589
   18.501000     24.465879
   18.516000     24.357367
   18.530000     24.538573
   18.545000     24.613373
   18.560000     24.551215
   18.575000     24.580713
   18.590000     24.528037
   18.605000     24.635496
   18.620000     24.647085
   18.635000     24.657620
   18.650000     24.752437
   18.665000     24.784042
   18.680000     24.719777
   18.695000     24.760865
   18.710000     24.716618
   18.724000     24.673423
   18.739000     24.784042
   18.754000     24.911518
   18.769000     24.946285
   18.784000     24.878859
   18.799000     24.840933
   18.814000     24.847253
   18.829000     24.793525
   18.844000     24.859896
   18.859000     24.866217
   18.874000     24.928375
   18.889000     24.958927
   18.903000     24.972622
   18.918000     25.044262
   18.933000     25.042155
   18.948000     24.942071
   18.963000     24.956820
   18.978000     24.991586
   18.993000     25.048476
   19.008000     25.061119
   19.023000     25.160149
   19.038000     25.087456
   19.053000     25.016870
   19.068000     24.947338
   19.083000     25.096938
   19.098000     25.088509
   19.112000     25.244430
   19.127000     25.126436
   19.142000     25.077974
   19.157000     25.202289
   19.172000     25.105366
   19.187000     25.107473
   19.202000     25.218092
   19.217000     25.106420
   19.232000     25.148561
   19.247000     25.245484
   19.262000     25.198076
   19.277000     25.232842
   19.292000     25.199130
   19.307000     25.194915
   19.321000     25.287625
   19.336000     25.286572
   19.351000     25.232842
   19.366000     25.347675
   19.381000     25.273929
   19.396000     25.281304
   19.411000     25.343461
   19.426000     25.465670
   19.441000     25.241270
   19.456000     25.303427
   19.471000     25.262341
   19.486000     25.246538
   19.501000     25.288679
   19.516000     25.214932
   19.531000     25.378228
   19.545000     25.353996
   19.560000     25.236003
   19.575000     25.130650
   19.590000     25.206504
   19.605000     25.146453
   19.620000     25.258126
   19.635000     25.322391
   19.650000     25.280250
   19.665000     25.191754
   19.680000     25.152774
   19.695000     25.241270
   19.710000     25.250752
   19.725000     25.226520
   19.740000     25.214932
   19.755000     25.218092
   19.770000     25.229681
   19.785000     25.208611
   19.799000     25.001067
   19.814000     25.068493
   19.829000     25.136972
   19.844000     25.052690
   19.859000     25.091670
   19.874000     24.997906
   19.889000     24.950498
   19.904000     24.981051
   19.919000     24.982104
   19.934000     24.957874
   19.949000     24.872538
   19.964000     24.925214
   19.979000     24.879913
   19.994000     24.726099
   20.009000     24.797738
   20.024000     24.795631
   20.039000     24.682904
   20.054000     24.686065
   20.068000     24.738741
   20.083000     24.780882
   20.098000     24.770346
   20.113000     24.517502
   20.128000     24.536466
   20.143000     24.623908
   20.158000     24.653407
   20.173000     24.573339
   20.188000     24.526984
   20.203000     24.483790
   20.218000     24.462720
   20.233000     24.435328
   20.248000     24.307852
   20.263000     24.302584
   20.278000     24.338403
   20.293000     24.366849
   20.308000     24.272033
   20.323000     24.162466
   20.338000     24.177215
   20.353000     24.151931
   20.368000     24.185643
   20.382000     24.106630
   20.397000     23.960190
   20.412000     23.982314
   20.427000     23.847464
   20.442000     23.735791
   20.457000     23.748433
   20.472000     23.728416
   20.487000     23.774771
   20.502000     23.565120
   20.517000     23.629385
   20.532000     23.622011
   20.547000     23.442912
   20.562000     23.361791
   20.577000     23.320705
   20.592000     23.327025
   20.607000     23.139499
   20.622000     23.118428
   20.637000     23.155302
   20.652000     23.102626
   20.667000     23.099465
   20.682000     23.068913
   20.697000     22.938277
   20.712000     23.039415
   20.727000     22.964615
   20.742000     22.884547
   20.757000     22.861370
   20.771000     22.756018
   20.786000     22.662254
   20.801000     22.622221
   20.816000     22.524243
   20.831000     22.576919
   20.846000     22.502120
   20.861000     22.538993
   20.876000     22.430481
   20.891000     22.333556
   20.906000     22.484209
   20.921000     22.282987
   20.936000     22.333556
   20.951000     22.226098
   20.966000     22.219776
   20.981000     22.194492
   20.996000     22.023822
   21.011000     22.016447
   21.026000     21.882650
   21.041000     21.888971
   21.056000     21.847885
   21.071000     21.802583
   21.086000     21.721462
   21.101000     21.671946
   21.116000     21.580291
   21.131000     21.551845
   21.146000     21.546577
   21.161000     21.492849
   21.176000     21.457028
   21.191000     21.420155
   21.206000     21.376961
   21.221000     21.201023
   21.236000     21.225255
   21.251000     21.265288
   21.266000     21.110421
   21.281000     21.000854
   21.296000     20.934482
   21.310000     20.855469
   21.325000     20.926055
   21.340000     20.861790
   21.355000     20.835452
   21.370000     20.835452
   21.385000     20.847040
   21.400000     20.769081
   21.415000     20.735368
   21.430000     20.750117
   21.445000     20.616321
   21.460000     20.602625
   21.475000     20.652140
   21.490000     20.497272
   21.505000     20.345566
   21.520000     20.426686
   21.535000     20.487791
   21.550000     20.324496
   21.565000     20.188591
   21.580000     20.202287
   21.595000     20.094828
   21.610000     20.172788
   21.625000     20.151718
   21.640000     20.047419
   21.655000     20.021081
   21.670000     20.029510
   21.685000     19.998958
   21.700000     19.852519
   21.715000     19.878857
   21.730000     19.693437
   21.745000     19.660778
   21.760000     19.683955
   21.775000     19.598621
   21.790000     19.620744
   21.805000     19.514339
   21.820000     19.443753
   21.835000     19.342615
   21.850000     19.342615
   21.865000     19.252013
   21.880000     19.240424
   21.895000     19.262548
   21.910000     19.254120
   21.925000     19.109787
   21.940000     19.248852
   21.955000     19.196176
   21.970000     19.130858
   21.985000     18.994954
   22.000000     18.959134
