# Supplementary material for: Changing the game of time resolved X-ray diffraction on the mechanochemistry playground by downsizing
Source: Nat Commun. 2021 Oct 21;12:6134. doi: 10.1038/s41467-021-26264-1 (PMC8531352; doi:10.1038/s41467-021-26264-1)
Supplement: Supplementary file 3 — Source Data. [file 41467_2021_26264_MOESM3_ESM.zip › PXRD_raw_data/reactionIIIa_cocrystal_FormI_normalized/000047.xy]

    3.140900     20.178198
    3.155600     20.464273
    3.170400     20.568301
    3.185100     20.590146
    3.199800     20.901188
    3.214500     20.756591
    3.229300     20.897027
    3.244000     21.227835
    3.258700     21.365150
    3.273500     21.739650
    3.288200     21.936262
    3.302900     21.886329
    3.317600     22.287874
    3.332400     22.226498
    3.347100     22.409587
    3.361800     23.059757
    3.376500     23.328148
    3.391300     23.811876
    3.406000     24.268556
    3.420700     24.691947
    3.435400     24.022011
    3.450200     23.520599
    3.464900     23.496673
    3.479600     23.923185
    3.494400     23.971038
    3.509100     24.015770
    3.523800     24.199898
    3.538500     24.143724
    3.553300     24.279999
    3.568000     24.568155
    3.582700     24.741881
    3.597400     24.767888
    3.612200     25.033158
    3.626900     25.306750
    3.641600     25.449268
    3.656400     25.683329
    3.671100     26.083834
    3.685800     26.249239
    3.700500     26.391756
    3.715300     26.568602
    3.730000     26.876524
    3.744700     27.052330
    3.759500     27.367533
    3.774200     27.498607
    3.788900     27.694179
    3.803600     27.968811
    3.818400     27.738911
    3.833100     27.891831
    3.847800     27.842938
    3.862600     28.320424
    3.877300     28.480626
    3.892000     28.585694
    3.906700     28.881132
    3.921500     29.098549
    3.936200     29.406470
    3.950900     29.527142
    3.965700     29.438719
    3.980400     29.799694
    3.995100     30.009829
    4.009800     30.106574
    4.024600     30.295905
    4.039300     30.460268
    4.054000     30.508121
    4.068800     30.856613
    4.083500     31.513026
    4.098200     31.711718
    4.113000     32.048766
    4.127700     32.213130
    4.142400     32.714542
    4.157100     32.888268
    4.171900     32.696858
    4.186600     33.472902
    4.201300     33.792266
    4.216100     33.783944
    4.230800     34.261430
    4.245500     34.750358
    4.260300     34.985461
    4.275000     35.264254
    4.289700     35.104052
    4.304500     35.215361
    4.319200     35.761505
    4.333900     36.267079
    4.348600     36.472013
    4.363400     36.496979
    4.378100     36.738322
    4.392800     37.167956
    4.407600     37.268862
    4.422300     37.367688
    4.437000     37.555978
    4.451800     37.755711
    4.466500     37.899269
    4.481200     38.088598
    4.496000     38.129169
    4.510700     38.303936
    4.525400     38.671152
    4.540200     38.926019
    4.554900     39.134074
    4.569600     39.575150
    4.584400     40.179550
    4.599100     40.339752
    4.613800     40.693445
    4.628600     41.035695
    4.643300     41.188616
    4.658000     41.357139
    4.672700     41.644255
    4.687500     41.909525
    4.702200     42.169594
    4.716900     42.883222
    4.731700     43.054867
    4.746400     43.322218
    4.761100     43.810106
    4.775900     44.099302
    4.790600     44.429070
    4.805300     44.644406
    4.820100     44.887830
    4.834800     45.464142
    4.849500     45.690922
    4.864300     46.044616
    4.879000     46.433677
    4.893700     47.124420
    4.908500     47.468751
    4.923200     47.594624
    4.938000     47.722578
    4.952700     48.295768
    4.967400     48.425803
    4.982200     48.806543
    4.996900     49.677253
    5.011600     50.335746
    5.026400     50.378398
    5.041100     50.603097
    5.055800     51.630888
    5.070600     52.308106
    5.085300     52.725256
    5.100000     53.021734
    5.114800     53.076869
    5.129500     53.479455
    5.144200     53.959021
    5.159000     54.477077
    5.173700     55.116847
    5.188400     55.892890
    5.203200     56.347491
    5.217900     56.628364
    5.232700     56.896755
    5.247400     57.155784
    5.262100     57.901660
    5.276900     58.189817
    5.291600     58.920089
    5.306300     59.287306
    5.321100     59.652442
    5.335800     60.334862
    5.350500     61.138994
    5.365300     61.511412
    5.380000     62.067958
    5.394800     62.515277
    5.409500     63.170649
    5.424200     63.719913
    5.439000     64.021593
    5.453700     64.454347
    5.468400     65.229352
    5.483200     65.913852
    5.497900     66.739829
    5.512600     67.061275
    5.527400     67.617821
    5.542100     68.215979
    5.556900     68.804773
    5.571600     69.639074
    5.586300     69.959478
    5.601100     70.660623
    5.615800     71.079854
    5.630600     71.266062
    5.645300     72.163819
    5.660000     72.957549
    5.674800     73.168724
    5.689500     73.344530
    5.704200     73.994702
    5.719000     74.764505
    5.733700     75.270078
    5.748500     76.113740
    5.763200     76.685891
    5.777900     76.933476
    5.792700     77.740729
    5.807400     77.991435
    5.822200     78.872547
    5.836900     79.290738
    5.851600     79.651712
    5.866400     79.916982
    5.881100     80.685745
    5.895900     80.876115
    5.910600     81.273500
    5.925300     81.994410
    5.940100     82.379312
    5.954800     83.106463
    5.969600     83.886669
    5.984300     85.722753
    5.999000     88.033201
    6.013800     89.306497
    6.028500     90.061736
    6.043300     88.911193
    6.058000     87.745046
    6.072700     87.230110
    6.087500     86.993968
    6.102200     87.586924
    6.117000     87.775214
    6.131700     87.429842
    6.146500     87.299808
    6.161200     87.938537
    6.175900     87.931254
    6.190700     88.060249
    6.205400     88.385855
    6.220200     88.227733
    6.234900     88.675051
    6.249600     88.603272
    6.264400     88.629278
    6.279100     88.982972
    6.293900     88.969448
    6.308600     89.514552
    6.323400     89.536398
    6.338100     89.328343
    6.352800     89.494787
    6.367600     89.734050
    6.382300     89.680996
    6.397100     89.889051
    6.411800     90.078380
    6.426600     89.865125
    6.441300     89.716365
    6.456000     89.932742
    6.470800     89.722606
    6.485500     89.847440
    6.500300     89.825594
    6.515000     89.659150
    6.529800     89.248242
    6.544500     89.181664
    6.559300     89.506229
    6.574000     89.245121
    6.588700     89.425088
    6.603500     88.825890
    6.618200     88.555419
    6.633000     89.131731
    6.647700     89.074516
    6.662500     88.499244
    6.677200     88.277667
    6.692000     88.023839
    6.706700     88.018638
    6.721500     88.235015
    6.736200     88.043604
    6.750900     87.660784
    6.765700     87.654542
    6.780400     87.299808
    6.795200     87.209304
    6.809900     87.060545
    6.824700     86.689168
    6.839400     86.600744
    6.854200     86.199198
    6.868900     86.150306
    6.883700     85.616645
    6.898400     85.232784
    6.913200     85.061139
    6.927900     85.155804
    6.942700     85.002883
    6.957400     84.652311
    6.972200     84.521236
    6.986900     84.173784
    7.001600     83.621399
    7.016400     83.153275
    7.031100     82.986832
    7.045900     83.178242
    7.060600     82.889046
    7.075400     82.294009
    7.090100     82.181659
    7.104900     81.573099
    7.119600     81.198600
    7.134400     81.396253
    7.149100     81.020714
    7.163900     80.539067
    7.178600     80.189535
    7.193400     79.747418
    7.208100     79.717250
    7.222900     79.623625
    7.237600     79.694364
    7.252400     79.256408
    7.267100     78.739392
    7.281900     78.568788
    7.296600     78.272309
    7.311400     77.731367
    7.326100     77.434889
    7.340900     77.292370
    7.355600     77.273646
    7.370400     77.117604
    7.385100     76.779515
    7.399900     76.549616
    7.414600     76.246896
    7.429400     76.028437
    7.444100     75.901524
    7.458900     75.479173
    7.473600     75.250313
    7.488400     75.006889
    7.503200     74.545007
    7.517900     74.526281
    7.532700     73.988460
    7.547400     73.125033
    7.562200     72.315699
    7.576900     72.233517
    7.591700     72.212712
    7.606400     72.132611
    7.621200     71.707139
    7.635900     71.615595
    7.650700     71.348244
    7.665400     70.656462
    7.680200     70.219547
    7.694900     69.630752
    7.709700     69.455986
    7.724400     69.065882
    7.739200     68.966016
    7.754000     69.042997
    7.768700     68.557189
    7.783500     67.890372
    7.798200     67.765540
    7.813000     67.555405
    7.827700     67.057114
    7.842500     66.592111
    7.857200     66.467278
    7.872000     66.187444
    7.886700     65.714120
    7.901500     65.420762
    7.916300     64.898545
    7.931000     64.610388
    7.945800     64.444985
    7.960500     64.311829
    7.975300     63.919646
    7.990000     63.583638
    8.004800     63.255951
    8.019600     63.265314
    8.034300     62.735815
    8.049100     62.423732
    8.063800     62.196953
    8.078600     61.851581
    8.093300     61.598794
    8.108100     60.997517
    8.122900     60.820670
    8.137600     60.445131
    8.152400     60.145531
    8.167100     60.109122
    8.181900     59.663884
    8.196600     59.562978
    8.211400     59.350762
    8.226200     59.161432
    8.240900     58.942975
    8.255700     58.767168
    8.270400     58.238710
    8.285200     57.922466
    8.300000     57.816358
    8.314700     57.635350
    8.329500     57.619746
    8.344200     57.328470
    8.359000     56.992461
    8.373800     56.750076
    8.388500     56.369337
    8.403300     56.393263
    8.418000     55.888729
    8.432800     55.654668
    8.447600     55.614098
    8.462300     55.434130
    8.477100     55.041947
    8.491800     54.889026
    8.506600     54.802684
    8.521400     54.775636
    8.536100     54.751710
    8.550900     54.581105
    8.565600     54.250298
    8.580400     53.938215
    8.595200     53.552274
    8.609900     53.247474
    8.624700     52.787672
    8.639500     51.983540
    8.654200     51.828539
    8.669000     51.629847
    8.683700     51.325047
    8.698500     51.042092
    8.713300     50.796587
    8.728000     50.663433
    8.742800     50.517795
    8.757600     50.646788
    8.772300     50.205712
    8.787100     49.677253
    8.801800     49.471278
    8.816600     49.086377
    8.831400     48.802382
    8.846100     48.462212
    8.860900     48.510065
    8.875700     48.387313
    8.890400     48.047143
    8.905200     48.097076
    8.920000     47.702812
    8.934700     47.481234
    8.949500     47.056802
    8.964300     46.866432
    8.979000     46.746801
    8.993800     46.345254
    9.008600     46.200657
    9.023300     46.315086
    9.038100     45.876091
    9.052900     45.895856
    9.067600     45.755419
    9.082400     45.571291
    9.097200     45.472465
    9.111900     45.191591
    9.126700     45.051153
    9.141500     45.003301
    9.156200     44.652729
    9.171000     44.459237
    9.185800     44.216854
    9.200500     43.948462
    9.215300     43.778898
    9.230100     43.392957
    9.244800     43.206747
    9.259600     42.993491
    9.274400     42.949800
    9.289100     42.887383
    9.303900     42.486878
    9.318700     42.308991
    9.333400     42.351642
    9.348200     42.143587
    9.363000     41.903284
    9.377800     41.747243
    9.392500     41.474691
    9.407300     41.270798
    9.422100     41.128280
    9.436800     40.910862
    9.451600     40.637270
    9.466400     40.549887
    9.481200     40.365758
    9.495900     40.079683
    9.510700     39.964213
    9.525500     39.649010
    9.540200     39.527298
    9.555000     39.412868
    9.569800     39.231860
    9.584600     39.122631
    9.599300     38.930180
    9.614100     38.717964
    9.628900     38.417325
    9.643600     38.189505
    9.658400     38.052189
    9.673200     38.010578
    9.688000     37.951282
    9.702700     37.899269
    9.717500     37.647522
    9.732300     37.371850
    9.747100     37.036881
    9.761800     36.896445
    9.776600     36.784095
    9.791400     36.719598
    9.806200     36.715437
    9.820900     36.582282
    9.835700     36.332616
    9.850500     36.091272
    9.865300     36.318052
    9.880000     36.166171
    9.894800     35.962278
    9.909600     35.853049
    9.924400     35.564893
    9.939100     35.585699
    9.953900     35.314187
    9.968700     34.951131
    9.983500     34.786768
    9.998200     34.688982
   10.013000     34.373780
   10.028000     34.376900
   10.043000     34.389384
   10.057000     34.233342
   10.072000     34.050254
   10.087000     33.867166
   10.102000     33.805790
   10.116000     33.774582
   10.131000     33.503070
   10.146000     33.462499
   10.161000     33.313740
   10.176000     33.082799
   10.190000     33.187867
   10.205000     32.965248
   10.220000     32.692697
   10.235000     32.734307
   10.249000     32.421185
   10.264000     32.306754
   10.279000     32.395178
   10.294000     32.334842
   10.309000     31.953062
   10.323000     31.692993
   10.338000     31.672188
   10.353000     31.612891
   10.368000     31.670107
   10.382000     31.606650
   10.397000     31.400676
   10.412000     31.449568
   10.427000     31.494300
   10.442000     31.184299
   10.456000     31.197822
   10.471000     31.141648
   10.486000     31.101077
   10.501000     31.251917
   10.516000     31.243595
   10.530000     31.129164
   10.545000     31.199902
   10.560000     31.281045
   10.575000     31.264400
   10.589000     31.396514
   10.604000     31.297688
   10.619000     31.201983
   10.634000     30.951277
   10.649000     30.754666
   10.663000     30.834767
   10.678000     30.757787
   10.693000     30.482113
   10.708000     30.446744
   10.722000     30.133622
   10.737000     30.190837
   10.752000     29.889158
   10.767000     29.780969
   10.782000     29.639492
   10.796000     29.488652
   10.811000     29.299322
   10.826000     29.332611
   10.841000     29.257711
   10.856000     29.024689
   10.870000     28.919622
   10.885000     28.690761
   10.900000     28.663715
   10.915000     28.550325
   10.930000     28.525358
   10.944000     28.508714
   10.959000     28.616902
   10.974000     28.467103
   10.989000     28.690761
   11.003000     28.469184
   11.018000     28.270491
   11.033000     28.367237
   11.048000     28.089483
   11.063000     28.027067
   11.077000     28.161262
   11.092000     28.229920
   11.107000     28.215356
   11.122000     28.121732
   11.137000     28.153980
   11.151000     28.063476
   11.166000     27.982335
   11.181000     27.876227
   11.196000     27.959449
   11.211000     27.918878
   11.225000     27.838777
   11.240000     27.712904
   11.255000     27.620320
   11.270000     27.671293
   11.284000     27.796126
   11.299000     27.651528
   11.314000     27.609917
   11.329000     27.719145
   11.344000     27.819012
   11.358000     27.699380
   11.373000     27.728508
   11.388000     27.651528
   11.403000     27.799247
   11.418000     27.712904
   11.432000     27.782602
   11.447000     27.687937
   11.462000     27.602635
   11.477000     27.584950
   11.492000     27.603675
   11.506000     27.429949
   11.521000     27.398741
   11.536000     27.477802
   11.551000     27.569346
   11.566000     27.438271
   11.580000     27.248942
   11.595000     27.071054
   11.610000     27.148035
   11.625000     27.294713
   11.640000     27.394580
   11.654000     27.062732
   11.669000     27.294713
   11.684000     27.412265
   11.699000     27.155317
   11.714000     27.156357
   11.728000     27.301996
   11.743000     27.303035
   11.758000     27.281190
   11.773000     27.240620
   11.788000     27.184444
   11.802000     27.315519
   11.817000     27.291593
   11.832000     27.412265
   11.847000     27.331124
   11.862000     27.335284
   11.876000     27.439312
   11.891000     27.611998
   11.906000     27.622400
   11.921000     27.731628
   11.936000     27.845019
   11.950000     27.726428
   11.965000     27.694179
   11.980000     27.775321
   11.995000     28.000020
   12.010000     28.134215
   12.024000     28.318344
   12.039000     28.334988
   12.054000     28.649151
   12.069000     28.764621
   12.084000     28.979957
   12.098000     29.101670
   12.113000     28.948749
   12.128000     29.044455
   12.143000     28.991401
   12.158000     28.871769
   12.172000     28.997642
   12.187000     28.913381
   12.202000     28.901938
   12.217000     28.846803
   12.232000     28.819756
   12.246000     28.792708
   12.261000     28.732372
   12.276000     28.914421
   12.291000     28.792708
   12.306000     28.796869
   12.320000     28.944588
   12.335000     28.865527
   12.350000     28.840561
   12.365000     29.053817
   12.380000     29.240027
   12.394000     29.236905
   12.409000     29.251469
   12.424000     29.299322
   12.439000     29.506336
   12.454000     29.828821
   12.468000     29.853788
   12.483000     29.848587
   12.498000     30.096172
   12.513000     30.404093
   12.528000     30.681846
   12.543000     30.671444
   12.557000     30.460268
   12.572000     30.508121
   12.587000     30.571577
   12.602000     30.415537
   12.617000     30.426979
   12.631000     30.274059
   12.646000     30.206441
   12.661000     30.266777
   12.676000     30.345838
   12.691000     30.509161
   12.705000     30.585101
   12.720000     30.603826
   12.735000     30.799398
   12.750000     30.727618
   12.765000     30.671444
   12.779000     30.773391
   12.794000     30.948156
   12.809000     30.886780
   12.824000     31.066748
   12.839000     31.256078
   12.854000     31.386112
   12.868000     31.421481
   12.883000     31.252956
   12.898000     31.470374
   12.913000     31.859437
   12.928000     31.964504
   12.942000     32.095579
   12.957000     32.074773
   12.972000     31.981149
   12.987000     32.161116
   13.002000     32.096620
   13.017000     32.096620
   13.031000     32.306754
   13.046000     32.368131
   13.061000     32.513769
   13.076000     32.440950
   13.091000     32.460715
   13.105000     32.524172
   13.120000     32.807127
   13.135000     32.871624
   13.150000     32.771757
   13.165000     32.734307
   13.179000     32.782160
   13.194000     32.817529
   13.209000     32.959006
   13.224000     32.913235
   13.239000     33.051591
   13.254000     33.155618
   13.268000     33.154578
   13.283000     33.166021
   13.298000     33.212833
   13.313000     33.368875
   13.328000     33.374076
   13.343000     33.509312
   13.357000     33.631024
   13.372000     33.514513
   13.387000     33.605017
   13.402000     33.890052
   13.417000     33.931663
   13.431000     34.149080
   13.446000     34.338410
   13.461000     34.389384
   13.476000     34.411230
   13.491000     34.453880
   13.506000     34.363376
   13.520000     34.280155
   13.535000     34.597438
   13.550000     34.727473
   13.565000     34.549586
   13.580000     34.572472
   13.595000     34.533981
   13.609000     34.553747
   13.624000     34.641130
   13.639000     34.622405
   13.654000     34.867910
   13.669000     34.655694
   13.683000     34.790929
   13.698000     34.936568
   13.713000     34.873111
   13.728000     35.010427
   13.743000     34.918883
   13.758000     35.014589
   13.772000     34.996904
   13.787000     35.093649
   13.802000     35.178951
   13.817000     35.247610
   13.832000     35.422376
   13.847000     35.608585
   13.861000     35.502477
   13.876000     35.410933
   13.891000     35.430698
   13.906000     35.429658
   13.921000     35.428617
   13.936000     35.444221
   13.950000     35.449423
   13.965000     35.450463
   13.980000     35.388047
   13.995000     35.406772
   14.010000     35.408852
   14.025000     35.326670
   14.039000     35.435899
   14.054000     35.410933
   14.069000     35.303785
   14.084000     35.217442
   14.099000     35.313147
   14.114000     35.264254
   14.128000     35.319389
   14.143000     35.566974
   14.158000     35.383885
   14.173000     35.342274
   14.188000     35.354758
   14.203000     35.325630
   14.217000     35.201838
   14.232000     35.280898
   14.247000     35.443182
   14.262000     35.428617
   14.277000     35.361000
   14.292000     35.461906
   14.306000     35.259053
   14.321000     35.423416
   14.336000     35.340194
   14.351000     35.255932
   14.366000     35.598182
   14.381000     35.413013
   14.395000     35.258012
   14.410000     35.316268
   14.425000     35.121736
   14.440000     35.241368
   14.455000     35.327711
   14.470000     35.498316
   14.484000     35.452543
   14.499000     35.238247
   14.514000     35.204958
   14.529000     35.225764
   14.544000     35.279859
   14.559000     35.181032
   14.573000     35.167508
   14.588000     35.116535
   14.603000     34.933447
   14.618000     35.060360
   14.633000     35.082206
   14.648000     35.083247
   14.662000     34.917842
   14.677000     34.849184
   14.692000     34.928246
   14.707000     34.765963
   14.722000     34.754519
   14.737000     34.610962
   14.752000     34.533981
   14.766000     34.559988
   14.781000     34.502773
   14.796000     34.444518
   14.811000     34.546465
   14.826000     34.340491
   14.841000     34.417471
   14.855000     34.521499
   14.870000     34.369619
   14.885000     34.359215
   14.900000     34.358176
   14.915000     34.242705
   14.930000     34.040891
   14.945000     34.096026
   14.959000     34.024247
   14.974000     33.938945
   14.989000     33.843240
   15.004000     34.034650
   15.019000     33.870287
   15.034000     33.709045
   15.048000     33.824514
   15.063000     33.852602
   15.078000     33.747534
   15.093000     33.695521
   15.108000     33.734010
   15.123000     33.510352
   15.138000     33.206592
   15.152000     33.376156
   15.167000     33.337667
   15.182000     33.248203
   15.197000     33.311659
   15.212000     33.164981
   15.227000     33.110886
   15.242000     32.934040
   15.256000     32.900752
   15.271000     32.889308
   15.286000     32.872664
   15.301000     32.851859
   15.316000     32.789442
   15.331000     32.721824
   15.345000     32.593870
   15.360000     32.565783
   15.375000     32.649004
   15.390000     32.265143
   15.405000     32.145512
   15.420000     32.253700
   15.435000     32.206889
   15.449000     31.946819
   15.464000     31.832389
   15.479000     31.901048
   15.494000     31.797020
   15.509000     31.794940
   15.524000     31.645140
   15.539000     31.630576
   15.553000     31.558798
   15.568000     31.474535
   15.583000     31.569200
   15.598000     31.420441
   15.613000     31.413159
   15.628000     31.227991
   15.643000     31.143728
   15.657000     31.136446
   15.672000     31.056345
   15.687000     31.079231
   15.702000     30.779632
   15.717000     30.753625
   15.732000     30.836847
   15.747000     30.704733
   15.761000     30.641275
   15.776000     30.601745
   15.791000     30.563255
   15.806000     30.381207
   15.821000     30.282381
   15.836000     30.372885
   15.851000     30.293824
   15.866000     30.223086
   15.880000     30.075366
   15.895000     29.749761
   15.910000     29.788250
   15.925000     29.680062
   15.940000     29.740398
   15.955000     29.702948
   15.970000     29.666539
   15.984000     29.663418
   15.999000     29.722713
   16.014000     29.591639
   16.029000     29.615566
   16.044000     29.409591
   16.059000     29.308685
   16.074000     29.285799
   16.088000     29.272275
   16.103000     29.309725
   16.118000     29.111032
   16.133000     29.047576
   16.148000     28.991401
   16.163000     28.908179
   16.178000     28.937307
   16.193000     28.906099
   16.207000     28.803111
   16.222000     28.749017
   16.237000     28.726131
   16.252000     28.681400
   16.267000     28.478545
   16.282000     28.416130
   16.297000     28.362035
   16.312000     28.318344
   16.326000     28.305861
   16.341000     28.318344
   16.356000     28.213275
   16.371000     28.264249
   16.386000     28.121732
   16.401000     28.203914
   16.416000     28.043711
   16.430000     28.023946
   16.445000     28.006261
   16.460000     27.946966
   16.475000     27.858542
   16.490000     27.758676
   16.505000     27.644246
   16.520000     27.552701
   16.535000     27.388338
   16.549000     27.231257
   16.564000     27.194847
   16.579000     27.215653
   16.594000     27.136592
   16.609000     26.913974
   16.624000     26.804744
   16.639000     26.899409
   16.654000     26.879644
   16.668000     26.699677
   16.683000     26.711119
   16.698000     26.625817
   16.713000     26.591489
   16.728000     26.611254
   16.743000     26.573804
   16.758000     26.586287
   16.773000     26.489542
   16.788000     26.385514
   16.802000     26.311654
   16.817000     26.181620
   16.832000     26.163936
   16.847000     26.099438
   16.862000     26.065110
   16.877000     26.055747
   16.892000     26.012056
   16.907000     25.965243
   16.921000     25.905948
   16.936000     25.769672
   16.951000     25.716618
   16.966000     25.777994
   16.981000     25.675006
   16.996000     25.738464
   17.011000     25.682289
   17.026000     25.557456
   17.041000     25.533529
   17.055000     25.586583
   17.070000     25.436784
   17.085000     25.349401
   17.100000     25.282823
   17.115000     25.187118
   17.130000     25.260978
   17.145000     25.285945
   17.160000     25.124702
   17.175000     24.978023
   17.189000     24.990506
   17.204000     24.965540
   17.219000     25.001949
   17.234000     24.987386
   17.249000     24.914567
   17.264000     24.870874
   17.279000     24.730438
   17.294000     24.724196
   17.309000     24.814700
   17.323000     24.740840
   17.338000     24.616008
   17.353000     24.573356
   17.368000     24.497417
   17.383000     24.480772
   17.398000     24.407953
   17.413000     24.428759
   17.428000     24.470370
   17.443000     24.634732
   17.457000     24.568155
   17.472000     24.403792
   17.487000     24.223824
   17.502000     24.285201
   17.517000     24.375705
   17.532000     24.469329
   17.547000     24.401711
   17.562000     24.276878
   17.577000     24.213421
   17.591000     24.274797
   17.606000     24.129159
   17.621000     24.130200
   17.636000     24.040736
   17.651000     24.188455
   17.666000     24.330973
   17.681000     24.351778
   17.696000     24.364262
   17.711000     24.205100
   17.726000     24.148924
   17.740000     24.027212
   17.755000     23.884695
   17.770000     23.988723
   17.785000     24.079226
   17.800000     24.066742
   17.815000     23.993923
   17.830000     23.957514
   17.845000     24.005366
   17.860000     24.070904
   17.875000     24.062581
   17.889000     24.030333
   17.904000     23.880534
   17.919000     24.062581
   17.934000     24.029293
   17.949000     24.039696
   17.964000     24.058420
   17.979000     24.054259
   17.994000     24.029293
   18.009000     24.171811
   18.024000     24.041777
   18.038000     24.007447
   18.053000     24.120837
   18.068000     24.182213
   18.083000     24.107313
   18.098000     24.026172
   18.113000     24.117716
   18.128000     24.291442
   18.143000     24.061542
   18.158000     24.146844
   18.173000     24.044897
   18.188000     24.045938
   18.202000     24.193656
   18.217000     24.274797
   18.232000     24.165569
   18.247000     24.119796
   18.262000     24.134361
   18.277000     24.238388
   18.292000     24.364262
   18.307000     24.292482
   18.322000     24.498457
   18.337000     24.440201
   18.352000     24.277919
   18.366000     24.387147
   18.381000     24.323690
   18.396000     24.313288
   18.411000     24.336174
   18.426000     24.271677
   18.441000     24.361140
   18.456000     24.361140
   18.471000     24.350738
   18.486000     24.463087
   18.501000     24.445403
   18.516000     24.495335
   18.530000     24.492215
   18.545000     24.387147
   18.560000     24.371543
   18.575000     24.672182
   18.590000     24.634732
   18.605000     24.498457
   18.620000     24.520302
   18.635000     24.543189
   18.650000     24.555672
   18.665000     24.588960
   18.680000     24.602484
   18.695000     24.699229
   18.710000     24.602484
   18.724000     24.716914
   18.739000     24.781411
   18.754000     24.717955
   18.769000     24.771009
   18.784000     24.787653
   18.799000     24.655538
   18.814000     24.743961
   18.829000     24.883358
   18.844000     24.712753
   18.859000     24.759566
   18.874000     24.805337
   18.889000     24.806378
   18.903000     24.829264
   18.918000     24.920808
   18.933000     24.714834
   18.948000     24.798055
   18.963000     24.867754
   18.978000     24.936412
   18.993000     25.004030
   19.008000     24.954097
   19.023000     25.126783
   19.038000     25.083090
   19.053000     25.083090
   19.068000     25.101816
   19.083000     25.052923
   19.098000     25.085171
   19.112000     25.085171
   19.127000     25.119500
   19.142000     25.183998
   19.157000     25.078929
   19.172000     25.174635
   19.187000     25.165272
   19.202000     25.028997
   19.217000     24.999869
   19.232000     25.169433
   19.247000     25.139266
   19.262000     25.138225
   19.277000     25.165272
   19.292000     25.165272
   19.307000     25.255776
   19.321000     25.153829
   19.336000     25.032117
   19.351000     25.117420
   19.366000     25.139266
   19.381000     25.193359
   19.396000     25.166313
   19.411000     24.994667
   19.426000     25.146548
   19.441000     25.134064
   19.456000     25.041480
   19.471000     25.110138
   19.486000     25.138225
   19.501000     25.166313
   19.516000     25.223528
   19.531000     25.105977
   19.545000     25.099735
   19.560000     25.257857
   19.575000     25.148628
   19.590000     25.108057
   19.605000     25.082051
   19.620000     25.041480
   19.635000     25.161111
   19.650000     25.208964
   19.665000     25.148628
   19.680000     25.129903
   19.695000     25.129903
   19.710000     25.192320
   19.725000     25.150709
   19.740000     25.139266
   19.755000     25.112218
   19.770000     25.108057
   19.785000     25.065406
   19.799000     24.919767
   19.814000     24.921848
   19.829000     24.999869
   19.844000     24.900002
   19.859000     24.969701
   19.874000     24.932251
   19.889000     24.926010
   19.904000     25.007151
   19.919000     24.912486
   19.934000     24.940573
   19.949000     24.878157
   19.964000     24.798055
   19.979000     24.783492
   19.994000     24.761646
   20.009000     24.774129
   20.024000     24.653458
   20.039000     24.570236
   20.054000     24.690907
   20.068000     24.657619
   20.083000     24.658659
   20.098000     24.580639
   20.113000     24.474531
   20.128000     24.518222
   20.143000     24.566074
   20.158000     24.543189
   20.173000     24.532786
   20.188000     24.390268
   20.203000     24.514061
   20.218000     24.433959
   20.233000     24.315369
   20.248000     24.393389
   20.263000     24.387147
   20.278000     24.439161
   20.293000     24.338255
   20.308000     24.234227
   20.323000     24.151005
   20.338000     24.054259
   20.353000     24.006407
   20.368000     24.025132
   20.382000     23.980401
   20.397000     23.922145
   20.412000     23.806674
   20.427000     23.740096
   20.442000     23.698486
   20.457000     23.696405
   20.472000     23.751540
   20.487000     23.701607
   20.502000     23.548686
   20.517000     23.443619
   20.532000     23.515398
   20.547000     23.301101
   20.562000     23.185630
   20.577000     23.253249
   20.592000     23.232443
   20.607000     23.236604
   20.622000     23.172107
   20.637000     22.992140
   20.652000     22.925562
   20.667000     22.938045
   20.682000     22.832978
   20.697000     23.054556
   20.712000     22.948448
   20.727000     22.857945
   20.742000     22.622842
   20.757000     22.697742
   20.771000     22.591634
   20.786000     22.579151
   20.801000     22.553144
   20.816000     22.545862
   20.831000     22.470962
   20.846000     22.408546
   20.861000     22.366935
   20.876000     22.336767
   20.891000     22.294116
   20.906000     22.181766
   20.921000     22.074618
   20.936000     22.147437
   20.951000     22.164082
   20.966000     22.020524
   20.981000     22.002839
   20.996000     21.940422
   21.011000     21.832234
   21.026000     21.920657
   21.041000     21.853040
   21.056000     21.693878
   21.071000     21.677233
   21.086000     21.706361
   21.101000     21.496225
   21.116000     21.615857
   21.131000     21.695958
   21.146000     21.463977
   21.161000     21.398439
   21.176000     21.322500
   21.191000     21.272566
   21.206000     21.233036
   21.221000     21.276727
   21.236000     21.316258
   21.251000     21.172701
   21.266000     21.072834
   21.281000     21.059310
   21.296000     20.988572
   21.310000     20.952162
   21.325000     20.869981
   21.340000     20.899108
   21.355000     20.874142
   21.370000     20.880383
   21.385000     20.751389
   21.400000     20.769074
   21.415000     20.683771
   21.430000     20.631757
   21.445000     20.527731
   21.460000     20.506925
   21.475000     20.482999
   21.490000     20.456992
   21.505000     20.413300
   21.520000     20.323837
   21.535000     20.285346
   21.550000     20.120983
   21.565000     20.166755
   21.580000     20.144909
   21.595000     20.079372
   21.610000     19.997191
   21.625000     19.978465
   21.640000     19.984707
   21.655000     19.930613
   21.670000     19.869237
   21.685000     19.758968
   21.700000     19.707995
   21.715000     19.880679
   21.730000     19.726719
   21.745000     19.650779
   21.760000     19.597726
   21.775000     19.565476
   21.790000     19.511383
   21.805000     19.447925
   21.820000     19.309569
   21.835000     19.309569
   21.850000     19.367825
   21.865000     19.253394
   21.880000     19.319972
   21.895000     19.289804
   21.910000     19.205542
   21.925000     19.238831
   21.940000     19.083830
   21.955000     18.985004
   21.970000     19.056782
   21.985000     19.026615
   22.000000     18.950674
