# Supplementary material for: Changing the game of time resolved X-ray diffraction on the mechanochemistry playground by downsizing
Source: Nat Commun. 2021 Oct 21;12:6134. doi: 10.1038/s41467-021-26264-1 (PMC8531352; doi:10.1038/s41467-021-26264-1)
Supplement: Supplementary file 3 — Source Data. [file 41467_2021_26264_MOESM3_ESM.zip › PXRD_raw_data/reactionIIIa_cocrystal_FormI_normalized/000340.xy]

    3.140900     20.349838
    3.155600     20.482207
    3.170400     20.682401
    3.185100     21.047784
    3.199800     21.083885
    3.214500     21.018247
    3.229300     21.413166
    3.244000     21.365032
    3.258700     21.501777
    3.273500     21.622113
    3.288200     21.843093
    3.302900     21.808086
    3.317600     21.918576
    3.332400     22.333186
    3.347100     22.603395
    3.361800     22.845160
    3.376500     23.182099
    3.391300     23.450119
    3.406000     23.881140
    3.420700     23.970844
    3.435400     23.853791
    3.450200     23.671099
    3.464900     23.822065
    3.479600     23.769555
    3.494400     23.922711
    3.509100     23.924898
    3.523800     24.176509
    3.538500     24.431402
    3.553300     24.338415
    3.568000     24.690670
    3.582700     25.016669
    3.597400     25.119502
    3.612200     25.227804
    3.626900     25.436751
    3.641600     25.760562
    3.656400     25.969508
    3.671100     26.108441
    3.685800     26.259408
    3.700500     26.595254
    3.715300     26.695898
    3.730000     26.837019
    3.744700     26.993455
    3.759500     27.113790
    3.774200     27.578724
    3.788900     27.939730
    3.803600     27.929885
    3.818400     27.723126
    3.833100     27.957234
    3.847800     27.971455
    3.862600     28.150864
    3.877300     28.371844
    3.892000     28.952737
    3.906700     28.892569
    3.921500     29.141992
    3.936200     29.245918
    3.950900     29.547851
    3.965700     30.034662
    3.980400     30.070763
    3.995100     30.095925
    4.009800     30.486468
    4.024600     30.723858
    4.039300     30.715105
    4.054000     30.918583
    4.068800     31.545421
    4.083500     31.635126
    4.098200     31.600119
    4.113000     31.838603
    4.127700     32.236804
    4.142400     32.603280
    4.157100     32.782690
    4.171900     33.169951
    4.186600     33.569247
    4.201300     33.914938
    4.216100     34.207025
    4.230800     34.650079
    4.245500     34.880904
    4.260300     35.167522
    4.275000     35.343649
    4.289700     35.602918
    4.304500     36.103951
    4.319200     36.227569
    4.333900     36.324931
    4.348600     36.705629
    4.363400     36.858784
    4.378100     37.557823
    4.392800     37.569857
    4.407600     37.659562
    4.422300     37.933051
    4.437000     37.976810
    4.451800     38.011817
    4.466500     38.359696
    4.481200     38.661629
    4.496000     38.678039
    4.510700     39.053267
    4.525400     39.471159
    4.540200     39.728240
    4.554900     39.758871
    4.569600     40.220522
    4.584400     40.442596
    4.599100     40.499481
    4.613800     40.733588
    4.628600     41.304635
    4.643300     41.694085
    4.658000     41.731280
    4.672700     41.946790
    4.687500     42.296857
    4.702200     42.766166
    4.716900     42.582380
    4.731700     42.969642
    4.746400     43.049501
    4.761100     43.446609
    4.775900     44.298803
    4.790600     44.626991
    4.805300     44.881884
    4.820100     45.210072
    4.834800     45.645467
    4.849500     46.122434
    4.864300     46.364199
    4.879000     46.694575
    4.893700     47.232803
    4.908500     47.646320
    4.923200     47.820259
    4.938000     48.225024
    4.952700     48.726058
    4.967400     49.347427
    4.982200     49.740158
    4.996900     49.810171
    5.011600     50.211655
    5.026400     50.703937
    5.041100     51.227944
    5.055800     51.362501
    5.070600     51.946675
    5.085300     52.506782
    5.100000     52.651185
    5.114800     53.029695
    5.129500     53.968313
    5.144200     54.387299
    5.159000     55.076494
    5.173700     55.622379
    5.188400     55.916654
    5.203200     56.373930
    5.217900     56.768849
    5.232700     57.473360
    5.247400     58.410883
    5.262100     58.437138
    5.276900     58.558567
    5.291600     59.205098
    5.306300     59.725822
    5.321100     60.359225
    5.335800     60.777118
    5.350500     61.622748
    5.365300     61.717923
    5.380000     62.238648
    5.394800     62.764842
    5.409500     63.221023
    5.424200     63.860990
    5.439000     64.649735
    5.453700     65.058876
    5.468400     66.021560
    5.483200     66.145178
    5.497900     67.061916
    5.512600     67.601238
    5.527400     68.434835
    5.542100     69.012446
    5.556900     69.102150
    5.571600     69.685231
    5.586300     70.431312
    5.601100     70.763875
    5.615800     71.143479
    5.630600     71.907064
    5.645300     72.457325
    5.660000     72.572191
    5.674800     73.630050
    5.689500     74.605862
    5.704200     74.608050
    5.719000     74.772144
    5.733700     75.384762
    5.748500     76.196479
    5.763200     76.825506
    5.777900     77.304661
    5.792700     78.069338
    5.807400     78.586781
    5.822200     78.976230
    5.836900     79.522117
    5.851600     79.973922
    5.866400     80.785640
    5.881100     81.528439
    5.895900     82.110425
    5.910600     82.410170
    5.925300     83.420989
    5.940100     84.808129
    5.954800     86.101190
    5.969600     87.349398
    5.984300     88.791237
    5.999000     89.515439
    6.013800     89.880821
    6.028500     89.632492
    6.043300     88.827338
    6.058000     88.332868
    6.072700     87.566002
    6.087500     87.582412
    6.102200     87.628357
    6.117000     87.823083
    6.131700     87.894190
    6.146500     87.870122
    6.161200     88.048439
    6.175900     88.291297
    6.190700     88.938921
    6.205400     89.368848
    6.220200     89.299928
    6.234900     89.468398
    6.249600     90.033975
    6.264400     89.962868
    6.279100     90.222136
    6.293900     90.699103
    6.308600     90.828190
    6.323400     90.956183
    6.338100     91.398143
    6.352800     92.468035
    6.367600     94.684398
    6.382300     98.332753
    6.397100    103.682216
    6.411800    108.282316
    6.426600    108.871961
    6.441300    106.440088
    6.456000    101.425377
    6.470800     96.755263
    6.485500     94.523585
    6.500300     93.656076
    6.515000     92.970163
    6.529800     93.558713
    6.544500     95.219344
    6.559300     97.698257
    6.574000    100.613659
    6.588700    103.211813
    6.603500    103.555317
    6.618200    102.082847
    6.633000     98.995693
    6.647700     96.162337
    6.662500     93.566371
    6.677200     91.901364
    6.692000     90.766928
    6.706700     89.807526
    6.721500     89.305398
    6.736200     88.787955
    6.750900     88.735445
    6.765700     88.239882
    6.780400     87.788076
    6.795200     87.486143
    6.809900     87.465358
    6.824700     87.270633
    6.839400     87.445667
    6.854200     87.040901
    6.868900     86.431566
    6.883700     86.136196
    6.898400     86.286069
    6.913200     86.139479
    6.927900     85.652666
    6.942700     85.114439
    6.957400     84.916431
    6.972200     84.801566
    6.986900     84.458062
    7.001600     83.874982
    7.016400     83.703231
    7.031100     83.643063
    7.045900     83.261271
    7.060600     83.125620
    7.075400     82.912298
    7.090100     82.262486
    7.104900     82.104955
    7.119600     81.943049
    7.134400     81.561258
    7.149100     81.629083
    7.163900     81.265888
    7.178600     80.663116
    7.193400     80.244130
    7.208100     80.338210
    7.222900     80.061439
    7.237600     79.810922
    7.252400     79.324109
    7.267100     79.180801
    7.281900     79.135949
    7.296600     78.591157
    7.311400     78.673204
    7.326100     78.337358
    7.340900     78.196237
    7.355600     77.484070
    7.370400     77.348418
    7.385100     77.438124
    7.399900     77.119781
    7.414600     76.937090
    7.429400     76.661412
    7.444100     76.678915
    7.458900     76.348539
    7.473600     76.508258
    7.488400     76.616560
    7.503200     76.511539
    7.517900     76.271963
    7.532700     75.914237
    7.547400     75.141902
    7.562200     74.547882
    7.576900     74.570856
    7.591700     74.198909
    7.606400     73.753667
    7.621200     73.142143
    7.635900     72.477016
    7.650700     72.146640
    7.665400     71.579969
    7.680200     71.055962
    7.694900     70.429124
    7.709700     70.297849
    7.724400     69.897459
    7.739200     69.532077
    7.754000     69.148097
    7.768700     68.557359
    7.783500     68.495003
    7.798200     68.433742
    7.813000     67.751111
    7.827700     67.425111
    7.842500     67.143962
    7.857200     66.739198
    7.872000     66.376003
    7.886700     65.812614
    7.901500     65.612419
    7.916300     65.166083
    7.931000     64.782104
    7.945800     65.040278
    7.960500     64.712090
    7.975300     64.464856
    7.990000     64.025084
    8.004800     63.835829
    8.019600     63.515298
    8.034300     63.151010
    8.049100     62.962849
    8.063800     62.671856
    8.078600     62.658728
    8.093300     62.662010
    8.108100     62.490258
    8.122900     62.354608
    8.137600     62.269279
    8.152400     62.505574
    8.167100     62.208017
    8.181900     61.705889
    8.196600     61.225641
    8.211400     60.818688
    8.226200     60.127306
    8.240900     59.654715
    8.255700     59.527816
    8.270400     59.604393
    8.285200     59.409668
    8.300000     59.341842
    8.314700     58.972084
    8.329500     58.515903
    8.344200     57.869373
    8.359000     57.239252
    8.373800     57.075158
    8.388500     56.967950
    8.403300     56.534742
    8.418000     56.105909
    8.432800     56.178111
    8.447600     56.109192
    8.462300     55.417809
    8.477100     55.294191
    8.491800     55.179326
    8.506600     54.914588
    8.521400     54.704547
    8.536100     54.811756
    8.550900     54.668447
    8.565600     54.203514
    8.580400     53.828286
    8.595200     54.047077
    8.609900     53.868762
    8.624700     53.330534
    8.639500     52.973903
    8.654200     52.834970
    8.669000     52.386447
    8.683700     52.015594
    8.698500     51.904011
    8.713300     51.854782
    8.728000     51.936830
    8.742800     51.769454
    8.757600     51.257480
    8.772300     51.163400
    8.787100     50.795829
    8.801800     50.404192
    8.816600     49.782823
    8.831400     49.490735
    8.846100     49.093628
    8.860900     48.662608
    8.875700     48.425219
    8.890400     48.615567
    8.905200     48.299414
    8.920000     47.923091
    8.934700     47.482225
    8.949500     47.173729
    8.964300     47.333447
    8.979000     47.244836
    8.993800     47.143098
    9.008600     46.834601
    9.023300     46.584085
    9.038100     46.176037
    9.052900     45.956152
    9.067600     45.880669
    9.082400     45.935367
    9.097200     45.676098
    9.111900     45.313998
    9.126700     45.214447
    9.141500     45.165219
    9.156200     44.998938
    9.171000     44.587609
    9.185800     44.403823
    9.200500     44.209098
    9.215300     43.888568
    9.230100     43.810897
    9.244800     43.780266
    9.259600     43.769326
    9.274400     43.382065
    9.289100     42.978393
    9.303900     43.018870
    9.318700     42.573629
    9.333400     42.430320
    9.348200     42.488300
    9.363000     42.237783
    9.377800     41.865837
    9.392500     41.723622
    9.407300     41.655796
    9.422100     41.466541
    9.436800     41.318857
    9.451600     41.044273
    9.466400     41.050837
    9.481200     40.840797
    9.495900     40.634039
    9.510700     40.243495
    9.525500     40.126441
    9.540200     40.242401
    9.555000     40.057521
    9.569800     39.496320
    9.584600     39.214078
    9.599300     39.193293
    9.614100     39.389112
    9.628900     39.075145
    9.643600     38.848696
    9.658400     38.730548
    9.673200     38.488783
    9.688000     38.376105
    9.702700     37.999783
    9.717500     37.873978
    9.732300     37.768957
    9.747100     37.806153
    9.761800     37.582984
    9.776600     37.289804
    9.791400     37.134461
    9.806200     36.878475
    9.820900     36.636710
    9.835700     36.679374
    9.850500     36.737354
    9.865300     36.521843
    9.880000     36.436515
    9.894800     36.373065
    9.909600     36.030656
    9.924400     35.805301
    9.939100     35.764824
    9.953900     35.531810
    9.968700     35.393971
    9.983500     35.269260
    9.998200     35.032965
   10.013000     34.744160
   10.028000     34.573501
   10.043000     34.632575
   10.057000     34.407219
   10.072000     34.406126
   10.087000     34.386435
   10.102000     34.096535
   10.116000     33.833985
   10.131000     33.628320
   10.146000     33.498139
   10.161000     33.511267
   10.176000     33.418280
   10.190000     33.180891
   10.205000     32.962099
   10.220000     33.088998
   10.235000     33.064931
   10.249000     32.869113
   10.264000     32.694079
   10.279000     32.709394
   10.294000     32.642662
   10.309000     32.586871
   10.323000     32.529985
   10.338000     32.612032
   10.353000     32.805663
   10.368000     32.875676
   10.382000     32.571556
   10.397000     32.570461
   10.412000     32.428247
   10.427000     32.276186
   10.442000     32.120844
   10.456000     31.794844
   10.471000     31.705140
   10.486000     31.363824
   10.501000     31.182227
   10.516000     31.376952
   10.530000     31.329911
   10.545000     31.240206
   10.560000     31.241301
   10.575000     31.366012
   10.589000     31.216140
   10.604000     31.174569
   10.619000     31.496193
   10.634000     31.158160
   10.649000     30.995159
   10.663000     31.021415
   10.678000     31.030166
   10.693000     30.733703
   10.708000     30.321281
   10.722000     30.336596
   10.737000     30.242515
   10.752000     30.144059
   10.767000     29.812589
   10.782000     29.890261
   10.796000     29.792897
   10.811000     29.570824
   10.826000     29.587233
   10.841000     29.590516
   10.856000     29.458146
   10.870000     29.511750
   10.885000     29.256858
   10.900000     29.148556
   10.915000     28.943985
   10.930000     28.953830
   10.944000     28.843341
   10.959000     28.841153
   10.974000     28.766763
   10.989000     28.806146
   11.003000     28.870690
   11.018000     28.775515
   11.033000     28.636582
   11.048000     28.891475
   11.063000     28.788643
   11.077000     28.806146
   11.092000     29.108079
   11.107000     29.225133
   11.122000     29.422045
   11.137000     29.613488
   11.151000     29.899012
   11.166000     30.147341
   11.181000     30.427395
   11.196000     30.728233
   11.211000     30.980938
   11.225000     30.844193
   11.240000     30.598052
   11.255000     30.217354
   11.270000     29.686783
   11.284000     29.544569
   11.299000     29.019468
   11.314000     28.623455
   11.329000     28.572039
   11.344000     28.497649
   11.358000     28.483428
   11.373000     28.341213
   11.388000     28.378408
   11.403000     28.533750
   11.418000     28.524998
   11.432000     28.500931
   11.447000     28.532656
   11.462000     28.888193
   11.477000     29.140898
   11.492000     29.406729
   11.506000     29.717414
   11.521000     30.052166
   11.536000     30.395669
   11.551000     30.697602
   11.566000     30.732609
   11.580000     30.791683
   11.595000     30.985314
   11.610000     31.207388
   11.625000     31.276307
   11.640000     31.413052
   11.654000     31.607777
   11.669000     31.416334
   11.684000     31.050951
   11.699000     30.672441
   11.714000     30.127649
   11.728000     29.536911
   11.743000     29.051194
   11.758000     28.610328
   11.773000     28.383877
   11.788000     28.219783
   11.802000     28.160710
   11.817000     28.102730
   11.832000     28.239475
   11.847000     28.065536
   11.862000     27.965985
   11.876000     28.313864
   11.891000     28.397005
   11.906000     28.403569
   11.921000     28.550159
   11.936000     28.718630
   11.950000     28.850998
   11.965000     28.931952
   11.980000     29.065415
   11.995000     29.023844
   12.010000     29.031501
   12.024000     29.152931
   12.039000     29.049005
   12.054000     29.064320
   12.069000     29.109173
   12.084000     29.097139
   12.098000     29.108079
   12.113000     29.179187
   12.128000     29.257952
   12.143000     29.327965
   12.158000     29.146368
   12.172000     29.135428
   12.187000     29.192314
   12.202000     29.115737
   12.217000     29.172622
   12.232000     29.288582
   12.246000     29.302804
   12.261000     29.369535
   12.276000     29.339998
   12.291000     29.382663
   12.306000     29.546757
   12.320000     29.566448
   12.335000     29.385945
   12.350000     29.558790
   12.365000     29.672562
   12.380000     29.744763
   12.394000     29.876038
   12.409000     30.045602
   12.424000     30.197663
   12.439000     30.400045
   12.454000     30.774180
   12.468000     31.002817
   12.483000     31.172381
   12.498000     31.597931
   12.513000     31.847354
   12.528000     31.842978
   12.543000     31.896583
   12.557000     31.858294
   12.572000     31.974254
   12.587000     31.827663
   12.602000     31.984099
   12.617000     31.973159
   12.631000     31.944716
   12.646000     31.991757
   12.661000     32.186482
   12.676000     32.254307
   12.691000     32.009260
   12.705000     32.058488
   12.720000     32.015824
   12.735000     32.165697
   12.750000     32.113187
   12.765000     32.455596
   12.779000     32.853797
   12.794000     33.322012
   12.809000     33.954320
   12.824000     34.995770
   12.839000     36.708911
   12.854000     38.719608
   12.868000     40.739058
   12.883000     42.907287
   12.898000     44.468367
   12.913000     45.258206
   12.928000     44.919078
   12.942000     44.269266
   12.957000     43.016682
   12.972000     41.322139
   12.987000     39.663696
   13.002000     38.097145
   13.017000     36.997716
   13.031000     36.212253
   13.046000     35.505556
   13.061000     35.354588
   13.076000     35.147830
   13.091000     34.559280
   13.105000     34.339394
   13.120000     34.359085
   13.135000     34.354709
   13.150000     34.458636
   13.165000     34.337206
   13.179000     34.549435
   13.194000     34.923568
   13.209000     35.472737
   13.224000     36.509810
   13.239000     37.904609
   13.254000     39.495226
   13.268000     41.109911
   13.283000     42.541904
   13.298000     43.472863
   13.313000     43.546159
   13.328000     43.071380
   13.343000     42.353743
   13.357000     41.102253
   13.372000     39.696515
   13.387000     38.180286
   13.402000     37.062260
   13.417000     36.251635
   13.431000     35.830462
   13.446000     35.453045
   13.461000     35.144549
   13.476000     35.174085
   13.491000     35.175180
   13.506000     35.014367
   13.520000     35.011086
   13.535000     34.968421
   13.550000     35.077817
   13.565000     35.054843
   13.580000     35.046092
   13.595000     35.176273
   13.609000     35.163145
   13.624000     35.315206
   13.639000     35.418038
   13.654000     35.342555
   13.669000     35.304266
   13.683000     35.320676
   13.698000     35.400535
   13.713000     35.688246
   13.728000     35.971582
   13.743000     36.223193
   13.758000     36.461676
   13.772000     36.589669
   13.787000     36.661871
   13.802000     36.764703
   13.817000     36.696877
   13.832000     36.547005
   13.847000     36.509810
   13.861000     36.644368
   13.876000     36.497777
   13.891000     36.169589
   13.906000     36.013152
   13.921000     35.933294
   13.936000     35.772482
   13.950000     36.019716
   13.965000     35.901568
   13.980000     35.889535
   13.995000     35.835931
   14.010000     35.748414
   14.025000     35.762635
   14.039000     35.748414
   14.054000     35.877502
   14.069000     35.839213
   14.084000     35.841401
   14.099000     35.959548
   14.114000     35.830462
   14.128000     35.867656
   14.143000     35.782327
   14.158000     35.769200
   14.173000     35.819522
   14.188000     35.850153
   14.203000     35.911414
   14.217000     35.810770
   14.232000     35.753884
   14.247000     35.916884
   14.262000     35.684964
   14.277000     35.742944
   14.292000     35.687152
   14.306000     35.781233
   14.321000     35.914696
   14.336000     36.017528
   14.351000     36.182716
   14.366000     36.293206
   14.381000     36.363219
   14.395000     36.585293
   14.410000     36.778924
   14.425000     36.774548
   14.440000     36.688125
   14.455000     36.658589
   14.470000     36.692502
   14.484000     36.506528
   14.499000     36.459488
   14.514000     36.062381
   14.529000     35.654333
   14.544000     35.622609
   14.559000     35.528528
   14.573000     35.469455
   14.588000     35.293327
   14.603000     35.364435
   14.618000     35.454139
   14.633000     35.328334
   14.648000     35.352401
   14.662000     35.262696
   14.677000     35.321770
   14.692000     35.151112
   14.707000     35.017649
   14.722000     34.946541
   14.737000     34.857931
   14.752000     34.768226
   14.766000     35.029682
   14.781000     35.046092
   14.796000     34.839334
   14.811000     34.881998
   14.826000     34.790105
   14.841000     34.676334
   14.855000     34.636951
   14.870000     34.678522
   14.885000     34.785730
   14.900000     34.647891
   14.915000     34.526461
   14.930000     34.355804
   14.945000     34.362367
   14.959000     34.463011
   14.974000     34.309857
   14.989000     34.226716
   15.004000     34.345958
   15.019000     34.247502
   15.034000     34.155609
   15.048000     34.056059
   15.063000     33.964166
   15.078000     34.022146
   15.093000     33.930254
   15.108000     33.954320
   15.123000     33.859146
   15.138000     33.778193
   15.152000     33.715837
   15.167000     33.705992
   15.182000     33.635978
   15.197000     33.603159
   15.212000     33.614099
   15.227000     33.595501
   15.242000     33.487199
   15.256000     33.355924
   15.271000     33.297944
   15.286000     33.348267
   15.301000     33.315448
   15.316000     33.306696
   15.331000     33.172139
   15.345000     33.034300
   15.360000     32.978508
   15.375000     32.894274
   15.390000     32.927093
   15.405000     32.837387
   15.420000     32.684233
   15.435000     32.539830
   15.449000     32.571556
   15.464000     32.412932
   15.479000     32.260871
   15.494000     32.230240
   15.509000     32.327603
   15.524000     32.265246
   15.539000     32.061770
   15.553000     32.019106
   15.568000     32.001602
   15.583000     31.775153
   15.598000     31.736864
   15.613000     31.721549
   15.628000     31.483066
   15.643000     31.559642
   15.657000     31.599026
   15.672000     31.440401
   15.687000     31.422897
   15.702000     31.472126
   15.717000     31.621998
   15.732000     31.426179
   15.747000     31.334287
   15.761000     31.100180
   15.776000     31.300374
   15.791000     31.416334
   15.806000     31.313502
   15.821000     31.195354
   15.836000     30.898891
   15.851000     30.781837
   15.866000     30.773085
   15.880000     30.529132
   15.895000     30.464589
   15.910000     30.462401
   15.925000     30.163750
   15.940000     30.133119
   15.955000     29.983247
   15.970000     29.874945
   15.984000     29.915422
   15.999000     30.037945
   16.014000     29.799462
   16.029000     29.762266
   16.044000     29.613488
   16.059000     29.420952
   16.074000     29.516126
   16.088000     29.529254
   16.103000     29.610207
   16.118000     29.502998
   16.133000     29.320307
   16.148000     29.320307
   16.163000     29.151838
   16.178000     29.057757
   16.193000     29.152931
   16.207000     29.031501
   16.222000     28.946173
   16.237000     28.984461
   16.252000     28.772233
   16.267000     28.741602
   16.282000     28.800676
   16.297000     28.651898
   16.312000     28.825837
   16.326000     28.672683
   16.341000     28.545784
   16.356000     28.605951
   16.371000     28.650803
   16.386000     28.495461
   16.401000     28.425448
   16.416000     28.227441
   16.430000     28.290891
   16.445000     28.137737
   16.460000     28.019589
   16.475000     28.114763
   16.490000     28.156334
   16.505000     28.142112
   16.520000     28.000992
   16.535000     27.963797
   16.549000     28.092885
   16.564000     28.088509
   16.579000     28.185871
   16.594000     28.382784
   16.609000     28.218690
   16.624000     28.102730
   16.639000     27.856590
   16.654000     27.965985
   16.668000     27.835804
   16.683000     27.590757
   16.698000     27.444166
   16.713000     27.366495
   16.728000     27.361025
   16.743000     27.130200
   16.758000     26.942038
   16.773000     26.870932
   16.788000     26.727623
   16.802000     26.676207
   16.817000     26.715589
   16.832000     26.491327
   16.847000     26.286756
   16.862000     26.416938
   16.877000     26.332703
   16.892000     26.374274
   16.907000     26.222213
   16.921000     26.269253
   16.936000     26.077810
   16.951000     26.078905
   16.966000     26.065777
   16.981000     25.801039
   16.996000     25.868864
   17.011000     26.057026
   17.026000     25.941066
   17.041000     25.825106
   17.055000     25.603032
   17.070000     25.701489
   17.085000     25.635851
   17.100000     25.620536
   17.115000     25.624911
   17.130000     25.639132
   17.145000     25.604126
   17.160000     25.488166
   17.175000     25.382052
   17.189000     25.432375
   17.204000     25.506764
   17.219000     25.460817
   17.234000     25.449878
   17.249000     25.443314
   17.264000     25.329542
   17.279000     25.191703
   17.294000     25.246401
   17.309000     25.201549
   17.323000     25.216864
   17.338000     25.354703
   17.353000     25.329542
   17.368000     25.199361
   17.383000     25.123878
   17.398000     25.166542
   17.413000     25.057146
   17.428000     25.097622
   17.443000     25.051677
   17.457000     25.022139
   17.472000     24.974005
   17.487000     25.120596
   17.502000     24.968536
   17.517000     24.891958
   17.532000     24.951033
   17.547000     25.050583
   17.562000     24.913837
   17.577000     24.928059
   17.591000     24.923683
   17.606000     25.056053
   17.621000     24.858045
   17.636000     24.863515
   17.651000     24.914932
   17.666000     24.707079
   17.681000     24.829603
   17.696000     24.672072
   17.711000     24.594401
   17.726000     24.606435
   17.740000     24.551737
   17.755000     24.537516
   17.770000     24.576898
   17.785000     24.586744
   17.800000     24.553925
   17.815000     24.386550
   17.830000     24.430307
   17.845000     24.470784
   17.860000     24.402958
   17.875000     24.472972
   17.889000     24.318723
   17.904000     24.292469
   17.919000     24.354824
   17.934000     24.364670
   17.949000     24.414992
   17.964000     24.480629
   17.979000     24.448905
   17.994000     24.547361
   18.009000     24.609717
   18.024000     24.633784
   18.038000     24.631596
   18.053000     24.641441
   18.068000     24.627220
   18.083000     24.635972
   18.098000     24.592214
   18.113000     24.725677
   18.128000     24.858045
   18.143000     24.863515
   18.158000     24.863515
   18.173000     24.948844
   18.188000     24.920402
   18.202000     24.984945
   18.217000     25.158885
   18.232000     25.274844
   18.247000     25.343764
   18.262000     25.415965
   18.277000     25.522079
   18.292000     25.542865
   18.307000     25.545053
   18.322000     25.424717
   18.337000     25.452066
   18.352000     25.550522
   18.366000     25.412683
   18.381000     25.302193
   18.396000     25.246401
   18.411000     25.245308
   18.426000     25.158885
   18.441000     24.983851
   18.456000     24.934623
   18.471000     25.045113
   18.486000     24.970724
   18.501000     24.865703
   18.516000     24.919307
   18.530000     24.922589
   18.545000     25.094341
   18.560000     25.068086
   18.575000     25.044019
   18.590000     25.121690
   18.605000     25.061522
   18.620000     25.051677
   18.635000     25.124971
   18.650000     25.147945
   18.665000     25.172012
   18.680000     25.103092
   18.695000     25.072461
   18.710000     25.124971
   18.724000     25.071368
   18.739000     25.126066
   18.754000     25.054958
   18.769000     25.157790
   18.784000     25.126066
   18.799000     25.188421
   18.814000     25.076838
   18.829000     25.138099
   18.844000     25.263904
   18.859000     25.351422
   18.874000     25.296723
   18.889000     25.215770
   18.903000     25.222334
   18.918000     25.194986
   18.933000     25.261717
   18.948000     25.516609
   18.963000     25.476133
   18.978000     25.387522
   18.993000     25.467382
   19.008000     25.330636
   19.023000     25.361267
   19.038000     25.313133
   19.053000     25.422528
   19.068000     25.363455
   19.083000     25.431281
   19.098000     25.420341
   19.112000     25.391898
   19.127000     25.426905
   19.142000     25.379864
   19.157000     25.445502
   19.172000     25.376583
   19.187000     25.471757
   19.202000     25.432375
   19.217000     25.454254
   19.232000     25.493636
   19.247000     25.543958
   19.262000     25.611784
   19.277000     25.632569
   19.292000     25.760562
   19.307000     25.696019
   19.321000     25.570214
   19.336000     25.595375
   19.351000     25.653355
   19.366000     25.670858
   19.381000     25.668670
   19.396000     25.500200
   19.411000     25.718992
   19.426000     25.635851
   19.441000     25.477227
   19.456000     25.569119
   19.471000     25.644602
   19.486000     25.610690
   19.501000     25.698207
   19.516000     25.741965
   19.531000     25.642415
   19.545000     25.593187
   19.560000     25.548335
   19.575000     25.435656
   19.590000     25.383146
   19.605000     25.400650
   19.620000     25.523173
   19.635000     25.612878
   19.650000     25.496918
   19.665000     25.388616
   19.680000     25.307663
   19.695000     25.375488
   19.710000     25.394086
   19.725000     25.368925
   19.740000     25.415965
   19.755000     25.530830
   19.770000     25.476133
   19.785000     25.281408
   19.799000     25.264999
   19.814000     25.293442
   19.829000     25.383146
   19.844000     25.319696
   19.859000     25.385334
   19.874000     25.350327
   19.889000     25.417059
   19.904000     25.350327
   19.919000     25.374395
   19.934000     25.375488
   19.949000     25.280314
   19.964000     25.205924
   19.979000     25.283596
   19.994000     25.147945
   20.009000     25.117315
   20.024000     25.072461
   20.039000     24.998073
   20.054000     24.917120
   20.068000     24.765059
   20.083000     24.968536
   20.098000     25.075744
   20.113000     24.984945
   20.128000     24.873361
   20.143000     24.863515
   20.158000     24.828509
   20.173000     24.958689
   20.188000     24.928059
   20.203000     24.734428
   20.218000     24.777093
   20.233000     24.853670
   20.248000     24.784750
   20.263000     24.862422
   20.278000     24.839449
   20.293000     24.648006
   20.308000     24.669885
   20.323000     24.665509
   20.338000     24.536421
   20.353000     24.520013
   20.368000     24.594401
   20.382000     24.456563
   20.397000     24.272778
   20.412000     24.047421
   20.427000     24.046327
   20.442000     24.095556
   20.457000     24.131657
   20.472000     23.913958
   20.487000     24.023355
   20.502000     23.858166
   20.517000     23.745489
   20.532000     23.857073
   20.547000     23.871294
   20.562000     23.785965
   20.577000     23.765180
   20.592000     23.697354
   20.607000     23.788153
   20.622000     23.738924
   20.637000     23.744394
   20.652000     23.781590
   20.667000     23.892080
   20.682000     23.799093
   20.697000     23.773932
   20.712000     23.749864
   20.727000     23.667818
   20.742000     23.683133
   20.757000     23.578113
   20.771000     23.443556
   20.786000     23.327596
   20.801000     23.443556
   20.816000     23.193039
   20.831000     23.116461
   20.846000     23.109898
   20.861000     22.975341
   20.876000     23.016912
   20.891000     22.951274
   20.906000     22.884542
   20.921000     22.873603
   20.936000     22.803590
   20.951000     22.689818
   20.966000     22.543227
   20.981000     22.640589
   20.996000     22.711697
   21.011000     22.618710
   21.026000     22.385696
   21.041000     22.267549
   21.056000     22.363817
   21.071000     22.230354
   21.086000     22.210663
   21.101000     22.250046
   21.116000     22.115489
   21.131000     21.913106
   21.146000     22.076106
   21.161000     22.006093
   21.176000     21.909824
   21.191000     21.790583
   21.206000     21.788394
   21.221000     21.793864
   21.236000     21.635240
   21.251000     21.559757
   21.266000     21.567415
   21.281000     21.548817
   21.296000     21.513811
   21.310000     21.462395
   21.325000     21.394570
   21.340000     21.407696
   21.355000     21.482086
   21.370000     21.397851
   21.385000     21.413166
   21.400000     21.463488
   21.415000     21.451455
   21.430000     21.361751
   21.445000     21.276422
   21.460000     21.317992
   21.475000     21.188905
   21.490000     21.086073
   21.505000     20.960267
   21.520000     20.835556
   21.535000     20.900100
   21.550000     20.902287
   21.565000     20.813677
   21.580000     20.673650
   21.595000     20.589415
   21.610000     20.554408
   21.625000     20.525965
   21.640000     20.559878
   21.655000     20.541281
   21.670000     20.290764
   21.685000     20.154019
   21.700000     20.283107
   21.715000     20.114637
   21.730000     20.141986
   21.745000     20.176992
   21.760000     20.145267
   21.775000     20.069784
   21.790000     20.005241
   21.805000     19.887093
   21.820000     19.856462
   21.835000     19.892563
   21.850000     19.863025
   21.865000     19.771133
   21.880000     19.762381
   21.895000     19.718623
   21.910000     19.670489
   21.925000     19.739408
   21.940000     19.622355
   21.955000     19.558905
   21.970000     19.437475
   21.985000     19.366368
   22.000000     19.322610
