# Supplementary material for: Changing the game of time resolved X-ray diffraction on the mechanochemistry playground by downsizing
Source: Nat Commun. 2021 Oct 21;12:6134. doi: 10.1038/s41467-021-26264-1 (PMC8531352; doi:10.1038/s41467-021-26264-1)
Supplement: Supplementary file 3 — Source Data. [file 41467_2021_26264_MOESM3_ESM.zip › PXRD_raw_data/reactionIIIa_cocrystal_FormI_normalized/000200.xy]

    3.140900     20.386562
    3.155600     20.400522
    3.170400     20.569131
    3.185100     20.974005
    3.199800     21.111469
    3.214500     21.251081
    3.229300     21.305853
    3.244000     21.175905
    3.258700     21.313370
    3.273500     21.832081
    3.288200     21.763350
    3.302900     21.835303
    3.317600     21.997468
    3.332400     22.152116
    3.347100     22.667606
    3.361800     23.064962
    3.376500     23.429028
    3.391300     23.862898
    3.406000     23.903708
    3.420700     24.206558
    3.435400     24.060502
    3.450200     23.816719
    3.464900     23.591192
    3.479600     23.703956
    3.494400     23.749061
    3.509100     23.918743
    3.523800     24.278512
    3.538500     24.291399
    3.553300     24.263477
    3.568000     24.555588
    3.582700     24.700570
    3.597400     24.817629
    3.612200     25.175250
    3.626900     25.588716
    3.641600     25.604826
    3.656400     25.630599
    3.671100     25.714367
    3.685800     26.308255
    3.700500     26.460754
    3.715300     26.934361
    3.730000     27.454146
    3.744700     27.438037
    3.759500     27.441259
    3.774200     27.729074
    3.788900     27.865465
    3.803600     28.025481
    3.818400     27.998632
    3.833100     28.310074
    3.847800     28.482979
    3.862600     28.442169
    3.877300     28.592520
    3.892000     28.690248
    3.906700     29.264805
    3.921500     29.388308
    3.936200     29.213256
    3.950900     29.591282
    3.965700     29.927425
    3.980400     29.693307
    3.995100     29.678272
    4.009800     30.307599
    4.024600     30.752209
    4.039300     31.018545
    4.054000     31.032507
    4.068800     31.130236
    4.083500     31.535110
    4.098200     31.866956
    4.113000     31.886288
    4.127700     32.344859
    4.142400     32.611195
    4.157100     33.237301
    4.171900     33.298516
    4.186600     33.412353
    4.201300     33.593849
    4.216100     33.978318
    4.230800     34.477700
    4.245500     34.719335
    4.260300     34.613016
    4.275000     34.854651
    4.289700     35.338998
    4.304500     35.812604
    4.319200     35.879188
    4.333900     36.017727
    4.348600     36.505294
    4.363400     36.796331
    4.378100     37.051929
    4.392800     37.236646
    4.407600     37.339744
    4.422300     37.759653
    4.437000     37.984106
    4.451800     37.862752
    4.466500     38.019546
    4.481200     38.340654
    4.496000     38.704718
    4.510700     38.971055
    4.525400     39.384521
    4.540200     39.484397
    4.554900     39.755030
    4.569600     40.019218
    4.584400     40.371470
    4.599100     40.394023
    4.613800     40.787084
    4.628600     41.361640
    4.643300     41.805177
    4.658000     41.740741
    4.672700     41.801955
    4.687500     42.232604
    4.702200     42.710507
    4.716900     42.801791
    4.731700     43.243180
    4.746400     43.605096
    4.761100     43.881099
    4.775900     44.094813
    4.790600     44.293491
    4.805300     45.258961
    4.820100     45.511336
    4.834800     45.585438
    4.849500     45.949503
    4.864300     46.278128
    4.879000     46.346860
    4.893700     47.167349
    4.908500     47.770901
    4.923200     48.148928
    4.938000     48.606425
    4.952700     48.816917
    4.967400     49.135876
    4.982200     49.414026
    4.996900     49.895150
    5.011600     50.310764
    5.026400     50.574954
    5.041100     51.012046
    5.055800     51.251534
    5.070600     51.946372
    5.085300     52.533816
    5.100000     52.989165
    5.114800     53.096559
    5.129500     53.665746
    5.144200     54.318700
    5.159000     54.741832
    5.173700     55.003873
    5.188400     55.675084
    5.203200     56.436505
    5.217900     56.807015
    5.232700     57.381571
    5.247400     57.790742
    5.262100     58.297640
    5.276900     59.128868
    5.291600     59.456418
    5.306300     59.525151
    5.321100     60.178105
    5.335800     60.553983
    5.350500     61.275670
    5.365300     61.811565
    5.380000     62.464519
    5.394800     62.741594
    5.409500     63.526643
    5.424200     64.045356
    5.439000     64.771337
    5.453700     65.039821
    5.468400     65.782987
    5.483200     66.154569
    5.497900     66.448828
    5.512600     67.253207
    5.527400     68.137058
    5.542100     68.242304
    5.556900     68.814713
    5.571600     69.489145
    5.586300     69.662050
    5.601100     70.592080
    5.615800     71.326653
    5.630600     71.542515
    5.645300     72.134255
    5.660000     72.818353
    5.674800     73.830003
    5.689500     74.453960
    5.704200     74.922197
    5.719000     75.146650
    5.733700     75.696506
    5.748500     76.385975
    5.763200     76.748966
    5.777900     77.433064
    5.792700     77.881970
    5.807400     78.599360
    5.822200     78.926911
    5.836900     79.707664
    5.851600     80.533522
    5.866400     80.739718
    5.881100     81.030756
    5.895900     81.741703
    5.910600     82.417209
    5.925300     82.993914
    5.940100     83.827290
    5.954800     84.464134
    5.969600     85.691645
    5.984300     87.644064
    5.999000     88.528989
    6.013800     89.316185
    6.028500     89.540639
    6.043300     89.710321
    6.058000     89.133616
    6.072700     88.623496
    6.087500     88.133780
    6.102200     88.455961
    6.117000     88.285205
    6.131700     87.994168
    6.146500     88.251914
    6.161200     88.186403
    6.175900     88.734111
    6.190700     88.862983
    6.205400     89.230271
    6.220200     89.177648
    6.234900     89.268932
    6.249600     89.422505
    6.264400     89.329073
    6.279100     89.134690
    6.293900     89.703878
    6.308600     90.021763
    6.323400     90.492148
    6.338100     90.713378
    6.352800     91.191281
    6.367600     91.854974
    6.382300     92.861255
    6.397100     94.597812
    6.411800     96.156096
    6.426600     96.713469
    6.441300     95.856467
    6.456000     94.138167
    6.470800     92.620693
    6.485500     91.570381
    6.500300     91.334115
    6.515000     91.242830
    6.529800     91.255717
    6.544500     91.363111
    6.559300     92.184674
    6.574000     93.125443
    6.588700     94.110244
    6.603500     94.161793
    6.618200     93.818132
    6.633000     93.092151
    6.647700     91.733620
    6.662500     90.941054
    6.677200     90.165670
    6.692000     89.653402
    6.706700     88.764182
    6.721500     88.905941
    6.736200     88.729816
    6.750900     88.472071
    6.765700     88.600943
    6.780400     88.108006
    6.795200     87.452904
    6.809900     87.474382
    6.824700     87.051251
    6.839400     86.892308
    6.854200     86.746253
    6.868900     86.410110
    6.883700     86.146995
    6.898400     85.768969
    6.913200     85.280327
    6.927900     85.351207
    6.942700     84.992512
    6.957400     84.808869
    6.972200     84.214981
    6.986900     84.001267
    7.001600     84.147323
    7.016400     83.928239
    7.031100     83.592097
    7.045900     83.243067
    7.060600     83.189371
    7.075400     82.882224
    7.090100     82.487015
    7.104900     81.842652
    7.119600     81.556984
    7.134400     81.436704
    7.149100     81.269169
    7.163900     81.105931
    7.178600     80.483047
    7.193400     80.207045
    7.208100     79.949300
    7.222900     79.888086
    7.237600     79.571274
    7.252400     79.366151
    7.267100     78.887176
    7.281900     78.613321
    7.296600     78.800187
    7.311400     78.220260
    7.326100     77.930297
    7.340900     77.392254
    7.355600     77.493205
    7.370400     77.164580
    7.385100     77.247273
    7.399900     77.279491
    7.414600     76.881060
    7.429400     76.169039
    7.444100     75.769534
    7.458900     75.826453
    7.473600     75.859745
    7.488400     75.840414
    7.503200     75.341033
    7.517900     74.777215
    7.532700     74.502287
    7.547400     74.199437
    7.562200     73.807450
    7.576900     73.364987
    7.591700     72.888159
    7.606400     72.415626
    7.621200     72.266349
    7.635900     71.798112
    7.650700     71.115088
    7.665400     70.803645
    7.680200     70.222645
    7.694900     70.035780
    7.709700     69.900464
    7.724400     69.613723
    7.739200     69.366717
    7.754000     69.039166
    7.768700     68.614960
    7.783500     68.086583
    7.798200     67.912605
    7.813000     67.545319
    7.827700     67.198436
    7.842500     66.897734
    7.857200     66.412314
    7.872000     66.109463
    7.886700     66.019253
    7.901500     65.984887
    7.916300     65.570346
    7.931000     65.165472
    7.945800     64.811073
    7.960500     64.292361
    7.975300     63.961588
    7.990000     63.743578
    8.004800     63.529864
    8.019600     63.308634
    8.034300     62.908055
    8.049100     62.345312
    8.063800     62.244362
    8.078600     62.351755
    8.093300     62.269062
    8.108100     61.932919
    8.122900     61.869558
    8.137600     61.709540
    8.152400     61.084508
    8.167100     60.861129
    8.181900     60.589423
    8.196600     60.587276
    8.211400     60.005201
    8.226200     59.568109
    8.240900     59.314659
    8.255700     59.123498
    8.270400     58.810982
    8.285200     58.480209
    8.300000     58.403960
    8.314700     58.156954
    8.329500     57.482521
    8.344200     57.073351
    8.359000     57.266660
    8.373800     57.087312
    8.388500     56.703917
    8.403300     56.609409
    8.418000     56.161577
    8.432800     56.093919
    8.447600     56.019818
    8.462300     55.522585
    8.477100     55.366864
    8.491800     54.942658
    8.506600     54.695653
    8.521400     54.685987
    8.536100     54.544227
    8.550900     54.750423
    8.565600     54.633364
    8.580400     54.195198
    8.595200     53.702261
    8.609900     53.540095
    8.624700     53.078302
    8.639500     52.615435
    8.654200     52.226670
    8.669000     52.179416
    8.683700     51.972147
    8.698500     51.581233
    8.713300     51.648891
    8.728000     51.469543
    8.742800     51.050708
    8.757600     50.623280
    8.772300     50.190483
    8.787100     49.903742
    8.801800     49.856489
    8.816600     49.684659
    8.831400     49.540751
    8.846100     49.056405
    8.860900     48.316462
    8.875700     48.076974
    8.890400     48.103823
    8.905200     48.080196
    8.920000     48.011463
    8.934700     47.751570
    8.949500     47.475568
    8.964300     47.369249
    8.979000     47.064251
    8.993800     46.819393
    9.008600     46.551982
    9.023300     46.359747
    9.038100     46.053675
    9.052900     45.925876
    9.067600     45.918358
    9.082400     45.555367
    9.097200     45.442604
    9.111900     45.327693
    9.126700     44.820795
    9.141500     44.752062
    9.156200     44.806833
    9.171000     44.579158
    9.185800     44.616746
    9.200500     44.430954
    9.215300     44.163544
    9.230100     43.933722
    9.244800     43.810219
    9.259600     43.492333
    9.274400     43.377422
    9.289100     43.208814
    9.303900     42.744873
    9.318700     42.523641
    9.333400     42.468870
    9.348200     42.442022
    9.363000     42.127359
    9.377800     41.885722
    9.392500     41.805177
    9.407300     41.506622
    9.422100     41.638717
    9.436800     41.290761
    9.451600     41.166184
    9.466400     40.631363
    9.481200     40.463829
    9.495900     40.618476
    9.510700     40.334956
    9.525500     40.005257
    9.540200     39.819466
    9.555000     39.531650
    9.569800     39.364116
    9.584600     39.368412
    9.599300     39.135367
    9.614100     38.909841
    9.628900     38.767007
    9.643600     38.586586
    9.658400     38.218225
    9.673200     37.966923
    9.688000     37.963701
    9.702700     37.859529
    9.717500     37.787576
    9.732300     37.780058
    9.747100     37.529831
    9.761800     37.193688
    9.776600     37.070185
    9.791400     37.100255
    9.806200     37.062667
    9.820900     36.872580
    9.835700     36.494554
    9.850500     36.357090
    9.865300     36.270102
    9.880000     36.184186
    9.894800     36.222849
    9.909600     35.877040
    9.924400     35.688027
    9.939100     35.611778
    9.953900     35.337923
    9.968700     35.170389
    9.983500     35.120988
    9.998200     35.035073
   10.013000     34.783772
   10.028000     34.706448
   10.043000     34.354196
   10.057000     34.237137
   10.072000     34.342383
   10.087000     34.253246
   10.102000     33.963283
   10.116000     33.756013
   10.131000     33.561631
   10.146000     33.350065
   10.161000     33.346842
   10.176000     33.216896
   10.190000     33.126685
   10.205000     33.081580
   10.220000     32.928007
   10.235000     32.711071
   10.249000     32.530650
   10.264000     32.516689
   10.279000     32.525281
   10.294000     32.370633
   10.309000     32.364190
   10.323000     32.142958
   10.338000     32.157993
   10.353000     32.266462
   10.368000     32.155846
   10.382000     32.174103
   10.397000     32.034491
   10.412000     31.917431
   10.427000     31.658613
   10.442000     31.599546
   10.456000     31.684387
   10.471000     31.557662
   10.486000     31.372945
   10.501000     31.329988
   10.516000     31.190376
   10.530000     31.387981
   10.545000     31.357910
   10.560000     31.254812
   10.575000     31.323545
   10.589000     31.322470
   10.604000     31.435234
   10.619000     31.592028
   10.634000     31.395498
   10.649000     31.134531
   10.663000     30.871416
   10.678000     30.823089
   10.693000     30.724287
   10.708000     30.375257
   10.722000     30.320486
   10.737000     30.133621
   10.752000     30.021931
   10.767000     29.937090
   10.782000     29.767408
   10.796000     29.646053
   10.811000     29.517181
   10.826000     29.455966
   10.841000     29.504293
   10.856000     29.460262
   10.870000     29.166003
   10.885000     29.199295
   10.900000     29.101567
   10.915000     28.838452
   10.930000     28.849192
   10.944000     28.585002
   10.959000     28.650513
   10.974000     28.631182
   10.989000     28.573189
   11.003000     28.718171
   11.018000     28.545267
   11.033000     28.393842
   11.048000     28.505531
   11.063000     28.444316
   11.077000     28.451834
   11.092000     28.545267
   11.107000     28.692396
   11.122000     28.708506
   11.137000     28.805160
   11.151000     28.882483
   11.166000     28.688101
   11.181000     28.833082
   11.196000     28.911480
   11.211000     28.979138
   11.225000     28.980211
   11.240000     28.985581
   11.255000     28.859930
   11.270000     28.616147
   11.284000     28.466869
   11.299000     28.426060
   11.314000     28.291817
   11.329000     28.100657
   11.344000     27.950306
   11.358000     28.073808
   11.373000     28.217716
   11.388000     28.125357
   11.403000     28.216642
   11.418000     28.241343
   11.432000     28.000781
   11.447000     27.923456
   11.462000     28.142540
   11.477000     28.267117
   11.492000     28.438947
   11.506000     28.411025
   11.521000     28.431430
   11.536000     28.720319
   11.551000     28.774016
   11.566000     28.825564
   11.580000     28.822342
   11.595000     28.680583
   11.610000     28.851339
   11.625000     28.848117
   11.640000     28.930810
   11.654000     29.005986
   11.669000     28.827712
   11.684000     28.677361
   11.699000     28.581781
   11.714000     28.277856
   11.728000     28.171536
   11.743000     28.008298
   11.758000     27.766662
   11.773000     28.050182
   11.788000     27.962119
   11.802000     27.824655
   11.817000     27.933123
   11.832000     27.845060
   11.847000     27.874056
   11.862000     27.928826
   11.876000     27.899830
   11.891000     28.050182
   11.906000     28.150058
   11.921000     28.107100
   11.936000     28.474387
   11.950000     28.408877
   11.965000     28.369141
   11.980000     28.511974
   11.995000     28.620442
   12.010000     28.681657
   12.024000     28.724615
   12.039000     28.921145
   12.054000     29.010282
   12.069000     28.992025
   12.084000     29.003838
   12.098000     29.187482
   12.113000     29.162782
   12.128000     29.137007
   12.143000     29.101567
   12.158000     29.062905
   12.172000     29.229365
   12.187000     29.185333
   12.202000     29.111232
   12.217000     29.259436
   12.232000     29.189630
   12.246000     29.148820
   12.261000     29.084384
   12.276000     29.106937
   12.291000     29.231513
   12.306000     29.258361
   12.320000     29.349646
   12.335000     29.406565
   12.350000     29.200368
   12.365000     29.246548
   12.380000     29.432340
   12.394000     29.596652
   12.409000     29.847954
   12.424000     29.974678
   12.439000     30.080998
   12.454000     30.328004
   12.468000     30.668442
   12.483000     30.843494
   12.498000     31.050763
   12.513000     30.877860
   12.528000     30.933704
   12.543000     31.115200
   12.557000     31.192524
   12.572000     31.190376
   12.587000     31.089426
   12.602000     31.194672
   12.617000     31.149566
   12.631000     31.186080
   12.646000     31.278439
   12.661000     31.062577
   12.676000     30.941222
   12.691000     31.115200
   12.705000     31.095869
   12.720000     31.165676
   12.735000     31.413754
   12.750000     31.497522
   12.765000     31.552293
   12.779000     31.542627
   12.794000     31.781042
   12.809000     32.262166
   12.824000     32.745438
   12.839000     32.888272
   12.854000     33.435980
   12.868000     34.597981
   12.883000     35.454982
   12.898000     35.984434
   12.913000     36.383939
   12.928000     36.667458
   12.942000     36.469854
   12.957000     36.202444
   12.972000     35.628961
   12.987000     34.965267
   13.002000     34.509918
   13.017000     34.183440
   13.031000     33.987983
   13.046000     33.788231
   13.061000     33.435980
   13.076000     33.471420
   13.091000     33.348991
   13.105000     33.443497
   13.120000     33.205083
   13.135000     32.966669
   13.150000     33.240523
   13.165000     33.380135
   13.179000     33.638954
   13.194000     33.868777
   13.209000     34.138335
   13.224000     34.512065
   13.239000     34.973859
   13.254000     35.277783
   13.268000     35.927516
   13.283000     36.450523
   13.298000     36.732969
   13.313000     37.158248
   13.328000     37.080925
   13.343000     37.075555
   13.357000     36.665311
   13.372000     36.256140
   13.387000     35.727762
   13.402000     35.354033
   13.417000     35.119914
   13.431000     34.987820
   13.446000     34.791290
   13.461000     34.692487
   13.476000     34.811694
   13.491000     34.967415
   13.506000     35.005003
   13.520000     35.085548
   13.535000     35.047960
   13.550000     34.905127
   13.565000     34.735445
   13.580000     34.908349
   13.595000     35.201534
   13.609000     35.061921
   13.624000     34.959897
   13.639000     34.942714
   13.654000     35.073735
   13.669000     35.141393
   13.683000     35.155354
   13.698000     35.203682
   13.713000     35.289596
   13.728000     35.347589
   13.743000     35.508680
   13.758000     35.447465
   13.772000     35.757833
   13.787000     35.738502
   13.802000     35.679436
   13.817000     35.694471
   13.832000     35.860931
   13.847000     35.942551
   13.861000     35.842675
   13.876000     35.845896
   13.891000     35.993026
   13.906000     35.825491
   13.921000     35.584930
   13.936000     35.665474
   13.950000     35.827640
   13.965000     35.621443
   13.980000     35.490422
   13.995000     35.482905
   14.010000     35.453909
   14.025000     35.672992
   14.039000     35.633256
   14.054000     35.393768
   14.069000     35.569895
   14.084000     35.720245
   14.099000     35.800790
   14.114000     35.799717
   14.128000     35.753537
   14.143000     35.848044
   14.158000     35.675140
   14.173000     35.594595
   14.188000     35.525863
   14.203000     35.549490
   14.217000     35.657957
   14.232000     35.675140
   14.247000     35.659031
   14.262000     35.659031
   14.277000     35.773942
   14.292000     35.552711
   14.306000     35.522640
   14.321000     35.820122
   14.336000     35.834083
   14.351000     35.587077
   14.366000     35.676214
   14.381000     35.903889
   14.395000     35.916776
   14.410000     35.919998
   14.425000     35.894223
   14.440000     35.693397
   14.455000     35.793273
   14.470000     35.871671
   14.484000     35.872745
   14.499000     35.721319
   14.514000     35.597816
   14.529000     35.492570
   14.544000     35.303558
   14.559000     35.287448
   14.573000     35.281005
   14.588000     35.190794
   14.603000     35.129579
   14.618000     35.184351
   14.633000     35.172537
   14.648000     35.130654
   14.662000     35.072661
   14.677000     34.842838
   14.692000     34.763367
   14.707000     34.969563
   14.722000     34.943789
   14.737000     34.766588
   14.752000     34.621607
   14.766000     34.700005
   14.781000     34.805250
   14.796000     34.741888
   14.811000     34.654899
   14.826000     34.705374
   14.841000     34.633421
   14.855000     34.630199
   14.870000     34.687117
   14.885000     34.425077
   14.900000     34.373527
   14.915000     34.379971
   14.930000     34.377824
   14.945000     34.303721
   14.959000     34.245728
   14.974000     34.300500
   14.989000     34.232842
   15.004000     34.091082
   15.019000     34.179145
   15.034000     34.139409
   15.048000     34.110412
   15.063000     34.094304
   15.078000     33.892404
   15.093000     33.719500
   15.108000     33.946100
   15.123000     33.674394
   15.138000     33.606736
   15.152000     33.589552
   15.167000     33.551964
   15.182000     33.557334
   15.197000     33.452088
   15.212000     33.336104
   15.227000     33.219044
   15.242000     33.224414
   15.256000     33.027884
   15.271000     33.252336
   15.286000     33.091245
   15.301000     32.932303
   15.316000     32.969891
   15.331000     32.908676
   15.345000     32.903307
   15.360000     32.754029
   15.375000     32.805579
   15.390000     32.759399
   15.405000     32.505949
   15.420000     32.398556
   15.435000     32.306197
   15.449000     32.228874
   15.464000     32.138663
   15.479000     32.146180
   15.494000     32.077448
   15.509000     32.016234
   15.524000     32.050600
   15.539000     31.899175
   15.553000     31.694053
   15.568000     31.537257
   15.583000     31.625321
   15.598000     31.555515
   15.613000     31.406237
   15.628000     31.477117
   15.643000     31.442751
   15.657000     31.467452
   15.672000     31.407311
   15.687000     31.263404
   15.702000     31.040025
   15.717000     30.832755
   15.732000     31.046468
   15.747000     31.148492
   15.761000     30.853159
   15.776000     30.934779
   15.791000     30.839198
   15.806000     30.698512
   15.821000     30.565344
   15.836000     30.671664
   15.851000     30.509500
   15.866000     30.281825
   15.880000     30.170135
   15.895000     30.034818
   15.910000     29.911316
   15.925000     29.931720
   15.940000     30.013340
   15.955000     29.978974
   15.970000     29.835066
   15.984000     29.741633
   15.999000     29.641757
   16.014000     29.774926
   16.029000     29.580543
   16.044000     29.453818
   16.059000     29.528994
   16.074000     29.404417
   16.088000     29.402269
   16.103000     29.380790
   16.118000     29.200368
   16.133000     29.192851
   16.148000     29.307763
   16.163000     29.111232
   16.178000     29.244401
   16.193000     29.166003
   16.207000     28.987729
   16.222000     28.818047
   16.237000     28.838452
   16.252000     28.714949
   16.267000     28.683805
   16.282000     28.743946
   16.297000     28.653735
   16.312000     28.577485
   16.326000     28.476535
   16.341000     28.578559
   16.356000     28.507679
   16.371000     28.262821
   16.386000     28.152206
   16.401000     28.189793
   16.416000     28.172611
   16.430000     28.143615
   16.445000     28.247786
   16.460000     28.027629
   16.475000     27.910570
   16.490000     27.999706
   16.505000     27.848282
   16.520000     27.744109
   16.535000     27.642085
   16.549000     27.719409
   16.564000     27.665711
   16.579000     27.411189
   16.594000     27.455221
   16.609000     27.425150
   16.624000     27.467034
   16.639000     27.223249
   16.654000     27.220027
   16.668000     27.168479
   16.683000     27.278020
   16.698000     27.158813
   16.713000     27.044975
   16.728000     26.913956
   16.743000     26.768974
   16.758000     26.680911
   16.773000     26.737830
   16.788000     26.594996
   16.802000     26.558482
   16.817000     26.411352
   16.832000     26.248114
   16.847000     26.186899
   16.862000     26.343694
   16.877000     26.179382
   16.892000     26.158977
   16.907000     26.141794
   16.921000     26.106354
   16.936000     26.026883
   16.951000     25.966742
   16.966000     25.908749
   16.981000     25.790616
   16.996000     25.687519
   17.011000     25.730476
   17.026000     25.806726
   17.041000     25.784173
   17.055000     25.575829
   17.070000     25.740141
   17.085000     25.750881
   17.100000     25.659596
   17.115000     25.506023
   17.130000     25.424404
   17.145000     25.381446
   17.160000     25.372854
   17.175000     25.214986
   17.189000     25.156993
   17.204000     25.174177
   17.219000     25.151624
   17.234000     25.317009
   17.249000     25.249352
   17.264000     25.030268
   17.279000     24.975498
   17.294000     24.978720
   17.309000     24.914283
   17.323000     24.833738
   17.338000     24.956167
   17.353000     24.892805
   17.368000     24.824072
   17.383000     24.855217
   17.398000     24.719900
   17.413000     24.854142
   17.428000     24.761784
   17.443000     24.701643
   17.457000     24.757488
   17.472000     24.712383
   17.487000     24.690905
   17.502000     24.575992
   17.517000     24.500817
   17.532000     24.592102
   17.547000     24.594250
   17.562000     24.742453
   17.577000     24.431011
   17.591000     24.339727
   17.606000     24.432085
   17.621000     24.541627
   17.636000     24.556662
   17.651000     24.485782
   17.666000     24.504039
   17.681000     24.442825
   17.696000     24.477191
   17.711000     24.426715
   17.726000     24.433159
   17.740000     24.475043
   17.755000     24.381610
   17.770000     24.294621
   17.785000     24.297843
   17.800000     24.320396
   17.815000     24.309656
   17.830000     24.219446
   17.845000     24.377314
   17.860000     24.353687
   17.875000     24.185080
   17.889000     24.220519
   17.904000     24.282808
   17.919000     24.262403
   17.934000     24.173266
   17.949000     24.137826
   17.964000     24.219446
   17.979000     24.315026
   17.994000     24.400941
   18.009000     24.222668
   18.024000     24.249516
   18.038000     24.279586
   18.053000     24.286029
   18.068000     24.332209
   18.083000     24.196893
   18.098000     24.436381
   18.113000     24.522296
   18.128000     24.556662
   18.143000     24.512631
   18.158000     24.508334
   18.173000     24.516926
   18.188000     24.574919
   18.202000     24.612507
   18.217000     24.627542
   18.232000     24.694126
   18.247000     24.655464
   18.262000     24.672647
   18.277000     24.620024
   18.292000     24.642577
   18.307000     24.641503
   18.322000     24.733861
   18.337000     24.844477
   18.352000     24.797224
   18.366000     24.755341
   18.381000     24.802594
   18.396000     24.728492
   18.411000     24.688756
   18.426000     24.739231
   18.441000     24.709161
   18.456000     24.712383
   18.471000     24.722048
   18.486000     24.742453
   18.501000     24.697348
   18.516000     24.573845
   18.530000     24.732788
   18.545000     24.800446
   18.560000     24.817629
   18.575000     24.969054
   18.590000     24.809037
   18.605000     24.688756
   18.620000     24.707013
   18.635000     24.748896
   18.650000     24.861660
   18.665000     24.801519
   18.680000     24.791854
   18.695000     24.942205
   18.710000     24.995903
   18.724000     24.967980
   18.739000     24.993755
   18.754000     25.039934
   18.769000     24.899248
   18.784000     24.833738
   18.799000     24.782189
   18.814000     24.856290
   18.829000     24.973350
   18.844000     24.913209
   18.859000     25.017381
   18.874000     25.028121
   18.889000     25.120479
   18.903000     25.065709
   18.918000     25.202098
   18.933000     25.204247
   18.948000     25.207468
   18.963000     25.267609
   18.978000     25.293383
   18.993000     25.297679
   19.008000     25.317009
   19.023000     25.148402
   19.038000     25.119405
   19.053000     25.071078
   19.068000     25.199950
   19.083000     25.176324
   19.098000     25.216060
   19.112000     25.284791
   19.127000     25.204247
   19.142000     25.282644
   19.157000     25.238613
   19.172000     25.285866
   19.187000     25.213912
   19.202000     25.072152
   19.217000     25.126922
   19.232000     25.301974
   19.247000     25.370707
   19.262000     25.260091
   19.277000     25.365337
   19.292000     25.497431
   19.307000     25.344932
   19.321000     25.283718
   19.336000     25.369632
   19.351000     25.538241
   19.366000     25.486692
   19.381000     25.278348
   19.396000     25.322379
   19.411000     25.439439
   19.426000     25.522132
   19.441000     25.517836
   19.456000     25.444808
   19.471000     25.299827
   19.486000     25.282644
   19.501000     25.351376
   19.516000     25.479175
   19.531000     25.390037
   19.545000     25.409369
   19.560000     25.371781
   19.575000     25.269756
   19.590000     25.288013
   19.605000     25.421182
   19.620000     25.329897
   19.635000     25.414738
   19.650000     25.335267
   19.665000     25.306271
   19.680000     25.260091
   19.695000     25.205320
   19.710000     25.242908
   19.725000     25.124775
   19.740000     25.232168
   19.755000     25.234317
   19.770000     25.293383
   19.785000     25.332045
   19.799000     25.159141
   19.814000     25.332045
   19.829000     25.261165
   19.844000     25.196729
   19.859000     25.196729
   19.874000     25.007716
   19.889000     25.060339
   19.904000     25.104370
   19.919000     24.949723
   19.934000     25.050673
   19.949000     24.933614
   19.964000     24.892805
   19.979000     24.946501
   19.994000     24.885287
   20.009000     24.911062
   20.024000     24.937910
   20.039000     24.802594
   20.054000     24.778967
   20.068000     24.827294
   20.083000     24.814407
   20.098000     24.786484
   20.113000     24.844477
   20.128000     24.834812
   20.143000     24.836959
   20.158000     24.693052
   20.173000     24.535183
   20.188000     24.571697
   20.203000     24.675869
   20.218000     24.611432
   20.233000     24.611432
   20.248000     24.534109
   20.263000     24.513704
   20.278000     24.366575
   20.293000     24.340800
   20.308000     24.346170
   20.323000     24.350466
   20.338000     24.294621
   20.353000     24.135678
   20.368000     24.313952
   20.382000     24.196893
   20.397000     24.077685
   20.412000     23.915521
   20.427000     23.978883
   20.442000     23.825310
   20.457000     23.875785
   20.472000     23.837124
   20.487000     23.761948
   20.502000     23.706103
   20.517000     23.723286
   20.532000     23.685698
   20.547000     23.587970
   20.562000     23.547160
   20.577000     23.678181
   20.592000     23.293711
   20.607000     23.342038
   20.622000     23.421510
   20.637000     23.460171
   20.652000     23.359221
   20.667000     23.252902
   20.682000     23.275454
   20.697000     23.300155
   20.712000     23.247532
   20.727000     23.147656
   20.742000     23.101476
   20.757000     22.995156
   20.771000     23.154099
   20.786000     23.025227
   20.801000     22.961864
   20.816000     22.857693
   20.831000     22.772852
   20.846000     22.845879
   20.861000     22.812587
   20.876000     22.653644
   20.891000     22.643979
   20.906000     22.551620
   20.921000     22.467852
   20.936000     22.407712
   20.951000     22.402343
   20.966000     22.333611
   20.981000     22.297097
   20.996000     22.258435
   21.011000     22.193999
   21.026000     22.133858
   21.041000     22.238030
   21.056000     22.136006
   21.071000     22.030760
   21.086000     22.059756
   21.101000     21.942697
   21.116000     21.915849
   21.131000     21.741871
   21.146000     21.645217
   21.161000     21.694617
   21.176000     21.636625
   21.191000     21.528158
   21.206000     21.485200
   21.221000     21.440094
   21.236000     21.460499
   21.251000     21.411098
   21.266000     21.335923
   21.281000     21.311221
   21.296000     21.238195
   21.310000     21.279003
   21.325000     21.157649
   21.340000     21.037368
   21.355000     21.062068
   21.370000     21.020185
   21.385000     20.865537
   21.400000     21.030924
   21.415000     20.938565
   21.430000     20.884869
   21.445000     20.716260
   21.460000     20.819358
   21.475000     20.801101
   21.490000     20.766736
   21.505000     20.760291
   21.520000     20.613162
   21.535000     20.619606
   21.550000     20.486438
   21.565000     20.556244
   21.580000     20.425223
   21.595000     20.327495
   21.610000     20.311386
   21.625000     20.157813
   21.640000     20.176070
   21.655000     20.105190
   21.670000     20.077267
   21.685000     20.021423
   21.700000     20.045049
   21.715000     19.869997
   21.730000     19.894698
   21.745000     19.889328
   21.760000     19.847445
   21.775000     19.598292
   21.790000     19.526337
   21.805000     19.524189
   21.820000     19.683132
   21.835000     19.542446
   21.850000     19.580034
   21.865000     19.525264
   21.880000     19.406056
   21.895000     19.408204
   21.910000     19.445791
   21.925000     19.385651
   21.940000     19.349137
   21.955000     19.287923
   21.970000     19.262149
   21.985000     19.144015
   22.000000     19.208451
