# Supplementary material for: Changing the game of time resolved X-ray diffraction on the mechanochemistry playground by downsizing
Source: Nat Commun. 2021 Oct 21;12:6134. doi: 10.1038/s41467-021-26264-1 (PMC8531352; doi:10.1038/s41467-021-26264-1)
Supplement: Supplementary file 3 — Source Data. [file 41467_2021_26264_MOESM3_ESM.zip › PXRD_raw_data/reactionIIIa_cocrystal_FormI_normalized/000191.xy]

    3.140900     20.080909
    3.155600     20.545730
    3.170400     20.753392
    3.185100     20.805039
    3.199800     20.992259
    3.214500     21.007323
    3.229300     21.043906
    3.244000     21.386066
    3.258700     21.503347
    3.273500     21.707782
    3.288200     21.890697
    3.302900     22.075766
    3.317600     22.407166
    3.332400     22.512610
    3.347100     22.881670
    3.361800     23.279780
    3.376500     23.306680
    3.391300     23.404594
    3.406000     23.788716
    3.420700     24.051254
    3.435400     23.845743
    3.450200     23.731689
    3.464900     23.793020
    3.479600     23.864034
    3.494400     23.955492
    3.509100     24.183599
    3.523800     24.040495
    3.538500     24.382654
    3.553300     24.775385
    3.568000     24.601077
    3.582700     24.870070
    3.597400     25.127228
    3.612200     25.340271
    3.626900     25.466160
    3.641600     25.495212
    3.656400     25.678128
    3.671100     26.060098
    3.685800     26.182759
    3.700500     26.373207
    3.715300     26.824039
    3.730000     26.990816
    3.744700     27.211391
    3.759500     27.083350
    3.774200     27.298545
    3.788900     27.638552
    3.803600     27.960269
    3.818400     28.299201
    3.833100     28.311036
    3.847800     28.369139
    3.862600     28.580030
    3.877300     28.595094
    3.892000     28.576802
    3.906700     28.931874
    3.921500     29.255742
    3.936200     29.156752
    3.950900     29.226691
    3.965700     29.651700
    3.980400     29.957277
    3.995100     30.284373
    4.009800     30.266081
    4.024600     30.552290
    4.039300     30.862171
    4.054000     31.014960
    4.068800     31.229079
    4.083500     31.322689
    4.098200     31.574467
    4.113000     32.180240
    4.127700     32.207140
    4.142400     32.661200
    4.157100     32.897915
    4.171900     33.043172
    4.186600     33.549955
    4.201300     33.690908
    4.216100     34.169717
    4.230800     34.490356
    4.245500     34.929355
    4.260300     35.040180
    4.275000     35.010052
    4.289700     35.484557
    4.304500     35.655637
    4.319200     35.943999
    4.333900     36.106470
    4.348600     36.258182
    4.363400     36.317361
    4.378100     36.599266
    4.392800     36.994149
    4.407600     37.084531
    4.422300     37.745179
    4.437000     37.800053
    4.451800     38.053984
    4.466500     38.241203
    4.481200     38.553236
    4.496000     38.868496
    4.510700     38.755519
    4.525400     38.930903
    4.540200     39.103058
    4.554900     39.542057
    4.569600     39.840101
    4.584400     40.198401
    4.599100     40.581448
    4.613800     40.695501
    4.628600     41.015065
    4.643300     41.658498
    4.658000     41.841414
    4.672700     42.337438
    4.687500     42.853905
    4.702200     42.580608
    4.716900     42.707573
    4.731700     43.398348
    4.746400     43.712533
    4.761100     43.746964
    4.775900     44.418372
    4.790600     44.745468
    4.805300     45.010158
    4.820100     45.392128
    4.834800     45.568589
    4.849500     45.998978
    4.864300     46.427216
    4.879000     46.840390
    4.893700     47.040521
    4.908500     47.361161
    4.923200     47.737753
    4.938000     47.961555
    4.952700     48.681382
    4.967400     48.965439
    4.982200     49.374309
    4.996900     49.941348
    5.011600     50.461044
    5.026400     50.756937
    5.041100     51.319671
    5.055800     51.673666
    5.070600     52.178298
    5.085300     52.723818
    5.100000     53.069206
    5.114800     53.508203
    5.129500     54.161319
    5.144200     54.575569
    5.159000     55.066213
    5.173700     55.277105
    5.188400     55.415905
    5.203200     56.283141
    5.217900     56.967461
    5.232700     57.502220
    5.247400     57.833620
    5.262100     58.264009
    5.276900     58.905290
    5.291600     59.316313
    5.306300     59.636953
    5.321100     60.270701
    5.335800     60.779638
    5.350500     61.163760
    5.365300     61.839472
    5.380000     62.719619
    5.394800     63.033804
    5.409500     63.436218
    5.424200     63.956989
    5.439000     64.536940
    5.453700     65.216956
    5.468400     65.757095
    5.483200     66.239131
    5.497900     66.749143
    5.512600     67.252698
    5.527400     68.073667
    5.542100     68.619187
    5.556900     69.127046
    5.571600     69.554208
    5.586300     70.000737
    5.601100     70.382708
    5.615800     71.067028
    5.630600     71.843881
    5.645300     72.180661
    5.660000     72.840234
    5.674800     73.468602
    5.689500     73.875321
    5.704200     74.634959
    5.719000     75.449472
    5.733700     75.680805
    5.748500     76.155310
    5.763200     76.812731
    5.777900     76.937544
    5.792700     77.772500
    5.807400     78.226561
    5.822200     79.268104
    5.836900     79.725393
    5.851600     80.048186
    5.866400     80.605540
    5.881100     80.985360
    5.895900     81.261885
    5.910600     82.051650
    5.925300     82.522927
    5.940100     83.629028
    5.954800     84.651204
    5.969600     85.643252
    5.984300     86.853723
    5.999000     88.205147
    6.013800     89.107890
    6.028500     88.991684
    6.043300     88.458001
    6.058000     88.393443
    6.072700     87.963053
    6.087500     87.718807
    6.102200     87.874823
    6.117000     88.131981
    6.131700     88.206223
    6.146500     88.471989
    6.161200     88.331036
    6.175900     88.445089
    6.190700     88.659208
    6.205400     89.143397
    6.220200     89.400554
    6.234900     89.792209
    6.249600     89.722271
    6.264400     89.398402
    6.279100     89.494164
    6.293900     89.702903
    6.308600     89.971896
    6.323400     89.808349
    6.338100     90.236587
    6.352800     91.140405
    6.367600     91.600921
    6.382300     92.821077
    6.397100     93.962685
    6.411800     94.818085
    6.426600     95.023596
    6.441300     94.684664
    6.456000     93.255770
    6.470800     92.031311
    6.485500     91.566490
    6.500300     91.209267
    6.515000     91.046795
    6.529800     91.132873
    6.544500     91.552503
    6.559300     92.087263
    6.574000     92.828608
    6.588700     93.065323
    6.603500     93.000764
    6.618200     92.637085
    6.633000     92.130301
    6.647700     91.098442
    6.662500     90.373235
    6.677200     90.023543
    6.692000     89.199347
    6.706700     88.844275
    6.721500     88.403126
    6.736200     88.930353
    6.750900     88.337492
    6.765700     88.021155
    6.780400     88.051282
    6.795200     87.836088
    6.809900     87.375570
    6.824700     87.052779
    6.839400     87.056006
    6.854200     86.852647
    6.868900     86.482512
    6.883700     85.913321
    6.898400     85.292485
    6.913200     85.624960
    6.927900     85.417297
    6.942700     85.008427
    6.957400     84.880386
    6.972200     84.694243
    6.986900     84.178851
    7.001600     83.821627
    7.016400     83.752765
    7.031100     83.570926
    7.045900     83.275033
    7.060600     82.759641
    7.075400     82.633752
    7.090100     82.711222
    7.104900     82.145259
    7.119600     81.630943
    7.134400     81.325367
    7.149100     81.043462
    7.163900     80.444144
    7.178600     80.532374
    7.193400     80.117048
    7.208100     80.107364
    7.222900     79.832991
    7.237600     79.724317
    7.252400     79.168039
    7.267100     78.975439
    7.281900     78.710750
    7.296600     78.316943
    7.311400     78.335234
    7.326100     78.389033
    7.340900     78.068393
    7.355600     77.618635
    7.370400     77.764968
    7.385100     77.022545
    7.399900     76.857921
    7.414600     76.708361
    7.429400     76.484559
    7.444100     76.098284
    7.458900     76.020813
    7.473600     75.918596
    7.488400     75.516181
    7.503200     75.057816
    7.517900     74.547805
    7.532700     73.683798
    7.547400     73.661202
    7.562200     73.543921
    7.576900     73.133974
    7.591700     72.989794
    7.606400     72.869285
    7.621200     72.410920
    7.635900     71.626534
    7.650700     71.796538
    7.665400     71.297287
    7.680200     70.764679
    7.694900     70.035169
    7.709700     69.669338
    7.724400     69.149642
    7.739200     69.171161
    7.754000     68.979638
    7.768700     68.544944
    7.783500     68.223228
    7.798200     68.171581
    7.813000     67.616378
    7.827700     67.119278
    7.842500     66.780346
    7.857200     66.494137
    7.872000     66.473693
    7.886700     65.934630
    7.901500     65.731271
    7.916300     65.595699
    7.931000     65.485949
    7.945800     65.012521
    7.960500     64.305605
    7.975300     63.941926
    7.990000     64.150665
    8.004800     63.465269
    8.019600     63.427611
    8.034300     63.029500
    8.049100     62.722847
    8.063800     62.520564
    8.078600     61.927702
    8.093300     61.756622
    8.108100     61.534971
    8.122900     61.615670
    8.137600     61.198191
    8.152400     60.946413
    8.167100     60.743054
    8.181900     60.680647
    8.196600     60.471909
    8.211400     59.999556
    8.226200     59.748854
    8.240900     59.426061
    8.255700     58.687944
    8.270400     58.523320
    8.285200     58.496420
    8.300000     58.339328
    8.314700     58.096158
    8.329500     57.602285
    8.344200     57.072906
    8.359000     57.044930
    8.373800     57.128857
    8.388500     56.539222
    8.403300     56.248710
    8.418000     55.783889
    8.432800     55.846295
    8.447600     55.563314
    8.462300     55.241598
    8.477100     55.239446
    8.491800     54.985516
    8.506600     55.051150
    8.521400     54.825196
    8.536100     54.472276
    8.550900     54.528227
    8.565600     54.250626
    8.580400     53.968720
    8.595200     53.724473
    8.609900     53.371554
    8.624700     52.887366
    8.639500     52.343998
    8.654200     52.110512
    8.669000     52.212729
    8.683700     51.860886
    8.698500     51.688731
    8.713300     51.392838
    8.728000     51.191630
    8.742800     50.788140
    8.757600     50.427688
    8.772300     50.445980
    8.787100     50.329775
    8.801800     49.989767
    8.816600     49.881094
    8.831400     49.322663
    8.846100     49.050441
    8.860900     48.705054
    8.875700     48.423149
    8.890400     48.136939
    8.905200     47.644143
    8.920000     47.728069
    8.934700     47.414960
    8.949500     47.334262
    8.964300     47.162106
    8.979000     47.023306
    8.993800     46.817795
    9.008600     46.759692
    9.023300     46.665006
    9.038100     46.320694
    9.052900     45.876317
    9.067600     45.496498
    9.082400     45.495422
    9.097200     45.410420
    9.111900     45.175858
    9.126700     45.152186
    9.141500     44.800342
    9.156200     44.636795
    9.171000     44.533502
    9.185800     44.364573
    9.200500     44.274191
    9.215300     44.089124
    9.230100     43.853486
    9.244800     43.441387
    9.259600     43.296131
    9.274400     43.008846
    9.289100     42.915236
    9.303900     42.929224
    9.318700     42.663458
    9.333400     42.517125
    9.348200     42.259968
    9.363000     42.049076
    9.377800     41.768247
    9.392500     41.718753
    9.407300     41.390580
    9.422100     41.214121
    9.436800     41.343237
    9.451600     40.991394
    9.466400     40.854745
    9.481200     40.835378
    9.495900     40.471698
    9.510700     40.444798
    9.525500     40.130614
    9.540200     39.835797
    9.555000     39.689465
    9.569800     39.361293
    9.584600     39.214960
    9.599300     38.980397
    9.614100     39.072931
    9.628900     38.954574
    9.643600     38.794254
    9.658400     38.357409
    9.673200     38.322977
    9.688000     38.161581
    9.702700     37.945310
    9.717500     37.677393
    9.732300     37.546124
    9.747100     37.490174
    9.761800     37.148013
    9.776600     37.047948
    9.791400     36.811233
    9.806200     36.804778
    9.820900     36.654142
    9.835700     36.547620
    9.850500     36.400211
    9.865300     36.305526
    9.880000     36.221600
    9.894800     36.055900
    9.909600     35.959062
    9.924400     35.599687
    9.939100     35.464114
    9.953900     35.407087
    9.968700     35.168221
    9.983500     35.047711
    9.998200     34.776566
   10.013000     34.741059
   10.028000     34.690488
   10.043000     34.474217
   10.057000     34.296682
   10.072000     34.150349
   10.087000     33.893191
   10.102000     33.857684
   10.116000     33.812493
   10.131000     33.762998
   10.146000     33.699516
   10.161000     33.331532
   10.176000     33.277734
   10.190000     33.060387
   10.205000     32.991524
   10.220000     33.030260
   10.235000     32.849496
   10.249000     32.653669
   10.264000     32.780634
   10.279000     32.702088
   10.294000     32.348092
   10.309000     32.161948
   10.323000     32.121061
   10.338000     32.167329
   10.353000     31.961817
   10.368000     32.051123
   10.382000     32.046819
   10.397000     31.773522
   10.412000     31.562631
   10.427000     31.633645
   10.442000     31.718647
   10.456000     31.428134
   10.471000     31.180660
   10.486000     30.974073
   10.501000     31.210787
   10.516000     31.282878
   10.530000     31.236610
   10.545000     31.197875
   10.560000     31.404463
   10.575000     31.439970
   10.589000     31.375412
   10.604000     31.245218
   10.619000     31.203255
   10.634000     31.237686
   10.649000     31.071986
   10.663000     31.073062
   10.678000     31.237686
   10.693000     30.933186
   10.708000     30.437162
   10.722000     30.453301
   10.737000     30.276842
   10.752000     30.232727
   10.767000     29.909934
   10.782000     29.767906
   10.796000     29.741006
   10.811000     29.536571
   10.826000     29.518280
   10.841000     29.294477
   10.856000     29.181499
   10.870000     29.183652
   10.885000     29.136309
   10.900000     28.941557
   10.915000     28.673640
   10.930000     28.808137
   10.944000     28.741426
   10.959000     28.717755
   10.974000     28.683324
   10.989000     28.546675
   11.003000     28.546675
   11.018000     28.586486
   11.033000     28.404647
   11.048000     28.289517
   11.063000     28.267997
   11.077000     28.447685
   11.092000     28.595094
   11.107000     28.702691
   11.122000     28.690855
   11.137000     28.545599
   11.151000     28.502560
   11.166000     28.447685
   11.181000     28.609082
   11.196000     28.824276
   11.211000     28.657501
   11.225000     28.640284
   11.240000     28.558510
   11.255000     28.618765
   11.270000     28.441229
   11.284000     28.302428
   11.299000     28.263694
   11.314000     28.238946
   11.329000     28.172236
   11.344000     28.193755
   11.358000     28.109829
   11.373000     28.139956
   11.388000     28.038815
   11.403000     28.037739
   11.418000     28.134577
   11.432000     28.269074
   11.447000     28.119513
   11.462000     28.151792
   11.477000     28.076474
   11.492000     28.107677
   11.506000     28.028055
   11.521000     28.279833
   11.536000     28.320720
   11.551000     28.401418
   11.566000     28.503636
   11.580000     28.407874
   11.595000     28.518699
   11.610000     28.418633
   11.625000     28.502560
   11.640000     28.434774
   11.654000     28.357303
   11.669000     28.360531
   11.684000     28.364835
   11.699000     28.283060
   11.714000     28.068942
   11.728000     28.045271
   11.743000     27.796720
   11.758000     27.748301
   11.773000     27.852671
   11.788000     27.700959
   11.802000     27.553550
   11.817000     27.636400
   11.832000     27.682667
   11.847000     27.728935
   11.862000     27.817164
   11.876000     27.791340
   11.891000     27.782733
   11.906000     28.008687
   11.921000     28.246478
   11.936000     28.166856
   11.950000     28.149640
   11.965000     28.270149
   11.980000     28.289517
   11.995000     28.504712
   12.010000     28.640284
   12.024000     28.614461
   12.039000     28.787693
   12.054000     28.751110
   12.069000     28.890987
   12.084000     28.846871
   12.098000     28.779086
   12.113000     29.037319
   12.128000     29.095422
   12.143000     29.148144
   12.158000     29.234222
   12.172000     29.275110
   12.187000     29.244982
   12.202000     29.213779
   12.217000     29.217007
   12.232000     29.275110
   12.246000     29.142764
   12.261000     29.062067
   12.276000     29.082510
   12.291000     29.051307
   12.306000     29.135233
   12.320000     29.054534
   12.335000     29.328908
   12.350000     29.387011
   12.365000     29.354731
   12.380000     29.531191
   12.394000     29.822780
   12.409000     29.654929
   12.424000     29.888415
   12.439000     29.994936
   12.454000     30.217662
   12.468000     30.416718
   12.483000     30.628685
   12.498000     30.696471
   12.513000     30.905210
   12.528000     30.901982
   12.543000     31.059075
   12.557000     31.021416
   12.572000     31.065531
   12.587000     31.150532
   12.602000     30.991289
   12.617000     30.924578
   12.631000     31.071986
   12.646000     31.073062
   12.661000     31.137621
   12.676000     31.133317
   12.691000     31.031100
   12.705000     31.078443
   12.720000     31.220471
   12.735000     30.882615
   12.750000     31.066606
   12.765000     31.297941
   12.779000     31.395855
   12.794000     31.637949
   12.809000     31.951057
   12.824000     32.241571
   12.839000     32.595566
   12.854000     33.328304
   12.868000     33.972813
   12.883000     34.543079
   12.898000     35.190817
   12.913000     35.271514
   12.928000     35.299490
   12.942000     35.289806
   12.957000     35.167145
   12.972000     35.010052
   12.987000     34.523712
   13.002000     33.992181
   13.017000     33.738251
   13.031000     33.443434
   13.046000     33.432674
   13.061000     33.359508
   13.076000     33.289569
   13.091000     33.236847
   13.105000     32.966777
   13.120000     33.180896
   13.135000     33.175516
   13.150000     33.264822
   13.165000     33.339065
   13.179000     33.298177
   13.194000     33.436978
   13.209000     33.673692
   13.224000     33.958825
   13.239000     34.405355
   13.254000     34.891695
   13.268000     35.530824
   13.283000     35.923554
   13.298000     36.148434
   13.313000     36.238815
   13.328000     36.259258
   13.343000     36.426035
   13.357000     36.060203
   13.372000     35.565256
   13.387000     35.293034
   13.402000     34.951949
   13.417000     35.024040
   13.431000     34.986381
   13.446000     34.868024
   13.461000     34.730299
   13.476000     34.806694
   13.491000     34.663589
   13.506000     34.652829
   13.520000     34.805617
   13.535000     34.844352
   13.550000     34.748591
   13.565000     34.743211
   13.580000     34.944418
   13.595000     35.018660
   13.609000     34.819605
   13.624000     34.954102
   13.639000     34.912139
   13.654000     34.875556
   13.669000     35.025117
   13.683000     35.119802
   13.698000     35.102586
   13.713000     35.077838
   13.728000     35.281198
   13.743000     35.295186
   13.758000     35.497469
   13.772000     35.576015
   13.787000     35.443670
   13.802000     35.487785
   13.817000     35.748171
   13.832000     35.970897
   13.847000     35.848237
   13.861000     35.723423
   13.876000     35.622281
   13.891000     35.784754
   13.906000     35.700828
   13.921000     35.557723
   13.936000     35.554495
   13.950000     35.529748
   13.965000     35.810577
   13.980000     35.782602
   13.995000     35.558799
   14.010000     35.713739
   14.025000     35.715892
   14.039000     35.691145
   14.054000     35.748171
   14.069000     35.588926
   14.084000     35.527596
   14.099000     35.477025
   14.114000     35.595383
   14.128000     35.527596
   14.143000     35.597534
   14.158000     35.624434
   14.173000     35.647029
   14.188000     35.615826
   14.203000     35.650257
   14.217000     35.800893
   14.232000     35.869756
   14.247000     35.741715
   14.262000     35.493165
   14.277000     35.532976
   14.292000     35.651333
   14.306000     35.550192
   14.321000     35.565256
   14.336000     35.654561
   14.351000     35.738487
   14.366000     35.579242
   14.381000     35.754627
   14.395000     35.724499
   14.410000     35.614750
   14.425000     35.858996
   14.440000     35.888047
   14.455000     35.766462
   14.470000     35.650257
   14.484000     35.718043
   14.499000     35.746019
   14.514000     35.531900
   14.529000     35.447973
   14.544000     35.648106
   14.559000     35.583546
   14.573000     35.403859
   14.588000     35.133790
   14.603000     35.148853
   14.618000     35.113346
   14.633000     35.112270
   14.648000     35.185436
   14.662000     35.059548
   14.677000     34.907834
   14.692000     34.970241
   14.707000     34.971317
   14.722000     34.961633
   14.737000     34.921822
   14.752000     34.733528
   14.766000     34.696944
   14.781000     34.640993
   14.796000     34.625929
   14.811000     34.574283
   14.826000     34.622702
   14.841000     34.490356
   14.855000     34.600106
   14.870000     34.670044
   14.885000     34.656057
   14.900000     34.419343
   14.915000     34.406431
   14.930000     34.359087
   14.945000     34.479597
   14.959000     34.305289
   14.974000     34.203071
   14.989000     34.260098
   15.004000     34.210604
   15.019000     34.153577
   15.034000     34.065347
   15.048000     33.962054
   15.063000     33.841544
   15.078000     33.703820
   15.093000     33.732871
   15.108000     33.510144
   15.123000     33.670465
   15.138000     33.614513
   15.152000     33.557488
   15.167000     33.551031
   15.182000     33.441282
   15.197000     33.534892
   15.212000     33.334761
   15.227000     33.254062
   15.242000     33.223935
   15.256000     33.105578
   15.271000     32.889307
   15.286000     32.952789
   15.301000     33.088362
   15.316000     32.882851
   15.331000     32.822596
   15.345000     32.822596
   15.360000     32.796773
   15.375000     32.709619
   15.390000     32.444930
   15.405000     32.324421
   15.420000     32.388979
   15.435000     32.379295
   15.449000     32.267394
   15.464000     32.015616
   15.479000     32.065111
   15.494000     32.089858
   15.509000     32.028528
   15.524000     32.069414
   15.539000     31.856372
   15.553000     31.864979
   15.568000     31.746622
   15.583000     31.732634
   15.598000     31.712191
   15.613000     31.543263
   15.628000     31.524971
   15.643000     31.398006
   15.657000     31.394779
   15.672000     31.363575
   15.687000     31.239839
   15.702000     31.182812
   15.717000     31.109646
   15.732000     30.981605
   15.747000     30.995593
   15.761000     30.999896
   15.776000     30.781473
   15.791000     30.671724
   15.806000     30.597482
   15.821000     30.499568
   15.836000     30.545835
   15.851000     30.559823
   15.866000     30.423174
   15.880000     30.200447
   15.895000     30.059495
   15.910000     30.013227
   15.925000     30.074558
   15.940000     30.102534
   15.955000     29.902403
   15.970000     29.945441
   15.984000     29.885187
   15.999000     29.699043
   16.014000     29.635561
   16.029000     29.649549
   16.044000     29.521507
   16.059000     29.530115
   16.074000     29.469861
   16.088000     29.319225
   16.103000     29.413910
   16.118000     29.222387
   16.133000     29.161056
   16.148000     29.111561
   16.163000     29.187956
   16.178000     29.120169
   16.193000     28.902822
   16.207000     28.883455
   16.222000     28.991052
   16.237000     28.803833
   16.252000     28.643513
   16.267000     28.605853
   16.282000     28.547751
   16.297000     28.619841
   16.312000     28.546675
   16.326000     28.348695
   16.341000     28.331479
   16.356000     28.352999
   16.371000     28.236794
   16.386000     28.248629
   16.401000     28.262617
   16.416000     28.057106
   16.430000     28.035587
   16.445000     28.004383
   16.460000     27.992548
   16.475000     27.847292
   16.490000     27.903242
   16.505000     27.827924
   16.520000     27.710643
   16.535000     27.695579
   16.549000     27.589058
   16.564000     27.453485
   16.579000     27.510512
   16.594000     27.323292
   16.609000     27.236138
   16.624000     27.093034
   16.639000     27.208162
   16.654000     27.112401
   16.668000     27.079046
   16.683000     27.119933
   16.698000     26.860623
   16.713000     26.846635
   16.728000     26.761634
   16.743000     26.728278
   16.758000     26.714291
   16.773000     26.583022
   16.788000     26.377510
   16.802000     26.443145
   16.817000     26.435613
   16.832000     26.332319
   16.847000     26.303268
   16.862000     26.133264
   16.877000     26.011679
   16.892000     26.008452
   16.907000     26.065478
   16.921000     25.922373
   16.936000     25.965413
   16.951000     25.903006
   16.966000     25.892246
   16.981000     25.872879
   16.996000     25.739457
   17.011000     25.532871
   17.026000     25.551162
   17.041000     25.621101
   17.055000     25.636164
   17.070000     25.556542
   17.085000     25.564074
   17.100000     25.562998
   17.115000     25.513503
   17.130000     25.474768
   17.145000     25.516731
   17.160000     25.397298
   17.175000     25.229446
   17.189000     25.165963
   17.204000     25.038998
   17.219000     25.126152
   17.234000     25.085266
   17.249000     25.196090
   17.264000     25.030390
   17.279000     24.953997
   17.294000     24.998112
   17.309000     24.866843
   17.323000     24.732346
   17.338000     24.836716
   17.353000     24.916337
   17.368000     24.889438
   17.383000     24.828108
   17.398000     24.724813
   17.413000     24.632280
   17.428000     24.567721
   17.443000     24.555886
   17.457000     24.485947
   17.472000     24.433224
   17.487000     24.575254
   17.502000     24.510695
   17.517000     24.512847
   17.532000     24.573101
   17.547000     24.522531
   17.562000     24.420313
   17.577000     24.402022
   17.591000     24.326704
   17.606000     24.413858
   17.621000     24.425693
   17.636000     24.289044
   17.651000     24.348223
   17.666000     24.358982
   17.681000     24.293348
   17.696000     24.340691
   17.711000     24.267524
   17.726000     24.181447
   17.740000     24.153472
   17.755000     24.178219
   17.770000     24.214803
   17.785000     24.264297
   17.800000     24.192207
   17.815000     24.247081
   17.830000     24.251385
   17.845000     24.293348
   17.860000     24.221258
   17.875000     24.230942
   17.889000     24.210498
   17.904000     24.161003
   17.919000     24.197586
   17.934000     24.165307
   17.949000     24.173915
   17.964000     24.099673
   17.979000     24.073850
   17.994000     24.199738
   18.009000     24.344995
   18.024000     24.356831
   18.038000     24.365439
   18.053000     24.198662
   18.068000     24.184674
   18.083000     24.397718
   18.098000     24.445061
   18.113000     24.326704
   18.128000     24.317020
   18.143000     24.413858
   18.158000     24.507467
   18.173000     24.522531
   18.188000     24.493480
   18.202000     24.385882
   18.217000     24.568797
   18.232000     24.525759
   18.247000     24.546202
   18.262000     24.679623
   18.277000     24.648420
   18.292000     24.833487
   18.307000     24.691459
   18.322000     24.669939
   18.337000     24.832412
   18.352000     24.711902
   18.366000     24.524682
   18.381000     24.606457
   18.396000     24.666712
   18.411000     24.750637
   18.426000     24.653800
   18.441000     24.606457
   18.456000     24.630128
   18.471000     24.739878
   18.486000     24.597849
   18.501000     24.510695
   18.516000     24.657028
   18.530000     24.716206
   18.545000     24.697915
   18.560000     24.726966
   18.575000     24.800132
   18.590000     24.617216
   18.605000     24.738801
   18.620000     24.720510
   18.635000     24.792600
   18.650000     24.678547
   18.665000     24.767853
   18.680000     24.817348
   18.695000     24.845323
   18.710000     24.858235
   18.724000     24.774309
   18.739000     24.842095
   18.754000     24.909882
   18.769000     24.844247
   18.784000     24.927097
   18.799000     24.863615
   18.814000     24.994883
   18.829000     25.050835
   18.844000     24.907729
   18.859000     24.953997
   18.874000     25.001339
   18.889000     25.093873
   18.903000     25.260649
   18.918000     24.970136
   18.933000     25.120773
   18.948000     25.092797
   18.963000     25.122924
   18.978000     25.065898
   18.993000     25.154128
   19.008000     25.176723
   19.023000     25.181027
   19.038000     25.190710
   19.053000     25.169191
   19.068000     25.264953
   19.083000     25.338120
   19.098000     25.175647
   19.112000     25.198243
   19.127000     25.159508
   19.142000     25.212231
   19.157000     25.259573
   19.172000     25.159508
   19.187000     25.206851
   19.202000     25.300460
   19.217000     25.367171
   19.232000     25.420970
   19.247000     25.278940
   19.262000     25.420970
   19.277000     25.408058
   19.292000     25.303689
   19.307000     25.285397
   19.321000     25.269256
   19.336000     25.309068
   19.351000     25.305840
   19.366000     25.454325
   19.381000     25.445717
   19.396000     25.337043
   19.411000     25.319828
   19.426000     25.312296
   19.441000     25.231598
   19.456000     25.263877
   19.471000     25.295080
   19.486000     25.365018
   19.501000     25.287548
   19.516000     25.176723
   19.531000     25.284321
   19.545000     25.402678
   19.560000     25.255270
   19.575000     25.345651
   19.590000     25.311220
   19.605000     25.318752
   19.620000     25.334891
   19.635000     25.299384
   19.650000     25.189635
   19.665000     25.278940
   19.680000     25.202547
   19.695000     25.238054
   19.710000     25.271409
   19.725000     25.236978
   19.740000     25.187483
   19.755000     25.115393
   19.770000     25.100329
   19.785000     25.155204
   19.799000     25.284321
   19.814000     25.302612
   19.829000     25.186406
   19.844000     25.063746
   19.859000     25.015327
   19.874000     24.989504
   19.889000     25.133685
   19.904000     25.179951
   19.919000     25.011023
   19.934000     25.065898
   19.949000     25.035770
   19.964000     24.965832
   19.979000     24.829183
   19.994000     24.886210
   20.009000     24.882982
   20.024000     24.914185
   20.039000     24.963681
   20.054000     24.801208
   20.068000     24.730194
   20.083000     24.639812
   20.098000     24.705446
   20.113000     24.556962
   20.128000     24.586013
   20.143000     24.658104
   20.158000     24.685003
   20.173000     24.653800
   20.188000     24.607532
   20.203000     24.504239
   20.218000     24.511771
   20.233000     24.624748
   20.248000     24.483796
   20.263000     24.602153
   20.278000     24.464428
   20.293000     24.416009
   20.308000     24.343919
   20.323000     24.390186
   20.338000     24.248157
   20.353000     24.230942
   20.368000     24.238473
   20.382000     24.029734
   20.397000     23.941504
   20.412000     24.026507
   20.427000     24.018974
   20.442000     23.875870
   20.457000     23.844666
   20.472000     23.711246
   20.487000     23.703714
   20.502000     23.638080
   20.517000     23.627320
   20.532000     23.640231
   20.547000     23.681119
   20.562000     23.604725
   20.577000     23.436873
   20.592000     23.573522
   20.607000     23.542318
   20.622000     23.377694
   20.637000     23.373390
   20.652000     23.223830
   20.667000     23.407822
   20.682000     23.276553
   20.697000     23.248577
   20.712000     23.152815
   20.727000     23.174335
   20.742000     23.149587
   20.757000     22.967748
   20.771000     23.034459
   20.786000     22.927937
   20.801000     22.883822
   20.816000     22.813883
   20.831000     22.712742
   20.846000     22.622360
   20.861000     22.651411
   20.876000     22.657867
   20.891000     22.618056
   20.906000     22.436217
   20.921000     22.396405
   20.936000     22.426533
   20.951000     22.371658
   20.966000     22.446976
   20.981000     22.190894
   20.996000     22.076841
   21.011000     22.103740
   21.026000     22.028422
   21.041000     22.014435
   21.056000     22.120956
   21.071000     22.061778
   21.086000     21.948800
   21.101000     21.835823
   21.116000     21.791708
   21.131000     21.789556
   21.146000     21.759428
   21.161000     21.535626
   21.176000     21.568981
   21.191000     21.598032
   21.206000     21.537778
   21.221000     21.415117
   21.236000     21.372078
   21.251000     21.384989
   21.266000     21.234353
   21.281000     21.293532
   21.296000     21.205301
   21.310000     21.138592
   21.325000     21.124604
   21.340000     20.982576
   21.355000     21.049285
   21.370000     20.870674
   21.385000     20.958904
   21.400000     20.864218
   21.415000     20.859914
   21.430000     20.843774
   21.445000     20.799660
   21.460000     20.714657
   21.475000     20.688834
   21.490000     20.630731
   21.505000     20.565097
   21.520000     20.542502
   21.535000     20.433829
   21.550000     20.400473
   21.565000     20.370346
   21.580000     20.224014
   21.595000     20.275660
   21.610000     20.245533
   21.625000     20.163759
   21.640000     20.305787
   21.655000     20.174518
   21.670000     19.945336
   21.685000     19.884006
   21.700000     19.810840
   21.715000     19.834510
   21.730000     19.916284
   21.745000     19.900145
   21.760000     19.822675
   21.775000     19.821599
   21.790000     19.786091
   21.805000     19.557986
   21.820000     19.634379
   21.835000     19.562289
   21.850000     19.467603
   21.865000     19.538618
   21.880000     19.535390
   21.895000     19.452540
   21.910000     19.389057
   21.925000     19.309435
   21.940000     19.325575
   21.955000     19.212597
   21.970000     19.158798
   21.985000     19.210445
   22.000000     19.093164
