# Supplementary material for: Changing the game of time resolved X-ray diffraction on the mechanochemistry playground by downsizing
Source: Nat Commun. 2021 Oct 21;12:6134. doi: 10.1038/s41467-021-26264-1 (PMC8531352; doi:10.1038/s41467-021-26264-1)
Supplement: Supplementary file 3 — Source Data. [file 41467_2021_26264_MOESM3_ESM.zip › PXRD_raw_data/reactionIIIa_cocrystal_FormI_normalized/000311.xy]

    3.140900     20.435033
    3.155600     20.448140
    3.170400     20.570467
    3.185100     20.914509
    3.199800     20.901402
    3.214500     21.022637
    3.229300     21.333913
    3.244000     21.644097
    3.258700     21.712906
    3.273500     21.640821
    3.288200     21.757686
    3.302900     22.157430
    3.317600     22.387885
    3.332400     22.612878
    3.347100     22.439218
    3.361800     22.965658
    3.376500     23.104367
    3.391300     23.153516
    3.406000     23.762962
    3.420700     23.774976
    3.435400     23.699616
    3.450200     23.522679
    3.464900     23.711629
    3.479600     23.918055
    3.494400     24.042566
    3.509100     24.124480
    3.523800     24.276296
    3.538500     24.423743
    3.553300     24.301417
    3.568000     24.656381
    3.582700     25.031005
    3.597400     24.943630
    3.612200     25.329175
    3.626900     25.456963
    3.641600     25.482083
    3.656400     26.016168
    3.671100     26.285941
    3.685800     26.195289
    3.700500     26.577558
    3.715300     26.846239
    3.730000     27.206665
    3.744700     27.214310
    3.759500     27.277657
    3.774200     27.653374
    3.788900     27.841232
    3.803600     27.870721
    3.818400     27.785530
    3.833100     28.189643
    3.847800     28.304324
    3.862600     28.404806
    3.877300     28.820934
    3.892000     28.950906
    3.906700     28.725913
    3.921500     28.997870
    3.936200     29.251260
    3.950900     29.444579
    3.965700     29.981941
    3.980400     29.979757
    3.995100     30.283388
    4.009800     30.475615
    4.024600     30.686409
    4.039300     30.874267
    4.054000     31.158238
    4.068800     31.506650
    4.083500     31.669387
    4.098200     31.932607
    4.113000     32.172891
    4.127700     32.514749
    4.142400     32.610863
    4.157100     32.988763
    4.171900     33.237784
    4.186600     33.660465
    4.201300     34.015430
    4.216100     34.321246
    4.230800     34.754848
    4.245500     35.020253
    4.260300     35.291118
    4.275000     35.809912
    4.289700     36.009785
    4.304500     35.982480
    4.319200     35.911487
    4.333900     36.230408
    4.348600     36.748111
    4.363400     36.986209
    4.378100     37.014607
    4.392800     37.412167
    4.407600     37.856692
    4.422300     37.813004
    4.437000     38.171245
    4.451800     38.471599
    4.466500     38.178891
    4.481200     38.372210
    4.496000     38.786153
    4.510700     39.145486
    4.525400     39.122550
    4.540200     39.560522
    4.554900     39.825926
    4.569600     39.996309
    4.584400     40.436464
    4.599100     40.515103
    4.613800     40.771770
    4.628600     40.992394
    4.643300     41.360465
    4.658000     41.869429
    4.672700     41.885813
    4.687500     42.274635
    4.702200     42.950705
    4.716900     43.079585
    4.731700     43.326422
    4.746400     43.482606
    4.761100     44.016692
    4.775900     44.247145
    4.790600     44.545315
    4.805300     44.964720
    4.820100     45.265075
    4.834800     45.983741
    4.849500     46.118082
    4.864300     46.055826
    4.879000     46.481784
    4.893700     46.977642
    4.908500     47.725798
    4.923200     47.666819
    4.938000     48.226025
    4.952700     48.823457
    4.967400     49.171869
    4.982200     49.665542
    4.996900     49.833740
    5.011600     50.426804
    5.026400     51.143286
    5.041100     51.345343
    5.055800     51.639144
    5.070600     52.169954
    5.085300     52.511812
    5.100000     53.077570
    5.114800     53.673910
    5.129500     54.074747
    5.144200     54.529102
    5.159000     54.864407
    5.173700     55.473854
    5.188400     56.116067
    5.203200     56.512535
    5.217900     57.117613
    5.232700     57.597088
    5.247400     57.795868
    5.262100     58.418421
    5.276900     58.688193
    5.291600     59.439627
    5.306300     60.133173
    5.321100     60.224917
    5.335800     60.566775
    5.350500     61.251583
    5.365300     62.124251
    5.380000     62.517442
    5.394800     62.845102
    5.409500     63.577967
    5.424200     64.292264
    5.439000     64.917002
    5.453700     65.186775
    5.468400     65.861753
    5.483200     65.939300
    5.497900     66.879683
    5.512600     67.650774
    5.527400     67.870306
    5.542100     68.153186
    5.556900     69.235555
    5.571600     70.251300
    5.586300     70.521072
    5.601100     70.693640
    5.615800     71.371895
    5.630600     72.182306
    5.645300     72.663966
    5.660000     73.072448
    5.674800     73.560661
    5.689500     73.636022
    5.704200     74.485753
    5.719000     75.182575
    5.733700     75.919810
    5.748500     76.461539
    5.763200     77.136519
    5.777900     77.634562
    5.792700     77.855185
    5.807400     78.424221
    5.822200     78.918986
    5.836900     79.835341
    5.851600     80.152079
    5.866400     80.791014
    5.881100     81.701908
    5.895900     82.069979
    5.910600     83.039852
    5.925300     83.726844
    5.940100     84.973043
    5.954800     86.514135
    5.969600     87.434859
    5.984300     88.333737
    5.999000     89.526419
    6.013800     89.845340
    6.028500     89.659666
    6.043300     88.765156
    6.058000     88.222333
    6.072700     88.133866
    6.087500     87.906688
    6.102200     87.734121
    6.117000     87.835695
    6.131700     87.714461
    6.146500     88.329369
    6.161200     88.602418
    6.175900     88.962844
    6.190700     89.088446
    6.205400     89.640007
    6.220200     89.608333
    6.234900     89.413922
    6.249600     89.399724
    6.264400     89.691340
    6.279100     90.487553
    6.293900     90.498475
    6.308600     90.683057
    6.323400     90.970304
    6.338100     91.450872
    6.352800     92.529964
    6.367600     94.251269
    6.382300     97.454687
    6.397100    101.696787
    6.411800    105.335992
    6.426600    106.173708
    6.441300    103.336176
    6.456000     99.295042
    6.470800     95.864447
    6.485500     93.765240
    6.500300     93.609056
    6.515000     93.218049
    6.529800     93.154702
    6.544500     94.632446
    6.559300     97.004701
    6.574000     99.581198
    6.588700    101.517665
    6.603500    101.950176
    6.618200    100.267098
    6.633000     97.716815
    6.647700     94.736205
    6.662500     92.939538
    6.677200     91.605965
    6.692000     90.213411
    6.706700     89.849709
    6.721500     89.553724
    6.736200     89.046943
    6.750900     88.361043
    6.765700     87.817128
    6.780400     87.941638
    6.795200     87.612886
    6.809900     87.078802
    6.824700     86.965213
    6.839400     86.680149
    6.854200     86.660490
    6.868900     86.550177
    6.883700     86.364503
    6.898400     85.871922
    6.913200     85.643652
    6.927900     85.424121
    6.942700     85.416475
    6.957400     85.109568
    6.972200     84.632277
    6.986900     84.407284
    7.001600     83.914703
    7.016400     83.902688
    7.031100     83.192759
    7.045900     82.592051
    7.060600     82.452248
    7.075400     82.577852
    7.090100     82.609526
    7.104900     82.601880
    7.119600     82.032845
    7.134400     81.328376
    7.149100     81.414660
    7.163900     81.382987
    7.178600     80.964674
    7.193400     80.647937
    7.208100     80.075625
    7.222900     80.213242
    7.237600     80.112760
    7.252400     79.308902
    7.267100     79.168008
    7.281900     79.448703
    7.296600     79.206235
    7.311400     78.632830
    7.326100     78.401284
    7.340900     77.967682
    7.355600     77.498037
    7.370400     77.599611
    7.385100     77.332022
    7.399900     77.231540
    7.414600     76.985795
    7.429400     76.477923
    7.444100     76.093469
    7.458900     76.041043
    7.473600     76.236547
    7.488400     76.511781
    7.503200     76.244193
    7.517900     75.796391
    7.532700     75.328930
    7.547400     75.047143
    7.562200     74.461724
    7.576900     73.815143
    7.591700     73.875214
    7.606400     73.589058
    7.621200     72.638845
    7.635900     72.233639
    7.650700     71.883044
    7.665400     71.311824
    7.680200     70.711115
    7.694900     70.298264
    7.709700     70.061257
    7.724400     69.952037
    7.739200     69.657144
    7.754000     68.741881
    7.768700     68.333399
    7.783500     68.592250
    7.798200     68.453541
    7.813000     67.785115
    7.827700     67.626747
    7.842500     67.236831
    7.857200     66.775923
    7.872000     66.447172
    7.886700     66.277882
    7.901500     65.988448
    7.916300     65.386647
    7.931000     65.096122
    7.945800     65.078647
    7.960500     64.555484
    7.975300     64.005016
    7.990000     63.944945
    8.004800     63.716675
    8.019600     63.378094
    8.034300     63.390109
    8.049100     63.052619
    8.063800     62.839640
    8.078600     62.510889
    8.093300     62.398392
    8.108100     61.992095
    8.122900     62.036875
    8.137600     62.226917
    8.152400     62.125342
    8.167100     61.957144
    8.181900     61.525726
    8.196600     61.016761
    8.211400     60.493598
    8.226200     60.051257
    8.240900     59.489867
    8.255700     59.279073
    8.270400     59.209173
    8.285200     58.978718
    8.300000     58.583342
    8.314700     58.480676
    8.329500     58.262236
    8.344200     57.970620
    8.359000     57.466024
    8.373800     57.063002
    8.388500     56.913371
    8.403300     56.473215
    8.418000     56.201258
    8.432800     56.063641
    8.447600     55.940223
    8.462300     55.608194
    8.477100     55.620209
    8.491800     55.251046
    8.506600     54.901542
    8.521400     54.672180
    8.536100     54.724605
    8.550900     54.380563
    8.565600     54.014677
    8.580400     53.913102
    8.595200     53.870507
    8.609900     53.816989
    8.624700     53.104875
    8.639500     52.924663
    8.654200     52.722606
    8.669000     52.393854
    8.683700     52.106606
    8.698500     51.848847
    8.713300     51.666450
    8.728000     51.699216
    8.742800     51.486237
    8.757600     51.194620
    8.772300     51.000209
    8.787100     50.715145
    8.801800     50.413698
    8.816600     50.162492
    8.831400     49.657897
    8.846100     49.324776
    8.860900     49.216649
    8.875700     48.849670
    8.890400     48.354904
    8.905200     48.046904
    8.920000     47.606748
    8.934700     47.368649
    8.949500     47.379571
    8.964300     47.318407
    8.979000     47.128365
    8.993800     46.815996
    9.008600     46.866237
    9.023300     46.774492
    9.038100     46.299386
    9.052900     45.864691
    9.067600     45.926947
    9.082400     45.783869
    9.097200     45.237769
    9.111900     45.064109
    9.126700     45.186436
    9.141500     45.089231
    9.156200     44.874068
    9.171000     44.840209
    9.185800     44.674195
    9.200500     44.302848
    9.215300     43.994848
    9.230100     43.693400
    9.244800     43.690124
    9.259600     43.437826
    9.274400     43.127642
    9.289100     42.978011
    9.303900     42.754110
    9.318700     42.433004
    9.333400     42.523656
    9.348200     42.237501
    9.363000     41.903288
    9.377800     41.897827
    9.392500     41.650990
    9.407300     41.729628
    9.422100     41.732904
    9.436800     41.533032
    9.451600     41.114720
    9.466400     40.848224
    9.481200     40.829656
    9.495900     40.816550
    9.510700     40.675656
    9.525500     40.391685
    9.540200     39.943883
    9.555000     39.942791
    9.569800     39.546323
    9.584600     39.242692
    9.599300     39.269997
    9.614100     39.148762
    9.628900     38.945614
    9.643600     38.841855
    9.658400     38.729359
    9.673200     38.581911
    9.688000     38.383132
    9.702700     38.209472
    9.717500     37.897103
    9.732300     37.615316
    9.747100     37.614224
    9.761800     37.548692
    9.776600     37.368479
    9.791400     36.922862
    9.806200     36.984025
    9.820900     36.928324
    9.835700     36.645444
    9.850500     36.568990
    9.865300     36.584281
    9.880000     36.700054
    9.894800     36.400792
    9.909600     36.204195
    9.924400     35.876536
    9.939100     35.624238
    9.953900     35.681032
    9.968700     35.524848
    9.983500     35.208111
    9.998200     34.997316
   10.013000     34.715529
   10.028000     34.726452
   10.043000     34.642352
   10.057000     34.349642
   10.072000     34.322338
   10.087000     34.244791
   10.102000     33.978295
   10.116000     33.950990
   10.131000     33.642990
   10.146000     33.720536
   10.161000     33.734735
   10.176000     33.471515
   10.190000     33.456225
   10.205000     33.281472
   10.220000     33.108906
   10.235000     32.912309
   10.249000     32.847870
   10.264000     32.626153
   10.279000     32.566082
   10.294000     32.578096
   10.309000     32.535501
   10.323000     32.467785
   10.338000     32.567175
   10.353000     32.646905
   10.368000     32.583557
   10.382000     32.586834
   10.397000     32.390238
   10.412000     32.226408
   10.427000     32.026537
   10.442000     31.893288
   10.456000     31.571090
   10.471000     31.571090
   10.486000     31.379955
   10.501000     31.213941
   10.516000     31.175713
   10.530000     31.425828
   10.545000     31.256536
   10.560000     31.201927
   10.575000     31.460778
   10.589000     31.343912
   10.604000     31.242338
   10.619000     31.236877
   10.634000     31.098168
   10.649000     30.941984
   10.663000     30.747572
   10.678000     30.844778
   10.693000     30.630706
   10.708000     30.333629
   10.722000     30.069316
   10.737000     30.150140
   10.752000     30.200380
   10.767000     29.901119
   10.782000     29.771146
   10.796000     29.889104
   10.811000     29.657558
   10.826000     29.525402
   10.841000     29.358295
   10.856000     29.447856
   10.870000     29.429289
   10.885000     29.299316
   10.900000     28.971657
   10.915000     28.881005
   10.930000     28.867899
   10.944000     28.797997
   10.959000     28.753218
   10.974000     28.714990
   10.989000     28.671302
   11.003000     28.601402
   11.018000     28.585019
   11.033000     28.476892
   11.048000     28.681132
   11.063000     28.718268
   11.077000     28.765232
   11.092000     28.779431
   11.107000     29.079785
   11.122000     29.334267
   11.137000     29.573459
   11.151000     29.549431
   11.166000     29.657558
   11.181000     30.085700
   11.196000     30.382778
   11.211000     30.357658
   11.225000     30.131572
   11.240000     30.016891
   11.255000     29.871629
   11.270000     29.456594
   11.284000     29.056849
   11.299000     28.781614
   11.314000     28.678948
   11.329000     28.429927
   11.344000     28.335998
   11.358000     28.498736
   11.373000     28.365487
   11.388000     28.152508
   11.403000     28.189643
   11.418000     28.189643
   11.432000     28.314154
   11.447000     28.419005
   11.462000     28.526040
   11.477000     28.885374
   11.492000     29.191189
   11.506000     29.476253
   11.521000     29.770054
   11.536000     30.128296
   11.551000     30.292126
   11.566000     30.496366
   11.580000     30.676579
   11.595000     30.567359
   11.610000     30.677671
   11.625000     30.799998
   11.640000     31.051203
   11.654000     30.833855
   11.669000     30.609955
   11.684000     30.348920
   11.699000     30.022352
   11.714000     29.589841
   11.728000     29.281841
   11.743000     28.878820
   11.758000     28.369856
   11.773000     28.315246
   11.788000     28.291218
   11.802000     28.035643
   11.817000     28.015983
   11.832000     27.959189
   11.847000     28.204933
   11.862000     28.216948
   11.876000     28.035643
   11.891000     28.157969
   11.906000     28.169983
   11.921000     28.216948
   11.936000     28.560990
   11.950000     28.745572
   11.965000     28.825302
   11.980000     28.804551
   11.995000     28.840594
   12.010000     29.015345
   12.024000     29.234877
   12.039000     29.048112
   12.054000     29.014253
   12.069000     28.985856
   12.084000     28.961827
   12.098000     28.961827
   12.113000     29.223956
   12.128000     29.228324
   12.143000     29.286210
   12.158000     29.252352
   12.172000     29.375771
   12.187000     29.422735
   12.202000     29.197743
   12.217000     29.167161
   12.232000     29.144225
   12.246000     29.298225
   12.261000     29.180268
   12.276000     29.276381
   12.291000     29.311331
   12.306000     29.334267
   12.320000     29.415090
   12.335000     29.463146
   12.350000     29.530863
   12.365000     29.589841
   12.380000     29.694692
   12.394000     29.882551
   12.409000     29.987402
   12.424000     30.222224
   12.439000     30.504011
   12.454000     30.813104
   12.468000     31.075231
   12.483000     31.161515
   12.498000     31.346097
   12.513000     31.456409
   12.528000     31.458593
   12.543000     31.504466
   12.557000     31.696693
   12.572000     31.607132
   12.587000     31.580919
   12.602000     31.555799
   12.617000     31.673756
   12.631000     31.765501
   12.646000     31.779700
   12.661000     31.802636
   12.676000     32.037458
   12.691000     31.882367
   12.705000     31.793898
   12.720000     31.777516
   12.735000     31.950082
   12.750000     31.947898
   12.765000     32.141217
   12.779000     32.562806
   12.794000     33.013884
   12.809000     33.836309
   12.824000     34.930692
   12.839000     36.115727
   12.854000     37.675387
   12.868000     39.537586
   12.883000     41.676110
   12.898000     42.608848
   12.913000     43.011869
   12.928000     42.585911
   12.942000     41.754748
   12.957000     40.914848
   12.972000     39.634791
   12.987000     38.282649
   13.002000     37.203557
   13.017000     36.283926
   13.031000     35.813188
   13.046000     35.087968
   13.061000     34.900111
   13.076000     34.525486
   13.091000     34.271004
   13.105000     34.142125
   13.120000     34.018707
   13.135000     34.113728
   13.150000     34.133388
   13.165000     34.207657
   13.179000     34.332167
   13.194000     34.691501
   13.209000     35.261629
   13.224000     36.253344
   13.239000     37.231954
   13.254000     38.794891
   13.268000     40.128464
   13.283000     41.434734
   13.298000     41.967727
   13.313000     41.972096
   13.328000     41.671741
   13.343000     40.929046
   13.357000     39.899104
   13.372000     38.791614
   13.387000     37.426366
   13.402000     36.401883
   13.417000     35.812097
   13.431000     35.411260
   13.446000     35.236508
   13.461000     35.102167
   13.476000     35.080323
   13.491000     35.115274
   13.506000     35.130565
   13.520000     35.195004
   13.535000     35.155685
   13.550000     35.215756
   13.565000     35.118550
   13.580000     34.994040
   13.595000     35.054111
   13.609000     35.207018
   13.624000     35.120735
   13.639000     35.358834
   13.654000     35.454948
   13.669000     35.380678
   13.683000     35.450579
   13.698000     35.651543
   13.713000     35.632976
   13.728000     35.824111
   13.743000     36.028351
   13.758000     36.223855
   13.772000     36.381132
   13.787000     36.469600
   13.802000     36.264267
   13.817000     36.368025
   13.832000     36.528579
   13.847000     36.303586
   13.861000     36.264267
   13.876000     36.097161
   13.891000     36.109174
   13.906000     35.981387
   13.921000     35.761855
   13.936000     35.847047
   13.950000     35.812097
   13.965000     35.854692
   13.980000     35.709430
   13.995000     35.903841
   14.010000     35.889643
   14.025000     35.824111
   14.039000     35.835032
   14.054000     35.865614
   14.069000     35.790253
   14.084000     35.746564
   14.099000     35.844862
   14.114000     35.694139
   14.128000     35.839401
   14.143000     36.032720
   14.158000     35.878720
   14.173000     35.767317
   14.188000     35.725813
   14.203000     35.674480
   14.217000     35.631884
   14.232000     35.714891
   14.247000     35.711614
   14.262000     35.576181
   14.277000     35.603486
   14.292000     35.697416
   14.306000     35.650451
   14.321000     35.534678
   14.336000     35.955174
   14.351000     36.016337
   14.366000     36.058933
   14.381000     36.294848
   14.395000     36.423727
   14.410000     36.560252
   14.425000     36.537317
   14.440000     36.488168
   14.455000     36.456494
   14.470000     36.377855
   14.484000     36.348366
   14.499000     36.282834
   14.514000     36.068763
   14.529000     35.918039
   14.544000     35.587104
   14.559000     35.353373
   14.573000     35.324975
   14.588000     35.453855
   14.603000     35.480068
   14.618000     35.184082
   14.633000     35.143671
   14.648000     35.143671
   14.662000     35.092337
   14.677000     35.145855
   14.692000     35.144763
   14.707000     35.137118
   14.722000     34.978749
   14.737000     34.897927
   14.752000     35.085785
   14.766000     34.973288
   14.781000     34.959090
   14.796000     34.888097
   14.811000     34.746111
   14.826000     34.849869
   14.841000     34.847685
   14.855000     34.913217
   14.870000     34.749387
   14.885000     34.533132
   14.900000     34.568083
   14.915000     34.440295
   14.930000     34.562621
   14.945000     34.569174
   14.959000     34.490536
   14.974000     34.375855
   14.989000     34.272097
   15.004000     34.143217
   15.019000     34.145402
   15.034000     34.071132
   15.048000     34.040551
   15.063000     34.005600
   15.078000     34.091884
   15.093000     33.990309
   15.108000     33.870167
   15.123000     33.897472
   15.138000     33.754395
   15.152000     33.508650
   15.167000     33.662650
   15.182000     33.854877
   15.197000     33.742380
   15.212000     33.562167
   15.227000     33.331714
   15.242000     33.426735
   15.256000     33.330621
   15.271000     32.971288
   15.286000     33.032451
   15.301000     33.298947
   15.316000     33.280381
   15.331000     33.136210
   15.345000     32.985487
   15.360000     33.060849
   15.375000     33.111089
   15.390000     32.955997
   15.405000     32.639259
   15.420000     32.620693
   15.435000     32.703700
   15.449000     32.397884
   15.464000     32.432834
   15.479000     32.342182
   15.494000     32.278834
   15.509000     32.171799
   15.524000     32.175075
   15.539000     32.141217
   15.553000     32.057118
   15.568000     32.057118
   15.583000     31.819019
   15.598000     31.733828
   15.613000     31.736012
   15.628000     31.515387
   15.643000     31.599487
   15.657000     31.586380
   15.672000     31.450948
   15.687000     31.316607
   15.702000     31.374494
   15.717000     31.419274
   15.732000     31.398522
   15.747000     31.305686
   15.761000     31.296948
   15.776000     31.432380
   15.791000     31.222679
   15.806000     31.030452
   15.821000     31.011884
   15.836000     30.885189
   15.851000     30.648182
   15.866000     30.552068
   15.880000     30.489814
   15.895000     30.145771
   15.910000     30.091160
   15.925000     30.063855
   15.940000     30.032182
   15.955000     29.990678
   15.970000     30.002692
   15.984000     30.047473
   15.999000     29.987402
   16.014000     29.798452
   16.029000     29.654282
   16.044000     29.590934
   16.059000     29.600764
   16.074000     29.644452
   16.088000     29.436934
   16.103000     29.412906
   16.118000     29.530863
   16.133000     29.459870
   16.148000     29.353927
   16.163000     29.286210
   16.178000     29.135487
   16.193000     29.097260
   16.207000     28.981487
   16.222000     28.964012
   16.237000     28.899572
   16.252000     28.747757
   16.267000     28.768508
   16.282000     28.704069
   16.297000     28.801275
   16.312000     28.817657
   16.326000     28.704069
   16.341000     28.601402
   16.356000     28.502012
   16.371000     28.585019
   16.386000     28.498736
   16.401000     28.420097
   16.416000     28.327261
   16.430000     28.191827
   16.445000     28.044381
   16.460000     28.249714
   16.475000     28.210395
   16.490000     28.115374
   16.505000     28.174352
   16.520000     27.994139
   16.535000     27.955913
   16.549000     27.963558
   16.564000     28.095714
   16.579000     28.064041
   16.594000     28.148139
   16.609000     28.027998
   16.624000     27.858707
   16.639000     27.816111
   16.654000     27.764778
   16.668000     27.434934
   16.683000     27.371586
   16.698000     27.375955
   16.713000     27.202296
   16.728000     27.111643
   16.743000     27.052665
   16.758000     27.024267
   16.773000     26.848423
   16.788000     26.723912
   16.802000     26.658380
   16.817000     26.498920
   16.832000     26.540423
   16.847000     26.532778
   16.862000     26.391884
   16.877000     26.329629
   16.892000     26.189828
   16.907000     26.206210
   16.921000     26.240069
   16.936000     26.171260
   16.951000     26.077332
   16.966000     25.917870
   16.981000     25.892750
   16.996000     25.941898
   17.011000     25.936438
   17.026000     25.695062
   17.041000     25.842509
   17.055000     25.827217
   17.070000     25.733289
   17.085000     25.642636
   17.100000     25.691785
   17.115000     25.742026
   17.130000     25.683047
   17.145000     25.548707
   17.160000     25.387062
   17.175000     25.608778
   17.189000     25.385970
   17.204000     25.352112
   17.219000     25.361941
   17.234000     25.282210
   17.249000     25.306239
   17.264000     25.179544
   17.279000     25.051757
   17.294000     25.060495
   17.309000     25.134764
   17.323000     25.225416
   17.338000     25.334637
   17.353000     25.290948
   17.368000     25.265828
   17.383000     25.057218
   17.398000     25.069232
   17.413000     24.915232
   17.428000     24.927246
   17.443000     24.905402
   17.457000     25.012438
   17.472000     25.017899
   17.487000     24.833318
   17.502000     24.677133
   17.517000     24.716452
   17.532000     24.785261
   17.547000     24.856253
   17.562000     24.895572
   17.577000     24.875913
   17.591000     24.913047
   17.606000     24.855161
   17.621000     24.899941
   17.636000     24.955644
   17.651000     24.768877
   17.666000     24.653105
   17.681000     24.710990
   17.696000     24.629076
   17.711000     24.471800
   17.726000     24.569005
   17.740000     24.584296
   17.755000     24.595218
   17.770000     24.495827
   17.785000     24.362580
   17.800000     24.347289
   17.815000     24.420467
   17.830000     24.534055
   17.845000     24.503474
   17.860000     24.363671
   17.875000     24.446679
   17.889000     24.380055
   17.904000     24.288310
   17.919000     24.198750
   17.934000     24.417189
   17.949000     24.377870
   17.964000     24.489275
   17.979000     24.412820
   17.994000     24.500196
   18.009000     24.478352
   18.024000     24.550438
   18.038000     24.578834
   18.053000     24.679318
   18.068000     24.622523
   18.083000     24.527501
   18.098000     24.536239
   18.113000     24.717544
   18.128000     24.714268
   18.143000     24.508934
   18.158000     24.826764
   18.173000     24.885743
   18.188000     24.891203
   18.202000     24.956736
   18.217000     25.072508
   18.232000     25.106366
   18.247000     25.128210
   18.262000     25.368495
   18.277000     25.321530
   18.292000     25.292040
   18.307000     25.286579
   18.322000     25.293133
   18.337000     25.334637
   18.352000     25.261459
   18.366000     25.088891
   18.381000     25.197019
   18.396000     25.036466
   18.411000     24.932707
   18.426000     24.970934
   18.441000     24.988409
   18.456000     24.878097
   18.471000     24.891203
   18.486000     24.898849
   18.501000     24.867175
   18.516000     24.898849
   18.530000     24.892296
   18.545000     24.884651
   18.560000     24.929431
   18.575000     24.968750
   18.590000     24.893388
   18.605000     24.916325
   18.620000     25.110735
   18.635000     25.057218
   18.650000     24.878097
   18.665000     24.907587
   18.680000     25.050665
   18.695000     25.072508
   18.710000     25.083431
   18.724000     25.053941
   18.739000     25.017899
   18.754000     25.004793
   18.769000     25.049572
   18.784000     25.065956
   18.799000     24.984040
   18.814000     25.063771
   18.829000     25.136949
   18.844000     25.128210
   18.859000     25.226508
   18.874000     25.336821
   18.889000     25.294225
   18.903000     25.367402
   18.918000     25.321530
   18.933000     25.275658
   18.948000     25.365218
   18.963000     25.382693
   18.978000     25.342282
   18.993000     25.365218
   19.008000     25.278934
   19.023000     25.248352
   19.038000     25.353203
   19.053000     25.495189
   19.068000     25.430750
   19.083000     25.326991
   19.098000     25.352112
   19.112000     25.349927
   19.127000     25.396891
   19.142000     25.459147
   19.157000     25.368495
   19.172000     25.416551
   19.187000     25.466792
   19.202000     25.543246
   19.217000     25.535601
   19.232000     25.432934
   19.247000     25.441672
   19.262000     25.571644
   19.277000     25.791176
   19.292000     25.693970
   19.307000     25.594579
   19.321000     25.509388
   19.336000     25.586934
   19.351000     25.458054
   19.366000     25.508296
   19.381000     25.586934
   19.396000     25.628438
   19.411000     25.553076
   19.426000     25.553076
   19.441000     25.535601
   19.456000     25.534509
   19.471000     25.472253
   19.486000     25.606594
   19.501000     25.500651
   19.516000     25.396891
   19.531000     25.463515
   19.545000     25.544339
   19.560000     25.521402
   19.575000     25.630622
   19.590000     25.592395
   19.605000     25.607685
   19.620000     25.422012
   19.635000     25.351019
   19.650000     25.404537
   19.665000     25.411090
   19.680000     25.392522
   19.695000     25.525771
   19.710000     25.431842
   19.725000     25.409998
   19.740000     25.321530
   19.755000     25.409998
   19.770000     25.443856
   19.785000     25.333544
   19.799000     25.247260
   19.814000     25.318253
   19.829000     25.486452
   19.844000     25.382693
   19.859000     25.257090
   19.874000     25.284395
   19.889000     25.344466
   19.904000     25.405629
   19.919000     25.263644
   19.934000     25.191558
   19.949000     25.215587
   19.964000     25.185005
   19.979000     25.234154
   19.994000     25.170807
   20.009000     25.172991
   20.024000     25.018991
   20.039000     24.933800
   20.054000     25.091076
   20.068000     24.975303
   20.083000     24.834409
   20.098000     24.934891
   20.113000     24.848608
   20.128000     24.828949
   20.143000     24.831133
   20.158000     24.838778
   20.173000     24.796182
   20.188000     24.680409
   20.203000     24.693515
   20.218000     24.755771
   20.233000     24.723005
   20.248000     24.787445
   20.263000     24.661842
   20.278000     24.623615
   20.293000     24.603956
   20.308000     24.586481
   20.323000     24.570097
   20.338000     24.504565
   20.353000     24.504565
   20.368000     24.471800
   20.382000     24.176906
   20.397000     24.268650
   20.412000     24.102637
   20.427000     24.043657
   20.442000     23.971573
   20.457000     23.890750
   20.472000     23.987956
   20.487000     23.879828
   20.502000     23.955189
   20.517000     24.023998
   20.532000     23.887473
   20.547000     23.736750
   20.562000     23.623161
   20.577000     23.697431
   20.592000     23.655927
   20.607000     23.666849
   20.622000     23.746580
   20.637000     23.780438
   20.652000     23.860168
   20.667000     23.725828
   20.682000     23.570736
   20.697000     23.634083
   20.712000     23.699616
   20.727000     23.599132
   20.742000     23.591487
   20.757000     23.529232
   20.771000     23.391616
   20.786000     23.295501
   20.801000     23.144778
   20.816000     23.041019
   20.831000     23.000608
   20.846000     22.928523
   20.861000     22.901218
   20.876000     22.707899
   20.891000     22.875005
   20.906000     22.869544
   20.921000     22.738480
   20.936000     22.772339
   20.951000     22.624892
   20.966000     22.599771
   20.981000     22.534240
   20.996000     22.477445
   21.011000     22.421743
   21.026000     22.399899
   21.041000     22.239346
   21.056000     22.162892
   21.071000     22.165077
   21.086000     22.050396
   21.101000     22.047119
   21.116000     22.024183
   21.131000     21.886566
   21.146000     21.806835
   21.161000     21.759871
   21.176000     21.756594
   21.191000     21.726013
   21.206000     21.645190
   21.221000     21.624438
   21.236000     21.638636
   21.251000     21.674679
   21.266000     21.648466
   21.281000     21.597133
   21.296000     21.470438
   21.310000     21.423473
   21.325000     21.476991
   21.340000     21.462793
   21.355000     21.354665
   21.370000     21.361219
   21.385000     21.230154
   21.400000     21.195204
   21.415000     21.147147
   21.430000     21.138409
   21.445000     21.144963
   21.460000     21.214864
   21.475000     21.110013
   21.490000     20.886112
   21.505000     21.009531
   21.520000     20.759417
   21.535000     20.892665
   21.550000     20.761601
   21.565000     20.619615
   21.580000     20.550807
   21.595000     20.519133
   21.610000     20.327999
   21.625000     20.244992
   21.640000     20.382608
   21.655000     20.371687
   21.670000     20.253729
   21.685000     20.287587
   21.700000     20.199119
   21.715000     20.187105
   21.730000     20.141232
   21.745000     20.025460
   21.760000     19.971942
   21.775000     19.973033
   21.790000     19.946821
   21.805000     19.908594
   21.820000     19.825587
   21.835000     19.894395
   21.850000     19.905318
   21.865000     19.763332
   21.880000     19.669403
   21.895000     19.719644
   21.910000     19.741488
   21.925000     19.559091
   21.940000     19.470623
   21.955000     19.458609
   21.970000     19.480453
   21.985000     19.454240
   22.000000     19.367956
