# Supplementary material for: Changing the game of time resolved X-ray diffraction on the mechanochemistry playground by downsizing
Source: Nat Commun. 2021 Oct 21;12:6134. doi: 10.1038/s41467-021-26264-1 (PMC8531352; doi:10.1038/s41467-021-26264-1)
Supplement: Supplementary file 3 — Source Data. [file 41467_2021_26264_MOESM3_ESM.zip › PXRD_raw_data/reactionIIIa_cocrystal_FormI_normalized/000080.xy]

    3.140900     20.434667
    3.155600     20.486927
    3.170400     20.628029
    3.185100     20.993849
    3.199800     20.907097
    3.214500     21.134950
    3.229300     21.311589
    3.244000     21.272916
    3.258700     21.467324
    3.273500     21.618877
    3.288200     21.706674
    3.302900     21.735939
    3.317600     22.155064
    3.332400     22.463397
    3.347100     22.629584
    3.361800     23.117691
    3.376500     23.346590
    3.391300     23.678962
    3.406000     24.332212
    3.420700     24.574697
    3.435400     24.116901
    3.450200     23.828426
    3.464900     23.663285
    3.479600     23.842013
    3.494400     23.845149
    3.509100     23.607889
    3.523800     23.902635
    3.538500     24.286223
    3.553300     24.431505
    3.568000     24.589330
    3.582700     24.837042
    3.597400     24.937381
    3.612200     25.107748
    3.626900     25.324104
    3.641600     25.504924
    3.656400     25.815348
    3.671100     26.033794
    3.685800     26.300320
    3.700500     26.613879
    3.715300     26.759161
    3.730000     26.990150
    3.744700     27.261902
    3.759500     27.319387
    3.774200     27.456308
    3.788900     27.719698
    3.803600     27.798088
    3.818400     27.851393
    3.833100     28.137777
    3.847800     28.243343
    3.862600     28.405348
    3.877300     28.341591
    3.892000     28.382354
    3.906700     28.470150
    3.921500     28.861054
    3.936200     29.147439
    3.950900     29.298993
    3.965700     29.373201
    3.980400     29.422326
    3.995100     30.069304
    4.009800     30.558457
    4.024600     30.608626
    4.039300     30.643117
    4.054000     30.803033
    4.068800     31.206479
    4.083500     31.655914
    4.098200     31.734304
    4.113000     31.790744
    4.127700     32.062496
    4.142400     32.526565
    4.157100     32.787864
    4.171900     33.034531
    4.186600     33.516366
    4.201300     33.728542
    4.216100     34.134079
    4.230800     34.774786
    4.245500     34.541706
    4.260300     34.864673
    4.275000     35.121791
    4.289700     35.346508
    4.304500     35.530463
    4.319200     35.454164
    4.333900     35.732187
    4.348600     36.076056
    4.363400     36.397978
    4.378100     36.686453
    4.392800     36.830690
    4.407600     37.087809
    4.422300     37.475577
    4.437000     37.794363
    4.451800     37.759871
    4.466500     37.946962
    4.481200     38.223939
    4.496000     38.386989
    4.510700     38.705775
    4.525400     39.099815
    4.540200     39.183431
    4.554900     39.317216
    4.569600     39.596284
    4.584400     39.882668
    4.599100     40.140832
    4.613800     40.525465
    4.628600     40.639391
    4.643300     41.002075
    4.658000     41.410748
    4.672700     41.756708
    4.687500     42.244816
    4.702200     42.685890
    4.716900     42.788319
    4.731700     43.383037
    4.746400     43.541907
    4.761100     43.426935
    4.775900     44.111539
    4.790600     44.672811
    4.805300     44.910071
    4.820100     45.379365
    4.834800     45.639620
    4.849500     45.831936
    4.864300     46.294958
    4.879000     46.792472
    4.893700     46.880269
    4.908500     47.153066
    4.923200     47.655807
    4.938000     47.936965
    4.952700     48.460609
    4.967400     48.866146
    4.982200     49.311400
    4.996900     49.566428
    5.011600     50.060808
    5.026400     50.593858
    5.041100     51.172898
    5.055800     51.332813
    5.070600     51.672503
    5.085300     52.306938
    5.100000     52.602729
    5.114800     52.887022
    5.129500     53.354226
    5.144200     53.930131
    5.159000     54.504990
    5.173700     54.926204
    5.188400     55.575272
    5.203200     56.025753
    5.217900     56.307956
    5.232700     57.201600
    5.247400     57.495301
    5.262100     57.863211
    5.276900     58.710867
    5.291600     59.208381
    5.306300     59.745613
    5.321100     60.390500
    5.335800     60.429172
    5.350500     60.913099
    5.365300     61.663551
    5.380000     62.185105
    5.394800     62.715020
    5.409500     62.936602
    5.424200     63.567902
    5.439000     64.238920
    5.453700     64.867083
    5.468400     65.381320
    5.483200     66.394118
    5.497900     66.754711
    5.512600     66.787112
    5.527400     67.528158
    5.542100     68.072705
    5.556900     68.795983
    5.571600     69.289317
    5.586300     69.709486
    5.601100     70.747368
    5.615800     71.291916
    5.630600     71.438243
    5.645300     72.019373
    5.660000     72.791775
    5.674800     73.679148
    5.689500     74.135899
    5.704200     74.211154
    5.719000     75.009686
    5.733700     75.654572
    5.748500     76.079968
    5.763200     76.476098
    5.777900     77.001833
    5.792700     77.547426
    5.807400     78.314601
    5.822200     78.563358
    5.836900     78.966805
    5.851600     79.693218
    5.866400     80.276438
    5.881100     80.670478
    5.895900     80.953726
    5.910600     81.591298
    5.925300     82.442089
    5.940100     83.047258
    5.954800     83.485197
    5.969600     84.231468
    5.984300     85.589180
    5.999000     87.502938
    6.013800     89.218108
    6.028500     89.559887
    6.043300     89.173164
    6.058000     88.513645
    6.072700     88.308786
    6.087500     87.927288
    6.102200     87.705706
    6.117000     87.640904
    6.131700     87.497712
    6.146500     87.858305
    6.161200     88.235622
    6.175900     88.122741
    6.190700     88.081978
    6.205400     88.222034
    6.220200     88.617119
    6.234900     88.813616
    6.249600     88.719548
    6.264400     89.336215
    6.279100     89.433419
    6.293900     89.020565
    6.308600     89.147035
    6.323400     89.131356
    6.338100     89.312176
    6.352800     89.758475
    6.367600     89.902713
    6.382300     90.034408
    6.397100     90.108617
    6.411800     89.930933
    6.426600     89.930933
    6.441300     90.122205
    6.456000     89.611103
    6.470800     89.588108
    6.485500     89.752204
    6.500300     90.168194
    6.515000     90.158786
    6.529800     90.336470
    6.544500     89.957064
    6.559300     89.634097
    6.574000     89.616328
    6.588700     89.633051
    6.603500     89.156441
    6.618200     88.912910
    6.633000     89.174210
    6.647700     89.116724
    6.662500     88.702825
    6.677200     88.468701
    6.692000     88.285792
    6.706700     88.228305
    6.721500     88.114379
    6.736200     88.087204
    6.750900     87.968052
    6.765700     87.753786
    6.780400     87.477853
    6.795200     87.508164
    6.809900     87.189379
    6.824700     87.214463
    6.839400     86.944802
    6.854200     86.283192
    6.868900     85.815989
    6.883700     85.358191
    6.898400     85.038361
    6.913200     85.110480
    6.927900     84.792740
    6.942700     84.491723
    6.957400     84.511581
    6.972200     84.160394
    6.986900     83.878191
    7.001600     83.627343
    7.016400     83.703643
    7.031100     83.638841
    7.045900     83.256298
    7.060600     82.665761
    7.075400     82.466128
    7.090100     82.238275
    7.104900     81.881863
    7.119600     81.377032
    7.134400     81.063473
    7.149100     80.964178
    7.163900     80.738416
    7.178600     80.492795
    7.193400     80.240902
    7.208100     79.827003
    7.222900     79.834320
    7.237600     79.399518
    7.252400     79.108952
    7.267100     79.006522
    7.281900     78.853923
    7.296600     78.469291
    7.311400     78.082567
    7.326100     77.952963
    7.340900     77.573557
    7.355600     77.345703
    7.370400     77.327935
    7.385100     76.902539
    7.399900     76.555533
    7.414600     76.099827
    7.429400     76.000533
    7.444100     76.198075
    7.458900     75.783132
    7.473600     75.099573
    7.488400     74.827820
    7.503200     74.377341
    7.517900     74.322990
    7.532700     74.061691
    7.547400     73.649883
    7.562200     73.144007
    7.576900     72.730109
    7.591700     72.136435
    7.606400     71.310729
    7.621200     71.372396
    7.635900     71.371351
    7.650700     71.196803
    7.665400     70.775588
    7.680200     70.331378
    7.694900     69.958243
    7.709700     69.572565
    7.724400     69.043695
    7.739200     68.902593
    7.754000     68.583808
    7.768700     68.345502
    7.783500     68.123920
    7.798200     67.821858
    7.813000     67.854259
    7.827700     67.411096
    7.842500     67.233412
    7.857200     66.620926
    7.872000     66.103553
    7.886700     65.941546
    7.901500     65.702197
    7.916300     65.499428
    7.931000     65.080303
    7.945800     64.550389
    7.960500     63.982846
    7.975300     63.991207
    7.990000     63.836518
    8.004800     63.361998
    8.019600     62.894794
    8.034300     62.721291
    8.049100     62.181969
    8.063800     61.966659
    8.078600     61.749257
    8.093300     61.809879
    8.108100     61.706404
    8.122900     61.237110
    8.137600     60.742731
    8.152400     60.409314
    8.167100     60.122930
    8.181900     60.117703
    8.196600     59.720528
    8.211400     59.508352
    8.226200     59.103861
    8.240900     59.053692
    8.255700     58.669059
    8.270400     58.296968
    8.285200     57.703295
    8.300000     57.610273
    8.314700     57.761827
    8.329500     57.701205
    8.344200     57.041685
    8.359000     56.975837
    8.373800     56.789792
    8.388500     56.364397
    8.403300     56.225385
    8.418000     56.053973
    8.432800     55.837617
    8.447600     55.766544
    8.462300     55.416402
    8.477100     54.877080
    8.491800     54.939792
    8.506600     54.902165
    8.521400     55.015046
    8.536100     54.912617
    8.550900     54.655498
    8.565600     54.434961
    8.580400     54.007476
    8.595200     53.512052
    8.609900     53.017673
    8.624700     52.715610
    8.639500     52.675892
    8.654200     52.324706
    8.669000     51.895130
    8.683700     51.541853
    8.698500     51.172898
    8.713300     50.814395
    8.728000     50.610582
    8.742800     50.429762
    8.757600     50.409904
    8.772300     50.193547
    8.787100     49.623915
    8.801800     49.421146
    8.816600     49.029197
    8.831400     48.743857
    8.846100     48.621570
    8.860900     48.749084
    8.875700     48.637247
    8.890400     48.345637
    8.905200     47.735242
    8.920000     47.667303
    8.934700     47.332840
    8.949500     46.925213
    8.964300     46.760072
    8.979000     46.829055
    8.993800     46.605382
    9.008600     46.464280
    9.023300     46.312727
    9.038100     45.857021
    9.052900     45.944817
    9.067600     45.759817
    9.082400     45.582133
    9.097200     45.273800
    9.111900     45.014591
    9.126700     44.622642
    9.141500     44.545297
    9.156200     44.672811
    9.171000     44.481539
    9.185800     44.344619
    9.200500     44.268319
    9.215300     44.049873
    9.230100     43.785438
    9.244800     43.505325
    9.259600     43.167726
    9.274400     42.911652
    9.289100     42.789365
    9.303900     42.609590
    9.318700     42.365013
    9.333400     42.226003
    9.348200     41.985607
    9.363000     41.749392
    9.377800     41.576934
    9.392500     41.412839
    9.407300     41.425381
    9.422100     41.344900
    9.436800     41.034477
    9.451600     40.927867
    9.466400     40.615352
    9.481200     40.296566
    9.495900     40.385409
    9.510700     40.496200
    9.525500     40.010182
    9.540200     39.573289
    9.555000     39.240917
    9.569800     39.021425
    9.584600     39.022471
    9.599300     38.785210
    9.614100     38.651425
    9.628900     38.539589
    9.643600     38.438205
    9.658400     38.331594
    9.673200     38.233346
    9.688000     37.926058
    9.702700     37.690888
    9.717500     37.461990
    9.732300     37.296849
    9.747100     37.111848
    9.761800     37.132752
    9.776600     37.052272
    9.791400     36.760662
    9.806200     36.664503
    9.820900     36.499362
    9.835700     36.298684
    9.850500     36.165943
    9.865300     35.884786
    9.880000     35.891057
    9.894800     35.621396
    9.909600     35.563910
    9.924400     35.620350
    9.939100     35.389362
    9.953900     35.181367
    9.968700     34.995322
    9.983500     34.836452
    9.998200     34.509305
   10.013000     34.316989
   10.028000     34.242779
   10.043000     34.361932
   10.057000     34.275181
   10.072000     34.017017
   10.087000     33.958486
   10.102000     33.890547
   10.116000     33.725406
   10.131000     33.605209
   10.146000     33.349135
   10.161000     33.169361
   10.176000     33.075293
   10.190000     32.979135
   10.205000     33.088881
   10.220000     33.004220
   10.235000     32.630039
   10.249000     32.371875
   10.264000     32.391734
   10.279000     32.277808
   10.294000     32.311254
   10.309000     31.813739
   10.323000     31.766705
   10.338000     31.890039
   10.353000     31.664276
   10.368000     31.656959
   10.382000     31.612016
   10.397000     31.559756
   10.412000     31.327722
   10.427000     31.171987
   10.442000     31.290095
   10.456000     31.253513
   10.471000     31.323541
   10.486000     31.292185
   10.501000     31.303682
   10.516000     31.217976
   10.530000     31.147948
   10.545000     31.309953
   10.560000     31.325632
   10.575000     31.321451
   10.589000     31.344445
   10.604000     31.453146
   10.619000     31.331903
   10.634000     31.350717
   10.649000     31.063287
   10.663000     30.927411
   10.678000     30.777948
   10.693000     30.562637
   10.708000     30.364050
   10.722000     30.295067
   10.737000     30.088118
   10.752000     29.974191
   10.767000     29.850857
   10.782000     29.773513
   10.796000     29.472496
   10.811000     29.413964
   10.826000     29.321987
   10.841000     29.194473
   10.856000     29.116083
   10.870000     28.857919
   10.885000     28.710546
   10.900000     28.824473
   10.915000     28.804614
   10.930000     28.740857
   10.944000     28.618568
   10.959000     28.311280
   10.974000     28.254840
   10.989000     28.365631
   11.003000     28.339501
   11.018000     28.217212
   11.033000     28.294557
   11.048000     28.230801
   11.063000     28.335320
   11.077000     28.264247
   11.092000     28.200489
   11.107000     28.170179
   11.122000     28.296647
   11.137000     28.068794
   11.151000     28.036394
   11.166000     27.906789
   11.181000     27.965320
   11.196000     28.000857
   11.211000     27.869162
   11.225000     27.742693
   11.240000     27.881704
   11.255000     28.067750
   11.270000     27.940236
   11.284000     28.006082
   11.299000     28.028032
   11.314000     28.041619
   11.329000     27.709246
   11.344000     27.807495
   11.358000     27.843032
   11.373000     27.884840
   11.388000     27.894247
   11.403000     27.834670
   11.418000     27.879614
   11.432000     27.970546
   11.447000     27.753145
   11.462000     27.737466
   11.477000     27.736421
   11.492000     27.665348
   11.506000     27.610998
   11.521000     27.527382
   11.536000     27.576506
   11.551000     27.366421
   11.566000     27.301619
   11.580000     27.344472
   11.595000     27.360150
   11.610000     27.514840
   11.625000     27.533653
   11.640000     27.368512
   11.654000     27.303710
   11.669000     27.260856
   11.684000     27.387325
   11.699000     27.504388
   11.714000     27.332975
   11.728000     27.352833
   11.743000     27.225319
   11.758000     27.446901
   11.773000     27.479303
   11.788000     27.373737
   11.802000     27.466760
   11.817000     27.512749
   11.832000     27.560828
   11.847000     27.537834
   11.862000     27.425997
   11.876000     27.599500
   11.891000     27.562919
   11.906000     27.638173
   11.921000     27.575461
   11.936000     27.740602
   11.950000     27.903653
   11.965000     27.960094
   11.980000     27.942326
   11.995000     28.066704
   12.010000     28.145094
   12.024000     28.297693
   12.039000     28.474331
   12.054000     28.492100
   12.069000     28.683371
   12.084000     28.843286
   12.098000     28.870462
   12.113000     28.868371
   12.128000     29.005292
   12.143000     29.185066
   12.158000     29.106676
   12.172000     29.100405
   12.187000     29.161027
   12.202000     29.079501
   12.217000     28.897637
   12.232000     28.784755
   12.246000     28.786846
   12.261000     28.780575
   12.276000     28.758625
   12.291000     28.886139
   12.306000     28.917495
   12.320000     28.884049
   12.335000     29.036648
   12.350000     29.133851
   12.365000     29.057552
   12.380000     29.078455
   12.394000     29.302128
   12.409000     29.611506
   12.424000     29.609416
   12.439000     29.672128
   12.454000     29.810094
   12.468000     29.835179
   12.483000     30.052581
   12.498000     30.388089
   12.513000     30.378683
   12.528000     30.324332
   12.543000     30.465433
   12.557000     30.693287
   12.572000     30.608626
   12.587000     30.473795
   12.602000     30.463343
   12.617000     30.462298
   12.631000     30.429897
   12.646000     30.369275
   12.661000     30.471705
   12.676000     30.561592
   12.691000     30.673428
   12.705000     30.745547
   12.720000     30.679700
   12.735000     30.668202
   12.750000     30.657750
   12.765000     30.810349
   12.779000     30.794671
   12.794000     31.005801
   12.809000     31.143767
   12.824000     31.190801
   12.839000     31.226338
   12.854000     31.315180
   12.868000     31.508541
   12.883000     31.605745
   12.898000     31.886903
   12.913000     31.916168
   12.928000     32.046818
   12.942000     31.930801
   12.957000     32.049953
   12.972000     32.180604
   12.987000     32.139841
   13.002000     32.085490
   13.017000     32.198373
   13.031000     32.375010
   13.046000     32.486847
   13.061000     32.701112
   13.076000     32.647808
   13.091000     32.508796
   13.105000     32.580915
   13.120000     32.931056
   13.135000     32.828626
   13.150000     32.742920
   13.165000     33.017808
   13.179000     33.011536
   13.194000     32.878796
   13.209000     32.709474
   13.224000     32.899700
   13.239000     33.245661
   13.254000     33.264474
   13.268000     33.147412
   13.283000     33.270745
   13.298000     33.375265
   13.313000     33.452610
   13.328000     33.418118
   13.343000     33.523683
   13.357000     33.638655
   13.372000     33.697186
   13.387000     33.703457
   13.402000     33.894728
   13.417000     34.012836
   13.431000     33.973118
   13.446000     34.076593
   13.461000     34.283543
   13.476000     34.241735
   13.491000     34.250096
   13.506000     34.307582
   13.520000     34.395378
   13.535000     34.467498
   13.550000     34.556339
   13.565000     34.577243
   13.580000     34.507215
   13.595000     34.553204
   13.609000     34.597102
   13.624000     34.778966
   13.639000     34.759107
   13.654000     34.744474
   13.669000     34.805096
   13.683000     34.859446
   13.698000     34.998458
   13.713000     35.038176
   13.728000     35.084164
   13.743000     35.024587
   13.758000     35.033995
   13.772000     35.222130
   13.787000     35.193910
   13.802000     35.179277
   13.817000     35.343373
   13.832000     35.466707
   13.847000     35.491791
   13.861000     35.529419
   13.876000     35.569136
   13.891000     35.369503
   13.906000     35.425943
   13.921000     35.431170
   13.936000     35.208542
   13.950000     35.332921
   13.965000     35.397724
   13.980000     35.367412
   13.995000     35.150011
   14.010000     35.397724
   14.025000     35.350689
   14.039000     35.347554
   14.054000     35.276481
   14.069000     35.351735
   14.084000     35.376820
   14.099000     35.489701
   14.114000     35.360096
   14.128000     35.249305
   14.143000     35.351735
   14.158000     35.365322
   14.173000     35.366368
   14.188000     35.655887
   14.203000     35.421763
   14.217000     35.330831
   14.232000     35.417582
   14.247000     35.411311
   14.262000     35.418628
   14.277000     35.508515
   14.292000     35.512695
   14.306000     35.554503
   14.321000     35.567046
   14.336000     35.387272
   14.351000     35.336056
   14.366000     35.360096
   14.381000     35.336056
   14.395000     35.359051
   14.410000     35.324560
   14.425000     35.144786
   14.440000     35.142695
   14.455000     35.112384
   14.470000     35.198090
   14.484000     35.256621
   14.499000     35.367412
   14.514000     35.200181
   14.529000     35.223175
   14.544000     35.148966
   14.559000     35.119701
   14.573000     35.110294
   14.588000     35.130153
   14.603000     35.124926
   14.618000     35.123882
   14.633000     35.060124
   14.648000     34.894983
   14.662000     34.759107
   14.677000     34.764334
   14.692000     34.741339
   14.707000     34.797780
   14.722000     34.497808
   14.737000     34.661904
   14.752000     34.685943
   14.766000     34.663995
   14.781000     34.553204
   14.796000     34.536481
   14.811000     34.619051
   14.826000     34.529164
   14.841000     34.468542
   14.855000     34.353570
   14.870000     34.236508
   14.885000     34.372384
   14.900000     34.375520
   14.915000     34.297130
   14.930000     34.161254
   14.945000     34.277272
   14.959000     34.074502
   14.974000     33.953259
   14.989000     33.959530
   15.004000     33.907270
   15.019000     33.688825
   15.034000     33.889503
   15.048000     33.786028
   15.063000     33.575943
   15.078000     33.712864
   15.093000     33.756762
   15.108000     33.569672
   15.123000     33.569672
   15.138000     33.601028
   15.152000     33.509051
   15.167000     33.393033
   15.182000     33.262384
   15.197000     33.377356
   15.212000     33.332412
   15.227000     33.176678
   15.242000     32.968683
   15.256000     32.908061
   15.271000     32.783683
   15.286000     32.784728
   15.301000     32.785774
   15.316000     32.778457
   15.331000     32.795180
   15.345000     32.646762
   15.360000     32.537017
   15.375000     32.532836
   15.390000     32.449220
   15.405000     32.487892
   15.420000     32.159700
   15.435000     32.096988
   15.449000     32.053090
   15.464000     32.103259
   15.479000     31.967383
   15.494000     31.956931
   15.509000     31.893174
   15.524000     31.740575
   15.539000     31.674728
   15.553000     31.627693
   15.568000     31.524219
   15.583000     31.626649
   15.598000     31.478231
   15.613000     31.362213
   15.628000     31.213795
   15.643000     31.232609
   15.657000     31.220066
   15.672000     31.039248
   15.687000     30.973400
   15.702000     30.945180
   15.717000     31.014163
   15.732000     30.854247
   15.747000     30.657750
   15.761000     30.664021
   15.776000     30.653569
   15.791000     30.529191
   15.806000     30.408993
   15.821000     30.212496
   15.836000     30.217722
   15.851000     30.150829
   15.866000     30.019135
   15.880000     30.074530
   15.895000     30.007637
   15.910000     29.918795
   15.925000     29.638682
   15.940000     29.703484
   15.955000     29.766196
   15.970000     29.755744
   15.984000     29.670037
   15.999000     29.589558
   16.014000     29.650179
   16.029000     29.500715
   16.044000     29.486083
   16.059000     29.306309
   16.074000     29.315716
   16.088000     29.189246
   16.103000     29.238371
   16.118000     29.264501
   16.133000     29.198654
   16.148000     28.890320
   16.163000     28.951987
   16.178000     28.793117
   16.193000     28.761761
   16.207000     28.678145
   16.222000     28.649924
   16.237000     28.629020
   16.252000     28.625885
   16.267000     28.620659
   16.282000     28.446111
   16.297000     28.410575
   16.312000     28.500462
   16.326000     28.273653
   16.341000     28.198399
   16.356000     28.269472
   16.371000     28.269472
   16.386000     28.343682
   16.401000     28.242297
   16.416000     28.063569
   16.430000     28.000857
   16.445000     27.885885
   16.460000     27.795997
   16.475000     27.626675
   16.490000     27.546195
   16.505000     27.665348
   16.520000     27.408229
   16.535000     27.229500
   16.549000     27.206506
   16.564000     27.156336
   16.579000     27.080037
   16.594000     27.113484
   16.609000     26.957749
   16.624000     26.895037
   16.639000     26.941025
   16.654000     26.895037
   16.668000     26.747664
   16.683000     26.797834
   16.698000     26.677636
   16.713000     26.528173
   16.728000     26.588794
   16.743000     26.509359
   16.758000     26.314952
   16.773000     26.337947
   16.788000     26.243879
   16.802000     26.294048
   16.817000     26.281506
   16.832000     26.188483
   16.847000     26.035884
   16.862000     26.021251
   16.877000     25.966901
   16.892000     25.987805
   16.907000     25.955404
   16.921000     25.888512
   16.936000     25.859246
   16.951000     25.808031
   16.966000     25.792353
   16.981000     25.753681
   16.996000     25.776675
   17.011000     25.589584
   17.026000     25.584359
   17.041000     25.523737
   17.055000     25.493426
   17.070000     25.487155
   17.085000     25.336646
   17.100000     25.392042
   17.115000     25.254076
   17.130000     25.234217
   17.145000     25.273934
   17.160000     25.102522
   17.175000     25.119245
   17.189000     24.968737
   17.204000     25.155827
   17.219000     25.014725
   17.234000     24.881986
   17.249000     24.826590
   17.264000     24.876759
   17.279000     24.909161
   17.294000     24.754472
   17.309000     24.467042
   17.323000     24.580969
   17.338000     24.684443
   17.353000     24.644725
   17.368000     24.648906
   17.383000     24.652042
   17.398000     24.610234
   17.413000     24.527663
   17.428000     24.549613
   17.443000     24.490036
   17.457000     24.529753
   17.472000     24.364612
   17.487000     24.169161
   17.502000     24.418963
   17.517000     24.309217
   17.532000     24.454499
   17.547000     24.362522
   17.562000     24.295629
   17.577000     24.310262
   17.591000     24.284133
   17.606000     24.206788
   17.621000     24.247550
   17.636000     24.323850
   17.651000     24.208878
   17.666000     24.323850
   17.681000     24.302946
   17.696000     24.202607
   17.711000     24.195290
   17.726000     24.080318
   17.740000     24.153482
   17.755000     24.028059
   17.770000     24.228737
   17.785000     24.106449
   17.800000     24.060460
   17.815000     24.137805
   17.830000     24.254867
   17.845000     24.117946
   17.860000     23.993568
   17.875000     24.108539
   17.889000     24.103313
   17.904000     23.996703
   17.919000     24.114810
   17.934000     24.192155
   17.949000     24.203652
   17.964000     24.102268
   17.979000     24.036420
   17.994000     24.087635
   18.009000     24.123172
   18.024000     24.108539
   18.038000     24.092861
   18.053000     24.183794
   18.068000     24.081364
   18.083000     24.064641
   18.098000     24.022833
   18.113000     24.138850
   18.128000     24.129443
   18.143000     24.189019
   18.158000     24.246505
   18.173000     24.232917
   18.188000     24.384471
   18.202000     24.390743
   18.217000     24.213059
   18.232000     24.248596
   18.247000     24.237098
   18.262000     24.194245
   18.277000     24.226646
   18.292000     24.272635
   18.307000     24.220375
   18.322000     24.430460
   18.337000     24.368793
   18.352000     24.328031
   18.366000     24.265319
   18.381000     24.284133
   18.396000     24.324895
   18.411000     24.433595
   18.426000     24.434641
   18.441000     24.473313
   18.456000     24.483765
   18.471000     24.314443
   18.486000     24.360431
   18.501000     24.509895
   18.516000     24.550657
   18.530000     24.444047
   18.545000     24.355206
   18.560000     24.520347
   18.575000     24.545432
   18.590000     24.471222
   18.605000     24.555884
   18.620000     24.539161
   18.635000     24.526618
   18.650000     24.586194
   18.665000     24.701166
   18.680000     24.672946
   18.695000     24.673991
   18.710000     24.716844
   18.724000     24.686533
   18.739000     24.824499
   18.754000     24.756562
   18.769000     24.584104
   18.784000     24.610234
   18.799000     24.662494
   18.814000     24.808822
   18.829000     24.810912
   18.844000     24.896618
   18.859000     24.906025
   18.874000     24.818228
   18.889000     24.817183
   18.903000     24.890347
   18.918000     24.921703
   18.933000     24.830770
   18.948000     24.890347
   18.963000     24.957240
   18.978000     25.012635
   18.993000     25.007409
   19.008000     25.164189
   19.023000     25.120291
   19.038000     24.980234
   19.053000     25.013681
   19.068000     25.005319
   19.083000     25.053398
   19.098000     25.112974
   19.112000     25.223765
   19.127000     25.239443
   19.142000     25.296929
   19.157000     25.130743
   19.172000     25.200771
   19.187000     25.194499
   19.202000     25.141195
   19.217000     25.084754
   19.232000     25.030404
   19.247000     25.077437
   19.262000     25.188228
   19.277000     25.230036
   19.292000     25.085799
   19.307000     25.077437
   19.321000     25.084754
   19.336000     25.041900
   19.351000     25.122381
   19.366000     25.228991
   19.381000     25.232126
   19.396000     25.165234
   19.411000     25.225855
   19.426000     25.175686
   19.441000     25.221674
   19.456000     25.096251
   19.471000     25.194499
   19.486000     25.292748
   19.501000     25.125516
   19.516000     25.199726
   19.531000     25.297974
   19.545000     25.157918
   19.560000     25.104612
   19.575000     25.047127
   19.590000     25.051308
   19.605000     25.153737
   19.620000     25.157918
   19.635000     25.106703
   19.650000     25.164189
   19.665000     25.120291
   19.680000     25.174641
   19.695000     25.196590
   19.710000     25.129697
   19.725000     25.103568
   19.740000     24.934246
   19.755000     24.858991
   19.770000     24.995912
   19.785000     25.150601
   19.799000     25.017861
   19.814000     25.049217
   19.829000     24.976053
   19.844000     25.024133
   19.859000     24.902890
   19.874000     24.961421
   19.889000     24.892438
   19.904000     24.948878
   19.919000     24.890347
   19.934000     24.834951
   19.949000     24.883030
   19.964000     24.929019
   19.979000     24.785827
   19.994000     24.668765
   20.009000     24.648906
   20.024000     24.673991
   20.039000     24.782691
   20.054000     24.734612
   20.068000     24.623821
   20.083000     24.503624
   20.098000     24.551703
   20.113000     24.587240
   20.128000     24.398059
   20.143000     24.483765
   20.158000     24.516166
   20.173000     24.451364
   20.188000     24.452409
   20.203000     24.397014
   20.218000     24.366703
   20.233000     24.302946
   20.248000     24.207833
   20.263000     24.276816
   20.278000     24.367748
   20.293000     24.272635
   20.308000     24.201561
   20.323000     24.111674
   20.338000     24.117946
   20.353000     24.113765
   20.368000     24.021787
   20.382000     23.921448
   20.397000     23.779301
   20.412000     23.725997
   20.427000     23.773030
   20.442000     23.769895
   20.457000     23.662239
   20.472000     23.620431
   20.487000     23.458425
   20.502000     23.426025
   20.517000     23.355996
   20.532000     23.512775
   20.547000     23.481420
   20.562000     23.470968
   20.577000     23.299555
   20.592000     23.328821
   20.607000     23.304782
   20.622000     23.139640
   20.637000     23.061250
   20.652000     22.946278
   20.667000     22.975544
   20.682000     23.067521
   20.697000     22.975544
   20.712000     22.914922
   20.727000     22.897154
   20.742000     22.798906
   20.757000     22.712154
   20.771000     22.573143
   20.786000     22.568962
   20.801000     22.690205
   20.816000     22.588821
   20.831000     22.519838
   20.846000     22.547013
   20.861000     22.380827
   20.876000     22.347380
   20.891000     22.356787
   20.906000     22.232409
   20.921000     22.170741
   20.936000     22.253313
   20.951000     22.204188
   20.966000     22.060996
   20.981000     21.959612
   20.996000     22.028595
   21.011000     21.916759
   21.026000     21.865544
   21.041000     21.750572
   21.056000     21.794470
   21.071000     21.744301
   21.086000     21.731758
   21.101000     21.648143
   21.116000     21.608425
   21.131000     21.573934
   21.146000     21.527945
   21.161000     21.466278
   21.176000     21.364893
   21.191000     21.416109
   21.206000     21.304272
   21.221000     21.264554
   21.236000     21.244696
   21.251000     21.121363
   21.266000     21.154809
   21.281000     21.123453
   21.296000     20.966674
   21.310000     20.956222
   21.325000     21.107775
   21.340000     20.803623
   21.355000     20.672972
   21.370000     20.697013
   21.385000     20.758679
   21.400000     20.910233
   21.415000     20.706419
   21.430000     20.641617
   21.445000     20.573679
   21.460000     20.340600
   21.475000     20.262210
   21.490000     20.344780
   21.505000     20.409583
   21.520000     20.411673
   21.535000     20.292520
   21.550000     20.255939
   21.565000     20.183820
   21.580000     20.181729
   21.595000     20.087662
   21.610000     20.088707
   21.625000     20.021815
   21.640000     19.839950
   21.655000     19.814866
   21.670000     19.913114
   21.685000     19.834724
   21.700000     19.778283
   21.715000     19.843085
   21.730000     19.737521
   21.745000     19.675854
   21.760000     19.663311
   21.775000     19.629865
   21.790000     19.527436
   21.805000     19.402012
   21.820000     19.486673
   21.835000     19.420825
   21.850000     19.450091
   21.865000     19.412464
   21.880000     19.247323
   21.895000     19.233735
   21.910000     19.167888
   21.925000     19.175203
   21.940000     19.129215
   21.955000     19.059187
   21.970000     19.131305
   21.985000     19.022605
   22.000000     18.935854
