# Supplementary material for: Changing the game of time resolved X-ray diffraction on the mechanochemistry playground by downsizing
Source: Nat Commun. 2021 Oct 21;12:6134. doi: 10.1038/s41467-021-26264-1 (PMC8531352; doi:10.1038/s41467-021-26264-1)
Supplement: Supplementary file 3 — Source Data. [file 41467_2021_26264_MOESM3_ESM.zip › PXRD_raw_data/reactionIIIa_cocrystal_FormI_normalized/000251.xy]

    3.140900     20.504067
    3.155600     20.517110
    3.170400     20.597543
    3.185100     20.859497
    3.199800     20.764932
    3.214500     20.737760
    3.229300     21.109493
    3.244000     21.491010
    3.258700     21.493184
    3.273500     21.873613
    3.288200     22.262739
    3.302900     22.138827
    3.317600     22.113827
    3.332400     22.487735
    3.347100     22.630124
    3.361800     22.669255
    3.376500     23.029032
    3.391300     23.544243
    3.406000     23.869238
    3.420700     23.857281
    3.435400     23.635546
    3.450200     23.527938
    3.464900     23.752935
    3.479600     23.929020
    3.494400     24.055105
    3.509100     24.131190
    3.523800     24.096409
    3.538500     24.286624
    3.553300     24.423579
    3.568000     24.432273
    3.582700     24.772487
    3.597400     24.783356
    3.612200     25.010526
    3.626900     25.295305
    3.641600     25.506172
    3.656400     25.640953
    3.671100     26.174641
    3.685800     26.377899
    3.700500     26.603983
    3.715300     27.003977
    3.730000     27.148541
    3.744700     27.177889
    3.759500     27.289843
    3.774200     27.315930
    3.788900     27.460493
    3.803600     27.721359
    3.818400     27.906139
    3.833100     28.131136
    3.847800     28.271351
    3.862600     28.388741
    3.877300     28.758301
    3.892000     28.851779
    3.906700     28.772431
    3.921500     29.112644
    3.936200     29.544161
    3.950900     29.645246
    3.965700     29.590898
    3.980400     30.046328
    3.995100     30.240889
    4.009800     30.583276
    4.024600     30.502843
    4.039300     30.560450
    4.054000     31.189790
    4.068800     31.414787
    4.083500     31.539785
    4.098200     31.788694
    4.113000     31.860433
    4.127700     32.301731
    4.142400     32.606075
    4.157100     33.095198
    4.171900     33.265848
    4.186600     33.476715
    4.201300     33.966926
    4.216100     34.376702
    4.230800     34.699524
    4.245500     34.690829
    4.260300     35.013651
    4.275000     35.490817
    4.289700     35.532121
    4.304500     35.715815
    4.319200     36.229938
    4.333900     36.129939
    4.348600     36.538630
    4.363400     36.756018
    4.378100     37.084274
    4.392800     37.413618
    4.407600     37.494051
    4.422300     37.635354
    4.437000     37.982088
    4.451800     37.976653
    4.466500     38.320127
    4.481200     38.302736
    4.496000     38.639688
    4.510700     39.238592
    4.525400     39.335331
    4.540200     39.427720
    4.554900     39.727717
    4.569600     40.160319
    4.584400     40.647269
    4.599100     40.542922
    4.613800     40.487489
    4.628600     40.623356
    4.643300     41.041829
    4.658000     41.857035
    4.672700     42.150509
    4.687500     42.445070
    4.702200     42.955933
    4.716900     43.184191
    4.731700     43.171147
    4.746400     43.736357
    4.761100     44.322219
    4.775900     44.496129
    4.790600     44.555911
    4.805300     44.500477
    4.820100     44.761343
    4.834800     45.412421
    4.849500     45.937414
    4.864300     46.361321
    4.879000     46.526536
    4.893700     47.037399
    4.908500     47.801518
    4.923200     47.938473
    4.938000     48.435206
    4.952700     48.756940
    4.967400     49.329758
    4.982200     49.715623
    4.996900     49.817795
    5.011600     50.198225
    5.026400     50.405830
    5.041100     51.073213
    5.055800     51.665596
    5.070600     51.740595
    5.085300     52.335152
    5.100000     52.750364
    5.114800     53.165575
    5.129500     53.901435
    5.144200     54.585121
    5.159000     54.905769
    5.173700     55.236200
    5.188400     55.672063
    5.203200     55.878582
    5.217900     56.734005
    5.232700     57.102478
    5.247400     57.691600
    5.262100     58.313331
    5.276900     58.763324
    5.291600     59.244840
    5.306300     59.985047
    5.321100     60.536126
    5.335800     60.874166
    5.350500     61.267638
    5.365300     61.750240
    5.380000     62.154583
    5.394800     62.925224
    5.409500     63.399131
    5.424200     64.155642
    5.439000     64.370856
    5.453700     64.696939
    5.468400     65.779533
    5.483200     66.214310
    5.497900     66.729520
    5.512600     67.243643
    5.527400     67.784940
    5.542100     68.215369
    5.556900     69.387092
    5.571600     70.017518
    5.586300     70.464252
    5.601100     71.208806
    5.615800     71.485976
    5.630600     71.734887
    5.645300     72.249009
    5.660000     72.868567
    5.674800     73.310951
    5.689500     73.541383
    5.704200     74.459848
    5.719000     75.173970
    5.733700     75.521791
    5.748500     76.072870
    5.763200     77.052205
    5.777900     77.457634
    5.792700     77.767412
    5.807400     78.454359
    5.822200     78.877179
    5.836900     79.689125
    5.851600     80.086945
    5.866400     80.559765
    5.881100     81.154322
    5.895900     81.719532
    5.910600     82.333653
    5.925300     83.116252
    5.940100     83.920588
    5.954800     85.323830
    5.969600     86.448815
    5.984300     87.355324
    5.999000     88.619437
    6.013800     89.508555
    6.028500     89.567250
    6.043300     89.035736
    6.058000     88.177052
    6.072700     87.835752
    6.087500     87.836840
    6.102200     87.768362
    6.117000     87.994445
    6.131700     87.893360
    6.146500     88.187921
    6.161200     88.105314
    6.175900     88.291181
    6.190700     88.999867
    6.205400     88.706392
    6.220200     88.847695
    6.234900     89.340080
    6.249600     89.502034
    6.264400     89.617250
    6.279100     89.927028
    6.293900     89.986810
    6.308600     90.296588
    6.323400     90.421586
    6.338100     91.192228
    6.352800     91.984608
    6.367600     93.121549
    6.382300     95.156305
    6.397100     98.071481
    6.411800    100.125801
    6.426600    100.825791
    6.441300     99.729068
    6.456000     97.218233
    6.470800     94.385662
    6.485500     92.458515
    6.500300     91.703090
    6.515000     91.845480
    6.529800     92.478080
    6.544500     93.261765
    6.559300     93.903060
    6.574000     95.868250
    6.588700     97.426925
    6.603500     97.581271
    6.618200     97.025844
    6.633000     95.700861
    6.647700     93.473719
    6.662500     91.545484
    6.677200     90.520498
    6.692000     89.627032
    6.706700     89.188994
    6.721500     89.013997
    6.736200     88.544439
    6.750900     88.517265
    6.765700     88.265094
    6.780400     88.155313
    6.795200     87.837926
    6.809900     87.286846
    6.824700     87.282499
    6.839400     87.059676
    6.854200     86.642291
    6.868900     86.217296
    6.883700     85.995560
    6.898400     85.908605
    6.913200     85.667304
    6.927900     85.335786
    6.942700     84.871662
    6.957400     84.497754
    6.972200     84.980357
    6.986900     84.584710
    7.001600     84.043413
    7.016400     83.584724
    7.031100     83.285815
    7.045900     83.417335
    7.060600     82.987992
    7.075400     82.760822
    7.090100     82.630388
    7.104900     82.426044
    7.119600     81.997789
    7.134400     81.569534
    7.149100     81.191278
    7.163900     80.982586
    7.178600     80.870630
    7.193400     80.728241
    7.208100     80.386941
    7.222900     80.091293
    7.237600     80.070641
    7.252400     79.959773
    7.267100     79.501084
    7.281900     79.431519
    7.296600     78.989135
    7.311400     78.636965
    7.326100     78.203275
    7.340900     77.923932
    7.355600     77.931541
    7.370400     77.967409
    7.385100     77.180464
    7.399900     76.871772
    7.414600     77.016335
    7.429400     76.493517
    7.444100     75.812004
    7.458900     75.630484
    7.473600     75.767439
    7.488400     75.620702
    7.503200     75.397880
    7.517900     75.319619
    7.532700     74.928320
    7.547400     74.675064
    7.562200     74.223982
    7.576900     73.695729
    7.591700     73.145737
    7.606400     72.812045
    7.621200     72.696830
    7.635900     72.283791
    7.650700     71.613149
    7.665400     71.149025
    7.680200     70.340340
    7.694900     70.141429
    7.709700     69.908825
    7.724400     69.746870
    7.739200     69.328397
    7.754000     68.971881
    7.768700     68.881665
    7.783500     67.982764
    7.798200     68.037111
    7.813000     68.006677
    7.827700     67.556683
    7.842500     66.836040
    7.857200     66.666477
    7.872000     66.622999
    7.886700     66.139311
    7.901500     65.813228
    7.916300     65.455624
    7.931000     65.120846
    7.945800     64.941501
    7.960500     64.379552
    7.975300     64.066513
    7.990000     63.652388
    8.004800     63.429565
    8.019600     63.301307
    8.034300     62.941528
    8.049100     62.425231
    8.063800     62.615446
    8.078600     62.332841
    8.093300     61.974150
    8.108100     62.142626
    8.122900     61.625242
    8.137600     61.592634
    8.152400     61.580678
    8.167100     61.507852
    8.181900     61.052424
    8.196600     60.671995
    8.211400     60.264391
    8.226200     59.766572
    8.240900     59.415490
    8.255700     59.056799
    8.270400     58.923105
    8.285200     58.643761
    8.300000     58.453547
    8.314700     58.363331
    8.329500     58.322026
    8.344200     57.911162
    8.359000     57.427474
    8.373800     56.932915
    8.388500     56.580746
    8.403300     56.405748
    8.418000     56.272054
    8.432800     55.924233
    8.447600     55.475327
    8.462300     55.175331
    8.477100     55.305763
    8.491800     55.301416
    8.506600     54.635121
    8.521400     54.399254
    8.536100     54.750336
    8.550900     54.324255
    8.565600     54.463384
    8.580400     54.314473
    8.595200     53.891652
    8.609900     53.527527
    8.624700     53.268835
    8.639500     53.091663
    8.654200     52.540584
    8.669000     52.172111
    8.683700     51.891680
    8.698500     51.696030
    8.713300     51.691682
    8.728000     51.526468
    8.742800     50.990606
    8.757600     50.879737
    8.772300     50.662349
    8.787100     50.456917
    8.801800     50.119965
    8.816600     49.756926
    8.831400     49.117805
    8.846100     49.042806
    8.860900     49.002589
    8.875700     48.496075
    8.890400     48.349337
    8.905200     48.048254
    8.920000     47.737389
    8.934700     47.317829
    8.949500     47.196092
    8.964300     47.349351
    8.979000     47.183049
    8.993800     46.848271
    9.008600     46.630883
    9.023300     46.463494
    9.038100     46.243932
    9.052900     45.897197
    9.067600     45.979804
    9.082400     45.737417
    9.097200     45.403725
    9.111900     45.443942
    9.126700     45.386334
    9.141500     45.001557
    9.156200     44.799386
    9.171000     44.965688
    9.185800     44.904820
    9.200500     44.274393
    9.215300     43.864616
    9.230100     43.838530
    9.244800     43.626576
    9.259600     43.324406
    9.274400     43.121147
    9.289100     42.825500
    9.303900     42.900498
    9.318700     42.862455
    9.333400     42.389636
    9.348200     42.185291
    9.363000     42.176596
    9.377800     42.059206
    9.392500     41.849426
    9.407300     41.468997
    9.422100     41.386389
    9.436800     41.351607
    9.451600     41.235304
    9.466400     40.944004
    9.481200     40.788572
    9.495900     40.628791
    9.510700     40.333142
    9.525500     40.416837
    9.540200     40.208144
    9.555000     39.822280
    9.569800     39.448372
    9.584600     39.294027
    9.599300     39.229897
    9.614100     39.013595
    9.628900     38.769034
    9.643600     38.713600
    9.658400     38.796207
    9.673200     38.387517
    9.688000     38.248388
    9.702700     38.080999
    9.717500     37.783178
    9.732300     37.732091
    9.747100     37.551660
    9.761800     37.348401
    9.776600     37.091882
    9.791400     37.019058
    9.806200     36.791887
    9.820900     36.723409
    9.835700     36.500587
    9.850500     36.450587
    9.865300     36.367980
    9.880000     36.104940
    9.894800     35.966898
    9.909600     35.837552
    9.924400     35.664729
    9.939100     35.649512
    9.953900     35.637555
    9.968700     35.406037
    9.983500     35.129953
    9.998200     35.045171
   10.013000     34.962564
   10.028000     34.886478
   10.043000     34.607135
   10.057000     34.441919
   10.072000     34.543004
   10.087000     34.412572
   10.102000     34.197357
   10.116000     34.122358
   10.131000     34.097359
   10.146000     34.021273
   10.161000     33.590844
   10.176000     33.447367
   10.190000     33.253892
   10.205000     33.151719
   10.220000     32.986505
   10.235000     32.751725
   10.249000     32.806072
   10.264000     32.664769
   10.279000     32.466946
   10.294000     32.468033
   10.309000     32.410425
   10.323000     32.301731
   10.338000     32.229992
   10.353000     32.206080
   10.368000     32.218037
   10.382000     32.334339
   10.397000     32.226732
   10.412000     32.137603
   10.427000     32.039778
   10.442000     31.602827
   10.456000     31.387613
   10.471000     31.285441
   10.486000     31.261528
   10.501000     31.371309
   10.516000     31.426743
   10.530000     31.172398
   10.545000     31.158268
   10.560000     31.398483
   10.575000     31.586524
   10.589000     31.322397
   10.604000     31.212616
   10.619000     31.159355
   10.634000     31.058269
   10.649000     31.037618
   10.663000     30.987619
   10.678000     30.723492
   10.693000     30.795230
   10.708000     30.659362
   10.722000     30.347410
   10.737000     30.182195
   10.752000     30.066979
   10.767000     30.102849
   10.782000     29.890894
   10.796000     29.784374
   10.811000     29.725680
   10.826000     29.525682
   10.841000     29.269164
   10.856000     29.288729
   10.870000     29.163731
   10.885000     29.099601
   10.900000     29.022429
   10.915000     28.947429
   10.930000     28.822431
   10.944000     28.686563
   10.959000     28.803953
   10.974000     28.737650
   10.989000     28.623521
   11.003000     28.615912
   11.018000     28.502870
   11.033000     28.353959
   11.048000     28.569174
   11.063000     28.367002
   11.077000     28.552869
   11.092000     28.844170
   11.107000     28.759388
   11.122000     28.912648
   11.137000     29.173513
   11.151000     29.143079
   11.166000     29.263729
   11.181000     29.446335
   11.196000     29.570247
   11.211000     29.655028
   11.225000     29.451770
   11.240000     29.381119
   11.255000     29.383293
   11.270000     29.136557
   11.284000     28.897430
   11.299000     28.423523
   11.314000     28.248526
   11.329000     28.174614
   11.344000     28.162658
   11.358000     28.035485
   11.373000     27.950703
   11.388000     28.023529
   11.403000     28.244178
   11.418000     28.235483
   11.432000     28.288743
   11.447000     28.140918
   11.462000     28.284395
   11.477000     28.472435
   11.492000     28.752867
   11.506000     28.871343
   11.521000     29.035471
   11.536000     29.220252
   11.551000     29.301772
   11.566000     29.459379
   11.580000     29.450683
   11.595000     29.602855
   11.610000     29.641985
   11.625000     29.674593
   11.640000     29.848504
   11.654000     29.758287
   11.669000     29.789809
   11.684000     29.682202
   11.699000     29.422423
   11.714000     29.149600
   11.728000     28.844170
   11.743000     28.468088
   11.758000     28.339829
   11.773000     28.227874
   11.788000     28.006138
   11.802000     27.928965
   11.817000     28.032224
   11.832000     28.025703
   11.847000     27.925704
   11.862000     27.918096
   11.876000     28.053963
   11.891000     27.958312
   11.906000     28.045268
   11.921000     28.199613
   11.936000     28.293090
   11.950000     28.377872
   11.965000     28.507218
   11.980000     28.577870
   11.995000     28.712650
   12.010000     28.830039
   12.024000     28.900691
   12.039000     29.019168
   12.054000     29.094167
   12.069000     28.851779
   12.084000     28.770258
   12.098000     28.941995
   12.113000     29.097427
   12.128000     29.105036
   12.143000     29.213730
   12.158000     29.287642
   12.172000     29.144166
   12.187000     29.107209
   12.202000     29.160469
   12.217000     29.164817
   12.232000     29.083297
   12.246000     29.023515
   12.261000     29.074601
   12.276000     29.060471
   12.291000     28.960473
   12.306000     29.049602
   12.320000     29.321337
   12.335000     29.284381
   12.350000     29.509378
   12.365000     29.460466
   12.380000     29.623507
   12.394000     29.748505
   12.409000     29.939807
   12.424000     29.859374
   12.439000     30.073500
   12.454000     30.433279
   12.468000     30.635450
   12.483000     30.811534
   12.498000     30.962619
   12.513000     31.299571
   12.528000     31.301744
   12.543000     31.338701
   12.557000     31.399570
   12.572000     31.281093
   12.587000     31.427830
   12.602000     31.526741
   12.617000     31.577828
   12.631000     31.461525
   12.646000     31.482177
   12.661000     31.444134
   12.676000     31.397395
   12.691000     31.376744
   12.705000     31.358266
   12.720000     31.512611
   12.735000     31.444134
   12.750000     31.477829
   12.765000     31.753913
   12.779000     31.963692
   12.794000     32.254993
   12.809000     32.757160
   12.824000     33.615843
   12.839000     34.495179
   12.854000     35.683207
   12.868000     36.997319
   12.883000     38.033174
   12.898000     38.944032
   12.913000     39.263593
   12.928000     39.548371
   12.942000     39.423373
   12.957000     38.845120
   12.972000     37.820134
   12.987000     36.972319
   13.002000     35.876682
   13.017000     34.978868
   13.031000     34.698438
   13.046000     34.547352
   13.061000     34.281051
   13.076000     34.007142
   13.091000     33.848449
   13.105000     33.691929
   13.120000     33.823450
   13.135000     33.740841
   13.150000     33.613670
   13.165000     33.724538
   13.179000     33.941926
   13.194000     34.351703
   13.209000     34.624525
   13.224000     35.044085
   13.239000     35.725598
   13.254000     36.741887
   13.268000     37.792960
   13.283000     38.680992
   13.298000     38.975552
   13.313000     39.180984
   13.328000     39.121203
   13.343000     38.987509
   13.357000     38.598383
   13.372000     37.784264
   13.387000     36.770148
   13.402000     36.107113
   13.417000     35.691902
   13.431000     35.338646
   13.446000     35.347341
   13.461000     34.965825
   13.476000     35.082128
   13.491000     35.083214
   13.506000     35.029954
   13.520000     35.002781
   13.535000     34.946260
   13.550000     35.026693
   13.565000     34.940825
   13.580000     34.938651
   13.595000     34.731046
   13.609000     34.898435
   13.624000     35.227777
   13.639000     35.204952
   13.654000     35.274516
   13.669000     35.277777
   13.683000     35.241908
   13.698000     35.258212
   13.713000     35.451688
   13.728000     35.500601
   13.743000     35.674511
   13.758000     35.761466
   13.772000     35.984290
   13.787000     36.110374
   13.802000     36.083201
   13.817000     36.144070
   13.832000     36.189722
   13.847000     36.194069
   13.861000     36.100592
   13.876000     35.962550
   13.891000     36.050593
   13.906000     35.873422
   13.921000     35.891899
   13.936000     35.775596
   13.950000     35.763641
   13.965000     35.628859
   13.980000     35.697337
   13.995000     35.650598
   14.010000     35.514730
   14.025000     35.574512
   14.039000     35.847335
   14.054000     35.737553
   14.069000     35.587556
   14.084000     35.671250
   14.099000     35.651685
   14.114000     35.646250
   14.128000     35.777771
   14.143000     35.820161
   14.158000     35.823422
   14.173000     35.549513
   14.188000     35.520166
   14.203000     35.508209
   14.217000     35.547338
   14.232000     35.562555
   14.247000     35.567991
   14.262000     35.636468
   14.277000     35.635381
   14.292000     35.665815
   14.306000     35.624511
   14.321000     35.597338
   14.336000     35.556034
   14.351000     35.737553
   14.366000     35.847335
   14.381000     36.234286
   14.395000     36.169069
   14.410000     35.965811
   14.425000     36.101679
   14.440000     36.313633
   14.455000     36.116896
   14.470000     36.062549
   14.484000     35.992985
   14.499000     35.852769
   14.514000     35.842987
   14.529000     35.746249
   14.544000     35.513643
   14.559000     35.431036
   14.573000     35.475600
   14.588000     35.342994
   14.603000     35.338646
   14.618000     35.385384
   14.633000     35.140822
   14.648000     35.179952
   14.662000     35.008216
   14.677000     35.004955
   14.692000     35.069084
   14.707000     35.134301
   14.722000     34.915825
   14.737000     34.766915
   14.752000     34.948434
   14.766000     34.972347
   14.781000     34.770176
   14.796000     34.788654
   14.811000     34.800610
   14.826000     34.734306
   14.841000     34.543004
   14.855000     34.634307
   14.870000     34.657133
   14.885000     34.545179
   14.900000     34.415833
   14.915000     34.296269
   14.930000     34.387572
   14.945000     34.320182
   14.959000     34.306052
   14.974000     34.273443
   14.989000     34.337572
   15.004000     34.194096
   15.019000     34.153880
   15.034000     34.162575
   15.048000     34.163662
   15.063000     34.095185
   15.078000     33.960404
   15.093000     33.898448
   15.108000     33.845188
   15.123000     33.857145
   15.138000     33.749537
   15.152000     33.559322
   15.167000     33.729972
   15.182000     33.674539
   15.197000     33.375629
   15.212000     33.298457
   15.227000     33.353891
   15.242000     33.231066
   15.256000     33.218023
   15.271000     33.112589
   15.286000     33.291935
   15.301000     33.356064
   15.316000     33.027808
   15.331000     32.871289
   15.345000     32.932157
   15.360000     32.877810
   15.375000     32.903896
   15.390000     32.651727
   15.405000     32.759333
   15.420000     32.584336
   15.435000     32.506076
   15.449000     32.386512
   15.464000     32.350644
   15.479000     32.158254
   15.494000     32.079995
   15.509000     32.065865
   15.524000     32.083256
   15.539000     32.022387
   15.553000     31.781086
   15.568000     31.790869
   15.583000     31.728913
   15.598000     31.619132
   15.613000     31.602827
   15.628000     31.688696
   15.643000     31.568045
   15.657000     31.352831
   15.672000     31.170225
   15.687000     31.196311
   15.702000     31.220224
   15.717000     31.124573
   15.732000     31.087617
   15.747000     31.143051
   15.761000     31.094139
   15.776000     31.027835
   15.791000     30.995227
   15.806000     30.760448
   15.821000     30.672406
   15.836000     30.562625
   15.851000     30.484364
   15.866000     30.271324
   15.880000     30.365889
   15.895000     30.276759
   15.910000     30.136544
   15.925000     30.016980
   15.940000     29.923503
   15.955000     30.053936
   15.970000     29.906111
   15.984000     29.824591
   15.999000     29.677854
   16.014000     29.652854
   16.029000     29.587638
   16.044000     29.528943
   16.059000     29.505030
   16.074000     29.598507
   16.088000     29.425684
   16.103000     29.318076
   16.118000     29.336554
   16.133000     29.249599
   16.148000     29.096340
   16.163000     28.966994
   16.178000     29.015906
   16.193000     29.127862
   16.207000     28.933299
   16.222000     28.782214
   16.237000     29.048515
   16.252000     28.931125
   16.267000     28.818083
   16.282000     28.773518
   16.297000     28.650694
   16.312000     28.635477
   16.326000     28.556130
   16.341000     28.524609
   16.356000     28.487653
   16.371000     28.419175
   16.386000     28.492001
   16.401000     28.359394
   16.416000     28.338742
   16.430000     28.302873
   16.445000     27.999617
   16.460000     27.905052
   16.475000     28.026789
   16.490000     27.937661
   16.505000     27.843097
   16.520000     27.851792
   16.535000     27.717011
   16.549000     27.598535
   16.564000     27.708316
   16.579000     27.653968
   16.594000     27.683316
   16.609000     27.614839
   16.624000     27.530057
   16.639000     27.564840
   16.654000     27.678969
   16.668000     27.539839
   16.683000     27.362668
   16.698000     27.148541
   16.713000     27.022455
   16.728000     26.980065
   16.743000     26.949631
   16.758000     26.722459
   16.773000     26.601809
   16.788000     26.621374
   16.802000     26.476811
   16.817000     26.485507
   16.832000     26.376812
   16.847000     26.357247
   16.862000     26.435507
   16.877000     26.348552
   16.892000     26.237684
   16.907000     26.118120
   16.921000     26.126816
   16.936000     26.219206
   16.951000     26.008339
   16.966000     25.894210
   16.981000     25.915949
   16.996000     25.877906
   17.011000     25.831168
   17.026000     25.807255
   17.041000     25.746386
   17.055000     25.614866
   17.070000     25.476825
   17.085000     25.596388
   17.100000     25.581171
   17.115000     25.439868
   17.130000     25.530085
   17.145000     25.461608
   17.160000     25.139872
   17.175000     25.249653
   17.189000     25.245306
   17.204000     25.240959
   17.219000     25.261610
   17.234000     25.242045
   17.249000     25.202916
   17.264000     25.013787
   17.279000     25.089873
   17.294000     25.121395
   17.309000     25.140960
   17.323000     25.019222
   17.338000     24.950745
   17.353000     24.940963
   17.368000     24.990961
   17.383000     24.942049
   17.398000     24.868138
   17.413000     24.934440
   17.428000     24.844225
   17.443000     24.815964
   17.457000     24.760530
   17.472000     24.876832
   17.487000     24.668140
   17.502000     24.625749
   17.517000     24.670314
   17.532000     24.732269
   17.547000     24.692053
   17.562000     24.777921
   17.577000     24.692053
   17.591000     24.614880
   17.606000     24.679009
   17.621000     24.681183
   17.636000     24.549663
   17.651000     24.560533
   17.666000     24.562707
   17.681000     24.558359
   17.696000     24.509447
   17.711000     24.368144
   17.726000     24.473577
   17.740000     24.359448
   17.755000     24.322492
   17.770000     24.306188
   17.785000     24.387709
   17.800000     24.347493
   17.815000     24.342058
   17.830000     24.197494
   17.845000     24.138799
   17.860000     24.137713
   17.875000     24.298579
   17.889000     24.176842
   17.904000     24.259450
   17.919000     24.357275
   17.934000     24.504011
   17.949000     24.381188
   17.964000     24.268145
   17.979000     24.150756
   17.994000     24.259450
   18.009000     24.422491
   18.024000     24.493142
   18.038000     24.514882
   18.053000     24.505099
   18.068000     24.415970
   18.083000     24.438796
   18.098000     24.552925
   18.113000     24.551837
   18.128000     24.600750
   18.143000     24.572489
   18.158000     24.522490
   18.173000     24.589880
   18.188000     24.645314
   18.202000     24.664879
   18.217000     24.677923
   18.232000     24.715966
   18.247000     24.627923
   18.262000     24.908354
   18.277000     25.035527
   18.292000     25.110525
   18.307000     25.085526
   18.322000     25.052917
   18.337000     25.063786
   18.352000     24.946397
   18.366000     24.947484
   18.381000     24.809442
   18.396000     24.847485
   18.411000     24.717052
   18.426000     24.846398
   18.441000     24.814877
   18.456000     24.793138
   18.471000     24.818138
   18.486000     24.784443
   18.501000     24.826834
   18.516000     24.772487
   18.530000     24.637705
   18.545000     24.659445
   18.560000     24.961614
   18.575000     24.864877
   18.590000     24.754009
   18.605000     24.909441
   18.620000     24.892050
   18.635000     24.999657
   18.650000     24.849660
   18.665000     24.815964
   18.680000     24.859442
   18.695000     25.018135
   18.710000     24.936615
   18.724000     24.954006
   18.739000     24.997484
   18.754000     25.051830
   18.769000     24.926832
   18.784000     24.987701
   18.799000     24.915963
   18.814000     24.999657
   18.829000     24.899658
   18.844000     25.006178
   18.859000     25.137699
   18.874000     24.972483
   18.889000     25.017049
   18.903000     25.139872
   18.918000     25.117047
   18.933000     25.197480
   18.948000     25.085526
   18.963000     25.060526
   18.978000     25.137699
   18.993000     25.242045
   19.008000     25.098569
   19.023000     25.224654
   19.038000     25.410521
   19.053000     25.285523
   19.068000     25.101829
   19.083000     25.196393
   19.098000     25.284436
   19.112000     25.281175
   19.127000     25.327914
   19.142000     25.388782
   19.157000     25.180090
   19.172000     25.188785
   19.187000     25.215958
   19.202000     25.300740
   19.217000     25.344218
   19.232000     25.402912
   19.247000     25.364869
   19.262000     25.357261
   19.277000     25.530085
   19.292000     25.482259
   19.307000     25.534433
   19.321000     25.387695
   19.336000     25.345304
   19.351000     25.387695
   19.366000     25.437695
   19.381000     25.624649
   19.396000     25.596388
   19.411000     25.578997
   19.426000     25.512693
   19.441000     25.383347
   19.456000     25.497476
   19.471000     25.519216
   19.486000     25.553997
   19.501000     25.469216
   19.516000     25.321392
   19.531000     25.412695
   19.545000     25.239871
   19.560000     25.377913
   19.575000     25.311609
   19.590000     25.223567
   19.605000     25.294219
   19.620000     25.359435
   19.635000     25.387695
   19.650000     25.343131
   19.665000     25.344218
   19.680000     25.404000
   19.695000     25.425738
   19.710000     25.362696
   19.725000     25.393130
   19.740000     25.298567
   19.755000     25.214872
   19.770000     25.333348
   19.785000     25.356174
   19.799000     25.374653
   19.814000     25.236611
   19.829000     25.219219
   19.844000     25.159438
   19.859000     25.155090
   19.874000     25.206176
   19.889000     25.142047
   19.904000     25.176829
   19.919000     25.185524
   19.934000     25.234436
   19.949000     25.105090
   19.964000     25.025744
   19.979000     25.172481
   19.994000     25.081178
   20.009000     24.905093
   20.024000     24.855094
   20.039000     24.962701
   20.054000     24.920310
   20.068000     24.750748
   20.083000     24.810530
   20.098000     24.743139
   20.113000     24.777921
   20.128000     24.885528
   20.143000     24.790964
   20.158000     24.785529
   20.173000     24.798573
   20.188000     24.648575
   20.203000     24.706183
   20.218000     24.697488
   20.233000     24.609445
   20.248000     24.574663
   20.263000     24.505099
   20.278000     24.537707
   20.293000     24.592054
   20.308000     24.500751
   20.323000     24.497490
   20.338000     24.301841
   20.353000     24.258363
   20.368000     24.304015
   20.382000     24.244233
   20.397000     24.126844
   20.412000     24.137713
   20.427000     24.172495
   20.442000     24.077930
   20.457000     23.976845
   20.472000     23.902933
   20.487000     23.843151
   20.502000     23.836630
   20.517000     23.809456
   20.532000     23.700762
   20.547000     23.675762
   20.562000     23.617068
   20.577000     23.590980
   20.592000     23.565981
   20.607000     23.539895
   20.622000     23.623589
   20.637000     23.564894
   20.652000     23.560546
   20.667000     23.602937
   20.682000     23.556199
   20.697000     23.430114
   20.712000     23.423591
   20.727000     23.375766
   20.742000     23.389896
   20.757000     23.404027
   20.771000     23.294245
   20.786000     23.136639
   20.801000     23.058379
   20.816000     23.021423
   20.831000     22.847513
   20.846000     22.814904
   20.861000     22.848600
   20.876000     22.687733
   20.891000     22.634472
   20.906000     22.685558
   20.921000     22.661646
   20.936000     22.643168
   20.951000     22.611647
   20.966000     22.613820
   20.981000     22.462735
   20.996000     22.393171
   21.011000     22.338825
   21.026000     22.339911
   21.041000     22.250782
   21.056000     22.076872
   21.071000     21.980134
   21.086000     22.079045
   21.101000     21.967090
   21.116000     21.801875
   21.131000     21.768180
   21.146000     21.761658
   21.161000     21.841005
   21.176000     21.767093
   21.191000     21.596443
   21.206000     21.613834
   21.221000     21.557313
   21.236000     21.412750
   21.251000     21.437750
   21.266000     21.455141
   21.281000     21.360577
   21.296000     21.380142
   21.310000     21.439924
   21.325000     21.375794
   21.340000     21.225796
   21.355000     21.204057
   21.370000     21.175796
   21.385000     20.994277
   21.400000     21.013842
   21.415000     21.131232
   21.430000     21.007321
   21.445000     21.055146
   21.460000     20.930148
   21.475000     21.002973
   21.490000     20.868192
   21.505000     20.721455
   21.520000     20.729064
   21.535000     20.696455
   21.550000     20.644282
   21.565000     20.671456
   21.580000     20.580153
   21.595000     20.504067
   21.610000     20.381242
   21.625000     20.238853
   21.640000     20.086681
   21.655000     20.097551
   21.670000     20.032334
   21.685000     20.131246
   21.700000     20.226897
   21.715000     20.119289
   21.730000     20.112768
   21.745000     19.905161
   21.760000     19.860597
   21.775000     19.751903
   21.790000     19.697556
   21.805000     19.671470
   21.820000     19.791033
   21.835000     19.657340
   21.850000     19.444299
   21.865000     19.469298
   21.880000     19.431255
   21.895000     19.574731
   21.910000     19.474733
   21.925000     19.381256
   21.940000     19.380169
   21.955000     19.405169
   21.970000     19.325822
   21.985000     19.344300
   22.000000     19.268214
