# Supplementary material for: Changing the game of time resolved X-ray diffraction on the mechanochemistry playground by downsizing
Source: Nat Commun. 2021 Oct 21;12:6134. doi: 10.1038/s41467-021-26264-1 (PMC8531352; doi:10.1038/s41467-021-26264-1)
Supplement: Supplementary file 3 — Source Data. [file 41467_2021_26264_MOESM3_ESM.zip › PXRD_raw_data/reactionIIIa_cocrystal_FormI_normalized/000073.xy]

    3.140900     20.217655
    3.155600     20.271970
    3.170400     20.677242
    3.185100     20.925837
    3.199800     20.751403
    3.214500     20.897635
    3.229300     21.244414
    3.244000     21.163987
    3.258700     21.477342
    3.273500     21.655954
    3.288200     21.666399
    3.302900     21.981843
    3.317600     22.194924
    3.332400     22.465453
    3.347100     22.671224
    3.361800     22.751651
    3.376500     23.209149
    3.391300     23.546528
    3.406000     23.858838
    3.420700     24.243220
    3.435400     24.010294
    3.450200     23.709473
    3.464900     23.836903
    3.479600     23.856750
    3.494400     23.949711
    3.509100     23.985225
    3.523800     23.906886
    3.538500     23.954934
    3.553300     24.383185
    3.568000     24.539863
    3.582700     24.825016
    3.597400     25.107035
    3.612200     25.201041
    3.626900     25.224021
    3.641600     25.256401
    3.656400     25.425613
    3.671100     25.839241
    3.685800     26.124394
    3.700500     26.266448
    3.715300     26.901514
    3.730000     27.190845
    3.744700     27.027900
    3.759500     26.957918
    3.774200     27.235759
    3.788900     27.561648
    3.803600     27.857246
    3.818400     27.995122
    3.833100     28.160156
    3.847800     28.202981
    3.862600     28.246850
    3.877300     28.211338
    3.892000     28.336679
    3.906700     28.700171
    3.921500     29.120066
    3.936200     29.503404
    3.950900     29.574431
    3.965700     29.575475
    3.980400     29.510715
    3.995100     30.032974
    4.009800     30.510317
    4.024600     30.586567
    4.039300     30.754734
    4.054000     30.942747
    4.068800     31.215366
    4.083500     31.391889
    4.098200     31.828497
    4.113000     32.031133
    4.127700     32.212878
    4.142400     32.508476
    4.157100     33.218748
    4.171900     33.351401
    4.186600     33.752495
    4.201300     33.691914
    4.216100     33.863214
    4.230800     34.305044
    4.245500     34.999647
    4.260300     35.138569
    4.275000     35.280623
    4.289700     35.232575
    4.304500     35.636803
    4.319200     35.748566
    4.333900     35.962692
    4.348600     36.341851
    4.363400     36.591490
    4.378100     36.867243
    4.392800     37.035410
    4.407600     37.262070
    4.422300     37.617205
    4.437000     37.772838
    4.451800     37.799996
    4.466500     38.086193
    4.481200     38.398504
    4.496000     38.474753
    4.510700     38.646054
    4.525400     39.010589
    4.540200     39.376171
    4.554900     39.674902
    4.569600     39.866048
    4.584400     40.215961
    4.599100     40.408153
    4.613800     40.694350
    4.628600     40.916832
    4.643300     41.316881
    4.658000     41.496538
    4.672700     41.789003
    4.687500     42.135782
    4.702200     42.444959
    4.716900     42.969306
    4.731700     43.440383
    4.746400     43.821632
    4.761100     44.011733
    4.775900     44.283308
    4.790600     44.643665
    4.805300     44.841079
    4.820100     45.195170
    4.834800     45.737274
    4.849500     45.989002
    4.864300     46.370251
    4.879000     46.929067
    4.893700     47.079477
    4.908500     47.199597
    4.923200     47.773036
    4.938000     48.271270
    4.952700     48.559557
    4.967400     48.926181
    4.982200     49.197756
    4.996900     49.822377
    5.011600     50.426107
    5.026400     50.867937
    5.041100     51.007903
    5.055800     51.248141
    5.070600     51.469579
    5.085300     52.213274
    5.100000     52.452469
    5.114800     53.351797
    5.129500     53.722600
    5.144200     53.817651
    5.159000     54.618795
    5.173700     55.143142
    5.188400     55.395915
    5.203200     55.996512
    5.217900     56.731851
    5.232700     57.043117
    5.247400     57.706385
    5.262100     58.246400
    5.276900     58.581689
    5.291600     59.139461
    5.306300     59.635606
    5.321100     60.134885
    5.335800     60.684300
    5.350500     60.915139
    5.365300     61.730905
    5.380000     62.700217
    5.394800     62.727374
    5.409500     62.975969
    5.424200     63.827249
    5.439000     64.210586
    5.453700     64.983529
    5.468400     65.864056
    5.483200     66.328866
    5.497900     66.475098
    5.512600     67.125831
    5.527400     67.610487
    5.542100     68.265399
    5.556900     68.659182
    5.571600     69.443613
    5.586300     69.877087
    5.601100     70.644806
    5.615800     70.969651
    5.630600     71.518022
    5.645300     72.235604
    5.660000     72.739061
    5.674800     73.461866
    5.689500     74.096933
    5.704200     74.577410
    5.719000     75.269924
    5.733700     75.567611
    5.748500     76.049133
    5.763200     76.689421
    5.777900     76.923393
    5.792700     77.645154
    5.807400     78.378404
    5.822200     78.631177
    5.836900     79.055251
    5.851600     79.484547
    5.866400     80.214663
    5.881100     80.821527
    5.895900     81.407501
    5.910600     81.878578
    5.925300     82.625407
    5.940100     82.997255
    5.954800     83.538314
    5.969600     84.233962
    5.984300     86.134981
    5.999000     87.500164
    6.013800     88.665844
    6.028500     89.238238
    6.043300     88.684645
    6.058000     88.112250
    6.072700     87.719512
    6.087500     87.226500
    6.102200     87.454205
    6.117000     87.659975
    6.131700     87.595215
    6.146500     87.853210
    6.161200     87.875145
    6.175900     87.759204
    6.190700     87.835453
    6.205400     88.449629
    6.220200     89.085740
    6.234900     88.586460
    6.249600     88.744183
    6.264400     88.851767
    6.279100     89.144232
    6.293900     89.124387
    6.308600     89.142144
    6.323400     89.630977
    6.338100     89.744829
    6.352800     90.129211
    6.367600     89.848237
    6.382300     89.713494
    6.397100     89.818990
    6.411800     89.543238
    6.426600     89.754229
    6.441300     89.632021
    6.456000     89.686336
    6.470800     89.723938
    6.485500     89.761541
    6.500300     89.861815
    6.515000     89.922397
    6.529800     89.926575
    6.544500     89.972534
    6.559300     89.800189
    6.574000     89.699914
    6.588700     89.534882
    6.603500     89.387605
    6.618200     89.278975
    6.633000     89.043959
    6.647700     88.790141
    6.662500     89.013668
    6.677200     88.914439
    6.692000     88.444406
    6.706700     88.062113
    6.721500     87.901258
    6.736200     87.988997
    6.750900     87.686088
    6.765700     87.631773
    6.780400     87.532544
    6.795200     87.241124
    6.809900     87.077135
    6.824700     87.085491
    6.839400     86.981039
    6.854200     86.676041
    6.868900     86.268680
    6.883700     85.531251
    6.898400     85.301457
    6.913200     85.193872
    6.927900     85.105088
    6.942700     85.400686
    6.957400     84.504492
    6.972200     84.210982
    6.986900     84.326924
    7.001600     83.774375
    7.016400     83.229137
    7.031100     82.728814
    7.045900     82.784173
    7.060600     82.448884
    7.075400     82.487531
    7.090100     82.352788
    7.104900     82.206556
    7.119600     81.900512
    7.134400     81.799195
    7.149100     81.232023
    7.163900     80.623070
    7.178600     80.198996
    7.193400     80.126924
    7.208100     79.862662
    7.222900     79.496036
    7.237600     79.788501
    7.252400     79.726875
    7.267100     79.239086
    7.281900     78.890217
    7.296600     78.763830
    7.311400     78.384671
    7.326100     77.929262
    7.340900     77.722448
    7.355600     77.651421
    7.370400     77.455052
    7.385100     77.022622
    7.399900     76.490964
    7.414600     76.165074
    7.429400     76.077335
    7.444100     75.829784
    7.458900     75.503895
    7.473600     75.315883
    7.488400     74.697529
    7.503200     74.290168
    7.517900     74.172138
    7.532700     73.751197
    7.547400     73.309368
    7.562200     72.919762
    7.576900     72.914540
    7.591700     72.292008
    7.606400     71.864802
    7.621200     71.593227
    7.635900     71.480419
    7.650700     70.904891
    7.665400     70.459927
    7.680200     70.019142
    7.694900     70.007652
    7.709700     69.489572
    7.724400     69.285890
    7.739200     69.359007
    7.754000     68.971491
    7.768700     68.698873
    7.783500     68.096187
    7.798200     67.755675
    7.813000     67.580196
    7.827700     67.021380
    7.842500     66.715337
    7.857200     66.473009
    7.872000     66.387358
    7.886700     66.015511
    7.901500     65.766916
    7.916300     64.986663
    7.931000     64.772537
    7.945800     64.359953
    7.960500     64.054954
    7.975300     63.896187
    7.990000     63.726976
    8.004800     63.262166
    8.019600     62.890319
    8.034300     62.942544
    8.049100     62.932099
    8.063800     62.203027
    8.078600     61.790443
    8.093300     61.707926
    8.108100     61.212825
    8.122900     61.254606
    8.137600     61.101062
    8.152400     60.622674
    8.167100     60.194422
    8.181900     60.026255
    8.196600     59.803773
    8.211400     59.523842
    8.226200     59.309717
    8.240900     58.992184
    8.255700     58.577512
    8.270400     58.459480
    8.285200     58.004071
    8.300000     57.944535
    8.314700     57.735631
    8.329500     57.361694
    8.344200     56.983579
    8.359000     56.526081
    8.373800     56.721406
    8.388500     56.501013
    8.403300     56.073805
    8.418000     56.057094
    8.432800     55.885793
    8.447600     55.531702
    8.462300     55.276840
    8.477100     55.262217
    8.491800     54.777562
    8.506600     54.753538
    8.521400     54.871568
    8.536100     54.539412
    8.550900     54.569703
    8.565600     54.551946
    8.580400     53.992085
    8.595200     53.807206
    8.609900     53.249434
    8.624700     52.424266
    8.639500     52.022128
    8.654200     51.712950
    8.669000     51.485246
    8.683700     51.274254
    8.698500     51.256497
    8.713300     51.111310
    8.728000     50.945232
    8.742800     50.445952
    8.757600     50.036503
    8.772300     49.896537
    8.787100     49.715836
    8.801800     49.659432
    8.816600     49.417104
    8.831400     49.025411
    8.846100     48.692210
    8.860900     48.622228
    8.875700     48.326630
    8.890400     47.994473
    8.905200     47.940158
    8.920000     47.662317
    8.934700     47.265401
    8.949500     47.080521
    8.964300     46.831927
    8.979000     46.788057
    8.993800     46.504994
    9.008600     46.393230
    9.023300     46.172837
    9.038100     46.007804
    9.052900     45.937821
    9.067600     45.796812
    9.082400     45.522104
    9.097200     45.563884
    9.111900     45.288132
    9.126700     45.202482
    9.141500     45.211883
    9.156200     45.163835
    9.171000     44.621731
    9.185800     44.263461
    9.200500     44.069182
    9.215300     43.768361
    9.230100     43.518721
    9.244800     43.366222
    9.259600     43.370400
    9.274400     43.156274
    9.289100     42.681020
    9.303900     42.478383
    9.318700     42.455404
    9.333400     42.035508
    9.348200     41.994773
    9.363000     42.142049
    9.377800     42.030286
    9.392500     41.602035
    9.407300     41.455802
    9.422100     41.105889
    9.436800     40.849982
    9.451600     40.796713
    9.466400     40.668237
    9.481200     40.535583
    9.495900     40.045706
    9.510700     39.892162
    9.525500     39.945431
    9.540200     39.657145
    9.555000     39.595518
    9.569800     39.327078
    9.584600     38.981344
    9.599300     38.819443
    9.614100     38.709769
    9.628900     38.737971
    9.643600     38.635608
    9.658400     38.336877
    9.673200     38.302408
    9.688000     37.947272
    9.702700     37.763438
    9.717500     37.784328
    9.732300     37.438593
    9.747100     37.542000
    9.761800     37.292361
    9.776600     36.936181
    9.791400     36.776370
    9.806200     36.898578
    9.820900     36.614470
    9.835700     36.521508
    9.850500     36.426457
    9.865300     36.196663
    9.880000     35.877041
    9.894800     35.768411
    9.909600     35.777813
    9.924400     35.427899
    9.939100     35.318225
    9.953900     35.425811
    9.968700     35.166770
    9.983500     34.909820
    9.998200     34.752097
   10.013000     34.531704
   10.028000     34.479479
   10.043000     34.316534
   10.057000     34.351003
   10.072000     33.971844
   10.087000     33.864259
   10.102000     33.788009
   10.116000     33.632376
   10.131000     33.619842
   10.146000     33.415117
   10.161000     33.416161
   10.176000     33.277240
   10.190000     32.805119
   10.205000     32.688133
   10.220000     32.908526
   10.235000     32.811386
   10.249000     32.760205
   10.264000     32.481319
   10.279000     32.357022
   10.294000     32.089626
   10.309000     32.107382
   10.323000     31.953839
   10.338000     31.770004
   10.353000     31.707333
   10.368000     31.589303
   10.382000     31.528721
   10.397000     31.376221
   10.412000     31.263414
   10.427000     31.517231
   10.442000     31.226855
   10.456000     31.180896
   10.471000     31.091068
   10.486000     30.973038
   10.501000     31.091068
   10.516000     31.199697
   10.530000     31.219544
   10.545000     31.369954
   10.560000     31.171496
   10.575000     31.219544
   10.589000     31.356375
   10.604000     31.260280
   10.619000     31.098380
   10.634000     31.034665
   10.649000     30.941702
   10.663000     30.768312
   10.678000     30.681618
   10.693000     30.670128
   10.708000     30.548965
   10.722000     30.107134
   10.737000     29.917032
   10.752000     29.997460
   10.767000     29.817803
   10.782000     29.803179
   10.796000     29.682016
   10.811000     29.361350
   10.826000     29.236007
   10.841000     29.285100
   10.856000     29.133645
   10.870000     28.935187
   10.885000     28.913252
   10.900000     28.729417
   10.915000     28.528870
   10.930000     28.533048
   10.944000     28.560205
   10.959000     28.514247
   10.974000     28.469333
   10.989000     28.306388
   11.003000     28.237450
   11.018000     28.357569
   11.033000     28.301165
   11.048000     28.151800
   11.063000     28.163290
   11.077000     28.309522
   11.092000     28.340858
   11.107000     28.191491
   11.122000     28.141354
   11.137000     27.989900
   11.151000     27.872914
   11.166000     27.938718
   11.181000     27.956475
   11.196000     27.913650
   11.211000     27.869780
   11.225000     27.838445
   11.240000     27.812332
   11.255000     27.896937
   11.270000     27.742349
   11.284000     27.765329
   11.299000     27.679678
   11.314000     27.618052
   11.329000     27.573138
   11.344000     27.703702
   11.358000     27.773684
   11.373000     27.777863
   11.388000     27.929318
   11.403000     27.872914
   11.418000     27.770551
   11.432000     27.746527
   11.447000     27.620141
   11.462000     27.702658
   11.477000     27.707881
   11.492000     27.651477
   11.506000     27.683857
   11.521000     27.667144
   11.536000     27.551203
   11.551000     27.472865
   11.566000     27.321409
   11.580000     27.408104
   11.595000     27.459285
   11.610000     27.255605
   11.625000     27.220091
   11.640000     27.176221
   11.654000     27.209646
   11.669000     27.291118
   11.684000     27.183533
   11.699000     27.281717
   11.714000     27.408104
   11.728000     27.415416
   11.743000     27.368413
   11.758000     27.353789
   11.773000     27.307831
   11.788000     27.345433
   11.802000     27.447795
   11.817000     27.449885
   11.832000     27.530313
   11.847000     27.506289
   11.862000     27.594028
   11.876000     27.470775
   11.891000     27.567915
   11.906000     27.633720
   11.921000     27.597162
   11.936000     27.649387
   11.950000     27.679678
   11.965000     27.723548
   11.980000     27.712058
   11.995000     27.922007
   12.010000     28.174779
   12.024000     28.345035
   12.039000     28.504846
   12.054000     28.666747
   12.069000     28.734640
   12.084000     28.795222
   12.098000     28.839092
   12.113000     28.969656
   12.128000     28.923697
   12.143000     29.012481
   12.158000     29.066796
   12.172000     29.125289
   12.187000     29.093953
   12.202000     29.000991
   12.217000     28.944588
   12.232000     29.064707
   12.246000     29.018748
   12.261000     28.794177
   12.276000     28.834913
   12.291000     28.980101
   12.306000     28.973834
   12.320000     29.096042
   12.335000     29.102309
   12.350000     29.022927
   12.365000     29.206761
   12.380000     29.270477
   12.394000     29.276744
   12.409000     29.318525
   12.424000     29.636057
   12.439000     29.709173
   12.454000     29.795868
   12.468000     30.073709
   12.483000     30.164582
   12.498000     30.237698
   12.513000     30.295147
   12.528000     30.358863
   12.543000     30.615814
   12.557000     30.358863
   12.572000     30.300369
   12.587000     30.477937
   12.602000     30.469581
   12.617000     30.298281
   12.631000     30.544786
   12.646000     30.448690
   12.661000     30.347373
   12.676000     30.401688
   12.691000     30.382887
   12.705000     30.532252
   12.720000     30.572989
   12.735000     30.693107
   12.750000     30.813227
   12.765000     30.862320
   12.779000     30.704597
   12.794000     30.703553
   12.809000     30.991840
   12.824000     31.196564
   12.839000     31.404423
   12.854000     31.274903
   12.868000     31.349064
   12.883000     31.409646
   12.898000     31.528721
   12.913000     31.666596
   12.928000     31.727178
   12.942000     31.993531
   12.957000     32.112605
   12.972000     32.117828
   12.987000     32.101115
   13.002000     32.019643
   13.017000     32.154386
   13.031000     32.332998
   13.046000     32.364334
   13.061000     32.434316
   13.076000     32.490720
   13.091000     32.624418
   13.105000     32.610839
   13.120000     32.681866
   13.135000     32.787363
   13.150000     32.695445
   13.165000     32.729914
   13.179000     32.992088
   13.194000     33.138320
   13.209000     32.827054
   13.224000     32.723647
   13.239000     32.998355
   13.254000     33.133098
   13.268000     33.269929
   13.283000     33.364979
   13.298000     33.373336
   13.313000     33.287686
   13.328000     33.503901
   13.343000     33.817255
   13.357000     33.762940
   13.372000     33.709671
   13.387000     33.844412
   13.402000     34.017803
   13.417000     34.103453
   13.431000     34.016758
   13.446000     34.246552
   13.461000     34.313401
   13.476000     34.276843
   13.491000     34.385472
   13.506000     34.577664
   13.520000     34.566174
   13.535000     34.716584
   13.550000     34.824169
   13.565000     34.809545
   13.580000     34.628845
   13.595000     34.480523
   13.609000     34.606909
   13.624000     34.752097
   13.639000     34.722851
   13.654000     34.578708
   13.669000     34.756276
   13.683000     34.853415
   13.698000     34.951600
   13.713000     34.970401
   13.728000     34.952645
   13.743000     34.989203
   13.758000     35.129167
   13.772000     35.102010
   13.787000     35.141702
   13.802000     35.184527
   13.817000     35.243020
   13.832000     35.217952
   13.847000     35.404920
   13.861000     35.491615
   13.876000     35.323448
   13.891000     35.363139
   13.906000     35.398653
   13.921000     35.415365
   13.936000     35.361050
   13.950000     35.315092
   13.965000     35.438345
   13.980000     35.307780
   13.995000     35.317181
   14.010000     35.490570
   14.025000     35.435211
   14.039000     35.353739
   14.054000     35.552197
   14.069000     35.509372
   14.084000     35.372540
   14.099000     35.315092
   14.114000     35.442522
   14.128000     35.541751
   14.143000     35.601289
   14.158000     35.566820
   14.173000     35.385074
   14.188000     35.386119
   14.203000     35.475947
   14.217000     35.486392
   14.232000     35.475947
   14.247000     35.323448
   14.262000     35.436255
   14.277000     35.618002
   14.292000     35.591889
   14.306000     35.469680
   14.321000     35.330759
   14.336000     35.291068
   14.351000     35.303602
   14.366000     35.169904
   14.381000     35.250332
   14.395000     35.457146
   14.410000     35.461324
   14.425000     35.371496
   14.440000     35.282711
   14.455000     35.238842
   14.470000     35.247198
   14.484000     35.342249
   14.499000     35.180349
   14.514000     35.029939
   14.529000     35.115589
   14.544000     35.146924
   14.559000     35.256599
   14.573000     35.279578
   14.588000     35.232575
   14.603000     35.070675
   14.618000     34.950555
   14.633000     34.947422
   14.648000     34.856549
   14.662000     34.774033
   14.677000     34.778210
   14.692000     34.755230
   14.707000     34.791789
   14.722000     34.521259
   14.737000     34.537971
   14.752000     34.739563
   14.766000     34.824169
   14.781000     34.532749
   14.796000     34.564084
   14.811000     34.507680
   14.826000     34.603776
   14.841000     34.446054
   14.855000     34.307134
   14.870000     34.366671
   14.885000     34.304000
   14.900000     34.276843
   14.915000     34.098231
   14.930000     34.060628
   14.945000     34.337425
   14.959000     34.112853
   14.974000     33.848591
   14.989000     34.119121
   15.004000     33.917529
   15.019000     34.000046
   15.034000     33.992735
   15.048000     33.785920
   15.063000     33.736828
   15.078000     33.653266
   15.093000     33.710715
   15.108000     33.616708
   15.123000     33.409894
   15.138000     33.372292
   15.152000     33.294997
   15.167000     33.089228
   15.182000     33.126830
   15.197000     33.328422
   15.212000     33.403627
   15.227000     33.301264
   15.242000     33.149809
   15.256000     33.110118
   15.271000     33.081916
   15.286000     32.959708
   15.301000     32.863612
   15.316000     32.657843
   15.331000     32.642175
   15.345000     32.687089
   15.360000     32.557569
   15.375000     32.500121
   15.390000     32.557569
   15.405000     32.281816
   15.420000     32.066646
   15.435000     32.199300
   15.449000     32.059335
   15.464000     32.049934
   15.479000     31.890123
   15.494000     31.764781
   15.509000     31.931903
   15.524000     31.862965
   15.539000     31.798206
   15.553000     31.584080
   15.568000     31.561100
   15.583000     31.627949
   15.598000     31.638395
   15.613000     31.350108
   15.628000     31.218499
   15.643000     31.263414
   15.657000     31.129715
   15.672000     31.133894
   15.687000     31.014818
   15.702000     31.015864
   15.717000     30.993928
   15.732000     30.884254
   15.747000     30.718176
   15.761000     30.492560
   15.776000     30.458092
   15.791000     30.483160
   15.806000     30.290969
   15.821000     30.275301
   15.836000     30.241877
   15.851000     30.239787
   15.866000     30.222030
   15.880000     29.989104
   15.895000     29.942100
   15.910000     29.791691
   15.925000     29.835560
   15.940000     29.887785
   15.955000     29.833470
   15.970000     29.683061
   15.984000     29.755132
   15.999000     29.713352
   16.014000     29.576520
   16.029000     29.426109
   16.044000     29.422976
   16.059000     29.294501
   16.074000     29.323746
   16.088000     29.401041
   16.103000     29.215117
   16.118000     29.147224
   16.133000     29.147224
   16.148000     29.033371
   16.163000     29.032327
   16.178000     28.955033
   16.193000     28.862070
   16.207000     28.884006
   16.222000     28.759708
   16.237000     28.591541
   16.252000     28.546627
   16.267000     28.607209
   16.282000     28.392038
   16.297000     28.314744
   16.312000     28.316834
   16.326000     28.220738
   16.341000     28.302210
   16.356000     28.233272
   16.371000     28.244762
   16.386000     28.198803
   16.401000     28.046304
   16.416000     28.004523
   16.430000     27.938718
   16.445000     27.745483
   16.460000     27.746527
   16.475000     27.798754
   16.490000     27.665055
   16.505000     27.623275
   16.520000     27.490621
   16.535000     27.381992
   16.549000     27.414371
   16.564000     27.230536
   16.579000     27.139663
   16.594000     27.089527
   16.609000     26.926583
   16.624000     26.980898
   16.639000     27.000743
   16.654000     26.699922
   16.668000     26.564135
   16.683000     26.765727
   16.698000     26.825264
   16.713000     26.491019
   16.728000     26.447150
   16.743000     26.447150
   16.758000     26.350009
   16.773000     26.459684
   16.788000     26.312407
   16.802000     26.241379
   16.817000     26.145284
   16.832000     26.114993
   16.847000     26.203777
   16.862000     26.207955
   16.877000     26.126483
   16.892000     26.103504
   16.907000     26.051277
   16.921000     25.814173
   16.936000     25.972939
   16.951000     25.969805
   16.966000     25.690920
   16.981000     25.650183
   16.996000     25.602135
   17.011000     25.453814
   17.026000     25.632426
   17.041000     25.509174
   17.055000     25.449637
   17.070000     25.568711
   17.085000     25.453814
   17.100000     25.253268
   17.115000     25.258490
   17.130000     25.336828
   17.145000     25.286692
   17.160000     25.185374
   17.175000     25.142549
   17.189000     25.155083
   17.204000     25.043320
   17.219000     25.009895
   17.234000     24.859485
   17.249000     24.827104
   17.264000     24.761301
   17.279000     24.751899
   17.294000     24.775923
   17.309000     24.748766
   17.323000     24.679828
   17.338000     24.638048
   17.353000     24.580599
   17.368000     24.559709
   17.383000     24.480325
   17.398000     24.576421
   17.413000     24.560753
   17.428000     24.525239
   17.443000     24.534640
   17.457000     24.535685
   17.472000     24.409298
   17.487000     24.253665
   17.502000     24.395719
   17.517000     24.291268
   17.532000     24.328870
   17.547000     24.266199
   17.562000     24.333049
   17.577000     24.242175
   17.591000     24.347671
   17.606000     24.272466
   17.621000     24.273511
   17.636000     24.170105
   17.651000     24.164882
   17.666000     24.146081
   17.681000     24.212930
   17.696000     24.087587
   17.711000     24.112655
   17.726000     24.186816
   17.740000     24.193083
   17.755000     24.171149
   17.770000     24.199350
   17.785000     24.081320
   17.800000     24.127279
   17.815000     24.094899
   17.830000     24.124145
   17.845000     24.029095
   17.860000     23.950756
   17.875000     24.011338
   17.889000     24.034317
   17.904000     23.949711
   17.919000     24.098033
   17.934000     24.187860
   17.949000     24.063563
   17.964000     24.105344
   17.979000     24.101166
   17.994000     23.990447
   18.009000     24.114745
   18.024000     24.335137
   18.038000     24.166970
   18.053000     24.102211
   18.068000     24.113700
   18.083000     24.128324
   18.098000     23.986270
   18.113000     24.054163
   18.128000     24.159659
   18.143000     23.932999
   18.158000     24.140858
   18.173000     24.219197
   18.188000     24.194127
   18.202000     24.192039
   18.217000     24.152348
   18.232000     24.121012
   18.247000     24.234864
   18.262000     24.240087
   18.277000     24.325737
   18.292000     24.162792
   18.307000     24.111611
   18.322000     24.292312
   18.337000     24.260977
   18.352000     24.203529
   18.366000     24.413476
   18.381000     24.513749
   18.396000     24.291268
   18.411000     24.289179
   18.426000     24.420788
   18.441000     24.558664
   18.456000     24.558664
   18.471000     24.411388
   18.486000     24.514795
   18.501000     24.544041
   18.516000     24.555530
   18.530000     24.523151
   18.545000     24.572243
   18.560000     24.536729
   18.575000     24.477191
   18.590000     24.410343
   18.605000     24.467791
   18.620000     24.538819
   18.635000     24.520017
   18.650000     24.489727
   18.665000     24.530462
   18.680000     24.577466
   18.695000     24.594178
   18.710000     24.528373
   18.724000     24.653715
   18.739000     24.876197
   18.754000     24.759211
   18.769000     24.786369
   18.784000     24.774879
   18.799000     24.724742
   18.814000     24.774879
   18.829000     24.786369
   18.844000     24.902310
   18.859000     25.028696
   18.874000     24.975426
   18.889000     24.970204
   18.903000     24.851128
   18.918000     24.823971
   18.933000     24.858440
   18.948000     24.940957
   18.963000     24.932601
   18.978000     24.812482
   18.993000     24.910666
   19.008000     25.047497
   19.023000     25.127925
   19.038000     25.202086
   19.053000     25.020340
   19.068000     25.013029
   19.083000     25.030785
   19.098000     25.052720
   19.112000     25.175973
   19.127000     25.137326
   19.142000     25.044364
   19.157000     25.100768
   19.172000     25.094501
   19.187000     25.151949
   19.202000     25.130015
   19.217000     25.150905
   19.232000     25.058987
   19.247000     25.066299
   19.262000     25.102857
   19.277000     25.235511
   19.292000     25.126881
   19.307000     25.174929
   19.321000     25.148816
   19.336000     25.092412
   19.351000     24.962891
   19.366000     24.990049
   19.381000     25.107035
   19.396000     25.208353
   19.411000     25.158216
   19.426000     25.217754
   19.441000     25.151949
   19.456000     25.138371
   19.471000     25.211487
   19.486000     25.280425
   19.501000     25.220887
   19.516000     25.115391
   19.531000     25.184329
   19.545000     25.202086
   19.560000     25.140459
   19.575000     25.124792
   19.590000     25.206264
   19.605000     25.301315
   19.620000     25.118525
   19.635000     25.006762
   19.650000     24.998405
   19.665000     25.168662
   19.680000     25.199997
   19.695000     25.175973
   19.710000     25.081967
   19.725000     25.079877
   19.740000     25.086144
   19.755000     25.097634
   19.770000     25.119569
   19.785000     25.019296
   19.799000     24.937823
   19.814000     25.000495
   19.829000     24.881419
   19.844000     25.050632
   19.859000     24.961847
   19.874000     24.997361
   19.889000     24.790546
   19.904000     24.928423
   19.919000     24.981694
   19.934000     24.875152
   19.949000     24.869930
   19.964000     24.821883
   19.979000     24.751899
   19.994000     24.833371
   20.009000     24.779057
   20.024000     24.689229
   20.039000     24.622379
   20.054000     24.712208
   20.068000     24.609845
   20.083000     24.655805
   20.098000     24.633869
   20.113000     24.545086
   20.128000     24.521062
   20.143000     24.383185
   20.158000     24.417655
   20.173000     24.502261
   20.188000     24.434367
   20.203000     24.363340
   20.218000     24.337227
   20.233000     24.264111
   20.248000     24.370651
   20.263000     24.340360
   20.278000     24.295446
   20.293000     24.186816
   20.308000     24.170105
   20.323000     24.101166
   20.338000     24.152348
   20.353000     24.077142
   20.368000     24.046852
   20.382000     23.940310
   20.397000     24.013427
   20.412000     23.945533
   20.427000     23.703206
   20.442000     23.597710
   20.457000     23.631134
   20.472000     23.753342
   20.487000     23.702160
   20.502000     23.568463
   20.517000     23.578907
   20.532000     23.506837
   20.547000     23.464011
   20.562000     23.449388
   20.577000     23.365827
   20.592000     23.294799
   20.607000     23.280176
   20.622000     23.204972
   20.637000     23.142300
   20.652000     23.168413
   20.667000     23.128721
   20.682000     23.104697
   20.697000     22.897884
   20.712000     22.829990
   20.727000     22.866548
   20.742000     22.802832
   20.757000     22.734939
   20.771000     22.756874
   20.786000     22.634665
   20.801000     22.723449
   20.816000     22.705692
   20.831000     22.486344
   20.846000     22.496790
   20.861000     22.562593
   20.876000     22.424718
   20.891000     22.258640
   20.906000     22.152098
   20.921000     22.188657
   20.936000     22.166722
   20.951000     22.108229
   20.966000     22.095695
   20.981000     22.094650
   20.996000     21.981843
   21.011000     21.981843
   21.026000     21.860679
   21.041000     21.816809
   21.056000     21.822032
   21.071000     21.788607
   21.086000     21.746827
   21.101000     21.564036
   21.116000     21.583882
   21.131000     21.519122
   21.146000     21.607906
   21.161000     21.495099
   21.176000     21.444962
   21.191000     21.341555
   21.206000     21.361400
   21.221000     21.367667
   21.236000     21.324842
   21.251000     21.188011
   21.266000     21.119073
   21.281000     21.097138
   21.296000     20.930015
   21.310000     20.874656
   21.325000     20.810940
   21.340000     20.809895
   21.355000     20.721112
   21.370000     20.790050
   21.385000     20.891368
   21.400000     20.663663
   21.415000     20.574879
   21.430000     20.538321
   21.445000     20.448493
   21.460000     20.476695
   21.475000     20.489229
   21.490000     20.276147
   21.505000     20.288682
   21.520000     20.216611
   21.535000     20.306438
   21.550000     20.276147
   21.565000     20.250035
   21.580000     20.122604
   21.595000     20.116337
   21.610000     20.110069
   21.625000     19.971149
   21.640000     20.037998
   21.655000     19.879232
   21.670000     19.788359
   21.685000     19.831184
   21.700000     19.841629
   21.715000     19.815517
   21.730000     19.697485
   21.745000     19.780003
   21.760000     19.565877
   21.775000     19.585722
   21.790000     19.637949
   21.805000     19.487538
   21.820000     19.353841
   21.835000     19.454114
   21.850000     19.447847
   21.865000     19.430090
   21.880000     19.376819
   21.895000     19.131358
   21.910000     19.137625
   21.925000     19.121958
   21.940000     19.118824
   21.955000     19.270279
   21.970000     19.079132
   21.985000     19.019595
   22.000000     19.074954
