# Supplementary material for: Changing the game of time resolved X-ray diffraction on the mechanochemistry playground by downsizing
Source: Nat Commun. 2021 Oct 21;12:6134. doi: 10.1038/s41467-021-26264-1 (PMC8531352; doi:10.1038/s41467-021-26264-1)
Supplement: Supplementary file 3 — Source Data. [file 41467_2021_26264_MOESM3_ESM.zip › PXRD_raw_data/reactionIIIa_cocrystal_FormI_normalized/000133.xy]

    3.140900     20.376699
    3.155600     20.664484
    3.170400     20.621104
    3.185100     20.907832
    3.199800     21.045376
    3.214500     21.009403
    3.229300     21.370193
    3.244000     21.370193
    3.258700     21.659038
    3.273500     21.774363
    3.288200     21.884399
    3.302900     21.815626
    3.317600     22.191229
    3.332400     22.339354
    3.347100     22.724479
    3.361800     23.349777
    3.376500     24.004701
    3.391300     24.277674
    3.406000     24.537951
    3.420700     24.722048
    3.435400     24.436379
    3.450200     24.033268
    3.464900     23.904188
    3.479600     23.888318
    3.494400     24.114736
    3.509100     24.014223
    3.523800     24.036442
    3.538500     24.481875
    3.553300     24.363375
    3.568000     24.304125
    3.582700     24.872290
    3.597400     24.997138
    3.612200     25.228848
    3.626900     25.325129
    3.641600     25.545200
    3.656400     25.699674
    3.671100     26.164151
    3.685800     26.439240
    3.700500     26.500606
    3.715300     26.750302
    3.730000     27.211605
    3.744700     27.275087
    3.759500     27.462360
    3.774200     27.622124
    3.788900     27.958579
    3.803600     27.952230
    3.818400     27.876051
    3.833100     28.172301
    3.847800     28.396605
    3.862600     28.182881
    3.877300     28.361689
    3.892000     28.596574
    3.906700     28.669578
    3.921500     28.926681
    3.936200     29.294877
    3.950900     29.688466
    3.965700     29.909595
    3.980400     29.874680
    3.995100     29.954032
    4.009800     30.330694
    4.024600     30.625885
    4.039300     30.662916
    4.054000     31.035345
    4.068800     31.262822
    4.083500     31.279750
    4.098200     31.608800
    4.113000     32.135701
    4.127700     32.386455
    4.142400     32.564205
    4.157100     32.879500
    4.171900     33.203259
    4.186600     33.790468
    4.201300     33.812687
    4.216100     33.961870
    4.230800     34.332182
    4.245500     34.621026
    4.260300     34.990280
    4.275000     35.369057
    4.289700     35.689641
    4.304500     36.039851
    4.319200     35.854695
    4.333900     36.038792
    4.348600     36.335042
    4.363400     36.718051
    4.378100     36.920136
    4.392800     37.056622
    4.407600     37.268230
    4.422300     37.529564
    4.437000     37.762332
    4.451800     37.906225
    4.466500     37.907282
    4.481200     38.100903
    4.496000     38.557974
    4.510700     38.794974
    4.525400     39.176925
    4.540200     39.213956
    4.554900     39.366313
    4.569600     39.803282
    4.584400     40.269875
    4.599100     40.732237
    4.613800     40.695206
    4.628600     41.062344
    4.643300     41.640031
    4.658000     41.610405
    4.672700     41.920410
    4.687500     42.341508
    4.702200     42.398642
    4.716900     42.722401
    4.731700     43.227083
    4.746400     43.475721
    4.761100     43.609034
    4.775900     44.115833
    4.790600     44.372935
    4.805300     44.701985
    4.820100     45.373837
    4.834800     45.774832
    4.849500     45.856301
    4.864300     46.382144
    4.879000     46.755631
    4.893700     47.106898
    4.908500     47.326970
    4.923200     47.412670
    4.938000     48.226299
    4.952700     48.753201
    4.967400     49.154196
    4.982200     49.152080
    4.996900     49.755161
    5.011600     50.323325
    5.026400     50.664012
    5.041100     51.115793
    5.055800     51.367606
    5.070600     51.902972
    5.085300     52.326185
    5.100000     52.850971
    5.114800     53.167323
    5.129500     53.684703
    5.144200     54.009519
    5.159000     54.412631
    5.173700     55.246363
    5.188400     55.829340
    5.203200     56.159447
    5.217900     56.641911
    5.232700     56.923348
    5.247400     57.206901
    5.262100     57.735919
    5.276900     58.701905
    5.291600     59.196008
    5.306300     59.772637
    5.321100     60.356672
    5.335800     60.878284
    5.350500     61.376618
    5.365300     61.773381
    5.380000     62.476975
    5.394800     62.594416
    5.409500     63.367840
    5.424200     63.810099
    5.439000     64.764447
    5.453700     65.349540
    5.468400     65.624629
    5.483200     65.733606
    5.497900     66.199142
    5.512600     67.026526
    5.527400     67.842271
    5.542100     68.482382
    5.556900     69.009283
    5.571600     69.585912
    5.586300     70.029230
    5.601100     70.372033
    5.615800     70.975112
    5.630600     71.997174
    5.645300     72.129429
    5.660000     72.614009
    5.674800     73.176884
    5.689500     73.749281
    5.704200     74.672946
    5.719000     75.208311
    5.733700     75.383945
    5.748500     75.887570
    5.763200     76.459967
    5.777900     77.021784
    5.792700     77.706333
    5.807400     78.469175
    5.822200     78.832082
    5.836900     79.549429
    5.851600     80.037184
    5.866400     80.379987
    5.881100     80.874089
    5.895900     81.768129
    5.910600     82.366977
    5.925300     82.922445
    5.940100     83.806963
    5.954800     84.802574
    5.969600     85.734702
    5.984300     87.510086
    5.999000     89.430420
    6.013800     90.893682
    6.028500     91.570825
    6.043300     90.896856
    6.058000     89.740424
    6.072700     89.040004
    6.087500     88.687679
    6.102200     88.345933
    6.117000     88.305728
    6.131700     88.591397
    6.146500     88.371327
    6.161200     88.406241
    6.175900     88.206273
    6.190700     88.455970
    6.205400     88.952187
    6.220200     89.301339
    6.234900     89.289700
    6.249600     88.957478
    6.264400     88.953246
    6.279100     89.283352
    6.293900     89.564790
    6.308600     89.808138
    6.323400     89.905477
    6.338100     89.984830
    6.352800     90.168928
    6.367600     90.276848
    6.382300     90.597433
    6.397100     90.894741
    6.411800     91.261879
    6.426600     91.597275
    6.441300     91.159249
    6.456000     91.004776
    6.470800     90.522312
    6.485500     90.028209
    6.500300     89.846227
    6.515000     90.322343
    6.529800     90.557227
    6.544500     90.230295
    6.559300     90.331865
    6.574000     90.657740
    6.588700     90.839722
    6.603500     90.628116
    6.618200     90.459887
    6.633000     89.939335
    6.647700     89.104544
    6.662500     89.028366
    6.677200     89.020960
    6.692000     89.068572
    6.706700     88.848500
    6.721500     88.396719
    6.736200     88.413648
    6.750900     87.986202
    6.765700     87.827496
    6.780400     87.907907
    6.795200     87.753434
    6.809900     87.519608
    6.824700     86.992706
    6.839400     87.079466
    6.854200     86.672121
    6.868900     86.209761
    6.883700     86.301809
    6.898400     85.842622
    6.913200     85.440569
    6.927900     85.032168
    6.942700     85.147493
    6.957400     84.889333
    6.972200     84.418508
    6.986900     84.149766
    7.001600     83.717030
    7.016400     83.304396
    7.031100     83.120299
    7.045900     82.891762
    7.060600     82.943606
    7.075400     82.657937
    7.090100     82.337352
    7.104900     81.896151
    7.119600     81.771303
    7.134400     81.170340
    7.149100     80.966138
    7.163900     80.493196
    7.178600     80.186366
    7.193400     80.514357
    7.208100     79.971585
    7.222900     79.572706
    7.237600     79.567416
    7.252400     79.508166
    7.267100     78.957988
    7.281900     78.825734
    7.296600     78.285077
    7.311400     78.116850
    7.326100     78.058658
    7.340900     77.998350
    7.355600     77.544453
    7.370400     77.236565
    7.385100     76.909632
    7.399900     76.563654
    7.414600     76.271637
    7.429400     76.288565
    7.444100     75.926717
    7.458900     75.663266
    7.473600     75.462240
    7.488400     75.196673
    7.503200     74.712092
    7.517900     74.508950
    7.532700     74.201062
    7.547400     73.686856
    7.562200     73.349343
    7.576900     72.800223
    7.591700     72.242639
    7.606400     72.037380
    7.621200     71.610992
    7.635900     71.552800
    7.650700     70.922211
    7.665400     70.322305
    7.680200     70.199573
    7.694900     69.934006
    7.709700     69.799636
    7.724400     69.428265
    7.739200     69.223007
    7.754000     68.737369
    7.768700     68.357533
    7.783500     67.870838
    7.798200     67.987221
    7.813000     67.758686
    7.827700     67.320660
    7.842500     66.503856
    7.857200     66.290133
    7.872000     66.109209
    7.886700     65.891254
    7.901500     65.693401
    7.916300     65.368585
    7.931000     65.217285
    7.945800     65.051174
    7.960500     64.418469
    7.975300     64.007951
    7.990000     64.196282
    8.004800     63.434496
    8.019600     63.161523
    8.034300     62.924523
    8.049100     62.418783
    8.063800     62.173319
    8.078600     62.013555
    8.093300     61.656997
    8.108100     61.630547
    8.122900     61.581877
    8.137600     61.360748
    8.152400     61.123748
    8.167100     60.485752
    8.181900     59.950387
    8.196600     60.112266
    8.211400     59.862570
    8.226200     59.271128
    8.240900     58.935731
    8.255700     58.645830
    8.270400     58.622553
    8.285200     58.397191
    8.300000     57.766602
    8.314700     57.904147
    8.329500     57.875580
    8.344200     57.542299
    8.359000     56.988946
    8.373800     56.928639
    8.388500     56.733960
    8.403300     56.431362
    8.418000     56.383750
    8.432800     56.127705
    8.447600     55.753161
    8.462300     55.667461
    8.477100     55.562715
    8.491800     55.342644
    8.506600     55.267523
    8.521400     55.184997
    8.536100     54.864412
    8.550900     54.967041
    8.565600     54.700416
    8.580400     54.608368
    8.595200     54.045493
    8.609900     53.750301
    8.624700     52.939845
    8.639500     52.297619
    8.654200     52.279632
    8.669000     52.210860
    8.683700     51.622592
    8.698500     51.263918
    8.713300     51.095690
    8.728000     50.779338
    8.742800     50.575137
    8.757600     50.503191
    8.772300     50.200593
    8.787100     50.089499
    8.801800     49.835571
    8.816600     49.565772
    8.831400     49.050509
    8.846100     48.505621
    8.860900     48.520433
    8.875700     48.256983
    8.890400     48.059129
    8.905200     48.055955
    8.920000     47.761822
    8.934700     47.506835
    8.949500     47.301577
    8.964300     47.397857
    8.979000     47.073041
    8.993800     46.824403
    9.008600     46.476310
    9.023300     46.571532
    9.038100     46.323952
    9.052900     46.048863
    9.067600     45.692305
    9.082400     45.530426
    9.097200     45.168577
    9.111900     45.117792
    9.126700     45.010930
    9.141500     45.110386
    9.156200     45.019395
    9.171000     44.674476
    9.185800     44.526351
    9.200500     44.044945
    9.215300     43.967707
    9.230100     44.080918
    9.244800     43.731766
    9.259600     43.531798
    9.274400     43.153021
    9.289100     42.857830
    9.303900     42.820797
    9.318700     42.508677
    9.333400     42.199732
    9.348200     42.158468
    9.363000     41.823070
    9.377800     41.603000
    9.392500     41.646379
    9.407300     41.455932
    9.422100     41.308866
    9.436800     41.252789
    9.451600     40.818995
    9.466400     40.711076
    9.481200     40.788312
    9.495900     40.157723
    9.510700     40.091067
    9.525500     40.052978
    9.540200     39.748263
    9.555000     39.562050
    9.569800     39.412867
    9.584600     39.293308
    9.599300     39.170577
    9.614100     39.066889
    9.628900     38.642617
    9.643600     38.615108
    9.658400     38.595005
    9.673200     38.182372
    9.688000     38.183430
    9.702700     37.910457
    9.717500     37.574002
    9.732300     37.357104
    9.747100     37.184645
    9.761800     37.052391
    9.776600     36.797404
    9.791400     36.874640
    9.806200     36.671498
    9.820900     36.650337
    9.835700     36.462007
    9.850500     36.309650
    9.865300     36.136132
    9.880000     36.094869
    9.894800     35.904422
    9.909600     35.945686
    9.924400     35.760530
    9.939100     35.617695
    9.953900     35.312980
    9.968700     35.154275
    9.983500     34.888708
    9.998200     34.983932
   10.013000     34.908811
   10.028000     34.870722
   10.043000     34.616794
   10.057000     34.303615
   10.072000     34.064500
   10.087000     34.010540
   10.102000     33.988320
   10.116000     33.855008
   10.131000     33.825383
   10.146000     33.701593
   10.161000     33.446607
   10.176000     33.282611
   10.190000     33.094281
   10.205000     33.130255
   10.220000     32.904892
   10.235000     32.702808
   10.249000     32.677415
   10.264000     32.632978
   10.279000     32.512362
   10.294000     32.364237
   10.309000     32.119830
   10.323000     32.271129
   10.338000     32.128295
   10.353000     31.950545
   10.368000     31.682862
   10.382000     31.599277
   10.397000     31.582348
   10.412000     31.440572
   10.427000     31.436340
   10.442000     31.437397
   10.456000     31.446921
   10.471000     31.335827
   10.486000     31.522040
   10.501000     31.499822
   10.516000     31.237430
   10.530000     31.288215
   10.545000     31.596103
   10.560000     31.652179
   10.575000     31.570710
   10.589000     31.641599
   10.604000     31.620438
   10.619000     31.754808
   10.634000     31.763273
   10.649000     31.517809
   10.663000     31.422586
   10.678000     31.294563
   10.693000     31.290331
   10.708000     30.794112
   10.722000     30.535952
   10.737000     30.491515
   10.752000     30.289430
   10.767000     29.959323
   10.782000     29.803792
   10.796000     29.656724
   10.811000     29.567850
   10.826000     29.559385
   10.841000     29.415493
   10.856000     29.264194
   10.870000     28.963712
   10.885000     28.907635
   10.900000     28.944667
   10.915000     28.942551
   10.930000     28.670636
   10.944000     28.573297
   10.959000     28.557426
   10.974000     28.463261
   10.989000     28.477015
   11.003000     28.448449
   11.018000     28.379676
   11.033000     28.475957
   11.048000     28.346878
   11.063000     28.310904
   11.077000     28.319368
   11.092000     28.416708
   11.107000     28.562717
   11.122000     28.411418
   11.137000     28.352167
   11.151000     28.318310
   11.166000     28.350052
   11.181000     28.427288
   11.196000     28.488654
   11.211000     28.383909
   11.225000     28.472783
   11.240000     28.397663
   11.255000     28.233667
   11.270000     28.340529
   11.284000     28.170185
   11.299000     28.016771
   11.314000     28.004074
   11.329000     28.004074
   11.344000     28.111993
   11.358000     28.063324
   11.373000     28.210391
   11.388000     28.165953
   11.403000     28.064381
   11.418000     28.027350
   11.432000     28.007248
   11.447000     28.138445
   11.462000     28.129980
   11.477000     28.029467
   11.492000     28.031583
   11.506000     28.026293
   11.521000     28.056976
   11.536000     27.971275
   11.551000     27.798815
   11.566000     27.713115
   11.580000     27.762842
   11.595000     27.594615
   11.610000     27.550177
   11.625000     27.798815
   11.640000     27.950114
   11.654000     27.658096
   11.669000     27.507855
   11.684000     27.567105
   11.699000     27.808337
   11.714000     27.876051
   11.728000     27.646458
   11.743000     27.493043
   11.758000     27.423213
   11.773000     27.476114
   11.788000     27.337512
   11.802000     27.515261
   11.817000     27.568164
   11.832000     27.569221
   11.847000     27.478230
   11.862000     27.708882
   11.876000     27.863355
   11.891000     27.963868
   11.906000     27.951172
   11.921000     27.836904
   11.936000     27.937418
   11.950000     28.150083
   11.965000     28.188172
   11.980000     28.395547
   11.995000     28.584935
   12.010000     28.584935
   12.024000     28.610328
   12.039000     28.665346
   12.054000     28.657939
   12.069000     29.221872
   12.084000     29.353068
   12.098000     29.421841
   12.113000     29.538225
   12.128000     29.547747
   12.143000     29.574198
   12.158000     29.649319
   12.172000     29.674711
   12.187000     29.582662
   12.202000     29.385868
   12.217000     29.204943
   12.232000     29.141462
   12.246000     29.098082
   12.261000     29.172145
   12.276000     29.163681
   12.291000     29.290645
   12.306000     29.270542
   12.320000     29.170029
   12.335000     29.312863
   12.350000     29.449350
   12.365000     29.503310
   12.380000     29.672596
   12.394000     29.798501
   12.409000     29.811198
   12.424000     30.006935
   12.439000     30.202671
   12.454000     30.369840
   12.468000     30.464006
   12.483000     30.615304
   12.498000     30.751791
   12.513000     30.980327
   12.528000     31.135858
   12.543000     31.110465
   12.557000     31.137974
   12.572000     31.129510
   12.587000     30.929541
   12.602000     30.707354
   12.617000     30.749675
   12.631000     30.844898
   12.646000     30.954933
   12.661000     30.788823
   12.676000     30.800460
   12.691000     30.684077
   12.705000     30.935889
   12.720000     31.051215
   12.735000     31.087188
   12.750000     31.127393
   12.765000     31.207805
   12.779000     31.242719
   12.794000     31.237430
   12.809000     31.412005
   12.824000     31.724125
   12.839000     31.850031
   12.854000     31.932559
   12.868000     32.386455
   12.883000     32.756767
   12.898000     32.946156
   12.913000     32.928169
   12.928000     33.149299
   12.942000     33.120731
   12.957000     32.909125
   12.972000     33.040321
   12.987000     33.040321
   13.002000     32.894313
   13.017000     32.756767
   13.031000     32.781102
   13.046000     32.927112
   13.061000     32.840352
   13.076000     33.067830
   13.091000     33.128138
   13.105000     33.028683
   13.120000     33.112268
   13.135000     32.968375
   13.150000     33.023392
   13.165000     33.130255
   13.179000     33.414865
   13.194000     33.390530
   13.209000     33.317526
   13.224000     33.415924
   13.239000     33.705825
   13.254000     33.814803
   13.268000     33.971392
   13.283000     33.960811
   13.298000     34.179825
   13.313000     34.334298
   13.328000     34.326892
   13.343000     34.493004
   13.357000     34.407303
   13.372000     34.446449
   13.387000     34.354401
   13.402000     34.454914
   13.417000     34.536383
   13.431000     34.600923
   13.446000     34.642186
   13.461000     34.537440
   13.476000     34.715191
   13.491000     34.972293
   13.506000     34.787137
   13.520000     34.803008
   13.535000     34.991338
   13.550000     34.902463
   13.565000     34.751164
   13.580000     35.000860
   13.595000     35.027311
   13.609000     34.831574
   13.624000     34.606213
   13.639000     34.793485
   13.654000     34.917276
   13.669000     34.805124
   13.683000     34.883419
   13.698000     35.023079
   13.713000     35.161681
   13.728000     35.168029
   13.743000     35.266427
   13.758000     35.323561
   13.772000     35.196597
   13.787000     35.315097
   13.802000     35.432539
   13.817000     35.434654
   13.832000     35.610288
   13.847000     35.621927
   13.861000     35.721382
   13.876000     35.892784
   13.891000     35.755239
   13.906000     35.763704
   13.921000     35.573257
   13.936000     35.600766
   13.950000     35.621927
   13.965000     35.726673
   13.980000     35.719266
   13.995000     35.608172
   14.010000     35.506601
   14.025000     35.399740
   14.039000     35.439945
   14.054000     35.415610
   14.069000     35.552097
   14.084000     35.413494
   14.099000     35.541517
   14.114000     35.549980
   14.128000     35.429365
   14.143000     35.562676
   14.158000     35.618753
   14.173000     35.699163
   14.188000     35.667422
   14.203000     35.587012
   14.217000     35.821896
   14.232000     35.502369
   14.247000     35.469570
   14.262000     35.464280
   14.277000     35.489672
   14.292000     35.388101
   14.306000     35.522471
   14.321000     35.647319
   14.336000     35.442061
   14.351000     35.575374
   14.366000     35.785922
   14.381000     35.540458
   14.395000     35.528819
   14.410000     35.595476
   14.425000     35.418784
   14.440000     35.340489
   14.455000     35.283355
   14.470000     35.344722
   14.484000     35.225163
   14.499000     35.341548
   14.514000     35.589128
   14.529000     35.395507
   14.544000     35.319329
   14.559000     35.439945
   14.573000     35.316154
   14.588000     35.118302
   14.603000     35.068575
   14.618000     35.157450
   14.633000     34.897173
   14.648000     34.849561
   14.662000     35.051646
   14.677000     35.034717
   14.692000     35.038950
   14.707000     34.887651
   14.722000     34.915159
   14.737000     34.962771
   14.752000     34.933146
   14.766000     34.712017
   14.781000     34.664405
   14.796000     34.559660
   14.811000     34.658057
   14.826000     34.761744
   14.841000     34.742699
   14.855000     34.697204
   14.870000     34.536383
   14.885000     34.461262
   14.900000     34.389316
   14.915000     34.299383
   14.930000     34.412592
   14.945000     34.391432
   14.959000     34.236958
   14.974000     34.182999
   14.989000     34.026410
   15.004000     34.181941
   15.019000     33.995727
   15.034000     34.015830
   15.048000     33.980914
   15.063000     33.777772
   15.078000     33.571455
   15.093000     33.513263
   15.108000     33.649750
   15.123000     33.662446
   15.138000     33.514321
   15.152000     33.564049
   15.167000     33.539714
   15.182000     33.488928
   15.197000     33.432852
   15.212000     33.396878
   15.227000     33.222303
   15.242000     33.250870
   15.256000     33.082643
   15.271000     32.898544
   15.286000     33.057249
   15.301000     32.856223
   15.316000     32.727143
   15.331000     32.729258
   15.345000     32.580076
   15.360000     32.690111
   15.375000     32.636152
   15.390000     32.723969
   15.405000     32.530348
   15.420000     32.329321
   15.435000     32.319799
   15.449000     32.147339
   15.464000     32.119830
   15.479000     32.121946
   15.494000     32.040478
   15.509000     31.884947
   15.524000     31.842625
   15.539000     31.637366
   15.553000     31.709313
   15.568000     31.848973
   15.583000     31.725183
   15.598000     31.566478
   15.613000     31.534738
   15.628000     31.318898
   15.643000     31.390844
   15.657000     31.259648
   15.672000     31.260706
   15.687000     31.150670
   15.702000     31.084014
   15.717000     31.026880
   15.732000     30.967631
   15.747000     30.933773
   15.761000     30.674555
   15.776000     30.511617
   15.791000     30.654452
   15.806000     30.485166
   15.821000     30.473528
   15.836000     30.514791
   15.851000     30.357144
   15.866000     30.144479
   15.880000     29.926523
   15.895000     30.038675
   15.910000     30.045023
   15.925000     30.014340
   15.940000     30.012225
   15.955000     29.865158
   15.970000     29.699046
   15.984000     29.693756
   15.999000     29.621810
   16.014000     29.646145
   16.029000     29.393274
   16.044000     29.369997
   16.059000     29.585836
   16.074000     29.410202
   16.088000     29.295934
   16.103000     29.239859
   16.118000     29.126650
   16.133000     29.231394
   16.148000     28.930913
   16.163000     28.999685
   16.178000     29.006033
   16.193000     28.871663
   16.207000     28.905520
   16.222000     28.865314
   16.237000     28.811355
   16.252000     28.738351
   16.267000     28.700261
   16.282000     28.598690
   16.297000     28.541556
   16.312000     28.571180
   16.326000     28.393431
   16.341000     28.386024
   16.356000     28.452680
   16.371000     28.324658
   16.386000     28.232610
   16.401000     28.229436
   16.416000     28.079194
   16.430000     27.905677
   16.445000     27.891923
   16.460000     27.791408
   16.475000     27.735333
   16.490000     27.791408
   16.505000     27.633761
   16.520000     27.623181
   16.535000     27.509972
   16.549000     27.416864
   16.564000     27.357614
   16.579000     27.379833
   16.594000     27.323757
   16.609000     27.177748
   16.624000     27.107918
   16.639000     26.960852
   16.654000     26.956619
   16.668000     26.953445
   16.683000     26.887847
   16.698000     26.946039
   16.713000     26.832829
   16.728000     26.669892
   16.743000     26.696342
   16.758000     26.697401
   16.773000     26.573610
   16.788000     26.541869
   16.802000     26.576785
   16.817000     26.468865
   16.832000     26.438182
   16.847000     26.165209
   16.862000     26.099611
   16.877000     26.220226
   16.892000     26.169441
   16.907000     26.023433
   16.921000     26.096437
   16.936000     25.939847
   16.951000     25.914455
   16.966000     25.922918
   16.981000     25.751517
   16.996000     25.868959
   17.011000     25.676396
   17.026000     25.582231
   17.041000     25.585405
   17.055000     25.611857
   17.070000     25.615031
   17.085000     25.421410
   17.100000     25.474311
   17.115000     25.576941
   17.130000     25.482776
   17.145000     25.387553
   17.160000     25.345232
   17.175000     25.265879
   17.189000     25.233080
   17.204000     25.020415
   17.219000     25.070142
   17.234000     24.957990
   17.249000     24.928366
   17.264000     24.802460
   17.279000     24.887102
   17.294000     24.809865
   17.309000     24.929424
   17.323000     24.820446
   17.338000     24.778125
   17.353000     24.762254
   17.368000     24.723107
   17.383000     24.711469
   17.398000     24.569692
   17.413000     24.533718
   17.428000     24.471295
   17.443000     24.496687
   17.457000     24.521022
   17.472000     24.514674
   17.487000     24.483991
   17.502000     24.433205
   17.517000     24.490339
   17.532000     24.514674
   17.547000     24.434264
   17.562000     24.351736
   17.577000     24.336925
   17.591000     24.388768
   17.606000     24.391942
   17.621000     24.362317
   17.636000     24.319996
   17.651000     24.198322
   17.666000     24.280848
   17.681000     24.262862
   17.696000     24.191974
   17.711000     24.222656
   17.726000     24.150710
   17.740000     24.176102
   17.755000     24.249108
   17.770000     24.274500
   17.785000     24.245934
   17.800000     24.098866
   17.815000     24.206786
   17.830000     24.143304
   17.845000     24.080880
   17.860000     24.165522
   17.875000     24.204670
   17.889000     24.181393
   17.904000     24.233236
   17.919000     24.106272
   17.934000     24.131665
   17.949000     24.165522
   17.964000     24.253339
   17.979000     24.103098
   17.994000     24.139071
   18.009000     24.184567
   18.024000     24.106272
   18.038000     24.146478
   18.053000     24.211018
   18.068000     24.070300
   18.083000     24.185625
   18.098000     24.157058
   18.113000     24.163406
   18.128000     24.172928
   18.143000     24.344330
   18.158000     24.366549
   18.173000     24.394058
   18.188000     24.305183
   18.202000     24.273442
   18.217000     24.300951
   18.232000     24.503035
   18.247000     24.404639
   18.262000     24.373956
   18.277000     24.421566
   18.292000     24.330575
   18.307000     24.346447
   18.322000     24.407813
   18.337000     24.458599
   18.352000     24.419451
   18.366000     24.471295
   18.381000     24.544299
   18.396000     24.621535
   18.411000     24.519964
   18.426000     24.645870
   18.441000     24.658567
   18.456000     24.673379
   18.471000     24.491397
   18.486000     24.521022
   18.501000     24.564402
   18.516000     24.560169
   18.530000     24.454366
   18.545000     24.624709
   18.560000     24.700889
   18.575000     24.691366
   18.590000     24.765429
   18.605000     24.529487
   18.620000     24.584504
   18.635000     24.634232
   18.650000     24.687134
   18.665000     24.780241
   18.680000     24.659625
   18.695000     24.610955
   18.710000     24.671263
   18.724000     24.780241
   18.739000     24.774951
   18.754000     24.844781
   18.769000     24.881812
   18.784000     24.822563
   18.799000     24.852187
   18.814000     24.884986
   18.829000     24.924133
   18.844000     24.955875
   18.859000     24.947411
   18.874000     25.080723
   18.889000     25.023589
   18.903000     25.024647
   18.918000     25.084955
   18.933000     25.034169
   18.948000     25.069085
   18.963000     24.989732
   18.978000     25.041576
   18.993000     25.186527
   19.008000     25.172772
   19.023000     25.120928
   19.038000     25.083897
   19.053000     25.111406
   19.068000     25.009834
   19.083000     25.230964
   19.098000     25.194990
   19.112000     25.064853
   19.127000     25.178062
   19.142000     25.239428
   19.157000     25.144205
   19.172000     25.108232
   19.187000     25.181236
   19.202000     25.103999
   19.217000     25.058504
   19.232000     25.253183
   19.247000     25.239428
   19.262000     25.209803
   19.277000     25.229906
   19.292000     25.292329
   19.307000     25.331477
   19.321000     25.321955
   19.336000     25.284924
   19.351000     25.190758
   19.366000     25.329361
   19.381000     25.281749
   19.396000     25.299736
   19.411000     25.201339
   19.426000     25.425642
   19.441000     25.236254
   19.456000     25.036285
   19.471000     25.151611
   19.486000     25.211919
   19.501000     25.314549
   19.516000     25.265879
   19.531000     25.162192
   19.545000     25.226732
   19.560000     25.351580
   19.575000     25.427758
   19.590000     25.169598
   19.605000     25.068027
   19.620000     25.248950
   19.635000     25.174888
   19.650000     25.220384
   19.665000     25.091303
   19.680000     25.177004
   19.695000     25.240486
   19.710000     25.211919
   19.725000     25.153727
   19.740000     25.232022
   19.755000     25.237312
   19.770000     25.117754
   19.785000     25.050040
   19.799000     25.025705
   19.814000     25.052156
   19.829000     24.883928
   19.844000     25.019357
   19.859000     25.077549
   19.874000     25.013008
   19.889000     24.954816
   19.904000     24.925191
   19.919000     24.823620
   19.934000     24.883928
   19.949000     24.916728
   19.964000     24.959049
   19.979000     24.925191
   19.994000     24.787647
   20.009000     24.759080
   20.024000     24.795054
   20.039000     24.842665
   20.054000     24.841607
   20.068000     24.662799
   20.083000     24.701946
   20.098000     24.500920
   20.113000     24.505152
   20.128000     24.610955
   20.143000     24.531603
   20.158000     24.513616
   20.173000     24.477643
   20.188000     24.517848
   20.203000     24.564402
   20.218000     24.517848
   20.233000     24.438495
   20.248000     24.426857
   20.263000     24.479759
   20.278000     24.275558
   20.293000     24.209960
   20.308000     24.221598
   20.323000     24.206786
   20.338000     24.144362
   20.353000     24.031152
   20.368000     24.040674
   20.382000     23.921116
   20.397000     23.913710
   20.412000     23.892549
   20.427000     23.715858
   20.442000     23.828009
   20.457000     23.719032
   20.472000     23.629098
   20.487000     23.580429
   20.502000     23.442885
   20.517000     23.588893
   20.532000     23.571964
   20.547000     23.530702
   20.562000     23.462987
   20.577000     23.490496
   20.592000     23.533876
   20.607000     23.348720
   20.622000     23.302165
   20.637000     23.104313
   20.652000     23.161447
   20.667000     23.122300
   20.682000     23.174143
   20.697000     23.023903
   20.712000     23.011206
   20.727000     22.979465
   20.742000     22.961478
   20.757000     22.859908
   20.771000     22.801715
   20.786000     22.617617
   20.801000     22.619733
   20.816000     22.670519
   20.831000     22.553076
   20.846000     22.596457
   20.861000     22.761510
   20.876000     22.649358
   20.891000     22.425054
   20.906000     22.380618
   20.921000     22.350992
   20.936000     22.366863
   20.951000     22.318193
   20.966000     22.162662
   20.981000     22.071671
   20.996000     22.043104
   21.011000     21.982796
   21.026000     22.013479
   21.041000     21.879108
   21.056000     21.816685
   21.071000     21.716171
   21.086000     21.670675
   21.101000     21.758492
   21.116000     21.715113
   21.131000     21.617774
   21.146000     21.666443
   21.161000     21.650573
   21.176000     21.477055
   21.191000     21.452721
   21.206000     21.430501
   21.221000     21.418863
   21.236000     21.358556
   21.251000     21.284493
   21.266000     21.235823
   21.281000     21.107801
   21.296000     21.039028
   21.310000     21.117323
   21.325000     21.121555
   21.340000     21.014694
   21.355000     20.900426
   21.370000     20.940632
   21.385000     20.782984
   21.400000     20.735372
   21.415000     20.648614
   21.430000     20.786158
   21.445000     20.676123
   21.460000     20.585132
   21.475000     20.547042
   21.490000     20.393627
   21.505000     20.319565
   21.520000     20.430659
   21.535000     20.441239
   21.550000     20.405265
   21.565000     20.340725
   21.580000     20.229631
   21.595000     20.238096
   21.610000     20.253966
   21.625000     20.088913
   21.640000     20.065636
   21.655000     20.055056
   21.670000     19.942904
   21.685000     19.947136
   21.700000     19.973587
   21.715000     19.902699
   21.730000     19.713310
   21.745000     19.681570
   21.760000     19.699556
   21.775000     19.819114
   21.790000     19.697440
   21.805000     19.523923
   21.820000     19.550373
   21.835000     19.523923
   21.850000     19.385320
   21.865000     19.396958
   21.880000     19.360985
   21.895000     19.301734
   21.910000     19.283749
   21.925000     19.304909
   21.940000     19.290097
   21.955000     19.120811
   21.970000     19.101767
   21.985000     19.056271
   22.000000     19.072141
