# Supplementary material for: Changing the game of time resolved X-ray diffraction on the mechanochemistry playground by downsizing
Source: Nat Commun. 2021 Oct 21;12:6134. doi: 10.1038/s41467-021-26264-1 (PMC8531352; doi:10.1038/s41467-021-26264-1)
Supplement: Supplementary file 3 — Source Data. [file 41467_2021_26264_MOESM3_ESM.zip › PXRD_raw_data/reactionIIIa_cocrystal_FormI_normalized/000022.xy]

    3.140900     19.823549
    3.155600     20.114445
    3.170400     20.698315
    3.185100     20.478065
    3.199800     20.631825
    3.214500     20.757534
    3.229300     21.155439
    3.244000     21.177255
    3.258700     21.255175
    3.273500     21.379845
    3.288200     21.400623
    3.302900     21.521137
    3.317600     21.875407
    3.332400     22.146564
    3.347100     22.128903
    3.361800     22.356425
    3.376500     22.684722
    3.391300     23.348589
    3.406000     24.307508
    3.420700     24.702296
    3.435400     24.264913
    3.450200     23.585462
    3.464900     23.614552
    3.479600     23.789090
    3.494400     23.816102
    3.509100     23.982328
    3.523800     24.003106
    3.538500     24.263874
    3.553300     24.286730
    3.568000     24.317898
    3.582700     24.729308
    3.597400     24.887224
    3.612200     24.906962
    3.626900     25.090851
    3.641600     25.544857
    3.656400     25.729784
    3.671100     25.662254
    3.685800     25.833676
    3.700500     26.047692
    3.715300     26.341705
    3.730000     26.680392
    3.744700     27.192577
    3.759500     27.394127
    3.774200     27.544769
    3.788900     27.553081
    3.803600     27.680867
    3.818400     27.670479
    3.833100     28.073577
    3.847800     28.263699
    3.862600     28.339540
    3.877300     28.613813
    3.892000     28.614853
    3.906700     28.766535
    3.921500     29.100026
    3.936200     29.328588
    3.950900     29.564422
    3.965700     29.586239
    3.980400     29.915575
    3.995100     30.374776
    4.009800     30.138942
    4.024600     30.444383
    4.039300     30.747746
    4.054000     30.859950
    4.068800     31.008514
    4.083500     31.216298
    4.098200     31.690043
    4.113000     32.055741
    4.127700     32.225084
    4.142400     32.793371
    4.157100     32.903496
    4.171900     33.079073
    4.186600     33.448927
    4.201300     33.762679
    4.216100     34.352783
    4.230800     34.480571
    4.245500     34.740299
    4.260300     34.928343
    4.275000     35.041585
    4.289700     35.530914
    4.304500     35.881028
    4.319200     35.894534
    4.333900     35.970375
    4.348600     36.122057
    4.363400     36.470094
    4.378100     36.741250
    4.392800     37.128766
    4.407600     37.195256
    4.422300     37.373950
    4.437000     37.591084
    4.451800     37.922498
    4.466500     38.266379
    4.481200     38.290274
    4.496000     38.407671
    4.510700     38.841938
    4.525400     39.334384
    4.540200     39.370746
    4.554900     39.427887
    4.569600     39.648137
    4.584400     39.814363
    4.599100     40.518747
    4.613800     40.755621
    4.628600     40.879251
    4.643300     41.154564
    4.658000     41.721812
    4.672700     42.163351
    4.687500     42.507232
    4.702200     42.452170
    4.716900     42.903059
    4.731700     42.979938
    4.746400     43.508746
    4.761100     43.952364
    4.775900     44.107162
    4.790600     44.213132
    4.805300     44.280661
    4.820100     44.946606
    4.834800     45.497231
    4.849500     46.022923
    4.864300     46.429139
    4.879000     46.759513
    4.893700     47.011971
    4.908500     46.984959
    4.923200     47.794274
    4.938000     48.278408
    4.952700     48.349054
    4.967400     49.091880
    4.982200     49.343296
    4.996900     49.563547
    5.011600     50.154690
    5.026400     50.346890
    5.041100     50.555712
    5.055800     51.170749
    5.070600     51.954091
    5.085300     52.657437
    5.100000     52.753018
    5.114800     53.383639
    5.129500     53.877125
    5.144200     54.314508
    5.159000     54.525408
    5.173700     55.221482
    5.188400     55.541468
    5.203200     55.968462
    5.217900     56.493114
    5.232700     57.105035
    5.247400     57.690984
    5.262100     58.293555
    5.276900     58.878465
    5.291600     59.258707
    5.306300     59.315848
    5.321100     59.738687
    5.335800     60.369308
    5.350500     60.764096
    5.365300     61.478870
    5.380000     62.184294
    5.394800     62.297536
    5.409500     63.006076
    5.424200     63.585791
    5.439000     64.290175
    5.453700     65.038195
    5.468400     65.581548
    5.483200     66.112434
    5.497900     66.920710
    5.512600     67.375755
    5.527400     68.018844
    5.542100     68.227666
    5.556900     68.564274
    5.571600     69.657214
    5.586300     70.085247
    5.601100     70.468607
    5.615800     70.917419
    5.630600     71.577130
    5.645300     72.310604
    5.660000     72.359433
    5.674800     73.050312
    5.689500     73.783786
    5.704200     74.327140
    5.719000     74.758290
    5.733700     75.005552
    5.748500     75.900058
    5.763200     76.558731
    5.777900     77.195585
    5.792700     77.608035
    5.807400     77.917632
    5.822200     78.203333
    5.836900     79.005376
    5.851600     79.775213
    5.866400     80.604268
    5.881100     81.002172
    5.895900     81.171516
    5.910600     81.537214
    5.925300     81.925768
    5.940100     82.548079
    5.954800     83.258697
    5.969600     83.972432
    5.984300     85.037320
    5.999000     86.986326
    6.013800     89.394533
    6.028500     90.486433
    6.043300     89.313497
    6.058000     87.666816
    6.072700     87.108918
    6.087500     86.722442
    6.102200     86.825294
    6.117000     87.079828
    6.131700     87.101646
    6.146500     87.260600
    6.161200     87.742657
    6.175900     87.774863
    6.190700     87.920311
    6.205400     88.566517
    6.220200     88.795079
    6.234900     88.840791
    6.249600     88.747288
    6.264400     88.976889
    6.279100     89.201295
    6.293900     89.332197
    6.308600     89.360249
    6.323400     89.867239
    6.338100     90.024115
    6.352800     89.913991
    6.367600     89.728025
    6.382300     89.882823
    6.397100     90.133201
    6.411800     89.810099
    6.426600     89.594005
    6.441300     90.046971
    6.456000     90.080217
    6.470800     89.954508
    6.485500     89.794515
    6.500300     89.951391
    6.515000     89.546215
    6.529800     89.632445
    6.544500     90.084373
    6.559300     89.820488
    6.574000     89.638677
    6.588700     89.560759
    6.603500     89.312459
    6.618200     88.827285
    6.633000     88.834557
    6.647700     89.014289
    6.662500     88.914553
    6.677200     88.471975
    6.692000     88.447041
    6.706700     88.708848
    6.721500     88.158223
    6.736200     88.321333
    6.750900     87.861093
    6.765700     87.496434
    6.780400     87.347869
    6.795200     87.197226
    6.809900     87.019572
    6.824700     87.439294
    6.839400     87.100607
    6.854200     86.809710
    6.868900     85.887154
    6.883700     85.339645
    6.898400     85.394708
    6.913200     85.376007
    6.927900     84.885639
    6.942700     85.039398
    6.957400     84.610326
    6.972200     84.057623
    6.986900     84.230083
    7.001600     83.757377
    7.016400     83.413495
    7.031100     83.353239
    7.045900     82.796379
    7.060600     82.476393
    7.075400     82.042127
    7.090100     82.189653
    7.104900     82.445226
    7.119600     81.697207
    7.134400     81.216189
    7.149100     80.965810
    7.163900     80.860880
    7.178600     80.446352
    7.193400     80.038058
    7.208100     79.893650
    7.222900     79.659894
    7.237600     79.514445
    7.252400     79.087451
    7.267100     78.748764
    7.281900     78.473452
    7.296600     78.450595
    7.311400     77.990356
    7.326100     77.908281
    7.340900     77.439731
    7.355600     77.216363
    7.370400     77.141561
    7.385100     76.795603
    7.399900     76.599248
    7.414600     75.940575
    7.429400     75.721364
    7.444100     75.762921
    7.458900     75.474102
    7.473600     75.005552
    7.488400     74.754134
    7.503200     74.357268
    7.517900     74.273116
    7.532700     73.758852
    7.547400     73.305886
    7.562200     72.907981
    7.576900     72.812400
    7.591700     72.364628
    7.606400     72.279437
    7.621200     71.718423
    7.635900     70.685741
    7.650700     70.374065
    7.665400     70.369910
    7.680200     70.102909
    7.694900     69.920059
    7.709700     69.316450
    7.724400     69.438003
    7.739200     69.266582
    7.754000     68.983996
    7.768700     68.865560
    7.783500     68.092606
    7.798200     67.993910
    7.813000     67.707170
    7.827700     67.458868
    7.842500     66.853180
    7.857200     66.629814
    7.872000     66.543584
    7.886700     66.052177
    7.901500     65.820499
    7.916300     65.444411
    7.931000     64.644446
    7.945800     64.267319
    7.960500     64.333811
    7.975300     64.069925
    7.990000     63.734356
    8.004800     63.451771
    8.019600     63.179575
    8.034300     63.054905
    8.049100     62.503241
    8.063800     61.950538
    8.078600     61.750028
    8.093300     61.789506
    8.108100     61.391602
    8.122900     61.177584
    8.137600     61.027980
    8.152400     60.303857
    8.167100     60.166720
    8.181900     60.193732
    8.196600     60.233210
    8.211400     59.679468
    8.226200     59.115337
    8.240900     58.966773
    8.255700     58.770417
    8.270400     58.132523
    8.285200     57.912273
    8.300000     57.858249
    8.314700     57.656699
    8.329500     57.428138
    8.344200     57.143475
    8.359000     57.006338
    8.373800     56.940887
    8.388500     56.525320
    8.403300     56.216762
    8.418000     56.000668
    8.432800     55.796002
    8.447600     55.587180
    8.462300     55.483288
    8.477100     55.077072
    8.491800     54.807993
    8.506600     54.597093
    8.521400     54.408010
    8.536100     54.271912
    8.550900     54.136854
    8.565600     53.884397
    8.580400     53.849074
    8.595200     53.435585
    8.609900     52.885999
    8.624700     52.561857
    8.639500     52.386281
    8.654200     52.002921
    8.669000     51.529175
    8.683700     51.220617
    8.698500     51.386844
    8.713300     51.224773
    8.728000     50.600385
    8.742800     50.373901
    8.757600     50.161962
    8.772300     50.234686
    8.787100     50.214947
    8.801800     49.641466
    8.816600     49.561470
    8.831400     49.319402
    8.846100     49.004610
    8.860900     48.932926
    8.875700     48.399962
    8.890400     47.770379
    8.905200     47.499222
    8.920000     47.564673
    8.934700     47.617658
    8.949500     47.313256
    8.964300     46.982881
    8.979000     46.841588
    8.993800     46.720035
    9.008600     46.488357
    9.023300     46.094607
    9.038100     45.933575
    9.052900     45.707093
    9.067600     45.916953
    9.082400     45.582423
    9.097200     45.172051
    9.111900     45.234386
    9.126700     45.144000
    9.141500     44.771029
    9.156200     44.454160
    9.171000     44.436498
    9.185800     44.263000
    9.200500     43.933664
    9.215300     43.953402
    9.230100     43.774710
    9.244800     43.658350
    9.259600     43.457840
    9.274400     43.075519
    9.289100     42.740988
    9.303900     42.596579
    9.318700     42.437625
    9.333400     42.351395
    9.348200     41.953490
    9.363000     41.764408
    9.377800     42.061538
    9.392500     41.850638
    9.407300     41.329102
    9.422100     41.132747
    9.436800     41.041322
    9.451600     40.808605
    9.466400     40.716141
    9.481200     40.319275
    9.495900     40.047080
    9.510700     39.949422
    9.525500     39.945267
    9.540200     39.742677
    9.555000     39.768651
    9.569800     39.682421
    9.584600     39.485027
    9.599300     39.219064
    9.614100     39.000892
    9.628900     38.629999
    9.643600     38.504290
    9.658400     38.512602
    9.673200     38.295468
    9.688000     37.959898
    9.702700     37.641990
    9.717500     37.489270
    9.732300     37.505892
    9.747100     37.374989
    9.761800     36.985396
    9.776600     36.827480
    9.791400     36.770340
    9.806200     36.618658
    9.820900     36.515806
    9.835700     36.324646
    9.850500     36.344385
    9.865300     36.094006
    9.880000     35.916352
    9.894800     35.725191
    9.909600     35.654545
    9.924400     35.590132
    9.939100     35.422867
    9.953900     35.195344
    9.968700     34.954316
    9.983500     34.666536
    9.998200     34.608357
   10.013000     34.560567
   10.028000     34.513815
   10.043000     34.414079
   10.057000     34.109677
   10.072000     34.013059
   10.087000     33.695150
   10.102000     33.756446
   10.116000     33.746057
   10.131000     33.453083
   10.146000     33.323218
   10.161000     33.253611
   10.176000     32.980376
   10.190000     32.924275
   10.205000     32.901419
   10.220000     32.920119
   10.235000     32.764281
   10.249000     32.439101
   10.264000     32.253135
   10.279000     32.303003
   10.294000     32.312353
   10.309000     32.183528
   10.323000     31.879126
   10.338000     31.670304
   10.353000     31.691082
   10.368000     31.617318
   10.382000     31.501999
   10.397000     31.427198
   10.412000     31.467715
   10.427000     31.306683
   10.442000     31.196558
   10.456000     31.164352
   10.471000     31.033448
   10.486000     31.157080
   10.501000     31.096822
   10.516000     31.016826
   10.530000     31.142534
   10.545000     31.239154
   10.560000     31.414730
   10.575000     31.180974
   10.589000     31.125912
   10.604000     31.015786
   10.619000     30.958646
   10.634000     31.066694
   10.649000     30.863066
   10.663000     30.549314
   10.678000     30.356076
   10.693000     30.313480
   10.708000     30.234522
   10.722000     30.142058
   10.737000     29.910380
   10.752000     29.903108
   10.767000     29.762854
   10.782000     29.543643
   10.796000     29.528060
   10.811000     29.360794
   10.826000     29.148855
   10.841000     29.088598
   10.856000     28.849647
   10.870000     28.962889
   10.885000     28.972239
   10.900000     28.950423
   10.915000     28.781079
   10.930000     28.595113
   10.944000     28.502649
   10.959000     28.448626
   10.974000     28.371747
   10.989000     28.243959
   11.003000     28.137991
   11.018000     28.141107
   11.033000     28.039293
   11.048000     28.098511
   11.063000     28.030982
   11.077000     28.097473
   11.092000     28.026827
   11.107000     28.029943
   11.122000     28.074617
   11.137000     28.202403
   11.151000     28.049683
   11.166000     27.918779
   11.181000     27.919819
   11.196000     27.887611
   11.211000     27.769175
   11.225000     27.819043
   11.240000     27.773331
   11.255000     27.836705
   11.270000     27.804499
   11.284000     27.629961
   11.299000     27.730735
   11.314000     27.673595
   11.329000     27.567625
   11.344000     27.573859
   11.358000     27.531263
   11.373000     27.589443
   11.388000     27.887611
   11.403000     27.651777
   11.418000     27.650739
   11.432000     27.576976
   11.447000     27.493863
   11.462000     27.592559
   11.477000     27.519835
   11.492000     27.394127
   11.506000     27.480357
   11.521000     27.561393
   11.536000     27.511525
   11.551000     27.392049
   11.566000     27.365037
   11.580000     27.335947
   11.595000     27.435683
   11.610000     27.243484
   11.625000     27.103231
   11.640000     27.188421
   11.654000     27.249717
   11.669000     27.251795
   11.684000     27.314131
   11.699000     27.046090
   11.714000     27.115697
   11.728000     27.274651
   11.743000     27.238289
   11.758000     27.214395
   11.773000     27.341142
   11.788000     27.440878
   11.802000     27.353609
   11.817000     27.443995
   11.832000     27.498019
   11.847000     27.544769
   11.862000     27.523991
   11.876000     27.493863
   11.891000     27.658011
   11.906000     27.639311
   11.921000     27.606065
   11.936000     27.556197
   11.950000     27.716191
   11.965000     27.927091
   11.980000     27.911507
   11.995000     27.915663
   12.010000     28.070461
   12.024000     28.148379
   12.039000     28.242921
   12.054000     28.341618
   12.069000     28.605503
   12.084000     28.742639
   12.098000     28.738483
   12.113000     28.891204
   12.128000     28.987823
   12.143000     28.913021
   12.158000     28.933800
   12.172000     29.006524
   12.187000     28.829908
   12.202000     28.996135
   12.217000     28.901593
   12.232000     28.853803
   12.246000     28.695888
   12.261000     28.622125
   12.276000     28.693810
   12.291000     28.865231
   12.306000     28.853803
   12.320000     28.831986
   12.335000     28.905749
   12.350000     28.818480
   12.365000     28.923411
   12.380000     29.097948
   12.394000     29.189373
   12.409000     29.263136
   12.424000     29.170673
   12.439000     29.380533
   12.454000     29.563383
   12.468000     29.815839
   12.483000     29.946742
   12.498000     30.239716
   12.513000     30.433994
   12.528000     30.340492
   12.543000     30.389320
   12.557000     30.492174
   12.572000     30.474512
   12.587000     30.281274
   12.602000     30.393476
   12.617000     30.229328
   12.631000     30.306208
   12.646000     30.478668
   12.661000     30.334258
   12.676000     30.281274
   12.691000     30.321791
   12.705000     30.336336
   12.720000     30.444383
   12.735000     30.477628
   12.750000     30.571130
   12.765000     30.730084
   12.779000     30.829820
   12.794000     30.833976
   12.809000     30.944102
   12.824000     30.825666
   12.839000     31.024098
   12.854000     31.299410
   12.868000     31.264088
   12.883000     31.437586
   12.898000     31.530050
   12.913000     31.600696
   12.928000     31.753416
   12.942000     31.873931
   12.957000     31.916526
   12.972000     31.928994
   12.987000     32.127426
   13.002000     32.112882
   13.017000     32.119115
   13.031000     32.277030
   13.046000     32.235474
   13.061000     32.241707
   13.076000     32.413128
   13.091000     32.606366
   13.105000     32.573121
   13.120000     32.657273
   13.135000     32.791293
   13.150000     32.685324
   13.165000     32.655195
   13.179000     32.749737
   13.194000     32.854667
   13.209000     32.814149
   13.224000     32.846356
   13.239000     32.998037
   13.254000     32.996999
   13.268000     32.963753
   13.283000     33.091540
   13.298000     33.142447
   13.313000     33.179848
   13.328000     33.466589
   13.343000     33.489445
   13.357000     33.489445
   13.372000     33.765797
   13.387000     33.821897
   13.402000     33.953839
   13.417000     33.910205
   13.431000     33.901895
   13.446000     34.061887
   13.461000     34.275903
   13.476000     34.265515
   13.491000     34.264475
   13.506000     34.209413
   13.520000     34.308111
   13.535000     34.443169
   13.550000     34.536671
   13.565000     34.624979
   13.580000     34.617707
   13.595000     34.507582
   13.609000     34.474337
   13.624000     34.507582
   13.639000     34.609395
   13.654000     34.584461
   13.669000     34.553295
   13.683000     34.770427
   13.698000     34.816140
   13.713000     34.798479
   13.728000     34.723677
   13.743000     34.819257
   13.758000     34.861852
   13.772000     34.973016
   13.787000     34.940810
   13.802000     35.017689
   13.817000     35.288847
   13.832000     35.378193
   13.847000     35.484163
   13.861000     35.542342
   13.876000     35.233784
   13.891000     35.364687
   13.906000     35.497669
   13.921000     35.562081
   13.936000     35.510136
   13.950000     35.459229
   13.965000     35.302352
   13.980000     35.208850
   13.995000     35.277419
   14.010000     35.447801
   14.025000     35.339753
   14.039000     35.283652
   14.054000     35.321053
   14.069000     35.387543
   14.084000     35.434295
   14.099000     35.385466
   14.114000     35.323131
   14.128000     35.333520
   14.143000     35.463384
   14.158000     35.427022
   14.173000     35.392738
   14.188000     35.468579
   14.203000     35.442606
   14.217000     35.416633
   14.232000     35.363648
   14.247000     35.362609
   14.262000     35.313781
   14.277000     35.257679
   14.292000     35.206772
   14.306000     35.221317
   14.321000     35.336637
   14.336000     35.379232
   14.351000     35.325209
   14.366000     35.314819
   14.381000     35.225473
   14.395000     35.168332
   14.410000     35.302352
   14.425000     35.172488
   14.440000     35.064441
   14.455000     35.123659
   14.470000     35.190149
   14.484000     35.023923
   14.499000     35.218200
   14.514000     35.246251
   14.529000     35.087297
   14.544000     35.086258
   14.559000     35.199500
   14.573000     35.005223
   14.588000     34.918993
   14.603000     34.996911
   14.618000     34.917953
   14.633000     34.946005
   14.648000     34.970939
   14.662000     34.963666
   14.677000     34.692509
   14.692000     34.760039
   14.707000     34.655108
   14.722000     34.648875
   14.737000     34.620823
   14.752000     34.620823
   14.766000     34.539789
   14.781000     34.591734
   14.796000     34.679003
   14.811000     34.539789
   14.826000     34.474337
   14.841000     34.327849
   14.855000     34.328889
   14.870000     34.348628
   14.885000     34.268631
   14.900000     34.114871
   14.915000     34.242659
   14.930000     34.292527
   14.945000     34.327849
   14.959000     34.133573
   14.974000     33.951763
   14.989000     33.891505
   15.004000     33.989163
   15.019000     33.955917
   15.034000     33.868649
   15.048000     33.673333
   15.063000     33.747095
   15.078000     33.579831
   15.093000     33.613075
   15.108000     33.680605
   15.123000     33.537235
   15.138000     33.393865
   15.152000     33.392825
   15.167000     33.525807
   15.182000     33.402175
   15.197000     33.208937
   15.212000     33.083229
   15.227000     32.988687
   15.242000     32.900379
   15.256000     32.889991
   15.271000     32.907652
   15.286000     32.946092
   15.301000     32.759087
   15.316000     32.561693
   15.331000     32.702985
   15.345000     32.613639
   15.360000     32.538837
   15.375000     32.353910
   15.390000     32.292614
   15.405000     32.347676
   15.420000     32.226123
   15.435000     31.958083
   15.449000     31.857308
   15.464000     31.987173
   15.479000     31.928994
   15.494000     31.901982
   15.509000     31.867698
   15.524000     31.634980
   15.539000     31.532128
   15.553000     31.564334
   15.568000     31.488494
   15.583000     31.588229
   15.598000     31.606930
   15.613000     31.391874
   15.628000     31.179936
   15.643000     31.191364
   15.657000     31.126950
   15.672000     31.032410
   15.687000     31.086432
   15.702000     30.998126
   15.717000     31.038642
   15.732000     30.850600
   15.747000     30.579442
   15.761000     30.585676
   15.776000     30.533730
   15.791000     30.383087
   15.806000     30.393476
   15.821000     30.336336
   15.836000     30.219978
   15.851000     30.194004
   15.866000     30.070374
   15.880000     30.002844
   15.895000     29.891680
   15.910000     29.844929
   15.925000     29.865707
   15.940000     29.884408
   15.955000     29.815839
   15.970000     29.675586
   15.984000     29.634029
   15.999000     29.624679
   16.014000     29.564422
   16.029000     29.469880
   16.044000     29.470919
   16.059000     29.497931
   16.074000     29.381572
   16.088000     29.302615
   16.103000     29.272486
   16.118000     29.135349
   16.133000     29.098987
   16.148000     29.059509
   16.163000     29.079248
   16.178000     28.871465
   16.193000     28.754067
   16.207000     28.690693
   16.222000     28.568101
   16.237000     28.542129
   16.252000     28.588880
   16.267000     28.614853
   16.282000     28.317723
   16.297000     28.465249
   16.312000     28.421615
   16.326000     28.198247
   16.341000     28.326034
   16.356000     28.355123
   16.371000     28.209675
   16.386000     28.118251
   16.401000     28.160847
   16.416000     27.950985
   16.430000     27.812809
   16.445000     27.878261
   16.460000     27.865795
   16.475000     27.710997
   16.490000     27.527108
   16.505000     27.519835
   16.520000     27.651777
   16.535000     27.608143
   16.549000     27.289197
   16.564000     27.270496
   16.579000     27.098036
   16.594000     26.915187
   16.609000     27.009728
   16.624000     26.861163
   16.639000     26.812334
   16.654000     26.879863
   16.668000     26.897525
   16.683000     26.641952
   16.698000     26.508971
   16.713000     26.537021
   16.728000     26.631563
   16.743000     26.392612
   16.758000     26.304304
   16.773000     26.249242
   16.788000     26.234697
   16.802000     26.370795
   16.817000     26.239892
   16.832000     26.075743
   16.847000     26.039381
   16.862000     26.025875
   16.877000     26.034186
   16.892000     26.042498
   16.907000     26.077821
   16.921000     25.848220
   16.936000     25.843026
   16.951000     25.944840
   16.966000     25.780691
   16.981000     25.836792
   16.996000     25.660176
   17.011000     25.604075
   17.026000     25.534468
   17.041000     25.430576
   17.055000     25.431615
   17.070000     25.462782
   17.085000     25.398370
   17.100000     25.247727
   17.115000     25.343308
   17.130000     25.313179
   17.145000     25.251882
   17.160000     25.262272
   17.175000     25.141758
   17.189000     25.081500
   17.204000     24.919430
   17.219000     24.825928
   17.234000     24.963064
   17.249000     24.876834
   17.264000     24.711646
   17.279000     24.699180
   17.294000     24.846706
   17.309000     24.789566
   17.323000     24.532954
   17.338000     24.565160
   17.353000     24.556848
   17.368000     24.578666
   17.383000     24.512174
   17.398000     24.428022
   17.413000     24.604638
   17.428000     24.464384
   17.443000     24.412439
   17.457000     24.433218
   17.472000     24.327248
   17.487000     24.406206
   17.502000     24.375038
   17.517000     24.304392
   17.532000     24.316858
   17.547000     24.279458
   17.562000     24.181800
   17.577000     24.275302
   17.591000     24.245174
   17.606000     24.243096
   17.621000     24.238940
   17.636000     24.181800
   17.651000     24.232706
   17.666000     24.341792
   17.681000     24.312703
   17.696000     24.169332
   17.711000     24.185956
   17.726000     24.086220
   17.740000     24.217123
   17.755000     24.166216
   17.770000     24.054013
   17.785000     24.057130
   17.800000     24.061286
   17.815000     24.012456
   17.830000     24.021806
   17.845000     24.089336
   17.860000     23.995834
   17.875000     24.024924
   17.889000     24.029079
   17.904000     24.006223
   17.919000     24.058168
   17.934000     23.956355
   17.949000     24.009340
   17.964000     24.097648
   17.979000     23.977134
   17.994000     24.033235
   18.009000     24.239979
   18.024000     24.093492
   18.038000     24.072714
   18.053000     23.953238
   18.068000     24.032196
   18.083000     24.069597
   18.098000     24.064402
   18.113000     24.092453
   18.128000     24.043624
   18.143000     24.136088
   18.158000     24.108036
   18.173000     24.120504
   18.188000     24.064402
   18.202000     24.181800
   18.217000     24.217123
   18.232000     24.237902
   18.247000     24.217123
   18.262000     24.282574
   18.277000     24.349066
   18.292000     24.136088
   18.307000     24.091414
   18.322000     24.340754
   18.337000     24.298158
   18.352000     24.296080
   18.366000     24.378154
   18.381000     24.365688
   18.396000     24.338676
   18.411000     24.521526
   18.426000     24.483086
   18.441000     24.381272
   18.456000     24.383350
   18.471000     24.341792
   18.486000     24.450878
   18.501000     24.466462
   18.516000     24.344910
   18.530000     24.363610
   18.545000     24.429062
   18.560000     24.440490
   18.575000     24.416594
   18.590000     24.572432
   18.605000     24.643078
   18.620000     24.582822
   18.635000     24.500746
   18.650000     24.596328
   18.665000     24.609833
   18.680000     24.631650
   18.695000     24.654506
   18.710000     24.621262
   18.724000     24.761514
   18.739000     24.735542
   18.754000     24.625416
   18.769000     24.637884
   18.784000     24.709568
   18.799000     24.745930
   18.814000     24.666974
   18.829000     24.819694
   18.844000     24.768788
   18.859000     24.910080
   18.874000     24.813460
   18.889000     24.865406
   18.903000     24.996310
   18.918000     24.975532
   18.933000     24.877874
   18.948000     24.926702
   18.963000     24.987998
   18.978000     24.992154
   18.993000     25.108512
   19.008000     25.085656
   19.023000     25.047216
   19.038000     25.089812
   19.053000     24.944364
   19.068000     25.010854
   19.083000     25.146952
   19.098000     25.069034
   19.112000     25.080462
   19.127000     25.002543
   19.142000     25.175003
   19.157000     25.085656
   19.172000     25.133446
   19.187000     25.116824
   19.202000     25.161498
   19.217000     25.075268
   19.232000     25.030594
   19.247000     25.096046
   19.262000     25.164614
   19.277000     25.082540
   19.292000     25.180198
   19.307000     25.181236
   19.321000     25.242532
   19.336000     25.221754
   19.351000     25.189548
   19.366000     25.189548
   19.381000     25.136564
   19.396000     25.177081
   19.411000     25.224871
   19.426000     25.124096
   19.441000     25.157342
   19.456000     25.236299
   19.471000     25.176042
   19.486000     25.165652
   19.501000     25.138641
   19.516000     25.027477
   19.531000     25.207210
   19.545000     25.346424
   19.560000     25.113707
   19.575000     25.180198
   19.590000     25.217598
   19.605000     25.205132
   19.620000     24.963064
   19.635000     25.055528
   19.650000     25.189548
   19.665000     25.305906
   19.680000     25.073190
   19.695000     25.076306
   19.710000     25.033710
   19.725000     24.962026
   19.740000     25.010854
   19.755000     24.975532
   19.770000     25.007738
   19.785000     25.084618
   19.799000     24.945402
   19.814000     25.032672
   19.829000     25.030594
   19.844000     24.904885
   19.859000     24.807226
   19.874000     25.012932
   19.889000     24.994232
   19.904000     24.895534
   19.919000     24.922546
   19.934000     24.846706
   19.949000     24.894496
   19.964000     24.761514
   19.979000     24.636844
   19.994000     24.658662
   20.009000     24.751126
   20.024000     24.673206
   20.039000     24.685674
   20.054000     24.575548
   20.068000     24.570354
   20.083000     24.530876
   20.098000     24.569316
   20.113000     24.561004
   20.128000     24.491396
   20.143000     24.372960
   20.158000     24.332442
   20.173000     24.324132
   20.188000     24.305430
   20.203000     24.363610
   20.218000     24.378154
   20.233000     24.325170
   20.248000     24.237902
   20.263000     24.208812
   20.278000     24.157904
   20.293000     24.295042
   20.308000     24.151672
   20.323000     24.054013
   20.338000     24.070636
   20.353000     24.041546
   20.368000     24.024924
   20.382000     23.874280
   20.397000     23.846230
   20.412000     23.892981
   20.427000     23.868047
   20.442000     23.878436
   20.457000     23.806751
   20.472000     23.585462
   20.487000     23.511699
   20.502000     23.558450
   20.517000     23.414041
   20.532000     23.496116
   20.547000     23.567800
   20.562000     23.444170
   20.577000     23.373523
   20.592000     23.337161
   20.607000     23.233270
   20.622000     23.154312
   20.637000     23.088861
   20.652000     23.138728
   20.667000     23.081588
   20.682000     22.928867
   20.697000     23.008864
   20.712000     22.944451
   20.727000     22.821859
   20.742000     22.832248
   20.757000     22.685761
   20.771000     22.709656
   20.786000     22.676411
   20.801000     22.595375
   20.816000     22.576675
   20.831000     22.519535
   20.846000     22.507068
   20.861000     22.477978
   20.876000     22.399021
   20.891000     22.292013
   20.906000     22.265001
   20.921000     22.139291
   20.936000     22.031245
   20.951000     22.047867
   20.966000     22.068645
   20.981000     22.111241
   20.996000     22.020855
   21.011000     21.899303
   21.026000     21.793333
   21.041000     21.895147
   21.056000     21.820345
   21.071000     21.699831
   21.086000     21.657235
   21.101000     21.666585
   21.116000     21.574121
   21.131000     21.569965
   21.146000     21.486853
   21.161000     21.443219
   21.176000     21.405817
   21.191000     21.304003
   21.206000     21.201151
   21.221000     21.179333
   21.236000     21.224007
   21.251000     21.154399
   21.266000     21.118037
   21.281000     21.018301
   21.296000     20.994407
   21.310000     20.913371
   21.325000     20.830258
   21.340000     20.857270
   21.355000     20.756495
   21.370000     20.722211
   21.385000     20.714939
   21.400000     20.591307
   21.415000     20.565335
   21.430000     20.535206
   21.445000     20.350279
   21.460000     20.475988
   21.475000     20.492611
   21.490000     20.423003
   21.505000     20.311839
   21.520000     20.329501
   21.535000     20.271321
   21.550000     20.394952
   21.565000     20.323267
   21.580000     20.139379
   21.595000     20.150807
   21.610000     19.931596
   21.625000     19.927440
   21.640000     19.996009
   21.655000     19.882767
   21.670000     19.856794
   21.685000     19.847444
   21.700000     19.845366
   21.715000     19.839132
   21.730000     19.790304
   21.745000     19.635505
   21.760000     19.511874
   21.775000     19.523302
   21.790000     19.464084
   21.805000     19.417333
   21.820000     19.470318
   21.835000     19.352920
   21.850000     19.242795
   21.865000     19.256301
   21.880000     19.277079
   21.895000     19.305130
   21.910000     19.277079
   21.925000     19.098386
   21.940000     19.056829
   21.955000     19.081763
   21.970000     19.036050
   21.985000     19.020467
   22.000000     19.033973
