# Supplementary material for: Changing the game of time resolved X-ray diffraction on the mechanochemistry playground by downsizing
Source: Nat Commun. 2021 Oct 21;12:6134. doi: 10.1038/s41467-021-26264-1 (PMC8531352; doi:10.1038/s41467-021-26264-1)
Supplement: Supplementary file 3 — Source Data. [file 41467_2021_26264_MOESM3_ESM.zip › PXRD_raw_data/reactionIIIa_cocrystal_FormI_normalized/000162.xy]

    3.140900     20.249326
    3.155600     20.608003
    3.170400     20.699264
    3.185100     20.643022
    3.199800     20.695019
    3.214500     20.961374
    3.229300     21.231973
    3.244000     21.545020
    3.258700     21.584283
    3.273500     21.844271
    3.288200     22.074545
    3.302900     22.246455
    3.317600     22.179602
    3.332400     22.409876
    3.347100     22.727167
    3.361800     23.258816
    3.376500     23.581412
    3.391300     23.891276
    3.406000     24.225545
    3.420700     24.021800
    3.435400     24.010128
    3.450200     23.606881
    3.464900     23.681163
    3.479600     23.784097
    3.494400     23.814871
    3.509100     24.239340
    3.523800     24.107755
    3.538500     24.385783
    3.553300     24.538592
    3.568000     24.516307
    3.582700     24.450515
    3.597400     24.791152
    3.612200     25.290965
    3.626900     25.416183
    3.641600     25.429978
    3.656400     25.679354
    3.671100     25.784410
    3.685800     26.050765
    3.700500     26.492214
    3.715300     26.794648
    3.730000     27.123612
    3.744700     27.419680
    3.759500     27.478044
    3.774200     27.349642
    3.788900     27.747583
    3.803600     28.268619
    3.818400     28.138095
    3.833100     28.035160
    3.847800     28.006509
    3.862600     27.891902
    3.877300     28.561503
    3.892000     28.996584
    3.906700     29.093152
    3.921500     29.130293
    3.936200     29.392403
    3.950900     29.618433
    3.965700     29.879482
    3.980400     30.281667
    3.995100     30.388845
    4.009800     30.464189
    4.024600     30.521492
    4.039300     30.899270
    4.054000     31.031917
    4.068800     31.107260
    4.083500     31.482916
    4.098200     31.554015
    4.113000     32.256511
    4.127700     32.722367
    4.142400     32.720245
    4.157100     32.633229
    4.171900     33.268872
    4.186600     33.644528
    4.201300     34.046712
    4.216100     34.261070
    4.230800     34.483916
    4.245500     34.782106
    4.260300     35.086663
    4.275000     35.280859
    4.289700     35.408199
    4.304500     35.394404
    4.319200     35.827363
    4.333900     36.045964
    4.348600     36.402519
    4.363400     36.808949
    4.378100     37.054080
    4.392800     37.251458
    4.407600     37.373493
    4.422300     37.433980
    4.437000     37.556015
    4.451800     37.713069
    4.466500     38.219249
    4.481200     38.572620
    4.496000     38.442096
    4.510700     38.630985
    4.525400     38.855954
    4.540200     39.356828
    4.554900     39.727179
    4.569600     39.717627
    4.584400     40.080549
    4.599100     40.151648
    4.613800     40.856267
    4.628600     41.334857
    4.643300     41.548153
    4.658000     41.820875
    4.672700     42.022498
    4.687500     42.118003
    4.702200     42.514883
    4.716900     42.623123
    4.731700     42.773809
    4.746400     43.400963
    4.761100     43.802087
    4.775900     44.400589
    4.790600     44.757144
    4.805300     45.143411
    4.820100     45.576371
    4.834800     45.907456
    4.849500     46.022063
    4.864300     46.183362
    4.879000     46.417882
    4.893700     46.953774
    4.908500     47.326247
    4.923200     47.759206
    4.938000     48.324811
    4.952700     48.948782
    4.967400     49.203464
    4.982200     49.429494
    4.996900     49.867759
    5.011600     50.624375
    5.026400     50.542665
    5.041100     50.638171
    5.055800     51.304589
    5.070600     51.793790
    5.085300     52.294664
    5.100000     52.643790
    5.114800     52.853902
    5.129500     53.326125
    5.144200     54.018011
    5.159000     54.546476
    5.173700     54.808586
    5.188400     55.711645
    5.203200     55.996040
    5.217900     56.559523
    5.232700     57.305528
    5.247400     57.715142
    5.262100     58.008026
    5.276900     58.388987
    5.291600     58.778439
    5.306300     59.677253
    5.321100     60.457216
    5.335800     60.467828
    5.350500     61.039800
    5.365300     61.769888
    5.380000     62.605032
    5.394800     63.250226
    5.409500     63.641800
    5.424200     63.832811
    5.439000     64.192549
    5.453700     65.021326
    5.468400     65.309965
    5.483200     66.111152
    5.497900     66.862463
    5.512600     67.428069
    5.527400     67.672139
    5.542100     68.182564
    5.556900     68.898857
    5.571600     69.673514
    5.586300     69.931379
    5.601100     70.496985
    5.615800     70.736810
    5.630600     71.799046
    5.645300     72.570520
    5.660000     73.216774
    5.674800     73.875763
    5.689500     74.002044
    5.704200     74.509285
    5.719000     75.097175
    5.733700     75.587438
    5.748500     76.155165
    5.763200     76.732445
    5.777900     77.545304
    5.792700     78.387876
    5.807400     78.410161
    5.822200     78.775205
    5.836900     79.481946
    5.851600     80.103795
    5.866400     80.485817
    5.881100     80.913470
    5.895900     81.347491
    5.910600     81.776206
    5.925300     82.509477
    5.940100     83.448616
    5.954800     84.388816
    5.969600     85.279142
    5.984300     86.919717
    5.999000     88.222839
    6.013800     89.232015
    6.028500     89.984388
    6.043300     89.564163
    6.058000     89.064350
    6.072700     88.442501
    6.087500     88.128394
    6.102200     88.327894
    6.117000     88.141128
    6.131700     87.968156
    6.146500     88.258918
    6.161200     88.686571
    6.175900     88.493438
    6.190700     88.661104
    6.205400     88.743875
    6.220200     89.067534
    6.234900     89.133326
    6.249600     89.310542
    6.264400     89.398619
    6.279100     89.866597
    6.293900     89.979082
    6.308600     89.686198
    6.323400     89.822028
    6.338100     90.233764
    6.352800     90.380205
    6.367600     90.598808
    6.382300     91.360731
    6.397100     92.122653
    6.411800     93.189134
    6.426600     93.359983
    6.441300     93.011918
    6.456000     92.113103
    6.470800     91.197310
    6.485500     90.713414
    6.500300     90.417347
    6.515000     90.387634
    6.529800     90.823777
    6.544500     90.504363
    6.559300     90.961729
    6.574000     91.394688
    6.588700     91.715163
    6.603500     91.922092
    6.618200     91.658921
    6.633000     90.970218
    6.647700     90.266661
    6.662500     89.524899
    6.677200     89.294624
    6.692000     89.048432
    6.706700     88.609106
    6.721500     88.435073
    6.736200     88.686571
    6.750900     88.397932
    6.765700     87.881141
    6.780400     87.388756
    6.795200     87.429080
    6.809900     87.444998
    6.824700     87.602051
    6.839400     87.128768
    6.854200     86.859230
    6.868900     86.312725
    6.883700     85.572026
    6.898400     85.544435
    6.913200     85.529579
    6.927900     85.460602
    6.942700     85.425583
    6.957400     84.896057
    6.972200     84.743249
    6.986900     83.920838
    7.001600     83.806231
    7.016400     83.711787
    7.031100     83.144059
    7.045900     83.262910
    7.060600     83.093122
    7.075400     82.451112
    7.090100     82.544495
    7.104900     82.468091
    7.119600     82.120025
    7.134400     81.355981
    7.149100     81.035505
    7.163900     80.863595
    7.178600     80.374394
    7.193400     80.201422
    7.208100     79.664469
    7.222900     79.752546
    7.237600     79.776953
    7.252400     79.763158
    7.267100     79.387502
    7.281900     79.198613
    7.296600     78.310410
    7.311400     77.863656
    7.326100     77.747988
    7.340900     77.734192
    7.355600     77.482694
    7.370400     77.140997
    7.385100     77.176015
    7.399900     76.762157
    7.414600     76.591308
    7.429400     76.299486
    7.444100     76.087250
    7.458900     76.173206
    7.473600     75.548174
    7.488400     75.022892
    7.503200     74.656787
    7.517900     74.633442
    7.532700     74.144241
    7.547400     73.521332
    7.562200     73.548922
    7.576900     73.300607
    7.591700     72.810345
    7.606400     72.477136
    7.621200     71.611218
    7.635900     71.658971
    7.650700     71.193115
    7.665400     70.768646
    7.680200     70.540493
    7.694900     70.206223
    7.709700     69.603476
    7.724400     69.288307
    7.739200     69.116397
    7.754000     68.820329
    7.768700     68.630379
    7.783500     68.241990
    7.798200     68.055223
    7.813000     67.509780
    7.827700     67.359093
    7.842500     67.087432
    7.857200     66.855035
    7.872000     66.317020
    7.886700     65.922263
    7.901500     65.842675
    7.916300     65.318454
    7.931000     65.232500
    7.945800     64.795296
    7.960500     64.557593
    7.975300     64.131001
    7.990000     63.811587
    8.004800     63.623759
    8.019600     62.973259
    8.034300     62.655969
    8.049100     62.151911
    8.063800     62.407654
    8.078600     62.137055
    8.093300     61.608590
    8.108100     61.484433
    8.122900     61.648914
    8.137600     61.130001
    8.152400     60.794669
    8.167100     60.692797
    8.181900     60.695980
    8.196600     60.080499
    8.211400     59.643295
    8.226200     59.328127
    8.240900     58.931247
    8.255700     58.732808
    8.270400     58.965205
    8.285200     58.332745
    8.300000     58.055779
    8.314700     57.997414
    8.329500     57.818076
    8.344200     57.549598
    8.359000     57.451971
    8.373800     57.112395
    8.388500     56.647600
    8.403300     56.298475
    8.418000     56.063955
    8.432800     56.031058
    8.447600     55.852781
    8.462300     55.570509
    8.477100     55.285053
    8.491800     55.073879
    8.506600     54.990047
    8.521400     55.136488
    8.536100     54.785239
    8.550900     54.901969
    8.565600     54.585739
    8.580400     54.436114
    8.595200     54.024378
    8.609900     53.448160
    8.624700     52.827373
    8.639500     52.623628
    8.654200     52.310581
    8.669000     52.104714
    8.683700     51.729058
    8.698500     51.432991
    8.713300     51.028683
    8.728000     50.840855
    8.742800     50.638171
    8.757600     50.453527
    8.772300     50.275250
    8.787100     49.844412
    8.801800     49.552590
    8.816600     49.311704
    8.831400     49.307459
    8.846100     49.025186
    8.860900     48.616634
    8.875700     48.301466
    8.890400     48.297221
    8.905200     47.974623
    8.920000     47.648843
    8.934700     47.506646
    8.949500     47.417507
    8.964300     47.098094
    8.979000     47.016384
    8.993800     46.849780
    9.008600     46.603587
    9.023300     46.241727
    9.038100     46.582363
    9.052900     46.283112
    9.067600     45.966882
    9.082400     45.764198
    9.097200     45.611389
    9.111900     45.435234
    9.126700     45.378991
    9.141500     45.160390
    9.156200     44.948155
    9.171000     44.869628
    9.185800     44.481238
    9.200500     44.233985
    9.215300     44.059952
    9.230100     43.782986
    9.244800     43.378678
    9.259600     43.324558
    9.274400     43.281051
    9.289100     43.155831
    9.303900     42.854458
    9.318700     42.416193
    9.333400     42.301586
    9.348200     42.112698
    9.363000     41.821936
    9.377800     41.864383
    9.392500     41.854833
    9.407300     41.879239
    9.422100     41.628802
    9.436800     41.326368
    9.451600     41.130051
    9.466400     40.879614
    9.481200     40.385106
    9.495900     40.214257
    9.510700     40.069937
    9.525500     39.856642
    9.540200     39.501148
    9.555000     39.573308
    9.569800     39.492659
    9.584600     39.303769
    9.599300     39.087290
    9.614100     38.949338
    9.628900     38.779550
    9.643600     38.502583
    9.658400     38.361447
    9.673200     38.184231
    9.688000     38.033544
    9.702700     37.861634
    9.717500     37.857389
    9.732300     37.823432
    9.747100     37.506141
    9.761800     37.375616
    9.776600     37.092283
    9.791400     36.818499
    9.806200     36.731484
    9.820900     36.629611
    9.835700     36.507576
    9.850500     36.427988
    9.865300     36.336726
    9.880000     36.171183
    9.894800     36.002457
    9.909600     35.816752
    9.924400     35.691533
    9.939100     35.448523
    9.953900     35.311632
    9.968700     35.410322
    9.983500     35.225677
    9.998200     34.813942
   10.013000     34.440409
   10.028000     34.361881
   10.043000     34.391594
   10.057000     34.235601
   10.072000     34.168747
   10.087000     34.230296
   10.102000     33.965002
   10.116000     33.855701
   10.131000     33.610570
   10.146000     33.555389
   10.161000     33.554328
   10.176000     33.395151
   10.190000     33.234915
   10.205000     32.773304
   10.220000     32.946275
   10.235000     32.702205
   10.249000     32.723428
   10.264000     32.631107
   10.279000     32.289408
   10.294000     32.154639
   10.309000     32.109009
   10.323000     32.089908
   10.338000     31.953016
   10.353000     32.079296
   10.368000     32.081418
   10.382000     31.825675
   10.397000     31.774738
   10.412000     31.815063
   10.427000     31.619807
   10.442000     31.272803
   10.456000     31.272803
   10.471000     31.450019
   10.486000     31.196399
   10.501000     31.307822
   10.516000     31.383165
   10.530000     31.413940
   10.545000     31.196399
   10.560000     31.490344
   10.575000     31.559320
   10.589000     31.358759
   10.604000     31.515812
   10.619000     31.547648
   10.634000     31.398022
   10.649000     31.425613
   10.663000     31.520057
   10.678000     31.311006
   10.693000     30.878047
   10.708000     30.749644
   10.722000     30.500268
   10.737000     30.215874
   10.752000     30.160693
   10.767000     29.892215
   10.782000     29.834912
   10.796000     29.667247
   10.811000     29.733040
   10.826000     29.535661
   10.841000     29.396647
   10.856000     29.314937
   10.870000     29.255512
   10.885000     29.153639
   10.900000     28.999768
   10.915000     28.956260
   10.930000     28.883039
   10.944000     28.742964
   10.959000     28.567870
   10.974000     28.601828
   10.989000     28.540280
   11.003000     28.505261
   11.018000     28.374737
   11.033000     28.350330
   11.048000     28.318494
   11.063000     28.377920
   11.077000     28.347147
   11.092000     28.342902
   11.107000     28.264374
   11.122000     28.517995
   11.137000     28.582726
   11.151000     28.351391
   11.166000     28.526485
   11.181000     28.651703
   11.196000     28.749331
   11.211000     28.568931
   11.225000     28.574237
   11.240000     28.516934
   11.255000     28.442652
   11.270000     28.520117
   11.284000     28.468120
   11.299000     28.212377
   11.314000     28.030916
   11.329000     28.016060
   11.344000     28.216621
   11.358000     28.079730
   11.373000     28.065935
   11.388000     28.035160
   11.403000     28.127483
   11.418000     27.951328
   11.432000     28.127483
   11.447000     28.088219
   11.462000     28.134911
   11.477000     28.065935
   11.492000     27.936472
   11.506000     28.038344
   11.521000     28.163563
   11.536000     27.948145
   11.551000     28.092464
   11.566000     28.228295
   11.580000     28.134911
   11.595000     27.922677
   11.610000     28.039405
   11.625000     28.173114
   11.640000     28.214499
   11.654000     28.050018
   11.669000     28.146584
   11.684000     28.164625
   11.699000     28.085036
   11.714000     27.971490
   11.728000     27.998020
   11.743000     27.751828
   11.758000     27.594774
   11.773000     27.578856
   11.788000     27.734848
   11.802000     27.660566
   11.817000     27.626609
   11.832000     27.667994
   11.847000     27.757133
   11.862000     27.778357
   11.876000     27.842027
   11.891000     27.865373
   11.906000     27.835660
   11.921000     28.091403
   11.936000     28.147645
   11.950000     28.219805
   11.965000     28.217682
   11.980000     28.592278
   11.995000     28.530730
   12.010000     28.580604
   12.024000     28.669743
   12.039000     28.666560
   12.054000     28.848020
   12.069000     28.885162
   12.084000     29.032665
   12.098000     29.163189
   12.113000     28.995523
   12.128000     29.105885
   12.143000     29.443339
   12.158000     29.391342
   12.172000     29.427422
   12.187000     29.366935
   12.202000     29.178045
   12.217000     29.239593
   12.232000     29.234287
   12.246000     29.039032
   12.261000     28.967933
   12.276000     29.016747
   12.291000     28.949893
   12.306000     29.063438
   12.320000     29.164250
   12.335000     29.259756
   12.350000     29.202453
   12.365000     29.372241
   12.380000     29.602515
   12.394000     29.655574
   12.409000     29.791405
   12.424000     29.858258
   12.439000     29.929357
   12.454000     30.112940
   12.468000     30.312440
   12.483000     30.455700
   12.498000     30.745399
   12.513000     30.850456
   12.528000     31.001143
   12.543000     31.031917
   12.557000     31.152890
   12.572000     31.111504
   12.587000     30.775113
   12.602000     30.928982
   12.617000     30.897148
   12.631000     30.906698
   12.646000     30.783602
   12.661000     30.837722
   12.676000     30.867434
   12.691000     31.103015
   12.705000     30.993715
   12.720000     31.205949
   12.735000     31.146524
   12.750000     31.025550
   12.765000     31.269620
   12.779000     31.434102
   12.794000     31.289782
   12.809000     31.594339
   12.824000     32.070806
   12.839000     32.271369
   12.854000     32.641718
   12.868000     33.105452
   12.883000     33.550083
   12.898000     33.897087
   12.913000     34.174053
   12.928000     34.238785
   12.942000     34.318374
   12.957000     34.247275
   12.972000     33.892843
   12.987000     33.584041
   13.002000     33.278422
   13.017000     33.263566
   13.031000     33.196712
   13.046000     33.029046
   13.061000     33.093778
   13.076000     33.020557
   13.091000     33.159571
   13.105000     33.126675
   13.120000     33.018435
   13.135000     33.216874
   13.150000     33.270994
   13.165000     33.140470
   13.179000     33.257199
   13.194000     33.328297
   13.209000     33.555389
   13.224000     33.715627
   13.239000     33.954391
   13.254000     34.310945
   13.268000     34.608074
   13.283000     34.825614
   13.298000     35.158824
   13.313000     35.375302
   13.328000     35.519623
   13.343000     35.504766
   13.357000     35.223555
   13.372000     34.857450
   13.387000     34.770433
   13.402000     34.690846
   13.417000     34.587911
   13.431000     34.721619
   13.446000     34.525302
   13.461000     34.619747
   13.476000     34.768311
   13.491000     34.760883
   13.506000     34.846838
   13.520000     34.947649
   13.535000     34.962506
   13.550000     34.909448
   13.565000     34.761944
   13.580000     34.731170
   13.595000     34.850022
   13.609000     34.942344
   13.624000     35.004953
   13.639000     34.986913
   13.654000     34.841532
   13.669000     34.957200
   13.683000     35.071807
   13.698000     35.268124
   13.713000     35.064379
   13.728000     35.076051
   13.743000     35.184291
   13.758000     35.397588
   13.772000     35.380608
   13.787000     35.215066
   13.802000     35.420933
   13.817000     35.711695
   13.832000     35.534479
   13.847000     35.727612
   13.861000     35.666064
   13.876000     35.593905
   13.891000     35.705328
   13.906000     35.533418
   13.921000     35.559947
   13.936000     35.554641
   13.950000     35.618311
   13.965000     35.568436
   13.980000     35.546152
   13.995000     35.521745
   14.010000     35.496276
   14.025000     35.423056
   14.039000     35.644841
   14.054000     35.580110
   14.069000     35.646964
   14.084000     35.553580
   14.099000     35.502643
   14.114000     35.437912
   14.128000     35.589660
   14.143000     35.523867
   14.158000     35.534479
   14.173000     35.540846
   14.188000     35.532357
   14.203000     35.589660
   14.217000     35.642719
   14.232000     35.597088
   14.247000     35.520684
   14.262000     35.601333
   14.277000     35.654392
   14.292000     35.667126
   14.306000     35.485665
   14.321000     35.553580
   14.336000     35.575865
   14.351000     35.569497
   14.366000     35.573743
   14.381000     35.549335
   14.395000     35.524929
   14.410000     35.845403
   14.425000     35.703206
   14.440000     35.687288
   14.455000     35.742469
   14.470000     35.504766
   14.484000     35.372119
   14.499000     35.460197
   14.514000     35.268124
   14.529000     35.362569
   14.544000     35.453830
   14.559000     35.353018
   14.573000     35.292531
   14.588000     35.303143
   14.603000     35.077112
   14.618000     35.045278
   14.633000     34.992219
   14.648000     35.014503
   14.662000     34.993280
   14.677000     35.036789
   14.692000     34.994341
   14.707000     34.829859
   14.722000     34.860634
   14.737000     35.026176
   14.752000     34.820309
   14.766000     34.796963
   14.781000     34.625053
   14.796000     34.790596
   14.811000     34.722680
   14.826000     34.657949
   14.841000     34.749210
   14.855000     34.579422
   14.870000     34.581544
   14.885000     34.388411
   14.900000     34.458448
   14.915000     34.375677
   14.930000     34.198461
   14.945000     34.236662
   14.959000     34.324740
   14.974000     34.341719
   14.989000     34.101894
   15.004000     33.994715
   15.019000     33.940595
   15.034000     33.936350
   15.048000     33.958635
   15.063000     33.956513
   15.078000     33.677424
   15.093000     33.823867
   15.108000     33.723055
   15.123000     33.539472
   15.138000     33.630732
   15.152000     33.423804
   15.167000     33.501269
   15.182000     33.459883
   15.197000     33.298585
   15.212000     33.396212
   15.227000     33.261444
   15.242000     33.217935
   15.256000     33.085289
   15.271000     33.212629
   15.286000     33.322992
   15.301000     33.120308
   15.316000     32.866687
   15.331000     32.825301
   15.345000     32.867749
   15.360000     32.648085
   15.375000     32.736162
   15.390000     32.685227
   15.405000     32.445401
   15.420000     32.252267
   15.435000     32.318060
   15.449000     32.151456
   15.464000     32.034727
   15.479000     32.087785
   15.494000     32.047460
   15.509000     31.943465
   15.524000     31.794901
   15.539000     31.697273
   15.553000     31.710007
   15.568000     31.714251
   15.583000     31.633602
   15.598000     31.656949
   15.613000     31.541281
   15.628000     31.267497
   15.643000     31.201705
   15.657000     31.257947
   15.672000     31.182604
   15.687000     31.010694
   15.702000     31.029794
   15.717000     30.950207
   15.732000     30.936412
   15.747000     30.903515
   15.761000     30.960818
   15.776000     30.870618
   15.791000     30.735849
   15.806000     30.791030
   15.821000     30.636099
   15.836000     30.534226
   15.851000     30.395213
   15.866000     30.281667
   15.880000     30.152204
   15.895000     29.978171
   15.910000     29.954825
   15.925000     29.939969
   15.940000     29.944213
   15.955000     29.953764
   15.970000     30.028046
   15.984000     29.799894
   15.999000     29.696960
   16.014000     29.631167
   16.029000     29.563252
   16.044000     29.501704
   16.059000     29.643901
   16.074000     29.613127
   16.088000     29.486848
   16.103000     29.435911
   16.118000     29.320243
   16.133000     29.234287
   16.148000     29.054949
   16.163000     28.900018
   16.178000     28.849082
   16.193000     29.102702
   16.207000     29.061316
   16.222000     28.869244
   16.237000     28.703701
   16.252000     28.681416
   16.267000     28.699455
   16.282000     28.626235
   16.297000     28.497833
   16.312000     28.314250
   16.326000     28.329106
   16.341000     28.323800
   16.356000     28.267558
   16.371000     28.323800
   16.386000     28.283476
   16.401000     28.229356
   16.416000     28.280292
   16.430000     28.142339
   16.445000     28.148706
   16.460000     28.080791
   16.475000     28.054262
   16.490000     27.902514
   16.505000     27.846272
   16.520000     27.864312
   16.535000     27.776234
   16.549000     27.567183
   16.564000     27.516247
   16.579000     27.445148
   16.594000     27.476983
   16.609000     27.329480
   16.624000     27.179854
   16.639000     27.034474
   16.654000     26.984598
   16.668000     26.934723
   16.683000     26.866808
   16.698000     26.897583
   16.713000     26.920928
   16.728000     26.884848
   16.743000     26.752201
   16.758000     26.494336
   16.773000     26.421115
   16.788000     26.450828
   16.802000     26.560129
   16.817000     26.357445
   16.832000     26.226920
   16.847000     26.312875
   16.862000     26.235410
   16.877000     26.092151
   16.892000     26.268306
   16.907000     26.135659
   16.921000     25.970116
   16.936000     26.110190
   16.951000     26.004074
   16.966000     25.903262
   16.981000     25.952076
   16.996000     25.823674
   17.011000     25.724985
   17.026000     25.789716
   17.041000     25.634785
   17.055000     25.495771
   17.070000     25.547768
   17.085000     25.404510
   17.100000     25.387531
   17.115000     25.480915
   17.130000     25.454386
   17.145000     25.245334
   17.160000     25.318555
   17.175000     25.052200
   17.189000     25.084035
   17.204000     25.034161
   17.219000     25.167868
   17.234000     25.127543
   17.249000     25.111626
   17.264000     25.160440
   17.279000     24.977918
   17.294000     24.725358
   17.309000     24.715808
   17.323000     24.908942
   17.338000     24.735971
   17.353000     24.713685
   17.368000     24.783723
   17.383000     24.757194
   17.398000     24.761438
   17.413000     24.643648
   17.428000     24.588467
   17.443000     24.633037
   17.457000     24.568305
   17.472000     24.507818
   17.487000     24.418679
   17.502000     24.360314
   17.517000     24.437781
   17.532000     24.465371
   17.547000     24.418679
   17.562000     24.562999
   17.577000     24.707318
   17.591000     24.471738
   17.606000     24.289216
   17.621000     24.258442
   17.636000     24.548143
   17.651000     24.539653
   17.666000     24.364559
   17.681000     24.242524
   17.696000     24.279665
   17.711000     24.223423
   17.726000     24.151263
   17.740000     24.215995
   17.755000     24.267993
   17.770000     24.296644
   17.785000     24.281788
   17.800000     24.118367
   17.815000     24.115183
   17.830000     24.053635
   17.845000     24.189466
   17.860000     24.254198
   17.875000     24.295583
   17.889000     24.045146
   17.904000     24.148080
   17.919000     24.128979
   17.934000     24.193711
   17.949000     24.359253
   17.964000     24.308318
   17.979000     24.244646
   17.994000     24.253136
   18.009000     24.193711
   18.024000     24.363498
   18.038000     24.203261
   18.053000     24.182037
   18.068000     24.142774
   18.083000     24.384722
   18.098000     24.402762
   18.113000     24.277543
   18.128000     24.334847
   18.143000     24.317868
   18.158000     24.296644
   18.173000     24.387905
   18.188000     24.482349
   18.202000     24.598017
   18.217000     24.653198
   18.232000     24.590589
   18.247000     24.559816
   18.262000     24.531163
   18.277000     24.562999
   18.292000     24.637281
   18.307000     24.624547
   18.322000     24.711563
   18.337000     24.677606
   18.352000     24.675484
   18.366000     24.549204
   18.381000     24.583161
   18.396000     24.549204
   18.411000     24.560877
   18.426000     24.560877
   18.441000     24.462187
   18.456000     24.484472
   18.471000     24.621364
   18.486000     24.565121
   18.501000     24.594834
   18.516000     24.552388
   18.530000     24.617119
   18.545000     24.679728
   18.560000     24.638342
   18.575000     24.715808
   18.590000     24.599079
   18.605000     24.694585
   18.620000     24.606507
   18.635000     24.641526
   18.650000     24.848455
   18.665000     24.873923
   18.680000     24.845271
   18.695000     24.755072
   18.710000     24.699890
   18.724000     24.784784
   18.739000     24.907880
   18.754000     24.958817
   18.769000     24.967306
   18.784000     24.781600
   18.799000     24.894085
   18.814000     24.906819
   18.829000     24.849516
   18.844000     24.902574
   18.859000     24.980041
   18.874000     25.080852
   18.889000     24.981102
   18.903000     24.915309
   18.918000     25.081913
   18.933000     25.091464
   18.948000     25.161501
   18.963000     25.117993
   18.978000     25.084035
   18.993000     25.128605
   19.008000     25.246395
   19.023000     25.166807
   19.038000     25.121177
   19.053000     25.038405
   19.068000     25.119054
   19.083000     25.279292
   19.098000     25.178480
   19.112000     25.221988
   19.127000     25.194397
   19.142000     25.194397
   19.157000     25.163624
   19.172000     25.159379
   19.187000     25.120115
   19.202000     25.093586
   19.217000     25.278231
   19.232000     25.211377
   19.247000     25.334473
   19.262000     25.213499
   19.277000     25.194397
   19.292000     25.290965
   19.307000     25.325983
   19.321000     25.398143
   19.336000     25.335534
   19.351000     25.444834
   19.366000     25.361002
   19.381000     25.312188
   19.396000     25.384347
   19.411000     25.376919
   19.426000     25.312188
   19.441000     25.289903
   19.456000     25.359941
   19.471000     25.405571
   19.486000     25.257007
   19.501000     25.279292
   19.516000     25.359941
   19.531000     25.380103
   19.545000     25.268679
   19.560000     25.144522
   19.575000     25.375858
   19.590000     25.379042
   19.605000     25.244273
   19.620000     25.149829
   19.635000     25.243212
   19.650000     25.323860
   19.665000     25.317494
   19.680000     25.386470
   19.695000     25.320677
   19.710000     25.293087
   19.725000     25.019304
   19.740000     25.111626
   19.755000     25.189092
   19.770000     25.151951
   19.785000     25.077668
   19.799000     25.126482
   19.814000     25.224111
   19.829000     25.257007
   19.844000     25.127543
   19.859000     25.061751
   19.874000     25.181663
   19.889000     25.191214
   19.904000     25.115871
   19.919000     25.097831
   19.934000     25.009753
   19.949000     25.069179
   19.964000     24.924860
   19.979000     24.795396
   19.994000     24.742338
   20.009000     24.772050
   20.024000     24.874984
   20.039000     24.831476
   20.054000     24.811314
   20.068000     24.783723
   20.083000     24.780539
   20.098000     24.641526
   20.113000     24.627731
   20.128000     24.587406
   20.143000     24.592712
   20.158000     24.549204
   20.173000     24.598017
   20.188000     24.626670
   20.203000     24.507818
   20.218000     24.504635
   20.233000     24.468554
   20.248000     24.542836
   20.263000     24.445209
   20.278000     24.333785
   20.293000     24.261626
   20.308000     24.259503
   20.323000     24.237218
   20.338000     24.238279
   20.353000     24.223423
   20.368000     24.169303
   20.382000     24.170364
   20.397000     24.015433
   20.412000     23.868991
   20.427000     23.883847
   20.442000     23.725733
   20.457000     23.545333
   20.472000     23.774547
   20.487000     23.756506
   20.502000     23.630227
   20.517000     23.673735
   20.532000     23.548516
   20.547000     23.467868
   20.562000     23.596270
   20.577000     23.633410
   20.592000     23.544272
   20.607000     23.460438
   20.622000     23.312936
   20.637000     23.270488
   20.652000     23.254571
   20.667000     23.391462
   20.682000     23.179228
   20.697000     23.076294
   20.712000     23.079477
   20.727000     22.930913
   20.742000     22.940464
   20.757000     22.970176
   20.771000     22.966993
   20.786000     22.816306
   20.801000     22.907567
   20.816000     22.765370
   20.831000     22.671986
   20.846000     22.622112
   20.861000     22.318616
   20.876000     22.421549
   20.891000     22.536156
   20.906000     22.572236
   20.921000     22.489464
   20.936000     22.259190
   20.951000     22.303759
   20.966000     22.267680
   20.981000     22.128665
   20.996000     22.126543
   21.011000     22.011936
   21.026000     21.993896
   21.041000     21.962061
   21.056000     21.910064
   21.071000     21.871861
   21.086000     21.757254
   21.101000     21.764682
   21.116000     21.737092
   21.131000     21.634158
   21.146000     21.567304
   21.161000     21.630975
   21.176000     21.577916
   21.191000     21.528040
   21.206000     21.467553
   21.221000     21.362498
   21.236000     21.262747
   21.251000     21.325356
   21.266000     21.293521
   21.281000     21.202260
   21.296000     21.082348
   21.310000     21.082348
   21.325000     21.014433
   21.340000     21.047328
   21.355000     21.003821
   21.370000     20.935906
   21.385000     20.874358
   21.400000     20.744894
   21.415000     20.869051
   21.430000     20.810687
   21.445000     20.709876
   21.460000     20.608003
   21.475000     20.598452
   21.490000     20.509313
   21.505000     20.540088
   21.520000     20.435031
   21.535000     20.406380
   21.550000     20.478540
   21.565000     20.364994
   21.580000     20.312996
   21.595000     20.284345
   21.610000     20.198389
   21.625000     20.124107
   21.640000     20.138963
   21.655000     20.075293
   21.670000     20.078477
   21.685000     20.007378
   21.700000     19.938402
   21.715000     19.880037
   21.730000     19.826978
   21.745000     19.727228
   21.760000     19.727228
   21.775000     19.839712
   21.790000     19.730412
   21.805000     19.708127
   21.820000     19.661435
   21.835000     19.614744
   21.850000     19.611561
   21.865000     19.470424
   21.880000     19.389775
   21.895000     19.389775
   21.910000     19.323982
   21.925000     19.207253
   21.940000     19.230598
   21.955000     19.243332
   21.970000     19.298513
   21.985000     19.178601
   22.000000     19.071423
