# Supplementary material for: Changing the game of time resolved X-ray diffraction on the mechanochemistry playground by downsizing
Source: Nat Commun. 2021 Oct 21;12:6134. doi: 10.1038/s41467-021-26264-1 (PMC8531352; doi:10.1038/s41467-021-26264-1)
Supplement: Supplementary file 3 — Source Data. [file 41467_2021_26264_MOESM3_ESM.zip › PXRD_raw_data/reactionIIIa_cocrystal_FormI_normalized/000172.xy]

    3.140900     20.645454
    3.155600     20.673162
    3.170400     20.748830
    3.185100     20.760553
    3.199800     20.666768
    3.214500     20.808511
    3.229300     20.931070
    3.244000     21.185782
    3.258700     21.429836
    3.273500     21.646180
    3.288200     21.637654
    3.302900     22.046897
    3.317600     22.456140
    3.332400     22.624527
    3.347100     22.686339
    3.361800     22.839806
    3.376500     23.549586
    3.391300     23.967355
    3.406000     24.357414
    3.420700     24.325442
    3.435400     24.195423
    3.450200     24.161319
    3.464900     23.774457
    3.479600     23.931120
    3.494400     24.159187
    3.509100     23.973749
    3.523800     24.018510
    3.538500     24.240183
    3.553300     24.539656
    3.568000     24.644097
    3.582700     24.758131
    3.597400     24.973410
    3.612200     25.035223
    3.626900     25.516936
    3.641600     25.850511
    3.656400     26.063659
    3.671100     25.960283
    3.685800     26.267215
    3.700500     26.650880
    3.715300     26.827793
    3.730000     27.089964
    3.744700     27.391567
    3.759500     27.562085
    3.774200     27.552493
    3.788900     27.649475
    3.803600     28.218579
    3.818400     27.959605
    3.833100     27.865820
    3.847800     28.098151
    3.862600     28.316627
    3.877300     28.439187
    3.892000     28.510591
    3.906700     29.053051
    3.921500     29.243818
    3.936200     29.481477
    3.950900     29.705282
    3.965700     30.078290
    3.980400     30.427851
    3.995100     30.385222
    4.009800     30.357513
    4.024600     30.523768
    4.039300     31.014007
    4.054000     31.162144
    4.068800     31.453090
    4.083500     31.438170
    4.098200     31.589505
    4.113000     31.642791
    4.127700     31.927343
    4.142400     32.520959
    4.157100     33.211556
    4.171900     33.483318
    4.186600     33.632522
    4.201300     33.745490
    4.216100     34.183508
    4.230800     34.613000
    4.245500     34.654563
    4.260300     35.141605
    4.275000     35.168249
    4.289700     35.101107
    4.304500     35.571097
    4.319200     36.133807
    4.333900     36.044284
    4.348600     36.095440
    4.363400     36.579284
    4.378100     36.826535
    4.392800     37.399901
    4.407600     37.841116
    4.422300     37.890141
    4.437000     38.016963
    4.451800     38.116076
    4.466500     38.106485
    4.481200     38.354802
    4.496000     38.705429
    4.510700     38.871684
    4.525400     38.885539
    4.540200     39.318228
    4.554900     39.838308
    4.569600     39.896923
    4.584400     40.066375
    4.599100     40.111136
    4.613800     40.764433
    4.628600     41.116126
    4.643300     41.279183
    4.658000     41.695887
    4.672700     42.033725
    4.687500     42.303357
    4.702200     42.483466
    4.716900     42.688087
    4.731700     43.275308
    4.746400     43.663237
    4.761100     43.744233
    4.775900     43.993615
    4.790600     44.424173
    4.805300     44.845139
    4.820100     45.356693
    4.834800     45.563446
    4.849500     46.115497
    4.864300     46.470387
    4.879000     46.837001
    4.893700     47.069331
    4.908500     47.509481
    4.923200     47.800428
    4.938000     48.250167
    4.952700     48.598664
    4.967400     49.119809
    4.982200     49.565287
    4.996900     49.950018
    5.011600     50.429600
    5.026400     50.509530
    5.041100     51.168155
    5.055800     51.579530
    5.070600     52.253076
    5.085300     52.717737
    5.100000     53.150426
    5.114800     53.440306
    5.129500     53.992358
    5.144200     54.346182
    5.159000     54.805515
    5.173700     55.489718
    5.188400     55.849937
    5.203200     56.289020
    5.217900     56.899687
    5.232700     57.441082
    5.247400     57.850325
    5.262100     58.165783
    5.276900     58.570764
    5.291600     59.219797
    5.306300     60.194946
    5.321100     60.652147
    5.335800     60.845045
    5.350500     60.904727
    5.365300     61.864955
    5.380000     62.321091
    5.394800     62.555553
    5.409500     63.521110
    5.424200     64.055045
    5.439000     64.513312
    5.453700     65.008880
    5.468400     65.590772
    5.483200     66.173729
    5.497900     66.815303
    5.512600     67.241598
    5.527400     67.786189
    5.542100     68.349964
    5.556900     68.860452
    5.571600     69.289944
    5.586300     69.973081
    5.601100     70.343958
    5.615800     71.295661
    5.630600     71.757125
    5.645300     72.687513
    5.660000     73.004037
    5.674800     73.874744
    5.689500     74.449176
    5.704200     74.645271
    5.719000     75.170679
    5.733700     75.815450
    5.748500     76.289703
    5.763200     76.632871
    5.777900     77.483329
    5.792700     77.770012
    5.807400     77.987422
    5.822200     78.552263
    5.836900     79.019056
    5.851600     79.798108
    5.866400     80.683736
    5.881100     81.216605
    5.895900     81.539522
    5.910600     82.191754
    5.925300     82.852511
    5.940100     83.384313
    5.954800     84.455379
    5.969600     85.453974
    5.984300     87.195388
    5.999000     88.884581
    6.013800     89.703067
    6.028500     90.611074
    6.043300     90.162399
    6.058000     89.284232
    6.072700     88.727917
    6.087500     88.419920
    6.102200     88.455089
    6.117000     88.589372
    6.131700     88.657579
    6.146500     88.595766
    6.161200     87.992560
    6.175900     88.677828
    6.190700     88.961314
    6.205400     88.740707
    6.220200     89.065756
    6.234900     89.045507
    6.249600     89.481393
    6.264400     89.797918
    6.279100     90.061155
    6.293900     89.974829
    6.308600     90.184780
    6.323400     90.229540
    6.338100     90.199700
    6.352800     90.440557
    6.367600     91.201493
    6.382300     92.041294
    6.397100     92.810755
    6.411800     94.071522
    6.426600     94.498882
    6.441300     94.096034
    6.456000     92.897079
    6.470800     91.584092
    6.485500     91.005397
    6.500300     91.125825
    6.515000     90.996871
    6.529800     91.046961
    6.544500     91.147140
    6.559300     91.672548
    6.574000     92.368475
    6.588700     92.670078
    6.603500     92.509152
    6.618200     92.459062
    6.633000     91.707717
    6.647700     90.691004
    6.662500     90.100586
    6.677200     89.375885
    6.692000     88.836622
    6.706700     88.689551
    6.721500     88.932539
    6.736200     88.023465
    6.750900     87.718665
    6.765700     87.826305
    6.780400     87.683496
    6.795200     87.566265
    6.809900     87.679232
    6.824700     87.498057
    6.839400     86.966254
    6.854200     86.746713
    6.868900     85.954870
    6.883700     85.659661
    6.898400     85.812061
    6.913200     85.365518
    6.927900     85.094821
    6.942700     85.033008
    6.957400     84.606713
    6.972200     84.719681
    6.986900     84.379712
    7.001600     83.832989
    7.016400     83.633695
    7.031100     83.503676
    7.045900     83.290528
    7.060600     82.768317
    7.075400     82.449662
    7.090100     82.107561
    7.104900     82.127810
    7.119600     81.404174
    7.134400     81.006654
    7.149100     81.132411
    7.163900     80.791375
    7.178600     80.607003
    7.193400     80.457800
    7.208100     80.103975
    7.222900     79.782123
    7.237600     79.457073
    7.252400     79.071277
    7.267100     79.202362
    7.281900     78.798448
    7.296600     78.226147
    7.311400     77.976765
    7.326100     77.911755
    7.340900     77.629335
    7.355600     77.657043
    7.370400     77.466277
    7.385100     77.031456
    7.399900     77.167870
    7.414600     77.063428
    7.429400     76.282243
    7.444100     75.918827
    7.458900     75.972114
    7.473600     75.657721
    7.488400     75.276187
    7.503200     75.023608
    7.517900     74.818987
    7.532700     74.517383
    7.547400     74.001566
    7.562200     73.393031
    7.576900     72.675790
    7.591700     72.597990
    7.606400     72.380581
    7.621200     72.067254
    7.635900     71.390511
    7.650700     71.218927
    7.665400     70.987662
    7.680200     70.627444
    7.694900     70.237384
    7.709700     69.897414
    7.724400     69.427424
    7.739200     69.153529
    7.754000     68.720840
    7.768700     68.710184
    7.783500     68.442683
    7.798200     68.202892
    7.813000     67.684945
    7.827700     67.379078
    7.842500     67.050831
    7.857200     66.890971
    7.872000     66.672494
    7.886700     66.065024
    7.901500     65.833760
    7.916300     65.272117
    7.931000     65.229487
    7.945800     65.193252
    7.960500     64.892714
    7.975300     64.534626
    7.990000     63.722535
    8.004800     63.597843
    8.019600     63.451837
    8.034300     62.698362
    8.049100     62.576868
    8.063800     62.588591
    8.078600     62.430862
    8.093300     61.983253
    8.108100     61.532445
    8.122900     61.253223
    8.137600     61.358731
    8.152400     61.151978
    8.167100     61.080574
    8.181900     60.492286
    8.196600     60.161908
    8.211400     59.850713
    8.226200     59.585345
    8.240900     59.091909
    8.255700     58.964020
    8.270400     58.789239
    8.285200     58.572894
    8.300000     58.125285
    8.314700     57.772526
    8.329500     57.973950
    8.344200     57.675544
    8.359000     57.080864
    8.373800     57.007327
    8.388500     56.821889
    8.403300     56.452078
    8.418000     56.201631
    8.432800     56.184579
    8.447600     55.960774
    8.462300     55.450285
    8.477100     55.083673
    8.491800     55.152946
    8.506600     54.939798
    8.521400     55.078344
    8.536100     55.061292
    8.550900     54.856670
    8.565600     54.723454
    8.580400     54.228951
    8.595200     53.836760
    8.609900     53.399808
    8.624700     53.188792
    8.639500     52.931950
    8.654200     52.690027
    8.669000     52.415067
    8.683700     52.137975
    8.698500     51.779888
    8.713300     51.595516
    8.728000     51.382369
    8.742800     50.854829
    8.757600     50.550028
    8.772300     50.284660
    8.787100     50.260148
    8.801800     49.938295
    8.816600     49.499211
    8.831400     49.214660
    8.846100     48.931174
    8.860900     48.359939
    8.875700     48.267219
    8.890400     48.162778
    8.905200     47.942170
    8.920000     47.963484
    8.934700     47.683196
    8.949500     47.278216
    8.964300     47.201483
    8.979000     47.137539
    8.993800     46.904143
    9.008600     46.724033
    9.023300     46.448007
    9.038100     46.178375
    9.052900     46.086722
    9.067600     45.955637
    9.082400     45.641244
    9.097200     45.612470
    9.111900     45.462200
    9.126700     45.307668
    9.141500     44.876045
    9.156200     44.611743
    9.171000     44.522220
    9.185800     44.594691
    9.200500     44.325060
    9.215300     43.917947
    9.230100     43.577978
    9.244800     43.526823
    9.259600     43.244402
    9.274400     43.094133
    9.289100     42.924681
    9.303900     42.839422
    9.318700     42.626275
    9.333400     42.424850
    9.348200     42.133905
    9.363000     41.839761
    9.377800     41.882391
    9.392500     41.710807
    9.407300     41.490199
    9.422100     41.278118
    9.436800     41.029801
    9.451600     40.894452
    9.466400     40.898716
    9.481200     40.612033
    9.495900     40.569403
    9.510700     40.337073
    9.525500     39.991773
    9.540200     39.586794
    9.555000     39.734930
    9.569800     39.556953
    9.584600     39.207391
    9.599300     39.268139
    9.614100     38.986783
    9.628900     38.711823
    9.643600     38.591395
    9.658400     38.488019
    9.673200     38.425140
    9.688000     38.189612
    9.702700     37.956217
    9.717500     37.662073
    9.732300     37.629035
    9.747100     37.481963
    9.761800     37.261356
    9.776600     36.935240
    9.791400     36.990659
    9.806200     36.922452
    9.820900     36.807352
    9.835700     36.456724
    9.850500     36.349085
    9.865300     36.417293
    9.880000     36.360808
    9.894800     36.221197
    9.909600     36.052810
    9.924400     35.979275
    9.939100     35.570032
    9.953900     35.455998
    9.968700     35.195958
    9.983500     34.983876
    9.998200     34.924195
   10.013000     34.844264
   10.028000     34.653498
   10.043000     34.507492
   10.057000     34.659892
   10.072000     34.328448
   10.087000     34.151536
   10.102000     33.978886
   10.116000     33.755081
   10.131000     33.882970
   10.146000     33.710321
   10.161000     33.376745
   10.176000     33.243528
   10.190000     33.176386
   10.205000     32.887572
   10.220000     32.925939
   10.235000     32.937662
   10.249000     32.622204
   10.264000     32.512433
   10.279000     32.566786
   10.294000     32.411187
   10.309000     32.318469
   10.323000     32.233209
   10.338000     32.135162
   10.353000     32.117045
   10.368000     32.005142
   10.382000     31.898568
   10.397000     31.807981
   10.412000     31.643857
   10.427000     31.553270
   10.442000     31.546875
   10.456000     31.546875
   10.471000     31.449893
   10.486000     31.379554
   10.501000     31.401935
   10.516000     31.277244
   10.530000     31.394474
   10.545000     31.352911
   10.560000     31.391277
   10.575000     31.755760
   10.589000     31.584176
   10.604000     31.593768
   10.619000     31.722722
   10.634000     31.496785
   10.649000     31.533021
   10.663000     31.453090
   10.678000     31.058767
   10.693000     30.764625
   10.708000     30.510979
   10.722000     30.368170
   10.737000     30.173140
   10.752000     30.196586
   10.767000     29.905641
   10.782000     29.737254
   10.796000     29.792672
   10.811000     29.597642
   10.826000     29.456965
   10.841000     29.267264
   10.856000     29.195860
   10.870000     29.253409
   10.885000     29.304565
   10.900000     28.995501
   10.915000     28.879336
   10.930000     28.976317
   10.944000     28.702424
   10.959000     28.689634
   10.974000     28.751447
   10.989000     28.583061
   11.003000     28.510591
   11.018000     28.251616
   11.033000     28.348599
   11.048000     28.398689
   11.063000     28.375243
   11.077000     28.552154
   11.092000     28.771696
   11.107000     28.466896
   11.122000     28.487145
   11.137000     28.616099
   11.151000     28.559615
   11.166000     28.504197
   11.181000     28.569206
   11.196000     28.620362
   11.211000     28.765302
   11.225000     28.659794
   11.240000     28.691766
   11.255000     28.741856
   11.270000     28.615033
   11.284000     28.251616
   11.299000     27.980920
   11.314000     28.038469
   11.329000     28.093887
   11.344000     28.420003
   11.358000     28.152503
   11.373000     28.105611
   11.388000     28.260142
   11.403000     28.217514
   11.418000     28.035272
   11.432000     28.073638
   11.447000     28.125860
   11.462000     28.187672
   11.477000     28.172752
   11.492000     28.198330
   11.506000     28.378440
   11.521000     28.287852
   11.536000     28.341139
   11.551000     28.354994
   11.566000     28.361388
   11.580000     28.411477
   11.595000     28.411477
   11.610000     28.351796
   11.625000     28.327284
   11.640000     28.353927
   11.654000     28.288918
   11.669000     28.335810
   11.684000     28.287852
   11.699000     28.205791
   11.714000     28.197265
   11.728000     28.056587
   11.743000     27.832782
   11.758000     27.727274
   11.773000     27.757115
   11.788000     27.737932
   11.802000     27.731537
   11.817000     27.784825
   11.832000     27.725143
   11.847000     27.660133
   11.862000     27.843440
   11.876000     27.925502
   11.891000     27.940422
   11.906000     28.105611
   11.921000     28.175949
   11.936000     28.260142
   11.950000     28.327284
   11.965000     28.435990
   11.980000     28.654465
   11.995000     28.575601
   12.010000     28.430661
   12.024000     28.670452
   12.039000     28.976317
   12.054000     28.880402
   12.069000     28.992304
   12.084000     29.104206
   12.098000     29.337603
   12.113000     29.287513
   12.128000     29.264067
   12.143000     29.369575
   12.158000     29.342931
   12.172000     29.349326
   12.187000     29.398350
   12.202000     29.273658
   12.217000     29.383430
   12.232000     29.381298
   12.246000     29.176676
   12.261000     29.263001
   12.276000     29.256606
   12.291000     29.152165
   12.306000     29.352523
   12.320000     29.464426
   12.335000     29.323748
   12.350000     29.394086
   12.365000     29.350392
   12.380000     29.552882
   12.394000     29.694624
   12.409000     29.790541
   12.424000     29.998359
   12.439000     30.079355
   12.454000     30.454494
   12.468000     30.605829
   12.483000     30.703877
   12.498000     30.742244
   12.513000     30.757164
   12.528000     30.960720
   12.543000     31.341188
   12.557000     31.199445
   12.572000     31.113120
   12.587000     31.214366
   12.602000     31.272981
   12.617000     31.082213
   12.631000     31.009744
   12.646000     30.913828
   12.661000     30.964983
   12.676000     31.134435
   12.691000     31.142961
   12.705000     31.089674
   12.720000     31.265520
   12.735000     31.381686
   12.750000     31.368898
   12.765000     31.249535
   12.779000     31.546875
   12.794000     31.659843
   12.809000     31.854873
   12.824000     32.373887
   12.839000     32.647781
   12.854000     33.020789
   12.868000     33.578170
   12.883000     34.088658
   12.898000     34.568239
   12.913000     34.752612
   12.928000     35.106436
   12.942000     35.287611
   12.957000     34.875171
   12.972000     34.685470
   12.987000     34.291147
   13.002000     33.690072
   13.017000     33.343708
   13.031000     33.245660
   13.046000     33.384205
   13.061000     33.262711
   13.076000     33.190241
   13.091000     33.371416
   13.105000     33.330918
   13.120000     33.219016
   13.135000     33.238199
   13.150000     33.329853
   13.165000     33.351167
   13.179000     33.471595
   13.194000     33.444952
   13.209000     33.577103
   13.224000     33.955440
   13.239000     34.358289
   13.254000     34.672682
   13.268000     34.884763
   13.283000     35.470918
   13.298000     35.892950
   13.313000     35.962223
   13.328000     35.977143
   13.343000     36.009115
   13.357000     35.867372
   13.372000     35.451735
   13.387000     35.070201
   13.402000     34.902880
   13.417000     34.832541
   13.431000     34.855988
   13.446000     34.656695
   13.461000     34.761137
   13.476000     34.815489
   13.491000     34.732362
   13.506000     34.751546
   13.520000     34.773926
   13.535000     34.733428
   13.550000     34.733428
   13.565000     34.824015
   13.580000     34.920998
   13.595000     34.874105
   13.609000     34.944444
   13.624000     34.826147
   13.639000     34.860251
   13.654000     35.051018
   13.669000     35.078727
   13.683000     35.097910
   13.698000     35.259903
   13.713000     35.145869
   13.728000     35.303597
   13.743000     35.554045
   13.758000     35.528467
   13.772000     35.590281
   13.787000     35.839663
   13.802000     35.819414
   13.817000     35.681934
   13.832000     35.525270
   13.847000     35.640370
   13.861000     35.962223
   13.876000     35.760798
   13.891000     35.873767
   13.906000     35.786376
   13.921000     35.703248
   13.936000     35.875898
   13.950000     35.839663
   13.965000     35.592412
   13.980000     35.615858
   13.995000     35.726694
   14.010000     35.814085
   14.025000     35.853518
   14.039000     35.802362
   14.054000     35.684066
   14.069000     35.555112
   14.084000     35.607332
   14.099000     35.781047
   14.114000     35.589214
   14.128000     35.602004
   14.143000     35.625450
   14.158000     35.494364
   14.173000     35.455998
   14.188000     35.503956
   14.203000     35.496496
   14.217000     35.458129
   14.232000     35.522073
   14.247000     35.603069
   14.262000     35.631844
   14.277000     35.645699
   14.292000     35.609464
   14.306000     35.511416
   14.321000     35.749075
   14.336000     35.619055
   14.351000     35.496496
   14.366000     35.655291
   14.381000     35.552980
   14.395000     35.414433
   14.410000     35.558309
   14.425000     35.829005
   14.440000     35.841795
   14.455000     35.889752
   14.470000     35.713906
   14.484000     35.816217
   14.499000     35.607332
   14.514000     35.348358
   14.529000     35.352621
   14.544000     35.380331
   14.559000     35.292940
   14.573000     35.304663
   14.588000     35.336635
   14.603000     35.290808
   14.618000     35.231128
   14.633000     35.088319
   14.648000     35.009454
   14.662000     35.122422
   14.677000     35.159723
   14.692000     34.987073
   14.707000     34.990270
   14.722000     34.815489
   14.737000     34.950839
   14.752000     34.936984
   14.766000     34.820818
   14.781000     34.722771
   14.796000     34.840002
   14.811000     34.541596
   14.826000     34.616197
   14.841000     34.689733
   14.855000     34.626855
   14.870000     34.510689
   14.885000     34.565042
   14.900000     34.422233
   14.915000     34.441416
   14.930000     34.376406
   14.945000     34.331646
   14.959000     34.388129
   14.974000     34.208019
   14.989000     34.178179
   15.004000     34.231466
   15.019000     34.177114
   15.034000     33.931994
   15.048000     33.950111
   15.063000     33.767871
   15.078000     33.862721
   15.093000     33.829683
   15.108000     33.904284
   15.123000     33.791317
   15.138000     33.755081
   15.152000     33.750819
   15.167000     33.647443
   15.182000     33.477991
   15.197000     33.346905
   15.212000     33.479056
   15.227000     33.207293
   15.242000     33.166795
   15.256000     33.205161
   15.271000     33.208359
   15.286000     33.085799
   15.301000     32.906755
   15.316000     32.932333
   15.331000     32.938727
   15.345000     32.864125
   15.360000     32.724515
   15.375000     32.708528
   15.390000     32.691476
   15.405000     32.669096
   15.420000     32.496447
   15.435000     32.454883
   15.449000     32.366427
   15.464000     32.392005
   15.479000     32.200172
   15.494000     31.993418
   15.509000     32.232144
   15.524000     32.206566
   15.539000     32.003011
   15.553000     31.835689
   15.568000     31.639594
   15.583000     31.540480
   15.598000     31.432841
   15.613000     31.531954
   15.628000     31.574584
   15.643000     31.624674
   15.657000     31.508508
   15.672000     31.295361
   15.687000     31.146158
   15.702000     31.125909
   15.717000     31.088609
   15.732000     31.023598
   15.747000     30.915958
   15.761000     30.864804
   15.776000     30.899973
   15.791000     30.726258
   15.806000     30.513111
   15.821000     30.470481
   15.836000     30.520570
   15.851000     30.323410
   15.866000     30.211507
   15.880000     30.259465
   15.895000     30.055909
   15.910000     30.098539
   15.925000     29.983439
   15.940000     29.848091
   15.955000     29.707414
   15.970000     29.692493
   15.984000     29.773489
   15.999000     29.673310
   16.014000     29.516646
   16.029000     29.649864
   16.044000     29.660521
   16.059000     29.575262
   16.074000     29.458031
   16.088000     29.433519
   16.103000     29.330143
   16.118000     29.253409
   16.133000     29.106338
   16.148000     28.943280
   16.163000     29.064774
   16.178000     29.253409
   16.193000     29.119126
   16.207000     29.031736
   16.222000     28.991239
   16.237000     28.926228
   16.252000     28.856956
   16.267000     28.746119
   16.282000     28.813261
   16.297000     28.669385
   16.312000     28.489276
   16.326000     28.318758
   16.341000     28.258012
   16.356000     28.190870
   16.371000     28.233499
   16.386000     28.193001
   16.401000     28.315561
   16.416000     28.239893
   16.430000     28.099216
   16.445000     27.969197
   16.460000     27.919107
   16.475000     27.971328
   16.490000     28.110939
   16.505000     27.941487
   16.520000     27.737932
   16.535000     27.475761
   16.549000     27.421408
   16.564000     27.474694
   16.579000     27.600451
   16.594000     27.482155
   16.609000     27.466169
   16.624000     27.309506
   16.639000     27.178420
   16.654000     27.193340
   16.668000     26.981259
   16.683000     26.776637
   16.698000     26.955681
   16.713000     26.900263
   16.728000     26.679655
   16.743000     26.790492
   16.758000     26.721218
   16.773000     26.686049
   16.788000     26.608251
   16.802000     26.407892
   16.817000     26.428141
   16.832000     26.505940
   16.847000     26.369526
   16.862000     26.142523
   16.877000     26.083908
   16.892000     26.179824
   16.907000     26.175562
   16.921000     26.091369
   16.936000     26.027424
   16.951000     25.979466
   16.966000     25.982664
   16.981000     25.772713
   16.996000     25.808948
   17.011000     25.812145
   17.026000     25.702375
   17.041000     25.621378
   17.055000     25.505213
   17.070000     25.493490
   17.085000     25.575551
   17.100000     25.545711
   17.115000     25.489227
   17.130000     25.398640
   17.145000     25.440203
   17.160000     25.325104
   17.175000     25.163112
   17.189000     25.165243
   17.204000     25.251567
   17.219000     25.170572
   17.234000     25.141797
   17.249000     25.083182
   17.264000     25.058669
   17.279000     24.995791
   17.294000     24.958490
   17.309000     24.856179
   17.323000     24.783709
   17.338000     24.826339
   17.353000     24.888152
   17.368000     24.821010
   17.383000     24.814616
   17.398000     24.722962
   17.413000     24.614257
   17.428000     24.612125
   17.443000     24.628112
   17.457000     24.623848
   17.472000     24.660084
   17.487000     24.471448
   17.502000     24.676070
   17.517000     24.619586
   17.532000     24.519407
   17.547000     24.500223
   17.562000     24.518340
   17.577000     24.613192
   17.591000     24.613192
   17.606000     24.498091
   17.621000     24.398979
   17.636000     24.535392
   17.651000     24.519407
   17.666000     24.568431
   17.681000     24.486368
   17.696000     24.341429
   17.711000     24.249775
   17.726000     24.311588
   17.740000     24.397912
   17.755000     24.365940
   17.770000     24.292405
   17.785000     24.236986
   17.800000     24.295602
   17.815000     24.248709
   17.830000     24.241250
   17.845000     24.290273
   17.860000     24.264696
   17.875000     24.167713
   17.889000     24.214605
   17.904000     24.159187
   17.919000     24.186897
   17.934000     24.201817
   17.949000     24.337165
   17.964000     24.336100
   17.979000     24.249775
   17.994000     24.284944
   18.009000     24.271090
   18.024000     24.292405
   18.038000     24.349955
   18.053000     24.259367
   18.068000     24.290273
   18.083000     24.427753
   18.098000     24.387256
   18.113000     24.312654
   18.128000     24.294536
   18.143000     24.208211
   18.158000     24.228460
   18.173000     24.406438
   18.188000     24.485303
   18.202000     24.457594
   18.217000     24.401110
   18.232000     24.518340
   18.247000     24.647296
   18.262000     24.656887
   18.277000     24.491697
   18.292000     24.546050
   18.307000     24.573759
   18.322000     24.687793
   18.337000     24.730423
   18.352000     24.683530
   18.366000     24.585482
   18.381000     24.648361
   18.396000     24.630244
   18.411000     24.582285
   18.426000     24.652623
   18.441000     24.600402
   18.456000     24.502355
   18.471000     24.608928
   18.486000     24.665413
   18.501000     24.574825
   18.516000     24.550313
   18.530000     24.759198
   18.545000     24.846588
   18.560000     24.606797
   18.575000     24.747474
   18.590000     24.777315
   18.605000     24.775183
   18.620000     24.838062
   18.635000     24.809287
   18.650000     24.841259
   18.665000     24.806090
   18.680000     24.777315
   18.695000     24.860442
   18.710000     24.880691
   18.724000     24.878560
   18.739000     24.809287
   18.754000     24.938241
   18.769000     24.796499
   18.784000     24.867903
   18.799000     24.917992
   18.814000     24.887086
   18.829000     24.961687
   18.844000     25.039486
   18.859000     24.946767
   18.874000     24.861508
   18.889000     24.956358
   18.903000     25.078918
   18.918000     25.006448
   18.933000     25.084247
   18.948000     25.184426
   18.963000     25.068261
   18.978000     25.107693
   18.993000     25.200413
   19.008000     25.138600
   19.023000     25.126877
   19.038000     25.174835
   19.053000     25.074656
   19.068000     25.134336
   19.083000     25.156717
   19.098000     25.214267
   19.112000     25.252634
   19.127000     25.271816
   19.142000     25.222793
   19.157000     25.331498
   19.172000     25.340024
   19.187000     25.213201
   19.202000     25.359207
   19.217000     25.327235
   19.232000     25.376259
   19.247000     25.315512
   19.262000     25.303789
   19.277000     25.480701
   19.292000     25.262225
   19.307000     25.212136
   19.321000     25.373062
   19.336000     25.266488
   19.351000     25.352813
   19.366000     25.362404
   19.381000     25.435940
   19.396000     25.481767
   19.411000     25.381588
   19.426000     25.313381
   19.441000     25.249437
   19.456000     25.322972
   19.471000     25.389047
   19.486000     25.332564
   19.501000     25.328301
   19.516000     25.400770
   19.531000     25.247305
   19.545000     25.282474
   19.560000     25.257963
   19.575000     25.366668
   19.590000     25.243041
   19.605000     25.403969
   19.620000     25.427415
   19.635000     25.275014
   19.650000     25.299526
   19.665000     25.338958
   19.680000     25.375194
   19.695000     25.353878
   19.710000     25.264357
   19.725000     25.280342
   19.740000     25.181229
   19.755000     25.212136
   19.770000     25.174835
   19.785000     25.160980
   19.799000     25.220662
   19.814000     25.239844
   19.829000     25.066130
   19.844000     25.104496
   19.859000     25.062933
   19.874000     25.108759
   19.889000     25.090641
   19.904000     25.046946
   19.919000     24.932912
   19.934000     24.984068
   19.949000     24.988331
   19.964000     24.915860
   19.979000     24.782644
   19.994000     24.942505
   20.009000     24.905204
   20.024000     24.693121
   20.039000     24.688859
   20.054000     24.745343
   20.068000     24.646229
   20.083000     24.671807
   20.098000     24.748540
   20.113000     24.697385
   20.128000     24.791170
   20.143000     24.682465
   20.158000     24.544984
   20.173000     24.468251
   20.188000     24.638770
   20.203000     24.609994
   20.218000     24.614257
   20.233000     24.608928
   20.248000     24.595074
   20.263000     24.558839
   20.278000     24.476777
   20.293000     24.335035
   20.308000     24.288142
   20.323000     24.280682
   20.338000     24.271090
   20.353000     24.242315
   20.368000     24.045153
   20.382000     23.984407
   20.397000     23.957763
   20.412000     23.990801
   20.427000     23.951369
   20.442000     23.835204
   20.457000     23.818152
   20.472000     23.813889
   20.487000     23.790442
   20.502000     23.723301
   20.517000     23.599676
   20.532000     23.658291
   20.547000     23.760602
   20.562000     23.483510
   20.577000     23.487774
   20.592000     23.571966
   20.607000     23.505891
   20.622000     23.414237
   20.637000     23.357753
   20.652000     23.238391
   20.667000     23.241588
   20.682000     23.285283
   20.697000     23.286350
   20.712000     23.161658
   20.727000     23.049756
   20.742000     23.061479
   20.757000     22.957037
   20.771000     22.808899
   20.786000     22.876040
   20.801000     22.885632
   20.816000     22.916538
   20.831000     22.747086
   20.846000     22.763072
   20.861000     22.708720
   20.876000     22.702326
   20.891000     22.562714
   20.906000     22.492375
   20.921000     22.344238
   20.936000     22.305871
   20.951000     22.305871
   20.966000     22.358093
   20.981000     22.201429
   20.996000     22.116170
   21.011000     22.148142
   21.026000     22.112973
   21.041000     22.036240
   21.056000     22.001071
   21.071000     22.011728
   21.086000     21.882774
   21.101000     21.842275
   21.116000     21.827355
   21.131000     21.631260
   21.146000     21.678152
   21.161000     21.738899
   21.176000     21.510832
   21.191000     21.435164
   21.206000     21.419178
   21.221000     21.474596
   21.236000     21.381878
   21.251000     21.219885
   21.266000     21.420244
   21.281000     21.282764
   21.296000     21.120772
   21.310000     21.132495
   21.325000     21.083472
   21.340000     21.002475
   21.355000     21.139955
   21.370000     21.098392
   21.385000     20.996081
   21.400000     20.927873
   21.415000     20.990752
   21.430000     20.795722
   21.445000     20.836220
   21.460000     20.820234
   21.475000     20.834089
   21.490000     20.733910
   21.505000     20.623073
   21.520000     20.494119
   21.535000     20.419517
   21.550000     20.348113
   21.565000     20.288431
   21.580000     20.325732
   21.595000     20.367296
   21.610000     20.259656
   21.625000     20.215962
   21.640000     20.105125
   21.655000     20.091270
   21.670000     19.984696
   21.685000     20.020932
   21.700000     19.917555
   21.715000     19.960185
   21.730000     19.921818
   21.745000     19.838690
   21.760000     19.751300
   21.775000     19.814179
   21.790000     19.739577
   21.805000     19.620215
   21.820000     19.720394
   21.835000     19.657515
   21.850000     19.533890
   21.865000     19.495523
   21.880000     19.504049
   21.895000     19.461420
   21.910000     19.459289
   21.925000     19.396410
   21.940000     19.287705
   21.955000     19.245075
   21.970000     19.270653
   21.985000     19.182197
   22.000000     19.088412
