# Supplementary material for: Changing the game of time resolved X-ray diffraction on the mechanochemistry playground by downsizing
Source: Nat Commun. 2021 Oct 21;12:6134. doi: 10.1038/s41467-021-26264-1 (PMC8531352; doi:10.1038/s41467-021-26264-1)
Supplement: Supplementary file 3 — Source Data. [file 41467_2021_26264_MOESM3_ESM.zip › PXRD_raw_data/reactionIIIa_cocrystal_FormI_normalized/000032.xy]

    3.140900     20.474908
    3.155600     20.578715
    3.170400     20.537192
    3.185100     20.611933
    3.199800     20.867299
    3.214500     21.128893
    3.229300     20.881831
    3.244000     21.110207
    3.258700     21.155883
    3.273500     21.520245
    3.288200     21.687375
    3.302900     21.798448
    3.317600     21.955196
    3.332400     22.068346
    3.347100     22.183573
    3.361800     22.600877
    3.376500     22.957973
    3.391300     23.237214
    3.406000     24.079089
    3.420700     24.396739
    3.435400     24.027186
    3.450200     23.811267
    3.464900     23.456248
    3.479600     23.520607
    3.494400     23.753136
    3.509100     23.933760
    3.523800     24.161097
    3.538500     24.063519
    3.553300     24.217153
    3.568000     24.273208
    3.582700     24.819234
    3.597400     24.913698
    3.612200     24.923041
    3.626900     25.071485
    3.641600     25.554188
    3.656400     25.560417
    3.671100     25.721317
    3.685800     25.972531
    3.700500     26.166650
    3.715300     26.484299
    3.730000     26.539317
    3.744700     26.904718
    3.759500     27.160083
    3.774200     27.517180
    3.788900     27.681195
    3.803600     27.828601
    3.818400     27.813030
    3.833100     27.943827
    3.847800     28.019607
    3.862600     28.149365
    3.877300     28.427568
    3.892000     28.860443
    3.906700     28.708885
    3.921500     28.754561
    3.936200     29.082591
    3.950900     29.403355
    3.965700     29.670139
    3.980400     29.913048
    3.995100     30.189175
    4.009800     30.214088
    4.024600     30.386408
    4.039300     30.657344
    4.054000     31.041431
    4.068800     31.203370
    4.083500     31.510639
    4.098200     31.767042
    4.113000     31.975694
    4.127700     32.239364
    4.142400     32.565318
    4.157100     32.707534
    4.171900     32.972241
    4.186600     33.602351
    4.201300     33.644911
    4.216100     33.795432
    4.230800     34.101663
    4.245500     34.480559
    4.260300     35.044231
    4.275000     35.124162
    4.289700     35.209284
    4.304500     35.516553
    4.319200     35.649427
    4.333900     35.777109
    4.348600     36.094759
    4.363400     36.294069
    4.378100     36.674003
    4.392800     36.860855
    4.407600     37.154629
    4.422300     37.475393
    4.437000     38.018303
    4.451800     37.918650
    4.466500     37.975743
    4.481200     38.398238
    4.496000     38.381629
    4.510700     38.576786
    4.525400     38.822809
    4.540200     39.168486
    4.554900     39.327311
    4.569600     39.608629
    4.584400     40.011399
    4.599100     40.453617
    4.613800     40.638394
    4.628600     40.924902
    4.643300     41.201029
    4.658000     41.477155
    4.672700     42.057437
    4.687500     41.840481
    4.702200     42.202768
    4.716900     42.642909
    4.731700     42.765402
    4.746400     43.456756
    4.761100     43.739112
    4.775900     43.937384
    4.790600     44.368182
    4.805300     44.706594
    4.820100     45.258848
    4.834800     45.802796
    4.849500     45.958507
    4.864300     46.338441
    4.879000     46.937408
    4.893700     47.402463
    4.908500     47.513537
    4.923200     47.865443
    4.938000     48.000392
    4.952700     48.360603
    4.967400     48.946075
    4.982200     49.302133
    4.996900     49.725666
    5.011600     50.342280
    5.026400     50.482420
    5.041100     50.824983
    5.055800     51.073082
    5.070600     51.592117
    5.085300     52.331224
    5.100000     52.775518
    5.114800     52.991437
    5.129500     53.615317
    5.144200     54.006670
    5.159000     54.524667
    5.173700     55.037474
    5.188400     55.777618
    5.203200     56.039212
    5.217900     56.616379
    5.232700     57.048218
    5.247400     57.617080
    5.262100     58.065527
    5.276900     58.308435
    5.291600     58.867955
    5.306300     59.299792
    5.321100     59.693222
    5.335800     60.199800
    5.350500     61.014686
    5.365300     61.658289
    5.380000     61.875246
    5.394800     62.427500
    5.409500     63.306746
    5.424200     63.862114
    5.439000     64.257619
    5.453700     64.743436
    5.468400     65.291538
    5.483200     65.927874
    5.497900     66.719923
    5.512600     67.347956
    5.527400     67.595016
    5.542100     67.939655
    5.556900     68.750389
    5.571600     69.273577
    5.586300     69.696072
    5.601100     70.323066
    5.615800     71.299891
    5.630600     72.040035
    5.645300     72.607860
    5.660000     72.861149
    5.674800     73.338662
    5.689500     73.725862
    5.704200     74.474311
    5.719000     75.197847
    5.733700     75.545601
    5.748500     75.795775
    5.763200     76.682288
    5.777900     77.396480
    5.792700     78.173996
    5.807400     78.402371
    5.822200     78.571577
    5.836900     79.280578
    5.851600     80.006191
    5.866400     80.182662
    5.881100     80.625918
    5.895900     81.229037
    5.910600     81.815547
    5.925300     81.803091
    5.940100     82.604481
    5.954800     83.192029
    5.969600     83.665390
    5.984300     85.006577
    5.999000     86.391364
    6.013800     87.963003
    6.028500     89.152632
    6.043300     89.221144
    6.058000     88.117675
    6.072700     87.284105
    6.087500     86.886524
    6.102200     86.723546
    6.117000     87.128394
    6.131700     87.644315
    6.146500     87.964041
    6.161200     87.767845
    6.175900     88.182036
    6.190700     88.712490
    6.205400     88.479962
    6.220200     88.408335
    6.234900     88.804878
    6.249600     88.882733
    6.264400     88.853668
    6.279100     89.045711
    6.293900     89.047787
    6.308600     89.188964
    6.323400     89.484815
    6.338100     89.749523
    6.352800     89.832569
    6.367600     90.093124
    6.382300     90.018383
    6.397100     90.237416
    6.411800     89.971670
    6.426600     90.213540
    6.441300     90.274787
    6.456000     90.112847
    6.470800     90.000735
    6.485500     89.853330
    6.500300     89.495195
    6.515000     89.783779
    6.529800     89.869938
    6.544500     89.370627
    6.559300     89.377893
    6.574000     89.672705
    6.588700     89.390350
    6.603500     89.232564
    6.618200     89.147442
    6.633000     88.873391
    6.647700     88.550551
    6.662500     88.521485
    6.677200     88.556779
    6.692000     88.490343
    6.706700     88.381345
    6.721500     88.027363
    6.736200     87.824940
    6.750900     87.616287
    6.765700     87.372340
    6.780400     87.320437
    6.795200     87.383760
    6.809900     87.274762
    6.824700     86.843962
    6.839400     86.778564
    6.854200     86.550188
    6.868900     86.080981
    6.883700     85.545336
    6.898400     85.527689
    6.913200     85.138413
    6.927900     84.770935
    6.942700     84.558130
    6.957400     84.211415
    6.972200     84.108646
    6.986900     84.259166
    7.001600     84.016257
    7.016400     83.344626
    7.031100     82.847390
    7.045900     82.684413
    7.060600     82.577491
    7.075400     82.638738
    7.090100     82.231814
    7.104900     82.033543
    7.119600     81.925583
    7.134400     81.517621
    7.149100     81.079556
    7.163900     80.779553
    7.178600     80.173320
    7.193400     79.816224
    7.208100     79.717607
    7.222900     79.763281
    7.237600     79.036633
    7.252400     78.679536
    7.267100     79.080231
    7.281900     78.863274
    7.296600     78.187490
    7.311400     78.173996
    7.326100     78.123130
    7.340900     77.795100
    7.355600     77.521049
    7.370400     77.152533
    7.385100     77.040422
    7.399900     76.796475
    7.414600     76.416542
    7.429400     76.225537
    7.444100     75.668093
    7.458900     75.213417
    7.473600     75.298540
    7.488400     74.751476
    7.503200     74.174309
    7.517900     74.021713
    7.532700     73.892991
    7.547400     73.389527
    7.562200     73.036583
    7.576900     72.723086
    7.591700     72.195746
    7.606400     71.895743
    7.621200     71.241759
    7.635900     71.051792
    7.650700     70.897120
    7.665400     70.384312
    7.680200     70.035521
    7.694900     69.662853
    7.709700     69.242434
    7.724400     69.124095
    7.739200     68.691219
    7.754000     68.587412
    7.768700     68.523051
    7.783500     68.310247
    7.798200     67.956265
    7.813000     67.356260
    7.827700     67.237920
    7.842500     66.862138
    7.857200     66.390854
    7.872000     66.410577
    7.886700     66.127184
    7.901500     65.674586
    7.916300     65.516799
    7.931000     65.052781
    7.945800     64.541012
    7.960500     64.334436
    7.975300     63.837200
    7.990000     63.683565
    8.004800     63.302594
    8.019600     63.030619
    8.034300     62.742035
    8.049100     62.457604
    8.063800     62.115041
    8.078600     61.806733
    8.093300     61.681127
    8.108100     61.479741
    8.122900     61.099807
    8.137600     60.566239
    8.152400     60.102221
    8.167100     59.915369
    8.181900     59.585262
    8.196600     59.451351
    8.211400     59.301869
    8.226200     58.854460
    8.240900     58.712245
    8.255700     58.445461
    8.270400     58.315701
    8.285200     58.188019
    8.300000     57.722963
    8.314700     57.469674
    8.329500     57.374171
    8.344200     57.034723
    8.359000     56.766900
    8.373800     56.710844
    8.388500     56.481430
    8.403300     55.963433
    8.418000     55.837827
    8.432800     55.713259
    8.447600     55.298030
    8.462300     55.244051
    8.477100     55.149586
    8.491800     54.960656
    8.506600     54.919134
    8.521400     54.398022
    8.536100     54.336777
    8.550900     53.981757
    8.565600     53.668259
    8.580400     53.617393
    8.595200     53.467911
    8.609900     53.129501
    8.624700     52.728804
    8.639500     52.147485
    8.654200     51.923262
    8.669000     51.634678
    8.683700     51.732256
    8.698500     51.465473
    8.713300     51.213221
    8.728000     50.854049
    8.742800     50.663043
    8.757600     50.305948
    8.772300     49.778608
    8.787100     49.673763
    8.801800     49.354037
    8.816600     48.962684
    8.831400     48.709395
    8.846100     48.579635
    8.860900     48.452992
    8.875700     48.312852
    8.890400     48.112504
    8.905200     47.896585
    8.920000     47.825997
    8.934700     47.306961
    8.949500     47.182392
    8.964300     46.984121
    8.979000     46.672700
    8.993800     46.541903
    9.008600     46.499342
    9.023300     46.110065
    9.038100     45.907642
    9.052900     45.902451
    9.067600     45.721827
    9.082400     45.421825
    9.097200     45.479957
    9.111900     45.248467
    9.126700     45.118708
    9.141500     44.860228
    9.156200     44.522855
    9.171000     44.533236
    9.185800     44.529084
    9.200500     44.155379
    9.215300     43.871985
    9.230100     43.657104
    9.244800     43.498279
    9.259600     43.018691
    9.274400     43.211772
    9.289100     43.251219
    9.303900     42.671975
    9.318700     42.365744
    9.333400     42.171625
    9.348200     42.015914
    9.363000     42.007610
    9.377800     41.465737
    9.392500     41.603800
    9.407300     41.395148
    9.422100     40.970577
    9.436800     40.813829
    9.451600     40.700679
    9.466400     40.452580
    9.481200     40.286488
    9.495900     40.144273
    9.510700     40.112092
    9.525500     39.866070
    9.540200     39.571258
    9.555000     39.306550
    9.569800     39.178867
    9.584600     39.162258
    9.599300     38.926616
    9.614100     38.732496
    9.628900     38.686821
    9.643600     38.598586
    9.658400     38.324535
    9.673200     37.980934
    9.688000     37.799271
    9.702700     37.673665
    9.717500     37.476431
    9.732300     37.367434
    9.747100     37.282312
    9.761800     37.211723
    9.776600     37.025908
    9.791400     36.719677
    9.806200     36.572271
    9.820900     36.481959
    9.835700     36.407218
    9.850500     36.006523
    9.865300     35.912058
    9.880000     35.682644
    9.894800     35.567419
    9.909600     35.508249
    9.924400     35.321396
    9.939100     35.050460
    9.953900     35.018280
    9.968700     34.920700
    9.983500     34.770181
    9.998200     34.680906
   10.013000     34.621737
   10.028000     34.451492
   10.043000     34.164985
   10.057000     34.028998
   10.072000     33.867059
   10.087000     33.669826
   10.102000     33.522419
   10.116000     33.385394
   10.131000     33.559790
   10.146000     33.521382
   10.161000     33.194389
   10.176000     33.169476
   10.190000     32.997156
   10.205000     32.634869
   10.220000     32.731410
   10.235000     32.662897
   10.249000     32.479158
   10.264000     32.312029
   10.279000     32.405455
   10.294000     32.315143
   10.309000     32.352514
   10.323000     32.126214
   10.338000     32.023445
   10.353000     31.861506
   10.368000     31.630016
   10.382000     31.499219
   10.397000     31.585379
   10.412000     31.304062
   10.427000     31.261501
   10.442000     31.253197
   10.456000     31.104753
   10.471000     31.003022
   10.486000     30.918938
   10.501000     31.091258
   10.516000     31.027936
   10.530000     31.010288
   10.545000     31.175341
   10.560000     31.205445
   10.575000     31.062192
   10.589000     31.047658
   10.604000     30.912709
   10.619000     30.710286
   10.634000     30.712362
   10.649000     30.669801
   10.663000     30.553537
   10.678000     30.378103
   10.693000     30.338656
   10.708000     30.249382
   10.722000     30.111319
   10.737000     30.130004
   10.752000     30.024121
   10.767000     29.686748
   10.782000     29.662872
   10.796000     29.474982
   10.811000     29.331728
   10.826000     29.265291
   10.841000     29.063905
   10.856000     28.910271
   10.870000     28.873938
   10.885000     28.792969
   10.900000     28.903005
   10.915000     28.611306
   10.930000     28.525147
   10.944000     28.573936
   10.959000     28.565632
   10.974000     28.341408
   10.989000     28.227221
   11.003000     28.309228
   11.018000     28.160783
   11.033000     28.002997
   11.048000     28.143136
   11.063000     27.970816
   11.077000     28.137946
   11.092000     28.048672
   11.107000     27.878429
   11.122000     27.880504
   11.137000     27.942789
   11.151000     27.922027
   11.166000     27.900228
   11.181000     27.908532
   11.196000     27.721680
   11.211000     27.798497
   11.225000     27.722717
   11.240000     27.761127
   11.255000     27.664586
   11.270000     27.598149
   11.284000     27.753861
   11.299000     27.681195
   11.314000     27.592959
   11.329000     27.577388
   11.344000     27.671853
   11.358000     27.584654
   11.373000     27.740366
   11.388000     27.708185
   11.403000     27.708185
   11.418000     27.579464
   11.432000     27.560779
   11.447000     27.669776
   11.462000     27.651091
   11.477000     27.537941
   11.492000     27.425829
   11.506000     27.431020
   11.521000     27.530675
   11.536000     27.497456
   11.551000     27.404030
   11.566000     27.362507
   11.580000     27.279462
   11.595000     27.280500
   11.610000     27.330327
   11.625000     27.246243
   11.640000     27.304375
   11.654000     27.219254
   11.669000     27.113371
   11.684000     27.143475
   11.699000     27.149703
   11.714000     26.958698
   11.728000     27.063543
   11.743000     27.303337
   11.758000     27.194340
   11.773000     27.115446
   11.788000     27.308527
   11.802000     27.391573
   11.817000     27.443477
   11.832000     27.449705
   11.847000     27.489152
   11.862000     27.341746
   11.876000     27.429982
   11.891000     27.624101
   11.906000     27.540018
   11.921000     27.650053
   11.936000     27.584654
   11.950000     27.749707
   11.965000     27.742441
   11.980000     27.642786
   11.995000     27.777735
   12.010000     27.926179
   12.024000     28.126528
   12.039000     28.228258
   12.054000     28.366322
   12.069000     28.537604
   12.084000     28.655944
   12.098000     28.623764
   12.113000     28.686048
   12.128000     28.718228
   12.143000     28.648677
   12.158000     28.711999
   12.172000     28.947642
   12.187000     28.949717
   12.202000     28.864596
   12.217000     28.673591
   12.232000     28.803350
   12.246000     28.747294
   12.261000     28.724456
   12.276000     28.809578
   12.291000     28.801273
   12.306000     28.754561
   12.320000     28.788817
   12.335000     28.724456
   12.350000     28.999545
   12.365000     29.167712
   12.380000     29.100238
   12.394000     29.224806
   12.409000     29.144875
   12.424000     29.249720
   12.439000     29.440726
   12.454000     29.705433
   12.468000     29.716852
   12.483000     29.601626
   12.498000     29.784326
   12.513000     29.869448
   12.528000     30.126890
   12.543000     30.209936
   12.557000     30.246268
   12.572000     30.368761
   12.587000     30.432083
   12.602000     30.356303
   12.617000     30.155956
   12.631000     30.339694
   12.646000     30.436235
   12.661000     30.437274
   12.676000     30.387446
   12.691000     30.280524
   12.705000     30.340733
   12.720000     30.531738
   12.735000     30.546270
   12.750000     30.639697
   12.765000     30.548347
   12.779000     30.648002
   12.794000     30.795407
   12.809000     30.902328
   12.824000     30.958385
   12.839000     31.136932
   12.854000     31.198179
   12.868000     31.324824
   12.883000     31.453544
   12.898000     31.454582
   12.913000     31.532438
   12.928000     31.683996
   12.942000     31.758737
   12.957000     31.812717
   12.972000     32.039016
   12.987000     31.943514
   13.002000     32.005798
   13.017000     32.212374
   13.031000     32.132443
   13.046000     32.285039
   13.061000     32.143861
   13.076000     32.211336
   13.091000     32.452169
   13.105000     32.532100
   13.120000     32.565318
   13.135000     32.674315
   13.150000     32.723105
   13.165000     32.727257
   13.179000     32.810303
   13.194000     32.731410
   13.209000     32.861168
   13.224000     32.893349
   13.239000     32.902691
   13.254000     33.128991
   13.268000     33.043869
   13.283000     33.201656
   13.298000     33.168437
   13.313000     33.289892
   13.328000     33.407194
   13.343000     33.386433
   13.357000     33.402003
   13.372000     33.526571
   13.387000     33.574323
   13.402000     33.732110
   13.417000     33.888858
   13.431000     34.009274
   13.446000     34.114120
   13.461000     34.201318
   13.476000     34.214813
   13.491000     34.344571
   13.506000     34.240764
   13.520000     34.403741
   13.535000     34.591632
   13.550000     34.418275
   13.565000     34.481597
   13.580000     34.532462
   13.595000     34.562567
   13.609000     34.417236
   13.624000     34.510662
   13.639000     34.589556
   13.654000     34.630041
   13.669000     34.558414
   13.683000     34.554262
   13.698000     34.630041
   13.713000     34.745266
   13.728000     34.876063
   13.743000     34.924853
   13.758000     34.859455
   13.772000     34.940424
   13.787000     35.213436
   13.802000     35.063955
   13.817000     35.098211
   13.832000     35.243541
   13.847000     35.322434
   13.861000     35.558076
   13.876000     35.506172
   13.891000     35.498906
   13.906000     35.480221
   13.921000     35.378490
   13.936000     35.370186
   13.950000     35.373300
   13.965000     35.428318
   13.980000     35.605827
   13.995000     35.484373
   14.010000     35.280911
   14.025000     35.253921
   14.039000     35.171914
   14.054000     35.214475
   14.069000     35.240426
   14.084000     35.238350
   14.099000     35.399251
   14.114000     35.383681
   14.128000     35.257036
   14.143000     35.260150
   14.158000     35.323472
   14.173000     35.426241
   14.188000     35.462573
   14.203000     35.481259
   14.217000     35.335929
   14.232000     35.492677
   14.247000     35.517591
   14.262000     35.484373
   14.277000     35.420013
   14.292000     35.263264
   14.306000     35.295444
   14.321000     35.349424
   14.336000     35.391985
   14.351000     35.262226
   14.366000     35.247693
   14.381000     35.160495
   14.395000     35.214475
   14.410000     35.259111
   14.425000     35.285064
   14.440000     35.147000
   14.455000     35.114820
   14.470000     35.173990
   14.484000     35.142848
   14.499000     35.046307
   14.514000     35.135582
   14.529000     35.246655
   14.544000     35.219665
   14.559000     35.162571
   14.573000     34.944576
   14.588000     34.981947
   14.603000     34.941462
   14.618000     34.865683
   14.633000     34.917586
   14.648000     34.779523
   14.662000     34.776409
   14.677000     34.761876
   14.692000     34.849074
   14.707000     34.827274
   14.722000     34.821045
   14.737000     34.520005
   14.752000     34.437997
   14.766000     34.496129
   14.781000     34.552186
   14.796000     34.670526
   14.811000     34.730733
   14.826000     34.528310
   14.841000     34.352876
   14.855000     34.394399
   14.870000     34.472254
   14.885000     34.373638
   14.900000     34.182632
   14.915000     34.095434
   14.930000     34.161871
   14.945000     34.011351
   14.959000     33.908582
   14.974000     34.005122
   14.989000     33.897163
   15.004000     33.916886
   15.019000     33.910658
   15.034000     33.832803
   15.048000     33.880554
   15.063000     33.799584
   15.078000     33.679168
   15.093000     33.657368
   15.108000     33.678130
   15.123000     33.484011
   15.138000     33.448717
   15.152000     33.407194
   15.167000     33.414460
   15.182000     33.282625
   15.197000     33.336605
   15.212000     33.335567
   15.227000     33.141448
   15.242000     32.995079
   15.256000     32.744905
   15.271000     32.732448
   15.286000     32.833140
   15.301000     32.867397
   15.316000     32.693000
   15.331000     32.465664
   15.345000     32.442826
   15.360000     32.491615
   15.375000     32.263240
   15.390000     32.210298
   15.405000     32.494729
   15.420000     32.379504
   15.435000     32.192650
   15.449000     32.020330
   15.464000     31.991265
   15.479000     31.892648
   15.494000     31.769118
   15.509000     31.722405
   15.524000     31.780537
   15.539000     31.691262
   15.553000     31.535552
   15.568000     31.539704
   15.583000     31.615483
   15.598000     31.506485
   15.613000     31.296796
   15.628000     31.239702
   15.643000     31.336242
   15.657000     31.258387
   15.672000     30.981222
   15.687000     31.037277
   15.702000     31.112019
   15.717000     30.840044
   15.732000     30.692639
   15.747000     30.632430
   15.761000     30.431045
   15.776000     30.431045
   15.791000     30.385369
   15.806000     30.441426
   15.821000     30.336580
   15.836000     30.167374
   15.851000     30.119623
   15.866000     30.086405
   15.880000     29.999207
   15.895000     30.006474
   15.910000     29.721004
   15.925000     29.719967
   15.940000     29.764603
   15.955000     29.795746
   15.970000     29.655606
   15.984000     29.481210
   15.999000     29.605778
   16.014000     29.471868
   16.029000     29.256986
   16.044000     29.474982
   16.059000     29.326537
   16.074000     29.219616
   16.088000     29.141761
   16.103000     29.197816
   16.118000     29.180169
   16.133000     28.921690
   16.148000     28.942451
   16.163000     28.983974
   16.178000     28.942451
   16.193000     28.871863
   16.207000     28.753522
   16.222000     28.693314
   16.237000     28.632068
   16.252000     28.596774
   16.267000     28.528261
   16.282000     28.387083
   16.297000     28.409921
   16.312000     28.400578
   16.326000     28.369436
   16.341000     28.449367
   16.356000     28.286390
   16.371000     28.168051
   16.386000     28.129641
   16.401000     28.109919
   16.416000     27.828601
   16.430000     27.945903
   16.445000     27.893999
   16.460000     27.836906
   16.475000     27.625139
   16.490000     27.599188
   16.505000     27.560779
   16.520000     27.617873
   16.535000     27.292957
   16.549000     27.170464
   16.564000     27.149703
   16.579000     26.946241
   16.594000     27.001258
   16.609000     26.953507
   16.624000     26.847625
   16.639000     26.751084
   16.654000     26.573573
   16.668000     26.601601
   16.683000     26.536203
   16.698000     26.389835
   16.713000     26.340008
   16.728000     26.361807
   16.743000     26.474957
   16.758000     26.443815
   16.773000     26.350389
   16.788000     26.183259
   16.802000     26.073223
   16.817000     26.180145
   16.832000     26.151079
   16.847000     26.032739
   16.862000     26.081528
   16.877000     26.054538
   16.892000     25.978759
   16.907000     25.931008
   16.921000     25.829277
   16.936000     25.703670
   16.951000     25.725469
   16.966000     25.703670
   16.981000     25.674605
   16.996000     25.460762
   17.011000     25.481523
   17.026000     25.551074
   17.041000     25.423391
   17.055000     25.323736
   17.070000     25.258338
   17.085000     25.363183
   17.100000     25.258338
   17.115000     25.269756
   17.130000     25.150379
   17.145000     25.103665
   17.160000     25.195016
   17.175000     25.163874
   17.189000     25.101590
   17.204000     25.159721
   17.219000     25.050724
   17.234000     24.798473
   17.249000     24.797434
   17.264000     24.706084
   17.279000     24.804701
   17.294000     24.752797
   17.309000     24.756950
   17.323000     24.726846
   17.338000     24.588782
   17.353000     24.568021
   17.368000     24.410234
   17.383000     24.379092
   17.398000     24.494317
   17.413000     24.465252
   17.428000     24.430995
   17.443000     24.483937
   17.457000     24.353141
   17.472000     24.312656
   17.487000     24.291894
   17.502000     24.341721
   17.517000     24.288780
   17.532000     24.226496
   17.547000     24.249333
   17.562000     24.204697
   17.577000     24.162135
   17.591000     24.171478
   17.606000     24.273208
   17.621000     24.251409
   17.636000     24.144488
   17.651000     24.102965
   17.666000     24.071823
   17.681000     24.038604
   17.696000     24.006425
   17.711000     24.136184
   17.726000     24.062480
   17.740000     24.054176
   17.755000     23.996044
   17.770000     24.124764
   17.785000     24.143450
   17.800000     24.059366
   17.815000     23.992930
   17.830000     24.041719
   17.845000     23.936874
   17.860000     23.953483
   17.875000     24.052099
   17.889000     24.021996
   17.904000     24.042758
   17.919000     23.941026
   17.934000     23.987740
   17.949000     24.139298
   17.964000     24.021996
   17.979000     23.986701
   17.994000     23.832028
   18.009000     23.979435
   18.024000     24.080127
   18.038000     24.047947
   18.053000     24.029263
   18.068000     24.239991
   18.083000     24.095699
   18.098000     24.017843
   18.113000     24.206772
   18.128000     24.180821
   18.143000     24.102965
   18.158000     24.188087
   18.173000     24.107117
   18.188000     24.105042
   18.202000     24.170440
   18.217000     24.204697
   18.232000     24.181859
   18.247000     24.254524
   18.262000     24.254524
   18.277000     24.256600
   18.292000     24.257638
   18.307000     24.187049
   18.322000     24.099851
   18.337000     24.280475
   18.352000     24.171478
   18.366000     24.301237
   18.381000     24.326151
   18.396000     24.295009
   18.411000     24.336531
   18.426000     24.333417
   18.441000     24.347950
   18.456000     24.414386
   18.471000     24.407120
   18.486000     24.283589
   18.501000     24.329265
   18.516000     24.351064
   18.530000     24.398816
   18.545000     24.486013
   18.560000     24.504699
   18.575000     24.517155
   18.590000     24.609544
   18.605000     24.674942
   18.620000     24.473556
   18.635000     24.472518
   18.650000     24.528574
   18.665000     24.630305
   18.680000     24.600201
   18.695000     24.612658
   18.710000     24.542069
   18.724000     24.510927
   18.739000     24.639648
   18.754000     24.600201
   18.769000     24.730998
   18.784000     24.682209
   18.799000     24.557640
   18.814000     24.622001
   18.829000     24.764217
   18.844000     24.868024
   18.859000     24.813006
   18.874000     24.640686
   18.889000     24.767331
   18.903000     24.895014
   18.918000     24.862833
   18.933000     24.825463
   18.948000     24.757988
   18.963000     24.915775
   18.978000     25.022696
   18.993000     25.084980
   19.008000     25.022696
   19.023000     25.016468
   19.038000     24.946917
   19.053000     24.964564
   19.068000     25.164912
   19.083000     25.038267
   19.098000     25.056953
   19.112000     25.077714
   19.127000     25.073561
   19.142000     25.115084
   19.157000     25.192939
   19.172000     25.248995
   19.187000     25.152454
   19.202000     25.145188
   19.217000     25.115084
   19.232000     25.139998
   19.247000     25.214739
   19.262000     25.161797
   19.277000     25.113008
   19.292000     25.269756
   19.307000     25.243805
   19.321000     25.197092
   19.336000     24.980135
   19.351000     25.139998
   19.366000     25.126503
   19.381000     25.146227
   19.396000     25.231348
   19.411000     25.181521
   19.426000     25.059028
   19.441000     25.159721
   19.456000     25.118198
   19.471000     25.133770
   19.486000     25.159721
   19.501000     25.257300
   19.516000     25.132732
   19.531000     24.930308
   19.545000     25.127541
   19.560000     25.147265
   19.575000     25.084980
   19.590000     25.148302
   19.605000     25.092247
   19.620000     25.087056
   19.635000     24.972868
   19.650000     25.010239
   19.665000     25.071485
   19.680000     25.056953
   19.695000     24.978059
   19.710000     25.020620
   19.725000     25.049686
   19.740000     25.028924
   19.755000     24.979097
   19.770000     24.891899
   19.785000     25.014391
   19.799000     24.963526
   19.814000     24.988440
   19.829000     25.025811
   19.844000     25.001935
   19.859000     24.917850
   19.874000     24.875290
   19.889000     24.814043
   19.904000     24.754874
   19.919000     24.754874
   19.934000     24.716465
   19.949000     24.730998
   19.964000     24.725808
   19.979000     24.753836
   19.994000     24.809891
   20.009000     24.736189
   20.024000     24.610582
   20.039000     24.566983
   20.054000     24.571135
   20.068000     24.564907
   20.083000     24.545183
   20.098000     24.524422
   20.113000     24.460062
   20.128000     24.383244
   20.143000     24.383244
   20.158000     24.419577
   20.173000     24.505737
   20.188000     24.364559
   20.203000     24.336531
   20.218000     24.227534
   20.233000     24.157983
   20.248000     24.213001
   20.263000     24.174592
   20.278000     24.050024
   20.293000     24.077014
   20.308000     24.016805
   20.323000     24.079089
   20.338000     24.090508
   20.353000     23.985663
   20.368000     23.874590
   20.382000     23.936874
   20.397000     23.910922
   20.412000     23.820610
   20.427000     23.830990
   20.442000     23.724069
   20.457000     23.608844
   20.472000     23.559016
   20.487000     23.530988
   20.502000     23.439638
   20.517000     23.386696
   20.532000     23.395001
   20.547000     23.397077
   20.562000     23.375278
   20.577000     23.383582
   20.592000     23.308841
   20.607000     23.084618
   20.622000     23.086694
   20.637000     23.075275
   20.652000     23.049324
   20.667000     22.902955
   20.682000     23.032714
   20.697000     22.910222
   20.712000     22.899841
   20.727000     22.770083
   20.742000     22.592572
   20.757000     22.699493
   20.771000     22.682884
   20.786000     22.456585
   20.801000     22.471118
   20.816000     22.512641
   20.831000     22.399491
   20.846000     22.293607
   20.861000     22.311255
   20.876000     22.423367
   20.891000     22.295684
   20.906000     22.165925
   20.921000     22.045509
   20.936000     22.151392
   20.951000     22.159697
   20.966000     22.197067
   20.981000     22.077689
   20.996000     22.006062
   21.011000     21.945854
   21.026000     21.851389
   21.041000     21.740316
   21.056000     21.809867
   21.071000     21.745507
   21.086000     21.645852
   21.101000     21.529588
   21.116000     21.421629
   21.131000     21.341696
   21.146000     21.390487
   21.161000     21.469379
   21.176000     21.385296
   21.191000     21.236852
   21.206000     21.127854
   21.221000     21.251384
   21.236000     21.227509
   21.251000     21.172491
   21.266000     21.018857
   21.281000     20.975258
   21.296000     20.966954
   21.310000     20.929583
   21.325000     20.792557
   21.340000     20.709512
   21.355000     20.636847
   21.370000     20.644113
   21.385000     20.619200
   21.400000     20.580791
   21.415000     20.560030
   21.430000     20.426119
   21.445000     20.315045
   21.460000     20.357606
   21.475000     20.375253
   21.490000     20.344111
   21.505000     20.233037
   21.520000     20.233037
   21.535000     20.190477
   21.550000     20.100165
   21.565000     20.117812
   21.580000     20.059680
   21.595000     20.106392
   21.610000     19.967291
   21.625000     19.961063
   21.640000     20.032690
   21.655000     19.981824
   21.670000     19.873865
   21.685000     19.827151
   21.700000     19.788743
   21.715000     19.687012
   21.730000     19.666251
   21.745000     19.662099
   21.760000     19.555178
   21.775000     19.510541
   21.790000     19.357943
   21.805000     19.322649
   21.820000     19.390124
   21.835000     19.288393
   21.850000     19.371438
   21.865000     19.236489
   21.880000     19.262442
   21.895000     19.172129
   21.910000     19.300850
   21.925000     19.240641
   21.940000     19.158635
   21.955000     19.017457
   21.970000     19.062094
   21.985000     19.073512
   22.000000     18.986315
