# Supplementary material for: Changing the game of time resolved X-ray diffraction on the mechanochemistry playground by downsizing
Source: Nat Commun. 2021 Oct 21;12:6134. doi: 10.1038/s41467-021-26264-1 (PMC8531352; doi:10.1038/s41467-021-26264-1)
Supplement: Supplementary file 3 — Source Data. [file 41467_2021_26264_MOESM3_ESM.zip › PXRD_raw_data/reactionIIIa_cocrystal_FormI_normalized/000123.xy]

    3.140900     20.331043
    3.155600     20.452382
    3.170400     20.750980
    3.185100     20.787909
    3.199800     20.653909
    3.214500     20.862823
    3.229300     21.190963
    3.244000     21.343956
    3.258700     21.399877
    3.273500     21.781830
    3.288200     21.912664
    3.302900     21.971750
    3.317600     22.214427
    3.332400     22.633308
    3.347100     22.774694
    3.361800     23.287480
    3.376500     23.512221
    3.391300     23.936378
    3.406000     24.410125
    3.420700     24.463936
    3.435400     24.208598
    3.450200     23.988078
    3.464900     24.062992
    3.479600     23.891008
    3.494400     24.023952
    3.509100     24.377417
    3.523800     24.405905
    3.538500     24.257133
    3.553300     24.505086
    3.568000     24.727715
    3.582700     24.593715
    3.597400     24.835337
    3.612200     25.393494
    3.626900     25.474738
    3.641600     25.525383
    3.656400     26.129965
    3.671100     26.077210
    3.685800     26.233367
    3.700500     26.332548
    3.715300     26.637476
    3.730000     27.224121
    3.744700     27.251554
    3.759500     27.549097
    3.774200     27.806545
    3.788900     27.816042
    3.803600     27.847695
    3.818400     27.902561
    3.833100     27.919443
    3.847800     28.058719
    3.862600     28.395300
    3.877300     28.491317
    3.892000     28.783584
    3.906700     29.069520
    3.921500     29.147599
    3.936200     29.396606
    3.950900     29.523221
    3.965700     29.426150
    3.980400     29.872464
    3.995100     30.199551
    4.009800     30.406353
    4.024600     30.490763
    4.039300     30.656416
    4.054000     30.807297
    4.068800     31.192415
    4.083500     31.740021
    4.098200     31.996414
    4.113000     31.940492
    4.127700     32.187390
    4.142400     32.501815
    4.157100     32.828901
    4.171900     33.114838
    4.186600     33.815435
    4.201300     33.797498
    4.216100     34.161514
    4.230800     34.480158
    4.245500     34.768206
    4.260300     35.280993
    4.275000     35.304205
    4.289700     35.516284
    4.304500     35.490961
    4.319200     35.343244
    4.333900     36.060724
    4.348600     36.491211
    4.363400     36.913258
    4.378100     37.057809
    4.392800     37.040927
    4.407600     36.822517
    4.422300     37.354297
    4.437000     37.780564
    4.451800     38.050674
    4.466500     38.078107
    4.481200     38.550799
    4.496000     38.472720
    4.510700     38.779759
    4.525400     39.176483
    4.540200     39.494073
    4.554900     39.431821
    4.569600     39.935112
    4.584400     40.316009
    4.599100     40.050120
    4.613800     40.268529
    4.628600     41.067252
    4.643300     41.377456
    4.658000     41.627520
    4.672700     41.758353
    4.687500     42.250038
    4.702200     42.344998
    4.716900     42.553912
    4.731700     43.011833
    4.746400     43.462367
    4.761100     43.713485
    4.775900     43.883358
    4.790600     44.306461
    4.805300     44.467893
    4.820100     45.208586
    4.834800     45.631687
    4.849500     46.031576
    4.864300     46.504269
    4.879000     46.785985
    4.893700     47.216472
    4.908500     47.498188
    4.923200     47.835826
    4.938000     48.393982
    4.952700     48.508991
    4.967400     48.773825
    4.982200     49.205368
    4.996900     49.836327
    5.011600     50.325902
    5.026400     50.770105
    5.041100     51.132011
    5.055800     51.756640
    5.070600     52.028860
    5.085300     52.659819
    5.100000     52.784324
    5.114800     53.297110
    5.129500     53.740259
    5.144200     54.228778
    5.159000     54.787990
    5.173700     55.346147
    5.188400     55.714382
    5.203200     55.969720
    5.217900     56.764224
    5.232700     57.355089
    5.247400     57.866820
    5.262100     57.787687
    5.276900     58.188631
    5.291600     59.100252
    5.306300     60.002377
    5.321100     60.403321
    5.335800     60.704029
    5.350500     61.036391
    5.365300     61.376138
    5.380000     61.780249
    5.394800     62.593744
    5.409500     63.248971
    5.424200     64.006545
    5.439000     64.612181
    5.453700     65.085929
    5.468400     65.405629
    5.483200     66.209628
    5.497900     66.927108
    5.512600     67.076935
    5.527400     67.698398
    5.542100     68.233342
    5.556900     68.873798
    5.571600     69.251530
    5.586300     69.889876
    5.601100     70.637954
    5.615800     71.165511
    5.630600     71.504204
    5.645300     72.385226
    5.660000     73.302123
    5.674800     73.690405
    5.689500     74.136720
    5.704200     74.599916
    5.719000     74.969207
    5.733700     75.460892
    5.748500     76.370402
    5.763200     76.972874
    5.777900     77.389645
    5.792700     77.945691
    5.807400     78.826714
    5.822200     79.249816
    5.836900     79.454509
    5.851600     79.810083
    5.866400     80.157216
    5.881100     80.709042
    5.895900     81.511986
    5.910600     82.291717
    5.925300     82.888913
    5.940100     83.363716
    5.954800     83.818471
    5.969600     85.561524
    5.984300     87.290860
    5.999000     88.676228
    6.013800     90.267344
    6.028500     90.882478
    6.043300     90.207202
    6.058000     89.282921
    6.072700     88.707882
    6.087500     88.083253
    6.102200     87.941867
    6.117000     88.090638
    6.131700     88.139174
    6.146500     88.352307
    6.161200     88.615031
    6.175900     88.747976
    6.190700     88.667788
    6.205400     88.716323
    6.220200     88.906244
    6.234900     89.435913
    6.249600     89.231220
    6.264400     89.274480
    6.279100     89.296637
    6.293900     89.337786
    6.308600     89.904384
    6.323400     90.085864
    6.338100     89.529818
    6.352800     89.794652
    6.367600     89.990904
    6.382300     90.214589
    6.397100     90.833942
    6.411800     91.233831
    6.426600     90.832887
    6.441300     90.673564
    6.456000     90.470981
    6.470800     90.329596
    6.485500     89.662762
    6.500300     89.894888
    6.515000     90.247297
    6.529800     90.131234
    6.544500     90.226195
    6.559300     90.150227
    6.574000     89.833691
    6.588700     89.720793
    6.603500     89.878006
    6.618200     89.616337
    6.633000     89.612117
    6.647700     89.684919
    6.662500     89.492888
    6.677200     88.977992
    6.692000     89.006479
    6.706700     88.491583
    6.721500     88.178213
    6.736200     88.093804
    6.750900     87.950308
    6.765700     87.650655
    6.780400     87.559915
    6.795200     87.778324
    6.809900     87.492387
    6.824700     87.587348
    6.839400     87.333065
    6.854200     86.463649
    6.868900     86.686278
    6.883700     86.156610
    6.898400     85.509823
    6.913200     85.128926
    6.927900     85.209115
    6.942700     84.927399
    6.957400     84.752249
    6.972200     84.300660
    6.986900     83.999951
    7.001600     83.887053
    7.016400     83.511432
    7.031100     83.641211
    7.045900     83.110488
    7.060600     82.818221
    7.075400     82.613528
    7.090100     82.576598
    7.104900     81.885497
    7.119600     81.628049
    7.134400     81.537309
    7.149100     81.546804
    7.163900     80.797672
    7.178600     80.569767
    7.193400     80.266948
    7.208100     80.099185
    7.222900     79.802697
    7.237600     79.340555
    7.252400     78.914289
    7.267100     79.129533
    7.281900     78.860478
    7.296600     78.415219
    7.311400     78.256950
    7.326100     78.308651
    7.340900     77.901376
    7.355600     77.412857
    7.370400     77.245094
    7.385100     77.148024
    7.399900     76.954937
    7.414600     76.628905
    7.429400     76.273331
    7.444100     75.946245
    7.458900     75.696183
    7.473600     75.897710
    7.488400     75.115868
    7.503200     74.527113
    7.517900     74.404720
    7.532700     74.014327
    7.547400     73.729445
    7.562200     73.145966
    7.576900     72.826265
    7.591700     72.439037
    7.606400     72.067636
    7.621200     71.430346
    7.635900     71.145464
    7.650700     70.957654
    7.665400     70.896457
    7.680200     70.705480
    7.694900     69.993276
    7.709700     69.800191
    7.724400     69.545907
    7.739200     69.178727
    7.754000     68.868523
    7.768700     68.680712
    7.783500     68.417988
    7.798200     68.024429
    7.813000     67.424068
    7.827700     67.224651
    7.842500     67.299564
    7.857200     66.897565
    7.872000     66.444919
    7.886700     66.097786
    7.901500     65.477377
    7.916300     65.465771
    7.931000     65.239976
    7.945800     64.913945
    7.960500     64.475017
    7.975300     64.181693
    7.990000     63.975946
    8.004800     63.279569
    8.019600     63.093868
    8.034300     62.957759
    8.049100     62.792105
    8.063800     62.582137
    8.078600     62.127382
    8.093300     61.977555
    8.108100     61.784469
    8.122900     61.374028
    8.137600     61.070155
    8.152400     60.732518
    8.167100     60.680817
    8.181900     60.440250
    8.196600     60.082566
    8.211400     59.517023
    8.226200     59.419953
    8.240900     59.082315
    8.255700     58.896614
    8.270400     58.718300
    8.285200     58.703528
    8.300000     58.361670
    8.314700     57.841498
    8.329500     57.637861
    8.344200     57.193656
    8.359000     57.101861
    8.373800     56.898224
    8.388500     56.722019
    8.403300     56.429752
    8.418000     56.289421
    8.432800     56.230334
    8.447600     55.815673
    8.462300     55.588824
    8.477100     55.299722
    8.491800     55.087643
    8.506600     55.001124
    8.521400     55.170997
    8.536100     55.016950
    8.550900     54.818588
    8.565600     54.705691
    8.580400     54.113770
    8.595200     53.859488
    8.609900     53.260181
    8.624700     52.957363
    8.639500     52.868733
    8.654200     52.367552
    8.669000     52.005648
    8.683700     51.580435
    8.698500     51.009617
    8.713300     50.960026
    8.728000     50.895664
    8.742800     50.600232
    8.757600     50.678310
    8.772300     49.933398
    8.787100     49.794123
    8.801800     49.958721
    8.816600     49.436438
    8.831400     49.097746
    8.846100     48.952139
    8.860900     48.763273
    8.875700     48.687305
    8.890400     48.150251
    8.905200     47.895968
    8.920000     47.695495
    8.934700     47.531952
    8.949500     47.492913
    8.964300     47.214362
    8.979000     46.765937
    8.993800     46.753276
    9.008600     46.754331
    9.023300     46.488442
    9.038100     46.580237
    9.052900     46.274253
    9.067600     45.944001
    9.082400     45.668616
    9.097200     45.424884
    9.111900     45.073530
    9.126700     45.074586
    9.141500     44.770712
    9.156200     44.433075
    9.171000     44.318067
    9.185800     44.334949
    9.200500     44.220996
    9.215300     44.128146
    9.230100     43.660729
    9.244800     43.337863
    9.259600     43.212305
    9.274400     42.923202
    9.289100     42.845124
    9.303900     42.769156
    9.318700     42.375597
    9.333400     42.219439
    9.348200     42.016857
    9.363000     42.037959
    9.377800     41.911346
    9.392500     41.839598
    9.407300     41.432323
    9.422100     41.258229
    9.436800     41.284607
    9.451600     41.005001
    9.466400     40.569237
    9.481200     40.509095
    9.495900     40.469001
    9.510700     40.362435
    9.525500     39.900293
    9.540200     39.945664
    9.555000     39.838042
    9.569800     39.519396
    9.584600     39.199696
    9.599300     39.231350
    9.614100     38.869444
    9.628900     38.576121
    9.643600     38.263807
    9.658400     38.389366
    9.673200     38.358767
    9.688000     38.149855
    9.702700     37.932501
    9.717500     37.898737
    9.732300     37.857587
    9.747100     37.546328
    9.761800     37.389115
    9.776600     37.076801
    9.791400     36.783479
    9.806200     36.605163
    9.820900     36.556628
    9.835700     36.321337
    9.850500     36.287573
    9.865300     36.328723
    9.880000     36.135637
    9.894800     36.080771
    9.909600     35.889795
    9.924400     35.908786
    9.939100     35.801164
    9.953900     35.455087
    9.968700     35.134331
    9.983500     35.065749
    9.998200     34.985560
   10.013000     34.715450
   10.028000     34.418962
   10.043000     34.481214
   10.057000     34.310285
   10.072000     34.191056
   10.087000     34.030679
   10.102000     33.967372
   10.116000     33.815435
   10.131000     33.745797
   10.146000     33.672995
   10.161000     33.637121
   10.176000     33.371232
   10.190000     33.084240
   10.205000     32.921751
   10.220000     32.925972
   10.235000     32.934413
   10.249000     32.745547
   10.264000     32.580948
   10.279000     32.399468
   10.294000     32.387863
   10.309000     32.309783
   10.323000     32.110367
   10.338000     31.930997
   10.353000     31.681989
   10.368000     31.804383
   10.382000     31.694651
   10.397000     31.677769
   10.412000     31.563817
   10.427000     31.443533
   10.442000     31.437202
   10.456000     31.268384
   10.471000     31.310589
   10.486000     31.295816
   10.501000     31.424541
   10.516000     31.330636
   10.530000     31.399218
   10.545000     31.439312
   10.560000     31.626068
   10.575000     31.750572
   10.589000     31.483627
   10.604000     31.674603
   10.619000     31.642950
   10.634000     31.523721
   10.649000     31.507895
   10.663000     31.369674
   10.678000     31.210352
   10.693000     31.046809
   10.708000     30.626873
   10.722000     30.389471
   10.737000     30.433786
   10.752000     30.107755
   10.767000     29.852417
   10.782000     29.887236
   10.796000     29.579142
   10.811000     29.430370
   10.826000     29.352291
   10.841000     29.485237
   10.856000     29.316417
   10.870000     29.196134
   10.885000     29.204575
   10.900000     28.912308
   10.915000     28.782529
   10.930000     28.788860
   10.944000     28.630591
   10.959000     28.500812
   10.974000     28.539852
   10.989000     28.498702
   11.003000     28.294010
   11.018000     28.355206
   11.033000     28.402686
   11.048000     28.384749
   11.063000     28.472324
   11.077000     28.405852
   11.092000     28.538796
   11.107000     28.477600
   11.122000     28.327774
   11.137000     28.313001
   11.151000     28.503978
   11.166000     28.273963
   11.181000     28.290844
   11.196000     28.416403
   11.211000     28.303505
   11.225000     28.295064
   11.240000     28.416403
   11.255000     28.247584
   11.270000     27.971144
   11.284000     27.978530
   11.299000     27.835034
   11.314000     28.099868
   11.329000     28.193773
   11.344000     28.055553
   11.358000     27.925774
   11.373000     27.926829
   11.388000     27.967978
   11.403000     28.089317
   11.418000     28.057663
   11.432000     28.053443
   11.447000     27.906782
   11.462000     27.947931
   11.477000     27.988025
   11.492000     27.874073
   11.506000     27.840309
   11.521000     27.858246
   11.536000     27.810766
   11.551000     27.722136
   11.566000     27.739018
   11.580000     27.568089
   11.595000     27.588137
   11.610000     27.404546
   11.625000     27.520609
   11.640000     27.526939
   11.654000     27.495286
   11.669000     27.609238
   11.684000     27.345459
   11.699000     27.325412
   11.714000     27.401381
   11.728000     27.396106
   11.743000     27.605018
   11.758000     27.537490
   11.773000     27.580750
   11.788000     27.513223
   11.802000     27.614514
   11.817000     27.527995
   11.832000     27.496341
   11.847000     27.536436
   11.862000     27.728467
   11.876000     27.674656
   11.891000     27.605018
   11.906000     27.754844
   11.921000     27.914167
   11.936000     27.783333
   11.950000     27.951097
   11.965000     28.019679
   11.980000     28.165285
   11.995000     28.313001
   12.010000     28.521915
   12.024000     28.605269
   12.039000     28.786749
   12.054000     29.043142
   12.069000     29.075851
   12.084000     29.300591
   12.098000     29.207741
   12.113000     29.220402
   12.128000     29.246780
   12.143000     29.403992
   12.158000     29.485237
   12.172000     29.470464
   12.187000     29.320638
   12.202000     29.227788
   12.217000     29.177142
   12.232000     29.246780
   12.246000     29.237283
   12.261000     29.157095
   12.276000     29.221458
   12.291000     29.140213
   12.306000     29.144434
   12.320000     29.001993
   12.335000     29.191914
   12.350000     29.433536
   12.365000     29.476796
   12.380000     29.593913
   12.394000     29.565425
   12.409000     29.699425
   12.424000     29.812323
   12.439000     29.862968
   12.454000     30.170007
   12.468000     30.226984
   12.483000     30.697565
   12.498000     30.732384
   12.513000     30.812573
   12.528000     30.880101
   12.543000     30.826290
   12.557000     30.787250
   12.572000     30.844227
   12.587000     30.933912
   12.602000     30.840006
   12.617000     30.722888
   12.631000     30.702841
   12.646000     30.621597
   12.661000     30.734495
   12.676000     30.769313
   12.691000     30.834730
   12.705000     30.831566
   12.720000     30.784085
   12.735000     30.729219
   12.750000     31.044698
   12.765000     31.199801
   12.779000     31.304257
   12.794000     31.154431
   12.809000     31.406604
   12.824000     31.502620
   12.839000     31.534273
   12.854000     31.821265
   12.868000     31.900398
   12.883000     32.089264
   12.898000     32.290792
   12.913000     32.554571
   12.928000     32.630539
   12.942000     32.691736
   12.957000     32.687516
   12.972000     32.617878
   12.987000     32.656917
   13.002000     32.553516
   13.017000     32.577784
   13.031000     32.707563
   13.046000     32.638980
   13.061000     32.552460
   13.076000     32.733941
   13.091000     32.897484
   13.105000     32.950239
   13.120000     32.928082
   13.135000     32.974508
   13.150000     33.085294
   13.165000     33.148602
   13.179000     33.093735
   13.194000     33.159152
   13.209000     33.186586
   13.224000     33.163373
   13.239000     33.357515
   13.254000     33.556932
   13.268000     33.709923
   13.283000     33.835482
   13.298000     33.997971
   13.313000     34.068663
   13.328000     34.004301
   13.343000     34.091876
   13.357000     34.021183
   13.372000     34.118254
   13.387000     34.251199
   13.402000     34.161514
   13.417000     34.408410
   13.431000     34.487545
   13.446000     34.494931
   13.461000     34.458001
   13.476000     34.479104
   13.491000     34.602553
   13.506000     34.579340
   13.520000     34.629985
   13.535000     34.775591
   13.550000     34.989780
   13.565000     34.853671
   13.580000     34.843119
   13.595000     34.736552
   13.609000     34.761875
   13.624000     34.944410
   13.639000     34.899040
   13.654000     34.985560
   13.669000     35.205024
   13.683000     35.006662
   13.698000     35.020378
   13.713000     35.084740
   13.728000     35.059418
   13.743000     35.198693
   13.758000     35.355905
   13.772000     35.367512
   13.787000     35.399165
   13.802000     35.441370
   13.817000     35.394945
   13.832000     35.518394
   13.847000     35.509952
   13.861000     35.616520
   13.876000     35.760016
   13.891000     35.676661
   13.906000     35.658724
   13.921000     35.714645
   13.936000     35.496237
   13.950000     35.618630
   13.965000     35.717811
   13.980000     35.421323
   13.995000     35.371732
   14.010000     35.505732
   14.025000     35.521559
   14.039000     35.554268
   14.054000     35.465637
   14.069000     35.433984
   14.084000     35.396000
   14.099000     35.419213
   14.114000     35.441370
   14.128000     35.364347
   14.143000     35.463527
   14.158000     35.607023
   14.173000     35.594362
   14.188000     35.379118
   14.203000     35.661890
   14.217000     35.508898
   14.232000     35.540551
   14.247000     35.495181
   14.262000     35.290488
   14.277000     35.244063
   14.292000     35.462473
   14.306000     35.536331
   14.321000     35.445590
   14.336000     35.423433
   14.351000     35.536331
   14.366000     35.578535
   14.381000     35.604913
   14.395000     35.640787
   14.410000     35.515228
   14.425000     35.573259
   14.440000     35.483574
   14.455000     35.301040
   14.470000     35.255670
   14.484000     35.241953
   14.499000     35.375953
   14.514000     35.375953
   14.529000     35.507842
   14.544000     35.132221
   14.559000     35.082630
   14.573000     35.119560
   14.588000     35.321087
   14.603000     35.356961
   14.618000     35.026709
   14.633000     35.053087
   14.648000     35.001387
   14.662000     35.196583
   14.677000     35.206079
   14.692000     34.995055
   14.707000     34.913812
   14.722000     34.836788
   14.737000     34.818851
   14.752000     34.846284
   14.766000     34.734442
   14.781000     34.659528
   14.796000     34.579340
   14.811000     34.579340
   14.826000     34.586726
   14.841000     34.597277
   14.855000     34.681686
   14.870000     34.527639
   14.885000     34.460111
   14.900000     34.405246
   14.915000     34.450616
   14.930000     34.287073
   14.945000     34.082380
   14.959000     34.256474
   14.974000     34.221655
   14.989000     34.215325
   15.004000     34.042285
   15.019000     33.927277
   15.034000     33.949435
   15.048000     33.870302
   15.063000     33.743687
   15.078000     33.919892
   15.093000     33.904065
   15.108000     33.655058
   15.123000     33.597026
   15.138000     33.720475
   15.152000     33.499955
   15.167000     33.439814
   15.182000     33.362790
   15.197000     33.520002
   15.212000     33.572759
   15.227000     33.362790
   15.242000     33.070523
   15.256000     33.217184
   15.271000     33.102177
   15.286000     32.937578
   15.301000     32.974508
   15.316000     32.707563
   15.331000     32.623154
   15.345000     32.880602
   15.360000     32.766649
   15.375000     32.722334
   15.390000     32.407910
   15.405000     32.534523
   15.420000     32.540854
   15.435000     32.349879
   15.449000     32.278131
   15.464000     32.181060
   15.479000     32.064997
   15.494000     31.927831
   15.509000     31.886681
   15.524000     31.796997
   15.539000     31.776949
   15.553000     31.753737
   15.568000     31.656666
   15.583000     31.609186
   15.598000     31.466746
   15.613000     31.343297
   15.628000     31.425596
   15.643000     31.424541
   15.657000     31.232510
   15.672000     31.269439
   15.687000     31.022541
   15.702000     30.960289
   15.717000     31.022541
   15.732000     30.923361
   15.747000     30.925471
   15.761000     30.784085
   15.776000     30.649030
   15.791000     30.661691
   15.806000     30.409519
   15.821000     30.364148
   15.836000     30.365204
   15.851000     30.307172
   15.866000     30.271298
   15.880000     30.089818
   15.895000     29.906228
   15.910000     29.879850
   15.925000     29.866134
   15.940000     29.837645
   15.955000     29.876685
   15.970000     29.732133
   15.984000     29.675157
   15.999000     29.619236
   16.014000     29.536937
   16.029000     29.632953
   16.044000     29.655110
   16.059000     29.575976
   16.074000     29.450417
   16.088000     29.359678
   16.103000     29.230953
   16.118000     29.133883
   16.133000     29.232008
   16.148000     29.235173
   16.163000     29.103284
   16.178000     29.019930
   16.193000     28.909143
   16.207000     28.822623
   16.222000     28.678072
   16.237000     28.612654
   16.252000     28.630591
   16.267000     28.698119
   16.282000     28.631647
   16.297000     28.673851
   16.312000     28.513474
   16.326000     28.450167
   16.341000     28.505032
   16.356000     28.363648
   16.371000     28.144183
   16.386000     28.068214
   16.401000     27.995411
   16.416000     28.118860
   16.430000     28.070325
   16.445000     27.857191
   16.460000     27.807601
   16.475000     27.947931
   16.490000     27.824482
   16.505000     27.750624
   16.520000     27.464688
   16.535000     27.419318
   16.549000     27.207239
   16.564000     27.159759
   16.579000     27.265271
   16.594000     27.032090
   16.609000     26.991995
   16.624000     27.005712
   16.639000     26.909697
   16.654000     26.885429
   16.668000     26.759870
   16.683000     26.733491
   16.698000     26.855886
   16.713000     26.857996
   16.728000     26.861161
   16.743000     26.732437
   16.758000     26.573114
   16.773000     26.391634
   16.788000     26.321996
   16.802000     26.357870
   16.817000     26.467602
   16.832000     26.428564
   16.847000     26.335713
   16.862000     26.079320
   16.877000     26.144736
   16.892000     26.148958
   16.907000     26.126799
   16.921000     26.001240
   16.936000     26.005462
   16.951000     25.967478
   16.966000     25.893619
   16.981000     25.764895
   16.996000     25.701588
   17.011000     25.749068
   17.026000     25.752234
   17.041000     25.591855
   17.055000     25.475793
   17.070000     25.501116
   17.085000     25.482123
   17.100000     25.442029
   17.115000     25.443084
   17.130000     25.301699
   17.145000     25.440974
   17.160000     25.428312
   17.175000     25.137100
   17.189000     25.202517
   17.204000     25.155037
   17.219000     25.028423
   17.234000     24.977777
   17.249000     25.122329
   17.264000     24.964062
   17.279000     24.934518
   17.294000     24.743542
   17.309000     24.898644
   17.323000     24.918691
   17.338000     24.704503
   17.353000     24.567338
   17.368000     24.643306
   17.383000     24.728771
   17.398000     24.623259
   17.413000     24.496644
   17.428000     24.477653
   17.443000     24.371085
   17.457000     24.339433
   17.472000     24.514581
   17.487000     24.476597
   17.502000     24.343653
   17.517000     24.429117
   17.532000     24.438613
   17.547000     24.415401
   17.562000     24.258188
   17.577000     24.193826
   17.591000     24.296172
   17.606000     24.271905
   17.621000     24.193826
   17.636000     24.163227
   17.651000     24.127353
   17.666000     24.250802
   17.681000     24.199101
   17.696000     24.267685
   17.711000     24.262409
   17.726000     24.242362
   17.740000     24.282456
   17.755000     24.294062
   17.770000     24.296172
   17.785000     24.316220
   17.800000     24.174834
   17.815000     24.151621
   17.830000     24.123133
   17.845000     24.071432
   17.860000     24.066157
   17.875000     24.245526
   17.889000     24.176944
   17.904000     24.107306
   17.919000     24.093590
   17.934000     24.064047
   17.949000     24.118913
   17.964000     24.187495
   17.979000     24.246582
   17.994000     24.188551
   18.009000     24.076708
   18.024000     24.231811
   18.038000     24.243416
   18.053000     24.222314
   18.068000     24.298283
   18.083000     24.230755
   18.098000     24.220204
   18.113000     24.091479
   18.128000     24.146346
   18.143000     24.259243
   18.158000     24.143180
   18.173000     24.170614
   18.188000     24.230755
   18.202000     24.239196
   18.217000     24.290897
   18.232000     24.366865
   18.247000     24.386912
   18.262000     24.415401
   18.277000     24.363700
   18.292000     24.377417
   18.307000     24.437558
   18.322000     24.490314
   18.337000     24.444943
   18.352000     24.443889
   18.366000     24.353148
   18.381000     24.309889
   18.396000     24.515637
   18.411000     24.597936
   18.426000     24.593715
   18.441000     24.486093
   18.456000     24.470266
   18.471000     24.384802
   18.486000     24.593715
   18.501000     24.570502
   18.516000     24.568392
   18.530000     24.556786
   18.545000     24.729825
   18.560000     24.754093
   18.575000     24.649636
   18.590000     24.596881
   18.605000     24.569448
   18.620000     24.531464
   18.635000     24.598991
   18.650000     24.807904
   18.665000     24.649636
   18.680000     24.642250
   18.695000     24.553621
   18.710000     24.659133
   18.724000     24.824786
   18.739000     24.914471
   18.754000     24.942959
   18.769000     24.779416
   18.784000     24.874377
   18.799000     24.802629
   18.814000     24.825841
   18.829000     24.894424
   18.844000     24.954565
   18.859000     24.977777
   18.874000     24.937683
   18.889000     24.815290
   18.903000     24.939793
   18.918000     24.935573
   18.933000     24.967226
   18.948000     25.005211
   18.963000     24.956675
   18.978000     25.068518
   18.993000     25.228895
   19.008000     25.089621
   19.023000     25.025258
   19.038000     25.037920
   19.053000     25.109668
   19.068000     25.085399
   19.083000     25.080124
   19.098000     25.210958
   19.112000     25.111778
   19.127000     25.092785
   19.142000     25.160313
   19.157000     25.081179
   19.172000     25.145542
   19.187000     25.032644
   19.202000     25.127605
   19.217000     25.115998
   19.232000     25.143432
   19.247000     25.128659
   19.262000     25.237337
   19.277000     25.338627
   19.292000     25.228895
   19.307000     25.298533
   19.321000     25.232061
   19.336000     25.270045
   19.351000     25.231005
   19.366000     25.236281
   19.381000     25.336517
   19.396000     25.295368
   19.411000     25.260549
   19.426000     25.367116
   19.441000     25.356564
   19.456000     25.241557
   19.471000     25.216234
   19.486000     25.242612
   19.501000     25.194077
   19.516000     25.187746
   19.531000     25.189856
   19.545000     25.297478
   19.560000     25.299589
   19.575000     25.305919
   19.590000     25.341793
   19.605000     25.257384
   19.620000     25.319636
   19.635000     25.244722
   19.650000     25.184580
   19.665000     25.164533
   19.680000     25.182470
   19.695000     25.134990
   19.710000     25.219400
   19.725000     25.193021
   19.740000     25.124439
   19.755000     25.068518
   19.770000     25.155037
   19.785000     25.036864
   19.799000     24.984109
   19.814000     25.029478
   19.829000     25.159257
   19.844000     25.107558
   19.859000     24.994660
   19.874000     24.815290
   19.889000     24.855384
   19.904000     24.916581
   19.919000     24.972502
   19.934000     24.942959
   19.949000     24.963006
   19.964000     24.935573
   19.979000     24.890203
   19.994000     24.904975
   20.009000     24.843778
   20.024000     24.727715
   20.039000     24.761479
   20.054000     24.791022
   20.068000     24.759369
   20.083000     24.743542
   20.098000     24.684455
   20.113000     24.543070
   20.128000     24.555731
   20.143000     24.523023
   20.158000     24.594771
   20.173000     24.568392
   20.188000     24.423842
   20.203000     24.448109
   20.218000     24.429117
   20.233000     24.377417
   20.248000     24.285622
   20.263000     24.483983
   20.278000     24.299337
   20.293000     24.188551
   20.308000     24.315164
   20.323000     24.228645
   20.338000     24.231811
   20.353000     24.169558
   20.368000     24.123133
   20.382000     24.060881
   20.397000     24.038724
   20.412000     23.924772
   20.427000     23.788661
   20.442000     23.855134
   20.457000     23.746456
   20.472000     23.724299
   20.487000     23.613512
   20.502000     23.608236
   20.517000     23.656771
   20.532000     23.582913
   20.547000     23.481623
   20.562000     23.525937
   20.577000     23.421480
   20.592000     23.237890
   20.607000     23.294867
   20.622000     23.322300
   20.637000     23.362394
   20.652000     23.234725
   20.667000     23.178804
   20.682000     23.117607
   20.697000     23.103890
   20.712000     23.041639
   20.727000     22.983607
   20.742000     22.994158
   20.757000     22.877041
   20.771000     22.874930
   20.786000     22.809513
   20.801000     22.823230
   20.816000     22.638584
   20.831000     22.587939
   20.846000     22.699781
   20.861000     22.540458
   20.876000     22.372695
   20.891000     22.336821
   20.906000     22.336821
   20.921000     22.273514
   20.936000     22.279844
   20.951000     22.314663
   20.966000     22.268238
   20.981000     22.218648
   20.996000     22.153231
   21.011000     22.016065
   21.026000     22.022396
   21.041000     21.924270
   21.056000     21.885230
   21.071000     21.834585
   21.086000     21.881010
   21.101000     21.707971
   21.116000     21.632003
   21.131000     21.710082
   21.146000     21.587687
   21.161000     21.597184
   21.176000     21.439971
   21.191000     21.340791
   21.206000     21.390381
   21.221000     21.442081
   21.236000     21.301751
   21.251000     21.212066
   21.266000     21.228948
   21.281000     21.167752
   21.296000     21.145594
   21.310000     20.991546
   21.325000     20.984161
   21.340000     20.937736
   21.355000     21.018980
   21.370000     20.946177
   21.385000     20.795295
   21.400000     20.738319
   21.415000     20.652855
   21.430000     20.564224
   21.445000     20.590603
   21.460000     20.479815
   21.475000     20.538902
   21.490000     20.434445
   21.505000     20.491422
   21.520000     20.433390
   21.535000     20.426004
   21.550000     20.395406
   21.565000     20.294115
   21.580000     20.263517
   21.595000     20.206540
   21.610000     20.170666
   21.625000     19.988131
   21.640000     19.913218
   21.655000     20.017674
   21.670000     20.042997
   21.685000     19.888950
   21.700000     19.911107
   21.715000     19.844635
   21.730000     19.837249
   21.745000     19.812982
   21.760000     19.819312
   21.775000     19.663155
   21.790000     19.668430
   21.805000     19.579801
   21.820000     19.543927
   21.835000     19.444746
   21.850000     19.485895
   21.865000     19.448966
   21.880000     19.414147
   21.895000     19.386714
   21.910000     19.355061
   21.925000     19.238998
   21.940000     19.207344
   21.955000     19.154589
   21.970000     19.154589
   21.985000     19.034305
   22.000000     19.067014
