# Supplementary material for: Changing the game of time resolved X-ray diffraction on the mechanochemistry playground by downsizing
Source: Nat Commun. 2021 Oct 21;12:6134. doi: 10.1038/s41467-021-26264-1 (PMC8531352; doi:10.1038/s41467-021-26264-1)
Supplement: Supplementary file 3 — Source Data. [file 41467_2021_26264_MOESM3_ESM.zip › PXRD_raw_data/reactionIIIa_cocrystal_FormI_normalized/000063.xy]

    3.140900     20.252076
    3.155600     20.145601
    3.170400     20.472333
    3.185100     20.515130
    3.199800     20.792799
    3.214500     20.961906
    3.229300     21.138320
    3.244000     21.239575
    3.258700     21.369015
    3.273500     21.523507
    3.288200     21.347093
    3.302900     21.557955
    3.317600     21.893037
    3.332400     22.317890
    3.347100     22.574682
    3.361800     22.788674
    3.376500     23.047553
    3.391300     23.544435
    3.406000     24.332554
    3.420700     24.585170
    3.435400     24.272010
    3.450200     23.773042
    3.464900     23.673874
    3.479600     24.021483
    3.494400     24.136307
    3.509100     24.304370
    3.523800     24.273054
    3.538500     24.660329
    3.553300     24.439029
    3.568000     24.297064
    3.582700     24.626925
    3.597400     24.942173
    3.612200     25.162429
    3.626900     25.218798
    3.641600     25.473502
    3.656400     25.443230
    3.671100     25.801277
    3.685800     26.271017
    3.700500     26.434905
    3.715300     26.495449
    3.730000     26.839925
    3.744700     27.418228
    3.759500     27.411964
    3.774200     27.240770
    3.788900     27.581071
    3.803600     27.881704
    3.818400     27.874397
    3.833100     28.254366
    3.847800     28.242883
    3.862600     28.523684
    3.877300     28.655210
    3.892000     28.829537
    3.906700     29.104074
    3.921500     29.229338
    3.936200     29.260654
    3.950900     29.337900
    3.965700     29.703254
    3.980400     30.278424
    3.995100     30.190740
    4.009800     30.370285
    4.024600     30.734595
    4.039300     30.781569
    4.054000     30.830631
    4.068800     31.322293
    4.083500     31.488268
    4.098200     31.692865
    4.113000     31.716875
    4.127700     32.002894
    4.142400     32.301441
    4.157100     32.683496
    4.171900     33.033191
    4.186600     33.581222
    4.201300     33.664731
    4.216100     33.769118
    4.230800     34.178314
    4.245500     34.655362
    4.260300     35.024891
    4.275000     35.034286
    4.289700     35.296297
    4.304500     35.327612
    4.319200     35.581273
    4.333900     35.870424
    4.348600     36.254567
    4.363400     36.417410
    4.378100     36.840177
    4.392800     36.943520
    4.407600     37.210749
    4.422300     37.412216
    4.437000     37.431006
    4.451800     37.753561
    4.466500     38.233741
    4.481200     38.356917
    4.496000     38.688867
    4.510700     38.930000
    4.525400     39.219151
    4.540200     39.132510
    4.554900     39.288046
    4.569600     39.545882
    4.584400     39.790146
    4.599100     40.205607
    4.613800     40.723365
    4.628600     40.932138
    4.643300     41.353860
    4.658000     41.524011
    4.672700     41.774539
    4.687500     42.388333
    4.702200     42.705669
    4.716900     43.234910
    4.731700     43.270402
    4.746400     43.658721
    4.761100     43.963530
    4.775900     44.393603
    4.790600     44.616990
    4.805300     45.102390
    4.820100     45.399891
    4.834800     45.439558
    4.849500     45.647288
    4.864300     46.179661
    4.879000     46.856087
    4.893700     47.247538
    4.908500     47.612891
    4.923200     47.920832
    4.938000     48.292448
    4.952700     48.731917
    4.967400     49.084744
    4.982200     49.408344
    4.996900     49.783091
    5.011600     50.371833
    5.026400     50.702739
    5.041100     50.668291
    5.055800     51.331148
    5.070600     51.971038
    5.085300     52.167286
    5.100000     52.749764
    5.114800     53.023256
    5.129500     53.589033
    5.144200     54.331223
    5.159000     54.860464
    5.173700     55.069238
    5.188400     55.378222
    5.203200     55.387617
    5.217900     56.199746
    5.232700     57.016050
    5.247400     57.627757
    5.262100     58.231112
    5.276900     58.207104
    5.291600     58.550536
    5.306300     59.525508
    5.321100     60.144521
    5.335800     60.659148
    5.350500     61.358540
    5.365300     61.470234
    5.380000     62.189458
    5.394800     62.575690
    5.409500     62.926429
    5.424200     63.732295
    5.439000     64.197860
    5.453700     64.848189
    5.468400     65.659275
    5.483200     66.195822
    5.497900     66.442175
    5.512600     66.909828
    5.527400     67.575816
    5.542100     68.186478
    5.556900     68.714675
    5.571600     69.440163
    5.586300     69.949571
    5.601100     70.583199
    5.615800     71.470486
    5.630600     71.825401
    5.645300     71.983024
    5.660000     72.617697
    5.674800     73.731503
    5.689500     74.150094
    5.704200     74.530062
    5.719000     75.141768
    5.733700     75.692931
    5.748500     76.210689
    5.763200     76.555166
    5.777900     77.079186
    5.792700     77.804675
    5.807400     78.295293
    5.822200     78.944578
    5.836900     79.299493
    5.851600     79.556285
    5.866400     80.285948
    5.881100     80.662784
    5.895900     81.130437
    5.910600     81.719178
    5.925300     82.012505
    5.940100     82.925890
    5.954800     83.670167
    5.969600     84.255777
    5.984300     85.965632
    5.999000     87.669224
    6.013800     89.023120
    6.028500     89.980346
    6.043300     89.408307
    6.058000     88.329992
    6.072700     87.571101
    6.087500     87.345625
    6.102200     87.418696
    6.117000     87.540829
    6.131700     87.471933
    6.146500     87.372765
    6.161200     87.750646
    6.175900     88.226649
    6.190700     88.469871
    6.205400     88.580521
    6.220200     88.526239
    6.234900     88.673425
    6.249600     88.831048
    6.264400     89.238157
    6.279100     89.452149
    6.293900     89.453194
    6.308600     89.393693
    6.323400     89.236069
    6.338100     89.463633
    6.352800     89.532528
    6.367600     89.980346
    6.382300     89.988698
    6.397100     89.976171
    6.411800     89.841513
    6.426600     89.654660
    6.441300     89.614993
    6.456000     89.530440
    6.470800     89.785144
    6.485500     90.099347
    6.500300     90.050286
    6.515000     89.737125
    6.529800     89.966776
    6.544500     89.748609
    6.559300     89.628564
    6.574000     89.456326
    6.588700     89.309140
    6.603500     89.386387
    6.618200     89.317491
    6.633000     89.028340
    6.647700     88.828961
    6.662500     89.012682
    6.677200     88.844618
    6.692000     88.613924
    6.706700     88.316422
    6.721500     88.307027
    6.736200     87.903050
    6.750900     87.738119
    6.765700     87.715154
    6.780400     87.392599
    6.795200     87.369634
    6.809900     87.285081
    6.824700     86.940604
    6.839400     87.071088
    6.854200     86.660848
    6.868900     85.638902
    6.883700     85.456225
    6.898400     85.528251
    6.913200     85.071038
    6.927900     84.890448
    6.942700     85.042853
    6.957400     84.432190
    6.972200     84.234900
    6.986900     84.245338
    7.001600     83.657641
    7.016400     83.170154
    7.031100     83.308989
    7.045900     83.321515
    7.060600     82.986434
    7.075400     82.993741
    7.090100     82.267209
    7.104900     81.661766
    7.119600     81.711871
    7.134400     81.410194
    7.149100     80.716022
    7.163900     80.443572
    7.178600     80.398685
    7.193400     80.303694
    7.208100     79.828734
    7.222900     79.529144
    7.237600     79.302625
    7.252400     79.258782
    7.267100     79.386134
    7.281900     78.896560
    7.296600     78.670041
    7.311400     78.501978
    7.326100     78.365232
    7.340900     78.023887
    7.355600     77.309881
    7.370400     77.133468
    7.385100     77.299443
    7.399900     77.017599
    7.414600     76.689824
    7.429400     76.246181
    7.444100     75.838028
    7.458900     75.639693
    7.473600     75.330709
    7.488400     75.072873
    7.503200     74.618790
    7.517900     74.047795
    7.532700     73.898522
    7.547400     73.328571
    7.562200     72.803505
    7.576900     72.606214
    7.591700     72.448590
    7.606400     71.989288
    7.621200     71.672996
    7.635900     71.194905
    7.650700     70.860867
    7.665400     70.735603
    7.680200     70.589462
    7.694900     69.977755
    7.709700     69.320118
    7.724400     69.262706
    7.739200     68.993388
    7.754000     68.477718
    7.768700     68.268944
    7.783500     68.040337
    7.798200     68.063302
    7.813000     67.645755
    7.827700     67.161400
    7.842500     67.133216
    7.857200     66.391026
    7.872000     65.980785
    7.886700     65.589336
    7.901500     65.258430
    7.916300     64.985980
    7.931000     64.787645
    7.945800     64.901426
    7.960500     64.364879
    7.975300     63.989087
    7.990000     63.777182
    8.004800     63.636259
    8.019600     63.411828
    8.034300     62.876323
    8.049100     62.541242
    8.063800     62.473391
    8.078600     62.177976
    8.093300     61.636209
    8.108100     61.010932
    8.122900     60.875230
    8.137600     61.059994
    8.152400     60.736395
    8.167100     60.189408
    8.181900     60.293795
    8.196600     60.054749
    8.211400     59.724887
    8.226200     59.293770
    8.240900     58.963908
    8.255700     58.711292
    8.270400     58.352202
    8.285200     58.368903
    8.300000     58.139252
    8.314700     57.821917
    8.329500     57.435686
    8.344200     56.984735
    8.359000     56.904356
    8.373800     56.621468
    8.388500     56.296825
    8.403300     56.199746
    8.418000     55.976358
    8.432800     55.952350
    8.447600     55.700777
    8.462300     55.390749
    8.477100     55.038966
    8.491800     54.842718
    8.506600     54.661085
    8.521400     54.701796
    8.536100     54.699708
    8.550900     54.739375
    8.565600     54.447092
    8.580400     53.973177
    8.595200     53.432453
    8.609900     52.756027
    8.624700     52.448086
    8.639500     52.088995
    8.654200     52.192338
    8.669000     52.173548
    8.683700     51.453280
    8.698500     51.234067
    8.713300     51.062874
    8.728000     50.554510
    8.742800     50.426114
    8.757600     50.325903
    8.772300     49.973076
    8.787100     49.652608
    8.801800     49.221491
    8.816600     49.035682
    8.831400     48.881190
    8.846100     48.951129
    8.860900     48.712084
    8.875700     48.526275
    8.890400     48.312282
    8.905200     47.838367
    8.920000     47.444828
    8.934700     47.380109
    8.949500     47.427083
    8.964300     47.113922
    8.979000     46.747525
    8.993800     46.524137
    9.008600     46.426013
    9.023300     46.393653
    9.038100     45.980282
    9.052900     45.838316
    9.067600     45.546033
    9.082400     45.234960
    9.097200     45.216171
    9.111900     45.175460
    9.126700     44.940590
    9.141500     44.938502
    9.156200     44.770440
    9.171000     44.356024
    9.185800     44.322620
    9.200500     44.148294
    9.215300     43.843484
    9.230100     43.430113
    9.244800     43.476044
    9.259600     43.179585
    9.274400     43.104427
    9.289100     42.859118
    9.303900     42.319438
    9.318700     42.506291
    9.333400     42.503159
    9.348200     42.252630
    9.363000     41.997926
    9.377800     41.849698
    9.392500     41.514616
    9.407300     41.336115
    9.422100     41.356992
    9.436800     41.060534
    9.451600     40.978068
    9.466400     40.628373
    9.481200     40.422731
    9.495900     40.201430
    9.510700     39.910192
    9.525500     39.789103
    9.540200     39.499952
    9.555000     39.289090
    9.569800     39.277608
    9.584600     39.240029
    9.599300     39.082404
    9.614100     38.842315
    9.628900     38.604313
    9.643600     38.495751
    9.658400     38.326645
    9.673200     38.172152
    9.688000     38.061502
    9.702700     37.850640
    9.717500     37.633516
    9.732300     37.491550
    9.747100     37.271294
    9.761800     37.128285
    9.776600     36.844352
    9.791400     36.726396
    9.806200     36.649149
    9.820900     36.438288
    9.835700     36.445595
    9.850500     35.954977
    9.865300     35.889213
    9.880000     35.968547
    9.894800     35.834932
    9.909600     35.647036
    9.924400     35.613632
    9.939100     35.250366
    9.953900     35.204436
    9.968700     35.297340
    9.983500     35.094830
    9.998200     34.847434
   10.013000     34.629265
   10.028000     34.340114
   10.043000     34.347421
   10.057000     34.235727
   10.072000     34.214850
   10.087000     34.073928
   10.102000     33.732583
   10.116000     33.899602
   10.131000     33.609407
   10.146000     33.297290
   10.161000     33.373493
   10.176000     33.446563
   10.190000     33.001876
   10.205000     32.972647
   10.220000     32.849471
   10.235000     32.406870
   10.249000     32.534223
   10.264000     32.610425
   10.279000     32.452801
   10.294000     32.105194
   10.309000     32.043605
   10.323000     32.084316
   10.338000     31.961139
   10.353000     31.814998
   10.368000     31.595786
   10.382000     31.728357
   10.397000     31.563425
   10.412000     31.467390
   10.427000     31.377617
   10.442000     31.352565
   10.456000     31.239827
   10.471000     31.132309
   10.486000     31.115607
   10.501000     31.258617
   10.516000     31.406846
   10.530000     31.435030
   10.545000     31.277406
   10.560000     31.260704
   10.575000     31.306634
   10.589000     31.313941
   10.604000     31.162581
   10.619000     31.116651
   10.634000     31.203292
   10.649000     30.991386
   10.663000     30.939193
   10.678000     30.821236
   10.693000     30.699103
   10.708000     30.502856
   10.722000     30.366110
   10.737000     30.150029
   10.752000     29.962133
   10.767000     29.760666
   10.782000     29.814948
   10.796000     29.747096
   10.811000     29.501787
   10.826000     29.205329
   10.841000     29.118688
   10.856000     29.087372
   10.870000     28.991336
   10.885000     28.985073
   10.900000     28.785694
   10.915000     28.656255
   10.930000     28.635377
   10.944000     28.795089
   10.959000     28.410946
   10.974000     28.200084
   10.989000     28.396331
   11.003000     28.604061
   11.018000     28.321173
   11.033000     28.227224
   11.048000     28.306558
   11.063000     28.321173
   11.077000     28.238708
   11.092000     28.250190
   11.107000     28.234532
   11.122000     28.063338
   11.137000     27.918240
   11.151000     27.898406
   11.166000     28.062294
   11.181000     27.875442
   11.196000     27.883792
   11.211000     28.022627
   11.225000     27.972521
   11.240000     27.894231
   11.255000     27.930766
   11.270000     27.981916
   11.284000     27.699028
   11.299000     27.786713
   11.314000     27.768967
   11.329000     27.795063
   11.344000     27.820117
   11.358000     27.747046
   11.373000     27.677107
   11.388000     27.832643
   11.403000     27.720949
   11.418000     27.814897
   11.432000     27.649967
   11.447000     27.463113
   11.462000     27.576896
   11.477000     27.706335
   11.492000     27.595685
   11.506000     27.569588
   11.521000     27.625957
   11.536000     27.513219
   11.551000     27.376473
   11.566000     27.348289
   11.580000     27.228244
   11.595000     27.299227
   11.610000     27.249121
   11.625000     27.299227
   11.640000     27.071663
   11.654000     27.190664
   11.669000     27.134295
   11.684000     27.257471
   11.699000     27.337850
   11.714000     27.238683
   11.728000     27.345157
   11.743000     27.284613
   11.758000     27.337850
   11.773000     27.326367
   11.788000     27.359771
   11.802000     27.483992
   11.817000     27.521570
   11.832000     27.441193
   11.847000     27.508000
   11.862000     27.518439
   11.876000     27.585246
   11.891000     27.495474
   11.906000     27.559149
   11.921000     27.710511
   11.936000     27.761660
   11.950000     27.836819
   11.965000     27.990267
   11.980000     28.106136
   11.995000     28.060206
   12.010000     28.163549
   12.024000     28.314910
   12.039000     28.492367
   12.054000     28.556044
   12.069000     28.770036
   12.084000     28.901564
   12.098000     28.993423
   12.113000     28.924529
   12.128000     29.002818
   12.143000     29.244996
   12.158000     29.266917
   12.172000     29.103030
   12.187000     29.093635
   12.202000     28.975678
   12.217000     29.020564
   12.232000     28.938099
   12.246000     28.647903
   12.261000     28.729326
   12.276000     28.919309
   12.291000     28.894256
   12.306000     28.908871
   12.320000     28.820142
   12.335000     28.998643
   12.350000     29.201154
   12.365000     29.212636
   12.380000     29.352514
   12.394000     29.428716
   12.409000     29.480910
   12.424000     29.628095
   12.439000     29.613481
   12.454000     29.705342
   12.468000     29.901589
   12.483000     30.021633
   12.498000     30.209530
   12.513000     30.417259
   12.528000     30.555050
   12.543000     30.400557
   12.557000     30.554006
   12.572000     30.552962
   12.587000     30.471541
   12.602000     30.380724
   12.617000     30.501813
   12.631000     30.462146
   12.646000     30.526865
   12.661000     30.370285
   12.676000     30.258591
   12.691000     30.358803
   12.705000     30.468409
   12.720000     30.573839
   12.735000     30.592629
   12.750000     30.709542
   12.765000     30.707455
   12.779000     30.634384
   12.794000     31.015395
   12.809000     31.067589
   12.824000     30.965290
   12.839000     31.082202
   12.854000     31.217905
   12.868000     31.327511
   12.883000     31.372398
   12.898000     31.525847
   12.913000     31.694953
   12.928000     31.789946
   12.942000     32.097886
   12.957000     32.072833
   12.972000     32.009158
   12.987000     32.236720
   13.002000     32.263861
   13.017000     32.210623
   13.031000     32.464284
   13.046000     32.545705
   13.061000     32.451757
   13.076000     32.417310
   13.091000     32.690803
   13.105000     32.634434
   13.120000     32.638609
   13.135000     32.978911
   13.150000     32.969516
   13.165000     32.965340
   13.179000     32.905840
   13.194000     32.990393
   13.209000     33.161587
   13.224000     33.158456
   13.239000     33.204386
   13.254000     33.173070
   13.268000     33.214825
   13.283000     33.199166
   13.298000     33.181421
   13.313000     33.411072
   13.328000     33.542599
   13.343000     33.598968
   13.357000     33.595837
   13.372000     33.864110
   13.387000     33.940312
   13.402000     34.009208
   13.417000     34.167876
   13.431000     34.092717
   13.446000     33.893338
   13.461000     34.241990
   13.476000     34.293140
   13.491000     34.428843
   13.506000     34.474772
   13.520000     34.442413
   13.535000     34.435105
   13.550000     34.450764
   13.565000     34.522791
   13.580000     34.564545
   13.595000     34.570808
   13.609000     34.742003
   13.624000     34.698161
   13.639000     34.590642
   13.654000     34.963302
   13.669000     35.004014
   13.683000     34.779582
   13.698000     34.890232
   13.713000     34.729476
   13.728000     34.720081
   13.743000     35.079172
   13.758000     35.117795
   13.772000     35.045768
   13.787000     35.172076
   13.802000     35.197129
   13.817000     35.136585
   13.832000     35.362061
   13.847000     35.465403
   13.861000     35.410078
   13.876000     35.420517
   13.891000     35.467491
   13.906000     35.516553
   13.921000     35.663738
   13.936000     35.429912
   13.950000     35.352666
   13.965000     35.562483
   13.980000     35.436175
   13.995000     35.386069
   14.010000     35.536386
   14.025000     35.549956
   14.039000     35.297340
   14.054000     35.470622
   14.069000     35.676264
   14.084000     35.433043
   14.099000     35.264980
   14.114000     35.403815
   14.128000     35.466447
   14.143000     35.187734
   14.158000     35.148067
   14.173000     35.419473
   14.188000     35.535342
   14.203000     35.478974
   14.217000     35.540561
   14.232000     35.415298
   14.247000     35.379806
   14.262000     35.443482
   14.277000     35.409035
   14.292000     35.464359
   14.306000     35.465403
   14.321000     35.323437
   14.336000     35.290033
   14.351000     35.368323
   14.366000     35.375631
   14.381000     35.345359
   14.395000     35.252455
   14.410000     35.115707
   14.425000     35.228445
   14.440000     35.334919
   14.455000     35.321349
   14.470000     35.199217
   14.484000     35.204436
   14.499000     35.223226
   14.514000     35.074997
   14.529000     35.032198
   14.544000     35.044724
   14.559000     35.199217
   14.573000     35.309867
   14.588000     35.008189
   14.603000     34.973742
   14.618000     35.093786
   14.633000     34.901715
   14.648000     34.805679
   14.662000     34.882925
   14.677000     34.937206
   14.692000     34.973742
   14.707000     34.749310
   14.722000     34.747222
   14.737000     34.739915
   14.752000     34.799415
   14.766000     34.641792
   14.781000     34.547843
   14.796000     34.744090
   14.811000     34.554106
   14.826000     34.500869
   14.841000     34.574985
   14.855000     34.448676
   14.870000     34.227376
   14.885000     34.166832
   14.900000     34.231552
   14.915000     34.214850
   14.930000     34.201279
   14.945000     34.234683
   14.959000     34.115682
   14.974000     34.149086
   14.989000     34.168919
   15.004000     33.911085
   15.019000     33.814004
   15.034000     33.801479
   15.048000     33.656381
   15.063000     33.625064
   15.078000     33.589573
   15.093000     33.725276
   15.108000     33.685609
   15.123000     33.602099
   15.138000     33.519634
   15.152000     33.453870
   15.167000     33.481011
   15.182000     33.358878
   15.197000     33.134447
   15.212000     33.225263
   15.227000     33.140709
   15.242000     33.039455
   15.256000     33.053025
   15.271000     32.946551
   15.286000     32.844251
   15.301000     32.774312
   15.316000     32.914190
   15.331000     32.745084
   15.345000     32.630259
   15.360000     32.587460
   15.375000     32.385993
   15.390000     32.460108
   15.405000     32.440275
   15.420000     32.286826
   15.435000     32.165738
   15.449000     32.152168
   15.464000     32.172001
   15.479000     31.991411
   15.494000     31.967403
   15.509000     31.963227
   15.524000     31.705392
   15.539000     31.566557
   15.553000     31.607269
   15.568000     31.585347
   15.583000     31.480961
   15.598000     31.405802
   15.613000     31.392232
   15.628000     31.329600
   15.643000     31.368223
   15.657000     31.358828
   15.672000     31.245046
   15.687000     31.162581
   15.702000     30.933974
   15.717000     30.914140
   15.732000     30.818105
   15.747000     30.784701
   15.761000     30.662568
   15.776000     30.597849
   15.791000     30.467365
   15.806000     30.308697
   15.821000     30.342101
   15.836000     30.447531
   15.851000     30.263811
   15.866000     30.209530
   15.880000     30.027897
   15.895000     29.921422
   15.910000     29.967353
   15.925000     29.733526
   15.940000     29.590516
   15.955000     29.691772
   15.970000     29.659411
   15.984000     29.773193
   15.999000     29.642710
   16.014000     29.556069
   16.029000     29.606174
   16.044000     29.357734
   16.059000     29.299277
   16.074000     29.454813
   16.088000     29.202197
   16.103000     29.237689
   16.118000     29.147916
   16.133000     29.114513
   16.148000     29.151048
   16.163000     28.946450
   16.178000     28.996555
   16.193000     28.853545
   16.207000     28.695922
   16.222000     28.771080
   16.237000     28.591534
   16.252000     28.696965
   16.267000     28.665650
   16.282000     28.420341
   16.297000     28.421384
   16.312000     28.236619
   16.326000     28.189646
   16.341000     28.322217
   16.356000     28.333700
   16.371000     28.106136
   16.386000     28.069601
   16.401000     28.065426
   16.416000     28.000705
   16.430000     27.860827
   16.445000     27.843082
   16.460000     27.894231
   16.475000     27.900494
   16.490000     27.829512
   16.505000     27.628045
   16.520000     27.696940
   16.535000     27.509044
   16.549000     27.333674
   16.564000     27.117593
   16.579000     27.180226
   16.594000     27.153085
   16.609000     26.923434
   16.624000     26.933873
   16.639000     26.983979
   16.654000     26.805477
   16.668000     26.852451
   16.683000     26.701091
   16.698000     26.740758
   16.713000     26.634283
   16.728000     26.713617
   16.743000     26.582090
   16.758000     26.478747
   16.773000     26.298157
   16.788000     26.299202
   16.802000     26.305465
   16.817000     26.299202
   16.832000     26.198991
   16.847000     26.170806
   16.862000     26.163499
   16.877000     26.038234
   16.892000     26.031971
   16.907000     26.097735
   16.921000     26.049717
   16.936000     25.965164
   16.951000     25.867041
   16.966000     25.766829
   16.981000     25.713591
   16.996000     25.744908
   17.011000     25.809627
   17.026000     25.660354
   17.041000     25.495424
   17.055000     25.433835
   17.070000     25.429660
   17.085000     25.338843
   17.100000     25.409826
   17.115000     25.384773
   17.130000     25.280387
   17.145000     25.150947
   17.160000     25.069525
   17.175000     25.055955
   17.189000     25.183307
   17.204000     25.131114
   17.219000     25.034034
   17.234000     24.968270
   17.249000     24.940085
   17.264000     24.839874
   17.279000     24.864928
   17.294000     24.731312
   17.309000     24.678075
   17.323000     24.609180
   17.338000     24.735488
   17.353000     24.669724
   17.368000     24.692689
   17.383000     24.566381
   17.398000     24.410845
   17.413000     24.647802
   17.428000     24.463039
   17.443000     24.365958
   17.457000     24.256352
   17.472000     24.427547
   17.487000     24.447380
   17.502000     24.262615
   17.517000     24.332554
   17.532000     24.363871
   17.547000     24.309589
   17.562000     24.364915
   17.577000     24.368046
   17.591000     24.320029
   17.606000     24.292887
   17.621000     24.332554
   17.636000     24.294975
   17.651000     24.110211
   17.666000     24.144659
   17.681000     24.108123
   17.696000     24.170756
   17.711000     24.190589
   17.726000     24.186413
   17.740000     24.098728
   17.755000     24.108123
   17.770000     24.136307
   17.785000     24.153009
   17.800000     24.227125
   17.815000     24.115430
   17.830000     24.102904
   17.845000     24.135264
   17.860000     24.073675
   17.875000     24.027746
   17.889000     24.052798
   17.904000     24.055930
   17.919000     24.130044
   17.934000     24.251133
   17.949000     24.194764
   17.964000     24.049666
   17.979000     23.950499
   17.994000     24.087245
   18.009000     24.133176
   18.024000     24.110211
   18.038000     24.037140
   18.053000     24.078895
   18.068000     24.077851
   18.083000     24.044448
   18.098000     24.125869
   18.113000     24.153009
   18.128000     24.121694
   18.143000     24.074720
   18.158000     24.013131
   18.173000     24.102904
   18.188000     24.156141
   18.202000     24.216685
   18.217000     24.165536
   18.232000     24.184326
   18.247000     24.259484
   18.262000     24.426503
   18.277000     24.214598
   18.292000     24.225036
   18.307000     24.276186
   18.322000     24.353432
   18.337000     24.332554
   18.352000     24.235475
   18.366000     24.293932
   18.381000     24.334642
   18.396000     24.283493
   18.411000     24.417108
   18.426000     24.499574
   18.441000     24.410845
   18.456000     24.263660
   18.471000     24.433810
   18.486000     24.478696
   18.501000     24.403538
   18.516000     24.537153
   18.530000     24.589346
   18.545000     24.608135
   18.560000     24.587258
   18.575000     24.566381
   18.590000     24.515231
   18.605000     24.371178
   18.620000     24.426503
   18.635000     24.535065
   18.650000     24.519407
   18.665000     24.587258
   18.680000     24.572645
   18.695000     24.513144
   18.710000     24.631101
   18.724000     24.716698
   18.739000     24.854489
   18.754000     24.813777
   18.769000     24.780374
   18.784000     24.765760
   18.799000     24.889980
   18.814000     24.851357
   18.829000     24.926515
   18.844000     24.908770
   18.859000     24.799164
   18.874000     24.725049
   18.889000     24.816909
   18.903000     24.922340
   18.918000     24.863883
   18.933000     24.973489
   18.948000     24.912945
   18.963000     24.817954
   18.978000     24.845094
   18.993000     24.942173
   19.008000     24.898331
   19.023000     24.937998
   19.038000     24.940085
   19.053000     25.023595
   19.068000     25.108148
   19.083000     25.143640
   19.098000     25.082052
   19.112000     25.184351
   19.127000     25.023595
   19.142000     25.085183
   19.157000     25.112324
   19.172000     25.109192
   19.187000     25.162429
   19.202000     25.050736
   19.217000     25.151991
   19.232000     25.179131
   19.247000     25.089358
   19.262000     25.105017
   19.277000     25.089358
   19.292000     25.129025
   19.307000     25.174956
   19.321000     25.133202
   19.336000     25.200009
   19.351000     25.248027
   19.366000     25.253246
   19.381000     25.066393
   19.396000     25.089358
   19.411000     25.202096
   19.426000     25.269948
   19.441000     25.159298
   19.456000     25.185394
   19.471000     25.163474
   19.486000     25.092490
   19.501000     25.095622
   19.516000     25.226105
   19.531000     25.288737
   19.545000     25.122762
   19.560000     25.147815
   19.575000     25.240720
   19.590000     25.131114
   19.605000     25.081008
   19.620000     25.164517
   19.635000     25.203141
   19.650000     25.151991
   19.665000     25.207316
   19.680000     25.212535
   19.695000     25.089358
   19.710000     25.063262
   19.725000     25.120675
   19.740000     25.059086
   19.755000     25.102929
   19.770000     25.107105
   19.785000     24.998542
   19.799000     24.909813
   19.814000     24.937998
   19.829000     24.974534
   19.844000     25.050736
   19.859000     24.950524
   19.874000     24.901463
   19.889000     24.923384
   19.904000     24.790812
   19.919000     24.812734
   19.934000     24.861796
   19.949000     24.799164
   19.964000     24.648847
   19.979000     24.642584
   19.994000     24.715654
   20.009000     24.655110
   20.024000     24.611267
   20.039000     24.566381
   20.054000     24.559074
   20.068000     24.545503
   20.083000     24.654066
   20.098000     24.634232
   20.113000     24.357608
   20.128000     24.377441
   20.143000     24.448424
   20.158000     24.350301
   20.173000     24.407713
   20.188000     24.515231
   20.203000     24.402493
   20.218000     24.411888
   20.233000     24.310634
   20.248000     24.297064
   20.263000     24.267835
   20.278000     24.230256
   20.293000     24.165536
   20.308000     24.263660
   20.323000     24.123781
   20.338000     24.040271
   20.353000     23.961982
   20.368000     23.985991
   20.382000     23.981816
   20.397000     23.846113
   20.412000     23.730243
   20.427000     23.703103
   20.442000     23.687445
   20.457000     23.568443
   20.472000     23.588277
   20.487000     23.675962
   20.502000     23.623769
   20.517000     23.503724
   20.532000     23.600804
   20.547000     23.449442
   20.562000     23.388898
   20.577000     23.240669
   20.592000     23.144634
   20.607000     23.213528
   20.622000     23.154028
   20.637000     23.268854
   20.652000     23.158204
   20.667000     23.098703
   20.682000     22.967176
   20.697000     22.942124
   20.712000     22.865921
   20.727000     22.734393
   20.742000     22.809552
   20.757000     22.625831
   20.771000     22.697858
   20.786000     22.642533
   20.801000     22.567375
   20.816000     22.641489
   20.831000     22.603910
   20.846000     22.590340
   20.861000     22.553805
   20.876000     22.424365
   20.891000     22.327285
   20.906000     22.179056
   20.921000     22.182188
   20.936000     22.337723
   20.951000     22.139389
   20.966000     22.006818
   20.981000     22.069450
   20.996000     22.013081
   21.011000     21.949405
   21.026000     22.014125
   21.041000     21.904519
   21.056000     21.835623
   21.071000     21.722885
   21.086000     21.684263
   21.101000     21.602841
   21.116000     21.588227
   21.131000     21.497410
   21.146000     21.492191
   21.161000     21.562130
   21.176000     21.447304
   21.191000     21.377365
   21.206000     21.474445
   21.221000     21.262540
   21.236000     21.123706
   21.251000     21.141451
   21.266000     21.033933
   21.281000     20.989046
   21.296000     20.944161
   21.310000     21.026626
   21.325000     20.989046
   21.340000     20.876309
   21.355000     20.716597
   21.370000     20.703027
   21.385000     20.637263
   21.400000     20.643526
   21.415000     20.656053
   21.430000     20.659185
   21.445000     20.637263
   21.460000     20.532877
   21.475000     20.419095
   21.490000     20.368989
   21.505000     20.304270
   21.520000     20.336630
   21.535000     20.417007
   21.550000     20.351243
   21.565000     20.184225
   21.580000     20.169610
   21.595000     20.044347
   21.610000     20.051654
   21.625000     20.081926
   21.640000     19.949354
   21.655000     19.994241
   21.670000     19.919082
   21.685000     19.908644
   21.700000     19.771897
   21.715000     19.785468
   21.730000     19.722835
   21.745000     19.664378
   21.760000     19.725967
   21.775000     19.609054
   21.790000     19.588176
   21.805000     19.471263
   21.820000     19.388797
   21.835000     19.378359
   21.850000     19.340780
   21.865000     19.304245
   21.880000     19.257271
   21.895000     19.202989
   21.910000     19.180024
   21.925000     19.193594
   21.940000     19.251007
   21.955000     19.133050
   21.970000     19.130963
   21.985000     19.066242
   22.000000     19.038058
