# Supplementary material for: Changing the game of time resolved X-ray diffraction on the mechanochemistry playground by downsizing
Source: Nat Commun. 2021 Oct 21;12:6134. doi: 10.1038/s41467-021-26264-1 (PMC8531352; doi:10.1038/s41467-021-26264-1)
Supplement: Supplementary file 3 — Source Data. [file 41467_2021_26264_MOESM3_ESM.zip › PXRD_raw_data/reactionIIIa_cocrystal_FormI_normalized/000241.xy]

    3.140900     20.611143
    3.155600     20.427250
    3.170400     20.469437
    3.185100     20.739868
    3.199800     21.012461
    3.214500     21.014625
    3.229300     21.468949
    3.244000     21.452722
    3.258700     21.428925
    3.273500     21.674476
    3.288200     22.178558
    3.302900     22.289976
    3.317600     22.304039
    3.332400     22.484686
    3.347100     22.801631
    3.361800     23.131557
    3.376500     23.546938
    3.391300     23.729749
    3.406000     23.926623
    3.420700     24.206788
    3.435400     24.018569
    3.450200     23.718932
    3.464900     23.614005
    3.479600     23.710278
    3.494400     24.078063
    3.509100     23.981790
    3.523800     24.115924
    3.538500     24.643805
    3.553300     24.608108
    3.568000     24.681665
    3.582700     25.207382
    3.597400     25.385866
    3.612200     25.470241
    3.626900     25.295002
    3.641600     25.407501
    3.656400     25.719037
    3.671100     25.865070
    3.685800     26.216629
    3.700500     26.309657
    3.715300     27.011696
    3.730000     27.058210
    3.744700     27.062536
    3.759500     27.500634
    3.774200     27.808925
    3.788900     27.897626
    3.803600     27.596907
    3.818400     27.766737
    3.833100     28.173465
    3.847800     28.502309
    3.862600     28.317334
    3.877300     28.493655
    3.892000     28.869013
    3.906700     29.313601
    3.921500     29.321173
    3.936200     29.787395
    3.950900     29.468287
    3.965700     29.412038
    3.980400     30.024293
    3.995100     30.440756
    4.009800     30.346646
    4.024600     30.555419
    4.039300     30.961064
    4.054000     30.886426
    4.068800     31.115751
    4.083500     31.534378
    4.098200     31.804808
    4.113000     32.076321
    4.127700     32.662614
    4.142400     33.056361
    4.157100     33.066097
    4.171900     33.380878
    4.186600     33.632919
    4.201300     33.722703
    4.216100     34.198661
    4.230800     34.594571
    4.245500     35.085673
    4.260300     35.304181
    4.275000     35.205744
    4.289700     35.466440
    4.304500     35.643842
    4.319200     35.743360
    4.333900     35.951051
    4.348600     36.765588
    4.363400     37.071716
    4.378100     37.253445
    4.392800     37.424357
    4.407600     37.612577
    4.422300     37.725076
    4.437000     37.576881
    4.451800     38.086372
    4.466500     38.599108
    4.481200     38.692136
    4.496000     38.933361
    4.510700     39.139969
    4.525400     39.317372
    4.540200     39.511000
    4.554900     39.884194
    4.569600     40.121091
    4.584400     40.337437
    4.599100     40.510512
    4.613800     40.807985
    4.628600     41.221203
    4.643300     41.344520
    4.658000     41.448366
    4.672700     41.622523
    4.687500     42.358095
    4.702200     42.676121
    4.716900     43.023353
    4.731700     43.185612
    4.746400     43.452797
    4.761100     43.738372
    4.775900     44.439329
    4.790600     45.046175
    4.805300     45.111079
    4.820100     45.256029
    4.834800     45.912634
    4.849500     46.251213
    4.864300     46.541116
    4.879000     46.811546
    4.893700     46.373448
    4.908500     47.282095
    4.923200     48.120431
    4.938000     48.337857
    4.952700     48.660210
    4.967400     48.860329
    4.982200     49.288691
    4.996900     49.955032
    5.011600     50.534836
    5.026400     50.898294
    5.041100     51.052980
    5.055800     51.601413
    5.070600     52.129295
    5.085300     52.524123
    5.100000     52.931932
    5.114800     53.231570
    5.129500     53.957406
    5.144200     54.490695
    5.159000     54.906076
    5.173700     55.160282
    5.188400     55.618932
    5.203200     56.240922
    5.217900     56.952695
    5.232700     57.536826
    5.247400     57.614710
    5.262100     58.258335
    5.276900     59.055564
    5.291600     59.469864
    5.306300     59.608325
    5.321100     60.207599
    5.335800     60.973458
    5.350500     61.826938
    5.365300     61.903740
    5.380000     62.361309
    5.394800     63.036303
    5.409500     63.486300
    5.424200     64.021753
    5.439000     64.613456
    5.453700     65.107803
    5.468400     65.528593
    5.483200     66.545412
    5.497900     67.349132
    5.512600     67.529780
    5.527400     68.103092
    5.542100     68.586623
    5.556900     69.087460
    5.571600     69.598033
    5.586300     70.402835
    5.601100     71.184921
    5.615800     71.534317
    5.630600     71.801502
    5.645300     72.276379
    5.660000     73.266155
    5.674800     73.790790
    5.689500     74.041749
    5.704200     74.864941
    5.719000     75.470706
    5.733700     75.919620
    5.748500     76.421539
    5.763200     77.110597
    5.777900     77.404825
    5.792700     77.878619
    5.807400     78.583902
    5.822200     79.362744
    5.836900     79.747837
    5.851600     80.501797
    5.866400     80.920424
    5.881100     81.398545
    5.895900     81.782557
    5.910600     82.295293
    5.925300     82.738800
    5.940100     84.022804
    5.954800     85.259213
    5.969600     86.714130
    5.984300     87.968929
    5.999000     88.858104
    6.013800     89.757016
    6.028500     89.382740
    6.043300     89.140434
    6.058000     88.538996
    6.072700     88.097654
    6.087500     87.690925
    6.102200     87.619532
    6.117000     87.793689
    6.131700     88.096572
    6.146500     88.360512
    6.161200     88.211234
    6.175900     88.235032
    6.190700     88.637433
    6.205400     88.823489
    6.220200     89.217236
    6.234900     89.254015
    6.249600     89.549325
    6.264400     89.515791
    6.279100     89.997158
    6.293900     90.425520
    6.308600     90.693788
    6.323400     90.724076
    6.338100     91.089698
    6.352800     91.656521
    6.367600     92.688485
    6.382300     94.755656
    6.397100     97.875344
    6.411800     99.946843
    6.426600    100.543954
    6.441300     99.271848
    6.456000     96.812010
    6.470800     94.153137
    6.485500     92.970814
    6.500300     92.056758
    6.515000     91.838250
    6.529800     92.464568
    6.544500     93.288840
    6.559300     94.176934
    6.574000     95.702163
    6.588700     97.138691
    6.603500     97.082442
    6.618200     96.329563
    6.633000     94.828131
    6.647700     93.285594
    6.662500     92.190892
    6.677200     90.988016
    6.692000     89.911702
    6.706700     89.564469
    6.721500     88.709908
    6.736200     88.660149
    6.750900     88.457866
    6.765700     88.173373
    6.780400     88.306426
    6.795200     87.802343
    6.809900     87.335039
    6.824700     86.988888
    6.839400     86.783360
    6.854200     86.571343
    6.868900     86.571343
    6.883700     86.009928
    6.898400     85.477721
    6.913200     85.755724
    6.927900     85.497192
    6.942700     85.164021
    6.957400     84.950923
    6.972200     84.563666
    6.986900     84.526887
    7.001600     84.347321
    7.016400     84.148284
    7.031100     83.616076
    7.045900     83.307786
    7.060600     83.187715
    7.075400     82.475941
    7.090100     82.261760
    7.104900     82.188203
    7.119600     82.075704
    7.134400     82.038925
    7.149100     81.297945
    7.163900     81.234124
    7.178600     81.068620
    7.193400     80.470427
    7.208100     79.981488
    7.222900     79.832210
    7.237600     79.913340
    7.252400     79.663462
    7.267100     79.155052
    7.281900     78.868396
    7.296600     78.710465
    7.311400     78.328616
    7.326100     77.995445
    7.340900     77.672011
    7.355600     77.397253
    7.370400     77.449176
    7.385100     76.993771
    7.399900     77.117087
    7.414600     76.839084
    7.429400     76.826104
    7.444100     76.597860
    7.458900     76.040773
    7.473600     75.894740
    7.488400     75.806039
    7.503200     75.702193
    7.517900     75.326836
    7.532700     75.131045
    7.547400     74.351123
    7.562200     73.836223
    7.576900     73.614469
    7.591700     73.318077
    7.606400     73.254255
    7.621200     72.594405
    7.635900     71.986476
    7.650700     71.637080
    7.665400     71.214126
    7.680200     70.649468
    7.694900     70.260047
    7.709700     70.108606
    7.724400     69.674835
    7.739200     69.137220
    7.754000     68.870034
    7.768700     68.532537
    7.783500     68.266433
    7.798200     68.038189
    7.813000     67.428098
    7.827700     67.068966
    7.842500     66.901298
    7.857200     66.588680
    7.872000     66.421014
    7.886700     66.167890
    7.901500     65.889888
    7.916300     65.675707
    7.931000     65.068861
    7.945800     64.908765
    7.960500     64.423072
    7.975300     64.258650
    7.990000     64.022835
    8.004800     63.706971
    8.019600     63.373801
    8.034300     63.274283
    8.049100     62.663109
    8.063800     62.274771
    8.078600     62.209868
    8.093300     61.895087
    8.108100     61.850736
    8.122900     61.983787
    8.137600     62.086551
    8.152400     61.855062
    8.167100     61.450498
    8.181900     60.876104
    8.196600     60.603510
    8.211400     60.222743
    8.226200     60.003154
    8.240900     59.979356
    8.255700     59.274072
    8.270400     59.047992
    8.285200     58.965782
    8.300000     58.825157
    8.314700     58.454127
    8.329500     58.130692
    8.344200     57.622282
    8.359000     57.464351
    8.373800     57.462187
    8.388500     57.319399
    8.403300     56.861831
    8.418000     56.495127
    8.432800     55.869891
    8.447600     55.536721
    8.462300     55.757393
    8.477100     55.600543
    8.491800     55.230593
    8.506600     55.097541
    8.521400     55.140811
    8.536100     54.662689
    8.550900     54.453917
    8.565600     54.189976
    8.580400     54.179159
    8.595200     54.069904
    8.609900     53.520390
    8.624700     53.099600
    8.639500     52.982774
    8.654200     52.621478
    8.669000     52.172563
    8.683700     51.934584
    8.698500     51.871845
    8.713300     51.451055
    8.728000     51.319084
    8.742800     51.165480
    8.757600     50.792286
    8.772300     50.678705
    8.787100     50.327144
    8.801800     50.045897
    8.816600     49.549386
    8.831400     49.261648
    8.846100     49.192418
    8.860900     48.636412
    8.875700     48.549875
    8.890400     48.588817
    8.905200     48.185334
    8.920000     48.074999
    8.934700     47.741828
    8.949500     47.448681
    8.964300     47.164188
    8.979000     47.186903
    8.993800     46.891594
    9.008600     46.733662
    9.023300     46.571404
    9.038100     46.511909
    9.052900     46.277176
    9.067600     45.760112
    9.082400     45.404225
    9.097200     45.428023
    9.111900     45.424777
    9.126700     45.170573
    9.141500     44.896897
    9.156200     44.834157
    9.171000     44.767090
    9.185800     44.397141
    9.200500     44.182960
    9.215300     44.098586
    9.230100     44.015293
    9.244800     43.889814
    9.259600     43.645344
    9.274400     43.139097
    9.289100     43.056887
    9.303900     42.703164
    9.318700     42.306171
    9.333400     42.294273
    9.348200     42.280210
    9.363000     42.196917
    9.377800     41.922160
    9.392500     41.764228
    9.407300     41.624687
    9.422100     41.459183
    9.436800     41.510024
    9.451600     41.400770
    9.466400     41.047046
    9.481200     40.498613
    9.495900     40.416402
    9.510700     40.229265
    9.525500     40.028063
    9.540200     40.024819
    9.555000     39.611601
    9.569800     39.578068
    9.584600     39.605111
    9.599300     39.389847
    9.614100     38.961485
    9.628900     38.926870
    9.643600     38.892255
    9.658400     38.560166
    9.673200     38.429278
    9.688000     38.186972
    9.702700     38.090699
    9.717500     37.815941
    9.732300     37.873272
    9.747100     37.760774
    9.761800     37.354046
    9.776600     37.329166
    9.791400     37.133374
    9.806200     36.892150
    9.820900     36.724482
    9.835700     36.390231
    9.850500     36.482177
    9.865300     36.416192
    9.880000     36.370760
    9.894800     36.223645
    9.909600     36.022445
    9.924400     35.936988
    9.939100     35.752014
    9.953900     35.595164
    9.968700     35.371248
    9.983500     35.027260
    9.998200     34.763320
   10.013000     34.764401
   10.028000     34.614042
   10.043000     34.570773
   10.057000     34.358755
   10.072000     34.215968
   10.087000     34.056955
   10.102000     34.019094
   10.116000     34.030994
   10.131000     33.934720
   10.146000     33.616694
   10.161000     33.474989
   10.176000     33.612367
   10.190000     33.352754
   10.205000     33.132082
   10.220000     33.309485
   10.235000     33.010929
   10.249000     32.916819
   10.264000     32.898430
   10.279000     32.724272
   10.294000     32.567422
   10.309000     32.391102
   10.323000     32.565260
   10.338000     32.288339
   10.353000     32.140142
   10.368000     32.171513
   10.382000     32.286175
   10.397000     32.185575
   10.412000     32.095792
   10.427000     31.903245
   10.442000     31.596036
   10.456000     31.477046
   10.471000     31.487864
   10.486000     31.455412
   10.501000     31.281255
   10.516000     31.218514
   10.530000     31.311543
   10.545000     31.313706
   10.560000     31.381855
   10.575000     31.472720
   10.589000     31.352649
   10.604000     31.281255
   10.619000     31.377528
   10.634000     31.240149
   10.649000     31.072482
   10.663000     31.011906
   10.678000     30.878853
   10.693000     30.780417
   10.708000     30.657101
   10.722000     30.425612
   10.737000     30.180061
   10.752000     30.250373
   10.767000     30.148691
   10.782000     30.090278
   10.796000     29.815520
   10.811000     29.682469
   10.826000     29.612156
   10.841000     29.594849
   10.856000     29.399058
   10.870000     29.311438
   10.885000     29.215165
   10.900000     29.215165
   10.915000     28.896056
   10.930000     28.861441
   10.944000     28.896056
   10.959000     28.836562
   10.974000     28.916609
   10.989000     28.731634
   11.003000     28.546660
   11.018000     28.463368
   11.033000     28.591011
   11.048000     28.446059
   11.063000     28.480675
   11.077000     28.504473
   11.092000     28.567212
   11.107000     28.587765
   11.122000     28.881994
   11.137000     29.009637
   11.151000     29.078868
   11.166000     29.187040
   11.181000     29.426101
   11.196000     29.383913
   11.211000     29.522373
   11.225000     29.565642
   11.240000     29.425019
   11.255000     29.271414
   11.270000     29.127545
   11.284000     28.799783
   11.299000     28.681875
   11.314000     28.414690
   11.329000     28.331397
   11.344000     28.202672
   11.358000     28.145340
   11.373000     28.251350
   11.388000     28.050150
   11.403000     28.037168
   11.418000     28.188610
   11.432000     28.341133
   11.447000     28.254594
   11.462000     28.363848
   11.477000     28.535843
   11.492000     28.719736
   11.506000     29.073459
   11.521000     29.224900
   11.536000     29.113483
   11.551000     29.241126
   11.566000     29.359034
   11.580000     29.414201
   11.595000     29.512638
   11.610000     29.602421
   11.625000     29.334154
   11.640000     29.376341
   11.654000     29.472615
   11.669000     29.587277
   11.684000     29.437999
   11.699000     29.208674
   11.714000     28.903629
   11.728000     28.824662
   11.743000     28.462286
   11.758000     28.184283
   11.773000     28.307600
   11.788000     28.155076
   11.802000     28.014452
   11.817000     28.062048
   11.832000     28.134523
   11.847000     28.133442
   11.862000     28.027433
   11.876000     27.996064
   11.891000     28.178875
   11.906000     28.190773
   11.921000     28.102072
   11.936000     28.303272
   11.950000     28.519616
   11.965000     28.739207
   11.980000     28.570458
   11.995000     28.675384
   12.010000     28.747861
   12.024000     28.912282
   12.039000     28.814927
   12.054000     28.756514
   12.069000     28.928508
   12.084000     29.057233
   12.098000     28.988002
   12.113000     29.047497
   12.128000     29.060479
   12.143000     29.127545
   12.158000     29.275741
   12.172000     29.246534
   12.187000     29.192448
   12.202000     29.176222
   12.217000     29.162160
   12.232000     29.102665
   12.246000     29.028026
   12.261000     29.216247
   12.276000     29.304947
   12.291000     29.094012
   12.306000     29.319009
   12.320000     29.366605
   12.335000     29.237880
   12.350000     29.474777
   12.365000     29.597012
   12.380000     29.551580
   12.394000     29.694367
   12.409000     29.840401
   12.424000     30.052417
   12.439000     30.181142
   12.454000     30.428857
   12.468000     30.630057
   12.483000     30.850729
   12.498000     31.118996
   12.513000     31.205534
   12.528000     31.314788
   12.543000     31.402407
   12.557000     31.441349
   12.572000     31.345077
   12.587000     31.349403
   12.602000     31.391591
   12.617000     31.315870
   12.631000     31.373202
   12.646000     31.392672
   12.661000     31.468392
   12.676000     31.521397
   12.691000     31.385100
   12.705000     31.281255
   12.720000     31.521397
   12.735000     31.567911
   12.750000     31.679328
   12.765000     31.866467
   12.779000     32.074157
   12.794000     32.437617
   12.809000     32.774032
   12.824000     33.347344
   12.839000     34.327386
   12.854000     35.506463
   12.868000     36.510302
   12.883000     37.596351
   12.898000     38.393581
   12.913000     38.864130
   12.928000     39.079393
   12.942000     38.960404
   12.957000     38.559085
   12.972000     37.554164
   12.987000     36.568714
   13.002000     35.805019
   13.017000     35.083509
   13.031000     34.761156
   13.046000     34.381472
   13.061000     34.144575
   13.076000     34.119694
   13.091000     33.897941
   13.105000     33.847101
   13.120000     33.688087
   13.135000     33.506358
   13.150000     33.707558
   13.165000     33.947701
   13.179000     34.078590
   13.194000     34.324140
   13.209000     34.637840
   13.224000     35.049976
   13.239000     35.702255
   13.254000     36.609820
   13.268000     37.596351
   13.283000     38.407643
   13.298000     38.764612
   13.313000     38.831679
   13.328000     38.919298
   13.343000     38.772183
   13.357000     38.215097
   13.372000     37.437338
   13.387000     36.587104
   13.402000     36.063550
   13.417000     35.442641
   13.431000     35.060794
   13.446000     34.951540
   13.461000     34.895290
   13.476000     35.001298
   13.491000     34.956948
   13.506000     34.951540
   13.520000     35.170048
   13.535000     34.996972
   13.550000     34.994808
   13.565000     35.104062
   13.580000     35.136514
   13.595000     35.054303
   13.609000     34.967765
   13.624000     35.042404
   13.639000     34.936395
   13.654000     35.092163
   13.669000     35.125697
   13.683000     35.425334
   13.698000     35.502137
   13.713000     35.585429
   13.728000     35.603819
   13.743000     35.841798
   13.758000     35.889393
   13.772000     35.901292
   13.787000     35.966195
   13.802000     36.019199
   13.817000     36.004056
   13.832000     35.959705
   13.847000     36.038670
   13.861000     36.170641
   13.876000     35.987830
   13.891000     35.841798
   13.906000     35.776894
   13.921000     35.817999
   13.936000     35.942398
   13.950000     35.832062
   13.965000     35.786630
   13.980000     35.812591
   13.995000     35.678457
   14.010000     35.560549
   14.025000     35.652495
   14.039000     35.740116
   14.054000     35.812591
   14.069000     35.916436
   14.084000     35.828816
   14.099000     35.703337
   14.114000     35.664395
   14.128000     35.721726
   14.143000     35.555141
   14.158000     35.514035
   14.173000     35.663313
   14.188000     35.610309
   14.203000     35.657905
   14.217000     35.583266
   14.232000     35.625452
   14.247000     35.556223
   14.262000     35.629780
   14.277000     35.709827
   14.292000     35.750933
   14.306000     35.714154
   14.321000     35.717399
   14.336000     35.754177
   14.351000     35.820163
   14.366000     35.932662
   14.381000     35.952133
   14.395000     36.022445
   14.410000     36.133862
   14.425000     36.105738
   14.440000     36.182539
   14.455000     36.245280
   14.470000     35.938070
   14.484000     35.980258
   14.499000     35.942398
   14.514000     35.616799
   14.529000     35.557304
   14.544000     35.533506
   14.559000     35.550813
   14.573000     35.471848
   14.588000     35.268484
   14.603000     35.179783
   14.618000     35.159230
   14.633000     35.074856
   14.648000     35.145168
   14.662000     35.280383
   14.677000     35.254422
   14.692000     34.994808
   14.707000     34.968847
   14.722000     34.935313
   14.737000     35.017524
   14.752000     34.782791
   14.766000     34.832550
   14.781000     34.870410
   14.796000     34.794690
   14.811000     34.665965
   14.826000     34.566447
   14.841000     34.603225
   14.855000     34.544812
   14.870000     34.482072
   14.885000     34.564283
   14.900000     34.489644
   14.915000     34.502625
   14.930000     34.578345
   14.945000     34.546975
   14.959000     34.518851
   14.974000     34.336040
   14.989000     34.267891
   15.004000     34.255991
   15.019000     34.102387
   15.034000     33.983398
   15.048000     33.943373
   15.063000     33.985561
   15.078000     33.961763
   15.093000     33.948783
   15.108000     33.836283
   15.123000     33.888206
   15.138000     33.724866
   15.152000     33.641573
   15.167000     33.552872
   15.182000     33.708640
   15.197000     33.672943
   15.212000     33.360325
   15.227000     33.372225
   15.242000     33.505276
   15.256000     33.363571
   15.271000     33.262971
   15.286000     33.102875
   15.301000     33.140736
   15.316000     33.107203
   15.331000     33.105039
   15.345000     32.976314
   15.360000     32.809729
   15.375000     32.731844
   15.390000     32.596629
   15.405000     32.659369
   15.420000     32.701557
   15.435000     32.543625
   15.449000     32.372713
   15.464000     32.154204
   15.479000     32.255886
   15.494000     32.143388
   15.509000     32.041706
   15.524000     31.950841
   15.539000     32.036297
   15.553000     31.981129
   15.568000     31.773438
   15.583000     31.632814
   15.598000     31.571156
   15.613000     31.549521
   15.628000     31.575483
   15.643000     31.460821
   15.657000     31.335341
   15.672000     31.349403
   15.687000     31.163346
   15.702000     31.045439
   15.717000     31.109260
   15.732000     31.140631
   15.747000     31.035703
   15.761000     31.003252
   15.776000     30.969718
   15.791000     30.991353
   15.806000     30.817195
   15.821000     30.677653
   15.836000     30.736066
   15.851000     30.719841
   15.866000     30.603014
   15.880000     30.273089
   15.895000     30.052417
   15.910000     30.115158
   15.925000     30.142201
   15.940000     30.133547
   15.955000     29.916120
   15.970000     29.891241
   15.984000     30.013476
   15.999000     29.896649
   16.014000     29.856626
   16.029000     29.700858
   16.044000     29.656508
   16.059000     29.582951
   16.074000     29.532109
   16.088000     29.362279
   16.103000     29.417447
   16.118000     29.546172
   16.133000     29.401220
   16.148000     29.282231
   16.163000     29.223818
   16.178000     29.180549
   16.193000     28.988002
   16.207000     28.917691
   16.222000     29.013964
   16.237000     28.831153
   16.252000     28.970695
   16.267000     29.065887
   16.282000     29.006392
   16.297000     28.830072
   16.312000     28.542333
   16.326000     28.518535
   16.341000     28.391973
   16.356000     28.409281
   16.371000     28.380075
   16.386000     28.525026
   16.401000     28.331397
   16.416000     28.188610
   16.430000     28.091254
   16.445000     28.214571
   16.460000     28.131279
   16.475000     27.947386
   16.490000     27.988491
   16.505000     27.939814
   16.520000     27.943058
   16.535000     27.837050
   16.549000     27.703998
   16.564000     27.525514
   16.579000     27.653157
   16.594000     27.753757
   16.609000     27.681282
   16.624000     27.557965
   16.639000     27.428158
   16.654000     27.628278
   16.668000     27.490899
   16.683000     27.199915
   16.698000     27.239939
   16.713000     27.147993
   16.728000     26.970590
   16.743000     26.846192
   16.758000     26.814822
   16.773000     26.715303
   16.788000     26.683933
   16.802000     26.516267
   16.817000     26.509776
   16.832000     26.462181
   16.847000     26.465425
   16.862000     26.354008
   16.877000     26.250163
   16.892000     26.246917
   16.907000     26.150645
   16.921000     26.167952
   16.936000     26.127928
   16.951000     26.002449
   16.966000     25.910502
   16.981000     25.988386
   16.996000     25.910502
   17.011000     25.728773
   17.026000     25.762306
   17.041000     25.729854
   17.055000     25.560024
   17.070000     25.476731
   17.085000     25.643316
   17.100000     25.680095
   17.115000     25.581659
   17.130000     25.547043
   17.145000     25.470241
   17.160000     25.395602
   17.175000     25.420481
   17.189000     25.310146
   17.204000     25.227935
   17.219000     25.272285
   17.234000     25.111109
   17.249000     25.270123
   17.264000     25.245242
   17.279000     25.077576
   17.294000     24.965076
   17.309000     24.960749
   17.323000     24.930462
   17.338000     24.999691
   17.353000     25.005100
   17.368000     24.956423
   17.383000     24.932624
   17.398000     25.006181
   17.413000     24.947769
   17.428000     24.879620
   17.443000     24.833106
   17.457000     24.821207
   17.472000     24.875294
   17.487000     24.949932
   17.502000     24.762794
   17.517000     24.567002
   17.532000     24.569166
   17.547000     24.546449
   17.562000     24.616762
   17.577000     24.680583
   17.591000     24.790919
   17.606000     24.621088
   17.621000     24.532387
   17.636000     24.551858
   17.651000     24.521570
   17.666000     24.529142
   17.681000     24.657867
   17.696000     24.627579
   17.711000     24.464238
   17.726000     24.482628
   17.740000     24.332269
   17.755000     24.389599
   17.770000     24.329023
   17.785000     24.450176
   17.800000     24.476138
   17.815000     24.376619
   17.830000     24.269529
   17.845000     24.333351
   17.860000     24.326860
   17.875000     24.435033
   17.889000     24.323615
   17.904000     24.215442
   17.919000     24.244649
   17.934000     24.312798
   17.949000     24.343086
   17.964000     24.371210
   17.979000     24.377701
   17.994000     24.477219
   18.009000     24.395009
   18.024000     24.437195
   18.038000     24.442605
   18.053000     24.534551
   18.068000     24.489119
   18.083000     24.501017
   18.098000     24.486955
   18.113000     24.494527
   18.128000     24.468566
   18.143000     24.532387
   18.158000     24.602699
   18.173000     24.558348
   18.188000     24.687073
   18.202000     24.702217
   18.217000     24.670848
   18.232000     24.768203
   18.247000     24.834188
   18.262000     24.890437
   18.277000     24.859067
   18.292000     24.921807
   18.307000     24.973730
   18.322000     24.913153
   18.337000     25.084066
   18.352000     24.972648
   18.366000     24.862313
   18.381000     24.758467
   18.396000     24.925052
   18.411000     24.709790
   18.426000     24.710871
   18.441000     24.705463
   18.456000     24.892601
   18.471000     24.786592
   18.486000     24.787674
   18.501000     24.722770
   18.516000     24.694645
   18.530000     24.817962
   18.545000     24.797409
   18.560000     24.899091
   18.575000     24.926134
   18.590000     24.865558
   18.605000     24.907745
   18.620000     24.921807
   18.635000     24.799573
   18.650000     24.895846
   18.665000     24.893683
   18.680000     24.955341
   18.695000     24.890437
   18.710000     24.730342
   18.724000     24.927216
   18.739000     24.909909
   18.754000     24.979138
   18.769000     25.075412
   18.784000     25.117599
   18.799000     24.971567
   18.814000     24.985629
   18.829000     25.006181
   18.844000     25.023489
   18.859000     24.997528
   18.874000     25.201974
   18.889000     25.206300
   18.903000     25.213873
   18.918000     25.161949
   18.933000     25.169521
   18.948000     25.049451
   18.963000     25.144642
   18.978000     25.173849
   18.993000     25.093802
   19.008000     25.182502
   19.023000     25.235507
   19.038000     25.267959
   19.053000     25.296084
   19.068000     25.317717
   19.083000     25.394520
   19.098000     25.309064
   19.112000     25.230098
   19.127000     25.184666
   19.142000     25.364232
   19.157000     25.409664
   19.172000     25.227935
   19.187000     25.257141
   19.202000     25.378295
   19.217000     25.390193
   19.232000     25.252814
   19.247000     25.246324
   19.262000     25.492957
   19.277000     25.386948
   19.292000     25.365313
   19.307000     25.439952
   19.321000     25.507020
   19.336000     25.465914
   19.351000     25.528653
   19.366000     25.490793
   19.381000     25.600048
   19.396000     25.537307
   19.411000     25.487548
   19.426000     25.413991
   19.441000     25.386948
   19.456000     25.511346
   19.471000     25.500529
   19.486000     25.619518
   19.501000     25.528653
   19.516000     25.472404
   19.531000     25.363150
   19.545000     25.442116
   19.560000     25.422645
   19.575000     25.420481
   19.590000     25.299328
   19.605000     25.355578
   19.620000     25.383703
   19.635000     25.349088
   19.650000     25.376131
   19.665000     25.424809
   19.680000     25.418318
   19.695000     25.353414
   19.710000     25.451852
   19.725000     25.383703
   19.740000     25.444280
   19.755000     25.434544
   19.770000     25.433462
   19.785000     25.322045
   19.799000     25.291756
   19.814000     25.269041
   19.829000     25.067840
   19.844000     25.114353
   19.859000     25.102455
   19.874000     25.166277
   19.889000     25.332862
   19.904000     25.196565
   19.919000     25.160868
   19.934000     24.991038
   19.949000     24.988874
   19.964000     25.092720
   19.979000     25.044042
   19.994000     25.072167
   20.009000     24.847169
   20.024000     25.018081
   20.039000     24.869885
   20.054000     24.906663
   20.068000     24.943442
   20.083000     24.866639
   20.098000     24.883947
   20.113000     24.676256
   20.128000     24.720607
   20.143000     24.783347
   20.158000     24.860149
   20.173000     24.815798
   20.188000     24.749813
   20.203000     24.631906
   20.218000     24.697891
   20.233000     24.737915
   20.248000     24.676256
   20.263000     24.568084
   20.278000     24.535633
   20.293000     24.583228
   20.308000     24.530224
   20.323000     24.458830
   20.338000     24.348494
   20.353000     24.376619
   20.368000     24.291163
   20.382000     24.256548
   20.397000     24.083472
   20.412000     24.159193
   20.427000     24.049938
   20.442000     23.919051
   20.457000     23.807633
   20.472000     23.804388
   20.487000     23.934194
   20.502000     23.811960
   20.517000     23.716769
   20.532000     23.788162
   20.547000     23.657273
   20.562000     23.727586
   20.577000     23.555591
   20.592000     23.582634
   20.607000     23.482034
   20.622000     23.472299
   20.637000     23.577226
   20.652000     23.489607
   20.667000     23.384680
   20.682000     23.421458
   20.697000     23.522058
   20.712000     23.526386
   20.727000     23.397661
   20.742000     23.287325
   20.757000     23.331675
   20.771000     23.145619
   20.786000     23.074225
   20.801000     23.051509
   20.816000     23.042855
   20.831000     23.000668
   20.846000     22.889251
   20.861000     22.643700
   20.876000     22.787569
   20.891000     22.745382
   20.906000     22.788650
   20.921000     22.738891
   20.936000     22.597186
   20.951000     22.536609
   20.966000     22.525792
   20.981000     22.519301
   20.996000     22.387332
   21.011000     22.403557
   21.026000     22.429518
   21.041000     22.320265
   21.056000     22.229400
   21.071000     22.152597
   21.086000     22.019546
   21.101000     21.983849
   21.116000     22.000075
   21.131000     21.837817
   21.146000     21.736135
   21.161000     21.803201
   21.176000     21.818346
   21.191000     21.687457
   21.206000     21.671231
   21.221000     21.558732
   21.236000     21.557650
   21.251000     21.645269
   21.266000     21.598756
   21.281000     21.419189
   21.296000     21.330488
   21.310000     21.258013
   21.325000     21.265585
   21.340000     21.221235
   21.355000     21.348878
   21.370000     21.283974
   21.385000     21.213663
   21.400000     21.156331
   21.415000     21.009217
   21.430000     21.068711
   21.445000     21.200682
   21.460000     20.959457
   21.475000     21.022197
   21.490000     20.914025
   21.505000     20.824242
   21.520000     20.677128
   21.535000     20.605734
   21.550000     20.664147
   21.565000     20.420760
   21.580000     20.431577
   21.595000     20.375327
   21.610000     20.296361
   21.625000     20.275809
   21.640000     20.246602
   21.655000     20.262828
   21.670000     20.092998
   21.685000     20.122204
   21.700000     20.012950
   21.715000     20.059464
   21.730000     20.075691
   21.745000     19.992398
   21.760000     19.964273
   21.775000     19.827976
   21.790000     19.683024
   21.805000     19.761991
   21.820000     19.733866
   21.835000     19.767399
   21.850000     19.685188
   21.865000     19.614876
   21.880000     19.654900
   21.895000     19.568362
   21.910000     19.443964
   21.925000     19.363916
   21.940000     19.324974
   21.955000     19.289277
   21.970000     19.330383
   21.985000     19.406103
   22.000000     19.315239
