# Supplementary material for: Changing the game of time resolved X-ray diffraction on the mechanochemistry playground by downsizing
Source: Nat Commun. 2021 Oct 21;12:6134. doi: 10.1038/s41467-021-26264-1 (PMC8531352; doi:10.1038/s41467-021-26264-1)
Supplement: Supplementary file 3 — Source Data. [file 41467_2021_26264_MOESM3_ESM.zip › PXRD_raw_data/reactionIIIa_cocrystal_FormI_normalized/000090.xy]

    3.140900     20.219673
    3.155600     20.306705
    3.170400     20.490206
    3.185100     20.886567
    3.199800     20.965210
    3.214500     20.854061
    3.229300     21.110962
    3.244000     21.271394
    3.258700     21.594355
    3.273500     21.836576
    3.288200     22.003299
    3.302900     22.252860
    3.317600     22.179460
    3.332400     22.415389
    3.347100     22.901929
    3.361800     23.138906
    3.376500     23.639077
    3.391300     24.144489
    3.406000     24.236764
    3.420700     24.251444
    3.435400     24.077381
    3.450200     23.897026
    3.464900     23.531074
    3.479600     23.645368
    3.494400     23.884443
    3.509100     23.925337
    3.523800     24.126664
    3.538500     24.368885
    3.553300     24.415022
    3.568000     24.736935
    3.582700     24.618446
    3.597400     24.754760
    3.612200     25.116519
    3.626900     25.340914
    3.641600     25.491909
    3.656400     25.669118
    3.671100     25.834792
    3.685800     26.297214
    3.700500     26.958866
    3.715300     27.062674
    3.730000     27.130832
    3.744700     27.341595
    3.759500     27.400315
    3.774200     27.683431
    3.788900     27.945574
    3.803600     27.844911
    3.818400     27.856445
    3.833100     27.867980
    3.847800     28.007440
    3.862600     28.370247
    3.877300     28.691111
    3.892000     28.767657
    3.906700     28.732005
    3.921500     29.014073
    3.936200     29.359053
    3.950900     29.816232
    3.965700     29.741783
    3.980400     29.915846
    3.995100     30.140242
    4.009800     30.344714
    4.024600     30.441183
    4.039300     30.760998
    4.054000     31.139534
    4.068800     31.217128
    4.083500     31.456204
    4.098200     32.098980
    4.113000     32.229003
    4.127700     32.321278
    4.142400     32.688279
    4.157100     32.692473
    4.171900     33.099321
    4.186600     33.601589
    4.201300     33.650871
    4.216100     33.884703
    4.230800     34.090224
    4.245500     34.235976
    4.260300     35.180742
    4.275000     35.482731
    4.289700     35.818276
    4.304500     35.832956
    4.319200     36.069934
    4.333900     36.299572
    4.348600     36.224075
    4.363400     36.467344
    4.378100     36.743119
    4.392800     37.101732
    4.407600     37.520113
    4.422300     37.180375
    4.437000     37.598757
    4.451800     37.800082
    4.466500     37.835734
    4.481200     38.212172
    4.496000     38.654671
    4.510700     38.810909
    4.525400     39.074102
    4.540200     39.317371
    4.554900     39.474657
    4.569600     39.796570
    4.584400     40.011527
    4.599100     40.426763
    4.613800     40.801105
    4.628600     40.718267
    4.643300     41.040180
    4.658000     41.474290
    4.672700     41.807736
    4.687500     42.247090
    4.702200     42.486164
    4.716900     43.081756
    4.731700     43.395280
    4.746400     43.685735
    4.761100     43.874478
    4.775900     44.082096
    4.790600     44.437563
    4.805300     44.602190
    4.820100     44.984919
    4.834800     45.349824
    4.849500     45.912908
    4.864300     46.517936
    4.879000     46.782177
    4.893700     47.200558
    4.908500     47.201607
    4.923200     47.562317
    4.938000     47.971261
    4.952700     48.329873
    4.967400     48.967407
    4.982200     49.212773
    4.996900     49.853454
    5.011600     49.835627
    5.026400     50.335797
    5.041100     51.007934
    5.055800     51.681120
    5.070600     51.963186
    5.085300     52.638468
    5.100000     53.127105
    5.114800     53.331577
    5.129500     53.587429
    5.144200     53.878933
    5.159000     54.391686
    5.173700     55.244178
    5.188400     55.818797
    5.203200     56.034803
    5.217900     56.500371
    5.232700     57.159925
    5.247400     57.776487
    5.262100     58.335377
    5.276900     58.941453
    5.291600     59.261269
    5.306300     59.852666
    5.321100     60.180869
    5.335800     60.509073
    5.350500     60.920115
    5.365300     61.779946
    5.380000     62.001196
    5.394800     62.419577
    5.409500     63.518483
    5.424200     64.253535
    5.439000     64.655139
    5.453700     64.845980
    5.468400     65.335665
    5.483200     65.881972
    5.497900     66.503776
    5.512600     67.034355
    5.527400     67.348928
    5.542100     67.934033
    5.556900     68.718368
    5.571600     69.591830
    5.586300     69.981900
    5.601100     70.183227
    5.615800     70.784060
    5.630600     71.301008
    5.645300     72.008796
    5.660000     73.195783
    5.674800     73.516647
    5.689500     73.849046
    5.704200     74.305175
    5.719000     75.389402
    5.733700     75.826657
    5.748500     76.355139
    5.763200     76.860553
    5.777900     77.292566
    5.792700     77.966800
    5.807400     78.448096
    5.822200     78.906322
    5.836900     79.060463
    5.851600     79.618305
    5.866400     80.491768
    5.881100     80.767544
    5.895900     81.249888
    5.910600     81.718601
    5.925300     82.256520
    5.940100     83.027223
    5.954800     83.841965
    5.969600     84.719623
    5.984300     86.570358
    5.999000     88.251223
    6.013800     90.036947
    6.028500     90.997442
    6.043300     90.549701
    6.058000     89.605983
    6.072700     88.621371
    6.087500     88.341401
    6.102200     88.162095
    6.117000     88.155803
    6.131700     88.250175
    6.146500     88.112812
    6.161200     88.304701
    6.175900     88.682188
    6.190700     88.147415
    6.205400     88.272195
    6.220200     88.645488
    6.234900     88.672751
    6.249600     89.012489
    6.264400     89.305042
    6.279100     89.071209
    6.293900     88.688480
    6.308600     89.118395
    6.323400     89.890147
    6.338100     89.869175
    6.352800     89.653168
    6.367600     89.756978
    6.382300     90.010733
    6.397100     90.251905
    6.411800     90.013878
    6.426600     90.015976
    6.441300     90.040093
    6.456000     89.741249
    6.470800     89.956207
    6.485500     89.982422
    6.500300     89.610177
    6.515000     89.860787
    6.529800     89.869175
    6.544500     89.892244
    6.559300     89.725520
    6.574000     89.793678
    6.588700     89.749637
    6.603500     89.545166
    6.618200     89.044995
    6.633000     88.957964
    6.647700     88.813260
    6.662500     88.766074
    6.677200     88.876174
    6.692000     88.635002
    6.706700     88.755588
    6.721500     88.433675
    6.736200     88.166289
    6.750900     88.016343
    6.765700     87.759442
    6.780400     87.516173
    6.795200     87.362032
    6.809900     87.667167
    6.824700     87.304361
    6.839400     86.781122
    6.854200     86.812579
    6.868900     86.233765
    6.883700     85.815384
    6.898400     85.298437
    6.913200     85.235522
    6.927900     85.326748
    6.942700     85.265930
    6.957400     84.781489
    6.972200     84.643077
    6.986900     84.127178
    7.001600     83.503276
    7.016400     83.514810
    7.031100     83.174023
    7.045900     82.586821
    7.060600     82.529150
    7.075400     82.523907
    7.090100     82.120206
    7.104900     81.584383
    7.119600     81.586480
    7.134400     81.448069
    7.149100     81.198508
    7.163900     80.990890
    7.178600     80.634375
    7.193400     80.117427
    7.208100     80.170904
    7.222900     79.789223
    7.237600     79.653956
    7.252400     79.298490
    7.267100     79.361404
    7.281900     78.745891
    7.296600     78.066414
    7.311400     77.807416
    7.326100     78.073755
    7.340900     77.963653
    7.355600     77.681587
    7.370400     77.183514
    7.385100     76.753598
    7.399900     76.928710
    7.414600     76.370869
    7.429400     75.734383
    7.444100     75.613797
    7.458900     75.882232
    7.473600     75.646303
    7.488400     74.869309
    7.503200     74.465608
    7.517900     74.514891
    7.532700     73.834365
    7.547400     73.291203
    7.562200     73.125529
    7.576900     72.524695
    7.591700     72.391526
    7.606400     72.269891
    7.621200     71.700515
    7.635900     71.118556
    7.650700     70.902550
    7.665400     70.673960
    7.680200     70.438030
    7.694900     69.695640
    7.709700     69.522624
    7.724400     69.121020
    7.739200     69.093757
    7.754000     69.100048
    7.768700     68.810642
    7.783500     68.191982
    7.798200     68.022113
    7.813000     67.750533
    7.827700     67.251411
    7.842500     66.980879
    7.857200     66.710347
    7.872000     66.211224
    7.886700     65.894555
    7.901500     65.615634
    7.916300     65.071423
    7.931000     65.224515
    7.945800     65.131192
    7.960500     64.531407
    7.975300     64.121414
    7.990000     63.690449
    8.004800     63.580349
    8.019600     63.138900
    8.034300     62.691158
    8.049100     62.452083
    8.063800     62.276970
    8.078600     62.160579
    8.093300     61.752683
    8.108100     61.437062
    8.122900     61.538774
    8.137600     61.075304
    8.152400     60.634902
    8.167100     60.493345
    8.181900     60.343398
    8.196600     59.737322
    8.211400     59.478324
    8.226200     59.484615
    8.240900     59.226666
    8.255700     58.781022
    8.270400     58.623735
    8.285200     58.174945
    8.300000     58.019756
    8.314700     57.984104
    8.329500     57.537412
    8.344200     56.940772
    8.359000     56.882052
    8.373800     56.797118
    8.388500     56.528682
    8.403300     56.412291
    8.418000     56.412291
    8.432800     56.104009
    8.447600     55.748543
    8.462300     55.519953
    8.477100     55.259906
    8.491800     55.139320
    8.506600     54.852010
    8.521400     54.805874
    8.536100     54.979937
    8.550900     54.811116
    8.565600     54.766027
    8.580400     54.439920
    8.595200     53.842233
    8.609900     53.759395
    8.624700     53.009664
    8.639500     52.762200
    8.654200     52.460210
    8.669000     51.767103
    8.683700     51.104403
    8.698500     51.086578
    8.713300     51.080286
    8.728000     50.896786
    8.742800     50.472113
    8.757600     50.338944
    8.772300     49.988720
    8.787100     49.658418
    8.801800     49.752790
    8.816600     49.755935
    8.831400     49.311340
    8.846100     48.862549
    8.860900     48.541686
    8.875700     48.358185
    8.890400     48.001669
    8.905200     47.813975
    8.920000     47.642008
    8.934700     47.514082
    8.949500     47.310659
    8.964300     47.062146
    8.979000     46.753865
    8.993800     46.738137
    9.008600     46.475993
    9.023300     46.285152
    9.038100     45.981066
    9.052900     45.787079
    9.067600     45.815391
    9.082400     45.717873
    9.097200     45.501867
    9.111900     45.171566
    9.126700     45.069853
    9.141500     45.103408
    9.156200     44.840215
    9.171000     44.816098
    9.185800     44.376746
    9.200500     43.991918
    9.215300     43.979336
    9.230100     43.687832
    9.244800     43.595557
    9.259600     43.426736
    9.274400     42.992626
    9.289100     42.678054
    9.303900     42.448416
    9.318700     42.258624
    9.333400     42.213535
    9.348200     42.056249
    9.363000     41.796202
    9.377800     41.602216
    9.392500     41.517281
    9.407300     41.423958
    9.422100     41.008722
    9.436800     40.910157
    9.451600     40.995091
    9.466400     40.967828
    9.481200     40.733996
    9.495900     40.473949
    9.510700     40.319809
    9.525500     39.933933
    9.540200     39.979022
    9.555000     39.566932
    9.569800     39.301643
    9.584600     39.370848
    9.599300     39.135967
    9.614100     38.999653
    9.628900     38.698712
    9.643600     38.330661
    9.658400     38.363168
    9.673200     38.345342
    9.688000     38.003506
    9.702700     37.673205
    9.717500     37.484461
    9.732300     37.442519
    9.747100     37.167792
    9.761800     37.018895
    9.776600     36.960174
    9.791400     36.801840
    9.806200     36.405478
    9.820900     36.306912
    9.835700     36.462101
    9.850500     36.500899
    9.865300     36.281746
    9.880000     36.093003
    9.894800     35.764799
    9.909600     35.999679
    9.924400     35.809888
    9.939100     35.496364
    9.953900     35.601221
    9.968700     35.291892
    9.983500     35.117828
    9.998200     34.828421
   10.013000     34.699447
   10.028000     34.612414
   10.043000     34.432059
   10.057000     34.386971
   10.072000     34.184596
   10.087000     34.094418
   10.102000     34.057718
   10.116000     33.788234
   10.131000     33.680231
   10.146000     33.593200
   10.161000     33.468420
   10.176000     33.402359
   10.190000     32.953569
   10.205000     32.704008
   10.220000     32.868634
   10.235000     32.946228
   10.249000     32.641093
   10.264000     32.534139
   10.279000     32.594956
   10.294000     32.331764
   10.309000     32.172380
   10.323000     32.063328
   10.338000     31.928062
   10.353000     31.660676
   10.368000     31.512827
   10.382000     31.466689
   10.397000     31.346103
   10.412000     31.478224
   10.427000     31.364977
   10.442000     31.445718
   10.456000     31.428941
   10.471000     31.189866
   10.486000     31.293675
   10.501000     31.315694
   10.516000     31.143728
   10.530000     31.196157
   10.545000     31.426844
   10.560000     31.450961
   10.575000     31.486613
   10.589000     31.600907
   10.604000     31.546381
   10.619000     31.420552
   10.634000     31.433135
   10.649000     31.191963
   10.663000     31.205594
   10.678000     31.085008
   10.693000     30.881584
   10.708000     30.573304
   10.722000     30.548138
   10.737000     30.360442
   10.752000     30.077328
   10.767000     30.064745
   10.782000     29.971421
   10.796000     29.744929
   10.811000     29.644266
   10.826000     29.366394
   10.841000     29.302431
   10.856000     29.158776
   10.870000     29.054967
   10.885000     28.949060
   10.900000     28.978421
   10.915000     28.845252
   10.930000     28.734103
   10.944000     28.776046
   10.959000     28.578914
   10.974000     28.484542
   10.989000     28.290556
   11.003000     28.275876
   11.018000     28.426870
   11.033000     28.125929
   11.048000     28.147949
   11.063000     28.063015
   11.077000     28.184649
   11.092000     28.316770
   11.107000     28.239176
   11.122000     28.250710
   11.137000     28.297895
   11.151000     28.340887
   11.166000     28.225543
   11.181000     28.136415
   11.196000     27.876369
   11.211000     28.043091
   11.225000     27.972838
   11.240000     27.834425
   11.255000     27.984371
   11.270000     27.864834
   11.284000     27.936137
   11.299000     28.002197
   11.314000     27.879514
   11.329000     27.764171
   11.344000     27.749491
   11.358000     28.005343
   11.373000     28.125929
   11.388000     27.957108
   11.403000     27.945574
   11.418000     28.133269
   11.432000     27.958157
   11.447000     27.852252
   11.462000     27.880563
   11.477000     27.869028
   11.492000     27.839668
   11.506000     27.833377
   11.521000     27.619467
   11.536000     27.431773
   11.551000     27.640439
   11.566000     27.739005
   11.580000     27.704402
   11.595000     27.719083
   11.610000     27.471618
   11.625000     27.440161
   11.640000     27.352081
   11.654000     27.326915
   11.669000     27.162288
   11.684000     27.257709
   11.699000     27.292312
   11.714000     27.161240
   11.728000     27.175921
   11.743000     27.210523
   11.758000     27.370955
   11.773000     27.442259
   11.788000     27.573330
   11.802000     27.600593
   11.817000     27.641487
   11.832000     27.604787
   11.847000     27.656167
   11.862000     27.658264
   11.876000     27.894194
   11.891000     27.826036
   11.906000     27.771511
   11.921000     27.764171
   11.936000     27.829183
   11.950000     27.942429
   11.965000     28.006391
   11.980000     27.975983
   11.995000     28.207718
   12.010000     28.148998
   12.024000     28.287410
   12.039000     28.685869
   12.054000     28.920749
   12.069000     28.899777
   12.084000     29.053918
   12.098000     29.269925
   12.113000     29.304528
   12.128000     29.318159
   12.143000     29.405191
   12.158000     29.434551
   12.172000     29.473348
   12.187000     29.312917
   12.202000     29.137804
   12.217000     29.184990
   12.232000     29.224836
   12.246000     29.094812
   12.261000     29.035043
   12.276000     29.030849
   12.291000     29.219593
   12.306000     29.107395
   12.320000     29.109493
   12.335000     29.013024
   12.350000     29.147242
   12.365000     29.417773
   12.380000     29.429308
   12.394000     29.486980
   12.409000     29.486980
   12.424000     29.769046
   12.439000     29.937867
   12.454000     30.024898
   12.468000     30.314305
   12.483000     30.472641
   12.498000     30.651946
   12.513000     30.720104
   12.528000     30.862710
   12.543000     30.811330
   12.557000     30.780921
   12.572000     30.939256
   12.587000     30.777776
   12.602000     30.709618
   12.617000     30.599518
   12.631000     30.691793
   12.646000     30.767290
   12.661000     30.844884
   12.676000     30.817621
   12.691000     30.690744
   12.705000     30.708569
   12.720000     30.715910
   12.735000     30.900459
   12.750000     31.073473
   12.765000     31.043065
   12.779000     30.985393
   12.794000     31.086056
   12.809000     31.201400
   12.824000     31.095494
   12.839000     31.120659
   12.854000     31.452010
   12.868000     31.415310
   12.883000     31.501293
   12.898000     31.678501
   12.913000     31.922820
   12.928000     32.145117
   12.942000     32.201741
   12.957000     32.029774
   12.972000     32.450252
   12.987000     32.669404
   13.002000     32.536235
   13.017000     32.386290
   13.031000     32.720785
   13.046000     32.526799
   13.061000     32.453399
   13.076000     32.544624
   13.091000     32.620122
   13.105000     32.895897
   13.120000     33.086738
   13.135000     32.910577
   13.150000     32.954617
   13.165000     32.905334
   13.179000     33.106661
   13.194000     33.141264
   13.209000     33.107710
   13.224000     33.110855
   13.239000     33.249266
   13.254000     33.298550
   13.268000     33.341541
   13.283000     33.534479
   13.298000     33.486245
   13.313000     33.499876
   13.328000     33.706445
   13.343000     33.580617
   13.357000     33.811303
   13.372000     34.000047
   13.387000     34.154187
   13.402000     34.132168
   13.417000     34.143702
   13.431000     34.270579
   13.446000     34.351320
   13.461000     34.361806
   13.476000     34.485537
   13.491000     34.457226
   13.506000     34.584103
   13.520000     34.694203
   13.535000     34.728806
   13.550000     34.666941
   13.565000     34.620803
   13.580000     34.678475
   13.595000     34.749778
   13.609000     34.808498
   13.624000     34.807450
   13.639000     34.655406
   13.654000     34.806401
   13.669000     35.028699
   13.683000     35.030796
   13.698000     34.952153
   13.713000     34.869316
   13.728000     34.957396
   13.743000     35.070642
   13.758000     35.235268
   13.772000     35.130410
   13.787000     35.224782
   13.802000     35.230026
   13.817000     35.263579
   13.832000     35.483781
   13.847000     35.563472
   13.861000     35.541452
   13.876000     35.372631
   13.891000     35.508947
   13.906000     35.544598
   13.921000     35.593881
   13.936000     35.580250
   13.950000     35.506849
   13.965000     35.698738
   13.980000     35.411429
   13.995000     35.562424
   14.010000     35.577103
   14.025000     35.435546
   14.039000     35.494266
   14.054000     35.506849
   14.069000     35.344320
   14.084000     35.398845
   14.099000     35.473295
   14.114000     35.479586
   14.128000     35.465955
   14.143000     35.509995
   14.158000     35.463858
   14.173000     35.419817
   14.188000     35.515238
   14.203000     35.628484
   14.217000     35.598075
   14.232000     35.454420
   14.247000     35.439740
   14.262000     35.355854
   14.277000     35.494266
   14.292000     35.695593
   14.306000     35.609610
   14.321000     35.477489
   14.336000     35.475392
   14.351000     35.522578
   14.366000     35.364243
   14.381000     35.368437
   14.395000     35.363195
   14.410000     35.189131
   14.425000     35.301328
   14.440000     35.335931
   14.455000     35.424012
   14.470000     35.499509
   14.484000     35.410380
   14.499000     35.313911
   14.514000     35.308668
   14.529000     35.339078
   14.544000     35.369486
   14.559000     35.213248
   14.573000     35.151382
   14.588000     35.066448
   14.603000     34.990950
   14.618000     35.045476
   14.633000     35.185985
   14.648000     34.964736
   14.662000     34.895530
   14.677000     34.876655
   14.692000     34.941668
   14.707000     34.928036
   14.722000     34.780186
   14.737000     34.846247
   14.752000     34.897627
   14.766000     34.848344
   14.781000     34.701544
   14.796000     34.703641
   14.811000     34.550548
   14.826000     34.528528
   14.841000     34.543209
   14.855000     34.469809
   14.870000     34.278968
   14.885000     34.363902
   14.900000     34.156285
   14.915000     34.223393
   14.930000     34.238073
   14.945000     34.252754
   14.959000     34.331396
   14.974000     33.991658
   14.989000     33.925597
   15.004000     33.941327
   15.019000     33.876314
   15.034000     33.846955
   15.048000     33.983269
   15.063000     33.950764
   15.078000     33.738951
   15.093000     33.599491
   15.108000     33.458982
   15.123000     33.552306
   15.138000     33.714834
   15.152000     33.681280
   15.167000     33.601589
   15.182000     33.492537
   15.197000     33.331056
   15.212000     33.216761
   15.227000     33.305890
   15.242000     33.255558
   15.256000     33.122389
   15.271000     32.966152
   15.286000     32.906383
   15.301000     32.863392
   15.316000     33.028017
   15.331000     32.855003
   15.345000     32.798380
   15.360000     32.619073
   15.375000     32.544624
   15.390000     32.523653
   15.405000     32.326521
   15.420000     32.215372
   15.435000     32.257315
   15.449000     32.079058
   15.464000     32.002511
   15.479000     31.937500
   15.494000     31.876682
   15.509000     31.851517
   15.524000     31.844176
   15.539000     31.721493
   15.553000     31.640753
   15.568000     31.750853
   15.583000     31.569449
   15.598000     31.583082
   15.613000     31.389094
   15.628000     31.400629
   15.643000     31.413212
   15.657000     31.271655
   15.672000     31.157359
   15.687000     31.164700
   15.702000     31.207691
   15.717000     30.894167
   15.732000     30.707521
   15.747000     30.747367
   15.761000     30.720104
   15.776000     30.671869
   15.791000     30.626780
   15.806000     30.550235
   15.821000     30.492563
   15.836000     30.448523
   15.851000     30.316403
   15.866000     30.196865
   15.880000     30.077328
   15.895000     29.934721
   15.910000     29.817280
   15.925000     29.784775
   15.940000     29.901167
   15.955000     29.847690
   15.970000     29.781629
   15.984000     29.656849
   15.999000     29.669432
   16.014000     29.719763
   16.029000     29.651606
   16.044000     29.446086
   16.059000     29.360102
   16.074000     29.406239
   16.088000     29.229031
   16.103000     29.189184
   16.118000     29.110541
   16.133000     29.180796
   16.148000     29.065452
   16.163000     28.978421
   16.178000     28.911312
   16.193000     28.944866
   16.207000     29.005684
   16.222000     28.914458
   16.237000     28.707888
   16.252000     28.799114
   16.267000     28.589400
   16.282000     28.563185
   16.297000     28.588350
   16.312000     28.582059
   16.326000     28.398559
   16.341000     28.357664
   16.356000     28.282167
   16.371000     28.314673
   16.386000     28.114395
   16.401000     28.212960
   16.416000     28.055674
   16.430000     27.966546
   16.445000     28.058821
   16.460000     27.969691
   16.475000     27.855397
   16.490000     27.840717
   16.505000     27.793531
   16.520000     27.538728
   16.535000     27.405559
   16.549000     27.367809
   16.564000     27.352081
   16.579000     27.183260
   16.594000     27.079452
   16.609000     27.022828
   16.624000     27.022828
   16.639000     26.906436
   16.654000     26.795287
   16.668000     26.871833
   16.683000     26.714547
   16.698000     26.608641
   16.713000     26.664215
   16.728000     26.714547
   16.743000     26.471278
   16.758000     26.453452
   16.773000     26.414654
   16.788000     26.377954
   16.802000     26.317137
   16.817000     26.279388
   16.832000     26.290923
   16.847000     26.179774
   16.862000     26.030876
   16.877000     26.080159
   16.892000     26.131539
   16.907000     26.294069
   16.921000     26.085402
   16.936000     25.973205
   16.951000     25.913436
   16.966000     25.844230
   16.981000     25.707915
   16.996000     25.665972
   17.011000     25.597815
   17.026000     25.776073
   17.041000     25.658632
   17.055000     25.682749
   17.070000     25.640806
   17.085000     25.436334
   17.100000     25.416411
   17.115000     25.350351
   17.130000     25.480374
   17.145000     25.386002
   17.160000     25.306311
   17.175000     25.243396
   17.189000     25.143781
   17.204000     25.131199
   17.219000     25.177336
   17.234000     24.994884
   17.249000     25.027390
   17.264000     24.995933
   17.279000     24.949795
   17.294000     24.862764
   17.309000     24.720157
   17.323000     24.637320
   17.338000     24.740080
   17.353000     24.650951
   17.368000     24.542948
   17.383000     24.641515
   17.398000     24.729595
   17.413000     24.521977
   17.428000     24.423411
   17.443000     24.454868
   17.457000     24.604814
   17.472000     24.517782
   17.487000     24.432847
   17.502000     24.460111
   17.517000     24.440188
   17.532000     24.249347
   17.547000     24.277659
   17.562000     24.388808
   17.577000     24.290242
   17.591000     24.239910
   17.606000     24.362594
   17.621000     24.375177
   17.636000     24.165461
   17.651000     24.232570
   17.666000     24.167558
   17.681000     24.301776
   17.696000     24.358399
   17.711000     24.284999
   17.726000     24.260881
   17.740000     24.188530
   17.755000     24.287096
   17.770000     24.144489
   17.785000     24.120372
   17.800000     24.013418
   17.815000     24.084721
   17.830000     24.223133
   17.845000     24.110936
   17.860000     24.114081
   17.875000     24.148684
   17.889000     24.037535
   17.904000     24.019709
   17.919000     24.216841
   17.934000     24.083672
   17.949000     24.125615
   17.964000     24.156024
   17.979000     24.140295
   17.994000     24.093109
   18.009000     24.233619
   18.024000     24.233619
   18.038000     24.175947
   18.053000     24.115129
   18.068000     24.201112
   18.083000     24.411877
   18.098000     24.239910
   18.113000     24.180141
   18.128000     24.130858
   18.143000     24.229425
   18.158000     24.231522
   18.173000     24.216841
   18.188000     24.161267
   18.202000     24.221036
   18.217000     24.175947
   18.232000     24.269270
   18.247000     24.322747
   18.262000     24.415022
   18.277000     24.389856
   18.292000     24.425508
   18.307000     24.455916
   18.322000     24.323796
   18.337000     24.292339
   18.352000     24.430750
   18.366000     24.504151
   18.381000     24.335330
   18.396000     24.504151
   18.411000     24.602716
   18.426000     24.499957
   18.441000     24.514636
   18.456000     24.521977
   18.471000     24.552385
   18.486000     24.507297
   18.501000     24.395099
   18.516000     24.495763
   18.530000     24.515685
   18.545000     24.415022
   18.560000     24.539802
   18.575000     24.626834
   18.590000     24.711768
   18.605000     24.528268
   18.620000     24.723303
   18.635000     24.762101
   18.650000     24.709671
   18.665000     24.683457
   18.680000     24.725401
   18.695000     24.912047
   18.710000     24.807189
   18.724000     24.693943
   18.739000     24.727498
   18.754000     24.768392
   18.769000     24.845987
   18.784000     24.913095
   18.799000     24.903658
   18.814000     24.799849
   18.829000     24.849132
   18.844000     24.818723
   18.859000     24.905756
   18.874000     24.855423
   18.889000     24.915192
   18.903000     24.943504
   18.918000     24.953990
   18.933000     24.933018
   18.948000     24.939309
   18.963000     25.033681
   18.978000     25.024244
   18.993000     25.072478
   19.008000     25.011661
   19.023000     24.978107
   19.038000     25.057798
   19.053000     24.969718
   19.068000     25.048361
   19.083000     25.072478
   19.098000     25.060944
   19.112000     25.019001
   19.127000     25.192016
   19.142000     25.197259
   19.157000     25.154267
   19.172000     25.081916
   19.187000     25.151122
   19.202000     25.030536
   19.217000     25.140636
   19.232000     25.146928
   19.247000     25.218230
   19.262000     25.264368
   19.277000     25.309457
   19.292000     25.365031
   19.307000     25.159511
   19.321000     25.128053
   19.336000     25.187822
   19.351000     25.334622
   19.366000     25.273805
   19.381000     25.107081
   19.396000     25.189919
   19.411000     25.180482
   19.426000     25.198308
   19.441000     25.259125
   19.456000     25.245494
   19.471000     25.320991
   19.486000     25.361885
   19.501000     25.362933
   19.516000     25.289533
   19.531000     25.198308
   19.545000     25.073527
   19.560000     25.183628
   19.575000     25.202502
   19.590000     25.098693
   19.605000     25.151122
   19.620000     25.169996
   19.635000     25.071430
   19.650000     25.087159
   19.665000     25.060944
   19.680000     25.128053
   19.695000     25.208794
   19.710000     25.225571
   19.725000     25.146928
   19.740000     25.178385
   19.755000     25.186773
   19.770000     25.013758
   19.785000     25.015856
   19.799000     25.022147
   19.814000     25.014807
   19.829000     24.966573
   19.844000     25.046264
   19.859000     24.937212
   19.874000     24.980204
   19.889000     24.963426
   19.904000     24.894221
   19.919000     25.075625
   19.934000     25.014807
   19.949000     24.902609
   19.964000     24.775732
   19.979000     24.845987
   19.994000     24.845987
   20.009000     24.788315
   20.024000     24.782023
   20.039000     24.795654
   20.054000     24.644660
   20.068000     24.621591
   20.083000     24.657243
   20.098000     24.638368
   20.113000     24.403488
   20.128000     24.466402
   20.143000     24.619494
   20.158000     24.549240
   20.173000     24.471645
   20.188000     24.526171
   20.203000     24.368885
   20.218000     24.364691
   20.233000     24.432847
   20.248000     24.386711
   20.263000     24.278708
   20.278000     24.310164
   20.293000     24.335330
   20.308000     24.264027
   20.323000     24.249347
   20.338000     24.170704
   20.353000     24.202161
   20.368000     24.096255
   20.382000     24.005029
   20.397000     23.976718
   20.412000     23.905415
   20.427000     23.796363
   20.442000     23.765954
   20.457000     23.673679
   20.472000     23.701991
   20.487000     23.568822
   20.502000     23.542608
   20.517000     23.492275
   20.532000     23.462916
   20.547000     23.418875
   20.562000     23.472353
   20.577000     23.578259
   20.592000     23.413633
   20.607000     23.295144
   20.622000     23.153586
   20.637000     23.100109
   20.652000     23.194481
   20.667000     23.104303
   20.682000     22.988960
   20.697000     23.049777
   20.712000     23.002591
   20.727000     22.939677
   20.742000     22.830625
   20.757000     22.851596
   20.771000     22.742544
   20.786000     22.692213
   20.801000     22.737302
   20.816000     22.531781
   20.831000     22.549607
   20.846000     22.527587
   20.861000     22.582113
   20.876000     22.446847
   20.891000     22.289560
   20.906000     22.297949
   20.921000     22.271734
   20.936000     22.240277
   20.951000     22.235034
   20.966000     22.166877
   20.981000     22.097671
   20.996000     22.138565
   21.011000     22.012737
   21.026000     21.923608
   21.041000     21.986522
   21.056000     21.735913
   21.071000     21.705504
   21.086000     21.714941
   21.101000     21.628958
   21.116000     21.595403
   21.131000     21.625812
   21.146000     21.498934
   21.161000     21.460137
   21.176000     21.336406
   21.191000     21.380446
   21.206000     21.456992
   21.221000     21.343746
   21.236000     21.210577
   21.251000     21.178071
   21.266000     21.260908
   21.281000     21.097330
   21.296000     21.164440
   21.310000     21.157099
   21.325000     21.041756
   21.340000     20.918024
   21.355000     20.789050
   21.370000     20.810021
   21.385000     20.859303
   21.400000     20.746058
   21.415000     20.589820
   21.430000     20.561509
   21.445000     20.527954
   21.460000     20.558363
   21.475000     20.576189
   21.490000     20.431485
   21.505000     20.370668
   21.520000     20.320337
   21.535000     20.422048
   21.550000     20.251130
   21.565000     20.202896
   21.580000     20.239596
   21.595000     20.197653
   21.610000     20.211285
   21.625000     20.243790
   21.640000     20.033027
   21.655000     19.887275
   21.670000     19.876789
   21.685000     19.851623
   21.700000     19.791854
   21.715000     19.729989
   21.730000     19.736280
   21.745000     19.677560
   21.760000     19.715309
   21.775000     19.645054
   21.790000     19.632471
   21.805000     19.538099
   21.820000     19.458407
   21.835000     19.440582
   21.850000     19.550682
   21.865000     19.466796
   21.880000     19.319996
   21.895000     19.319996
   21.910000     19.293782
   21.925000     19.156418
   21.940000     19.116572
   21.955000     19.022200
   21.970000     19.072532
   21.985000     19.022200
   22.000000     19.049464
