# Supplementary material for: Changing the game of time resolved X-ray diffraction on the mechanochemistry playground by downsizing
Source: Nat Commun. 2021 Oct 21;12:6134. doi: 10.1038/s41467-021-26264-1 (PMC8531352; doi:10.1038/s41467-021-26264-1)
Supplement: Supplementary file 3 — Source Data. [file 41467_2021_26264_MOESM3_ESM.zip › PXRD_raw_data/reactionIIIa_cocrystal_FormI_normalized/000301.xy]

    3.140900     20.556648
    3.155600     20.780719
    3.170400     20.855046
    3.185100     20.824441
    3.199800     20.954511
    3.214500     21.246351
    3.229300     21.486818
    3.244000     21.721820
    3.258700     21.844240
    3.273500     21.789588
    3.288200     21.830030
    3.302900     21.906542
    3.317600     22.066125
    3.332400     22.303313
    3.347100     22.831247
    3.361800     22.880433
    3.376500     23.247693
    3.391300     23.695835
    3.406000     23.787650
    3.420700     23.705673
    3.435400     24.058721
    3.450200     24.034675
    3.464900     23.527509
    3.479600     23.581067
    3.494400     24.278421
    3.509100     24.312305
    3.523800     24.235793
    3.538500     24.593215
    3.553300     24.523260
    3.568000     24.588843
    3.582700     24.584470
    3.597400     25.143009
    3.612200     25.491686
    3.626900     25.672037
    3.641600     25.716851
    3.656400     25.806480
    3.671100     26.202157
    3.685800     26.184669
    3.700500     26.288506
    3.715300     26.620788
    3.730000     27.060187
    3.744700     27.207747
    3.759500     27.321421
    3.774200     27.732402
    3.788900     27.837333
    3.803600     27.860286
    3.818400     27.831867
    3.833100     28.367453
    3.847800     28.619943
    3.862600     28.468012
    3.877300     28.717223
    3.892000     29.023272
    3.906700     29.103063
    3.921500     29.528252
    3.936200     29.664882
    3.950900     29.669254
    3.965700     29.663789
    3.980400     29.859441
    3.995100     30.316328
    4.009800     30.804914
    4.024600     30.436562
    4.039300     30.646424
    4.054000     30.975427
    4.068800     31.268360
    4.083500     31.590804
    4.098200     31.742735
    4.113000     32.318763
    4.127700     32.538462
    4.142400     32.735208
    4.157100     32.996442
    4.171900     33.017209
    4.186600     33.868682
    4.201300     34.136474
    4.216100     34.221731
    4.230800     34.487337
    4.245500     34.748572
    4.260300     34.955155
    4.275000     35.442647
    4.289700     35.656882
    4.304500     35.609881
    4.319200     35.878767
    4.333900     36.220886
    4.348600     36.554260
    4.363400     36.964148
    4.378100     37.216638
    4.392800     37.530338
    4.407600     37.594827
    4.422300     37.995969
    4.437000     37.609036
    4.451800     37.864806
    4.466500     38.050621
    4.481200     38.343554
    4.496000     38.918488
    4.510700     39.094466
    4.525400     39.200490
    4.540200     39.375376
    4.554900     39.524027
    4.569600     39.959055
    4.584400     40.363476
    4.599100     40.711060
    4.613800     41.149366
    4.628600     41.820487
    4.643300     41.808464
    4.658000     41.855465
    4.672700     41.799720
    4.687500     42.263165
    4.702200     42.556098
    4.716900     42.958334
    4.731700     43.141963
    4.746400     43.360570
    4.761100     44.026225
    4.775900     44.496229
    4.790600     44.607718
    4.805300     45.086467
    4.820100     45.682169
    4.834800     45.899682
    4.849500     45.990404
    4.864300     46.445105
    4.879000     47.035342
    4.893700     47.221157
    4.908500     47.510810
    4.923200     48.005954
    4.938000     48.178653
    4.952700     48.515307
    4.967400     49.337266
    4.982200     49.484826
    4.996900     49.924225
    5.011600     50.459810
    5.026400     50.960419
    5.041100     51.415120
    5.055800     51.747402
    5.070600     52.338732
    5.085300     52.410872
    5.100000     52.985807
    5.114800     53.580416
    5.129500     53.879907
    5.144200     54.348817
    5.159000     54.711704
    5.173700     55.499780
    5.188400     55.933713
    5.203200     56.213529
    5.217900     56.674789
    5.232700     57.185234
    5.247400     57.998451
    5.262100     58.598525
    5.276900     59.024807
    5.291600     59.603021
    5.306300     59.821627
    5.321100     60.148444
    5.335800     60.793332
    5.350500     61.505990
    5.365300     62.066714
    5.380000     62.497369
    5.394800     63.057001
    5.409500     63.410051
    5.424200     63.946729
    5.439000     64.838643
    5.453700     65.272576
    5.468400     65.780836
    5.483200     66.587494
    5.497900     66.907753
    5.512600     67.618222
    5.527400     67.795294
    5.542100     68.211739
    5.556900     68.712347
    5.571600     69.280724
    5.586300     70.217452
    5.601100     70.650293
    5.615800     71.136692
    5.630600     71.690859
    5.645300     72.575122
    5.660000     73.317290
    5.674800     73.518408
    5.689500     73.832109
    5.704200     74.726209
    5.719000     75.186374
    5.733700     75.348143
    5.748500     76.093591
    5.763200     76.759248
    5.777900     77.598695
    5.792700     78.461098
    5.807400     78.772612
    5.822200     79.138778
    5.836900     79.374872
    5.851600     80.050365
    5.866400     80.794720
    5.881100     81.341236
    5.895900     81.841845
    5.910600     82.493292
    5.925300     83.490137
    5.940100     84.652030
    5.954800     86.188832
    5.969600     87.636006
    5.984300     88.953110
    5.999000     89.615487
    6.013800     89.571766
    6.028500     89.129088
    6.043300     88.724665
    6.058000     87.993427
    6.072700     87.445818
    6.087500     87.611960
    6.102200     88.230616
    6.117000     88.142080
    6.131700     88.214220
    6.146500     88.273244
    6.161200     88.421896
    6.175900     88.779318
    6.190700     88.814294
    6.205400     88.877690
    6.220200     89.152041
    6.234900     89.556463
    6.249600     89.842837
    6.264400     89.858139
    6.279100     90.113910
    6.293900     90.494285
    6.308600     90.542378
    6.323400     91.250662
    6.338100     91.639781
    6.352800     92.710953
    6.367600     94.571293
    6.382300     97.847109
    6.397100    102.617099
    6.411800    105.503796
    6.426600    105.737705
    6.441300    103.419384
    6.456000     99.587216
    6.470800     95.917907
    6.485500     93.660798
    6.500300     93.151445
    6.515000     92.799488
    6.529800     92.866163
    6.544500     94.255406
    6.559300     96.889613
    6.574000     99.489936
    6.588700    101.118552
    6.603500    101.561231
    6.618200     99.970870
    6.633000     97.805574
    6.647700     95.397625
    6.662500     92.659580
    6.677200     90.917288
    6.692000     90.377330
    6.706700     89.840652
    6.721500     89.453718
    6.736200     89.253694
    6.750900     88.835062
    6.765700     88.288546
    6.780400     88.002172
    6.795200     87.665518
    6.809900     87.581355
    6.824700     87.519052
    6.839400     87.160537
    6.854200     86.811860
    6.868900     86.537509
    6.883700     86.152762
    6.898400     86.337485
    6.913200     85.875133
    6.927900     85.651061
    6.942700     85.493664
    6.957400     84.883752
    6.972200     84.676076
    6.986900     84.562401
    7.001600     84.034466
    7.016400     83.818046
    7.031100     83.326182
    7.045900     83.530579
    7.060600     83.172065
    7.075400     82.827759
    7.090100     82.389454
    7.104900     81.883380
    7.119600     81.753310
    7.134400     81.570773
    7.149100     81.215538
    7.163900     80.742255
    7.178600     80.623115
    7.193400     80.648254
    7.208100     80.581579
    7.222900     80.523649
    7.237600     80.188088
    7.252400     79.796783
    7.267100     79.033846
    7.281900     78.804310
    7.296600     78.564935
    7.311400     78.603192
    7.326100     78.285120
    7.340900     77.927699
    7.355600     77.295926
    7.370400     77.074040
    7.385100     77.045621
    7.399900     77.177879
    7.414600     77.305763
    7.429400     76.681642
    7.444100     76.612781
    7.458900     76.604037
    7.473600     76.654317
    7.488400     76.796410
    7.503200     76.504571
    7.517900     76.343895
    7.532700     75.349236
    7.547400     74.603789
    7.562200     74.489020
    7.576900     74.573184
    7.591700     73.744665
    7.606400     73.284500
    7.621200     73.160987
    7.635900     72.842915
    7.650700     71.779394
    7.665400     71.388089
    7.680200     70.514757
    7.694900     70.039288
    7.709700     69.708099
    7.724400     69.199840
    7.739200     69.024955
    7.754000     69.118956
    7.768700     68.995443
    7.783500     68.329787
    7.798200     67.680525
    7.813000     67.994226
    7.827700     67.816062
    7.842500     67.059683
    7.857200     66.850915
    7.872000     66.576564
    7.886700     66.506609
    7.901500     65.822372
    7.916300     65.417950
    7.931000     64.966528
    7.945800     64.974179
    7.960500     64.814596
    7.975300     64.598176
    7.990000     64.353337
    8.004800     63.886613
    8.019600     63.475632
    8.034300     63.128048
    8.049100     62.917093
    8.063800     62.662417
    8.078600     62.527974
    8.093300     62.256902
    8.108100     62.190227
    8.122900     62.151971
    8.137600     62.233948
    8.152400     62.396810
    8.167100     62.029552
    8.181900     61.829527
    8.196600     61.317987
    8.211400     60.402027
    8.226200     60.159374
    8.240900     59.863163
    8.255700     59.447810
    8.270400     59.235762
    8.285200     58.918783
    8.300000     58.868504
    8.314700     58.660828
    8.329500     58.770131
    8.344200     58.360244
    8.359000     57.552494
    8.373800     57.153537
    8.388500     56.975373
    8.403300     56.641998
    8.418000     56.463834
    8.432800     56.476950
    8.447600     56.062691
    8.462300     55.589408
    8.477100     55.347848
    8.491800     55.446222
    8.506600     54.816635
    8.521400     54.657052
    8.536100     54.747774
    8.550900     54.539005
    8.565600     54.328050
    8.580400     54.195793
    8.595200     53.853674
    8.609900     53.390229
    8.624700     52.975970
    8.639500     52.789061
    8.654200     52.755178
    8.669000     52.260034
    8.683700     51.808612
    8.698500     51.894962
    8.713300     51.803147
    8.728000     51.424958
    8.742800     51.350631
    8.757600     51.293794
    8.772300     50.916698
    8.787100     50.831441
    8.801800     50.514462
    8.816600     49.912202
    8.831400     49.734037
    8.846100     49.401756
    8.860900     48.700030
    8.875700     48.635540
    8.890400     48.256258
    8.905200     48.056234
    8.920000     47.870418
    8.934700     47.769859
    8.949500     47.658370
    8.964300     47.492230
    8.979000     47.077970
    8.993800     47.039714
    9.008600     47.127157
    9.023300     46.592664
    9.038100     46.636385
    9.052900     46.280057
    9.067600     45.944496
    9.082400     45.739007
    9.097200     45.687634
    9.111900     45.466841
    9.126700     45.375027
    9.141500     45.367375
    9.156200     44.910488
    9.171000     44.640509
    9.185800     44.582579
    9.200500     44.381461
    9.215300     43.938783
    9.230100     43.415221
    9.244800     43.449105
    9.259600     43.344173
    9.274400     43.378057
    9.289100     43.293894
    9.303900     43.135405
    9.318700     42.995497
    9.333400     42.515656
    9.348200     42.204142
    9.363000     42.093745
    9.377800     41.903558
    9.392500     41.768022
    9.407300     41.818302
    9.422100     41.639045
    9.436800     41.448857
    9.451600     41.148273
    9.466400     41.106738
    9.481200     40.812713
    9.495900     40.775549
    9.510700     40.321941
    9.525500     40.138311
    9.540200     40.089125
    9.555000     40.021357
    9.569800     39.673774
    9.584600     39.329468
    9.599300     39.157862
    9.614100     39.059490
    9.628900     38.951279
    9.643600     38.908651
    9.658400     38.647416
    9.673200     38.746883
    9.688000     38.596044
    9.702700     38.116203
    9.717500     38.084505
    9.732300     37.713968
    9.747100     37.459291
    9.761800     37.613409
    9.776600     37.300802
    9.791400     36.936822
    9.806200     36.957589
    9.820900     37.158707
    9.835700     36.981636
    9.850500     36.623122
    9.865300     36.494144
    9.880000     36.406702
    9.894800     36.324724
    9.909600     35.907186
    9.924400     35.720278
    9.939100     35.697324
    9.953900     35.407670
    9.968700     35.297274
    9.983500     35.130040
    9.998200     35.029481
   10.013000     34.799944
   10.028000     34.691735
   10.043000     34.595548
   10.057000     34.335406
   10.072000     34.456733
   10.087000     34.335406
   10.102000     33.917868
   10.116000     33.943008
   10.131000     33.827146
   10.146000     33.876333
   10.161000     33.494865
   10.176000     33.407423
   10.190000     33.529842
   10.205000     33.253305
   10.220000     32.849976
   10.235000     32.870744
   10.249000     32.982233
   10.264000     32.851069
   10.279000     32.725371
   10.294000     32.632462
   10.309000     32.602951
   10.323000     32.477252
   10.338000     32.597486
   10.353000     32.644486
   10.368000     32.485997
   10.382000     32.441183
   10.397000     32.448833
   10.412000     32.281599
   10.427000     31.955876
   10.442000     31.946039
   10.456000     31.970086
   10.471000     31.600641
   10.486000     31.330661
   10.501000     31.278197
   10.516000     31.317546
   10.530000     31.295685
   10.545000     31.221359
   10.560000     31.201685
   10.575000     31.296778
   10.589000     31.220266
   10.604000     31.241033
   10.619000     31.401709
   10.634000     31.270545
   10.649000     31.088009
   10.663000     31.073799
   10.678000     30.880333
   10.693000     30.683587
   10.708000     30.513074
   10.722000     30.326165
   10.737000     30.306491
   10.752000     30.299933
   10.767000     30.098815
   10.782000     29.907534
   10.796000     30.056187
   10.811000     29.810255
   10.826000     29.615695
   10.841000     29.661602
   10.856000     29.503113
   10.870000     29.339158
   10.885000     29.370856
   10.900000     29.095412
   10.915000     29.057155
   10.930000     28.978458
   10.944000     28.699734
   10.959000     28.595896
   10.974000     28.562012
   10.989000     28.703014
   11.003000     28.690990
   11.018000     28.664758
   11.033000     28.830898
   11.048000     28.763130
   11.063000     28.868061
   11.077000     28.851666
   11.092000     28.906318
   11.107000     29.100878
   11.122000     29.259366
   11.137000     29.368670
   11.151000     29.780743
   11.166000     29.973117
   11.181000     30.170955
   11.196000     30.209211
   11.211000     30.483562
   11.225000     30.445306
   11.240000     30.144723
   11.255000     29.739207
   11.270000     29.545741
   11.284000     29.393809
   11.299000     29.045133
   11.314000     28.788270
   11.329000     28.607920
   11.344000     28.332476
   11.358000     28.369639
   11.373000     28.329197
   11.388000     28.250499
   11.403000     28.455988
   11.418000     28.448338
   11.432000     28.380570
   11.447000     28.336848
   11.462000     28.631967
   11.477000     28.827620
   11.492000     29.079017
   11.506000     29.512950
   11.521000     29.846325
   11.536000     30.023395
   11.551000     30.172048
   11.566000     30.202653
   11.580000     30.346934
   11.595000     30.627842
   11.610000     30.588493
   11.625000     30.589586
   11.640000     30.968868
   11.654000     30.699982
   11.669000     30.572098
   11.684000     30.424539
   11.699000     30.211398
   11.714000     29.823371
   11.728000     29.054970
   11.743000     28.641804
   11.758000     28.427569
   11.773000     28.264708
   11.788000     28.136823
   11.802000     28.111684
   11.817000     28.139009
   11.832000     28.206777
   11.847000     28.163056
   11.862000     27.999101
   11.876000     27.943357
   11.891000     28.092009
   11.906000     28.259242
   11.921000     28.463640
   11.936000     28.433035
   11.950000     28.566384
   11.965000     28.933644
   11.980000     28.924899
   11.995000     29.036388
   12.010000     28.848387
   12.024000     28.837457
   12.039000     28.968620
   12.054000     29.059342
   12.069000     28.978458
   12.084000     29.080109
   12.098000     29.119458
   12.113000     29.182855
   12.128000     29.201436
   12.143000     29.221111
   12.158000     29.289972
   12.172000     29.077924
   12.187000     29.070272
   12.202000     29.083389
   12.217000     29.120552
   12.232000     29.245158
   12.246000     29.224390
   12.261000     29.169738
   12.276000     29.185041
   12.291000     29.200343
   12.306000     29.073552
   12.320000     29.240786
   12.335000     29.564323
   12.350000     29.739207
   12.365000     29.699858
   12.380000     29.694393
   12.394000     29.706417
   12.409000     29.855069
   12.424000     30.079141
   12.439000     30.496679
   12.454000     30.618005
   12.468000     30.980892
   12.483000     31.295685
   12.498000     31.500082
   12.513000     31.584245
   12.528000     31.686991
   12.543000     31.634525
   12.557000     31.644362
   12.572000     31.676060
   12.587000     31.679339
   12.602000     31.666222
   12.617000     31.966807
   12.631000     31.931830
   12.646000     31.887015
   12.661000     31.905597
   12.676000     31.762409
   12.691000     31.882643
   12.705000     31.735084
   12.720000     31.716502
   12.735000     32.041132
   12.750000     32.115459
   12.765000     32.425879
   12.779000     32.613882
   12.794000     33.107931
   12.809000     33.897101
   12.824000     34.919085
   12.839000     36.263514
   12.854000     38.142436
   12.868000     40.042125
   12.883000     41.855465
   12.898000     42.771425
   12.913000     43.045776
   12.928000     42.768146
   12.942000     42.102490
   12.957000     41.108924
   12.972000     39.762309
   12.987000     38.331530
   13.002000     37.082195
   13.017000     36.108304
   13.031000     35.436089
   13.046000     35.128947
   13.061000     34.830550
   13.076000     34.524501
   13.091000     34.313545
   13.105000     34.186754
   13.120000     34.126637
   13.135000     33.980171
   13.150000     34.118986
   13.165000     34.298243
   13.179000     34.441430
   13.194000     34.770433
   13.209000     35.377066
   13.224000     36.380468
   13.239000     37.553291
   13.254000     38.969861
   13.268000     40.573339
   13.283000     41.585485
   13.298000     42.199769
   13.313000     42.060954
   13.328000     41.614998
   13.343000     40.900155
   13.357000     39.806030
   13.372000     38.598230
   13.387000     37.339058
   13.402000     36.498516
   13.417000     35.805534
   13.431000     35.711533
   13.446000     35.426252
   13.461000     35.271041
   13.476000     35.049156
   13.491000     35.169389
   13.506000     35.349740
   13.520000     35.120203
   13.535000     35.002155
   13.550000     35.072110
   13.565000     35.085226
   13.580000     35.291809
   13.595000     35.115831
   13.609000     35.172669
   13.624000     35.087412
   13.639000     35.195622
   13.654000     35.326786
   13.669000     35.259018
   13.683000     35.336623
   13.698000     35.577090
   13.713000     35.945442
   13.728000     35.899534
   13.743000     36.017582
   13.758000     36.099560
   13.772000     36.380468
   13.787000     36.465725
   13.802000     36.341119
   13.817000     36.432934
   13.832000     36.288654
   13.847000     36.289747
   13.861000     36.184816
   13.876000     36.148746
   13.891000     35.938883
   13.906000     35.861278
   13.921000     36.002280
   13.936000     35.900627
   13.950000     35.944349
   13.965000     35.792418
   13.980000     35.848163
   13.995000     35.965117
   14.010000     35.760719
   14.025000     35.624091
   14.039000     35.742138
   14.054000     35.686394
   14.069000     35.798975
   14.084000     35.891884
   14.099000     35.945442
   14.114000     35.785860
   14.128000     35.694044
   14.143000     35.779301
   14.158000     35.995721
   14.173000     35.825209
   14.188000     35.959652
   14.203000     35.746510
   14.217000     35.732300
   14.232000     35.856906
   14.247000     35.758534
   14.262000     35.943256
   14.277000     35.965117
   14.292000     35.971674
   14.306000     35.691859
   14.321000     35.661254
   14.336000     35.909372
   14.351000     36.170607
   14.366000     36.311608
   14.381000     36.259142
   14.395000     36.344399
   14.410000     36.627494
   14.425000     36.563005
   14.440000     36.528028
   14.455000     36.331282
   14.470000     36.190281
   14.484000     36.226351
   14.499000     36.015396
   14.514000     35.952000
   14.529000     35.835046
   14.544000     35.530090
   14.559000     35.643765
   14.573000     35.489648
   14.588000     35.259018
   14.603000     35.275413
   14.618000     35.382531
   14.633000     35.271041
   14.648000     35.372694
   14.662000     35.095063
   14.677000     35.192343
   14.692000     35.255739
   14.707000     35.102714
   14.722000     35.039318
   14.737000     34.996690
   14.752000     34.947504
   14.766000     34.895038
   14.781000     34.938759
   14.796000     34.821805
   14.811000     34.815248
   14.826000     34.789014
   14.841000     34.754038
   14.855000     34.563850
   14.870000     34.534338
   14.885000     34.700479
   14.900000     34.587896
   14.915000     34.338685
   14.930000     34.547454
   14.945000     34.571501
   14.959000     34.449081
   14.974000     34.429407
   14.989000     34.369290
   15.004000     34.301523
   15.019000     34.076358
   15.034000     34.127731
   15.048000     34.269824
   15.063000     34.045752
   15.078000     33.865403
   15.093000     33.930985
   15.108000     33.988915
   15.123000     33.911309
   15.138000     33.962682
   15.152000     33.920054
   15.167000     33.761564
   15.182000     33.732052
   15.197000     33.703634
   15.212000     33.715657
   15.227000     33.422725
   15.242000     33.305770
   15.256000     33.387748
   15.271000     33.294840
   15.286000     33.341840
   15.301000     33.392119
   15.316000     33.275165
   15.331000     33.151652
   15.345000     33.028141
   15.360000     32.851069
   15.375000     32.701324
   15.390000     32.750510
   15.405000     32.735208
   15.420000     32.516601
   15.435000     32.566881
   15.449000     32.441183
   15.464000     32.339530
   15.479000     32.237878
   15.494000     32.207273
   15.509000     32.229134
   15.524000     32.085947
   15.539000     31.949318
   15.553000     31.964620
   15.568000     31.824712
   15.583000     31.812689
   15.598000     31.676060
   15.613000     31.695734
   15.628000     31.716502
   15.643000     31.633432
   15.657000     31.544896
   15.672000     31.556920
   15.687000     31.519757
   15.702000     31.658572
   15.717000     31.473849
   15.732000     31.549268
   15.747000     31.478221
   15.761000     31.378756
   15.776000     31.285847
   15.791000     31.316453
   15.806000     31.112056
   15.821000     30.941543
   15.836000     30.927334
   15.851000     30.732773
   15.866000     30.624564
   15.880000     30.508702
   15.895000     30.252932
   15.910000     30.110839
   15.925000     29.949070
   15.940000     29.968744
   15.955000     30.038699
   15.970000     29.911906
   15.984000     29.850697
   15.999000     29.826651
   16.014000     29.754511
   16.029000     29.612416
   16.044000     29.579625
   16.059000     29.740301
   16.074000     29.667067
   16.088000     29.469229
   16.103000     29.414578
   16.118000     29.473601
   16.133000     29.395996
   16.148000     29.250623
   16.163000     29.329321
   16.178000     29.304181
   16.193000     29.151157
   16.207000     29.005784
   16.222000     28.770782
   16.237000     28.982830
   16.252000     28.904132
   16.267000     28.894295
   16.282000     28.854945
   16.297000     28.812316
   16.312000     28.662571
   16.326000     28.533593
   16.341000     28.535780
   16.356000     28.586059
   16.371000     28.583873
   16.386000     28.519385
   16.401000     28.383848
   16.416000     28.452710
   16.430000     28.316080
   16.445000     28.239568
   16.460000     28.169614
   16.475000     28.187102
   16.490000     28.159777
   16.505000     28.156498
   16.520000     28.022055
   16.535000     28.028613
   16.549000     28.107312
   16.564000     28.024240
   16.579000     28.109497
   16.594000     28.052659
   16.609000     27.912751
   16.624000     27.987078
   16.639000     27.852635
   16.654000     27.718192
   16.668000     27.635122
   16.683000     27.660262
   16.698000     27.424167
   16.713000     27.094071
   16.728000     26.996791
   16.743000     27.025210
   16.758000     26.919186
   16.773000     26.951976
   16.788000     26.763975
   16.802000     26.672161
   16.817000     26.521323
   16.832000     26.394530
   16.847000     26.539904
   16.862000     26.367205
   16.877000     26.265553
   16.892000     26.379228
   16.907000     26.422949
   16.921000     26.260087
   16.936000     26.161715
   16.951000     26.191227
   16.966000     26.054598
   16.981000     26.016342
   16.996000     25.979179
   17.011000     25.795549
   17.026000     25.669851
   17.041000     25.712478
   17.055000     25.721223
   17.070000     25.816317
   17.085000     25.703735
   17.100000     25.586780
   17.115000     25.654548
   17.130000     25.727782
   17.145000     25.558361
   17.160000     25.455616
   17.175000     25.497152
   17.189000     25.592245
   17.204000     25.375825
   17.219000     25.293847
   17.234000     25.355057
   17.249000     25.268708
   17.264000     25.388941
   17.279000     25.301499
   17.294000     25.129893
   17.309000     25.271987
   17.323000     25.244661
   17.338000     25.165963
   17.353000     25.337568
   17.368000     25.271987
   17.383000     25.167056
   17.398000     25.112405
   17.413000     25.158312
   17.428000     25.203126
   17.443000     25.066497
   17.457000     25.038078
   17.472000     24.873031
   17.487000     24.864286
   17.502000     24.970310
   17.517000     24.816193
   17.532000     24.890519
   17.547000     24.910193
   17.562000     24.859914
   17.577000     24.808541
   17.591000     24.774657
   17.606000     24.922217
   17.621000     24.908007
   17.636000     24.776844
   17.651000     24.782309
   17.666000     24.881775
   17.681000     24.792146
   17.696000     24.686122
   17.711000     24.749518
   17.726000     24.685029
   17.740000     24.542935
   17.755000     24.503586
   17.770000     24.550586
   17.785000     24.513423
   17.800000     24.400840
   17.815000     24.427073
   17.830000     24.357119
   17.845000     24.429259
   17.860000     24.403027
   17.875000     24.479539
   17.889000     24.322142
   17.904000     24.303561
   17.919000     24.298096
   17.934000     24.302468
   17.949000     24.517795
   17.964000     24.595400
   17.979000     24.537470
   17.994000     24.514516
   18.009000     24.593215
   18.024000     24.682843
   18.038000     24.598680
   18.053000     24.609610
   18.068000     24.586656
   18.083000     24.655517
   18.098000     24.662075
   18.113000     24.618354
   18.128000     24.677378
   18.143000     24.698145
   18.158000     24.823844
   18.173000     24.808541
   18.188000     24.920031
   18.202000     25.151754
   18.217000     25.102568
   18.232000     24.965938
   18.247000     25.051195
   18.262000     25.134265
   18.277000     25.255591
   18.292000     25.318988
   18.307000     25.234824
   18.322000     25.280732
   18.337000     25.160498
   18.352000     25.124428
   18.366000     25.228266
   18.381000     25.186730
   18.396000     25.087264
   18.411000     24.982333
   18.426000     25.028241
   18.441000     25.003101
   18.456000     24.944078
   18.471000     24.891612
   18.486000     24.991078
   18.501000     24.998729
   18.516000     25.116776
   18.530000     24.920031
   18.545000     24.938612
   18.560000     25.009659
   18.575000     24.932054
   18.590000     25.047915
   18.605000     25.093823
   18.620000     24.878496
   18.635000     25.055567
   18.650000     25.044636
   18.665000     25.034799
   18.680000     25.069776
   18.695000     25.021683
   18.710000     25.123335
   18.724000     25.085079
   18.739000     25.039171
   18.754000     25.108033
   18.769000     25.104753
   18.784000     25.165963
   18.799000     25.164869
   18.814000     25.262150
   18.829000     25.099288
   18.844000     25.045730
   18.859000     25.101474
   18.874000     25.134265
   18.889000     25.169242
   18.903000     25.210777
   18.918000     25.303685
   18.933000     25.343034
   18.948000     25.375825
   18.963000     25.314616
   18.978000     25.314616
   18.993000     25.262150
   19.008000     25.290569
   19.023000     25.331011
   19.038000     25.282917
   19.053000     25.408616
   19.068000     25.408616
   19.083000     25.415175
   19.098000     25.433755
   19.112000     25.527756
   19.127000     25.488407
   19.142000     25.414081
   19.157000     25.393313
   19.172000     25.466546
   19.187000     25.510268
   19.202000     25.517919
   19.217000     25.486221
   19.232000     25.466546
   19.247000     25.652362
   19.262000     25.663292
   19.277000     25.529942
   19.292000     25.398779
   19.307000     25.527756
   19.321000     25.701548
   19.336000     25.693898
   19.351000     25.619571
   19.366000     25.713572
   19.381000     25.736525
   19.396000     25.578035
   19.411000     25.599896
   19.426000     25.615199
   19.441000     25.514640
   19.456000     25.447965
   19.471000     25.504803
   19.486000     25.476384
   19.501000     25.464361
   19.516000     25.570385
   19.531000     25.630501
   19.545000     25.580222
   19.560000     25.557268
   19.575000     25.520105
   19.590000     25.486221
   19.605000     25.458896
   19.620000     25.397686
   19.635000     25.449059
   19.650000     25.502617
   19.665000     25.580222
   19.680000     25.475291
   19.695000     25.462174
   19.710000     25.427197
   19.725000     25.374732
   19.740000     25.384569
   19.755000     25.156126
   19.770000     25.292754
   19.785000     25.498245
   19.799000     25.346313
   19.814000     25.466546
   19.829000     25.477477
   19.844000     25.407523
   19.859000     25.372546
   19.874000     25.527756
   19.889000     25.292754
   19.904000     25.132079
   19.919000     25.299312
   19.934000     25.279638
   19.949000     25.228266
   19.964000     25.169242
   19.979000     25.171428
   19.994000     25.186730
   20.009000     25.185638
   20.024000     25.051195
   20.039000     24.994357
   20.054000     24.898170
   20.068000     24.804169
   20.083000     24.901450
   20.098000     24.857728
   20.113000     24.891612
   20.128000     24.886146
   20.143000     24.817286
   20.158000     24.756076
   20.173000     24.835867
   20.188000     24.814006
   20.203000     24.685029
   20.218000     24.665355
   20.233000     24.797611
   20.248000     24.710169
   20.263000     24.824937
   20.278000     24.698145
   20.293000     24.822751
   20.308000     24.730936
   20.323000     24.608517
   20.338000     24.459865
   20.353000     24.475167
   20.368000     24.395375
   20.382000     24.388817
   20.397000     24.328700
   20.412000     24.218305
   20.427000     24.156002
   20.442000     24.056536
   20.457000     24.067466
   20.472000     23.957070
   20.487000     23.964721
   20.502000     23.961442
   20.517000     23.845581
   20.532000     23.895860
   20.547000     23.859790
   20.562000     23.828092
   20.577000     23.757045
   20.592000     23.739557
   20.607000     23.835743
   20.622000     23.789836
   20.637000     23.820441
   20.652000     23.825906
   20.667000     23.696928
   20.682000     23.630253
   20.697000     23.659765
   20.712000     23.678347
   20.727000     23.695835
   20.742000     23.511112
   20.757000     23.566858
   20.771000     23.500182
   20.786000     23.323111
   20.801000     23.150412
   20.816000     23.221459
   20.831000     23.060784
   20.846000     22.926341
   20.861000     23.056412
   20.876000     23.048760
   20.891000     22.926341
   20.906000     22.950388
   20.921000     22.763479
   20.936000     22.798456
   20.951000     22.742711
   20.966000     22.660734
   20.981000     22.549245
   20.996000     22.502244
   21.011000     22.453058
   21.026000     22.362336
   21.041000     22.255219
   21.056000     22.226800
   21.071000     22.157940
   21.086000     22.169963
   21.101000     22.177614
   21.116000     22.124056
   21.131000     22.010380
   21.146000     21.883589
   21.161000     21.856263
   21.176000     21.779750
   21.191000     21.790681
   21.206000     21.746959
   21.221000     21.693401
   21.236000     21.631098
   21.251000     21.496655
   21.266000     21.468236
   21.281000     21.480260
   21.296000     21.510865
   21.310000     21.378608
   21.325000     21.411398
   21.340000     21.334887
   21.355000     21.417957
   21.370000     21.466051
   21.385000     21.385166
   21.400000     21.451841
   21.415000     21.304282
   21.430000     21.015721
   21.445000     21.219025
   21.460000     21.107536
   21.475000     21.062722
   21.490000     21.144699
   21.505000     21.028838
   21.520000     20.979652
   21.535000     20.803673
   21.550000     20.661579
   21.565000     20.581788
   21.580000     20.660486
   21.595000     20.477950
   21.610000     20.392693
   21.625000     20.347879
   21.640000     20.429856
   21.655000     20.378483
   21.670000     20.271367
   21.685000     20.201413
   21.700000     20.129273
   21.715000     20.076807
   21.730000     20.175180
   21.745000     20.138016
   21.760000     20.035272
   21.775000     20.005760
   21.790000     20.003573
   21.805000     19.937992
   21.820000     19.929248
   21.835000     19.869132
   21.850000     19.869132
   21.865000     19.753269
   21.880000     19.666920
   21.895000     19.698618
   21.910000     19.570733
   21.925000     19.424267
   21.940000     19.543408
   21.955000     19.556524
   21.970000     19.439569
   21.985000     19.358685
   22.000000     19.372894
