# Supplementary material for: Changing the game of time resolved X-ray diffraction on the mechanochemistry playground by downsizing
Source: Nat Commun. 2021 Oct 21;12:6134. doi: 10.1038/s41467-021-26264-1 (PMC8531352; doi:10.1038/s41467-021-26264-1)
Supplement: Supplementary file 3 — Source Data. [file 41467_2021_26264_MOESM3_ESM.zip › PXRD_raw_data/reactionIIIa_cocrystal_FormI_normalized/000181.xy]

    3.140900     20.505362
    3.155600     20.666435
    3.170400     20.505362
    3.185100     20.745371
    3.199800     20.937379
    3.214500     21.124053
    3.229300     21.165655
    3.244000     21.165655
    3.258700     21.551804
    3.273500     21.616873
    3.288200     21.511269
    3.302900     21.977421
    3.317600     22.394505
    3.332400     22.409439
    3.347100     22.931060
    3.361800     23.083599
    3.376500     23.244673
    3.391300     23.661756
    3.406000     24.120441
    3.420700     24.218579
    3.435400     23.844163
    3.450200     23.661756
    3.464900     23.446281
    3.479600     23.600953
    3.494400     23.878298
    3.509100     23.839896
    3.523800     24.095907
    3.538500     24.384985
    3.553300     24.127909
    3.568000     24.236712
    3.582700     24.630329
    3.597400     25.138082
    3.612200     25.302355
    3.626900     25.409027
    3.641600     25.713039
    3.656400     25.914647
    3.671100     25.897580
    3.685800     26.255994
    3.700500     26.619742
    3.715300     26.733880
    3.730000     26.875752
    3.744700     27.205366
    3.759500     27.477377
    3.774200     27.220299
    3.788900     27.413374
    3.803600     27.730187
    3.818400     28.003265
    3.833100     28.392614
    3.847800     28.284876
    3.862600     28.279543
    3.877300     28.480084
    3.892000     28.678492
    3.906700     28.986771
    3.921500     28.877967
    3.936200     29.338785
    3.950900     29.651331
    3.965700     29.587328
    3.980400     30.008679
    3.995100     30.337225
    4.009800     30.668973
    4.024600     30.832179
    4.039300     30.985785
    4.054000     30.955918
    4.068800     31.304732
    4.083500     31.327132
    4.098200     31.947957
    4.113000     32.255169
    4.127700     32.381042
    4.142400     32.296771
    4.157100     32.831193
    4.171900     33.280278
    4.186600     33.252543
    4.201300     33.701628
    4.216100     34.231783
    4.230800     34.615798
    4.245500     34.907010
    4.260300     35.502235
    4.275000     35.500101
    4.289700     35.373163
    4.304500     35.347561
    4.319200     35.524635
    4.333900     35.727310
    4.348600     36.214797
    4.363400     36.784420
    4.378100     36.706550
    4.392800     37.126833
    4.407600     37.694323
    4.422300     37.770059
    4.437000     37.841529
    4.451800     37.931133
    4.466500     38.109273
    4.481200     38.276746
    4.496000     38.725831
    4.510700     38.519956
    4.525400     38.879437
    4.540200     39.382924
    4.554900     39.668803
    4.569600     40.115754
    4.584400     40.341897
    4.599100     40.709911
    4.613800     40.852851
    4.628600     40.922186
    4.643300     41.387273
    4.658000     41.769154
    4.672700     42.158503
    4.687500     42.190505
    4.702200     42.586254
    4.716900     42.978803
    4.731700     43.082274
    4.746400     43.601762
    4.761100     44.020978
    4.775900     44.208720
    4.790600     44.733540
    4.805300     44.877547
    4.820100     45.096222
    4.834800     45.325564
    4.849500     45.775716
    4.864300     46.050927
    4.879000     46.586415
    4.893700     47.161372
    4.908500     47.529387
    4.923200     47.836600
    4.938000     48.211015
    4.952700     48.552361
    4.967400     49.158253
    4.982200     49.396129
    4.996900     49.609471
    5.011600     50.142826
    5.026400     51.104998
    5.041100     51.368475
    5.055800     51.547683
    5.070600     52.049037
    5.085300     52.684796
    5.100000     52.867203
    5.114800     53.142413
    5.129500     53.758972
    5.144200     54.274193
    5.159000     54.364863
    5.173700     55.009156
    5.188400     55.846523
    5.203200     56.419346
    5.217900     56.545218
    5.232700     56.872697
    5.247400     57.685531
    5.262100     58.353291
    5.276900     58.674370
    5.291600     58.919714
    5.306300     59.456269
    5.321100     60.133630
    5.335800     60.644583
    5.350500     61.125669
    5.365300     61.585421
    5.380000     62.198779
    5.394800     62.752402
    5.409500     63.232422
    5.424200     64.202060
    5.439000     64.515673
    5.453700     65.065029
    5.468400     65.785058
    5.483200     66.351481
    5.497900     66.833634
    5.512600     67.292319
    5.527400     67.642199
    5.542100     67.951546
    5.556900     68.725977
    5.571600     69.496141
    5.586300     69.906825
    5.601100     70.787927
    5.615800     71.238078
    5.630600     71.895172
    5.645300     72.206651
    5.660000     72.623734
    5.674800     73.575239
    5.689500     74.167263
    5.704200     74.697418
    5.719000     74.792355
    5.733700     75.481450
    5.748500     76.192945
    5.763200     76.713499
    5.777900     77.280989
    5.792700     77.622336
    5.807400     78.631444
    5.822200     79.108262
    5.836900     79.379207
    5.851600     79.694953
    5.866400     80.472585
    5.881100     81.106210
    5.895900     81.127545
    5.910600     82.072649
    5.925300     82.807612
    5.940100     83.481773
    5.954800     84.289272
    5.969600     85.415718
    5.984300     86.871776
    5.999000     88.363037
    6.013800     89.183337
    6.028500     89.691090
    6.043300     89.549218
    6.058000     89.367877
    6.072700     88.824922
    6.087500     88.191296
    6.102200     88.259565
    6.117000     87.887284
    6.131700     88.403571
    6.146500     88.566779
    6.161200     88.529443
    6.175900     88.414239
    6.190700     88.596646
    6.205400     88.978528
    6.220200     89.185470
    6.234900     89.248406
    6.249600     89.240939
    6.264400     89.390278
    6.279100     89.524684
    6.293900     89.633488
    6.308600     89.920433
    6.323400     90.368450
    6.338100     90.613794
    6.352800     90.752467
    6.367600     90.858071
    6.382300     91.856511
    6.397100     93.213365
    6.411800     94.640624
    6.426600     95.202780
    6.441300     94.607555
    6.456000     93.146163
    6.470800     91.841578
    6.485500     91.469296
    6.500300     90.773800
    6.515000     90.481522
    6.529800     90.921007
    6.544500     91.254887
    6.559300     91.597300
    6.574000     92.049585
    6.588700     92.693878
    6.603500     93.258168
    6.618200     92.915754
    6.633000     92.096521
    6.647700     91.623968
    6.662500     90.606327
    6.677200     89.708157
    6.692000     89.039330
    6.706700     88.635048
    6.721500     88.473974
    6.736200     88.102760
    6.750900     88.252099
    6.765700     87.881950
    6.780400     87.505402
    6.795200     87.769946
    6.809900     87.601406
    6.824700     87.017916
    6.839400     86.929379
    6.854200     86.489894
    6.868900     86.037610
    6.883700     85.787999
    6.898400     85.571457
    6.913200     85.505321
    6.927900     85.638660
    6.942700     85.185308
    6.957400     84.495147
    6.972200     84.312740
    6.986900     84.422611
    7.001600     84.017261
    7.016400     83.652447
    7.031100     83.483906
    7.045900     83.666314
    7.060600     83.160693
    7.075400     82.607071
    7.090100     82.393728
    7.104900     82.167586
    7.119600     81.629965
    7.134400     81.377155
    7.149100     81.664099
    7.163900     81.414490
    7.178600     80.803265
    7.193400     80.092836
    7.208100     80.088569
    7.222900     79.707754
    7.237600     79.176533
    7.252400     79.163732
    7.267100     79.225601
    7.281900     79.179732
    7.296600     78.408501
    7.311400     78.198359
    7.326100     77.871946
    7.340900     77.548733
    7.355600     77.762075
    7.370400     77.649004
    7.385100     77.000444
    7.399900     76.771101
    7.414600     76.742300
    7.429400     76.440421
    7.444100     76.163077
    7.458900     76.213213
    7.473600     75.576387
    7.488400     75.226505
    7.503200     75.199838
    7.517900     74.828623
    7.532700     74.280334
    7.547400     73.980589
    7.562200     73.417366
    7.576900     72.644001
    7.591700     72.770940
    7.606400     72.603467
    7.621200     72.096780
    7.635900     71.438619
    7.650700     71.034337
    7.665400     70.890330
    7.680200     70.465781
    7.694900     70.446580
    7.709700     70.090298
    7.724400     69.869490
    7.739200     69.437472
    7.754000     69.035322
    7.768700     68.511568
    7.783500     68.061417
    7.798200     67.933411
    7.813000     67.457658
    7.827700     67.279518
    7.842500     67.142980
    7.857200     66.573356
    7.872000     66.209608
    7.886700     65.957865
    7.901500     65.666653
    7.916300     65.165299
    7.931000     64.961557
    7.945800     64.865554
    7.960500     64.404735
    7.975300     63.951384
    7.990000     64.042054
    8.004800     63.501232
    8.019600     63.203620
    8.034300     63.060681
    8.049100     62.803604
    8.063800     62.532659
    8.078600     62.188112
    8.093300     61.806230
    8.108100     61.763561
    8.122900     61.612089
    8.137600     61.403014
    8.152400     61.024332
    8.167100     61.100069
    8.181900     61.037133
    8.196600     60.479244
    8.211400     60.103761
    8.226200     59.603475
    8.240900     59.293062
    8.255700     58.830110
    8.270400     58.521831
    8.285200     58.307423
    8.300000     58.129281
    8.314700     57.845537
    8.329500     57.699397
    8.344200     57.635395
    8.359000     57.336717
    8.373800     57.025237
    8.388500     56.783094
    8.403300     56.457748
    8.418000     56.099333
    8.432800     55.759053
    8.447600     55.520110
    8.462300     55.499842
    8.477100     55.441173
    8.491800     55.058224
    8.506600     54.770213
    8.521400     54.788347
    8.536100     54.566471
    8.550900     54.645408
    8.565600     54.507802
    8.580400     54.236858
    8.595200     53.608566
    8.609900     53.390957
    8.624700     53.149881
    8.639500     52.607992
    8.654200     52.477853
    8.669000     51.863429
    8.683700     52.090638
    8.698500     51.690622
    8.713300     51.304473
    8.728000     51.180734
    8.742800     50.816986
    8.757600     50.590844
    8.772300     50.370035
    8.787100     50.094824
    8.801800     49.908150
    8.816600     49.554002
    8.831400     49.113451
    8.846100     48.688901
    8.860900     48.771037
    8.875700     48.445691
    8.890400     48.343286
    8.905200     47.987005
    8.920000     47.894202
    8.934700     47.498453
    8.949500     47.255243
    8.964300     47.202974
    8.979000     46.665352
    8.993800     46.552281
    9.008600     46.565082
    9.023300     46.379474
    9.038100     46.083995
    9.052900     46.008259
    9.067600     45.929323
    9.082400     45.374634
    9.097200     45.111155
    9.111900     45.161291
    9.126700     45.237028
    9.141500     44.778343
    9.156200     44.636470
    9.171000     44.390060
    9.185800     44.343125
    9.200500     44.131917
    9.215300     44.060447
    9.230100     43.615629
    9.244800     43.438555
    9.259600     43.214546
    9.274400     42.858265
    9.289100     42.906267
    9.303900     42.964936
    9.318700     42.437981
    9.333400     42.376112
    9.348200     42.530785
    9.363000     42.314242
    9.377800     41.800089
    9.392500     41.564346
    9.407300     41.536612
    9.422100     41.321136
    9.436800     41.354204
    9.451600     41.205932
    9.466400     40.845383
    9.481200     40.794182
    9.495900     40.500836
    9.510700     40.186157
    9.525500     40.021884
    9.540200     39.753073
    9.555000     39.369057
    9.569800     39.230385
    9.584600     39.338123
    9.599300     39.355190
    9.614100     39.110913
    9.628900     38.908239
    9.643600     38.578625
    9.658400     38.357816
    9.673200     38.332216
    9.688000     38.129540
    9.702700     37.894864
    9.717500     37.684722
    9.732300     37.362576
    9.747100     37.407378
    9.761800     37.335908
    9.776600     37.175902
    9.791400     37.007361
    9.806200     36.701216
    9.820900     36.656414
    9.835700     36.655348
    9.850500     36.578545
    9.865300     36.273466
    9.880000     36.079324
    9.894800     36.068657
    9.909600     35.853182
    9.924400     35.750778
    9.939100     35.314493
    9.953900     35.092618
    9.968700     34.889943
    9.983500     34.822741
    9.998200     34.854741
   10.013000     34.636066
   10.028000     34.503794
   10.043000     34.287252
   10.057000     34.284052
   10.072000     34.037641
   10.087000     33.785899
   10.102000     33.910704
   10.116000     33.921370
   10.131000     33.813632
   10.146000     33.538422
   10.161000     33.444551
   10.176000     33.135206
   10.190000     33.045602
   10.205000     33.059469
   10.220000     33.047735
   10.235000     32.882395
   10.249000     32.621051
   10.264000     32.533581
   10.279000     32.386375
   10.294000     32.286104
   10.309000     32.052495
   10.323000     32.176233
   10.338000     32.118631
   10.353000     32.007693
   10.368000     31.961824
   10.382000     32.098364
   10.397000     31.921290
   10.412000     31.705815
   10.427000     31.722881
   10.442000     31.530874
   10.456000     31.501006
   10.471000     31.319666
   10.486000     31.246062
   10.501000     31.228995
   10.516000     31.286597
   10.530000     31.406069
   10.545000     31.417802
   10.560000     31.427403
   10.575000     31.557542
   10.589000     31.594876
   10.604000     31.387935
   10.619000     31.395402
   10.634000     31.366601
   10.649000     31.297264
   10.663000     31.158592
   10.678000     30.865247
   10.693000     30.785244
   10.708000     30.603903
   10.722000     30.519633
   10.737000     30.291357
   10.752000     30.148418
   10.767000     29.957477
   10.782000     29.718534
   10.796000     29.844405
   10.811000     29.661998
   10.826000     29.457190
   10.841000     29.315318
   10.856000     29.197980
   10.870000     29.217180
   10.885000     28.924902
   10.900000     28.975037
   10.915000     28.742495
   10.930000     28.844898
   10.944000     28.816097
   10.959000     28.677425
   10.974000     28.513152
   10.989000     28.497151
   11.003000     28.516352
   11.018000     28.455550
   11.033000     28.533419
   11.048000     28.411815
   11.063000     28.359546
   11.077000     28.340345
   11.092000     28.471550
   11.107000     28.602756
   11.122000     28.511018
   11.137000     28.465150
   11.151000     28.531286
   11.166000     28.591022
   11.181000     28.665692
   11.196000     28.671025
   11.211000     28.672092
   11.225000     28.780896
   11.240000     28.643291
   11.255000     28.653957
   11.270000     28.434215
   11.284000     28.400081
   11.299000     28.325411
   11.314000     28.118469
   11.329000     28.042733
   11.344000     28.194206
   11.358000     28.296610
   11.373000     28.061933
   11.388000     27.905128
   11.403000     27.905128
   11.418000     28.146204
   11.432000     28.124870
   11.447000     27.940329
   11.462000     28.135537
   11.477000     28.183539
   11.492000     28.147270
   11.506000     28.391547
   11.521000     28.400081
   11.536000     28.387280
   11.551000     28.521686
   11.566000     28.467283
   11.580000     28.406480
   11.595000     28.484351
   11.610000     28.406480
   11.625000     28.424615
   11.640000     28.519552
   11.654000     28.425682
   11.669000     28.305143
   11.684000     28.268876
   11.699000     28.187806
   11.714000     27.984064
   11.728000     27.950996
   11.743000     27.954196
   11.758000     27.928595
   11.773000     27.806990
   11.788000     27.714187
   11.802000     27.754721
   11.817000     27.795257
   11.832000     27.907261
   11.847000     27.739787
   11.862000     27.780323
   11.876000     27.901927
   11.891000     27.947796
   11.906000     27.927528
   11.921000     27.939262
   11.936000     28.108869
   11.950000     28.227274
   11.965000     28.224073
   11.980000     28.464084
   11.995000     28.459817
   12.010000     28.651824
   12.024000     28.677425
   12.039000     28.756362
   12.054000     28.930235
   12.069000     28.913168
   12.084000     28.903567
   12.098000     29.018773
   12.113000     29.080642
   12.128000     29.174512
   12.143000     29.211847
   12.158000     29.360120
   12.172000     29.105176
   12.187000     29.113709
   12.202000     29.233181
   12.217000     29.119044
   12.232000     29.052907
   12.246000     29.178779
   12.261000     29.209714
   12.276000     29.239582
   12.291000     29.172379
   12.306000     29.159578
   12.320000     29.159578
   12.335000     29.189446
   12.350000     29.300383
   12.365000     29.443322
   12.380000     29.487058
   12.394000     29.561728
   12.409000     29.744135
   12.424000     29.866807
   12.439000     30.052414
   12.454000     30.320159
   12.468000     30.500432
   12.483000     30.550568
   12.498000     30.759643
   12.513000     30.946317
   12.528000     31.077522
   12.543000     31.092456
   12.557000     31.097789
   12.572000     31.185260
   12.587000     30.967651
   12.602000     30.850313
   12.617000     30.859914
   12.631000     31.038054
   12.646000     31.011386
   12.661000     31.040187
   12.676000     31.228995
   12.691000     31.093523
   12.705000     31.135124
   12.720000     31.188460
   12.735000     31.209794
   12.750000     31.230062
   12.765000     31.322865
   12.779000     31.352734
   12.794000     31.636478
   12.809000     31.831686
   12.824000     32.233836
   12.839000     32.566649
   12.854000     32.965598
   12.868000     33.689895
   12.883000     34.490993
   12.898000     35.212089
   12.913000     35.570504
   12.928000     35.855315
   12.942000     35.615305
   12.957000     35.293159
   12.972000     34.853675
   12.987000     34.391789
   13.002000     33.987507
   13.017000     33.766698
   13.031000     33.604558
   13.046000     33.340013
   13.061000     33.530954
   13.076000     33.348547
   13.091000     33.130939
   13.105000     33.216276
   13.120000     33.312280
   13.135000     33.317613
   13.150000     33.320812
   13.165000     33.420017
   13.179000     33.349614
   13.194000     33.546956
   13.209000     33.681361
   13.224000     33.934171
   13.239000     34.301119
   13.254000     34.765137
   13.268000     35.248358
   13.283000     35.680375
   13.298000     35.972653
   13.313000     36.310801
   13.328000     36.637213
   13.343000     36.527342
   13.357000     36.177462
   13.372000     35.727310
   13.387000     35.205689
   13.402000     35.084084
   13.417000     34.813140
   13.431000     34.758737
   13.446000     34.679801
   13.461000     34.696868
   13.476000     34.791806
   13.491000     34.833408
   13.506000     34.740603
   13.520000     34.668067
   13.535000     34.728870
   13.550000     35.017948
   13.565000     34.701135
   13.580000     34.777938
   13.595000     34.932612
   13.609000     34.707535
   13.624000     34.670201
   13.639000     34.896343
   13.654000     34.932612
   13.669000     35.024349
   13.683000     35.252624
   13.698000     35.259025
   13.713000     35.309160
   13.728000     35.414764
   13.743000     35.519301
   13.758000     35.475567
   13.772000     35.428631
   13.787000     35.363562
   13.802000     35.618506
   13.817000     35.729443
   13.832000     35.685708
   13.847000     35.697442
   13.861000     35.693176
   13.876000     35.605705
   13.891000     35.656907
   13.906000     35.739044
   13.921000     35.510768
   13.936000     35.643040
   13.950000     35.618506
   13.965000     35.580104
   13.980000     35.483034
   13.995000     35.619572
   14.010000     35.811580
   14.025000     35.620639
   14.039000     35.590771
   14.054000     35.614239
   14.069000     35.611038
   14.084000     35.632373
   14.099000     35.523568
   14.114000     35.495834
   14.128000     35.600371
   14.143000     35.681441
   14.158000     35.476633
   14.173000     35.472366
   14.188000     35.651574
   14.203000     35.648373
   14.217000     35.598238
   14.232000     35.697442
   14.247000     35.621706
   14.262000     35.631307
   14.277000     35.633440
   14.292000     35.604638
   14.306000     35.653707
   14.321000     35.628106
   14.336000     35.529968
   14.351000     35.460633
   14.366000     35.665441
   14.381000     35.660108
   14.395000     35.607839
   14.410000     35.550237
   14.425000     35.833981
   14.440000     35.897983
   14.455000     35.863849
   14.470000     35.749711
   14.484000     35.645174
   14.499000     35.528902
   14.514000     35.462766
   14.529000     35.427565
   14.544000     35.495834
   14.559000     35.333694
   14.573000     35.232357
   14.588000     35.169421
   14.603000     35.139553
   14.618000     35.295292
   14.633000     35.103285
   14.648000     35.102218
   14.662000     35.045682
   14.677000     34.870743
   14.692000     34.722470
   14.707000     34.742737
   14.722000     34.817406
   14.737000     34.949679
   14.752000     34.729936
   14.766000     34.640332
   14.781000     34.630732
   14.796000     34.735270
   14.811000     34.765137
   14.826000     34.688334
   14.841000     34.537929
   14.855000     34.528328
   14.870000     34.582730
   14.885000     34.470726
   14.900000     34.549662
   14.915000     34.448325
   14.930000     34.431258
   14.945000     34.436592
   14.959000     34.293652
   14.974000     34.072844
   14.989000     34.030175
   15.004000     34.018441
   15.019000     33.842433
   15.034000     33.927770
   15.048000     34.047242
   15.063000     33.855234
   15.078000     33.710162
   15.093000     33.681361
   15.108000     33.505354
   15.123000     33.719762
   15.138000     33.737897
   15.152000     33.711229
   15.167000     33.633359
   15.182000     33.561889
   15.197000     33.413617
   15.212000     33.370948
   15.227000     33.321880
   15.242000     33.436017
   15.256000     33.320812
   15.271000     33.260011
   15.286000     33.088270
   15.301000     33.010400
   15.316000     32.911197
   15.331000     32.843994
   15.345000     32.774657
   15.360000     32.711722
   15.375000     32.638119
   15.390000     32.525047
   15.405000     32.450377
   15.420000     32.533581
   15.435000     32.409843
   15.449000     32.149565
   15.464000     32.248769
   15.479000     32.214635
   15.494000     32.003426
   15.509000     31.846620
   15.524000     31.801818
   15.539000     31.782618
   15.553000     31.710081
   15.568000     31.752749
   15.583000     31.737815
   15.598000     31.599143
   15.613000     31.405002
   15.628000     31.477539
   15.643000     31.409269
   15.657000     31.439137
   15.672000     31.210861
   15.687000     31.230062
   15.702000     31.172459
   15.717000     31.090323
   15.732000     31.078589
   15.747000     30.853513
   15.761000     30.965518
   15.776000     30.879115
   15.791000     30.827912
   15.806000     30.676439
   15.821000     30.438564
   15.836000     30.448164
   15.851000     30.437496
   15.866000     30.179352
   15.880000     30.132417
   15.895000     30.058814
   15.910000     29.973477
   15.925000     30.015079
   15.940000     29.842273
   15.955000     29.778269
   15.970000     29.738801
   15.984000     29.732401
   15.999000     29.876407
   16.014000     29.593729
   16.029000     29.633197
   16.044000     29.581995
   16.059000     29.529726
   16.074000     29.520126
   16.088000     29.368653
   16.103000     29.389987
   16.118000     29.367587
   16.133000     29.274783
   16.148000     29.109443
   16.163000     29.142510
   16.178000     29.144644
   16.193000     29.097709
   16.207000     28.769162
   16.222000     28.717961
   16.237000     28.817164
   16.252000     28.576088
   16.267000     28.677425
   16.282000     28.509952
   16.297000     28.386213
   16.312000     28.497151
   16.326000     28.437416
   16.341000     28.581421
   16.356000     28.299810
   16.371000     28.160071
   16.386000     28.385147
   16.401000     28.204872
   16.416000     28.259275
   16.430000     28.235808
   16.445000     28.122736
   16.460000     27.969130
   16.475000     27.907261
   16.490000     27.854992
   16.505000     27.657651
   16.520000     27.681119
   16.535000     27.621382
   16.549000     27.617115
   16.564000     27.410174
   16.579000     27.357905
   16.594000     27.374973
   16.609000     27.357905
   16.624000     27.259768
   16.639000     27.025092
   16.654000     27.097628
   16.668000     27.110428
   16.683000     27.043226
   16.698000     27.024025
   16.713000     26.915221
   16.728000     26.866152
   16.743000     26.874686
   16.758000     26.706146
   16.773000     26.670944
   16.788000     26.473603
   16.802000     26.442669
   16.817000     26.459735
   16.832000     26.419201
   16.847000     26.271995
   16.862000     26.222926
   16.877000     26.190925
   16.892000     26.095987
   16.907000     26.247460
   16.921000     26.017051
   16.936000     25.795175
   16.951000     25.790908
   16.966000     25.697038
   16.981000     25.932781
   16.996000     25.862378
   17.011000     25.673571
   17.026000     25.618101
   17.041000     25.612768
   17.055000     25.665037
   17.070000     25.652236
   17.085000     25.453828
   17.100000     25.372758
   17.115000     25.406893
   17.130000     25.384492
   17.145000     25.359958
   17.160000     25.423961
   17.175000     25.198885
   17.189000     25.133815
   17.204000     25.049545
   17.219000     25.224486
   17.234000     25.195685
   17.249000     25.059145
   17.264000     25.145549
   17.279000     25.025011
   17.294000     25.075147
   17.309000     24.997276
   17.323000     24.883139
   17.338000     24.894872
   17.353000     24.865005
   17.368000     24.817003
   17.383000     24.761534
   17.398000     24.777534
   17.413000     24.711399
   17.428000     24.741266
   17.443000     24.807403
   17.457000     24.643129
   17.472000     24.610060
   17.487000     24.558859
   17.502000     24.602594
   17.517000     24.453255
   17.532000     24.525791
   17.547000     24.586594
   17.562000     24.594060
   17.577000     24.563126
   17.591000     24.469255
   17.606000     24.422320
   17.621000     24.334850
   17.636000     24.340183
   17.651000     24.478856
   17.666000     24.458588
   17.681000     24.444721
   17.696000     24.274047
   17.711000     24.258047
   17.726000     24.260180
   17.740000     24.260180
   17.755000     24.263380
   17.770000     24.416986
   17.785000     24.347651
   17.800000     24.061772
   17.815000     24.077773
   17.830000     24.259113
   17.845000     24.309249
   17.860000     24.237780
   17.875000     24.109774
   17.889000     24.085240
   17.904000     24.274047
   17.919000     24.296448
   17.934000     24.295382
   17.949000     24.185511
   17.964000     24.229246
   17.979000     24.329517
   17.994000     24.246313
   18.009000     24.279381
   18.024000     24.183377
   18.038000     24.252713
   18.053000     24.300715
   18.068000     24.367918
   18.083000     24.229246
   18.098000     24.271914
   18.113000     24.230312
   18.128000     24.346583
   18.143000     24.310316
   18.158000     24.324183
   18.173000     24.371117
   18.188000     24.391386
   18.202000     24.328450
   18.217000     24.432987
   18.232000     24.567393
   18.247000     24.547125
   18.262000     24.521524
   18.277000     24.698598
   18.292000     24.713532
   18.307000     24.668730
   18.322000     24.615395
   18.337000     24.635662
   18.352000     24.693264
   18.366000     24.688998
   18.381000     24.599394
   18.396000     24.585526
   18.411000     24.702865
   18.426000     24.728466
   18.441000     24.611128
   18.456000     24.588727
   18.471000     24.584460
   18.486000     24.552458
   18.501000     24.556725
   18.516000     24.629261
   18.530000     24.770067
   18.545000     24.584460
   18.560000     24.682598
   18.575000     24.624995
   18.590000     24.666596
   18.605000     24.665530
   18.620000     24.682598
   18.635000     24.910873
   18.650000     24.817003
   18.665000     24.611128
   18.680000     24.719932
   18.695000     24.837270
   18.710000     24.847937
   18.724000     24.962075
   18.739000     24.828736
   18.754000     24.856471
   18.769000     24.959942
   18.784000     24.890605
   18.799000     24.842604
   18.814000     24.867138
   18.829000     24.998344
   18.844000     25.073013
   18.859000     25.083681
   18.874000     24.958875
   18.889000     24.934340
   18.903000     25.020744
   18.918000     25.055946
   18.933000     25.103948
   18.948000     25.074079
   18.963000     25.096480
   18.978000     25.206352
   18.993000     25.126348
   19.008000     25.097547
   19.023000     25.099681
   19.038000     25.028211
   19.053000     25.036745
   19.068000     25.077280
   19.083000     25.163683
   19.098000     25.119948
   19.112000     25.097547
   19.127000     25.082613
   19.142000     25.273554
   19.157000     25.228753
   19.172000     25.080480
   19.187000     25.129548
   19.202000     25.185018
   19.217000     25.237287
   19.232000     25.294889
   19.247000     25.204219
   19.262000     25.378092
   19.277000     25.396226
   19.292000     25.306622
   19.307000     25.271421
   19.321000     25.361025
   19.336000     25.349291
   19.351000     25.244753
   19.366000     25.342891
   19.381000     25.500764
   19.396000     25.324757
   19.411000     25.332223
   19.426000     25.464495
   19.441000     25.369558
   19.456000     25.409027
   19.471000     25.347158
   19.486000     25.371692
   19.501000     25.345024
   19.516000     25.309823
   19.531000     25.222353
   19.545000     25.314090
   19.560000     25.319423
   19.575000     25.354624
   19.590000     25.304489
   19.605000     25.315156
   19.620000     25.374891
   19.635000     25.405827
   19.650000     25.369558
   19.665000     25.212751
   19.680000     25.226619
   19.695000     25.290622
   19.710000     25.269287
   19.725000     25.307689
   19.740000     25.269287
   19.755000     25.176484
   19.770000     25.209552
   19.785000     25.134882
   19.799000     25.054878
   19.814000     25.023944
   19.829000     25.031412
   19.844000     25.097547
   19.859000     25.054878
   19.874000     24.977009
   19.889000     25.068746
   19.904000     25.025011
   19.919000     24.964209
   19.934000     24.951408
   19.949000     25.017544
   19.964000     24.934340
   19.979000     25.082613
   19.994000     25.058079
   20.009000     24.893806
   20.024000     24.885272
   20.039000     24.776467
   20.054000     24.851137
   20.068000     24.834070
   20.083000     24.694331
   20.098000     24.765801
   20.113000     24.664463
   20.128000     24.603661
   20.143000     24.719932
   20.158000     24.637795
   20.173000     24.706065
   20.188000     24.613261
   20.203000     24.559926
   20.218000     24.580193
   20.233000     24.703931
   20.248000     24.623928
   20.263000     24.579126
   20.278000     24.502323
   20.293000     24.332716
   20.308000     24.203644
   20.323000     24.315649
   20.338000     24.247380
   20.353000     24.186577
   20.368000     24.187644
   20.382000     24.012703
   20.397000     24.029771
   20.412000     24.079907
   20.427000     23.970036
   20.442000     23.890032
   20.457000     23.897498
   20.472000     23.776960
   20.487000     23.863364
   20.502000     23.673490
   20.517000     23.573219
   20.532000     23.555085
   20.547000     23.536951
   20.562000     23.544418
   20.577000     23.485749
   20.592000     23.451614
   20.607000     23.301208
   20.622000     23.221205
   20.637000     23.310809
   20.652000     23.319342
   20.667000     23.402546
   20.682000     23.390811
   20.697000     23.300141
   20.712000     23.138002
   20.727000     23.183870
   20.742000     23.247873
   20.757000     23.039864
   20.771000     22.992929
   20.786000     22.879858
   20.801000     22.841457
   20.816000     22.787054
   20.831000     22.804122
   20.846000     22.651582
   20.861000     22.588646
   20.876000     22.551311
   20.891000     22.575845
   20.906000     22.561978
   20.921000     22.369971
   20.936000     22.368904
   20.951000     22.363571
   20.966000     22.344370
   20.981000     22.222764
   20.996000     22.269700
   21.011000     22.218497
   21.026000     22.027556
   21.041000     22.006223
   21.056000     22.084092
   21.071000     21.987022
   21.086000     21.764079
   21.101000     21.853683
   21.116000     21.807814
   21.131000     21.780080
   21.146000     21.725678
   21.161000     21.638208
   21.176000     21.532604
   21.191000     21.535803
   21.206000     21.532604
   21.221000     21.561405
   21.236000     21.382197
   21.251000     21.351263
   21.266000     21.264859
   21.281000     21.244592
   21.296000     21.186989
   21.310000     21.087786
   21.325000     21.103786
   21.340000     21.081385
   21.355000     20.944846
   21.370000     20.861642
   21.385000     20.919245
   21.400000     20.889377
   21.415000     20.880843
   21.430000     20.780572
   21.445000     20.715504
   21.460000     20.740038
   21.475000     20.683502
   21.490000     20.602432
   21.505000     20.504295
   21.520000     20.440292
   21.535000     20.417892
   21.550000     20.325088
   21.565000     20.316554
   21.580000     20.247218
   21.595000     20.276019
   21.610000     20.255752
   21.625000     20.178949
   21.640000     19.962406
   21.655000     19.966673
   21.670000     20.053077
   21.685000     19.976273
   21.700000     19.992275
   21.715000     19.950673
   21.730000     19.860002
   21.745000     19.860002
   21.760000     19.711730
   21.775000     19.757598
   21.790000     19.696796
   21.805000     19.577324
   21.820000     19.582658
   21.835000     19.608259
   21.850000     19.504788
   21.865000     19.442919
   21.880000     19.401317
   21.895000     19.334115
   21.910000     19.245577
   21.925000     19.360783
   21.940000     19.291446
   21.955000     19.242378
   21.970000     19.235977
   21.985000     19.167708
   22.000000     19.094105
