# Supplementary material for: Changing the game of time resolved X-ray diffraction on the mechanochemistry playground by downsizing
Source: Nat Commun. 2021 Oct 21;12:6134. doi: 10.1038/s41467-021-26264-1 (PMC8531352; doi:10.1038/s41467-021-26264-1)
Supplement: Supplementary file 3 — Source Data. [file 41467_2021_26264_MOESM3_ESM.zip › PXRD_raw_data/reactionIIIa_cocrystal_FormI_normalized/000210.xy]

    3.140900     20.374973
    3.155600     20.256732
    3.170400     20.395396
    3.185100     20.744742
    3.199800     20.861908
    3.214500     20.927477
    3.229300     21.149985
    3.244000     21.496106
    3.258700     21.707864
    3.273500     21.845453
    3.288200     22.190500
    3.302900     22.280793
    3.317600     22.203399
    3.332400     22.175451
    3.347100     22.511899
    3.361800     22.373235
    3.376500     22.837597
    3.391300     23.606160
    3.406000     23.781372
    3.420700     23.673880
    3.435400     23.939384
    3.450200     23.625509
    3.464900     23.563164
    3.479600     23.696453
    3.494400     23.624434
    3.509100     23.813618
    3.523800     24.161890
    3.538500     24.375798
    3.553300     24.759542
    3.568000     24.763842
    3.582700     24.552084
    3.597400     24.853060
    3.612200     25.346445
    3.626900     25.602273
    3.641600     25.290549
    3.656400     25.908624
    3.671100     26.176277
    3.685800     26.024714
    3.700500     26.393409
    3.715300     26.582594
    3.730000     26.809400
    3.744700     27.083504
    3.759500     27.488745
    3.774200     27.691904
    3.788900     27.784347
    3.803600     27.818744
    3.818400     28.173465
    3.833100     28.421770
    3.847800     28.445418
    3.862600     28.541085
    3.877300     28.620629
    3.892000     28.695872
    3.906700     29.121538
    3.921500     29.388116
    3.936200     29.224730
    3.950900     29.159160
    3.965700     29.557952
    3.980400     30.168503
    3.995100     30.469479
    4.009800     30.723158
    4.024600     30.619966
    4.039300     30.697361
    4.054000     30.899444
    4.068800     31.470222
    4.083500     31.793772
    4.098200     31.986181
    4.113000     32.324779
    4.127700     32.330153
    4.142400     32.681649
    4.157100     32.889107
    4.171900     32.952528
    4.186600     33.341646
    4.201300     34.321966
    4.216100     34.275745
    4.230800     34.375712
    4.245500     34.578870
    4.260300     34.936816
    4.275000     35.342059
    4.289700     35.605412
    4.304500     36.097722
    4.319200     35.997755
    4.333900     36.032152
    4.348600     35.999905
    4.363400     36.623355
    4.378100     36.971626
    4.392800     37.112440
    4.407600     37.440288
    4.422300     37.784260
    4.437000     37.965921
    4.451800     37.947647
    4.466500     38.379762
    4.481200     38.574321
    4.496000     38.611943
    4.510700     39.145101
    4.525400     39.284839
    4.540200     39.556792
    4.554900     39.870666
    4.569600     39.898614
    4.584400     40.106072
    4.599100     40.677926
    4.613800     40.854212
    4.628600     41.020822
    4.643300     41.269127
    4.658000     41.849581
    4.672700     42.088211
    4.687500     42.186029
    4.702200     42.935242
    4.716900     43.024460
    4.731700     43.325436
    4.746400     43.322211
    4.761100     43.354459
    4.775900     44.125171
    4.790600     44.906632
    4.805300     45.246305
    4.820100     45.167837
    4.834800     45.507509
    4.849500     45.689169
    4.864300     46.365289
    4.879000     46.517927
    4.893700     46.959716
    4.908500     47.776650
    4.923200     47.999157
    4.938000     48.265735
    4.952700     48.530163
    4.967400     49.424491
    4.982200     49.755564
    4.996900     49.965172
    5.011600     50.444583
    5.026400     50.623019
    5.041100     50.962692
    5.055800     51.373308
    5.070600     51.800048
    5.085300     52.598708
    5.100000     52.907209
    5.114800     53.372646
    5.129500     53.596228
    5.144200     53.902578
    5.159000     54.691564
    5.173700     55.106480
    5.188400     55.678334
    5.203200     56.237289
    5.217900     56.927383
    5.232700     57.331550
    5.247400     57.570181
    5.262100     57.784089
    5.276900     58.553726
    5.291600     59.267468
    5.306300     59.951112
    5.321100     60.363879
    5.335800     60.841140
    5.350500     61.289379
    5.365300     61.372147
    5.380000     62.294422
    5.394800     63.079109
    5.409500     63.533797
    5.424200     64.213142
    5.439000     64.830142
    5.453700     64.952681
    5.468400     65.311702
    5.483200     66.126487
    5.497900     66.982117
    5.512600     67.262669
    5.527400     67.799051
    5.542100     68.627808
    5.556900     69.027676
    5.571600     69.627478
    5.586300     70.157410
    5.601100     70.442261
    5.615800     70.859327
    5.630600     71.581669
    5.645300     72.363131
    5.660000     73.100521
    5.674800     73.463842
    5.689500     74.117388
    5.704200     74.831130
    5.719000     75.372887
    5.733700     75.472853
    5.748500     76.055456
    5.763200     76.925061
    5.777900     77.573233
    5.792700     77.819389
    5.807400     78.267627
    5.822200     78.562153
    5.836900     79.367263
    5.851600     80.318561
    5.866400     80.510970
    5.881100     80.879665
    5.895900     81.297806
    5.910600     82.229755
    5.925300     82.897277
    5.940100     83.450856
    5.954800     84.379581
    5.969600     85.525439
    5.984300     86.704618
    5.999000     87.625817
    6.013800     88.774900
    6.028500     89.144670
    6.043300     88.849069
    6.058000     88.562067
    6.072700     88.050408
    6.087500     87.419434
    6.102200     87.639791
    6.117000     87.933243
    6.131700     88.100930
    6.146500     88.117053
    6.161200     88.091255
    6.175900     88.549168
    6.190700     88.537344
    6.205400     88.666334
    6.220200     89.003856
    6.234900     88.729753
    6.249600     88.915713
    6.264400     89.557436
    6.279100     89.782093
    6.293900     89.810041
    6.308600     90.319549
    6.323400     90.484011
    6.338100     90.616225
    6.352800     90.915051
    6.367600     91.756708
    6.382300     92.818721
    6.397100     94.575129
    6.411800     96.063883
    6.426600     96.319713
    6.441300     95.647893
    6.456000     94.438615
    6.470800     93.153019
    6.485500     92.128627
    6.500300     91.346091
    6.515000     91.149382
    6.529800     91.464331
    6.544500     91.810454
    6.559300     92.467225
    6.574000     93.208915
    6.588700     93.826990
    6.603500     94.262330
    6.618200     94.147314
    6.633000     93.274485
    6.647700     91.813678
    6.662500     90.771013
    6.677200     90.044372
    6.692000     89.447795
    6.706700     88.951185
    6.721500     88.740502
    6.736200     88.703956
    6.750900     88.755552
    6.765700     88.008486
    6.780400     88.194446
    6.795200     87.980539
    6.809900     87.630117
    6.824700     87.410836
    6.839400     87.155006
    6.854200     86.693869
    6.868900     86.438039
    6.883700     85.885534
    6.898400     85.601757
    6.913200     85.667326
    6.927900     85.003031
    6.942700     84.914888
    6.957400     84.634335
    6.972200     84.396780
    6.986900     84.265640
    7.001600     83.949616
    7.016400     83.446556
    7.031100     83.258447
    7.045900     82.847830
    7.060600     82.387768
    7.075400     82.293175
    7.090100     82.251254
    7.104900     81.968552
    7.119600     81.899757
    7.134400     81.424646
    7.149100     81.438620
    7.163900     81.262334
    7.178600     80.509895
    7.193400     80.280939
    7.208100     80.221819
    7.222900     80.130450
    7.237600     79.760681
    7.252400     79.008242
    7.267100     78.669644
    7.281900     79.086710
    7.296600     79.078111
    7.311400     78.246129
    7.326100     78.082742
    7.340900     77.883883
    7.355600     77.454993
    7.370400     77.507664
    7.385100     77.356101
    7.399900     77.047600
    7.414600     76.503695
    7.429400     76.503695
    7.444100     76.121026
    7.458900     75.775979
    7.473600     75.508326
    7.488400     75.504026
    7.503200     75.450281
    7.517900     74.815007
    7.532700     74.320547
    7.547400     73.897031
    7.562200     73.496088
    7.576900     73.198338
    7.591700     72.852216
    7.606400     72.564140
    7.621200     72.345932
    7.635900     71.845022
    7.650700     71.072160
    7.665400     70.572326
    7.680200     70.579850
    7.694900     70.182133
    7.709700     69.903730
    7.724400     69.566207
    7.739200     69.418945
    7.754000     69.128718
    7.768700     68.691229
    7.783500     68.416051
    7.798200     67.951689
    7.813000     67.346513
    7.827700     67.098208
    7.842500     66.781108
    7.857200     66.467234
    7.872000     66.233978
    7.886700     65.895380
    7.901500     65.486913
    7.916300     65.345025
    7.931000     64.916135
    7.945800     64.635582
    7.960500     64.675354
    7.975300     64.001384
    7.990000     63.802525
    8.004800     63.492950
    8.019600     63.381159
    8.034300     62.909273
    8.049100     62.636244
    8.063800     62.533053
    8.078600     62.322370
    8.093300     62.113837
    8.108100     61.855858
    8.122900     61.467814
    8.137600     61.139966
    8.152400     61.179738
    8.167100     61.114168
    8.181900     60.906710
    8.196600     60.187593
    8.211400     59.874794
    8.226200     59.733980
    8.240900     59.537271
    8.255700     59.272843
    8.270400     58.957893
    8.285200     58.711738
    8.300000     58.447309
    8.314700     58.273174
    8.329500     58.194704
    8.344200     57.354123
    8.359000     57.274579
    8.373800     57.014451
    8.388500     56.576962
    8.403300     56.271686
    8.418000     56.174944
    8.432800     55.827747
    8.447600     55.643937
    8.462300     55.313939
    8.477100     55.157001
    8.491800     55.010813
    8.506600     55.007589
    8.521400     54.960293
    8.536100     54.838827
    8.550900     54.623844
    8.565600     54.277722
    8.580400     53.926226
    8.595200     53.770364
    8.609900     53.365121
    8.624700     52.977078
    8.639500     52.672878
    8.654200     52.281609
    8.669000     51.890341
    8.683700     51.463601
    8.698500     51.456077
    8.713300     51.523796
    8.728000     51.258292
    8.742800     50.932594
    8.757600     50.773507
    8.772300     50.484356
    8.787100     50.102761
    8.801800     49.882404
    8.816600     49.698594
    8.831400     49.487911
    8.846100     49.139640
    8.860900     48.725798
    8.875700     48.274335
    8.890400     48.159319
    8.905200     47.891666
    8.920000     47.732579
    8.934700     47.749777
    8.949500     47.643361
    8.964300     47.353134
    8.979000     46.916719
    8.993800     46.660891
    9.008600     46.437308
    9.023300     46.390012
    9.038100     46.336267
    9.052900     45.977246
    9.067600     45.851481
    9.082400     45.596726
    9.097200     45.362395
    9.111900     45.088293
    9.126700     44.966828
    9.141500     44.945329
    9.156200     44.630381
    9.171000     44.668002
    9.185800     44.457319
    9.200500     44.059601
    9.215300     43.926312
    9.230100     43.771525
    9.244800     43.672632
    9.259600     43.335110
    9.274400     42.924493
    9.289100     43.080356
    9.303900     42.740684
    9.318700     42.503128
    9.333400     42.539675
    9.348200     42.349415
    9.363000     42.106485
    9.377800     41.806585
    9.392500     41.725966
    9.407300     41.510983
    9.422100     41.282027
    9.436800     41.335772
    9.451600     41.423916
    9.466400     40.858511
    9.481200     40.649978
    9.495900     40.408122
    9.510700     40.391999
    9.525500     39.988907
    9.540200     39.463274
    9.555000     39.606238
    9.569800     39.391255
    9.584600     39.249366
    9.599300     39.034384
    9.614100     38.929042
    9.628900     38.952690
    9.643600     38.467905
    9.658400     38.234649
    9.673200     38.289470
    9.688000     38.281945
    9.702700     38.115333
    9.717500     37.814357
    9.732300     37.490809
    9.747100     37.270452
    9.761800     37.449962
    9.776600     37.363969
    9.791400     36.983450
    9.806200     36.972702
    9.820900     36.766318
    9.835700     36.541662
    9.850500     36.682475
    9.865300     36.478241
    9.880000     36.310555
    9.894800     36.049351
    9.909600     35.689255
    9.924400     35.596813
    9.939100     35.552741
    9.953900     35.392579
    9.968700     35.256065
    9.983500     35.071180
    9.998200     35.018509
   10.013000     34.756231
   10.028000     34.495027
   10.043000     34.500402
   10.057000     34.221999
   10.072000     34.066137
   10.087000     33.927473
   10.102000     33.850079
   10.116000     33.860828
   10.131000     33.731840
   10.146000     33.582426
   10.161000     33.506107
   10.176000     33.378193
   10.190000     33.052495
   10.205000     33.095491
   10.220000     32.866535
   10.235000     32.776242
   10.249000     32.764417
   10.264000     32.786991
   10.279000     32.380673
   10.294000     32.257058
   10.309000     32.324779
   10.323000     32.195789
   10.338000     32.188264
   10.353000     32.212987
   10.368000     32.054975
   10.382000     31.861491
   10.397000     31.819569
   10.412000     32.045301
   10.427000     31.722827
   10.442000     31.582013
   10.456000     31.396054
   10.471000     31.115501
   10.486000     31.344458
   10.501000     31.365956
   10.516000     31.300387
   10.530000     31.195045
   10.545000     31.156348
   10.560000     31.071430
   10.575000     31.046707
   10.589000     31.002635
   10.604000     31.186446
   10.619000     31.187520
   10.634000     30.995111
   10.649000     31.030583
   10.663000     31.019834
   10.678000     30.882245
   10.693000     30.694136
   10.708000     30.285669
   10.722000     30.292118
   10.737000     30.190002
   10.752000     30.130881
   10.767000     30.074986
   10.782000     29.876127
   10.796000     29.683718
   10.811000     29.517106
   10.826000     29.647170
   10.841000     29.412839
   10.856000     29.068867
   10.870000     29.069943
   10.885000     28.997923
   10.900000     29.003298
   10.915000     28.885057
   10.930000     28.620629
   10.944000     28.690498
   10.959000     28.633527
   10.974000     28.657175
   10.989000     28.813038
   11.003000     28.579782
   11.018000     28.553984
   11.033000     28.377698
   11.048000     28.263757
   11.063000     28.643201
   11.077000     28.443268
   11.092000     28.546459
   11.107000     28.548610
   11.122000     28.575482
   11.137000     28.743168
   11.151000     28.641052
   11.166000     28.667925
   11.181000     28.835612
   11.196000     28.900106
   11.211000     29.011896
   11.225000     28.836686
   11.240000     28.794764
   11.255000     28.825937
   11.270000     28.645352
   11.284000     28.370174
   11.299000     28.340076
   11.314000     28.282031
   11.329000     28.173465
   11.344000     28.186364
   11.358000     28.091771
   11.373000     28.081022
   11.388000     28.040175
   11.403000     28.057374
   11.418000     27.837017
   11.432000     27.981055
   11.447000     27.972456
   11.462000     28.125094
   11.477000     28.106820
   11.492000     28.155191
   11.506000     28.326102
   11.521000     28.560433
   11.536000     28.639977
   11.551000     28.572258
   11.566000     28.549685
   11.580000     28.678674
   11.595000     28.821638
   11.610000     28.711996
   11.625000     28.729194
   11.640000     28.785090
   11.654000     28.763593
   11.669000     28.752843
   11.684000     28.575482
   11.699000     28.436818
   11.714000     28.374473
   11.728000     28.258383
   11.743000     27.954182
   11.758000     27.876789
   11.773000     27.776822
   11.788000     27.760698
   11.802000     27.945584
   11.817000     27.740275
   11.832000     27.684380
   11.847000     27.794021
   11.862000     27.799395
   11.876000     27.872489
   11.891000     27.988580
   11.906000     27.826268
   11.921000     28.011153
   11.936000     28.052000
   11.950000     28.213237
   11.965000     28.299229
   11.980000     28.330402
   11.995000     28.479815
   12.010000     28.483040
   12.024000     28.506688
   12.039000     28.577632
   12.054000     28.677599
   12.069000     28.676524
   12.084000     28.804439
   12.098000     28.996848
   12.113000     29.043069
   12.128000     28.959226
   12.143000     28.920529
   12.158000     29.029096
   12.172000     29.087141
   12.187000     29.232254
   12.202000     29.148411
   12.217000     29.122613
   12.232000     29.182808
   12.246000     29.040919
   12.261000     28.853884
   12.276000     29.057043
   12.291000     29.169909
   12.306000     29.075317
   12.320000     29.274175
   12.335000     29.250527
   12.350000     29.334371
   12.365000     29.344045
   12.380000     29.374142
   12.394000     29.613848
   12.409000     29.686942
   12.424000     29.783685
   12.439000     29.908374
   12.454000     30.126581
   12.468000     30.420033
   12.483000     30.621042
   12.498000     30.721008
   12.513000     30.578045
   12.528000     30.786578
   12.543000     30.840323
   12.557000     31.110127
   12.572000     31.070354
   12.587000     31.094003
   12.602000     31.089704
   12.617000     30.968238
   12.631000     31.029508
   12.646000     30.991886
   12.661000     31.049931
   12.676000     31.089704
   12.691000     31.102602
   12.705000     31.171397
   12.720000     31.135924
   12.735000     31.176772
   12.750000     31.307911
   12.765000     31.388529
   12.779000     31.591687
   12.794000     31.701328
   12.809000     31.891588
   12.824000     32.568784
   12.839000     33.040670
   12.854000     33.689918
   12.868000     34.654114
   12.883000     35.368932
   12.898000     35.862317
   12.913000     36.165442
   12.928000     36.239610
   12.942000     36.304105
   12.957000     36.096648
   12.972000     35.433426
   12.987000     34.917468
   13.002000     34.256396
   13.017000     33.894150
   13.031000     33.696367
   13.046000     33.414740
   13.061000     33.336271
   13.076000     33.333046
   13.091000     33.355620
   13.105000     33.253503
   13.120000     33.161060
   13.135000     33.212656
   13.150000     33.438388
   13.165000     33.610374
   13.179000     33.569528
   13.194000     33.764086
   13.209000     34.100535
   13.224000     34.231674
   13.239000     34.548773
   13.254000     35.051832
   13.268000     35.712903
   13.283000     36.267558
   13.298000     36.531987
   13.313000     36.856610
   13.328000     37.125339
   13.343000     37.045795
   13.357000     36.669575
   13.372000     36.287982
   13.387000     35.694630
   13.402000     35.123851
   13.417000     34.906719
   13.431000     34.877696
   13.446000     34.822875
   13.461000     34.707859
   13.476000     34.635840
   13.491000     34.600369
   13.506000     34.610043
   13.520000     34.669163
   13.535000     34.659488
   13.550000     34.834700
   13.565000     34.820726
   13.580000     34.877696
   13.595000     34.958315
   13.609000     34.940041
   13.624000     34.931442
   13.639000     34.848674
   13.654000     34.878771
   13.669000     34.960464
   13.683000     35.016360
   13.698000     35.118476
   13.713000     35.120627
   13.728000     35.309811
   13.743000     35.419452
   13.758000     35.509745
   13.772000     35.637660
   13.787000     35.727953
   13.802000     35.739776
   13.817000     35.801046
   13.832000     35.897788
   13.847000     35.879515
   13.861000     35.787072
   13.876000     35.711828
   13.891000     35.710754
   13.906000     35.650558
   13.921000     35.725802
   13.936000     35.602187
   13.950000     35.660232
   13.965000     35.683880
   13.980000     35.586064
   13.995000     35.804271
   14.010000     35.625835
   14.025000     35.529093
   14.039000     35.625835
   14.054000     35.488246
   14.069000     35.558116
   14.084000     35.446325
   14.099000     35.511894
   14.114000     35.535542
   14.128000     35.620461
   14.143000     35.555966
   14.158000     35.544142
   14.173000     35.635509
   14.188000     35.536618
   14.203000     35.466748
   14.217000     35.433426
   14.232000     35.510820
   14.247000     35.515119
   14.262000     35.541993
   14.277000     35.519419
   14.292000     35.731177
   14.306000     35.674206
   14.321000     35.630135
   14.336000     35.639809
   14.351000     35.688180
   14.366000     35.755899
   14.381000     35.666682
   14.395000     35.796747
   14.410000     35.858017
   14.425000     35.880589
   14.440000     35.934336
   14.455000     35.909613
   14.470000     35.894563
   14.484000     35.790298
   14.499000     35.581764
   14.514000     35.477497
   14.529000     35.480722
   14.544000     35.571015
   14.559000     35.568865
   14.573000     35.449549
   14.588000     35.209844
   14.603000     35.027109
   14.618000     35.070105
   14.633000     35.018509
   14.648000     35.168998
   14.662000     35.163623
   14.677000     35.106653
   14.692000     35.010986
   14.707000     34.874471
   14.722000     34.851899
   14.737000     34.816426
   14.752000     34.912093
   14.766000     34.793853
   14.781000     34.822875
   14.796000     34.553072
   14.811000     34.495027
   14.826000     34.683137
   14.841000     34.772355
   14.855000     34.521900
   14.870000     34.461705
   14.885000     34.518675
   14.900000     34.629391
   14.915000     34.548773
   14.930000     34.398285
   14.945000     34.201576
   14.959000     34.127407
   14.974000     34.170403
   14.989000     34.284344
   15.004000     34.327341
   15.019000     34.108058
   15.034000     33.917799
   15.048000     33.900601
   15.063000     34.002717
   15.078000     33.780211
   15.093000     33.771611
   15.108000     33.842555
   15.123000     33.757637
   15.138000     33.767311
   15.152000     33.690992
   15.167000     33.585651
   15.182000     33.599625
   15.197000     33.671644
   15.212000     33.545879
   15.227000     33.220181
   15.242000     33.173959
   15.256000     33.118064
   15.271000     33.014872
   15.286000     32.997673
   15.301000     33.087966
   15.316000     33.036370
   15.331000     32.857935
   15.345000     32.917055
   15.360000     32.733245
   15.375000     32.496764
   15.390000     32.515037
   15.405000     32.463442
   15.420000     32.487090
   15.435000     32.429044
   15.449000     32.281782
   15.464000     32.312954
   15.479000     32.329077
   15.494000     32.074323
   15.509000     31.996930
   15.524000     31.952859
   15.539000     31.955008
   15.553000     31.777647
   15.568000     31.617486
   15.583000     31.681980
   15.598000     31.589538
   15.613000     31.501395
   15.628000     31.451949
   15.643000     31.445500
   15.657000     31.353057
   15.672000     31.317585
   15.687000     31.187520
   15.702000     31.136999
   15.717000     31.144524
   15.732000     31.038108
   15.747000     31.037033
   15.761000     30.995111
   15.776000     30.908044
   15.791000     30.777978
   15.806000     30.771529
   15.821000     30.728533
   15.836000     30.557621
   15.851000     30.401759
   15.866000     30.280294
   15.880000     30.138406
   15.895000     30.107233
   15.910000     29.945997
   15.925000     29.877202
   15.940000     29.903000
   15.955000     29.870752
   15.970000     29.948146
   15.984000     29.843879
   15.999000     29.781534
   16.014000     29.765411
   16.029000     29.738538
   16.044000     29.580526
   16.059000     29.481634
   16.074000     29.457986
   16.088000     29.349420
   16.103000     29.410690
   16.118000     29.331146
   16.133000     29.224730
   16.148000     29.152711
   16.163000     29.158085
   16.178000     28.975350
   16.193000     29.067792
   16.207000     29.005447
   16.222000     28.781865
   16.237000     28.715221
   16.252000     28.713071
   16.267000     28.585156
   16.282000     28.621704
   16.297000     28.614179
   16.312000     28.552910
   16.326000     28.375548
   16.341000     28.386298
   16.356000     28.397047
   16.371000     28.345451
   16.386000     28.355125
   16.401000     28.348676
   16.416000     28.099296
   16.430000     27.993955
   16.445000     28.159491
   16.460000     27.959558
   16.475000     27.854216
   16.490000     27.767148
   16.505000     27.709102
   16.520000     27.801546
   16.535000     27.640308
   16.549000     27.508094
   16.564000     27.532816
   16.579000     27.602686
   16.594000     27.445749
   16.609000     27.358681
   16.624000     27.435000
   16.639000     27.464022
   16.654000     27.432849
   16.668000     27.075979
   16.683000     27.127575
   16.698000     26.958813
   16.713000     26.749206
   16.728000     26.678261
   16.743000     26.640639
   16.758000     26.595493
   16.773000     26.626665
   16.788000     26.445005
   16.802000     26.476178
   16.817000     26.428882
   16.832000     26.163378
   16.847000     26.277319
   16.862000     26.423507
   16.877000     26.178426
   16.892000     26.121457
   16.907000     26.049437
   16.921000     26.058036
   16.936000     26.051587
   16.951000     25.877452
   16.966000     25.805431
   16.981000     25.822631
   16.996000     25.731263
   17.011000     25.683967
   17.026000     25.636670
   17.041000     25.618397
   17.055000     25.542078
   17.070000     25.606573
   17.085000     25.662469
   17.100000     25.576476
   17.115000     25.510906
   17.130000     25.328171
   17.145000     25.337845
   17.160000     25.402339
   17.175000     25.358268
   17.189000     25.293774
   17.204000     25.147585
   17.219000     25.126088
   17.234000     25.244327
   17.249000     25.172308
   17.264000     25.060518
   17.279000     25.062667
   17.294000     25.033644
   17.309000     24.789639
   17.323000     24.843385
   17.338000     24.980974
   17.353000     24.836935
   17.368000     24.806838
   17.383000     24.705796
   17.398000     24.764916
   17.413000     24.824036
   17.428000     24.793939
   17.443000     24.797164
   17.457000     24.610129
   17.472000     24.548859
   17.487000     24.503713
   17.502000     24.501563
   17.517000     24.544559
   17.532000     24.521986
   17.547000     24.562833
   17.562000     24.676774
   17.577000     24.631627
   17.591000     24.523061
   17.606000     24.503713
   17.621000     24.372573
   17.636000     24.484364
   17.651000     24.554233
   17.666000     24.551008
   17.681000     24.546709
   17.696000     24.465015
   17.711000     24.312379
   17.726000     24.337101
   17.740000     24.316677
   17.755000     24.222086
   17.770000     24.367199
   17.785000     24.308079
   17.800000     24.166190
   17.815000     24.197363
   17.830000     24.128568
   17.845000     24.205961
   17.860000     24.268306
   17.875000     24.272606
   17.889000     24.228535
   17.904000     24.236060
   17.919000     24.265082
   17.934000     24.305928
   17.949000     24.259708
   17.964000     24.155441
   17.979000     24.208112
   17.994000     24.207037
   18.009000     24.400521
   18.024000     24.355375
   18.038000     24.218861
   18.053000     24.213486
   18.068000     24.256483
   18.083000     24.357524
   18.098000     24.372573
   18.113000     24.456417
   18.128000     24.405895
   18.143000     24.499413
   18.158000     24.414495
   18.173000     24.454266
   18.188000     24.435993
   18.202000     24.553159
   18.217000     24.612279
   18.232000     24.660650
   18.247000     24.686448
   18.262000     24.771365
   18.277000     24.706871
   18.292000     24.741268
   18.307000     24.773516
   18.322000     24.886381
   18.337000     24.859509
   18.352000     24.881007
   18.366000     24.736968
   18.381000     24.660650
   18.396000     24.760617
   18.411000     24.754167
   18.426000     24.535960
   18.441000     24.653126
   18.456000     24.614429
   18.471000     24.700422
   18.486000     24.612279
   18.501000     24.641301
   18.516000     24.710096
   18.530000     24.728369
   18.545000     24.732669
   18.560000     24.797164
   18.575000     24.686448
   18.590000     24.657425
   18.605000     24.719770
   18.620000     24.793939
   18.635000     24.847684
   18.650000     24.748793
   18.665000     24.801464
   18.680000     25.051918
   18.695000     24.917554
   18.710000     24.791789
   18.724000     24.789639
   18.739000     24.829412
   18.754000     24.834786
   18.769000     24.900355
   18.784000     24.878857
   18.799000     24.879932
   18.814000     25.043319
   18.829000     25.032570
   18.844000     24.861658
   18.859000     24.921854
   18.874000     25.017521
   18.889000     25.002472
   18.903000     25.028270
   18.918000     25.185207
   18.933000     25.089540
   18.948000     25.193807
   18.963000     25.230353
   18.978000     25.218530
   18.993000     25.127162
   19.008000     25.127162
   19.023000     25.156185
   19.038000     25.170159
   19.053000     25.228204
   19.068000     25.194882
   19.083000     25.195956
   19.098000     25.073417
   19.112000     25.237878
   19.127000     25.414164
   19.142000     25.245402
   19.157000     25.180908
   19.172000     25.328171
   19.187000     25.283024
   19.202000     25.229279
   19.217000     25.296998
   19.232000     25.260452
   19.247000     25.414164
   19.262000     25.260452
   19.277000     25.298073
   19.292000     25.460385
   19.307000     25.373317
   19.321000     25.405564
   19.336000     25.363643
   19.351000     25.350743
   19.366000     25.316346
   19.381000     25.371167
   19.396000     25.373317
   19.411000     25.429213
   19.426000     25.409864
   19.441000     25.152960
   19.456000     25.172308
   19.471000     25.366868
   19.486000     25.326021
   19.501000     25.306672
   19.516000     25.312047
   19.531000     25.315272
   19.545000     25.348594
   19.560000     25.473284
   19.575000     25.321721
   19.590000     25.227129
   19.605000     25.364717
   19.620000     25.461460
   19.635000     25.377617
   19.650000     25.292698
   19.665000     25.279800
   19.680000     25.319571
   19.695000     25.364717
   19.710000     25.360419
   19.725000     25.290549
   19.740000     25.254001
   19.755000     25.240027
   19.770000     25.262601
   19.785000     25.123937
   19.799000     25.200256
   19.814000     25.126088
   19.829000     25.306672
   19.844000     25.351819
   19.859000     25.143286
   19.874000     25.056218
   19.889000     24.997098
   19.904000     25.042244
   19.919000     25.089540
   19.934000     25.022895
   19.949000     24.918629
   19.964000     25.047618
   19.979000     25.051918
   19.994000     25.036869
   20.009000     24.987424
   20.024000     24.872408
   20.039000     24.819737
   20.054000     24.928303
   20.068000     24.755242
   20.083000     24.699346
   20.098000     24.635927
   20.113000     24.760617
   20.128000     24.767067
   20.143000     24.679998
   20.158000     24.575732
   20.173000     24.526285
   20.188000     24.585406
   20.203000     24.547784
   20.218000     24.500488
   20.233000     24.574656
   20.248000     24.533810
   20.263000     24.426318
   20.278000     24.513387
   20.293000     24.447817
   20.308000     24.273681
   20.323000     24.267232
   20.338000     24.283355
   20.353000     24.234984
   20.368000     24.261857
   20.382000     24.200587
   20.397000     24.169415
   20.412000     23.937233
   20.427000     23.886713
   20.442000     23.868439
   20.457000     23.842641
   20.472000     23.786746
   20.487000     23.670655
   20.502000     23.721176
   20.517000     23.611535
   20.532000     23.509418
   20.547000     23.578212
   20.562000     23.540590
   20.577000     23.515868
   20.592000     23.416975
   20.607000     23.463197
   20.622000     23.457822
   20.637000     23.428800
   20.652000     23.397627
   20.667000     23.338507
   20.682000     23.314859
   20.697000     23.262188
   20.712000     23.200918
   20.727000     23.077303
   20.742000     23.048280
   20.757000     23.025708
   20.771000     22.903167
   20.786000     23.033232
   20.801000     23.023557
   20.816000     22.953689
   20.831000     22.817174
   20.846000     22.626914
   20.861000     22.712907
   20.876000     22.635514
   20.891000     22.551671
   20.906000     22.539847
   20.921000     22.573169
   20.936000     22.477502
   20.951000     22.284018
   20.966000     22.360337
   20.981000     22.343138
   20.996000     22.134605
   21.011000     22.073335
   21.026000     22.081934
   21.041000     21.960469
   21.056000     21.965843
   21.071000     21.981967
   21.086000     21.963694
   21.101000     21.957244
   21.116000     21.791708
   21.131000     21.694966
   21.146000     21.764834
   21.161000     21.684216
   21.176000     21.604673
   21.191000     21.577800
   21.206000     21.462784
   21.221000     21.549852
   21.236000     21.404739
   21.251000     21.249952
   21.266000     21.278974
   21.281000     21.367117
   21.296000     21.367117
   21.310000     21.196205
   21.325000     21.067217
   21.340000     21.011321
   21.355000     21.113437
   21.370000     21.038193
   21.385000     20.749042
   21.400000     20.815687
   21.415000     20.824286
   21.430000     20.846859
   21.445000     20.739368
   21.460000     20.663049
   21.475000     20.599629
   21.490000     20.575981
   21.505000     20.579206
   21.520000     20.522236
   21.535000     20.450217
   21.550000     20.391096
   21.565000     20.466340
   21.580000     20.343800
   21.595000     20.342725
   21.610000     20.271780
   21.625000     20.105170
   21.640000     20.118068
   21.655000     20.208361
   21.670000     20.075072
   21.685000     19.988004
   21.700000     19.960056
   21.715000     19.983704
   21.730000     19.963281
   21.745000     19.910610
   21.760000     19.723575
   21.775000     19.728950
   21.790000     19.782695
   21.805000     19.673054
   21.820000     19.627908
   21.835000     19.681654
   21.850000     19.535466
   21.865000     19.529016
   21.880000     19.491394
   21.895000     19.482794
   21.910000     19.435499
   21.925000     19.365629
   21.940000     19.363480
   21.955000     19.291461
   21.970000     19.253839
   21.985000     19.163546
   22.000000     19.140972
