# Supplementary material for: Changing the game of time resolved X-ray diffraction on the mechanochemistry playground by downsizing
Source: Nat Commun. 2021 Oct 21;12:6134. doi: 10.1038/s41467-021-26264-1 (PMC8531352; doi:10.1038/s41467-021-26264-1)
Supplement: Supplementary file 3 — Source Data. [file 41467_2021_26264_MOESM3_ESM.zip › PXRD_raw_data/reactionIIIa_cocrystal_FormI_normalized/000350.xy]

    3.140900     20.551345
    3.155600     20.954699
    3.170400     21.044332
    3.185100     21.050891
    3.199800     21.194087
    3.214500     21.367890
    3.229300     21.308863
    3.244000     21.297931
    3.258700     21.266231
    3.273500     21.444407
    3.288200     21.957070
    3.302900     21.655375
    3.317600     21.878367
    3.332400     22.373540
    3.347100     22.521109
    3.361800     22.889483
    3.376500     23.192272
    3.391300     23.344212
    3.406000     23.770521
    3.420700     24.088612
    3.435400     24.065657
    3.450200     23.793476
    3.464900     23.777079
    3.479600     23.681979
    3.494400     23.720237
    3.509100     23.791289
    3.523800     24.249298
    3.538500     24.266787
    3.553300     24.290835
    3.568000     24.742285
    3.582700     24.830826
    3.597400     24.813337
    3.612200     25.106286
    3.626900     25.406889
    3.641600     25.818987
    3.656400     25.859432
    3.671100     25.967649
    3.685800     26.181896
    3.700500     26.572132
    3.715300     26.865083
    3.730000     27.068399
    3.744700     27.246573
    3.759500     27.244388
    3.774200     27.611668
    3.788900     27.776727
    3.803600     27.669603
    3.818400     27.652113
    3.833100     28.053280
    3.847800     28.495986
    3.862600     28.799867
    3.877300     28.663229
    3.892000     28.885128
    3.906700     29.090631
    3.921500     29.280830
    3.936200     29.268806
    3.950900     29.404350
    3.965700     29.832845
    3.980400     30.135633
    3.995100     30.282109
    4.009800     30.637365
    4.024600     30.863636
    4.039300     31.064767
    4.054000     31.193753
    4.068800     31.422210
    4.083500     31.544637
    4.098200     31.961107
    4.113000     32.060580
    4.127700     32.458467
    4.142400     32.920848
    4.157100     33.032344
    4.171900     33.365739
    4.186600     34.089370
    4.201300     34.169167
    4.216100     34.253336
    4.230800     34.481793
    4.245500     34.803163
    4.260300     34.932150
    4.275000     35.322385
    4.289700     35.867842
    4.304500     35.909380
    4.319200     36.053668
    4.333900     36.229657
    4.348600     36.366295
    4.363400     36.807906
    4.378100     37.168629
    4.392800     37.444089
    4.407600     37.504211
    4.422300     37.796068
    4.437000     37.966591
    4.451800     38.097762
    4.466500     38.249704
    4.481200     38.721922
    4.496000     39.090296
    4.510700     39.228026
    4.525400     39.421505
    4.540200     39.853279
    4.554900     40.173557
    4.569600     40.048944
    4.584400     40.159346
    4.599100     40.620635
    4.613800     40.704802
    4.628600     41.199977
    4.643300     41.696243
    4.658000     41.961866
    4.672700     42.207813
    4.687500     42.321495
    4.702200     42.561977
    4.716900     43.057150
    4.731700     43.140226
    4.746400     43.628841
    4.761100     43.851833
    4.775900     44.021263
    4.790600     44.553602
    4.805300     44.892463
    4.820100     45.220393
    4.834800     45.439012
    4.849500     46.107988
    4.864300     46.505876
    4.879000     46.936557
    4.893700     47.109267
    4.908500     47.409869
    4.923200     47.844922
    4.938000     48.571833
    4.952700     49.024375
    4.967400     49.320605
    4.982200     49.258299
    4.996900     50.159012
    5.011600     50.496779
    5.026400     50.529572
    5.041100     51.234621
    5.055800     51.808497
    5.070600     52.332091
    5.085300     52.907061
    5.100000     53.351952
    5.114800     53.438308
    5.129500     53.695186
    5.144200     54.195825
    5.159000     54.826542
    5.173700     55.649645
    5.188400     56.002716
    5.203200     55.998344
    5.217900     56.702300
    5.232700     57.131887
    5.247400     57.644550
    5.262100     58.175797
    5.276900     58.623967
    5.291600     59.139909
    5.306300     59.561845
    5.321100     60.229728
    5.335800     60.955546
    5.350500     61.511933
    5.365300     61.643105
    5.380000     62.235564
    5.394800     62.943892
    5.409500     63.557121
    5.424200     63.859908
    5.439000     64.421761
    5.453700     64.928959
    5.468400     65.534536
    5.483200     66.186023
    5.497900     66.812368
    5.512600     67.156694
    5.527400     67.679195
    5.542100     68.521974
    5.556900     69.151598
    5.571600     69.458760
    5.586300     70.381334
    5.601100     70.828411
    5.615800     71.509412
    5.630600     72.146689
    5.645300     72.507411
    5.660000     72.803641
    5.674800     73.811478
    5.689500     74.144872
    5.704200     74.390820
    5.719000     75.080565
    5.733700     75.803103
    5.748500     76.470987
    5.763200     77.188059
    5.777900     77.714932
    5.792700     78.229782
    5.807400     78.575201
    5.822200     78.962158
    5.836900     79.588503
    5.851600     80.311042
    5.866400     80.547150
    5.881100     81.246734
    5.895900     81.762676
    5.910600     82.239267
    5.925300     83.264594
    5.940100     84.902055
    5.954800     85.788558
    5.969600     87.345131
    5.984300     89.109392
    5.999000     90.090994
    6.013800     90.100831
    6.028500     89.677802
    6.043300     88.996803
    6.058000     88.634987
    6.072700     88.173699
    6.087500     87.902611
    6.102200     87.486140
    6.117000     87.890586
    6.131700     87.829372
    6.146500     88.021758
    6.161200     87.962731
    6.175900     88.086252
    6.190700     88.475394
    6.205400     88.559563
    6.220200     88.775996
    6.234900     89.204491
    6.249600     89.375014
    6.264400     89.767437
    6.279100     89.708409
    6.293900     90.197024
    6.308600     90.696571
    6.323400     90.946890
    6.338100     91.510929
    6.352800     92.328566
    6.367600     94.448085
    6.382300     97.829038
    6.397100    103.097773
    6.411800    107.850566
    6.426600    108.833261
    6.441300    106.039301
    6.456000    101.215457
    6.470800     96.744685
    6.485500     94.394523
    6.500300     93.092643
    6.515000     93.078432
    6.529800     93.731012
    6.544500     95.401266
    6.559300     98.067333
    6.574000    100.697329
    6.588700    103.049677
    6.603500    103.411492
    6.618200    102.301998
    6.633000     99.733216
    6.647700     95.902999
    6.662500     93.305797
    6.677200     91.721896
    6.692000     90.559933
    6.706700     89.870188
    6.721500     89.752133
    6.736200     89.024129
    6.750900     88.288474
    6.765700     88.248029
    6.780400     87.983500
    6.795200     87.492699
    6.809900     87.279545
    6.824700     86.989873
    6.839400     87.015014
    6.854200     86.587613
    6.868900     86.492513
    6.883700     86.247659
    6.898400     86.039971
    6.913200     85.916450
    6.927900     85.422370
    6.942700     84.871448
    6.957400     84.816794
    6.972200     84.305223
    6.986900     84.319434
    7.001600     84.352226
    7.016400     84.158748
    7.031100     83.735719
    7.045900     83.038322
    7.060600     83.043788
    7.075400     82.919174
    7.090100     82.443676
    7.104900     82.073116
    7.119600     81.761583
    7.134400     81.350578
    7.149100     81.312320
    7.163900     81.328716
    7.178600     80.789819
    7.193400     80.775608
    7.208100     80.618202
    7.222900     80.030115
    7.237600     80.085863
    7.252400     79.401583
    7.267100     78.874710
    7.281900     78.810217
    7.296600     78.708559
    7.311400     78.430912
    7.326100     78.082213
    7.340900     77.814404
    7.355600     77.468986
    7.370400     77.107170
    7.385100     77.407772
    7.399900     77.529106
    7.414600     76.941019
    7.429400     76.479731
    7.444100     76.543131
    7.458900     76.555154
    7.473600     76.684141
    7.488400     76.828430
    7.503200     76.125567
    7.517900     76.263297
    7.532700     76.063260
    7.547400     75.575738
    7.562200     74.802917
    7.576900     74.066169
    7.591700     73.967791
    7.606400     74.061797
    7.621200     73.365493
    7.635900     72.511783
    7.650700     71.991468
    7.665400     71.426336
    7.680200     70.908208
    7.694900     70.434897
    7.709700     70.006402
    7.724400     69.834785
    7.739200     69.557138
    7.754000     69.199695
    7.768700     68.504485
    7.783500     67.914211
    7.798200     67.877046
    7.813000     67.677008
    7.827700     67.610330
    7.842500     67.459482
    7.857200     67.099853
    7.872000     66.564235
    7.886700     66.039547
    7.901500     65.852627
    7.916300     65.698500
    7.931000     65.426319
    7.945800     64.962845
    7.960500     64.417388
    7.975300     64.343058
    7.990000     63.783392
    8.004800     63.224818
    8.019600     63.148302
    8.034300     63.165792
    8.049100     62.856445
    8.063800     62.438880
    8.078600     62.354712
    8.093300     62.032248
    8.108100     61.977593
    8.122900     62.288033
    8.137600     62.230098
    8.152400     61.931683
    8.167100     61.903262
    8.181900     61.474768
    8.196600     61.121697
    8.211400     60.578427
    8.226200     60.022040
    8.240900     59.965199
    8.255700     59.670062
    8.270400     59.254685
    8.285200     59.010924
    8.300000     59.093999
    8.314700     58.699390
    8.329500     58.312433
    8.344200     58.061021
    8.359000     57.537427
    8.373800     57.267432
    8.388500     57.150470
    8.403300     56.919826
    8.418000     56.376556
    8.432800     56.098909
    8.447600     55.790656
    8.462300     55.537057
    8.477100     55.344671
    8.491800     55.208033
    8.506600     54.762050
    8.521400     54.421003
    8.536100     54.133518
    8.550900     54.333555
    8.565600     54.429748
    8.580400     54.348859
    8.595200     53.800123
    8.609900     53.413166
    8.624700     53.418632
    8.639500     52.836010
    8.654200     52.995602
    8.669000     52.257761
    8.683700     51.888293
    8.698500     51.875176
    8.713300     51.710119
    8.728000     51.745098
    8.742800     51.642347
    8.757600     51.081587
    8.772300     51.324255
    8.787100     51.169035
    8.801800     50.623578
    8.816600     49.929461
    8.831400     49.827803
    8.846100     49.729425
    8.860900     49.049517
    8.875700     48.554343
    8.890400     48.258113
    8.905200     47.864598
    8.920000     47.294000
    8.934700     47.273232
    8.949500     47.482013
    8.964300     47.510434
    8.979000     47.244811
    8.993800     47.018540
    9.008600     46.813038
    9.023300     46.736520
    9.038100     46.474176
    9.052900     46.104709
    9.067600     45.891555
    9.082400     45.855482
    9.097200     45.560346
    9.111900     45.267396
    9.126700     45.011611
    9.141500     44.912139
    9.156200     44.834529
    9.171000     44.758012
    9.185800     44.585303
    9.200500     44.398383
    9.215300     44.013612
    9.230100     43.984098
    9.244800     43.788434
    9.259600     43.553418
    9.274400     43.111806
    9.289100     42.991565
    9.303900     42.942376
    9.318700     42.606794
    9.333400     42.364127
    9.348200     42.276679
    9.363000     42.113807
    9.377800     41.999031
    9.392500     41.686405
    9.407300     41.645960
    9.422100     41.556327
    9.436800     41.351917
    9.451600     41.210907
    9.466400     40.981357
    9.481200     40.952936
    9.495900     40.799902
    9.510700     40.650148
    9.525500     40.219467
    9.540200     39.723200
    9.555000     39.816113
    9.569800     39.426970
    9.584600     39.280495
    9.599300     39.222561
    9.614100     39.193047
    9.628900     39.062969
    9.643600     38.688036
    9.658400     38.833418
    9.673200     38.482533
    9.688000     38.267193
    9.702700     38.099949
    9.717500     37.797160
    9.732300     37.608055
    9.747100     37.274659
    9.761800     37.293242
    9.776600     37.303080
    9.791400     37.281218
    9.806200     37.182839
    9.820900     36.774020
    9.835700     36.606777
    9.850500     36.784952
    9.865300     36.504025
    9.880000     36.316012
    9.894800     36.191399
    9.909600     36.184840
    9.924400     36.155327
    9.939100     35.817560
    9.953900     35.676550
    9.968700     35.516958
    9.983500     35.324572
    9.998200     35.004294
   10.013000     34.684016
   10.028000     34.705878
   10.043000     34.561589
   10.057000     34.394345
   10.072000     34.203053
   10.087000     33.886054
   10.102000     33.863099
   10.116000     33.895892
   10.131000     33.735206
   10.146000     33.516587
   10.161000     33.455374
   10.176000     33.586546
   10.190000     33.481608
   10.205000     33.299060
   10.220000     33.149306
   10.235000     32.749232
   10.249000     32.671621
   10.264000     32.588547
   10.279000     32.847610
   10.294000     32.661784
   10.309000     32.317458
   10.323000     32.387416
   10.338000     32.578708
   10.353000     32.613688
   10.368000     32.846517
   10.382000     32.710973
   10.397000     32.465026
   10.412000     32.392881
   10.427000     32.245313
   10.442000     31.981877
   10.456000     31.881312
   10.471000     31.600385
   10.486000     31.489983
   10.501000     31.350066
   10.516000     31.336949
   10.530000     31.365369
   10.545000     31.430955
   10.560000     31.363183
   10.575000     31.391603
   10.589000     31.210149
   10.604000     31.244035
   10.619000     31.071326
   10.634000     31.118329
   10.649000     30.976225
   10.663000     30.883313
   10.678000     30.881126
   10.693000     30.599107
   10.708000     30.425304
   10.722000     30.466842
   10.737000     30.282109
   10.752000     30.153122
   10.767000     30.065674
   10.782000     29.789121
   10.796000     29.742118
   10.811000     29.798959
   10.826000     29.587991
   10.841000     29.379209
   10.856000     29.359533
   10.870000     29.127797
   10.885000     29.263340
   10.900000     29.149659
   10.915000     29.039255
   10.930000     28.980227
   10.944000     28.650112
   10.959000     28.792215
   10.974000     28.864359
   10.989000     28.738653
   11.003000     28.633716
   11.018000     28.709140
   11.033000     28.885128
   11.048000     28.701487
   11.063000     28.677440
   11.077000     28.636995
   11.092000     28.669788
   11.107000     29.091724
   11.122000     29.344230
   11.137000     29.597829
   11.151000     29.770538
   11.166000     30.012113
   11.181000     30.310529
   11.196000     30.634086
   11.211000     30.769630
   11.225000     30.526963
   11.240000     30.542266
   11.255000     30.278828
   11.270000     29.886407
   11.284000     29.651390
   11.299000     29.017393
   11.314000     28.458820
   11.329000     28.512382
   11.344000     28.416189
   11.358000     28.435865
   11.373000     28.165869
   11.388000     28.288296
   11.403000     28.480682
   11.418000     28.553919
   11.432000     28.401979
   11.447000     28.475216
   11.462000     28.664323
   11.477000     28.981321
   11.492000     29.370464
   11.506000     29.731186
   11.521000     30.035068
   11.536000     30.444980
   11.551000     30.585990
   11.566000     30.800237
   11.580000     30.909547
   11.595000     30.860357
   11.610000     31.024322
   11.625000     31.248407
   11.640000     31.564313
   11.654000     31.616781
   11.669000     31.410186
   11.684000     31.038532
   11.699000     30.541172
   11.714000     30.178264
   11.728000     29.572688
   11.743000     28.885128
   11.758000     28.584526
   11.773000     28.368093
   11.788000     28.144007
   11.802000     28.042350
   11.817000     28.174614
   11.832000     28.272993
   11.847000     28.121053
   11.862000     28.001905
   11.876000     28.102470
   11.891000     28.303600
   11.906000     28.317810
   11.921000     28.584526
   11.936000     28.721164
   11.950000     29.050186
   11.965000     29.002089
   11.980000     29.061117
   11.995000     29.201034
   12.010000     29.211965
   12.024000     29.035976
   12.039000     29.117959
   12.054000     29.032696
   12.069000     29.037069
   12.084000     28.983508
   12.098000     29.005370
   12.113000     29.182451
   12.128000     29.167148
   12.143000     29.328926
   12.158000     29.324554
   12.172000     29.216337
   12.187000     29.283016
   12.202000     29.312530
   12.217000     29.219617
   12.232000     29.078607
   12.246000     29.065490
   12.261000     29.081886
   12.276000     29.123424
   12.291000     29.180265
   12.306000     29.265527
   12.320000     29.473215
   12.335000     29.490705
   12.350000     29.405443
   12.365000     29.689649
   12.380000     29.607666
   12.394000     29.832845
   12.409000     30.143285
   12.424000     30.154216
   12.439000     30.460283
   12.454000     30.874568
   12.468000     31.113956
   12.483000     31.436420
   12.498000     31.685647
   12.513000     31.685647
   12.528000     31.887870
   12.543000     31.863822
   12.557000     31.831029
   12.572000     31.769815
   12.587000     31.665971
   12.602000     32.023414
   12.617000     31.951270
   12.631000     31.965480
   12.646000     31.779653
   12.661000     31.808074
   12.676000     31.869288
   12.691000     31.837588
   12.705000     31.997180
   12.720000     32.044183
   12.735000     31.949083
   12.750000     32.162237
   12.765000     32.398347
   12.779000     32.565591
   12.794000     32.924128
   12.809000     33.951640
   12.824000     34.975874
   12.839000     36.478884
   12.854000     38.269379
   12.868000     40.456669
   12.883000     42.522625
   12.898000     44.120735
   12.913000     44.818132
   12.928000     44.586396
   12.942000     43.997216
   12.957000     42.601329
   12.972000     41.039290
   12.987000     39.355919
   13.002000     37.862746
   13.017000     36.981710
   13.031000     36.063506
   13.046000     35.574891
   13.061000     35.240403
   13.076000     34.844702
   13.091000     34.558310
   13.105000     34.223821
   13.120000     34.160422
   13.135000     34.192122
   13.150000     34.239125
   13.165000     34.227101
   13.179000     34.515679
   13.194000     35.124535
   13.209000     35.603312
   13.224000     36.321478
   13.239000     37.664896
   13.254000     39.100134
   13.268000     40.800995
   13.283000     42.449388
   13.298000     43.391639
   13.313000     43.726127
   13.328000     43.276863
   13.343000     42.567443
   13.357000     41.322404
   13.372000     39.511139
   13.387000     37.940357
   13.402000     36.965312
   13.417000     36.338967
   13.431000     35.777115
   13.446000     35.405461
   13.461000     35.314734
   13.476000     35.216355
   13.491000     35.187934
   13.506000     35.265544
   13.520000     35.076439
   13.535000     34.986804
   13.550000     35.174817
   13.565000     35.193400
   13.580000     35.095021
   13.595000     34.960570
   13.609000     35.048018
   13.624000     35.115790
   13.639000     35.160607
   13.654000     35.278661
   13.669000     35.397809
   13.683000     35.579263
   13.698000     35.512585
   13.713000     35.774928
   13.728000     35.892983
   13.743000     36.236216
   13.758000     36.330222
   13.772000     36.431881
   13.787000     36.487629
   13.802000     36.688759
   13.817000     36.631918
   13.832000     36.400181
   13.847000     36.469046
   13.861000     36.540097
   13.876000     36.294150
   13.891000     36.036178
   13.906000     36.145488
   13.921000     36.005572
   13.936000     35.970593
   13.950000     35.848166
   13.965000     36.049296
   13.980000     35.873307
   13.995000     35.766183
   14.010000     35.788045
   14.025000     35.962941
   14.039000     35.865656
   14.054000     36.040551
   14.069000     36.013224
   14.084000     35.899542
   14.099000     35.911566
   14.114000     35.953104
   14.128000     35.942172
   14.143000     35.777115
   14.158000     35.765091
   14.173000     35.955290
   14.188000     35.936707
   14.203000     35.954196
   14.217000     35.887518
   14.232000     35.878773
   14.247000     35.735576
   14.262000     35.689667
   14.277000     35.850352
   14.292000     35.776021
   14.306000     35.808815
   14.321000     35.866748
   14.336000     35.892983
   14.351000     35.984803
   14.366000     36.147675
   14.381000     36.375040
   14.395000     36.506212
   14.410000     36.649407
   14.425000     36.652686
   14.440000     36.769648
   14.455000     36.571798
   14.470000     36.364108
   14.484000     36.101764
   14.499000     35.995735
   14.514000     35.900635
   14.529000     35.812094
   14.544000     35.594567
   14.559000     35.442627
   14.573000     35.434974
   14.588000     35.403275
   14.603000     35.279755
   14.618000     35.190121
   14.633000     35.203238
   14.648000     35.167166
   14.662000     35.058949
   14.677000     35.061135
   14.692000     34.966035
   14.707000     34.987897
   14.722000     34.957291
   14.737000     34.945267
   14.752000     34.842515
   14.766000     34.916846
   14.781000     34.951825
   14.796000     34.919032
   14.811000     34.805350
   14.826000     34.736485
   14.841000     34.646850
   14.855000     34.690574
   14.870000     34.627175
   14.885000     34.456652
   14.900000     34.380134
   14.915000     34.480699
   14.930000     34.447907
   14.945000     34.326573
   14.959000     34.445720
   14.974000     34.302524
   14.989000     34.314548
   15.004000     34.350621
   15.019000     34.387787
   15.034000     34.193214
   15.048000     34.122164
   15.063000     34.087185
   15.078000     34.191029
   15.093000     34.107953
   15.108000     34.006295
   15.123000     33.948361
   15.138000     33.757068
   15.152000     33.930872
   15.167000     34.020505
   15.182000     33.858727
   15.197000     33.587638
   15.212000     33.592010
   15.227000     33.597476
   15.242000     33.403997
   15.256000     33.334039
   15.271000     33.318736
   15.286000     33.308898
   15.301000     33.226916
   15.316000     33.290316
   15.331000     33.083720
   15.345000     33.091371
   15.360000     32.906638
   15.375000     32.833400
   15.390000     32.775466
   15.405000     32.760162
   15.420000     32.709880
   15.435000     32.492354
   15.449000     32.457375
   15.464000     32.423488
   15.479000     32.342599
   15.494000     32.475957
   15.509000     32.295596
   15.524000     32.073697
   15.539000     32.085721
   15.553000     32.027786
   15.568000     32.005924
   15.583000     31.903174
   15.598000     31.862729
   15.613000     31.749046
   15.628000     31.585082
   15.643000     31.611316
   15.657000     31.500913
   15.672000     31.437514
   15.687000     31.395976
   15.702000     31.643015
   15.717000     31.522775
   15.732000     31.532613
   15.747000     31.445165
   15.761000     31.273548
   15.776000     31.148936
   15.791000     31.146749
   15.806000     31.227639
   15.821000     31.111770
   15.836000     31.024322
   15.851000     30.772909
   15.866000     30.676717
   15.880000     30.486518
   15.895000     30.355346
   15.910000     30.251502
   15.925000     30.140005
   15.940000     29.910455
   15.955000     29.990251
   15.970000     29.872197
   15.984000     30.031789
   15.999000     29.957458
   16.014000     29.722442
   16.029000     29.785842
   16.044000     29.674345
   16.059000     29.600015
   16.074000     29.499449
   16.088000     29.389047
   16.103000     29.273178
   16.118000     29.364998
   16.133000     29.362813
   16.148000     29.214151
   16.163000     29.350788
   16.178000     29.436050
   16.193000     29.301599
   16.207000     29.172613
   16.222000     29.002089
   16.237000     28.854521
   16.252000     28.792215
   16.267000     28.880756
   16.282000     28.781284
   16.297000     28.748491
   16.312000     28.604202
   16.326000     28.431492
   16.341000     28.520033
   16.356000     28.614039
   16.371000     28.548455
   16.386000     28.412910
   16.401000     28.446796
   16.416000     28.423841
   16.430000     28.269713
   16.445000     28.386676
   16.460000     28.314531
   16.475000     28.105749
   16.490000     28.019394
   16.505000     28.059839
   16.520000     28.141822
   16.535000     28.099191
   16.549000     28.011743
   16.564000     27.922108
   16.579000     28.067491
   16.594000     28.134170
   16.609000     28.116681
   16.624000     28.200848
   16.639000     28.232549
   16.654000     28.016115
   16.668000     27.743933
   16.683000     27.488149
   16.698000     27.367907
   16.713000     27.348232
   16.728000     27.193012
   16.743000     27.050909
   16.758000     26.850872
   16.773000     26.820265
   16.788000     26.915365
   16.802000     26.650835
   16.817000     26.559015
   16.832000     26.634439
   16.847000     26.509825
   16.862000     26.339301
   16.877000     26.361163
   16.892000     26.309788
   16.907000     26.296671
   16.921000     26.207037
   16.936000     26.179710
   16.951000     26.024490
   16.966000     26.059469
   16.981000     26.084610
   16.996000     26.103193
   17.011000     25.943600
   17.026000     25.883480
   17.041000     25.804777
   17.055000     25.727167
   17.070000     25.784008
   17.085000     25.776357
   17.100000     25.622229
   17.115000     25.579599
   17.130000     25.501989
   17.145000     25.459357
   17.160000     25.500896
   17.175000     25.527130
   17.189000     25.450612
   17.204000     25.318348
   17.219000     25.393771
   17.234000     25.428751
   17.249000     25.481219
   17.264000     25.348955
   17.279000     25.251669
   17.294000     25.351141
   17.309000     25.281182
   17.323000     25.330372
   17.338000     25.362072
   17.353000     25.233086
   17.368000     25.172966
   17.383000     25.202479
   17.398000     25.223248
   17.413000     25.184990
   17.428000     25.158755
   17.443000     25.075680
   17.457000     25.074587
   17.472000     24.953253
   17.487000     25.047260
   17.502000     25.087705
   17.517000     24.964184
   17.532000     24.917181
   17.547000     24.916088
   17.562000     24.920460
   17.577000     25.016653
   17.591000     24.994791
   17.606000     24.928112
   17.621000     24.944508
   17.636000     24.916088
   17.651000     24.869085
   17.666000     24.732447
   17.681000     24.758681
   17.696000     24.627509
   17.711000     24.512735
   17.726000     24.478848
   17.740000     24.358608
   17.755000     24.406704
   17.770000     24.334559
   17.785000     24.343304
   17.800000     24.402331
   17.815000     24.440590
   17.830000     24.312697
   17.845000     24.380470
   17.860000     24.427473
   17.875000     24.463545
   17.889000     24.389214
   17.904000     24.373910
   17.919000     24.342211
   17.934000     24.442776
   17.949000     24.550993
   17.964000     24.513827
   17.979000     24.559738
   17.994000     24.565203
   18.009000     24.411076
   18.024000     24.631882
   18.038000     24.646092
   18.053000     24.643906
   18.068000     24.704027
   18.083000     24.538969
   18.098000     24.719330
   18.113000     24.741192
   18.128000     24.781637
   18.143000     24.764147
   18.158000     24.800220
   18.173000     24.864712
   18.188000     24.933577
   18.202000     25.040700
   18.217000     25.197014
   18.232000     25.200294
   18.247000     25.262599
   18.262000     25.377375
   18.277000     25.409075
   18.292000     25.467010
   18.307000     25.323813
   18.322000     25.416727
   18.337000     25.489964
   18.352000     25.400330
   18.366000     25.344583
   18.381000     25.318348
   18.396000     25.321627
   18.411000     25.177338
   18.426000     25.181711
   18.441000     25.163128
   18.456000     25.015559
   18.471000     25.178432
   18.486000     24.978395
   18.501000     25.012280
   18.516000     24.970742
   18.530000     24.940135
   18.545000     25.081145
   18.560000     25.021025
   18.575000     25.111752
   18.590000     25.088797
   18.605000     25.192642
   18.620000     25.129242
   18.635000     25.115031
   18.650000     24.992604
   18.665000     25.041794
   18.680000     25.244017
   18.695000     25.060377
   18.710000     24.978395
   18.724000     25.005721
   18.739000     24.963091
   18.754000     25.178432
   18.769000     25.147825
   18.784000     25.098635
   18.799000     25.066935
   18.814000     25.016653
   18.829000     25.171872
   18.844000     25.109567
   18.859000     25.201387
   18.874000     25.347862
   18.889000     25.250576
   18.903000     25.157663
   18.918000     25.217783
   18.933000     25.254948
   18.948000     25.360979
   18.963000     25.397051
   18.978000     25.191549
   18.993000     25.350047
   19.008000     25.420006
   19.023000     25.437495
   19.038000     25.495430
   19.053000     25.559922
   19.068000     25.374096
   19.083000     25.322721
   19.098000     25.333651
   19.112000     25.422192
   19.127000     25.387213
   19.142000     25.323813
   19.157000     25.397051
   19.172000     25.332558
   19.187000     25.324906
   19.202000     25.498709
   19.217000     25.564295
   19.232000     25.526037
   19.247000     25.562109
   19.262000     25.697653
   19.277000     25.593808
   19.292000     25.547899
   19.307000     25.580691
   19.321000     25.776357
   19.336000     25.692188
   19.351000     25.792753
   19.366000     25.752308
   19.381000     25.682350
   19.396000     25.732633
   19.411000     25.728260
   19.426000     25.675791
   19.441000     25.495430
   19.456000     25.535875
   19.471000     25.507454
   19.486000     25.503081
   19.501000     25.715143
   19.516000     25.717329
   19.531000     25.653929
   19.545000     25.569761
   19.560000     25.522758
   19.575000     25.479034
   19.590000     25.797125
   19.605000     25.662674
   19.620000     25.559922
   19.635000     25.585063
   19.650000     25.480127
   19.665000     25.482313
   19.680000     25.459357
   19.695000     25.405796
   19.710000     25.391586
   19.725000     25.482313
   19.740000     25.357700
   19.755000     25.265879
   19.770000     25.369724
   19.785000     25.395958
   19.799000     25.539154
   19.814000     25.601461
   19.829000     25.427658
   19.844000     25.339117
   19.859000     25.479034
   19.874000     25.391586
   19.889000     25.309603
   19.904000     25.287741
   19.919000     25.280089
   19.934000     25.298672
   19.949000     25.245110
   19.964000     25.327093
   19.979000     25.335838
   19.994000     25.202479
   20.009000     25.272438
   20.024000     25.052725
   20.039000     24.965277
   20.054000     24.981674
   20.068000     25.078960
   20.083000     25.063656
   20.098000     24.912809
   20.113000     24.803499
   20.128000     24.857061
   20.143000     24.828640
   20.158000     24.860340
   20.173000     24.824267
   20.188000     24.916088
   20.203000     24.944508
   20.218000     24.930298
   20.233000     24.947788
   20.248000     24.974022
   20.263000     24.623137
   20.278000     24.837385
   20.293000     24.829733
   20.308000     24.675606
   20.323000     24.752123
   20.338000     24.655931
   20.353000     24.582692
   20.368000     24.452614
   20.382000     24.288649
   20.397000     24.254763
   20.412000     24.246019
   20.427000     24.063471
   20.442000     24.088612
   20.457000     24.100636
   20.472000     24.072216
   20.487000     24.013188
   20.502000     23.974930
   20.517000     23.888575
   20.532000     23.794568
   20.547000     23.768334
   20.562000     23.712586
   20.577000     23.755217
   20.592000     23.861248
   20.607000     23.756310
   20.622000     23.762869
   20.637000     23.685258
   20.652000     23.748659
   20.667000     23.790196
   20.682000     23.810966
   20.697000     23.816430
   20.712000     23.794568
   20.727000     23.633883
   20.742000     23.549714
   20.757000     23.603276
   20.771000     23.489594
   20.786000     23.440405
   20.801000     23.438218
   20.816000     23.371539
   20.831000     23.256764
   20.846000     23.154013
   20.861000     23.121220
   20.876000     22.971465
   20.891000     23.009723
   20.906000     22.925556
   20.921000     22.805314
   20.936000     22.875272
   20.951000     22.823897
   20.966000     22.798756
   20.981000     22.638071
   20.996000     22.597626
   21.011000     22.550623
   21.026000     22.524388
   21.041000     22.424917
   21.056000     22.358237
   21.071000     22.313420
   21.086000     22.345120
   21.101000     22.198644
   21.116000     22.062008
   21.131000     22.008445
   21.146000     22.041239
   21.161000     21.919904
   21.176000     21.789826
   21.191000     21.876180
   21.206000     21.811688
   21.221000     21.738450
   21.236000     21.599627
   21.251000     21.562461
   21.266000     21.640072
   21.281000     21.642257
   21.296000     21.543879
   21.310000     21.505621
   21.325000     21.460803
   21.340000     21.386473
   21.355000     21.532947
   21.370000     21.586510
   21.385000     21.381007
   21.400000     21.288093
   21.415000     21.356959
   21.430000     21.398497
   21.445000     21.399590
   21.460000     21.245463
   21.475000     21.168946
   21.490000     21.237811
   21.505000     21.152550
   21.520000     20.999516
   21.535000     20.904416
   21.550000     20.828993
   21.565000     20.820248
   21.580000     20.675959
   21.595000     20.558997
   21.610000     20.515273
   21.625000     20.457339
   21.640000     20.348029
   21.655000     20.356774
   21.670000     20.438756
   21.685000     20.258395
   21.700000     20.129409
   21.715000     20.176413
   21.730000     20.134875
   21.745000     20.055078
   21.760000     20.070382
   21.775000     20.111919
   21.790000     20.013541
   21.805000     19.932651
   21.820000     19.941396
   21.835000     19.863786
   21.850000     19.858320
   21.865000     19.761035
   21.880000     19.802572
   21.895000     19.788363
   21.910000     19.686704
   21.925000     19.662656
   21.940000     19.679053
   21.955000     19.595977
   21.970000     19.493226
   21.985000     19.545694
   22.000000     19.434199
