# Supplementary material for: Changing the game of time resolved X-ray diffraction on the mechanochemistry playground by downsizing
Source: Nat Commun. 2021 Oct 21;12:6134. doi: 10.1038/s41467-021-26264-1 (PMC8531352; doi:10.1038/s41467-021-26264-1)
Supplement: Supplementary file 3 — Source Data. [file 41467_2021_26264_MOESM3_ESM.zip › PXRD_raw_data/reactionIIIa_cocrystal_FormI_normalized/000057.xy]

    3.140900     20.357506
    3.155600     20.604384
    3.170400     20.782510
    3.185100     21.107514
    3.199800     21.141889
    3.214500     21.058556
    3.229300     21.257516
    3.244000     21.230432
    3.258700     21.032513
    3.273500     21.550227
    3.288200     21.642937
    3.302900     21.787730
    3.317600     22.110649
    3.332400     22.576280
    3.347100     22.881491
    3.361800     23.066910
    3.376500     23.291912
    3.391300     23.659624
    3.406000     24.146088
    3.420700     24.812761
    3.435400     24.163796
    3.450200     23.568998
    3.464900     23.650249
    3.479600     23.531498
    3.494400     23.643999
    3.509100     23.834626
    3.523800     24.124212
    3.538500     24.411715
    3.553300     24.363798
    3.568000     24.510675
    3.582700     24.700261
    3.597400     24.723177
    3.612200     24.927345
    3.626900     25.098181
    3.641600     25.190891
    3.656400     25.407559
    3.671100     25.727354
    3.685800     26.183609
    3.700500     26.446112
    3.715300     26.698198
    3.730000     27.044035
    3.744700     27.226329
    3.759500     27.135702
    3.774200     27.482581
    3.788900     27.730501
    3.803600     27.878419
    3.818400     28.165922
    3.833100     28.182589
    3.847800     28.272172
    3.862600     28.120088
    3.877300     28.457592
    3.892000     28.740928
    3.906700     28.878429
    3.921500     29.161765
    3.936200     29.238850
    3.950900     29.593020
    3.965700     29.762814
    3.980400     29.653437
    3.995100     29.705522
    4.009800     29.794064
    4.024600     30.216985
    4.039300     30.541988
    4.054000     31.050327
    4.068800     31.223246
    4.083500     31.768043
    4.098200     31.798252
    4.113000     31.933670
    4.127700     32.111797
    4.142400     32.635760
    4.157100     32.869096
    4.171900     33.259725
    4.186600     33.668063
    4.201300     33.970149
    4.216100     34.077443
    4.230800     34.263902
    4.245500     34.470155
    4.260300     35.079536
    4.275000     35.535791
    4.289700     35.474332
    4.304500     35.505582
    4.319200     35.563916
    4.333900     35.931628
    4.348600     36.053504
    4.363400     36.264966
    4.378100     36.833722
    4.392800     37.119141
    4.407600     37.206642
    4.422300     37.212892
    4.437000     37.555604
    4.451800     37.847274
    4.466500     38.247278
    4.481200     38.293112
    4.496000     38.413946
    4.510700     38.942077
    4.525400     39.129579
    4.540200     39.243122
    4.554900     39.389999
    4.569600     40.146256
    4.584400     40.129589
    4.599100     40.151464
    4.613800     40.806680
    4.628600     40.999391
    4.643300     41.013973
    4.658000     41.629605
    4.672700     41.937942
    4.687500     42.021275
    4.702200     42.420239
    4.716900     42.796284
    4.731700     43.144204
    4.746400     43.111912
    4.761100     43.488999
    4.775900     43.912962
    4.790600     44.270258
    4.805300     45.136934
    4.820100     45.209852
    4.834800     44.855681
    4.849500     45.625481
    4.864300     46.580699
    4.879000     46.777576
    4.893700     47.311957
    4.908500     47.608835
    4.923200     47.866129
    4.938000     48.270301
    4.952700     48.831764
    4.967400     49.191143
    4.982200     49.160934
    4.996900     49.554689
    5.011600     50.333863
    5.026400     50.731785
    5.041100     50.892203
    5.055800     51.428667
    5.070600     51.947422
    5.085300     52.415136
    5.100000     52.797431
    5.114800     53.349521
    5.129500     53.932860
    5.144200     54.467240
    5.159000     54.770368
    5.173700     54.969330
    5.188400     55.421417
    5.203200     55.939131
    5.217900     56.268301
    5.232700     56.838099
    5.247400     57.452688
    5.262100     58.245405
    5.276900     58.454783
    5.291600     58.773536
    5.306300     59.421459
    5.321100     60.087091
    5.335800     60.624597
    5.350500     61.443356
    5.365300     61.780859
    5.380000     62.252739
    5.394800     62.883996
    5.409500     63.289208
    5.424200     63.952757
    5.439000     64.466304
    5.453700     65.046518
    5.468400     65.524648
    5.483200     66.168406
    5.497900     66.335073
    5.512600     67.026748
    5.527400     67.771548
    5.542100     68.375720
    5.556900     68.747599
    5.571600     69.135103
    5.586300     69.794485
    5.601100     70.734079
    5.615800     71.426794
    5.630600     71.944508
    5.645300     72.283053
    5.660000     72.894518
    5.674800     73.314314
    5.689500     74.199740
    5.704200     74.630994
    5.719000     74.834121
    5.733700     75.465378
    5.748500     75.931008
    5.763200     76.342471
    5.777900     76.828934
    5.792700     77.452900
    5.807400     78.359159
    5.822200     78.709162
    5.836900     79.139375
    5.851600     79.641463
    5.866400     80.375846
    5.881100     81.201897
    5.895900     81.639402
    5.910600     81.751902
    5.925300     81.930030
    5.940100     82.788372
    5.954800     83.634215
    5.969600     84.154011
    5.984300     85.315482
    5.999000     87.404046
    6.013800     89.219690
    6.028500     90.221784
    6.043300     89.607193
    6.058000     88.240513
    6.072700     87.690507
    6.087500     87.233210
    6.102200     87.425920
    6.117000     87.908218
    6.131700     87.878009
    6.146500     87.590506
    6.161200     87.856134
    6.175900     88.295721
    6.190700     88.333222
    6.205400     88.258221
    6.220200     88.567600
    6.234900     88.899895
    6.249600     88.791561
    6.264400     88.999896
    6.279100     89.645736
    6.293900     89.738446
    6.308600     89.409275
    6.323400     89.842613
    6.338100     89.982198
    6.352800     89.857196
    6.367600     89.949906
    6.382300     89.756153
    6.397100     89.836363
    6.411800     89.951989
    6.426600     89.865530
    6.441300     89.586361
    6.456000     90.019698
    6.470800     89.979072
    6.485500     89.903030
    6.500300     89.735321
    6.515000     90.137408
    6.529800     89.944698
    6.544500     89.898863
    6.559300     89.356150
    6.574000     89.328024
    6.588700     89.542610
    6.603500     89.119689
    6.618200     89.028021
    6.633000     89.272815
    6.647700     88.986354
    6.662500     88.643642
    6.677200     88.683226
    6.692000     88.639476
    6.706700     88.218638
    6.721500     88.388431
    6.736200     88.263430
    6.750900     87.849884
    6.765700     87.696757
    6.780400     87.745716
    6.795200     87.497796
    6.809900     87.100918
    6.824700     86.868623
    6.839400     86.852998
    6.854200     86.783206
    6.868900     86.723830
    6.883700     86.098824
    6.898400     85.446734
    6.913200     85.635277
    6.927900     85.418608
    6.942700     84.796727
    6.957400     84.562349
    6.972200     84.568599
    6.986900     84.472765
    7.001600     83.898800
    7.016400     83.718590
    7.031100     83.735257
    7.045900     83.263377
    7.060600     83.005041
    7.075400     82.590453
    7.090100     82.037322
    7.104900     81.956072
    7.119600     81.677943
    7.134400     81.401899
    7.149100     81.216481
    7.163900     80.836268
    7.178600     81.003979
    7.193400     80.594599
    7.208100     79.748757
    7.222900     79.973759
    7.237600     80.052927
    7.252400     79.351877
    7.267100     78.489368
    7.281900     78.336241
    7.296600     78.152907
    7.311400     78.085198
    7.326100     77.732069
    7.340900     77.323731
    7.355600     77.418524
    7.370400     77.271647
    7.385100     76.948727
    7.399900     76.446638
    7.414600     76.238303
    7.429400     75.851841
    7.444100     76.010175
    7.458900     75.665380
    7.473600     75.024749
    7.488400     74.928914
    7.503200     74.679954
    7.517900     74.286199
    7.532700     73.878904
    7.547400     73.163270
    7.562200     72.997644
    7.576900     72.930977
    7.591700     72.162218
    7.606400     71.914300
    7.621200     71.712213
    7.635900     71.249709
    7.650700     70.903872
    7.665400     70.594494
    7.680200     70.252823
    7.694900     69.873653
    7.709700     69.737193
    7.724400     69.795527
    7.739200     69.298647
    7.754000     68.904892
    7.768700     68.709057
    7.783500     68.273636
    7.798200     67.711130
    7.813000     67.478836
    7.827700     67.286125
    7.842500     66.793412
    7.857200     66.531951
    7.872000     66.439242
    7.886700     66.174656
    7.901500     65.693400
    7.916300     65.235062
    7.931000     64.750682
    7.945800     64.646515
    7.960500     64.299635
    7.975300     63.987133
    7.990000     63.886090
    8.004800     63.373584
    8.019600     62.967330
    8.034300     62.644410
    8.049100     62.418366
    8.063800     62.500658
    8.078600     61.969402
    8.093300     61.602732
    8.108100     61.325646
    8.122900     61.198561
    8.137600     61.021476
    8.152400     60.415220
    8.167100     60.217301
    8.181900     60.282926
    8.196600     59.875631
    8.211400     59.486043
    8.226200     59.348541
    8.240900     59.260000
    8.255700     59.148540
    8.270400     58.424574
    8.285200     58.088112
    8.300000     58.058945
    8.314700     57.925610
    8.329500     57.423522
    8.344200     57.203728
    8.359000     57.340187
    8.373800     56.758931
    8.388500     56.440178
    8.403300     56.078715
    8.418000     55.676628
    8.432800     55.684962
    8.447600     55.713087
    8.462300     55.456834
    8.477100     54.987037
    8.491800     54.726618
    8.506600     54.972454
    8.521400     54.833911
    8.536100     54.751619
    8.550900     54.774535
    8.565600     54.488074
    8.580400     53.949527
    8.595200     53.764108
    8.609900     53.310978
    8.624700     52.749514
    8.639500     52.531803
    8.654200     52.208883
    8.669000     51.925547
    8.683700     51.635960
    8.698500     51.198456
    8.713300     51.126580
    8.728000     50.931786
    8.742800     50.425531
    8.757600     50.152612
    8.772300     49.955734
    8.787100     49.967193
    8.801800     49.714066
    8.816600     49.456771
    8.831400     48.767181
    8.846100     48.383843
    8.860900     48.454677
    8.875700     48.507802
    8.890400     48.072381
    8.905200     47.704669
    8.920000     47.449458
    8.934700     47.270289
    8.949500     47.272373
    8.964300     46.914036
    8.979000     46.649450
    8.993800     46.634866
    9.008600     46.450490
    9.023300     46.194236
    9.038100     46.190070
    9.052900     45.822357
    9.067600     45.560897
    9.082400     45.598397
    9.097200     45.383811
    9.111900     45.369227
    9.126700     45.385895
    9.141500     44.784846
    9.156200     44.969224
    9.171000     44.883806
    9.185800     44.452552
    9.200500     43.792128
    9.215300     43.620251
    9.230100     43.802545
    9.244800     43.564000
    9.259600     43.227539
    9.274400     43.003578
    9.289100     42.806701
    9.303900     42.812951
    9.318700     42.783784
    9.333400     42.462947
    9.348200     42.261903
    9.363000     41.882732
    9.377800     41.591063
    9.392500     41.293143
    9.407300     41.326477
    9.422100     41.046266
    9.436800     40.800430
    9.451600     40.690012
    9.466400     40.683762
    9.481200     40.548344
    9.495900     40.241049
    9.510700     40.105631
    9.525500     40.026463
    9.540200     39.746252
    9.555000     39.260830
    9.569800     39.170205
    9.584600     38.958744
    9.599300     38.877493
    9.614100     38.944160
    9.628900     38.883743
    9.643600     38.667074
    9.658400     38.324362
    9.673200     37.996234
    9.688000     37.784773
    9.702700     37.598312
    9.717500     37.470186
    9.732300     37.388935
    9.747100     37.122266
    9.761800     37.078515
    9.776600     36.903514
    9.791400     36.766013
    9.806200     36.696220
    9.820900     36.673303
    9.835700     36.377466
    9.850500     36.351424
    9.865300     36.175381
    9.880000     36.106631
    9.894800     35.860794
    9.909600     35.904545
    9.924400     35.483707
    9.939100     35.383706
    9.953900     35.258704
    9.968700     35.032661
    9.983500     34.668074
    9.998200     34.777450
   10.013000     34.670157
   10.028000     34.494113
   10.043000     34.271194
   10.057000     34.185777
   10.072000     34.047234
   10.087000     33.828481
   10.102000     33.934733
   10.116000     33.739938
   10.131000     33.543062
   10.146000     33.456602
   10.161000     33.431603
   10.176000     33.137849
   10.190000     33.025348
   10.205000     32.873263
   10.220000     32.709719
   10.235000     32.697220
   10.249000     32.586801
   10.264000     32.446175
   10.279000     32.359716
   10.294000     32.063879
   10.309000     31.972212
   10.323000     31.898253
   10.338000     31.839918
   10.353000     31.704500
   10.368000     31.609708
   10.382000     31.558665
   10.397000     31.498248
   10.412000     31.293038
   10.427000     31.123244
   10.442000     31.332621
   10.456000     31.198245
   10.471000     31.206579
   10.486000     31.164912
   10.501000     31.049285
   10.516000     31.304497
   10.530000     31.363872
   10.545000     31.378456
   10.560000     31.459707
   10.575000     31.422206
   10.589000     31.376372
   10.604000     31.308663
   10.619000     31.053452
   10.634000     31.156578
   10.649000     31.084703
   10.663000     30.832616
   10.678000     30.754490
   10.693000     30.544072
   10.708000     30.299278
   10.722000     30.272194
   10.737000     30.045108
   10.752000     30.007608
   10.767000     29.758647
   10.782000     29.622187
   10.796000     29.524269
   10.811000     29.433643
   10.826000     29.404477
   10.841000     29.169057
   10.856000     29.102390
   10.870000     28.993014
   10.885000     28.829471
   10.900000     28.770095
   10.915000     28.868012
   10.930000     28.777386
   10.944000     28.532592
   10.959000     28.543009
   10.974000     28.610718
   10.989000     28.479467
   11.003000     28.531551
   11.018000     28.525301
   11.033000     28.319049
   11.048000     28.353423
   11.063000     28.060712
   11.077000     28.059670
   11.092000     28.068004
   11.107000     28.134671
   11.122000     28.215922
   11.137000     28.178422
   11.151000     28.085713
   11.166000     27.996128
   11.181000     27.999253
   11.196000     27.954461
   11.211000     27.722167
   11.225000     27.855502
   11.240000     27.775292
   11.255000     27.826335
   11.270000     27.832584
   11.284000     27.799251
   11.299000     27.657583
   11.314000     27.725292
   11.329000     27.726334
   11.344000     27.828419
   11.358000     27.791959
   11.373000     27.812793
   11.388000     27.896128
   11.403000     27.797168
   11.418000     27.677375
   11.432000     27.766959
   11.447000     27.645083
   11.462000     27.523207
   11.477000     27.676334
   11.492000     27.669042
   11.506000     27.411747
   11.521000     27.440914
   11.536000     27.519040
   11.551000     27.463831
   11.566000     27.492998
   11.580000     27.403413
   11.595000     27.358622
   11.610000     27.280496
   11.625000     27.355496
   11.640000     27.420080
   11.654000     27.356538
   11.669000     27.315913
   11.684000     27.297163
   11.699000     27.372164
   11.714000     27.471122
   11.728000     27.420080
   11.743000     27.357580
   11.758000     27.565915
   11.773000     27.479456
   11.788000     27.485706
   11.802000     27.430497
   11.817000     27.322162
   11.832000     27.448206
   11.847000     27.360705
   11.862000     27.322162
   11.876000     27.537791
   11.891000     27.563832
   11.906000     27.504456
   11.921000     27.567999
   11.936000     27.881544
   11.950000     27.777376
   11.965000     27.863835
   11.980000     28.002378
   11.995000     28.110713
   12.010000     28.195088
   12.024000     28.344048
   12.039000     28.458633
   12.054000     28.595093
   12.069000     28.940930
   12.084000     29.031556
   12.098000     28.949263
   12.113000     29.235724
   12.128000     29.095098
   12.143000     28.838846
   12.158000     29.015930
   12.172000     29.122182
   12.187000     29.027389
   12.202000     28.927388
   12.217000     28.901346
   12.232000     28.988847
   12.246000     28.918013
   12.261000     28.845096
   12.276000     28.856554
   12.291000     28.924263
   12.306000     28.885721
   12.320000     28.970097
   12.335000     29.020097
   12.350000     29.108640
   12.365000     29.080514
   12.380000     29.201350
   12.394000     29.371142
   12.409000     29.520102
   12.424000     29.682604
   12.439000     29.619062
   12.454000     29.693021
   12.468000     29.928441
   12.483000     30.223235
   12.498000     30.451362
   12.513000     30.407612
   12.528000     30.475321
   12.543000     30.497196
   12.557000     30.487821
   12.572000     30.575322
   12.587000     30.498238
   12.602000     30.604489
   12.617000     30.490946
   12.631000     30.551363
   12.646000     30.586781
   12.661000     30.586781
   12.676000     30.487821
   12.691000     30.328444
   12.705000     30.538863
   12.720000     30.544072
   12.735000     30.701365
   12.750000     30.805533
   12.765000     30.734699
   12.779000     30.678448
   12.794000     30.921159
   12.809000     30.929493
   12.824000     30.983660
   12.839000     31.055535
   12.854000     31.307622
   12.868000     31.355539
   12.883000     31.523249
   12.898000     31.689917
   12.913000     31.800335
   12.928000     31.907627
   12.942000     31.948253
   12.957000     32.108672
   12.972000     32.165964
   12.987000     32.102422
   13.002000     32.270131
   13.017000     32.288882
   13.031000     32.359716
   13.046000     32.448258
   13.061000     32.305549
   13.076000     32.470134
   13.091000     32.644094
   13.105000     32.797220
   13.120000     32.945138
   13.135000     32.862846
   13.150000     32.864929
   13.165000     32.887846
   13.179000     33.047223
   13.194000     33.095140
   13.209000     32.948264
   13.224000     33.061807
   13.239000     33.163891
   13.254000     33.139933
   13.268000     33.150349
   13.283000     33.399310
   13.298000     33.370143
   13.313000     33.321184
   13.328000     33.601395
   13.343000     33.713897
   13.357000     33.563896
   13.372000     33.718064
   13.387000     34.029525
   13.402000     34.067026
   13.417000     34.083693
   13.431000     34.127443
   13.446000     34.193068
   13.461000     34.360779
   13.476000     34.458696
   13.491000     34.496197
   13.506000     34.464946
   13.520000     34.532655
   13.535000     34.456613
   13.550000     34.622240
   13.565000     34.769116
   13.580000     34.677448
   13.595000     34.677448
   13.609000     34.688907
   13.624000     34.761824
   13.639000     34.708699
   13.654000     34.801409
   13.669000     34.870159
   13.683000     34.890992
   13.698000     34.964951
   13.713000     35.065994
   13.728000     34.978493
   13.743000     34.989952
   13.758000     34.960785
   13.772000     35.115995
   13.787000     35.296205
   13.802000     35.418081
   13.817000     35.458707
   13.832000     35.320164
   13.847000     35.407664
   13.861000     35.337872
   13.876000     35.411831
   13.891000     35.479540
   13.906000     35.609751
   13.921000     35.678501
   13.936000     35.517041
   13.950000     35.265996
   13.965000     35.495165
   13.980000     35.359747
   13.995000     35.557666
   14.010000     35.714959
   14.025000     35.631625
   14.039000     35.528500
   14.054000     35.490999
   14.069000     35.396207
   14.084000     35.438915
   14.099000     35.523291
   14.114000     35.429540
   14.128000     35.374331
   14.143000     35.383706
   14.158000     35.638917
   14.173000     35.613917
   14.188000     35.533708
   14.203000     35.478498
   14.217000     35.518083
   14.232000     35.535791
   14.247000     35.432665
   14.262000     35.448290
   14.277000     35.483707
   14.292000     35.293080
   14.306000     35.323289
   14.321000     35.370164
   14.336000     35.425373
   14.351000     35.290997
   14.366000     35.328497
   14.381000     35.415998
   14.395000     35.326413
   14.410000     35.275371
   14.425000     35.476415
   14.440000     35.374331
   14.455000     35.400372
   14.470000     35.268080
   14.484000     35.222246
   14.499000     35.418081
   14.514000     35.480582
   14.529000     35.423290
   14.544000     35.267038
   14.559000     35.087870
   14.573000     35.064953
   14.588000     35.032661
   14.603000     35.029536
   14.618000     35.149329
   14.633000     34.888909
   14.648000     34.818075
   14.662000     34.967035
   14.677000     34.823283
   14.692000     34.785783
   14.707000     34.776408
   14.722000     34.734741
   14.737000     34.826408
   14.752000     34.667032
   14.766000     34.552447
   14.781000     34.677448
   14.796000     34.565989
   14.811000     34.599322
   14.826000     34.373279
   14.841000     34.351404
   14.855000     34.348279
   14.870000     34.271194
   14.885000     34.450363
   14.900000     34.428488
   14.915000     34.277444
   14.930000     34.250361
   14.945000     34.319111
   14.959000     34.152443
   14.974000     34.095150
   14.989000     34.097234
   15.004000     33.923274
   15.019000     33.847232
   15.034000     33.987858
   15.048000     33.832648
   15.063000     33.757647
   15.078000     33.786815
   15.093000     33.779523
   15.108000     33.670146
   15.123000     33.676396
   15.138000     33.490978
   15.152000     33.507644
   15.167000     33.520144
   15.182000     33.242017
   15.197000     33.274309
   15.212000     33.227433
   15.227000     33.175349
   15.242000     33.251392
   15.256000     33.050348
   15.271000     33.023264
   15.286000     32.897222
   15.301000     32.960764
   15.316000     32.913889
   15.331000     32.632636
   15.345000     32.673261
   15.360000     32.512842
   15.375000     32.520134
   15.390000     32.470134
   15.405000     32.337841
   15.420000     32.355549
   15.435000     32.197214
   15.449000     32.059712
   15.464000     32.081588
   15.479000     31.938878
   15.494000     31.818044
   15.509000     31.947212
   15.524000     31.728459
   15.539000     31.705542
   15.553000     31.748251
   15.568000     31.635750
   15.583000     31.643042
   15.598000     31.416997
   15.613000     31.295121
   15.628000     31.437831
   15.643000     31.324288
   15.657000     31.235746
   15.672000     31.110744
   15.687000     31.102411
   15.702000     30.854492
   15.717000     30.822199
   15.732000     30.762824
   15.747000     30.756574
   15.761000     30.629489
   15.776000     30.489905
   15.791000     30.575322
   15.806000     30.401362
   15.821000     30.179484
   15.836000     30.258652
   15.851000     30.207610
   15.866000     30.097192
   15.880000     30.026358
   15.895000     29.937816
   15.910000     29.957607
   15.925000     29.876356
   15.940000     29.783647
   15.955000     29.751355
   15.970000     29.690938
   15.984000     29.711772
   15.999000     29.531561
   16.014000     29.378434
   16.029000     29.473227
   16.044000     29.411768
   16.059000     29.426352
   16.074000     29.461769
   16.088000     29.229474
   16.103000     29.152390
   16.118000     29.134682
   16.133000     29.128432
   16.148000     29.085723
   16.163000     29.020097
   16.178000     29.127390
   16.193000     28.996138
   16.207000     28.984681
   16.222000     29.020097
   16.237000     28.874262
   16.252000     28.760720
   16.267000     28.752386
   16.282000     28.634676
   16.297000     28.366965
   16.312000     28.344048
   16.326000     28.272172
   16.341000     28.216964
   16.356000     28.271131
   16.371000     28.274256
   16.386000     28.071129
   16.401000     28.071129
   16.416000     28.124254
   16.430000     28.039879
   16.445000     27.747168
   16.460000     27.779459
   16.475000     27.670083
   16.490000     27.690916
   16.505000     27.657583
   16.520000     27.525290
   16.535000     27.311746
   16.549000     27.212787
   16.564000     27.249245
   16.579000     27.090911
   16.594000     27.086744
   16.609000     27.037784
   16.624000     26.994034
   16.639000     26.988826
   16.654000     26.810700
   16.668000     26.923200
   16.683000     26.802366
   16.698000     26.708615
   16.713000     26.395069
   16.728000     26.414862
   16.743000     26.463820
   16.758000     26.401320
   16.773000     26.402361
   16.788000     26.307568
   16.802000     26.200276
   16.817000     26.134650
   16.832000     26.309652
   16.847000     26.362778
   16.862000     26.287777
   16.877000     26.015899
   16.892000     25.992982
   16.907000     25.986732
   16.921000     25.865898
   16.936000     25.786730
   16.951000     25.928398
   16.966000     25.857564
   16.981000     25.686729
   16.996000     25.690896
   17.011000     25.746104
   17.026000     25.750271
   17.041000     25.646104
   17.055000     25.632562
   17.070000     25.608603
   17.085000     25.485685
   17.100000     25.396101
   17.115000     25.291933
   17.130000     25.274225
   17.145000     25.228390
   17.160000     25.178390
   17.175000     25.130473
   17.189000     25.001305
   17.204000     24.955471
   17.219000     24.986722
   17.234000     24.941929
   17.249000     24.816928
   17.264000     24.822137
   17.279000     24.734635
   17.294000     24.696094
   17.309000     24.735677
   17.323000     24.714843
   17.338000     24.629426
   17.353000     24.508591
   17.368000     24.500258
   17.383000     24.594009
   17.398000     24.510675
   17.413000     24.575259
   17.428000     24.614843
   17.443000     24.463800
   17.457000     24.437757
   17.472000     24.292964
   17.487000     24.324215
   17.502000     24.330465
   17.517000     24.416923
   17.532000     24.338798
   17.547000     24.242964
   17.562000     24.286714
   17.577000     24.296089
   17.591000     24.249214
   17.606000     24.225255
   17.621000     24.280464
   17.636000     24.261714
   17.651000     24.364840
   17.666000     24.272130
   17.681000     24.214838
   17.696000     24.299214
   17.711000     24.258589
   17.726000     24.240881
   17.740000     24.107546
   17.755000     24.121087
   17.770000     24.107546
   17.785000     24.126295
   17.800000     24.112754
   17.815000     24.162755
   17.830000     24.180463
   17.845000     24.038795
   17.860000     24.195046
   17.875000     23.979419
   17.889000     24.066920
   17.904000     24.139837
   17.919000     24.077337
   17.934000     23.955461
   17.949000     24.033587
   17.964000     24.021086
   17.979000     24.179422
   17.994000     24.177338
   18.009000     24.061711
   18.024000     24.247131
   18.038000     24.230464
   18.053000     24.179422
   18.068000     24.122129
   18.083000     24.135671
   18.098000     24.142962
   18.113000     24.126295
   18.128000     24.122129
   18.143000     24.101296
   18.158000     24.188797
   18.173000     24.285672
   18.188000     24.124212
   18.202000     24.080462
   18.217000     24.237755
   18.232000     24.447133
   18.247000     24.300256
   18.262000     24.195046
   18.277000     24.277339
   18.292000     24.357548
   18.307000     24.342964
   18.322000     24.294006
   18.337000     24.328382
   18.352000     24.402341
   18.366000     24.317965
   18.381000     24.396091
   18.396000     24.348173
   18.411000     24.353381
   18.426000     24.376298
   18.441000     24.387757
   18.456000     24.366923
   18.471000     24.362756
   18.486000     24.334632
   18.501000     24.509633
   18.516000     24.389840
   18.530000     24.438799
   18.545000     24.544009
   18.560000     24.501299
   18.575000     24.451299
   18.590000     24.588801
   18.605000     24.582550
   18.620000     24.574217
   18.635000     24.686719
   18.650000     24.629426
   18.665000     24.587759
   18.680000     24.589842
   18.695000     24.475258
   18.710000     24.652343
   18.724000     24.723177
   18.739000     24.658593
   18.754000     24.799219
   18.769000     24.696094
   18.784000     24.717968
   18.799000     24.806511
   18.814000     24.756511
   18.829000     24.820053
   18.844000     24.787761
   18.859000     24.846096
   18.874000     24.898179
   18.889000     24.806511
   18.903000     24.812761
   18.918000     24.881512
   18.933000     25.054431
   18.948000     25.117973
   18.963000     24.975263
   18.978000     24.910679
   18.993000     24.965888
   19.008000     24.945054
   19.023000     24.978388
   19.038000     24.971097
   19.053000     24.973180
   19.068000     25.114848
   19.083000     25.050264
   19.098000     25.106515
   19.112000     25.152348
   19.127000     25.123182
   19.142000     25.046097
   19.157000     25.151306
   19.172000     25.044014
   19.187000     24.985680
   19.202000     25.121098
   19.217000     25.171098
   19.232000     25.172140
   19.247000     25.165890
   19.262000     25.202349
   19.277000     25.172140
   19.292000     25.206516
   19.307000     25.091931
   19.321000     25.086722
   19.336000     25.189849
   19.351000     25.249224
   19.366000     25.224224
   19.381000     25.148181
   19.396000     25.121098
   19.411000     25.042972
   19.426000     25.191932
   19.441000     25.222140
   19.456000     25.225265
   19.471000     25.206516
   19.486000     25.176307
   19.501000     25.134640
   19.516000     25.139848
   19.531000     25.199224
   19.545000     25.137765
   19.560000     25.176307
   19.575000     25.091931
   19.590000     25.087764
   19.605000     25.188807
   19.620000     25.288808
   19.635000     25.265891
   19.650000     25.239849
   19.665000     24.981513
   19.680000     25.012763
   19.695000     25.140889
   19.710000     25.170057
   19.725000     25.142973
   19.740000     25.105473
   19.755000     25.200266
   19.770000     25.244016
   19.785000     25.131515
   19.799000     25.166932
   19.814000     25.023180
   19.829000     24.980472
   19.844000     24.985680
   19.859000     24.936721
   19.874000     24.949221
   19.889000     24.897137
   19.904000     24.878387
   19.919000     24.732552
   19.934000     24.700261
   19.949000     24.759636
   19.964000     24.717968
   19.979000     24.788802
   19.994000     24.792969
   20.009000     24.781511
   20.024000     24.719010
   20.039000     24.687760
   20.054000     24.700261
   20.068000     24.558592
   20.083000     24.629426
   20.098000     24.501299
   20.113000     24.545051
   20.128000     24.505466
   20.143000     24.536717
   20.158000     24.424215
   20.173000     24.430465
   20.188000     24.324215
   20.203000     24.425257
   20.218000     24.210671
   20.233000     24.204421
   20.248000     24.282547
   20.263000     24.254422
   20.278000     24.222130
   20.293000     24.158588
   20.308000     24.135671
   20.323000     24.017961
   20.338000     24.076295
   20.353000     24.108588
   20.368000     23.989836
   20.382000     23.976294
   20.397000     23.892960
   20.412000     23.956503
   20.427000     23.857543
   20.442000     23.842959
   20.457000     23.835667
   20.472000     23.677333
   20.487000     23.704416
   20.502000     23.654416
   20.517000     23.581498
   20.532000     23.535665
   20.547000     23.409621
   20.562000     23.411705
   20.577000     23.355454
   20.592000     23.346079
   20.607000     23.276287
   20.622000     23.218995
   20.637000     23.207536
   20.652000     23.097119
   20.667000     23.053368
   20.682000     22.982534
   20.697000     22.876283
   20.712000     22.918991
   20.727000     22.906491
   20.742000     22.818990
   20.757000     22.778365
   20.771000     22.784615
   20.786000     22.637739
   20.801000     22.623155
   20.816000     22.522112
   20.831000     22.568988
   20.846000     22.521070
   20.861000     22.429403
   20.876000     22.398152
   20.891000     22.292944
   20.906000     22.293985
   20.921000     22.234609
   20.936000     22.192942
   20.951000     22.337735
   20.966000     22.178358
   20.981000     22.162733
   20.996000     22.101274
   21.011000     21.953356
   21.026000     21.821063
   21.041000     21.920023
   21.056000     21.782521
   21.071000     21.726270
   21.086000     21.678353
   21.101000     21.573144
   21.116000     21.475226
   21.131000     21.506476
   21.146000     21.652311
   21.161000     21.491893
   21.176000     21.476268
   21.191000     21.481477
   21.206000     21.406476
   21.221000     21.320016
   21.236000     21.185640
   21.251000     21.143972
   21.266000     21.113764
   21.281000     21.081472
   21.296000     21.003346
   21.310000     20.959596
   21.325000     20.886678
   21.340000     20.921053
   21.355000     20.882512
   21.370000     20.825220
   21.385000     20.741885
   21.400000     20.702301
   21.415000     20.785635
   21.430000     20.662718
   21.445000     20.514799
   21.460000     20.592925
   21.475000     20.498132
   21.490000     20.366881
   21.505000     20.302297
   21.520000     20.391882
   21.535000     20.393965
   21.550000     20.314798
   21.565000     20.205421
   21.580000     20.147087
   21.595000     20.042920
   21.610000     20.046044
   21.625000     19.951252
   21.640000     20.023128
   21.655000     20.031461
   21.670000     20.016878
   21.685000     19.855417
   21.700000     19.834584
   21.715000     19.752292
   21.730000     19.758541
   21.745000     19.788750
   21.760000     19.662707
   21.775000     19.611664
   21.790000     19.536664
   21.805000     19.449164
   21.820000     19.410621
   21.835000     19.505414
   21.850000     19.371038
   21.865000     19.409579
   21.880000     19.373121
   21.895000     19.296037
   21.910000     19.230411
   21.925000     19.209577
   21.940000     19.180410
   21.955000     18.985617
   21.970000     19.008534
   21.985000     18.990825
   22.000000     18.942908
