# Supplementary material for: Changing the game of time resolved X-ray diffraction on the mechanochemistry playground by downsizing
Source: Nat Commun. 2021 Oct 21;12:6134. doi: 10.1038/s41467-021-26264-1 (PMC8531352; doi:10.1038/s41467-021-26264-1)
Supplement: Supplementary file 3 — Source Data. [file 41467_2021_26264_MOESM3_ESM.zip › PXRD_raw_data/reactionIIIa_cocrystal_FormI_normalized/000117.xy]

    3.140900     20.354251
    3.155600     20.444920
    3.170400     20.624151
    3.185100     20.664215
    3.199800     20.833956
    3.214500     20.914082
    3.229300     20.897214
    3.244000     21.031110
    3.258700     21.400113
    3.273500     21.432797
    3.288200     21.396950
    3.302900     21.672122
    3.317600     22.172913
    3.332400     22.634694
    3.347100     23.024785
    3.361800     23.252512
    3.376500     23.468643
    3.391300     23.933588
    3.406000     24.516615
    3.420700     24.684247
    3.435400     24.437541
    3.450200     23.976814
    3.464900     23.757520
    3.479600     23.790204
    3.494400     23.692154
    3.509100     23.826050
    3.523800     23.877710
    3.538500     24.106493
    3.553300     24.483931
    3.568000     24.738016
    3.582700     25.017405
    3.597400     25.135486
    3.612200     25.374811
    3.626900     25.473916
    3.641600     25.716404
    3.656400     25.655255
    3.671100     25.789150
    3.685800     25.926208
    3.700500     26.529266
    3.715300     26.859262
    3.730000     27.086989
    3.744700     27.345292
    3.759500     27.286251
    3.774200     27.620463
    3.788900     27.790206
    3.803600     27.992630
    3.818400     28.176078
    3.833100     28.382720
    3.847800     28.591471
    3.862600     28.514507
    3.877300     28.361634
    3.892000     28.362689
    3.906700     28.732747
    3.921500     29.158683
    3.936200     29.462319
    3.950900     29.408551
    3.965700     29.590943
    3.980400     29.923047
    3.995100     30.049563
    4.009800     30.106495
    4.024600     30.339494
    4.039300     30.694792
    4.054000     31.062742
    4.068800     31.308394
    4.083500     31.601488
    4.098200     31.787044
    4.113000     32.037966
    4.127700     32.254097
    4.142400     32.580929
    4.157100     32.996322
    4.171900     33.295743
    4.186600     33.513981
    4.201300     33.745927
    4.216100     34.044293
    4.230800     34.398536
    4.245500     34.649459
    4.260300     34.952043
    4.275000     35.659476
    4.289700     35.546665
    4.304500     35.537177
    4.319200     35.810239
    4.333900     36.037968
    4.348600     36.300487
    4.363400     36.752781
    4.378100     37.066961
    4.392800     37.121785
    4.407600     37.370599
    4.422300     37.429640
    4.437000     37.433856
    4.451800     37.757525
    4.466500     38.234068
    4.481200     38.393267
    4.496000     38.437547
    4.510700     38.819203
    4.525400     39.165012
    4.540200     39.619413
    4.554900     39.914617
    4.569600     40.146562
    4.584400     40.238285
    4.599100     40.399593
    4.613800     40.626267
    4.628600     41.170284
    4.643300     41.178718
    4.658000     41.314723
    4.672700     41.610980
    4.687500     42.319468
    4.702200     42.677928
    4.716900     42.899330
    4.731700     43.380089
    4.746400     43.668967
    4.761100     43.961007
    4.775900     44.172920
    4.790600     44.571445
    4.805300     45.000543
    4.820100     45.428588
    4.834800     45.892479
    4.849500     45.943084
    4.864300     46.254103
    4.879000     46.649464
    4.893700     47.262010
    4.908500     47.615199
    4.923200     47.979986
    4.938000     48.058004
    4.952700     48.556686
    4.967400     48.908821
    4.982200     49.573028
    4.996900     49.905131
    5.011600     50.223529
    5.026400     50.390108
    5.041100     50.955212
    5.055800     51.592007
    5.070600     52.068548
    5.085300     52.343720
    5.100000     52.488158
    5.114800     52.952048
    5.129500     53.579356
    5.144200     54.188739
    5.159000     54.473399
    5.173700     55.150258
    5.188400     55.879830
    5.203200     56.317363
    5.217900     56.653685
    5.232700     57.194539
    5.247400     57.522425
    5.262100     57.949415
    5.276900     58.597808
    5.291600     59.361118
    5.306300     60.028488
    5.321100     60.204556
    5.335800     60.625220
    5.350500     61.245146
    5.365300     61.968394
    5.380000     62.597808
    5.394800     62.877197
    5.409500     62.981573
    5.424200     63.697440
    5.439000     64.493434
    5.453700     65.050103
    5.468400     65.580414
    5.483200     66.340562
    5.497900     66.632602
    5.512600     67.558274
    5.527400     67.961016
    5.542100     68.546151
    5.556900     68.948892
    5.571600     69.360068
    5.586300     70.036926
    5.601100     70.699025
    5.615800     71.159752
    5.630600     71.670032
    5.645300     71.876673
    5.660000     72.336347
    5.674800     73.424381
    5.689500     74.160280
    5.704200     75.055378
    5.719000     75.201925
    5.733700     75.535083
    5.748500     75.995811
    5.763200     77.037456
    5.777900     77.421219
    5.792700     77.534030
    5.807400     78.149739
    5.822200     79.095443
    5.836900     79.377994
    5.851600     79.551954
    5.866400     80.011627
    5.881100     80.940462
    5.895900     81.544574
    5.910600     82.013736
    5.925300     82.459703
    5.940100     83.105987
    5.954800     83.893547
    5.969600     85.275729
    5.984300     86.734876
    5.999000     88.450217
    6.013800     89.843997
    6.028500     90.285747
    6.043300     89.938884
    6.058000     88.943628
    6.072700     88.490280
    6.087500     88.229869
    6.102200     88.214055
    6.117000     88.001086
    6.131700     88.240412
    6.146500     88.003195
    6.161200     88.084376
    6.175900     88.372199
    6.190700     88.671619
    6.205400     88.913053
    6.220200     89.018483
    6.234900     88.882479
    6.249600     89.144998
    6.264400     89.269405
    6.279100     89.380106
    6.293900     89.444419
    6.308600     89.540360
    6.323400     89.875626
    6.338100     89.836617
    6.352800     90.025336
    6.367600     90.073834
    6.382300     89.912526
    6.397100     90.422806
    6.411800     90.791810
    6.426600     90.681108
    6.441300     90.291019
    6.456000     90.413318
    6.470800     90.022173
    6.485500     90.042205
    6.500300     89.775468
    6.515000     89.549849
    6.529800     89.400139
    6.544500     89.696396
    6.559300     89.764924
    6.574000     90.059073
    6.588700     90.039042
    6.603500     89.606780
    6.618200     89.575151
    6.633000     89.601509
    6.647700     89.354803
    6.662500     88.964714
    6.677200     88.996342
    6.692000     88.585167
    6.706700     88.437565
    6.721500     88.411207
    6.736200     88.155014
    6.750900     88.340570
    6.765700     88.083322
    6.780400     87.747001
    6.795200     87.237776
    6.809900     87.330553
    6.824700     87.504513
    6.839400     87.139726
    6.854200     86.526125
    6.868900     86.134982
    6.883700     85.646842
    6.898400     85.190331
    6.913200     84.855065
    6.927900     84.612577
    6.942700     84.905671
    6.957400     84.835033
    6.972200     83.943099
    6.986900     83.743837
    7.001600     84.044312
    7.016400     83.618376
    7.031100     83.791280
    7.045900     83.364290
    7.060600     82.552482
    7.075400     82.501875
    7.090100     82.356382
    7.104900     82.312102
    7.119600     81.925175
    7.134400     81.255696
    7.149100     81.233556
    7.163900     81.274674
    7.178600     80.735928
    7.193400     80.235138
    7.208100     80.281526
    7.222900     80.225649
    7.237600     79.992649
    7.252400     79.470772
    7.267100     79.097551
    7.281900     79.021642
    7.296600     78.609412
    7.311400     78.189801
    7.326100     78.011626
    7.340900     77.845047
    7.355600     77.453903
    7.370400     77.215632
    7.385100     76.843465
    7.399900     76.574619
    7.414600     76.187692
    7.429400     76.318426
    7.444100     76.179258
    7.458900     75.493966
    7.473600     75.360070
    7.488400     75.288378
    7.503200     75.070138
    7.517900     74.412257
    7.532700     73.711150
    7.547400     73.330548
    7.562200     72.928862
    7.576900     72.710622
    7.591700     72.416474
    7.606400     72.205614
    7.621200     71.348471
    7.635900     70.957327
    7.650700     71.031127
    7.665400     70.578834
    7.680200     70.298392
    7.694900     70.163442
    7.709700     69.834501
    7.724400     69.187162
    7.739200     68.968924
    7.754000     68.769662
    7.768700     68.524010
    7.783500     68.382734
    7.798200     68.214047
    7.813000     67.791274
    7.827700     67.623641
    7.842500     67.320003
    7.857200     66.826592
    7.872000     66.314205
    7.886700     65.789165
    7.901500     65.566708
    7.916300     65.332654
    7.931000     65.102817
    7.945800     64.936239
    7.960500     64.433339
    7.975300     64.162385
    7.990000     63.919897
    8.004800     63.644725
    8.019600     63.371663
    8.034300     62.549311
    8.049100     62.352158
    8.063800     62.609407
    8.078600     62.373244
    8.093300     62.149733
    8.108100     61.468657
    8.122900     60.941509
    8.137600     60.869817
    8.152400     60.741193
    8.167100     60.417523
    8.181900     60.236185
    8.196600     60.105451
    8.211400     59.573032
    8.226200     59.381150
    8.240900     58.942562
    8.255700     58.497649
    8.270400     58.209826
    8.285200     58.188740
    8.300000     57.808140
    8.314700     57.757533
    8.329500     57.750152
    8.344200     57.457058
    8.359000     56.808666
    8.373800     56.514517
    8.388500     56.495540
    8.403300     56.315255
    8.418000     56.448097
    8.432800     56.009509
    8.447600     56.005292
    8.462300     55.557216
    8.477100     55.330542
    8.491800     54.884574
    8.506600     55.023742
    8.521400     55.001601
    8.536100     54.749624
    8.550900     54.728538
    8.565600     54.598861
    8.580400     54.525060
    8.595200     53.998966
    8.609900     53.022686
    8.624700     52.778090
    8.639500     52.684258
    8.654200     52.499756
    8.669000     51.849255
    8.683700     51.409613
    8.698500     51.460220
    8.713300     51.241980
    8.728000     50.630488
    8.742800     50.729591
    8.757600     50.385890
    8.772300     50.373240
    8.787100     50.069602
    8.801800     49.660534
    8.816600     49.452838
    8.831400     49.183993
    8.846100     48.764383
    8.860900     48.571446
    8.875700     48.427008
    8.890400     48.330013
    8.905200     47.745932
    8.920000     47.626796
    8.934700     47.519259
    8.949500     47.317887
    8.964300     47.349516
    8.979000     47.103865
    8.993800     46.720102
    9.008600     46.584097
    9.023300     46.401704
    9.038100     46.039026
    9.052900     45.965225
    9.067600     45.682673
    9.082400     45.608872
    9.097200     45.606764
    9.111900     45.576189
    9.126700     45.364276
    9.141500     45.085941
    9.156200     44.858214
    9.171000     44.712720
    9.185800     44.429115
    9.200500     44.409083
    9.215300     43.985256
    9.230100     43.672130
    9.244800     43.345298
    9.259600     43.057475
    9.274400     43.019520
    9.289100     42.978403
    9.303900     42.923579
    9.318700     42.553521
    9.333400     42.307869
    9.348200     42.316305
    9.363000     41.843979
    9.377800     41.565645
    9.392500     41.546668
    9.407300     41.256736
    9.422100     41.163958
    9.436800     41.057474
    9.451600     40.668439
    9.466400     40.699013
    9.481200     40.607290
    9.495900     40.510295
    9.510700     40.321575
    9.525500     39.901965
    9.540200     39.623631
    9.555000     39.598327
    9.569800     39.357948
    9.584600     39.364274
    9.599300     39.154468
    9.614100     39.017410
    9.628900     38.597800
    9.643600     38.438601
    9.658400     38.451253
    9.673200     38.119149
    9.688000     37.916725
    9.702700     37.677399
    9.717500     37.649988
    9.732300     37.487626
    9.747100     37.412771
    9.761800     37.185042
    9.776600     37.056418
    9.791400     36.853994
    9.806200     36.649460
    9.820900     36.511347
    9.835700     36.245664
    9.850500     36.244610
    9.865300     36.269913
    9.880000     36.233012
    9.894800     35.812349
    9.909600     35.639444
    9.924400     35.638390
    9.939100     35.408553
    9.953900     35.350567
    9.968700     35.214562
    9.983500     35.008974
    9.998200     34.913033
   10.013000     34.722206
   10.028000     34.702174
   10.043000     34.628373
   10.057000     34.317356
   10.072000     34.037967
   10.087000     33.910397
   10.102000     33.810239
   10.116000     33.448616
   10.131000     33.499221
   10.146000     33.363218
   10.161000     33.360055
   10.176000     33.345294
   10.190000     33.147086
   10.205000     32.932010
   10.220000     32.845558
   10.235000     32.739073
   10.249000     32.602015
   10.264000     32.547192
   10.279000     32.409079
   10.294000     32.364799
   10.309000     32.332115
   10.323000     32.094899
   10.338000     31.816564
   10.353000     31.930428
   10.368000     31.943079
   10.382000     31.794424
   10.397000     31.664745
   10.412000     31.429637
   10.427000     31.458104
   10.442000     31.546664
   10.456000     31.425420
   10.471000     31.307339
   10.486000     31.146032
   10.501000     31.049036
   10.516000     31.290470
   10.530000     31.371651
   10.545000     31.363217
   10.560000     31.661582
   10.575000     31.479189
   10.589000     31.412769
   10.604000     31.557207
   10.619000     31.676342
   10.634000     31.560370
   10.649000     31.194529
   10.663000     31.051145
   10.678000     31.049036
   10.693000     30.857154
   10.708000     30.580928
   10.722000     30.452304
   10.737000     30.207707
   10.752000     30.079083
   10.767000     30.017934
   10.782000     29.734329
   10.796000     29.474971
   10.811000     29.712188
   10.826000     29.486569
   10.841000     29.401170
   10.856000     29.336858
   10.870000     28.933062
   10.885000     28.930954
   10.900000     28.994212
   10.915000     28.741181
   10.930000     28.808656
   10.944000     28.739073
   10.959000     28.505018
   10.974000     28.455466
   10.989000     28.494476
   11.003000     28.401697
   11.018000     28.466010
   11.033000     28.499747
   11.048000     28.458629
   11.063000     28.307864
   11.077000     28.337385
   11.092000     28.380612
   11.107000     28.243552
   11.122000     28.396426
   11.137000     28.386937
   11.151000     28.247770
   11.166000     28.114928
   11.181000     28.062214
   11.196000     28.100168
   11.211000     28.221413
   11.225000     28.131797
   11.240000     28.062214
   11.255000     28.073811
   11.270000     28.093842
   11.284000     28.088571
   11.299000     27.972599
   11.314000     27.904069
   11.329000     27.901961
   11.344000     28.055888
   11.358000     28.095952
   11.373000     28.048508
   11.388000     27.981033
   11.403000     27.896689
   11.418000     27.898798
   11.432000     27.914612
   11.447000     27.735381
   11.462000     27.840811
   11.477000     27.686884
   11.492000     27.664744
   11.506000     27.758576
   11.521000     27.827105
   11.536000     27.789151
   11.551000     27.519251
   11.566000     27.664744
   11.580000     27.621518
   11.595000     27.508708
   11.610000     27.654201
   11.625000     27.408550
   11.640000     27.428582
   11.654000     27.565640
   11.669000     27.505545
   11.684000     27.512925
   11.699000     27.509762
   11.714000     27.547717
   11.728000     27.558260
   11.743000     27.486568
   11.758000     27.466536
   11.773000     27.365323
   11.788000     27.401170
   11.802000     27.547717
   11.817000     27.558260
   11.832000     27.620463
   11.847000     27.649983
   11.862000     27.589889
   11.876000     27.641549
   11.891000     27.682667
   11.906000     27.848192
   11.921000     27.831323
   11.936000     27.879820
   11.950000     28.103331
   11.965000     28.109657
   11.980000     28.220358
   11.995000     28.377449
   12.010000     28.461792
   12.024000     28.585145
   12.039000     28.595687
   12.054000     28.634697
   12.069000     28.932009
   12.084000     29.058524
   12.098000     29.039547
   12.113000     29.332641
   12.128000     29.433854
   12.143000     29.404333
   12.158000     29.424365
   12.172000     29.377976
   12.187000     29.253569
   12.202000     29.216669
   12.217000     29.297849
   12.232000     29.231429
   12.246000     29.118619
   12.261000     29.150247
   12.276000     29.035330
   12.291000     29.133379
   12.306000     29.045872
   12.320000     28.967855
   12.335000     28.916194
   12.350000     29.191365
   12.365000     29.262003
   12.380000     29.468645
   12.394000     29.508708
   12.409000     29.655256
   12.424000     29.853464
   12.439000     30.002119
   12.454000     30.273074
   12.468000     30.386938
   12.483000     30.425947
   12.498000     30.472336
   12.513000     30.741182
   12.528000     30.837122
   12.543000     30.908815
   12.557000     30.861372
   12.572000     30.699010
   12.587000     30.863480
   12.602000     30.622046
   12.617000     30.558788
   12.631000     30.535594
   12.646000     30.549299
   12.661000     30.520834
   12.676000     30.793897
   12.691000     30.833960
   12.705000     30.989996
   12.720000     30.962584
   12.735000     30.980507
   12.750000     31.199800
   12.765000     31.160792
   12.779000     30.996322
   12.794000     31.221941
   12.809000     31.259895
   12.824000     31.398008
   12.839000     31.549827
   12.854000     31.633117
   12.868000     31.614139
   12.883000     31.929374
   12.898000     32.204545
   12.913000     32.306812
   12.928000     32.478662
   12.942000     32.643133
   12.957000     32.475499
   12.972000     32.394319
   12.987000     32.481825
   13.002000     32.509237
   13.017000     32.460739
   13.031000     32.513454
   13.046000     32.637861
   13.061000     32.721150
   13.076000     32.810766
   13.091000     32.783354
   13.105000     32.949933
   13.120000     33.113349
   13.135000     32.985779
   13.150000     32.933064
   13.165000     33.071177
   13.179000     33.081720
   13.194000     33.132326
   13.209000     33.126001
   13.224000     33.124946
   13.239000     33.214561
   13.254000     33.331588
   13.268000     33.500276
   13.283000     33.600434
   13.298000     33.680561
   13.313000     33.749090
   13.328000     34.049564
   13.343000     34.071704
   13.357000     34.041130
   13.372000     34.172917
   13.387000     34.277292
   13.402000     34.204546
   13.417000     34.244610
   13.431000     34.282564
   13.446000     34.356364
   13.461000     34.612559
   13.476000     34.688468
   13.491000     34.693740
   13.506000     34.660002
   13.520000     34.637862
   13.535000     34.690577
   13.550000     34.683196
   13.565000     34.655785
   13.580000     34.900382
   13.595000     34.769649
   13.609000     34.761215
   13.624000     34.791789
   13.639000     34.800223
   13.654000     34.956259
   13.669000     34.894056
   13.683000     34.890893
   13.698000     35.005811
   13.713000     35.209291
   13.728000     35.179770
   13.743000     35.189259
   13.758000     35.109132
   13.772000     35.209291
   13.787000     35.328426
   13.802000     35.252517
   13.817000     35.314720
   13.832000     35.451778
   13.847000     35.705865
   13.861000     35.509766
   13.876000     35.399064
   13.891000     35.459159
   13.906000     35.620466
   13.921000     35.671073
   13.936000     35.668964
   13.950000     35.606761
   13.965000     35.422258
   13.980000     35.360055
   13.995000     35.355838
   14.010000     35.432802
   14.025000     35.376924
   14.039000     35.319992
   14.054000     35.415933
   14.069000     35.461267
   14.084000     35.387466
   14.099000     35.340023
   14.114000     35.459159
   14.128000     35.629955
   14.143000     35.612032
   14.158000     35.537177
   14.173000     35.437018
   14.188000     35.542449
   14.203000     35.481299
   14.217000     35.434910
   14.232000     35.459159
   14.247000     35.486571
   14.262000     35.411716
   14.277000     35.484462
   14.292000     35.535068
   14.306000     35.517145
   14.321000     35.658421
   14.336000     35.508711
   14.351000     35.323154
   14.366000     35.389576
   14.381000     35.423313
   14.395000     35.307341
   14.410000     35.274657
   14.425000     35.395901
   14.440000     35.309449
   14.455000     35.284146
   14.470000     35.246191
   14.484000     35.286255
   14.499000     35.240919
   14.514000     35.291526
   14.529000     35.474974
   14.544000     35.370598
   14.559000     35.138653
   14.573000     35.102806
   14.588000     35.137598
   14.603000     35.058526
   14.618000     35.100698
   14.633000     35.119676
   14.648000     35.149195
   14.662000     34.939391
   14.677000     34.927794
   14.692000     34.935173
   14.707000     34.818146
   14.722000     34.760160
   14.737000     34.755943
   14.752000     34.670545
   14.766000     34.605179
   14.781000     34.532433
   14.796000     34.719043
   14.811000     34.654731
   14.826000     34.568278
   14.841000     34.489206
   14.855000     34.530323
   14.870000     34.494477
   14.885000     34.520835
   14.900000     34.521889
   14.915000     34.572496
   14.930000     34.303649
   14.945000     34.298378
   14.959000     34.242500
   14.974000     34.206654
   14.989000     34.146560
   15.004000     34.090682
   15.019000     33.884039
   15.034000     33.898800
   15.048000     33.914614
   15.063000     34.012664
   15.078000     33.794425
   15.093000     33.746981
   15.108000     33.675289
   15.123000     33.641552
   15.138000     33.599379
   15.152000     33.566696
   15.167000     33.459158
   15.182000     33.290470
   15.197000     33.364271
   15.212000     33.270439
   15.227000     33.065906
   15.242000     33.321045
   15.256000     33.193476
   15.271000     33.126001
   15.286000     33.014246
   15.301000     32.830797
   15.316000     32.782300
   15.331000     32.696902
   15.345000     32.687413
   15.360000     32.646296
   15.375000     32.672653
   15.390000     32.588310
   15.405000     32.437545
   15.420000     32.342658
   15.435000     32.143396
   15.449000     32.154993
   15.464000     31.997903
   15.479000     31.830270
   15.494000     31.969437
   15.509000     32.002120
   15.524000     31.848193
   15.539000     31.806021
   15.553000     31.651040
   15.568000     31.769121
   15.583000     31.532958
   15.598000     31.566696
   15.613000     31.420148
   15.628000     31.354782
   15.643000     31.280982
   15.657000     31.216670
   15.672000     31.044819
   15.687000     31.090154
   15.702000     31.196638
   15.717000     30.987887
   15.732000     30.868751
   15.747000     30.841340
   15.761000     30.711661
   15.776000     30.730638
   15.791000     30.714824
   15.806000     30.536648
   15.821000     30.476553
   15.836000     30.356363
   15.851000     30.246716
   15.866000     30.266748
   15.880000     30.194002
   15.895000     30.122309
   15.910000     30.014771
   15.925000     29.847138
   15.940000     29.758577
   15.955000     29.718514
   15.970000     29.834486
   15.984000     29.726948
   15.999000     29.620464
   16.014000     29.556152
   16.029000     29.492894
   16.044000     29.541392
   16.059000     29.510818
   16.074000     29.396953
   16.088000     29.371650
   16.103000     29.379031
   16.118000     29.267275
   16.133000     29.096479
   16.148000     29.081719
   16.163000     29.100696
   16.178000     28.979452
   16.193000     28.888783
   16.207000     28.767538
   16.222000     28.905651
   16.237000     28.708498
   16.252000     28.624154
   16.267000     28.649457
   16.282000     28.614665
   16.297000     28.536647
   16.312000     28.573548
   16.326000     28.620991
   16.341000     28.531375
   16.356000     28.328951
   16.371000     28.215087
   16.386000     28.208761
   16.401000     28.169752
   16.416000     28.169752
   16.430000     28.115983
   16.445000     27.862952
   16.460000     27.818671
   16.475000     27.776499
   16.490000     27.622572
   16.505000     27.580400
   16.520000     27.614138
   16.535000     27.462319
   16.549000     27.385356
   16.564000     27.227210
   16.579000     27.181876
   16.594000     27.130215
   16.609000     27.071175
   16.624000     26.967854
   16.639000     26.950985
   16.654000     26.943605
   16.668000     26.783352
   16.683000     26.697954
   16.698000     26.771755
   16.713000     26.612556
   16.728000     26.559841
   16.743000     26.497638
   16.758000     26.612556
   16.773000     26.527158
   16.788000     26.433326
   16.802000     26.376393
   16.817000     26.342656
   16.832000     26.344765
   16.847000     26.240389
   16.862000     26.218249
   16.877000     26.098059
   16.892000     26.014769
   16.907000     25.920937
   16.921000     25.927263
   16.936000     26.000009
   16.951000     25.755413
   16.966000     25.832376
   16.981000     25.829214
   16.996000     25.731164
   17.011000     25.607811
   17.026000     25.623626
   17.041000     25.561422
   17.055000     25.522413
   17.070000     25.496056
   17.085000     25.465481
   17.100000     25.379029
   17.115000     25.201907
   17.130000     25.255676
   17.145000     25.340020
   17.160000     25.305228
   17.175000     25.292576
   17.189000     25.148137
   17.204000     24.962582
   17.219000     24.965745
   17.234000     25.019513
   17.249000     24.969962
   17.264000     24.839229
   17.279000     24.804438
   17.294000     24.938333
   17.309000     24.826577
   17.323000     24.751722
   17.338000     24.635750
   17.353000     24.669487
   17.368000     24.739071
   17.383000     24.695845
   17.398000     24.656836
   17.413000     24.403804
   17.428000     24.534537
   17.443000     24.495528
   17.457000     24.493419
   17.472000     24.479714
   17.487000     24.522940
   17.502000     24.577764
   17.517000     24.314189
   17.532000     24.268854
   17.547000     24.346872
   17.562000     24.376392
   17.577000     24.377447
   17.591000     24.241442
   17.606000     24.320515
   17.621000     24.384827
   17.636000     24.226682
   17.651000     24.241442
   17.666000     24.275180
   17.681000     24.352144
   17.696000     24.215085
   17.711000     24.434379
   17.726000     24.263583
   17.740000     24.053778
   17.755000     24.057995
   17.770000     24.330004
   17.785000     24.143393
   17.800000     24.107547
   17.815000     24.215085
   17.830000     24.129687
   17.845000     24.158154
   17.860000     24.179239
   17.875000     24.173967
   17.889000     24.093842
   17.904000     24.073809
   17.919000     24.189782
   17.934000     24.288886
   17.949000     24.142339
   17.964000     24.238279
   17.979000     24.195054
   17.994000     24.265692
   18.009000     24.121253
   18.024000     24.125470
   18.038000     24.090679
   18.053000     24.167642
   18.068000     24.212977
   18.083000     24.187674
   18.098000     24.215085
   18.113000     24.266746
   18.128000     24.177130
   18.143000     24.260420
   18.158000     24.278343
   18.173000     24.325787
   18.188000     24.398533
   18.202000     24.339492
   18.217000     24.311027
   18.232000     24.319461
   18.247000     24.365850
   18.262000     24.312080
   18.277000     24.335275
   18.292000     24.353198
   18.307000     24.450193
   18.322000     24.571438
   18.337000     24.464953
   18.352000     24.491311
   18.366000     24.401696
   18.381000     24.509234
   18.396000     24.482877
   18.411000     24.412239
   18.426000     24.399587
   18.441000     24.413293
   18.456000     24.353198
   18.471000     24.479714
   18.486000     24.482877
   18.501000     24.410130
   18.516000     24.626261
   18.530000     24.626261
   18.545000     24.496582
   18.560000     24.479714
   18.575000     24.758048
   18.590000     24.687410
   18.605000     24.731690
   18.620000     24.627315
   18.635000     24.648402
   18.650000     24.742234
   18.665000     24.590414
   18.680000     24.512397
   18.695000     24.598850
   18.710000     24.739071
   18.724000     24.772808
   18.739000     24.772808
   18.754000     24.721148
   18.769000     24.780189
   18.784000     24.877184
   18.799000     24.927790
   18.814000     24.966799
   18.829000     24.874021
   18.844000     24.969962
   18.859000     24.907758
   18.874000     24.920410
   18.889000     24.988939
   18.903000     25.020568
   18.918000     24.979450
   18.933000     24.948875
   18.948000     25.035328
   18.963000     25.158681
   18.978000     25.175549
   18.993000     25.052197
   19.008000     24.944659
   19.023000     25.011079
   19.038000     25.074337
   19.053000     25.060631
   19.068000     25.072228
   19.083000     25.156573
   19.098000     25.104911
   19.112000     25.123889
   19.127000     25.073283
   19.142000     25.047980
   19.157000     25.120726
   19.172000     25.160789
   19.187000     25.053251
   19.202000     25.165007
   19.217000     25.210341
   19.232000     25.114400
   19.247000     25.195581
   19.262000     25.331585
   19.277000     25.446504
   19.292000     25.280979
   19.307000     25.197690
   19.321000     25.191364
   19.336000     25.365323
   19.351000     25.213504
   19.366000     25.205070
   19.381000     25.206124
   19.396000     25.237753
   19.411000     25.183984
   19.426000     25.330531
   19.441000     25.187147
   19.456000     25.239861
   19.471000     25.338965
   19.486000     25.338965
   19.501000     25.247242
   19.516000     25.220885
   19.531000     25.255676
   19.545000     25.193473
   19.560000     25.279925
   19.575000     25.092260
   19.590000     25.054305
   19.605000     25.166060
   19.620000     25.194527
   19.635000     25.129161
   19.650000     25.142866
   19.665000     25.147084
   19.680000     25.318934
   19.695000     25.221938
   19.710000     25.093314
   19.725000     25.115455
   19.740000     25.107020
   19.755000     25.147084
   19.770000     25.210341
   19.785000     25.122835
   19.799000     24.984722
   19.814000     25.171333
   19.829000     25.005808
   19.844000     24.942549
   19.859000     24.959419
   19.874000     25.055360
   19.889000     24.901432
   19.904000     24.902487
   19.919000     25.071174
   19.934000     24.967853
   19.949000     24.950985
   19.964000     24.779134
   19.979000     24.763320
   19.994000     24.780189
   20.009000     24.677922
   20.024000     24.652618
   20.039000     24.685301
   20.054000     24.695845
   20.068000     24.505016
   20.083000     24.576709
   20.098000     24.649455
   20.113000     24.663162
   20.128000     24.642076
   20.143000     24.565112
   20.158000     24.612555
   20.173000     24.522940
   20.188000     24.479714
   20.203000     24.515560
   20.218000     24.593577
   20.233000     24.592524
   20.248000     24.535591
   20.263000     24.367958
   20.278000     24.385881
   20.293000     24.358469
   20.308000     24.270963
   20.323000     24.209814
   20.338000     24.000008
   20.353000     23.989466
   20.368000     24.023204
   20.382000     24.064321
   20.397000     24.037964
   20.412000     23.986303
   20.427000     23.886144
   20.442000     23.876656
   20.457000     23.679503
   20.472000     23.573019
   20.487000     23.706914
   20.502000     23.639439
   20.517000     23.578290
   20.532000     23.429635
   20.547000     23.588834
   20.562000     23.437014
   20.577000     23.313661
   20.592000     23.450721
   20.607000     23.394843
   20.622000     23.370594
   20.637000     23.356888
   20.652000     23.294685
   20.667000     23.235644
   20.682000     23.086987
   20.697000     23.069065
   20.712000     23.107020
   20.727000     22.972070
   20.742000     22.957310
   20.757000     22.978395
   20.771000     22.789677
   20.786000     22.720092
   20.801000     22.650509
   20.816000     22.596740
   20.831000     22.667377
   20.846000     22.609391
   20.861000     22.380609
   20.876000     22.447029
   20.891000     22.339492
   20.906000     22.307863
   20.921000     22.236170
   20.936000     22.269908
   20.951000     22.295211
   20.966000     22.151827
   20.981000     22.148664
   20.996000     21.990520
   21.011000     21.937805
   21.026000     22.011606
   21.041000     21.878764
   21.056000     21.783877
   21.071000     21.854515
   21.086000     21.860841
   21.101000     21.710076
   21.116000     21.581452
   21.131000     21.696371
   21.146000     21.644710
   21.161000     21.549823
   21.176000     21.623624
   21.191000     21.507651
   21.206000     21.412765
   21.221000     21.332638
   21.236000     21.280977
   21.251000     21.355833
   21.266000     21.239860
   21.281000     21.119670
   21.296000     21.055358
   21.310000     21.051141
   21.325000     20.987883
   21.340000     20.811815
   21.355000     20.696897
   21.370000     20.810762
   21.385000     20.775969
   21.400000     20.610445
   21.415000     20.747503
   21.430000     20.752775
   21.445000     20.672649
   21.460000     20.493418
   21.475000     20.537699
   21.490000     20.519776
   21.505000     20.531373
   21.520000     20.420671
   21.535000     20.325785
   21.550000     20.318405
   21.565000     20.249876
   21.580000     20.095948
   21.595000     20.119143
   21.610000     20.123360
   21.625000     20.042179
   21.640000     20.167641
   21.655000     20.015821
   21.670000     20.036908
   21.685000     19.890360
   21.700000     19.798636
   21.715000     19.647873
   21.730000     19.702696
   21.745000     19.668958
   21.760000     19.677393
   21.775000     19.607809
   21.790000     19.554040
   21.805000     19.488674
   21.820000     19.548768
   21.835000     19.525574
   21.850000     19.357940
   21.865000     19.296791
   21.880000     19.329475
   21.895000     19.273597
   21.910000     19.262000
   21.925000     19.287302
   21.940000     19.243023
   21.955000     19.226153
   21.970000     19.102801
   21.985000     19.112289
   22.000000     19.077498
