# Supplementary material for: Changing the game of time resolved X-ray diffraction on the mechanochemistry playground by downsizing
Source: Nat Commun. 2021 Oct 21;12:6134. doi: 10.1038/s41467-021-26264-1 (PMC8531352; doi:10.1038/s41467-021-26264-1)
Supplement: Supplementary file 3 — Source Data. [file 41467_2021_26264_MOESM3_ESM.zip › PXRD_raw_data/reactionIIIa_cocrystal_FormI_normalized/000286.xy]

    3.140900     20.596581
    3.155600     20.620506
    3.170400     20.582443
    3.185100     20.612894
    3.199800     20.879337
    3.214500     21.147955
    3.229300     21.205594
    3.244000     21.182756
    3.258700     21.725429
    3.273500     21.861369
    3.288200     21.812430
    3.302900     21.833094
    3.317600     22.113675
    3.332400     21.897258
    3.347100     22.337704
    3.361800     22.742262
    3.376500     22.995655
    3.391300     23.379550
    3.406000     23.493740
    3.420700     23.961374
    3.435400     23.900474
    3.450200     23.819996
    3.464900     23.623155
    3.479600     23.787371
    3.494400     23.865672
    3.509100     24.476860
    3.523800     24.360495
    3.538500     24.169091
    3.553300     24.385508
    3.568000     24.723728
    3.582700     24.797679
    3.597400     25.030409
    3.612200     25.026059
    3.626900     25.246826
    3.641600     25.873238
    3.656400     25.900426
    3.671100     25.730773
    3.685800     26.256046
    3.700500     26.519227
    3.715300     26.705193
    3.730000     27.109751
    3.744700     27.214153
    3.759500     27.297892
    3.774200     27.441445
    3.788900     27.802503
    3.803600     27.825340
    3.818400     27.976506
    3.833100     28.168998
    3.847800     28.290800
    3.862600     28.648595
    3.877300     28.707321
    3.892000     28.711671
    3.906700     29.034665
    3.921500     29.330471
    3.936200     29.458799
    3.950900     29.689353
    3.965700     29.898158
    3.980400     29.820944
    3.995100     30.222240
    4.009800     30.168950
    4.024600     30.421256
    4.039300     30.899766
    4.054000     30.909553
    4.068800     31.336949
    4.083500     31.594692
    4.098200     31.725194
    4.113000     32.004688
    4.127700     32.317894
    4.142400     32.794229
    4.157100     32.971495
    4.171900     33.254250
    4.186600     33.432605
    4.201300     33.765387
    4.216100     34.525564
    4.230800     34.673468
    4.245500     34.603866
    4.260300     35.011687
    4.275000     35.370569
    4.289700     35.429295
    4.304500     35.677251
    4.319200     35.664200
    4.333900     36.056795
    4.348600     36.399365
    4.363400     37.091029
    4.378100     37.211744
    4.392800     37.424899
    4.407600     37.622827
    4.422300     37.690254
    4.437000     37.772905
    4.451800     38.232927
    4.466500     38.679899
    4.481200     38.486320
    4.496000     38.629873
    4.510700     39.313923
    4.525400     39.434638
    4.540200     39.201909
    4.554900     39.572754
    4.569600     40.089327
    4.584400     40.258981
    4.599100     40.704865
    4.613800     40.804917
    4.628600     41.198600
    4.643300     41.384566
    4.658000     41.979441
    4.672700     42.298084
    4.687500     42.278509
    4.702200     42.299172
    4.716900     42.679805
    4.731700     43.393219
    4.746400     43.901092
    4.761100     44.141434
    4.775900     44.091408
    4.790600     44.257799
    4.805300     44.926626
    4.820100     45.388822
    4.834800     45.737917
    4.849500     46.183801
    4.864300     46.414356
    4.879000     46.736263
    4.893700     47.081007
    4.908500     47.467077
    4.923200     47.899911
    4.938000     48.233780
    4.952700     48.709027
    4.967400     49.087485
    4.982200     49.319127
    4.996900     49.765011
    5.011600     50.539327
    5.026400     51.196191
    5.041100     51.187490
    5.055800     51.848704
    5.070600     52.162997
    5.085300     52.543630
    5.100000     52.985165
    5.114800     53.494125
    5.129500     53.823644
    5.144200     54.557721
    5.159000     55.026443
    5.173700     55.322249
    5.188400     55.819247
    5.203200     56.245556
    5.217900     56.708840
    5.232700     57.405941
    5.247400     57.925777
    5.262100     58.414074
    5.276900     58.747944
    5.291600     59.703875
    5.306300     59.947480
    5.321100     60.230236
    5.335800     60.752247
    5.350500     61.311233
    5.365300     61.467837
    5.380000     61.960485
    5.394800     63.118695
    5.409500     63.493891
    5.424200     63.763596
    5.439000     64.374783
    5.453700     64.981621
    5.468400     65.716785
    5.483200     66.247497
    5.497900     66.766244
    5.512600     67.216478
    5.527400     67.921193
    5.542100     68.309438
    5.556900     68.752059
    5.571600     69.379560
    5.586300     70.184326
    5.601100     70.405093
    5.615800     70.810739
    5.630600     71.762321
    5.645300     72.319132
    5.660000     73.078223
    5.674800     73.603496
    5.689500     73.902564
    5.704200     74.685580
    5.719000     75.339181
    5.733700     75.862279
    5.748500     76.841049
    5.763200     76.695321
    5.777900     76.994390
    5.792700     77.823081
    5.807400     78.702887
    5.822200     79.132458
    5.836900     79.406513
    5.851600     80.036189
    5.866400     80.528836
    5.881100     80.981245
    5.895900     81.614184
    5.910600     82.667993
    5.925300     83.720714
    5.940100     84.229674
    5.954800     85.673903
    5.969600     86.847340
    5.984300     87.708657
    5.999000     89.003896
    6.013800     89.237713
    6.028500     88.752679
    6.043300     88.766816
    6.058000     88.355733
    6.072700     87.707570
    6.087500     87.708657
    6.102200     87.635793
    6.117000     87.620569
    6.131700     87.751071
    6.146500     88.159979
    6.161200     88.751591
    6.175900     88.951695
    6.190700     89.414980
    6.205400     89.255114
    6.220200     89.049572
    6.234900     89.034347
    6.249600     89.368217
    6.264400     89.754287
    6.279100     90.422025
    6.293900     90.830934
    6.308600     90.710219
    6.323400     90.867909
    6.338100     91.679200
    6.352800     92.155535
    6.367600     93.891221
    6.382300     96.757928
    6.397100    101.087354
    6.411800    104.244431
    6.426600    104.625064
    6.441300    102.466332
    6.456000     98.426188
    6.470800     95.236486
    6.485500     93.264807
    6.500300     92.421978
    6.515000     92.544868
    6.529800     93.303959
    6.544500     94.459994
    6.559300     95.830273
    6.574000     98.247835
    6.588700     99.730126
    6.603500    100.276062
    6.618200     99.408220
    6.633000     96.606763
    6.647700     94.579622
    6.662500     92.454604
    6.677200     90.961436
    6.692000     90.161020
    6.706700     89.548745
    6.721500     88.591725
    6.736200     88.401409
    6.750900     88.415547
    6.765700     88.610213
    6.780400     88.232843
    6.795200     87.693432
    6.809900     87.424814
    6.824700     87.412851
    6.839400     87.361738
    6.854200     86.791876
    6.868900     86.350343
    6.883700     86.216577
    6.898400     85.997985
    6.913200     85.355260
    6.927900     85.048578
    6.942700     85.000727
    6.957400     84.546143
    6.972200     84.468929
    6.986900     84.300363
    7.001600     83.970844
    7.016400     83.784877
    7.031100     83.197616
    7.045900     82.704968
    7.060600     82.736507
    7.075400     82.811546
    7.090100     82.291710
    7.104900     81.868663
    7.119600     81.904552
    7.134400     81.834951
    7.149100     81.514131
    7.163900     80.914906
    7.178600     80.402684
    7.193400     80.624538
    7.208100     80.428784
    7.222900     80.289581
    7.237600     80.349396
    7.252400     79.754521
    7.267100     79.194447
    7.281900     78.827952
    7.296600     78.566946
    7.311400     78.274403
    7.326100     77.917696
    7.340900     78.100400
    7.355600     77.831782
    7.370400     77.285846
    7.385100     77.313034
    7.399900     77.023753
    7.414600     76.994390
    7.429400     76.633333
    7.444100     76.158085
    7.458900     76.099359
    7.473600     76.043895
    7.488400     76.204849
    7.503200     76.142860
    7.517900     75.824216
    7.532700     75.320693
    7.547400     75.093401
    7.562200     74.406088
    7.576900     74.037417
    7.591700     73.288115
    7.606400     73.017321
    7.621200     72.754141
    7.635900     72.637776
    7.650700     71.949375
    7.665400     71.518716
    7.680200     70.992355
    7.694900     70.551908
    7.709700     70.032073
    7.724400     69.810219
    7.739200     69.371947
    7.754000     69.085929
    7.768700     68.976090
    7.783500     68.500842
    7.798200     68.165885
    7.813000     68.203948
    7.827700     67.924456
    7.842500     66.957648
    7.857200     66.669455
    7.872000     66.831496
    7.886700     66.254021
    7.901500     65.896227
    7.916300     65.278514
    7.931000     65.097986
    7.945800     64.945732
    7.960500     65.044696
    7.975300     64.313882
    7.990000     63.943037
    8.004800     63.712482
    8.019600     63.335112
    8.034300     63.014293
    8.049100     62.728275
    8.063800     62.422681
    8.078600     62.223665
    8.093300     62.309579
    8.108100     62.120350
    8.122900     61.961572
    8.137600     62.045311
    8.152400     61.793006
    8.167100     61.404760
    8.181900     61.203569
    8.196600     60.791398
    8.211400     60.341164
    8.226200     59.911593
    8.240900     59.600561
    8.255700     59.372181
    8.270400     58.900197
    8.285200     58.598953
    8.300000     58.358611
    8.314700     58.083468
    8.329500     57.800712
    8.344200     57.181912
    8.359000     57.048146
    8.373800     57.087298
    8.388500     57.031834
    8.403300     56.492423
    8.418000     56.067202
    8.432800     56.070464
    8.447600     55.605005
    8.462300     55.226547
    8.477100     55.282011
    8.491800     55.298324
    8.506600     55.016655
    8.521400     54.898116
    8.536100     54.601222
    8.550900     54.360880
    8.565600     54.136850
    8.580400     53.919346
    8.595200     54.046586
    8.609900     53.725767
    8.624700     53.008003
    8.639500     52.778535
    8.654200     52.753522
    8.669000     52.485992
    8.683700     52.007482
    8.698500     52.021619
    8.713300     51.817166
    8.728000     51.483296
    8.742800     51.375631
    8.757600     51.221204
    8.772300     50.885159
    8.787100     50.580653
    8.801800     50.196757
    8.816600     49.960765
    8.831400     49.506181
    8.846100     49.129899
    8.860900     48.924357
    8.875700     48.456722
    8.890400     48.238130
    8.905200     47.873810
    8.920000     47.728082
    8.934700     47.471427
    8.949500     47.463815
    8.964300     47.246310
    8.979000     46.827614
    8.993800     46.748225
    9.008600     46.724299
    9.023300     46.407831
    9.038100     46.185977
    9.052900     45.809694
    9.067600     45.530200
    9.082400     45.694416
    9.097200     45.459511
    9.111900     45.040816
    9.126700     44.921188
    9.141500     44.989702
    9.156200     44.849412
    9.171000     44.614507
    9.185800     44.500317
    9.200500     44.225174
    9.215300     44.126209
    9.230100     43.895655
    9.244800     43.709688
    9.259600     43.508497
    9.274400     43.286642
    9.289100     43.065875
    9.303900     42.798345
    9.318700     42.354635
    9.333400     42.307873
    9.348200     42.288297
    9.363000     41.995753
    9.377800     41.756498
    9.392500     41.508543
    9.407300     41.834800
    9.422100     41.274726
    9.436800     41.257326
    9.451600     41.058309
    9.466400     40.870168
    9.481200     40.779904
    9.495900     40.600462
    9.510700     40.217655
    9.525500     39.965350
    9.540200     39.995800
    9.555000     39.722833
    9.569800     39.330237
    9.584600     39.306311
    9.599300     39.419414
    9.614100     39.109470
    9.628900     38.873477
    9.643600     38.846290
    9.658400     38.721225
    9.673200     38.332979
    9.688000     38.176376
    9.702700     37.989322
    9.717500     37.877307
    9.732300     37.673941
    9.747100     37.452086
    9.761800     37.279170
    9.776600     37.228056
    9.791400     36.862649
    9.806200     36.738672
    9.820900     36.522255
    9.835700     36.550530
    9.850500     36.546180
    9.865300     36.472229
    9.880000     36.458091
    9.894800     36.199260
    9.909600     35.933905
    9.924400     35.807753
    9.939100     35.470621
    9.953900     35.538048
    9.968700     35.192215
    9.983500     34.973623
    9.998200     34.615828
   10.013000     34.566890
   10.028000     34.977973
   10.043000     34.839858
   10.057000     34.504902
   10.072000     34.293922
   10.087000     34.187344
   10.102000     33.952440
   10.116000     33.772999
   10.131000     33.725148
   10.146000     33.644672
   10.161000     33.551145
   10.176000     33.397803
   10.190000     33.145499
   10.205000     33.100910
   10.220000     33.038921
   10.235000     32.768128
   10.249000     32.739853
   10.264000     32.561499
   10.279000     32.685477
   10.294000     32.677864
   10.309000     32.414684
   10.323000     32.439696
   10.338000     32.643064
   10.353000     32.377708
   10.368000     32.327682
   10.382000     32.347257
   10.397000     32.252642
   10.412000     32.155853
   10.427000     32.016651
   10.442000     31.836122
   10.456000     31.856785
   10.471000     31.695831
   10.486000     31.445702
   10.501000     31.440264
   10.516000     31.369575
   10.530000     31.311936
   10.545000     31.340212
   10.560000     31.326074
   10.575000     31.166208
   10.589000     31.271698
   10.604000     31.425039
   10.619000     31.169471
   10.634000     30.993293
   10.649000     31.004167
   10.663000     31.072681
   10.678000     30.917166
   10.693000     30.748600
   10.708000     30.627885
   10.722000     30.319029
   10.737000     30.079774
   10.752000     30.058024
   10.767000     29.912296
   10.782000     29.803543
   10.796000     29.641502
   10.811000     29.628452
   10.826000     29.496862
   10.841000     29.599089
   10.856000     29.497949
   10.870000     29.387022
   10.885000     29.423998
   10.900000     29.107529
   10.915000     29.059678
   10.930000     28.874799
   10.944000     28.693183
   10.959000     28.766047
   10.974000     28.733421
   10.989000     28.704058
   11.003000     28.530055
   11.018000     28.596394
   11.033000     28.677958
   11.048000     28.707321
   11.063000     28.577906
   11.077000     28.764960
   11.092000     28.837824
   11.107000     28.811723
   11.122000     29.091216
   11.137000     29.332646
   11.151000     29.611052
   11.166000     29.763304
   11.181000     29.723067
   11.196000     30.003647
   11.211000     30.165688
   11.225000     30.205926
   11.240000     29.955796
   11.255000     29.618664
   11.270000     29.514262
   11.284000     29.180393
   11.299000     28.793235
   11.314000     28.698621
   11.329000     28.647507
   11.344000     28.521355
   11.358000     28.212499
   11.373000     28.105921
   11.388000     28.191836
   11.403000     28.399552
   11.418000     28.334301
   11.432000     28.343001
   11.447000     28.382152
   11.462000     28.451754
   11.477000     28.794323
   11.492000     28.922650
   11.506000     29.130367
   11.521000     29.474024
   11.536000     29.816594
   11.551000     29.902507
   11.566000     30.016697
   11.580000     29.930783
   11.595000     30.158075
   11.610000     30.431043
   11.625000     30.574596
   11.640000     30.519133
   11.654000     30.472369
   11.669000     30.297278
   11.684000     30.139587
   11.699000     29.886195
   11.714000     29.440311
   11.728000     29.059678
   11.743000     28.797585
   11.758000     28.501779
   11.773000     28.463716
   11.788000     28.170085
   11.802000     28.124409
   11.817000     28.035232
   11.832000     28.135284
   11.847000     28.092871
   11.862000     27.885154
   11.876000     27.983031
   11.891000     28.086345
   11.906000     28.103746
   11.921000     28.394114
   11.936000     28.495254
   11.950000     28.652945
   11.965000     28.518092
   11.980000     28.494166
   11.995000     28.739947
   12.010000     28.818248
   12.024000     28.809548
   12.039000     28.813898
   12.054000     29.044452
   12.069000     28.898724
   12.084000     29.045540
   12.098000     29.071641
   12.113000     29.016177
   12.128000     29.050978
   12.143000     29.189093
   12.158000     29.266308
   12.172000     29.278270
   12.187000     29.206493
   12.202000     28.974852
   12.217000     29.181480
   12.232000     29.387022
   12.246000     29.328296
   12.261000     29.278270
   12.276000     29.221719
   12.291000     29.261957
   12.306000     29.446836
   12.320000     29.469674
   12.335000     29.457711
   12.350000     29.404422
   12.365000     29.439223
   12.380000     29.673041
   12.394000     29.727417
   12.409000     29.893808
   12.424000     30.069986
   12.439000     30.473457
   12.454000     30.573509
   12.468000     30.758388
   12.483000     31.011781
   12.498000     31.345650
   12.513000     31.446789
   12.528000     31.419601
   12.543000     31.507690
   12.557000     31.711057
   12.572000     31.473977
   12.587000     31.661031
   12.602000     31.634931
   12.617000     31.820896
   12.631000     31.650155
   12.646000     31.677343
   12.661000     31.790446
   12.676000     31.711057
   12.691000     31.749120
   12.705000     31.619705
   12.720000     31.654505
   12.735000     31.714320
   12.750000     31.763258
   12.765000     31.970975
   12.779000     32.373357
   12.794000     32.810542
   12.809000     33.271651
   12.824000     34.323285
   12.839000     35.539135
   12.854000     37.189994
   12.868000     39.006156
   12.883000     40.531948
   12.898000     41.708647
   12.913000     42.035992
   12.928000     41.823925
   12.942000     41.241013
   12.957000     40.293781
   12.972000     39.022468
   12.987000     37.785956
   13.002000     36.536392
   13.017000     35.801228
   13.031000     35.355343
   13.046000     35.050837
   13.061000     34.712618
   13.076000     34.324373
   13.091000     34.100343
   13.105000     33.981803
   13.120000     33.873051
   13.135000     33.910027
   13.150000     33.780611
   13.165000     33.908939
   13.179000     34.032917
   13.194000     34.430949
   13.209000     34.934472
   13.224000     35.734889
   13.239000     36.761510
   13.254000     38.209001
   13.268000     39.684769
   13.283000     40.565662
   13.298000     40.997408
   13.313000     41.111598
   13.328000     40.883218
   13.343000     40.421022
   13.357000     39.331324
   13.372000     38.174201
   13.387000     37.085591
   13.402000     36.285175
   13.417000     35.757727
   13.431000     35.243328
   13.446000     35.069325
   13.461000     35.101950
   13.476000     34.992111
   13.491000     35.036700
   13.506000     34.974711
   13.520000     34.947523
   13.535000     34.853996
   13.550000     34.781132
   13.565000     34.935560
   13.580000     35.140014
   13.595000     35.095425
   13.609000     34.862695
   13.624000     34.823545
   13.639000     34.947523
   13.654000     35.173727
   13.669000     35.323806
   13.683000     35.513035
   13.698000     35.497809
   13.713000     35.553272
   13.728000     35.668550
   13.743000     35.915417
   13.758000     36.115522
   13.772000     36.206874
   13.787000     36.163373
   13.802000     36.370001
   13.817000     36.259075
   13.832000     36.236237
   13.847000     36.342813
   13.861000     36.159023
   13.876000     35.927380
   13.891000     35.868654
   13.906000     35.913242
   13.921000     35.847991
   13.936000     35.902367
   13.950000     35.925205
   13.965000     35.795789
   13.980000     35.568498
   13.995000     35.682688
   14.010000     35.762077
   14.025000     35.606562
   14.039000     35.743589
   14.054000     35.976319
   14.069000     35.788177
   14.084000     35.746851
   14.099000     35.827328
   14.114000     35.780565
   14.128000     35.716401
   14.143000     35.708788
   14.158000     35.733801
   14.173000     35.642449
   14.188000     35.672900
   14.203000     35.747938
   14.217000     35.901280
   14.232000     35.849079
   14.247000     35.635924
   14.262000     35.464096
   14.277000     35.688125
   14.292000     35.784915
   14.306000     35.719663
   14.321000     35.733801
   14.336000     35.846904
   14.351000     35.993719
   14.366000     35.966531
   14.381000     36.251462
   14.395000     36.342813
   14.410000     36.341726
   14.425000     36.522255
   14.440000     36.325414
   14.455000     36.195998
   14.470000     36.215573
   14.484000     35.952393
   14.499000     36.025257
   14.514000     35.780565
   14.529000     35.680513
   14.544000     35.564148
   14.559000     35.354256
   14.573000     35.334680
   14.588000     35.459745
   14.603000     35.294443
   14.618000     35.057363
   14.633000     35.058450
   14.648000     35.107389
   14.662000     35.017124
   14.677000     34.979060
   14.692000     34.814845
   14.707000     34.777869
   14.722000     34.839858
   14.737000     34.985586
   14.752000     34.885533
   14.766000     34.797445
   14.781000     34.894234
   14.796000     34.896409
   14.811000     34.777869
   14.826000     34.859433
   14.841000     34.588640
   14.855000     34.592990
   14.870000     34.526651
   14.885000     34.535352
   14.900000     34.544052
   14.915000     34.575590
   14.930000     34.445087
   14.945000     34.463576
   14.959000     34.479888
   14.974000     34.365699
   14.989000     34.179732
   15.004000     34.014429
   15.019000     34.080768
   15.034000     34.159069
   15.048000     34.115568
   15.063000     34.013341
   15.078000     34.059017
   15.093000     33.798012
   15.108000     33.721885
   15.123000     33.727323
   15.138000     33.664246
   15.152000     33.718623
   15.167000     33.832812
   15.182000     33.660984
   15.197000     33.647934
   15.212000     33.570720
   15.227000     33.335815
   15.242000     33.358653
   15.256000     33.360828
   15.271000     33.369528
   15.286000     33.281438
   15.301000     33.180299
   15.316000     33.185736
   15.331000     33.010646
   15.345000     32.863830
   15.360000     32.936694
   15.375000     32.966057
   15.390000     32.770303
   15.405000     32.488635
   15.420000     32.420121
   15.435000     32.573462
   15.449000     32.314632
   15.464000     32.098215
   15.479000     32.237418
   15.494000     32.366833
   15.509000     32.317894
   15.524000     32.266781
   15.539000     32.006863
   15.553000     31.915511
   15.568000     31.803497
   15.583000     31.591430
   15.598000     31.630580
   15.613000     31.557716
   15.628000     31.469627
   15.643000     31.462014
   15.657000     31.371750
   15.672000     31.197746
   15.687000     31.217322
   15.702000     31.264085
   15.717000     31.197746
   15.732000     31.248861
   15.747000     31.155334
   15.761000     31.318461
   15.776000     31.251035
   15.791000     31.050931
   15.806000     30.872578
   15.821000     30.707274
   15.836000     30.551758
   15.851000     30.720324
   15.866000     30.376667
   15.880000     30.125450
   15.895000     30.141762
   15.910000     30.214626
   15.925000     29.892720
   15.940000     29.913383
   15.955000     29.954708
   15.970000     29.838344
   15.984000     29.897070
   15.999000     29.870970
   16.014000     29.574076
   16.029000     29.457711
   16.044000     29.554501
   16.059000     29.617577
   16.074000     29.707841
   16.088000     29.511000
   16.103000     29.363097
   16.118000     29.409860
   16.133000     29.263045
   16.148000     29.148855
   16.163000     29.209756
   16.178000     29.053153
   16.193000     29.006390
   16.207000     28.969413
   16.222000     28.930263
   16.237000     28.949838
   16.252000     28.865012
   16.267000     28.550718
   16.282000     28.699708
   16.297000     28.701883
   16.312000     28.614881
   16.326000     28.522443
   16.341000     28.542017
   16.356000     28.550718
   16.371000     28.527880
   16.386000     28.246211
   16.401000     28.160297
   16.416000     28.066771
   16.430000     28.059157
   16.445000     28.021095
   16.460000     28.031970
   16.475000     28.117884
   16.490000     28.173348
   16.505000     28.164648
   16.520000     28.096134
   16.535000     27.882979
   16.549000     27.800327
   16.564000     27.807940
   16.579000     28.026532
   16.594000     27.778577
   16.609000     27.593698
   16.624000     27.626324
   16.639000     27.584998
   16.654000     27.666562
   16.668000     27.581735
   16.683000     27.453408
   16.698000     27.319642
   16.713000     27.109751
   16.728000     26.979248
   16.743000     26.892246
   16.758000     26.887896
   16.773000     26.837870
   16.788000     26.634504
   16.802000     26.498563
   16.817000     26.437663
   16.832000     26.573602
   16.847000     26.577952
   16.862000     26.178832
   16.877000     26.202758
   16.892000     26.198408
   16.907000     26.273447
   16.921000     26.130981
   16.936000     26.152732
   16.951000     26.013529
   16.966000     25.945015
   16.981000     25.794937
   16.996000     25.766661
   17.011000     25.777536
   17.026000     25.777536
   17.041000     25.506744
   17.055000     25.498043
   17.070000     25.545894
   17.085000     25.574169
   17.100000     25.556770
   17.115000     25.543719
   17.130000     25.528494
   17.145000     25.508919
   17.160000     25.650297
   17.175000     25.426266
   17.189000     25.218550
   17.204000     25.103273
   17.219000     25.165261
   17.234000     25.195712
   17.249000     25.193537
   17.264000     25.374066
   17.279000     25.284888
   17.294000     25.189187
   17.309000     25.146774
   17.323000     25.094572
   17.338000     25.176137
   17.353000     25.159824
   17.368000     25.079347
   17.383000     25.156561
   17.398000     24.933620
   17.413000     24.961895
   17.428000     24.858581
   17.443000     24.848792
   17.457000     24.920569
   17.472000     24.948844
   17.487000     24.778103
   17.502000     24.707414
   17.517000     24.736777
   17.532000     24.754178
   17.547000     24.794417
   17.562000     24.697627
   17.577000     24.650864
   17.591000     24.682401
   17.606000     24.753090
   17.621000     24.730252
   17.636000     24.725902
   17.651000     24.766141
   17.666000     24.753090
   17.681000     24.770491
   17.696000     24.513836
   17.711000     24.435534
   17.726000     24.522535
   17.740000     24.314819
   17.755000     24.443147
   17.770000     24.512748
   17.785000     24.322432
   17.800000     24.268056
   17.815000     24.293069
   17.830000     24.234342
   17.845000     24.370283
   17.860000     24.255005
   17.875000     24.145166
   17.889000     24.207154
   17.904000     24.220205
   17.919000     24.337657
   17.934000     24.181054
   17.949000     24.332220
   17.964000     24.356145
   17.979000     24.365933
   17.994000     24.376807
   18.009000     24.456197
   18.024000     24.562774
   18.038000     24.469247
   18.053000     24.485560
   18.068000     24.468160
   18.083000     24.523624
   18.098000     24.479035
   18.113000     24.559512
   18.128000     24.694365
   18.143000     24.509486
   18.158000     24.550812
   18.173000     24.507311
   18.188000     24.666088
   18.202000     24.802029
   18.217000     24.946669
   18.232000     25.018446
   18.247000     24.980383
   18.262000     25.056509
   18.277000     25.234863
   18.292000     25.365366
   18.307000     25.241388
   18.322000     25.238125
   18.337000     25.189187
   18.352000     25.083697
   18.366000     25.045634
   18.381000     25.161999
   18.396000     25.046721
   18.411000     25.053247
   18.426000     25.021708
   18.441000     25.020621
   18.456000     24.991258
   18.471000     24.734602
   18.486000     24.778103
   18.501000     24.797679
   18.516000     24.896643
   18.530000     24.878155
   18.545000     24.978208
   18.560000     24.909694
   18.575000     24.773753
   18.590000     24.815080
   18.605000     24.840093
   18.620000     24.916219
   18.635000     24.977120
   18.650000     24.899906
   18.665000     24.895556
   18.680000     24.964070
   18.695000     25.045634
   18.710000     24.941232
   18.724000     25.018446
   18.739000     24.944494
   18.754000     24.828129
   18.769000     25.024971
   18.784000     24.991258
   18.799000     25.060859
   18.814000     25.105448
   18.829000     24.980383
   18.844000     25.064122
   18.859000     25.065209
   18.874000     25.129373
   18.889000     25.122848
   18.903000     25.013008
   18.918000     25.177224
   18.933000     25.244651
   18.948000     25.337090
   18.963000     25.280539
   18.978000     25.264225
   18.993000     25.369716
   19.008000     25.284888
   19.023000     25.281626
   19.038000     25.322952
   19.053000     25.331652
   19.068000     25.276189
   19.083000     25.263138
   19.098000     25.310989
   19.112000     25.263138
   19.127000     25.212025
   19.142000     25.262050
   19.157000     25.276189
   19.172000     25.370803
   19.187000     25.388204
   19.202000     25.319690
   19.217000     25.418654
   19.232000     25.481731
   19.247000     25.540457
   19.262000     25.519793
   19.277000     25.448017
   19.292000     25.579608
   19.307000     25.603533
   19.321000     25.351228
   19.336000     25.361016
   19.351000     25.521968
   19.366000     25.553507
   19.381000     25.519793
   19.396000     25.482818
   19.411000     25.469768
   19.426000     25.569819
   19.441000     25.448017
   19.456000     25.524143
   19.471000     25.424091
   19.486000     25.375153
   19.501000     25.434967
   19.516000     25.427354
   19.531000     25.448017
   19.545000     25.482818
   19.560000     25.400166
   19.575000     25.368628
   19.590000     25.276189
   19.605000     25.416479
   19.620000     25.489343
   19.635000     25.393641
   19.650000     25.386029
   19.665000     25.306639
   19.680000     25.368628
   19.695000     25.386029
   19.710000     25.412129
   19.725000     25.332739
   19.740000     25.301202
   19.755000     25.285976
   19.770000     25.201150
   19.785000     25.093485
   19.799000     25.078260
   19.814000     25.365366
   19.829000     25.274014
   19.844000     25.222900
   19.859000     25.238125
   19.874000     25.196800
   19.889000     25.142423
   19.904000     25.117410
   19.919000     25.175049
   19.934000     25.122848
   19.949000     25.146774
   19.964000     25.059772
   19.979000     25.088047
   19.994000     24.979296
   20.009000     24.966245
   20.024000     24.985820
   20.039000     24.958632
   20.054000     25.034759
   20.068000     25.051072
   20.083000     24.878155
   20.098000     24.971682
   20.113000     24.941232
   20.128000     24.787892
   20.143000     24.865105
   20.158000     24.806379
   20.173000     24.857492
   20.188000     24.736777
   20.203000     24.753090
   20.218000     24.861843
   20.233000     24.788979
   20.248000     24.645426
   20.263000     24.536674
   20.278000     24.629113
   20.293000     24.671527
   20.308000     24.471422
   20.323000     24.313732
   20.338000     24.328956
   20.353000     24.371370
   20.368000     24.307206
   20.382000     24.250655
   20.397000     24.107102
   20.412000     24.004875
   20.427000     23.903736
   20.442000     23.887423
   20.457000     24.036413
   20.472000     23.875460
   20.487000     23.732995
   20.502000     23.814559
   20.517000     23.823259
   20.532000     23.917873
   20.547000     23.751482
   20.562000     23.642731
   20.577000     23.698194
   20.592000     23.628593
   20.607000     23.562253
   20.622000     23.665569
   20.637000     23.616630
   20.652000     23.589442
   20.667000     23.652518
   20.682000     23.576392
   20.697000     23.601405
   20.712000     23.601405
   20.727000     23.520928
   20.742000     23.508965
   20.757000     23.365412
   20.771000     23.261010
   20.786000     23.207722
   20.801000     23.237085
   20.816000     23.082656
   20.831000     22.886902
   20.846000     22.984779
   20.861000     22.904303
   20.876000     22.831439
   20.891000     22.798813
   20.906000     22.708549
   20.921000     22.833614
   20.936000     22.661786
   20.951000     22.553033
   20.966000     22.466032
   20.981000     22.448631
   20.996000     22.329004
   21.011000     22.359454
   21.026000     22.352929
   21.041000     22.220251
   21.056000     22.096274
   21.071000     22.111500
   21.086000     22.156088
   21.101000     22.003834
   21.116000     21.829831
   21.131000     21.815693
   21.146000     21.915746
   21.161000     21.879857
   21.176000     21.830919
   21.191000     21.790680
   21.206000     21.623202
   21.221000     21.544900
   21.236000     21.639515
   21.251000     21.509013
   21.266000     21.419835
   21.281000     21.503574
   21.296000     21.452461
   21.310000     21.355671
   21.325000     21.276282
   21.340000     21.262144
   21.355000     21.246920
   21.370000     21.296946
   21.385000     21.225169
   21.400000     21.156655
   21.415000     21.045727
   21.430000     21.112067
   21.445000     21.000051
   21.460000     21.096841
   21.475000     20.985914
   21.490000     20.913050
   21.505000     20.844536
   21.520000     20.735784
   21.535000     20.714033
   21.550000     20.602019
   21.565000     20.656395
   21.580000     20.546555
   21.595000     20.448678
   21.610000     20.398652
   21.625000     20.196373
   21.640000     20.275762
   21.655000     20.272500
   21.670000     20.169185
   21.685000     20.124597
   21.700000     20.158309
   21.715000     20.048470
   21.730000     19.900567
   21.745000     19.901654
   21.760000     19.849453
   21.775000     19.925579
   21.790000     19.862504
   21.805000     19.787465
   21.820000     19.798340
   21.835000     19.790727
   21.850000     19.743964
   21.865000     19.656962
   21.880000     19.713514
   21.895000     19.645000
   21.910000     19.575398
   21.925000     19.546035
   21.940000     19.457946
   21.955000     19.380732
   21.970000     19.281767
   21.985000     19.363331
   22.000000     19.303517
