# Supplementary material for: Changing the game of time resolved X-ray diffraction on the mechanochemistry playground by downsizing
Source: Nat Commun. 2021 Oct 21;12:6134. doi: 10.1038/s41467-021-26264-1 (PMC8531352; doi:10.1038/s41467-021-26264-1)
Supplement: Supplementary file 3 — Source Data. [file 41467_2021_26264_MOESM3_ESM.zip › PXRD_raw_data/reactionIIIa_cocrystal_FormI_normalized/000006.xy]

    3.140900     20.126710
    3.155600     20.219459
    3.170400     20.316332
    3.185100     20.497709
    3.199800     20.644047
    3.214500     20.649201
    3.229300     20.838822
    3.244000     21.002681
    3.258700     21.399443
    3.273500     21.563302
    3.288200     21.655021
    3.302900     21.974492
    3.317600     22.137320
    3.332400     22.103311
    3.347100     22.408355
    3.361800     22.611375
    3.376500     22.556755
    3.391300     23.568758
    3.406000     25.820517
    3.420700     26.444002
    3.435400     24.144838
    3.450200     23.121498
    3.464900     23.330701
    3.479600     23.451275
    3.494400     23.595553
    3.509100     23.621317
    3.523800     23.646050
    3.538500     23.836703
    3.553300     24.235527
    3.568000     24.423087
    3.582700     24.648779
    3.597400     24.916722
    3.612200     25.338218
    3.626900     25.219705
    3.641600     25.401082
    3.656400     25.700973
    3.671100     25.610285
    3.685800     25.564941
    3.700500     25.988498
    3.715300     26.590341
    3.730000     26.776871
    3.744700     27.057182
    3.759500     27.216918
    3.774200     28.016627
    3.788900     28.216555
    3.803600     28.102164
    3.818400     27.877503
    3.833100     27.994986
    3.847800     27.947580
    3.862600     28.170180
    3.877300     28.402055
    3.892000     28.716373
    3.906700     28.816337
    3.921500     29.063670
    3.936200     29.334705
    3.950900     29.647994
    3.965700     29.711887
    3.980400     29.864409
    3.995100     30.001474
    4.009800     30.412664
    4.024600     30.756870
    4.039300     30.940307
    4.054000     31.292757
    4.068800     31.242259
    4.083500     31.173213
    4.098200     31.560701
    4.113000     31.734864
    4.127700     32.008992
    4.142400     32.403694
    4.157100     32.370716
    4.171900     32.905573
    4.186600     33.212678
    4.201300     33.744443
    4.216100     33.872233
    4.230800     34.246324
    4.245500     34.635873
    4.260300     34.713164
    4.275000     34.941946
    4.289700     35.381994
    4.304500     35.810703
    4.319200     36.032272
    4.333900     36.064220
    4.348600     35.939522
    4.363400     36.245597
    4.378100     36.535183
    4.392800     36.975229
    4.407600     37.256570
    4.422300     37.691464
    4.437000     37.969713
    4.451800     37.873872
    4.466500     37.795550
    4.481200     37.893452
    4.496000     38.051126
    4.510700     38.483959
    4.525400     38.904425
    4.540200     39.229049
    4.554900     39.475352
    4.569600     39.621690
    4.584400     39.734021
    4.599100     40.396666
    4.613800     40.662550
    4.628600     40.849079
    4.643300     41.177826
    4.658000     41.609628
    4.672700     41.860052
    4.687500     42.140363
    4.702200     42.285671
    4.716900     42.383573
    4.731700     43.150305
    4.746400     43.558405
    4.761100     43.529549
    4.775900     43.819135
    4.790600     44.086048
    4.805300     44.677585
    4.820100     45.097021
    4.834800     45.278399
    4.849500     45.272215
    4.864300     45.967839
    4.879000     46.359449
    4.893700     46.670676
    4.908500     47.100417
    4.923200     47.772338
    4.938000     47.903219
    4.952700     48.178376
    4.967400     48.564834
    4.982200     49.114118
    4.996900     49.330535
    5.011600     49.658251
    5.026400     50.368302
    5.041100     50.985604
    5.055800     51.433894
    5.070600     51.871880
    5.085300     52.160434
    5.100000     52.588115
    5.114800     53.020947
    5.129500     53.685654
    5.144200     54.262764
    5.159000     54.643038
    5.173700     54.635824
    5.188400     55.143887
    5.203200     56.010582
    5.217900     56.363031
    5.232700     56.594906
    5.247400     57.174078
    5.262100     57.760462
    5.276900     58.059323
    5.291600     58.591089
    5.306300     59.355759
    5.321100     59.649467
    5.335800     60.508948
    5.350500     61.015981
    5.365300     61.699238
    5.380000     61.934204
    5.394800     62.354670
    5.409500     62.899832
    5.424200     63.404804
    5.439000     64.089091
    5.453700     64.994948
    5.468400     65.427780
    5.483200     66.071876
    5.497900     66.498525
    5.512600     67.138499
    5.527400     67.764046
    5.542100     68.178327
    5.556900     68.412263
    5.571600     69.073878
    5.586300     69.460336
    5.601100     69.854008
    5.615800     70.438332
    5.630600     71.797632
    5.645300     72.360314
    5.660000     72.568486
    5.674800     73.086854
    5.689500     73.575337
    5.704200     74.489437
    5.719000     74.963492
    5.733700     75.282963
    5.748500     75.888929
    5.763200     75.901295
    5.777900     76.519628
    5.792700     77.369834
    5.807400     77.513081
    5.822200     78.093282
    5.836900     78.888870
    5.851600     79.428880
    5.866400     79.999807
    5.881100     80.445006
    5.895900     80.642872
    5.910600     81.294182
    5.925300     82.163969
    5.940100     82.308246
    5.954800     83.032725
    5.969600     84.242596
    5.984300     86.984898
    5.999000     92.008847
    6.013800     94.322440
    6.028500     91.117418
    6.043300     87.873236
    6.058000     86.314008
    6.072700     86.104806
    6.087500     85.977018
    6.102200     86.432521
    6.117000     86.783940
    6.131700     86.917912
    6.146500     86.981807
    6.161200     87.208528
    6.175900     87.960832
    6.190700     88.093774
    6.205400     87.953619
    6.220200     88.125721
    6.234900     88.185493
    6.249600     87.928885
    6.264400     88.493628
    6.279100     88.656456
    6.293900     88.982111
    6.308600     89.310858
    6.323400     89.261391
    6.338100     89.559221
    6.352800     89.898274
    6.367600     89.713804
    6.382300     89.341774
    6.397100     89.505633
    6.411800     89.385058
    6.426600     89.632390
    6.441300     89.683918
    6.456000     89.649909
    6.470800     89.552007
    6.485500     89.610748
    6.500300     90.056979
    6.515000     90.123964
    6.529800     89.477807
    6.544500     89.100625
    6.559300     89.056311
    6.574000     88.770848
    6.588700     88.863598
    6.603500     88.773939
    6.618200     88.804856
    6.633000     88.769817
    6.647700     88.673975
    6.662500     88.239082
    6.677200     88.514240
    6.692000     88.386451
    6.706700     88.287518
    6.721500     87.936100
    6.736200     87.694950
    6.750900     87.631055
    6.765700     87.702164
    6.780400     87.446586
    6.795200     87.204406
    6.809900     87.514603
    6.824700     87.584681
    6.839400     86.875660
    6.854200     86.213014
    6.868900     85.853351
    6.883700     85.009328
    6.898400     85.025816
    6.913200     84.967075
    6.927900     84.893905
    6.942700     84.584739
    6.957400     84.575464
    6.972200     84.359048
    6.986900     83.488230
    7.001600     83.226470
    7.016400     83.432581
    7.031100     83.405786
    7.045900     82.969862
    7.060600     82.802912
    7.075400     82.252597
    7.090100     82.052670
    7.104900     81.795031
    7.119600     81.446704
    7.134400     81.179791
    7.149100     81.124141
    7.163900     80.420273
    7.178600     80.260537
    7.193400     80.342981
    7.208100     80.180154
    7.222900     80.084313
    7.237600     79.541211
    7.252400     78.876504
    7.267100     78.658026
    7.281900     78.182941
    7.296600     77.990228
    7.311400     78.042786
    7.326100     77.589343
    7.340900     77.261626
    7.355600     77.233801
    7.370400     77.027690
    7.385100     76.952460
    7.399900     76.338250
    7.414600     76.043512
    7.429400     75.633352
    7.444100     75.684879
    7.458900     75.693124
    7.473600     75.303575
    7.488400     74.721312
    7.503200     74.505926
    7.517900     74.038055
    7.532700     73.539267
    7.547400     73.242468
    7.562200     72.763261
    7.576900     72.344855
    7.591700     71.918207
    7.606400     71.595643
    7.621200     71.322547
    7.635900     70.789750
    7.650700     70.842309
    7.665400     70.395048
    7.680200     69.882863
    7.694900     69.963246
    7.709700     69.594309
    7.724400     69.379953
    7.739200     69.180026
    7.754000     68.782232
    7.768700     68.315391
    7.783500     67.999011
    7.798200     67.801145
    7.813000     67.338427
    7.827700     66.968458
    7.842500     66.845822
    7.857200     66.471731
    7.872000     66.165657
    7.886700     65.778168
    7.901500     65.416444
    7.916300     65.036170
    7.931000     64.679598
    7.945800     64.359096
    7.960500     64.174628
    7.975300     63.668626
    7.990000     63.405834
    8.004800     63.476943
    8.019600     62.993613
    8.034300     62.692691
    8.049100     62.558719
    8.063800     62.162987
    8.078600     62.065084
    8.093300     61.824965
    8.108100     61.382858
    8.122900     61.075753
    8.137600     60.652196
    8.152400     60.538834
    8.167100     60.506887
    8.181900     60.178141
    8.196600     59.956572
    8.211400     59.596909
    8.226200     59.412440
    8.240900     59.013616
    8.255700     58.312839
    8.270400     58.096423
    8.285200     57.888251
    8.300000     57.642979
    8.314700     57.270949
    8.329500     56.963845
    8.344200     56.998883
    8.359000     56.787620
    8.373800     56.327993
    8.388500     56.330054
    8.403300     56.051804
    8.418000     55.596300
    8.432800     55.642675
    8.447600     55.483970
    8.462300     55.365457
    8.477100     54.933654
    8.491800     54.765674
    8.506600     54.863576
    8.521400     54.518341
    8.536100     54.533799
    8.550900     54.367881
    8.565600     53.712448
    8.580400     53.464085
    8.595200     53.068352
    8.609900     52.470631
    8.624700     52.227421
    8.639500     52.068715
    8.654200     52.060471
    8.669000     51.669891
    8.683700     51.381337
    8.698500     51.108240
    8.713300     50.780523
    8.728000     50.601207
    8.742800     50.345630
    8.757600     50.224025
    8.772300     49.986997
    8.787100     49.581990
    8.801800     49.345993
    8.816600     49.164616
    8.831400     49.080111
    8.846100     48.720447
    8.860900     48.521550
    8.875700     48.419525
    8.890400     48.062954
    8.905200     47.939288
    8.920000     47.757910
    8.934700     47.316833
    8.949500     47.222022
    8.964300     47.082897
    8.979000     46.773732
    8.993800     46.317196
    9.008600     46.421282
    9.023300     46.261547
    9.038100     45.867875
    9.052900     45.740087
    9.067600     45.643214
    9.082400     45.659704
    9.097200     45.533976
    9.111900     45.263971
    9.126700     45.136182
    9.141500     44.955836
    9.156200     44.831138
    9.171000     44.550828
    9.185800     44.076773
    9.200500     43.947954
    9.215300     43.676918
    9.230100     43.479052
    9.244800     43.097747
    9.259600     42.910186
    9.274400     42.781367
    9.289100     42.779306
    9.303900     42.752512
    9.318700     42.427887
    9.333400     42.008452
    9.348200     41.608597
    9.363000     41.449892
    9.377800     41.527184
    9.392500     41.536459
    9.407300     41.044885
    9.422100     40.802705
    9.436800     40.722322
    9.451600     40.915034
    9.466400     40.675946
    9.481200     40.568769
    9.495900     40.460561
    9.510700     40.086470
    9.525500     39.696921
    9.540200     39.612415
    9.555000     39.392908
    9.569800     39.241416
    9.584600     39.162064
    9.599300     38.732323
    9.614100     38.489112
    9.628900     38.426248
    9.643600     38.513845
    9.658400     38.468501
    9.673200     38.189221
    9.688000     37.719288
    9.702700     37.583256
    9.717500     37.491536
    9.732300     37.142179
    9.747100     36.997901
    9.761800     36.912365
    9.776600     37.045306
    9.791400     36.728927
    9.806200     36.470257
    9.820900     36.236322
    9.835700     36.426975
    9.850500     36.141511
    9.865300     36.089983
    9.880000     36.152847
    9.894800     35.773604
    9.909600     35.591196
    9.924400     35.414971
    9.939100     35.317068
    9.953900     35.187219
    9.968700     35.075919
    9.983500     34.853319
    9.998200     34.691522
   10.013000     34.474076
   10.028000     34.408120
   10.043000     34.038151
   10.057000     34.075252
   10.072000     34.061854
   10.087000     34.102046
   10.102000     33.926851
   10.116000     33.740322
   10.131000     33.483713
   10.146000     33.281726
   10.161000     33.033362
   10.176000     32.778816
   10.190000     32.841679
   10.205000     32.871565
   10.220000     32.864351
   10.235000     32.677821
   10.249000     32.659270
   10.264000     32.277966
   10.279000     32.179033
   10.294000     32.242927
   10.309000     31.944067
   10.323000     31.863684
   10.338000     31.877081
   10.353000     31.704978
   10.368000     31.711162
   10.382000     31.714253
   10.397000     31.333979
   10.412000     31.183518
   10.427000     31.128899
   10.442000     30.977408
   10.456000     31.034088
   10.471000     31.165999
   10.486000     31.024813
   10.501000     31.145388
   10.516000     31.052638
   10.530000     31.168060
   10.545000     31.462798
   10.560000     31.853378
   10.575000     31.985288
   10.589000     31.622534
   10.604000     31.312337
   10.619000     30.993896
   10.634000     30.654845
   10.649000     30.544575
   10.663000     30.386900
   10.678000     30.277661
   10.693000     30.102468
   10.708000     30.134414
   10.722000     30.017962
   10.737000     29.718071
   10.752000     29.595435
   10.767000     29.540815
   10.782000     29.470738
   10.796000     29.312033
   10.811000     29.268750
   10.826000     29.047181
   10.841000     29.110044
   10.856000     29.107984
   10.870000     28.926607
   10.885000     28.731832
   10.900000     28.659693
   10.915000     28.490682
   10.930000     28.545301
   10.944000     28.584463
   10.959000     28.509232
   10.974000     28.298999
   10.989000     28.097010
   11.003000     28.118652
   11.018000     28.171211
   11.033000     28.120714
   11.048000     28.027964
   11.063000     28.131019
   11.077000     28.256746
   11.092000     28.261899
   11.107000     28.278388
   11.122000     28.116591
   11.137000     27.959947
   11.151000     27.837311
   11.166000     27.851738
   11.181000     27.664178
   11.196000     27.701278
   11.211000     27.684789
   11.225000     27.628109
   11.240000     27.471464
   11.255000     27.531236
   11.270000     27.517840
   11.284000     27.515778
   11.299000     27.543603
   11.314000     27.574520
   11.329000     27.502381
   11.344000     27.588948
   11.358000     27.875441
   11.373000     28.004260
   11.388000     27.953763
   11.403000     27.861014
   11.418000     27.644597
   11.432000     27.546695
   11.447000     27.673453
   11.462000     27.675514
   11.477000     27.815669
   11.492000     27.760020
   11.506000     27.744561
   11.521000     27.475587
   11.536000     27.580703
   11.551000     27.595131
   11.566000     27.183940
   11.580000     27.192185
   11.595000     27.310698
   11.610000     27.135504
   11.625000     27.137565
   11.640000     27.177756
   11.654000     27.390050
   11.669000     27.366348
   11.684000     27.206613
   11.699000     27.286996
   11.714000     27.259170
   11.728000     27.306576
   11.743000     27.311729
   11.758000     27.183940
   11.773000     27.342645
   11.788000     27.398296
   11.802000     27.423028
   11.817000     27.400356
   11.832000     27.348828
   11.847000     27.292148
   11.862000     27.533298
   11.876000     27.346768
   11.891000     27.457037
   11.906000     27.623986
   11.921000     27.649751
   11.936000     27.735286
   11.950000     27.612650
   11.965000     27.655934
   11.980000     27.817731
   11.995000     28.024872
   12.010000     28.333008
   12.024000     28.725649
   12.039000     28.647326
   12.054000     28.593738
   12.069000     28.825612
   12.084000     29.259474
   12.098000     29.399631
   12.113000     29.526388
   12.128000     29.640780
   12.143000     29.747957
   12.158000     29.550091
   12.172000     29.168786
   12.187000     29.036876
   12.202000     28.835918
   12.217000     28.440185
   12.232000     28.292816
   12.246000     28.377321
   12.261000     28.463888
   12.276000     28.552515
   12.291000     28.593738
   12.306000     28.547362
   12.320000     28.604043
   12.335000     28.727709
   12.350000     28.695763
   12.365000     28.814276
   12.380000     28.794696
   12.394000     28.851376
   12.409000     29.013173
   12.424000     29.196611
   12.439000     29.308942
   12.454000     29.494441
   12.468000     29.911816
   12.483000     30.405451
   12.498000     30.938247
   12.513000     31.090768
   12.528000     31.004202
   12.543000     30.640416
   12.557000     30.523964
   12.572000     30.191095
   12.587000     29.907693
   12.602000     29.998382
   12.617000     30.061246
   12.631000     30.042696
   12.646000     29.970557
   12.661000     30.142660
   12.676000     30.241593
   12.691000     30.251898
   12.705000     30.204492
   12.720000     30.474498
   12.735000     30.501292
   12.750000     30.414726
   12.765000     30.488925
   12.779000     30.639386
   12.794000     30.514689
   12.809000     30.741411
   12.824000     30.869199
   12.839000     30.832099
   12.854000     31.032027
   12.868000     31.313368
   12.883000     31.468982
   12.898000     31.750323
   12.913000     32.035786
   12.928000     32.084222
   12.942000     32.216132
   12.957000     32.041970
   12.972000     31.855439
   12.987000     31.944067
   13.002000     31.900784
   13.017000     31.916241
   13.031000     32.187277
   13.046000     32.434610
   13.061000     32.682974
   13.076000     32.998323
   13.091000     33.084889
   13.105000     32.868474
   13.120000     32.789120
   13.135000     32.888054
   13.150000     32.705646
   13.165000     32.692248
   13.179000     32.664424
   13.194000     32.757174
   13.209000     32.829312
   13.224000     32.799426
   13.239000     32.938551
   13.254000     33.005537
   13.268000     32.969468
   13.283000     32.991109
   13.298000     33.262144
   13.313000     33.250809
   13.328000     33.341498
   13.343000     33.423941
   13.357000     33.355925
   13.372000     33.406422
   13.387000     33.478561
   13.402000     33.552761
   13.417000     33.775360
   13.431000     33.977348
   13.446000     33.868110
   13.461000     34.042274
   13.476000     34.270026
   13.491000     34.383387
   13.506000     34.369989
   13.520000     34.344226
   13.535000     34.602895
   13.550000     34.394723
   13.565000     34.377204
   13.580000     34.553428
   13.595000     34.567856
   13.609000     34.578162
   13.624000     34.528695
   13.639000     34.551367
   13.654000     34.612170
   13.669000     34.763661
   13.683000     34.732744
   13.698000     34.894541
   13.713000     34.835800
   13.728000     34.649270
   13.743000     34.914122
   13.758000     35.060461
   13.772000     34.981108
   13.787000     35.124355
   13.802000     35.321191
   13.817000     35.528332
   13.832000     35.938492
   13.847000     35.953951
   13.861000     35.792154
   13.876000     35.590165
   13.891000     35.658181
   13.906000     35.424245
   13.921000     35.380963
   13.936000     35.359321
   13.950000     35.212982
   13.965000     35.205768
   13.980000     35.144966
   13.995000     35.349016
   14.010000     35.365504
   14.025000     35.279969
   14.039000     35.272755
   14.054000     35.127447
   14.069000     35.298518
   14.084000     35.384054
   14.099000     35.353138
   14.114000     35.343862
   14.128000     35.291305
   14.143000     35.228441
   14.158000     35.258327
   14.173000     35.277907
   14.188000     35.322221
   14.203000     35.347985
   14.217000     35.278938
   14.232000     35.311916
   14.247000     35.256265
   14.262000     35.403635
   14.277000     35.255235
   14.292000     35.238746
   14.306000     35.433521
   14.321000     35.401574
   14.336000     35.271724
   14.351000     35.353138
   14.366000     35.234624
   14.381000     35.125385
   14.395000     35.176913
   14.410000     35.253174
   14.425000     35.108897
   14.440000     35.161455
   14.455000     35.205768
   14.470000     35.130538
   14.484000     35.176913
   14.499000     35.252144
   14.514000     35.038819
   14.529000     35.192372
   14.544000     35.236685
   14.559000     35.150119
   14.573000     35.065613
   14.588000     34.954313
   14.603000     34.910000
   14.618000     34.965650
   14.633000     34.921335
   14.648000     34.735836
   14.662000     34.758509
   14.677000     34.804883
   14.692000     34.849197
   14.707000     34.730683
   14.722000     34.895572
   14.737000     34.720377
   14.752000     34.530756
   14.766000     34.663697
   14.781000     34.684308
   14.796000     34.635873
   14.811000     34.612170
   14.826000     34.360714
   14.841000     34.339073
   14.855000     34.394723
   14.870000     34.338042
   14.885000     34.367928
   14.900000     34.377204
   14.915000     34.165940
   14.930000     34.217467
   14.945000     34.173154
   14.959000     34.060824
   14.974000     33.967043
   14.989000     33.992807
   15.004000     33.821735
   15.019000     33.847499
   15.034000     33.728985
   15.048000     33.772269
   15.063000     33.719710
   15.078000     33.426002
   15.093000     33.577494
   15.108000     33.601197
   15.123000     33.666121
   15.138000     33.473408
   15.152000     33.192067
   15.167000     33.239473
   15.182000     33.315733
   15.197000     33.118898
   15.212000     33.276572
   15.227000     33.376536
   15.242000     33.229167
   15.256000     33.068401
   15.271000     32.864351
   15.286000     32.894237
   15.301000     32.748929
   15.316000     32.744807
   15.331000     32.755112
   15.345000     32.734501
   15.360000     32.558276
   15.375000     32.301669
   15.390000     32.155331
   15.405000     32.309913
   15.420000     32.404724
   15.435000     32.080100
   15.449000     32.043000
   15.464000     32.025480
   15.479000     31.897692
   15.494000     31.750323
   15.509000     31.835858
   15.524000     31.724558
   15.539000     31.657573
   15.553000     31.539059
   15.568000     31.454554
   15.583000     31.394782
   15.598000     31.240199
   15.613000     31.318521
   15.628000     31.266993
   15.643000     31.214435
   15.657000     30.994927
   15.672000     31.060882
   15.687000     30.871260
   15.702000     30.802213
   15.717000     30.872291
   15.732000     30.720800
   15.747000     30.455947
   15.761000     30.657936
   15.776000     30.808396
   15.791000     30.568277
   15.806000     30.352892
   15.821000     30.259112
   15.836000     30.375564
   15.851000     30.225103
   15.866000     30.066398
   15.880000     30.069490
   15.895000     30.015901
   15.910000     29.996320
   15.925000     29.639749
   15.940000     29.664482
   15.955000     29.610894
   15.970000     29.659330
   15.984000     29.507838
   15.999000     29.448066
   16.014000     29.467647
   16.029000     29.517113
   16.044000     29.370774
   16.059000     29.318217
   16.074000     29.182183
   16.088000     29.113136
   16.103000     29.020386
   16.118000     29.034814
   16.133000     29.196611
   16.148000     29.028630
   16.163000     28.969889
   16.178000     28.892598
   16.193000     28.792634
   16.207000     28.914240
   16.222000     28.783359
   16.237000     28.688548
   16.252000     28.626715
   16.267000     28.649387
   16.282000     28.652479
   16.297000     28.478315
   16.312000     28.371138
   16.326000     28.363924
   16.341000     28.391749
   16.356000     28.455643
   16.371000     28.251594
   16.386000     28.049605
   16.401000     28.106285
   16.416000     28.192852
   16.430000     28.013535
   16.445000     27.816700
   16.460000     27.774447
   16.475000     27.685820
   16.490000     27.746622
   16.505000     27.671392
   16.520000     27.633261
   16.535000     27.393142
   16.549000     27.247835
   16.564000     27.158176
   16.579000     27.254018
   16.594000     27.046876
   16.609000     26.872713
   16.624000     26.829430
   16.639000     26.833552
   16.654000     26.795421
   16.668000     26.739772
   16.683000     26.775840
   16.698000     26.711947
   16.713000     26.475950
   16.728000     26.528508
   16.743000     26.397628
   16.758000     26.280145
   16.773000     26.378047
   16.788000     26.253350
   16.802000     26.196670
   16.817000     26.217281
   16.832000     26.201823
   16.847000     26.110104
   16.862000     26.161632
   16.877000     26.129684
   16.892000     26.015292
   16.907000     26.040026
   16.921000     25.930787
   16.936000     25.812273
   16.951000     25.754562
   16.966000     25.840098
   16.981000     25.721584
   16.996000     25.706127
   17.011000     25.699943
   17.026000     25.538147
   17.041000     25.524749
   17.055000     25.386655
   17.070000     25.307302
   17.085000     25.397990
   17.100000     25.493832
   17.115000     25.384594
   17.130000     25.151689
   17.145000     25.238255
   17.160000     25.355739
   17.175000     25.376350
   17.189000     25.202186
   17.204000     24.982678
   17.219000     24.952792
   17.234000     24.864165
   17.249000     24.765231
   17.264000     24.857981
   17.279000     24.747712
   17.294000     24.761109
   17.309000     24.747712
   17.323000     24.674542
   17.338000     24.535417
   17.353000     24.692062
   17.368000     24.619923
   17.383000     24.583853
   17.398000     24.460188
   17.413000     24.329307
   17.428000     24.570457
   17.443000     24.459157
   17.457000     24.380835
   17.472000     24.357132
   17.487000     24.326215
   17.502000     24.317971
   17.517000     24.303543
   17.532000     24.224190
   17.547000     24.278810
   17.562000     24.151021
   17.577000     24.313848
   17.591000     24.257168
   17.606000     24.126288
   17.621000     24.033538
   17.636000     24.065485
   17.651000     24.152051
   17.666000     24.179877
   17.681000     24.231404
   17.696000     24.244801
   17.711000     24.034569
   17.726000     23.959339
   17.740000     24.172663
   17.755000     24.142776
   17.770000     24.065485
   17.785000     24.079913
   17.800000     24.107738
   17.815000     24.201518
   17.830000     24.052088
   17.845000     24.006744
   17.860000     23.949033
   17.875000     23.937697
   17.889000     24.055180
   17.904000     24.107738
   17.919000     24.085066
   17.934000     24.050026
   17.949000     24.073730
   17.964000     24.080943
   17.979000     24.039722
   17.994000     23.984071
   18.009000     24.154113
   18.024000     24.006744
   18.038000     23.998500
   18.053000     24.027355
   18.068000     24.107738
   18.083000     23.951093
   18.098000     24.024263
   18.113000     24.007775
   18.128000     24.058272
   18.143000     24.038691
   18.158000     24.183999
   18.173000     24.209763
   18.188000     24.293237
   18.202000     24.232435
   18.217000     24.338582
   18.232000     24.306635
   18.247000     24.263351
   18.262000     24.396293
   18.277000     24.173693
   18.292000     24.231404
   18.307000     24.343734
   18.322000     24.283962
   18.337000     24.270566
   18.352000     24.398354
   18.366000     24.306635
   18.381000     24.261290
   18.396000     24.246863
   18.411000     24.299421
   18.426000     24.319002
   18.441000     24.431332
   18.456000     24.442667
   18.471000     24.340643
   18.486000     24.411752
   18.501000     24.403506
   18.516000     24.419996
   18.530000     24.440607
   18.545000     24.627137
   18.560000     24.649809
   18.575000     24.583853
   18.590000     24.612710
   18.605000     24.592098
   18.620000     24.606526
   18.635000     24.568395
   18.650000     24.502440
   18.665000     24.591068
   18.680000     24.615801
   18.695000     24.600343
   18.710000     24.639504
   18.724000     24.675573
   18.739000     24.772445
   18.754000     24.717826
   18.769000     24.617862
   18.784000     24.815728
   18.799000     24.944548
   18.814000     24.834279
   18.829000     24.755956
   18.844000     24.888897
   18.859000     24.828095
   18.874000     24.777598
   18.889000     24.868286
   18.903000     24.897142
   18.918000     24.867256
   18.933000     24.851798
   18.948000     24.903326
   18.963000     24.929089
   18.978000     24.906417
   18.993000     24.957944
   19.008000     25.048633
   19.023000     25.013595
   19.038000     24.951761
   19.053000     24.944548
   19.068000     24.988861
   19.083000     24.980617
   19.098000     24.961036
   19.112000     25.012564
   19.127000     25.037297
   19.142000     25.042450
   19.157000     25.062031
   19.172000     25.088825
   19.187000     24.997105
   19.202000     25.156841
   19.217000     25.126955
   19.232000     25.144475
   19.247000     25.137260
   19.262000     25.070275
   19.277000     25.008442
   19.292000     25.039358
   19.307000     25.206308
   19.321000     25.273294
   19.336000     25.205278
   19.351000     24.987830
   19.366000     25.025961
   19.381000     25.079550
   19.396000     25.014625
   19.411000     25.113558
   19.426000     25.137260
   19.441000     25.131078
   19.456000     25.209399
   19.471000     25.180544
   19.486000     25.216613
   19.501000     25.234133
   19.516000     25.320699
   19.531000     25.307302
   19.545000     25.194972
   19.560000     25.113558
   19.575000     25.101192
   19.590000     25.243408
   19.605000     25.185697
   19.620000     25.093978
   19.635000     25.208369
   19.650000     25.086763
   19.665000     24.980617
   19.680000     25.093978
   19.695000     25.132108
   19.710000     24.994014
   19.725000     24.891989
   19.740000     25.035237
   19.755000     25.123864
   19.770000     25.113558
   19.785000     25.095009
   19.799000     25.053786
   19.814000     25.003289
   19.829000     25.093978
   19.844000     25.057908
   19.859000     24.927028
   19.874000     24.866225
   19.889000     24.881684
   19.904000     24.842523
   19.919000     25.026991
   19.934000     25.021839
   19.949000     24.860042
   19.964000     24.647748
   19.979000     24.721948
   19.994000     24.748742
   20.009000     24.579732
   20.024000     24.578701
   20.039000     24.607556
   20.054000     24.658053
   20.068000     24.596220
   20.083000     24.673511
   20.098000     24.578701
   20.113000     24.441638
   20.128000     24.636412
   20.143000     24.621985
   20.158000     24.476676
   20.173000     24.433392
   20.188000     24.493165
   20.203000     24.478737
   20.218000     24.398354
   20.233000     24.298391
   20.248000     24.334459
   20.263000     24.432362
   20.278000     24.270566
   20.293000     24.265413
   20.308000     24.199458
   20.323000     23.987163
   20.338000     24.026324
   20.353000     23.987163
   20.368000     24.055180
   20.382000     24.008805
   20.397000     23.886169
   20.412000     23.894413
   20.427000     23.823305
   20.442000     23.665631
   20.457000     23.755289
   20.472000     23.653264
   20.487000     23.612042
   20.502000     23.616164
   20.517000     23.440970
   20.532000     23.432726
   20.547000     23.399748
   20.562000     23.452306
   20.577000     23.417267
   20.592000     23.290509
   20.607000     23.331731
   20.622000     23.228676
   20.637000     23.154476
   20.652000     23.048329
   20.667000     22.934968
   20.682000     22.971038
   20.697000     22.905082
   20.712000     22.999893
   20.727000     22.858707
   20.742000     22.744315
   20.757000     22.859738
   20.771000     22.793782
   20.786000     22.608283
   20.801000     22.504196
   20.816000     22.469158
   20.831000     22.519655
   20.846000     22.490800
   20.861000     22.508319
   20.876000     22.333125
   20.891000     22.400111
   20.906000     22.284689
   20.921000     22.144534
   20.936000     22.191939
   20.951000     22.174420
   20.966000     22.136289
   20.981000     22.073425
   20.996000     21.946668
   21.011000     22.018806
   21.026000     21.977584
   21.041000     21.827124
   21.056000     21.767350
   21.071000     21.607615
   21.086000     21.601432
   21.101000     21.637501
   21.116000     21.584943
   21.131000     21.498376
   21.146000     21.481888
   21.161000     21.534446
   21.176000     21.388107
   21.191000     21.260319
   21.206000     21.216005
   21.221000     21.139744
   21.236000     21.209822
   21.251000     21.196424
   21.266000     21.156232
   21.281000     21.000619
   21.296000     20.951153
   21.310000     20.907869
   21.325000     20.829548
   21.340000     20.808936
   21.355000     20.792447
   21.370000     20.832638
   21.385000     20.740920
   21.400000     20.683208
   21.415000     20.699698
   21.430000     20.557481
   21.445000     20.524503
   21.460000     20.578092
   21.475000     20.483281
   21.490000     20.444120
   21.505000     20.411142
   21.520000     20.311179
   21.535000     20.188543
   21.550000     20.220490
   21.565000     20.225643
   21.580000     20.177207
   21.595000     20.187513
   21.610000     20.021593
   21.625000     20.084457
   21.640000     20.123618
   21.655000     20.013349
   21.670000     19.943271
   21.685000     19.847429
   21.700000     19.726855
   21.715000     19.810330
   21.730000     19.697999
   21.745000     19.615555
   21.760000     19.598036
   21.775000     19.619677
   21.790000     19.578455
   21.805000     19.478492
   21.820000     19.403262
   21.835000     19.387803
   21.850000     19.367192
   21.865000     19.372345
   21.880000     19.263105
   21.895000     19.304328
   21.910000     19.271351
   21.925000     19.185814
   21.940000     19.100279
   21.955000     19.137378
   21.970000     19.059057
   21.985000     19.102339
   22.000000     18.976612
