# Supplementary material for: Changing the game of time resolved X-ray diffraction on the mechanochemistry playground by downsizing
Source: Nat Commun. 2021 Oct 21;12:6134. doi: 10.1038/s41467-021-26264-1 (PMC8531352; doi:10.1038/s41467-021-26264-1)
Supplement: Supplementary file 3 — Source Data. [file 41467_2021_26264_MOESM3_ESM.zip › PXRD_raw_data/reactionIIIa_cocrystal_FormI_normalized/000146.xy]

    3.140900     20.345983
    3.155600     20.317262
    3.170400     20.519372
    3.185100     20.645955
    3.199800     20.674677
    3.214500     21.075703
    3.229300     21.325680
    3.244000     21.378867
    3.258700     21.485240
    3.273500     21.461837
    3.288200     21.856481
    3.302900     21.912859
    3.317600     22.406430
    3.332400     22.641515
    3.347100     22.939360
    3.361800     23.163807
    3.376500     23.597809
    3.391300     23.944586
    3.406000     24.099889
    3.420700     24.329656
    3.435400     24.106272
    3.450200     23.882889
    3.464900     23.856296
    3.479600     23.818001
    3.494400     23.769069
    3.509100     24.176479
    3.523800     24.442412
    3.538500     24.458367
    3.553300     24.405181
    3.568000     24.294553
    3.582700     24.684942
    3.597400     24.883860
    3.612200     25.298715
    3.626900     25.395514
    3.641600     25.410407
    3.656400     25.535927
    3.671100     25.780585
    3.685800     26.253945
    3.700500     26.493285
    3.715300     26.621996
    3.730000     26.842189
    3.744700     26.907076
    3.759500     27.202793
    3.774200     27.603820
    3.788900     27.648497
    3.803600     27.742105
    3.818400     27.875071
    3.833100     28.058033
    3.847800     28.268652
    3.862600     28.197382
    3.877300     28.639894
    3.892000     28.750522
    3.906700     28.879233
    3.921500     29.136656
    3.936200     29.245157
    3.950900     29.603634
    3.965700     29.595124
    3.980400     30.103587
    3.995100     30.202515
    4.009800     30.154647
    4.024600     30.493977
    4.039300     30.684385
    4.054000     31.137535
    4.068800     31.715140
    4.083500     31.703439
    4.098200     31.587493
    4.113000     31.838533
    4.127700     32.157652
    4.142400     32.473581
    4.157100     32.812910
    4.171900     32.983108
    4.186600     33.260742
    4.201300     33.601135
    4.216100     34.174486
    4.230800     34.651038
    4.245500     34.928672
    4.260300     34.928672
    4.275000     35.528616
    4.289700     35.753063
    4.304500     35.523297
    4.319200     35.881775
    4.333900     35.686049
    4.348600     35.897731
    4.363400     36.661490
    4.378100     36.880618
    4.392800     37.513538
    4.407600     37.644377
    4.422300     37.562469
    4.437000     37.830530
    4.451800     37.915629
    4.466500     38.073061
    4.481200     38.395372
    4.496000     38.724064
    4.510700     39.158067
    4.525400     39.411234
    4.540200     39.439955
    4.554900     39.468676
    4.569600     39.831408
    4.584400     40.198395
    4.599100     40.536662
    4.613800     41.018532
    4.628600     41.172773
    4.643300     41.000448
    4.658000     41.644005
    4.672700     41.985464
    4.687500     41.990782
    4.702200     42.264160
    4.716900     42.627957
    4.731700     43.142803
    4.746400     43.328955
    4.761100     43.575741
    4.775900     44.093778
    4.790600     44.496932
    4.805300     44.969229
    4.820100     45.325579
    4.834800     45.528752
    4.849500     46.042534
    4.864300     45.901058
    4.879000     46.238260
    4.893700     47.290290
    4.908500     47.517928
    4.923200     48.095535
    4.938000     48.143403
    4.952700     48.505070
    4.967400     49.164584
    4.982200     49.602841
    4.996900     49.971955
    5.011600     50.214486
    5.026400     50.869745
    5.041100     51.344168
    5.055800     51.573935
    5.070600     51.836676
    5.085300     52.716381
    5.100000     53.220590
    5.114800     53.330155
    5.129500     53.914143
    5.144200     54.498131
    5.159000     54.940643
    5.173700     55.640578
    5.188400     55.776736
    5.203200     56.333067
    5.217900     56.961733
    5.232700     57.109591
    5.247400     57.569123
    5.262100     58.071204
    5.276900     58.499888
    5.291600     59.299813
    5.306300     59.885929
    5.321100     60.192283
    5.335800     60.493320
    5.350500     61.200701
    5.365300     61.645340
    5.380000     62.526109
    5.394800     62.986705
    5.409500     63.686640
    5.424200     64.099368
    5.439000     64.455718
    5.453700     64.733352
    5.468400     65.563061
    5.483200     66.235340
    5.497900     66.751249
    5.512600     67.323536
    5.527400     67.766048
    5.542100     68.585121
    5.556900     69.085075
    5.571600     69.685020
    5.586300     69.999883
    5.601100     70.724284
    5.615800     71.396562
    5.630600     71.927364
    5.645300     72.372003
    5.660000     73.165547
    5.674800     73.430416
    5.689500     74.106949
    5.704200     74.520740
    5.719000     75.119621
    5.733700     75.590854
    5.748500     75.962096
    5.763200     76.729046
    5.777900     77.505569
    5.792700     77.940636
    5.807400     78.172529
    5.822200     78.570364
    5.836900     79.464962
    5.851600     79.802165
    5.866400     80.470188
    5.881100     81.373295
    5.895900     81.672204
    5.910600     82.023236
    5.925300     82.906132
    5.940100     83.876254
    5.954800     84.380463
    5.969600     85.378243
    5.984300     86.896187
    5.999000     88.157772
    6.013800     89.099174
    6.028500     90.178861
    6.043300     89.719329
    6.058000     88.883237
    6.072700     88.722613
    6.087500     88.431151
    6.102200     88.216277
    6.117000     88.189684
    6.131700     88.096076
    6.146500     88.217341
    6.161200     88.326905
    6.175900     88.150326
    6.190700     89.057688
    6.205400     88.900256
    6.220200     89.111939
    6.234900     89.094919
    6.249600     89.207675
    6.264400     89.665079
    6.279100     89.509774
    6.293900     89.799109
    6.308600     89.615083
    6.323400     89.635295
    6.338100     90.007601
    6.352800     89.976752
    6.367600     90.255450
    6.382300     90.697962
    6.397100     91.588304
    6.411800     91.469167
    6.426600     91.684040
    6.441300     91.498951
    6.456000     91.026654
    6.470800     90.688389
    6.485500     90.579888
    6.500300     90.508618
    6.515000     90.469260
    6.529800     89.982071
    6.544500     90.268215
    6.559300     90.179924
    6.574000     90.808589
    6.588700     90.807526
    6.603500     90.800080
    6.618200     90.846884
    6.633000     90.728810
    6.647700     89.803364
    6.662500     88.837496
    6.677200     88.942806
    6.692000     89.226822
    6.706700     88.834305
    6.721500     88.686446
    6.736200     88.422641
    6.750900     88.164154
    6.765700     88.043953
    6.780400     87.698240
    6.795200     87.512088
    6.809900     87.514215
    6.824700     87.325934
    6.839400     87.234453
    6.854200     86.810025
    6.868900     86.438783
    6.883700     85.736720
    6.898400     85.414409
    6.913200     85.425047
    6.927900     85.013383
    6.942700     85.044231
    6.957400     85.047422
    6.972200     84.901691
    6.986900     84.509174
    7.001600     84.107084
    7.016400     84.017731
    7.031100     83.575219
    7.045900     82.884857
    7.060600     82.729552
    7.075400     82.583822
    7.090100     82.279594
    7.104900     82.418943
    7.119600     81.770067
    7.134400     81.399889
    7.149100     81.256285
    7.163900     81.245648
    7.178600     80.897808
    7.193400     80.615919
    7.208100     80.010656
    7.222900     79.860670
    7.237600     79.712811
    7.252400     79.302212
    7.267100     79.035215
    7.281900     78.751199
    7.296600     78.739498
    7.311400     78.383148
    7.326100     78.026798
    7.340900     77.602369
    7.355600     77.425790
    7.370400     77.419407
    7.385100     77.407706
    7.399900     77.000298
    7.414600     76.695006
    7.429400     76.559912
    7.444100     76.124847
    7.458900     75.876998
    7.473600     75.849340
    7.488400     75.161107
    7.503200     74.681364
    7.517900     74.099503
    7.532700     73.559128
    7.547400     73.341062
    7.562200     73.383612
    7.576900     72.937909
    7.591700     72.587941
    7.606400     72.492205
    7.621200     72.027355
    7.635900     71.746530
    7.650700     71.199772
    7.665400     70.461542
    7.680200     69.932869
    7.694900     69.974354
    7.709700     69.807348
    7.724400     69.174428
    7.739200     69.240380
    7.754000     68.907432
    7.768700     68.553209
    7.783500     68.529807
    7.798200     68.153246
    7.813000     68.035172
    7.827700     67.401189
    7.842500     66.836347
    7.857200     66.709764
    7.872000     66.466169
    7.886700     66.041740
    7.901500     65.385418
    7.916300     65.602420
    7.931000     65.223731
    7.945800     64.735478
    7.960500     64.301477
    7.975300     64.133407
    7.990000     64.002568
    8.004800     63.821734
    8.019600     63.381349
    8.034300     62.964367
    8.049100     62.299534
    8.063800     62.206990
    8.078600     62.160186
    8.093300     61.623002
    8.108100     61.567688
    8.122900     61.223039
    8.137600     61.125176
    8.152400     60.722022
    8.167100     60.490128
    8.181900     60.390137
    8.196600     60.135906
    8.211400     59.862527
    8.226200     59.656163
    8.240900     59.273220
    8.255700     58.934953
    8.270400     58.630726
    8.285200     58.526481
    8.300000     58.056312
    8.314700     57.576569
    8.329500     57.153204
    8.344200     57.232984
    8.359000     57.125547
    8.373800     56.845785
    8.388500     56.834084
    8.403300     56.435186
    8.418000     56.218184
    8.432800     56.210739
    8.447600     55.900129
    8.462300     55.377836
    8.477100     55.315077
    8.491800     55.355498
    8.506600     55.139561
    8.521400     54.743854
    8.536100     54.780020
    8.550900     54.530044
    8.565600     54.385376
    8.580400     54.263047
    8.595200     53.490778
    8.609900     53.220590
    8.624700     53.133365
    8.639500     52.649367
    8.654200     52.228129
    8.669000     51.881353
    8.683700     51.611165
    8.698500     51.636695
    8.713300     51.444159
    8.728000     51.237795
    8.742800     50.975054
    8.757600     50.455954
    8.772300     49.793249
    8.787100     49.775166
    8.801800     49.652836
    8.816600     49.696450
    8.831400     49.218835
    8.846100     48.823127
    8.860900     48.391252
    8.875700     48.386996
    8.890400     48.169995
    8.905200     47.880661
    8.920000     47.777478
    8.934700     47.791307
    8.949500     47.701954
    8.964300     47.266888
    8.979000     46.978616
    8.993800     47.039249
    9.008600     46.621203
    9.023300     46.449943
    9.038100     46.104230
    9.052900     45.787238
    9.067600     45.840425
    9.082400     45.467055
    9.097200     45.441525
    9.111900     45.309623
    9.126700     45.208569
    9.141500     45.139425
    9.156200     44.977739
    9.171000     44.660747
    9.185800     44.467148
    9.200500     44.228872
    9.215300     43.907626
    9.230100     43.715090
    9.244800     43.737428
    9.259600     43.352358
    9.274400     43.083234
    9.289100     42.796027
    9.303900     42.714119
    9.318700     42.530094
    9.333400     42.429040
    9.348200     42.115239
    9.363000     42.057797
    9.377800     41.708893
    9.392500     41.589756
    9.407300     41.283401
    9.422100     41.268509
    9.436800     41.157881
    9.451600     41.168518
    9.466400     40.765364
    9.481200     40.556872
    9.495900     40.704731
    9.510700     40.281367
    9.525500     40.050537
    9.540200     39.681422
    9.555000     39.488887
    9.569800     39.183596
    9.584600     38.995315
    9.599300     38.842138
    9.614100     39.017653
    9.628900     38.807035
    9.643600     38.697471
    9.658400     38.363459
    9.673200     38.225174
    9.688000     38.150713
    9.702700     37.919883
    9.717500     37.852868
    9.732300     37.602892
    9.747100     37.400783
    9.761800     37.156124
    9.776600     37.110384
    9.791400     36.788073
    9.806200     36.794456
    9.820900     36.893383
    9.835700     36.542352
    9.850500     36.247699
    9.865300     36.351944
    9.880000     35.827525
    9.894800     35.764764
    9.909600     35.761573
    9.924400     35.543509
    9.939100     35.631798
    9.953900     35.425434
    9.968700     35.313743
    9.983500     35.109506
    9.998200     34.965902
   10.013000     34.955265
   10.028000     34.499988
   10.043000     34.404252
   10.057000     34.378723
   10.072000     34.093643
   10.087000     34.144702
   10.102000     33.830901
   10.116000     33.663896
   10.131000     33.695807
   10.146000     33.496890
   10.161000     33.319247
   10.176000     33.322438
   10.190000     33.321374
   10.205000     33.401154
   10.220000     33.228830
   10.235000     32.924603
   10.249000     32.645905
   10.264000     32.643778
   10.279000     32.532086
   10.294000     32.293810
   10.309000     32.161907
   10.323000     32.048088
   10.338000     31.892783
   10.353000     31.852362
   10.368000     31.718331
   10.382000     31.684292
   10.397000     31.706630
   10.412000     31.568346
   10.427000     31.444953
   10.442000     31.367300
   10.456000     31.443889
   10.471000     31.623659
   10.486000     31.430060
   10.501000     31.388575
   10.516000     31.447080
   10.530000     31.415168
   10.545000     31.401340
   10.560000     31.506649
   10.575000     31.491757
   10.589000     31.442825
   10.604000     31.523668
   10.619000     31.561963
   10.634000     31.431124
   10.649000     31.401340
   10.663000     31.342835
   10.678000     31.048181
   10.693000     30.762037
   10.708000     30.648218
   10.722000     30.555674
   10.737000     30.367393
   10.752000     30.285486
   10.767000     30.120608
   10.782000     29.605762
   10.796000     29.701497
   10.811000     29.604698
   10.826000     29.307917
   10.841000     29.161122
   10.856000     29.202608
   10.870000     29.129210
   10.885000     28.796262
   10.900000     28.779242
   10.915000     28.981351
   10.930000     28.903699
   10.944000     28.654786
   10.959000     28.546286
   10.974000     28.428212
   10.989000     28.543094
   11.003000     28.401618
   11.018000     28.340985
   11.033000     28.517565
   11.048000     28.378216
   11.063000     28.286736
   11.077000     28.426084
   11.092000     28.346305
   11.107000     28.447358
   11.122000     28.409064
   11.137000     28.319711
   11.151000     28.359069
   11.166000     28.415447
   11.181000     28.518628
   11.196000     28.278225
   11.211000     28.189936
   11.225000     28.234612
   11.240000     28.233549
   11.255000     28.099518
   11.270000     28.215466
   11.284000     28.367579
   11.299000     28.096328
   11.314000     27.951660
   11.329000     28.058033
   11.344000     28.143132
   11.358000     28.059097
   11.373000     28.060161
   11.388000     28.002719
   11.403000     27.971871
   11.418000     27.925067
   11.432000     27.892091
   11.447000     27.766571
   11.462000     27.794228
   11.477000     27.963361
   11.492000     27.958042
   11.506000     27.748488
   11.521000     27.784655
   11.536000     27.908047
   11.551000     28.003782
   11.566000     27.900601
   11.580000     27.672962
   11.595000     27.782527
   11.610000     27.818694
   11.625000     27.868689
   11.640000     27.960170
   11.654000     27.885708
   11.669000     27.839968
   11.684000     27.767634
   11.699000     27.716575
   11.714000     27.754870
   11.728000     27.799546
   11.743000     27.754870
   11.758000     27.698492
   11.773000     27.454897
   11.788000     27.554888
   11.802000     27.493192
   11.817000     27.547443
   11.832000     27.567653
   11.847000     27.622967
   11.862000     27.650624
   11.876000     27.680408
   11.891000     27.704874
   11.906000     27.780399
   11.921000     27.708065
   11.936000     27.811247
   11.950000     28.192064
   11.965000     28.221848
   11.980000     28.091009
   11.995000     28.363324
   12.010000     28.504800
   12.024000     28.505864
   12.039000     28.661168
   12.054000     28.799454
   12.069000     28.829238
   12.084000     28.953695
   12.098000     29.247284
   12.113000     29.254731
   12.128000     29.257921
   12.143000     29.276005
   12.158000     29.344084
   12.172000     29.397271
   12.187000     29.307917
   12.202000     29.115382
   12.217000     28.998371
   12.232000     28.990926
   12.246000     28.982415
   12.261000     29.059004
   12.276000     29.117509
   12.291000     29.145166
   12.306000     29.050495
   12.320000     29.123891
   12.335000     29.274942
   12.350000     29.464286
   12.365000     29.423863
   12.380000     29.510026
   12.394000     29.640865
   12.409000     29.772767
   12.424000     29.831272
   12.439000     29.834464
   12.454000     30.035509
   12.468000     30.170603
   12.483000     30.369520
   12.498000     30.693959
   12.513000     30.856709
   12.528000     30.830117
   12.543000     30.839690
   12.557000     30.755655
   12.572000     30.708851
   12.587000     30.755655
   12.602000     30.654600
   12.617000     30.668429
   12.631000     30.706723
   12.646000     30.864156
   12.661000     30.958828
   12.676000     30.814160
   12.691000     30.733317
   12.705000     30.796076
   12.720000     30.958828
   12.735000     30.882239
   12.750000     30.980102
   12.765000     31.149236
   12.779000     31.029034
   12.794000     31.171574
   12.809000     31.507713
   12.824000     31.704503
   12.839000     31.806622
   12.854000     31.948098
   12.868000     32.312957
   12.883000     32.754405
   12.898000     32.825675
   12.913000     33.139476
   12.928000     33.344776
   12.942000     33.355414
   12.957000     33.336267
   12.972000     33.074588
   12.987000     33.245849
   13.002000     33.247977
   13.017000     32.816102
   13.031000     32.761852
   13.046000     32.862906
   13.061000     32.961833
   13.076000     32.995872
   13.091000     32.784190
   13.105000     32.795891
   13.120000     32.867161
   13.135000     32.896945
   13.150000     33.046932
   13.165000     33.071398
   13.179000     33.162878
   13.194000     33.274570
   13.209000     33.466042
   13.224000     33.605390
   13.239000     33.802180
   13.254000     33.924509
   13.268000     34.064922
   13.283000     34.181933
   13.298000     34.480841
   13.313000     34.490415
   13.328000     34.682950
   13.343000     34.715926
   13.357000     34.501052
   13.372000     34.421272
   13.387000     34.385106
   13.402000     34.355321
   13.417000     34.405316
   13.431000     34.536155
   13.446000     34.471267
   13.461000     34.562749
   13.476000     34.520199
   13.491000     34.677631
   13.506000     34.911652
   13.520000     34.732945
   13.535000     34.587214
   13.550000     34.659548
   13.565000     34.620190
   13.580000     34.863784
   13.595000     34.869103
   13.609000     34.753156
   13.624000     34.852083
   13.639000     34.879740
   13.654000     34.780813
   13.669000     34.964839
   13.683000     35.087168
   13.698000     35.007387
   13.713000     35.075467
   13.728000     35.326507
   13.743000     35.302042
   13.758000     35.316934
   13.772000     35.314806
   13.787000     35.452027
   13.802000     35.370120
   13.817000     35.521170
   13.832000     35.666901
   13.847000     35.653072
   13.861000     35.708387
   13.876000     35.662647
   13.891000     35.654136
   13.906000     35.775402
   13.921000     35.665837
   13.936000     35.537126
   13.950000     35.548827
   13.965000     35.681793
   13.980000     35.643499
   13.995000     35.675410
   14.010000     35.580738
   14.025000     35.436072
   14.039000     35.461601
   14.054000     35.614779
   14.069000     35.616905
   14.084000     35.553082
   14.099000     35.414797
   14.114000     35.459474
   14.128000     35.264811
   14.143000     35.489258
   14.158000     35.574357
   14.173000     35.608396
   14.188000     35.508405
   14.203000     35.396714
   14.217000     35.406287
   14.232000     35.529680
   14.247000     35.600950
   14.262000     35.464792
   14.277000     35.598822
   14.292000     35.549891
   14.306000     35.654136
   14.321000     35.509468
   14.336000     35.298850
   14.351000     35.495641
   14.366000     35.526489
   14.381000     35.447773
   14.395000     35.449900
   14.410000     35.540317
   14.425000     35.714769
   14.440000     35.675410
   14.455000     35.516915
   14.470000     35.611587
   14.484000     35.464792
   14.499000     35.503087
   14.514000     35.390331
   14.529000     35.344590
   14.544000     35.370120
   14.559000     35.407351
   14.573000     35.126525
   14.588000     35.135036
   14.603000     35.190349
   14.618000     35.199923
   14.633000     35.047810
   14.648000     34.870167
   14.662000     35.044618
   14.677000     35.115888
   14.692000     35.020152
   14.707000     34.929736
   14.722000     34.931863
   14.737000     34.894632
   14.752000     34.716989
   14.766000     34.599979
   14.781000     34.741455
   14.796000     34.853146
   14.811000     34.658484
   14.826000     34.678695
   14.841000     34.679759
   14.855000     34.565939
   14.870000     34.455312
   14.885000     34.477650
   14.900000     34.493606
   14.915000     34.436164
   14.930000     34.308517
   14.945000     34.264904
   14.959000     34.269158
   14.974000     34.255330
   14.989000     34.176614
   15.004000     34.156403
   15.019000     34.029819
   15.034000     33.933019
   15.048000     33.807499
   15.063000     33.838347
   15.078000     33.840475
   15.093000     33.900044
   15.108000     33.752186
   15.123000     33.606454
   15.138000     33.530929
   15.152000     33.572415
   15.167000     33.683042
   15.182000     33.588370
   15.197000     33.391581
   15.212000     33.399026
   15.227000     33.349031
   15.242000     33.183089
   15.256000     33.210746
   15.271000     33.205427
   15.286000     32.885244
   15.301000     32.776744
   15.316000     32.893755
   15.331000     32.904392
   15.345000     32.727812
   15.360000     32.733131
   15.375000     32.659733
   15.390000     32.503365
   15.405000     32.471453
   15.420000     32.356571
   15.435000     32.195947
   15.449000     32.191691
   15.464000     32.071490
   15.479000     32.173608
   15.494000     32.105530
   15.509000     31.893847
   15.524000     31.710886
   15.539000     31.482183
   15.553000     31.564091
   15.568000     31.610895
   15.583000     31.596002
   15.598000     31.558771
   15.613000     31.377938
   15.628000     31.282202
   15.643000     31.290712
   15.657000     31.260927
   15.672000     31.173702
   15.687000     31.069455
   15.702000     31.175829
   15.717000     31.090731
   15.732000     30.805651
   15.747000     30.690767
   15.761000     30.927979
   15.776000     30.848200
   15.791000     30.735444
   15.806000     30.513124
   15.821000     30.520570
   15.836000     30.395050
   15.851000     30.291869
   15.866000     30.291869
   15.880000     30.119544
   15.895000     30.126989
   15.910000     30.031254
   15.925000     30.063166
   15.940000     29.886587
   15.955000     29.933391
   15.970000     29.822763
   15.984000     29.699370
   15.999000     29.703625
   16.014000     29.483432
   16.029000     29.555766
   16.044000     29.502580
   16.059000     29.455776
   16.074000     29.480242
   16.088000     29.447265
   16.103000     29.324937
   16.118000     29.282387
   16.133000     29.188779
   16.148000     29.168569
   16.163000     29.191971
   16.178000     29.053685
   16.193000     28.888807
   16.207000     28.767541
   16.222000     28.640958
   16.237000     28.716483
   16.252000     28.865405
   16.267000     28.810091
   16.282000     28.622874
   16.297000     28.601599
   16.312000     28.570752
   16.326000     28.496290
   16.341000     28.471824
   16.356000     28.343113
   16.371000     28.218656
   16.386000     28.287799
   16.401000     28.214402
   16.416000     28.227167
   16.430000     28.077180
   16.445000     27.954851
   16.460000     27.961234
   16.475000     27.720830
   16.490000     27.711257
   16.505000     27.781463
   16.520000     27.752742
   16.535000     27.592119
   16.549000     27.451707
   16.564000     27.414476
   16.579000     27.283637
   16.594000     27.243215
   16.609000     27.131523
   16.624000     27.070891
   16.639000     27.018768
   16.654000     27.085783
   16.668000     26.935797
   16.683000     26.828360
   16.698000     26.814532
   16.713000     26.798575
   16.728000     26.732624
   16.743000     26.650717
   16.758000     26.592212
   16.773000     26.466691
   16.788000     26.308195
   16.802000     26.266710
   16.817000     26.458182
   16.832000     26.540089
   16.847000     26.350745
   16.862000     26.156082
   16.877000     26.093321
   16.892000     26.061410
   16.907000     26.030562
   16.921000     25.928443
   16.936000     25.899723
   16.951000     25.911424
   16.966000     25.920998
   16.981000     25.893340
   16.996000     25.599751
   17.011000     25.611452
   17.026000     25.701869
   17.041000     25.710379
   17.055000     25.727398
   17.070000     25.507207
   17.085000     25.543373
   17.100000     25.513588
   17.115000     25.306161
   17.130000     25.380622
   17.145000     25.326372
   17.160000     25.255102
   17.175000     25.271057
   17.189000     25.390195
   17.204000     25.167876
   17.219000     25.174258
   17.234000     25.098734
   17.249000     24.997679
   17.264000     25.030654
   17.279000     24.997679
   17.294000     24.877477
   17.309000     24.814718
   17.323000     24.855139
   17.338000     24.824291
   17.353000     24.761531
   17.368000     24.648775
   17.383000     24.577505
   17.398000     24.631756
   17.413000     24.791316
   17.428000     24.809399
   17.443000     24.547721
   17.457000     24.699834
   17.472000     24.449857
   17.487000     24.413690
   17.502000     24.421137
   17.517000     24.390288
   17.532000     24.373269
   17.547000     24.340293
   17.562000     24.476451
   17.577000     24.333911
   17.591000     24.376460
   17.606000     24.539211
   17.621000     24.474323
   17.636000     24.327528
   17.651000     24.188180
   17.666000     24.317955
   17.681000     24.506235
   17.696000     24.422200
   17.711000     24.257322
   17.726000     24.311573
   17.740000     24.250940
   17.755000     24.055213
   17.770000     24.176479
   17.785000     24.304126
   17.800000     24.182861
   17.815000     24.159458
   17.830000     24.195625
   17.845000     24.259450
   17.860000     24.167969
   17.875000     24.189243
   17.889000     24.166905
   17.904000     24.190307
   17.919000     24.163714
   17.934000     24.147757
   17.949000     24.141375
   17.964000     24.280724
   17.979000     24.316891
   17.994000     24.127547
   18.009000     24.246685
   18.024000     24.257322
   18.038000     24.221155
   18.053000     24.165841
   18.068000     24.261577
   18.083000     24.249876
   18.098000     24.190307
   18.113000     24.181798
   18.128000     24.306254
   18.143000     24.408372
   18.158000     24.473259
   18.173000     24.387097
   18.188000     24.266895
   18.202000     24.279660
   18.217000     24.507299
   18.232000     24.495598
   18.247000     24.387097
   18.262000     24.355185
   18.277000     24.428583
   18.292000     24.442412
   18.307000     24.517936
   18.322000     24.491343
   18.337000     24.483897
   18.352000     24.564741
   18.366000     24.536020
   18.381000     24.494534
   18.396000     24.413690
   18.411000     24.391352
   18.426000     24.351994
   18.441000     24.494534
   18.456000     24.661540
   18.471000     24.521127
   18.486000     24.437092
   18.501000     24.514745
   18.516000     24.586015
   18.530000     24.614735
   18.545000     24.643457
   18.560000     24.553040
   18.575000     24.561549
   18.590000     24.647712
   18.605000     24.676432
   18.620000     24.723236
   18.635000     24.671114
   18.650000     24.638137
   18.665000     24.654094
   18.680000     24.757275
   18.695000     24.756212
   18.710000     24.774295
   18.724000     24.832801
   18.739000     24.882796
   18.754000     24.939174
   18.769000     25.058311
   18.784000     24.814718
   18.799000     24.929600
   18.814000     24.964703
   18.829000     24.985978
   18.844000     24.977468
   18.859000     24.964703
   18.874000     24.961512
   18.889000     25.017890
   18.903000     25.049802
   18.918000     24.967895
   18.933000     24.975340
   18.948000     25.071076
   18.963000     25.062567
   18.978000     25.141282
   18.993000     25.105116
   19.008000     25.188087
   19.023000     25.116817
   19.038000     25.241274
   19.053000     25.180641
   19.068000     25.134901
   19.083000     25.222126
   19.098000     25.276377
   19.112000     25.117880
   19.127000     25.212552
   19.142000     25.134901
   19.157000     25.109371
   19.172000     25.204043
   19.187000     25.137028
   19.202000     25.195533
   19.217000     25.162557
   19.232000     25.311480
   19.247000     25.269994
   19.262000     25.306161
   19.277000     25.188087
   19.292000     25.148729
   19.307000     25.264676
   19.321000     25.365729
   19.336000     25.231700
   19.351000     25.213616
   19.366000     25.321053
   19.381000     25.233827
   19.396000     25.149793
   19.411000     25.100861
   19.426000     25.217871
   19.441000     25.211489
   19.456000     25.193406
   19.471000     25.201915
   19.486000     25.315735
   19.501000     25.356156
   19.516000     25.335946
   19.531000     25.369985
   19.545000     25.387005
   19.560000     25.298715
   19.575000     25.324244
   19.590000     25.273185
   19.605000     25.192342
   19.620000     25.278504
   19.635000     25.327436
   19.650000     25.299779
   19.665000     25.272121
   19.680000     25.210425
   19.695000     25.355092
   19.710000     25.226381
   19.725000     25.131709
   19.740000     25.276377
   19.755000     25.158303
   19.770000     25.022145
   19.785000     24.929600
   19.799000     25.114689
   19.814000     25.079586
   19.829000     24.959384
   19.844000     25.079586
   19.859000     25.061503
   19.874000     25.117880
   19.889000     25.017890
   19.904000     25.009380
   19.919000     24.943429
   19.934000     24.884924
   19.949000     24.878541
   19.964000     24.879605
   19.979000     24.817908
   19.994000     24.883860
   20.009000     24.832801
   20.024000     24.775359
   20.039000     24.759403
   20.054000     24.588143
   20.068000     24.572187
   20.083000     24.659413
   20.098000     24.624310
   20.113000     24.573250
   20.128000     24.658349
   20.143000     24.645584
   20.158000     24.556230
   20.173000     24.424328
   20.188000     24.525383
   20.203000     24.484960
   20.218000     24.572187
   20.233000     24.449857
   20.248000     24.350930
   20.263000     24.326465
   20.278000     24.258386
   20.293000     24.386034
   20.308000     24.178606
   20.323000     24.180734
   20.338000     24.116910
   20.353000     24.219028
   20.368000     24.104145
   20.382000     23.971178
   20.397000     23.944586
   20.412000     23.935011
   20.427000     23.804172
   20.442000     23.772261
   20.457000     23.698863
   20.472000     23.757368
   20.487000     23.757368
   20.502000     23.524412
   20.517000     23.491435
   20.532000     23.572280
   20.547000     23.394637
   20.562000     23.412720
   20.577000     23.462715
   20.592000     23.455269
   20.607000     23.291454
   20.622000     23.303155
   20.637000     23.347833
   20.652000     23.226567
   20.667000     23.226567
   20.682000     23.166998
   20.697000     22.938296
   20.712000     23.018075
   20.727000     22.965953
   20.742000     22.943614
   20.757000     22.891492
   20.771000     22.874472
   20.786000     22.869154
   20.801000     22.712785
   20.816000     22.707466
   20.831000     22.656407
   20.846000     22.569181
   20.861000     22.536206
   20.876000     22.558544
   20.891000     22.467063
   20.906000     22.525568
   20.921000     22.335160
   20.936000     22.290483
   20.951000     22.300057
   20.966000     22.294739
   20.981000     22.172409
   20.996000     22.104331
   21.011000     22.078801
   21.026000     22.052208
   21.041000     21.966045
   21.056000     21.862864
   21.071000     21.780957
   21.086000     21.747981
   21.101000     21.730961
   21.116000     21.637353
   21.131000     21.694794
   21.146000     21.649054
   21.161000     21.637353
   21.176000     21.373547
   21.191000     21.333125
   21.206000     21.411842
   21.221000     21.241645
   21.236000     21.283131
   21.251000     21.179948
   21.266000     21.121443
   21.281000     21.238453
   21.296000     21.109742
   21.310000     21.086340
   21.325000     21.138463
   21.340000     21.008688
   21.355000     20.899124
   21.370000     20.862957
   21.385000     20.933163
   21.400000     20.876785
   21.415000     20.816153
   21.430000     20.717225
   21.445000     20.716162
   21.460000     20.647019
   21.475000     20.484268
   21.490000     20.635318
   21.505000     20.622553
   21.520000     20.430018
   21.535000     20.425763
   21.550000     20.351302
   21.565000     20.134301
   21.580000     20.183233
   21.595000     20.283223
   21.610000     20.217272
   21.625000     20.222590
   21.640000     20.206635
   21.655000     19.942829
   21.670000     19.887515
   21.685000     19.970487
   21.700000     19.848157
   21.715000     19.730083
   21.730000     19.784333
   21.745000     19.747102
   21.760000     19.756676
   21.775000     19.827946
   21.790000     19.622646
   21.805000     19.492871
   21.820000     19.435429
   21.835000     19.614136
   21.850000     19.503509
   21.865000     19.334375
   21.880000     19.436493
   21.895000     19.455641
   21.910000     19.376924
   21.925000     19.215237
   21.940000     19.196090
   21.955000     19.205664
   21.970000     19.124820
   21.985000     19.057805
   22.000000     19.093972
