# Supplementary material for: Changing the game of time resolved X-ray diffraction on the mechanochemistry playground by downsizing
Source: Nat Commun. 2021 Oct 21;12:6134. doi: 10.1038/s41467-021-26264-1 (PMC8531352; doi:10.1038/s41467-021-26264-1)
Supplement: Supplementary file 3 — Source Data. [file 41467_2021_26264_MOESM3_ESM.zip › PXRD_raw_data/reactionIIIa_cocrystal_FormI_normalized/000364.xy]

    3.140900     20.236385
    3.155600     20.621207
    3.170400     20.686616
    3.185100     20.952612
    3.199800     21.155379
    3.214500     21.233869
    3.229300     21.402842
    3.244000     21.231689
    3.258700     21.480242
    3.273500     21.886866
    3.288200     21.986070
    3.302900     21.958816
    3.317600     22.598732
    3.332400     22.452653
    3.347100     22.543134
    3.361800     22.746992
    3.376500     23.032610
    3.391300     23.083847
    3.406000     23.503553
    3.420700     23.924350
    3.435400     23.906907
    3.450200     23.888375
    3.464900     23.927620
    3.479600     24.043175
    3.494400     23.919990
    3.509100     24.228500
    3.523800     24.481414
    3.538500     24.217599
    3.553300     24.344057
    3.568000     24.635125
    3.582700     24.733238
    3.597400     24.964350
    3.612200     25.223805
    3.626900     25.629339
    3.641600     25.769967
    3.656400     25.815754
    3.671100     26.029422
    3.685800     26.464391
    3.700500     26.519988
    3.715300     26.700952
    3.730000     27.071602
    3.744700     27.287452
    3.759500     27.397556
    3.774200     27.629757
    3.788900     27.545816
    3.803600     27.479317
    3.818400     27.948080
    3.833100     27.930637
    3.847800     28.227158
    3.862600     28.472440
    3.877300     28.735165
    3.892000     28.978268
    3.906700     28.919400
    3.921500     29.186486
    3.936200     29.522251
    3.950900     29.630175
    3.965700     29.861287
    3.980400     30.175248
    3.995100     30.599315
    4.009800     30.651643
    4.024600     30.804263
    4.039300     30.920908
    4.054000     30.896925
    4.068800     31.298099
    4.083500     31.713445
    4.098200     31.717805
    4.113000     32.149503
    4.127700     32.401327
    4.142400     32.326107
    4.157100     32.658602
    4.171900     33.378098
    4.186600     33.729126
    4.201300     33.889377
    4.216100     34.141201
    4.230800     34.508580
    4.245500     34.952270
    4.260300     35.262961
    4.275000     35.286944
    4.289700     35.539859
    4.304500     35.921410
    4.319200     36.207028
    4.333900     36.305141
    4.348600     36.636546
    4.363400     36.923254
    4.378100     37.441073
    4.392800     37.701619
    4.407600     37.943631
    4.422300     37.943631
    4.437000     37.920737
    4.451800     38.230340
    4.466500     38.537760
    4.481200     38.749249
    4.496000     39.039228
    4.510700     39.138431
    4.525400     39.334657
    4.540200     39.359731
    4.554900     39.661702
    4.569600     39.893903
    4.584400     40.247110
    4.599100     40.417172
    4.613800     40.742036
    4.628600     41.233693
    4.643300     41.602162
    4.658000     41.751512
    4.672700     41.990254
    4.687500     42.390338
    4.702200     42.748995
    4.716900     43.028073
    4.731700     43.314782
    4.746400     43.661448
    4.761100     43.747570
    4.775900     44.003754
    4.790600     44.631678
    4.805300     45.309749
    4.820100     45.650965
    4.834800     45.725095
    4.849500     45.794864
    4.864300     46.279979
    4.879000     46.556877
    4.893700     47.059434
    4.908500     47.608868
    4.923200     48.012222
    4.938000     48.327274
    4.952700     48.675030
    4.967400     49.219014
    4.982200     49.326938
    4.996900     49.846938
    5.011600     50.417084
    5.026400     51.016665
    5.041100     51.428740
    5.055800     51.925846
    5.070600     52.316120
    5.085300     52.740186
    5.100000     53.083582
    5.114800     53.298341
    5.129500     54.119221
    5.144200     54.449535
    5.159000     54.828906
    5.173700     55.428487
    5.188400     55.772973
    5.203200     56.308235
    5.217900     56.852218
    5.232700     57.189073
    5.247400     57.513937
    5.262100     58.479806
    5.276900     58.759974
    5.291600     59.136074
    5.306300     59.947143
    5.321100     60.705885
    5.335800     61.213893
    5.350500     61.304375
    5.365300     61.841818
    5.380000     62.592928
    5.394800     63.348400
    5.409500     63.373473
    5.424200     64.002487
    5.439000     64.872424
    5.453700     65.340097
    5.468400     65.912424
    5.483200     66.380096
    5.497900     67.023282
    5.512600     67.277286
    5.527400     67.473512
    5.542100     68.194100
    5.556900     69.086929
    5.571600     69.722484
    5.586300     70.059339
    5.601100     70.499759
    5.615800     71.396949
    5.630600     71.923490
    5.645300     72.509989
    5.660000     73.160805
    5.674800     73.725502
    5.689500     74.568185
    5.704200     74.685920
    5.719000     75.469735
    5.733700     76.010448
    5.748500     76.648184
    5.763200     76.981768
    5.777900     77.574808
    5.792700     77.933466
    5.807400     78.301936
    5.822200     79.229651
    5.836900     79.624283
    5.851600     80.383025
    5.866400     80.899755
    5.881100     81.645415
    5.895900     81.679209
    5.910600     82.588390
    5.925300     83.457237
    5.940100     84.732708
    5.954800     85.893714
    5.969600     87.573630
    5.984300     88.931951
    5.999000     89.691784
    6.013800     89.740840
    6.028500     89.743020
    6.043300     88.939583
    6.058000     88.423944
    6.072700     87.599793
    6.087500     87.245496
    6.102200     87.530024
    6.117000     87.918115
    6.131700     88.307298
    6.146500     87.923567
    6.161200     88.096899
    6.175900     88.196103
    6.190700     88.713923
    6.205400     88.866543
    6.220200     88.878534
    6.234900     89.203398
    6.249600     89.565327
    6.264400     90.170358
    6.279100     90.542098
    6.293900     90.506123
    6.308600     90.920379
    6.323400     90.990148
    6.338100     91.540672
    6.352800     92.751825
    6.367600     94.547296
    6.382300     98.322472
    6.397100    103.470143
    6.411800    107.711902
    6.426600    108.940497
    6.441300    106.277269
    6.456000    101.710647
    6.470800     97.265030
    6.485500     94.423018
    6.500300     93.227128
    6.515000     93.045073
    6.529800     93.700252
    6.544500     95.070565
    6.559300     97.807922
    6.574000    100.737146
    6.588700    102.986117
    6.603500    103.825530
    6.618200    102.817145
    6.633000     99.154253
    6.647700     95.860921
    6.662500     93.333962
    6.677200     91.609351
    6.692000     90.543188
    6.706700     89.643818
    6.721500     89.040967
    6.736200     89.033335
    6.750900     88.855642
    6.765700     88.622350
    6.780400     88.365076
    6.795200     87.972623
    6.809900     87.719709
    6.824700     87.539835
    6.839400     87.245496
    6.854200     86.841052
    6.868900     86.083400
    6.883700     85.673505
    6.898400     85.577572
    6.913200     85.311576
    6.927900     85.125161
    6.942700     85.310486
    6.957400     85.098998
    6.972200     84.830822
    6.986900     84.667299
    7.001600     84.142939
    7.016400     83.656734
    7.031100     83.394009
    7.045900     83.255561
    7.060600     83.053883
    7.075400     82.800969
    7.090100     82.501179
    7.104900     82.344198
    7.119600     82.259167
    7.134400     81.893967
    7.149100     81.425204
    7.163900     80.809272
    7.178600     80.659922
    7.193400     80.332878
    7.208100     80.150824
    7.222900     79.920803
    7.237600     79.748560
    7.252400     79.460761
    7.267100     79.160971
    7.281900     79.009440
    7.296600     78.550489
    7.311400     78.190741
    7.326100     78.186380
    7.340900     78.391328
    7.355600     77.632586
    7.370400     77.135479
    7.385100     77.316443
    7.399900     77.394934
    7.414600     76.692880
    7.429400     76.142356
    7.444100     76.571874
    7.458900     76.520637
    7.473600     76.892376
    7.488400     76.940343
    7.503200     76.814976
    7.517900     76.558792
    7.532700     76.047514
    7.547400     75.431580
    7.562200     74.936654
    7.576900     74.535481
    7.591700     74.558374
    7.606400     73.919548
    7.621200     73.190240
    7.635900     72.625544
    7.650700     72.095733
    7.665400     71.363155
    7.680200     70.834433
    7.694900     70.042988
    7.709700     70.158543
    7.724400     69.834770
    7.739200     69.155608
    7.754000     68.856909
    7.768700     68.788230
    7.783500     68.456825
    7.798200     68.376154
    7.813000     67.846342
    7.827700     67.440808
    7.842500     67.016742
    7.857200     66.764918
    7.872000     66.855400
    7.886700     66.042150
    7.901500     65.594101
    7.916300     65.323744
    7.931000     65.271418
    7.945800     65.177665
    7.960500     64.688189
    7.975300     64.387309
    7.990000     64.106051
    8.004800     63.513011
    8.019600     63.328777
    8.034300     63.241565
    8.049100     62.905800
    8.063800     62.670329
    8.078600     62.576576
    8.093300     62.703033
    8.108100     62.489365
    8.122900     62.633263
    8.137600     62.651796
    8.152400     62.610370
    8.167100     62.426136
    8.181900     61.803662
    8.196600     61.314187
    8.211400     60.673181
    8.226200     60.195697
    8.240900     59.903538
    8.255700     59.416242
    8.270400     59.263621
    8.285200     58.942028
    8.300000     58.682573
    8.314700     58.756703
    8.329500     58.632427
    8.344200     58.101526
    8.359000     57.578255
    8.373800     57.294817
    8.388500     56.887103
    8.403300     56.774818
    8.418000     56.367102
    8.432800     56.114189
    8.447600     55.896159
    8.462300     55.696663
    8.477100     55.503707
    8.491800     55.466642
    8.506600     55.176663
    8.521400     54.725343
    8.536100     54.540018
    8.550900     54.344881
    8.565600     54.221695
    8.580400     54.023288
    8.595200     53.942617
    8.609900     53.679892
    8.624700     53.182785
    8.639500     53.012723
    8.654200     52.819767
    8.669000     52.218007
    8.683700     52.149327
    8.698500     51.946560
    8.713300     51.745973
    8.728000     51.848446
    8.742800     51.896413
    8.757600     51.622786
    8.772300     51.276119
    8.787100     50.889118
    8.801800     50.472682
    8.816600     50.140187
    8.831400     49.884003
    8.846100     49.173227
    8.860900     48.924674
    8.875700     49.007525
    8.890400     48.760062
    8.905200     48.295660
    8.920000     47.930461
    8.934700     47.641572
    8.949500     47.519476
    8.964300     47.459518
    8.979000     47.065975
    8.993800     47.080146
    9.008600     46.818512
    9.023300     46.607023
    9.038100     46.204760
    9.052900     45.734906
    9.067600     45.552851
    9.082400     45.895158
    9.097200     45.599728
    9.111900     45.145137
    9.126700     45.189833
    9.141500     45.185472
    9.156200     45.012140
    9.171000     44.585893
    9.185800     44.469247
    9.200500     44.259938
    9.215300     43.991763
    9.230100     43.812979
    9.244800     43.466312
    9.259600     43.134907
    9.274400     43.089121
    9.289100     43.005180
    9.303900     42.876543
    9.318700     42.571302
    9.333400     42.297675
    9.348200     42.166858
    9.363000     42.143964
    9.377800     42.039310
    9.392500     41.780946
    9.407300     41.540024
    9.422100     41.516040
    9.436800     41.422287
    9.451600     41.364510
    9.466400     41.180275
    9.481200     41.156291
    9.495900     40.737676
    9.510700     40.175160
    9.525500     40.307068
    9.540200     40.217676
    9.555000     39.932058
    9.569800     39.763085
    9.584600     39.581031
    9.599300     39.260527
    9.614100     38.959647
    9.628900     38.825559
    9.643600     38.765601
    9.658400     38.674029
    9.673200     38.584637
    9.688000     38.579187
    9.702700     38.096251
    9.717500     37.837887
    9.732300     37.736503
    9.747100     37.644931
    9.761800     37.400738
    9.776600     37.382206
    9.791400     37.171807
    9.806200     37.196881
    9.820900     37.082415
    9.835700     36.708495
    9.850500     36.705225
    9.865300     36.711766
    9.880000     36.630005
    9.894800     36.313862
    9.909600     36.070760
    9.924400     35.944303
    9.939100     35.910508
    9.953900     35.551850
    9.968700     35.295665
    9.983500     35.225896
    9.998200     35.011138
   10.013000     34.706987
   10.028000     34.709167
   10.043000     34.452982
   10.057000     34.349419
   10.072000     34.188077
   10.087000     34.093235
   10.102000     34.193528
   10.116000     33.765101
   10.131000     33.764010
   10.146000     33.512186
   10.161000     33.468580
   10.176000     33.373738
   10.190000     33.226568
   10.205000     33.393360
   10.220000     33.175331
   10.235000     32.695666
   10.249000     32.740362
   10.264000     32.885353
   10.279000     32.647700
   10.294000     32.455835
   10.309000     32.466736
   10.323000     32.672774
   10.338000     32.740362
   10.353000     32.813403
   10.368000     32.612816
   10.382000     32.527785
   10.397000     32.594283
   10.412000     32.536506
   10.427000     32.354451
   10.442000     32.137511
   10.456000     31.774493
   10.471000     31.444179
   10.486000     31.500867
   10.501000     31.367868
   10.516000     31.297009
   10.530000     31.232691
   10.545000     31.432187
   10.560000     31.223970
   10.575000     31.136758
   10.589000     31.255583
   10.604000     31.249042
   10.619000     31.133487
   10.634000     30.975416
   10.649000     30.962334
   10.663000     30.872942
   10.678000     30.604766
   10.693000     30.568791
   10.708000     30.623299
   10.722000     30.448876
   10.737000     30.110930
   10.752000     30.098938
   10.767000     30.117471
   10.782000     29.949588
   10.796000     29.889630
   10.811000     29.915793
   10.826000     29.824221
   10.841000     29.713026
   10.856000     29.493907
   10.870000     29.378352
   10.885000     29.171224
   10.900000     29.030595
   10.915000     29.010973
   10.930000     29.090553
   10.944000     28.910679
   10.959000     28.892147
   10.974000     28.709002
   10.989000     28.511685
   11.003000     28.505144
   11.018000     28.768960
   11.033000     28.843090
   11.048000     28.615249
   11.063000     28.566193
   11.077000     28.767870
   11.092000     28.911769
   11.107000     29.087282
   11.122000     29.275878
   11.137000     29.592020
   11.151000     29.940867
   11.166000     30.100029
   11.181000     30.513194
   11.196000     30.540448
   11.211000     30.823886
   11.225000     30.796632
   11.240000     30.497932
   11.255000     30.298435
   11.270000     30.036800
   11.284000     29.418687
   11.299000     28.908499
   11.314000     28.680658
   11.329000     28.461539
   11.344000     28.362335
   11.358000     28.361246
   11.373000     28.371056
   11.388000     28.279484
   11.403000     28.072356
   11.418000     28.189002
   11.432000     28.425564
   11.447000     28.609798
   11.462000     28.764599
   11.477000     29.036045
   11.492000     29.416507
   11.506000     29.622545
   11.521000     30.011726
   11.536000     30.316968
   11.551000     30.421622
   11.566000     30.591685
   11.580000     30.606947
   11.595000     30.770469
   11.610000     31.090971
   11.625000     31.493235
   11.640000     31.586988
   11.654000     31.572816
   11.669000     31.464892
   11.684000     31.037554
   11.699000     30.589504
   11.714000     30.055333
   11.728000     29.423048
   11.743000     29.000071
   11.758000     28.746067
   11.773000     28.443006
   11.788000     28.178101
   11.802000     28.008038
   11.817000     28.173740
   11.832000     28.199904
   11.847000     28.120323
   11.862000     28.143216
   11.876000     28.248960
   11.891000     28.333992
   11.906000     28.219526
   11.921000     28.409211
   11.936000     28.570553
   11.950000     28.771140
   11.965000     28.945564
   11.980000     29.199567
   11.995000     29.086193
   12.010000     29.085102
   12.024000     29.044767
   12.039000     28.966277
   12.054000     29.135249
   12.069000     29.016423
   12.084000     28.735165
   12.098000     28.826737
   12.113000     28.985899
   12.128000     29.198478
   12.143000     29.298771
   12.158000     29.149421
   12.172000     29.195207
   12.187000     29.201748
   12.202000     29.056758
   12.217000     29.298771
   12.232000     29.395794
   12.246000     29.247534
   12.261000     29.306402
   12.276000     29.281329
   12.291000     29.350008
   12.306000     29.380532
   12.320000     29.355458
   12.335000     29.467744
   12.350000     29.533153
   12.365000     29.627995
   12.380000     29.879819
   12.394000     29.992104
   12.409000     29.980113
   12.424000     30.423802
   12.439000     30.700699
   12.454000     30.800993
   12.468000     31.004850
   12.483000     31.231600
   12.498000     31.408204
   12.513000     31.670929
   12.528000     31.880238
   12.543000     31.959818
   12.557000     31.944556
   12.572000     31.819189
   12.587000     31.739609
   12.602000     31.964179
   12.617000     32.116799
   12.631000     32.003423
   12.646000     32.017596
   12.661000     32.100447
   12.676000     32.104807
   12.691000     32.050300
   12.705000     31.979440
   12.720000     31.981621
   12.735000     32.127701
   12.750000     32.201831
   12.765000     32.345730
   12.779000     32.681495
   12.794000     33.264723
   12.809000     34.125939
   12.824000     35.030760
   12.839000     36.531891
   12.854000     38.380779
   12.868000     40.547990
   12.883000     42.728282
   12.898000     44.161825
   12.913000     44.960903
   12.928000     44.900944
   12.942000     44.276290
   12.957000     42.908157
   12.972000     41.299101
   12.987000     39.468745
   13.002000     37.879312
   13.017000     36.869837
   13.031000     36.152520
   13.046000     35.575834
   13.061000     35.205184
   13.076000     34.796379
   13.091000     34.515121
   13.105000     34.305812
   13.120000     34.240404
   13.135000     34.140111
   13.150000     34.224052
   13.165000     34.462794
   13.179000     34.725519
   13.194000     35.030760
   13.209000     35.447196
   13.224000     36.585309
   13.239000     37.867320
   13.254000     39.240905
   13.268000     40.865223
   13.283000     42.433943
   13.298000     43.175242
   13.313000     43.495746
   13.328000     43.500107
   13.343000     42.834027
   13.357000     41.565096
   13.372000     39.865558
   13.387000     38.270675
   13.402000     37.110759
   13.417000     36.220110
   13.431000     35.801494
   13.446000     35.514785
   13.461000     35.097259
   13.476000     35.116881
   13.491000     35.181200
   13.506000     35.079817
   13.520000     35.035121
   13.535000     35.120152
   13.550000     35.185560
   13.565000     35.145225
   13.580000     35.217175
   13.595000     35.067825
   13.609000     35.103800
   13.624000     35.254240
   13.639000     35.170299
   13.654000     35.230256
   13.669000     35.417762
   13.683000     35.474450
   13.698000     35.603086
   13.713000     35.752437
   13.728000     35.871262
   13.743000     36.148160
   13.758000     36.156881
   13.772000     36.319313
   13.787000     36.535162
   13.802000     36.531891
   13.817000     36.624554
   13.832000     36.512269
   13.847000     36.383632
   13.861000     36.273527
   13.876000     36.067489
   13.891000     36.084932
   13.906000     36.174324
   13.921000     36.086021
   13.936000     35.943212
   13.950000     36.008621
   13.965000     35.953024
   13.980000     35.881074
   13.995000     35.814576
   14.010000     36.024973
   14.025000     35.919229
   14.039000     35.980277
   14.054000     36.064219
   14.069000     36.056587
   14.084000     35.873443
   14.099000     35.683757
   14.114000     35.683757
   14.128000     35.689209
   14.143000     35.707741
   14.158000     35.816756
   14.173000     35.794952
   14.188000     35.755707
   14.203000     35.848370
   14.217000     35.764428
   14.232000     35.845099
   14.247000     35.610718
   14.262000     35.573653
   14.277000     35.779690
   14.292000     35.643422
   14.306000     35.801494
   14.321000     35.849460
   14.336000     35.943212
   14.351000     36.055498
   14.366000     36.222290
   14.381000     36.502458
   14.395000     36.566776
   14.410000     36.695413
   14.425000     36.792437
   14.440000     36.732479
   14.455000     36.598391
   14.470000     36.649628
   14.484000     36.590759
   14.499000     36.276798
   14.514000     36.132898
   14.529000     35.887615
   14.544000     35.762248
   14.559000     35.716462
   14.573000     35.548580
   14.588000     35.498433
   14.603000     35.220446
   14.618000     35.228076
   14.633000     35.411221
   14.648000     35.276043
   14.662000     35.387238
   14.677000     35.352353
   14.692000     35.290215
   14.707000     35.129963
   14.722000     35.066735
   14.737000     34.804009
   14.752000     34.760404
   14.766000     34.909754
   14.781000     34.799649
   14.796000     34.882500
   14.811000     34.918475
   14.826000     34.845435
   14.841000     34.644849
   14.855000     34.738601
   14.870000     34.758224
   14.885000     34.542374
   14.900000     34.543465
   14.915000     34.587070
   14.930000     34.499858
   14.945000     34.364681
   14.959000     34.323256
   14.974000     34.258936
   14.989000     34.289461
   15.004000     34.278560
   15.019000     34.105226
   15.034000     34.220781
   15.048000     34.228412
   15.063000     34.186987
   15.078000     34.135750
   15.093000     34.123758
   15.108000     34.020194
   15.123000     34.006023
   15.138000     33.863214
   15.152000     33.823968
   15.167000     33.756379
   15.182000     33.589587
   15.197000     33.532900
   15.212000     33.631013
   15.227000     33.493654
   15.242000     33.495834
   15.256000     33.560152
   15.271000     33.447868
   15.286000     33.391180
   15.301000     33.430425
   15.316000     33.310509
   15.331000     33.236379
   15.345000     33.324681
   15.360000     33.103382
   15.375000     32.889713
   15.390000     33.032522
   15.405000     32.927867
   15.420000     32.598644
   15.435000     32.544136
   15.449000     32.575750
   15.464000     32.442753
   15.479000     32.299944
   15.494000     32.284682
   15.509000     32.267239
   15.524000     32.177847
   15.539000     32.111348
   15.553000     32.047030
   15.568000     31.856254
   15.583000     31.819189
   15.598000     31.581537
   15.613000     31.548833
   15.628000     31.564095
   15.643000     31.511768
   15.657000     31.576087
   15.672000     31.598980
   15.687000     31.487784
   15.702000     31.525939
   15.717000     31.413655
   15.732000     31.391851
   15.747000     31.259944
   15.761000     31.383130
   15.776000     31.422376
   15.791000     31.270846
   15.806000     31.132397
   15.821000     31.206527
   15.836000     30.939441
   15.851000     30.772649
   15.866000     30.561160
   15.880000     30.363844
   15.895000     30.247198
   15.910000     30.239567
   15.925000     30.140364
   15.940000     29.936506
   15.955000     30.060783
   15.970000     29.948498
   15.984000     29.956129
   15.999000     30.022629
   16.014000     29.864557
   16.029000     29.757722
   16.044000     29.737009
   16.059000     29.790427
   16.074000     29.658520
   16.088000     29.566947
   16.103000     29.573488
   16.118000     29.570217
   16.133000     29.352188
   16.148000     29.321664
   16.163000     29.264977
   16.178000     29.161412
   16.193000     29.130889
   16.207000     28.982628
   16.222000     29.013153
   16.237000     29.098184
   16.252000     28.888876
   16.267000     28.794033
   16.282000     28.788582
   16.297000     28.626151
   16.312000     28.590176
   16.326000     28.720994
   16.341000     28.686109
   16.356000     28.758059
   16.371000     28.555292
   16.386000     28.525857
   16.401000     28.516046
   16.416000     28.405942
   16.430000     28.222797
   16.445000     28.223887
   16.460000     28.263132
   16.475000     28.282755
   16.490000     28.299106
   16.505000     28.144306
   16.520000     28.004767
   16.535000     28.049463
   16.549000     28.183551
   16.564000     28.159568
   16.579000     28.230427
   16.594000     28.291476
   16.609000     28.256591
   16.624000     28.251140
   16.639000     28.072356
   16.654000     27.920826
   16.668000     27.849967
   16.683000     27.754034
   16.698000     27.639569
   16.713000     27.500029
   16.728000     27.300533
   16.743000     27.090135
   16.758000     27.087955
   16.773000     26.986570
   16.788000     26.803426
   16.802000     26.640994
   16.817000     26.664977
   16.832000     26.601750
   16.847000     26.498185
   16.862000     26.489464
   16.877000     26.491644
   16.892000     26.294328
   16.907000     26.321581
   16.921000     26.403342
   16.936000     26.126445
   16.951000     26.180953
   16.966000     26.057766
   16.981000     25.834286
   16.996000     25.805942
   17.011000     25.872441
   17.026000     25.778688
   17.041000     25.792861
   17.055000     25.940030
   17.070000     25.848458
   17.085000     25.829925
   17.100000     25.824475
   17.115000     25.642420
   17.130000     25.671854
   17.145000     25.703469
   17.160000     25.752525
   17.175000     25.479989
   17.189000     25.248877
   17.204000     25.399318
   17.219000     25.441833
   17.234000     25.519233
   17.249000     25.440744
   17.264000     25.306656
   17.279000     25.449465
   17.294000     25.370974
   17.309000     25.390597
   17.323000     25.351352
   17.338000     25.332819
   17.353000     25.369884
   17.368000     25.325188
   17.383000     25.237976
   17.398000     25.217264
   17.413000     25.069003
   17.428000     25.052651
   17.443000     25.055922
   17.457000     25.012315
   17.472000     25.080995
   17.487000     25.019947
   17.502000     24.976342
   17.517000     25.035209
   17.532000     25.039569
   17.547000     24.975251
   17.562000     24.868417
   17.577000     24.868417
   17.591000     24.927284
   17.606000     24.927284
   17.621000     24.919654
   17.636000     24.988333
   17.651000     24.956718
   17.666000     24.913113
   17.681000     24.739779
   17.696000     24.712526
   17.711000     24.710346
   17.726000     24.639485
   17.740000     24.576258
   17.755000     24.586068
   17.770000     24.613322
   17.785000     24.526110
   17.800000     24.459612
   17.815000     24.526110
   17.830000     24.495587
   17.845000     24.334245
   17.860000     24.431268
   17.875000     24.530471
   17.889000     24.537012
   17.904000     24.510849
   17.919000     24.445440
   17.934000     24.515209
   17.949000     24.436718
   17.964000     24.492316
   17.979000     24.604601
   17.994000     24.610052
   18.009000     24.462882
   18.024000     24.592609
   18.038000     24.603511
   18.053000     24.677641
   18.068000     24.731058
   18.083000     24.786655
   18.098000     24.707075
   18.113000     24.873867
   18.128000     24.844434
   18.143000     24.866236
   18.158000     24.786655
   18.173000     24.847704
   18.188000     24.861876
   18.202000     25.131142
   18.217000     25.352441
   18.232000     25.390597
   18.247000     25.409129
   18.262000     25.352441
   18.277000     25.412399
   18.292000     25.382965
   18.307000     25.520324
   18.322000     25.522504
   18.337000     25.526865
   18.352000     25.495251
   18.366000     25.271770
   18.381000     25.265230
   18.396000     25.269590
   18.411000     25.195460
   18.426000     25.149674
   18.441000     25.125691
   18.456000     25.034119
   18.471000     24.914202
   18.486000     24.950177
   18.501000     25.103888
   18.516000     25.053742
   18.530000     25.060282
   18.545000     25.109339
   18.560000     25.005775
   18.575000     25.035209
   18.590000     25.209632
   18.605000     25.212903
   18.620000     25.064643
   18.635000     25.151855
   18.650000     25.180198
   18.665000     25.194370
   18.680000     25.100618
   18.695000     25.243427
   18.710000     25.124601
   18.724000     25.143134
   18.739000     25.130052
   18.754000     25.026488
   18.769000     25.146403
   18.784000     25.143134
   18.799000     25.212903
   18.814000     25.219444
   18.829000     25.253239
   18.844000     25.176928
   18.859000     25.273951
   18.874000     25.199821
   18.889000     25.270681
   18.903000     25.194370
   18.918000     25.314286
   18.933000     25.400408
   18.948000     25.400408
   18.963000     25.426572
   18.978000     25.420031
   18.993000     25.413490
   19.008000     25.271770
   19.023000     25.308836
   19.038000     25.487620
   19.053000     25.448374
   19.068000     25.508332
   19.083000     25.370974
   19.098000     25.357893
   19.112000     25.460366
   19.127000     25.437473
   19.142000     25.441833
   19.157000     25.399318
   19.172000     25.420031
   19.187000     25.373154
   19.202000     25.485440
   19.217000     25.536677
   19.232000     25.409129
   19.247000     25.447285
   19.262000     25.602085
   19.277000     25.612986
   19.292000     25.577012
   19.307000     25.694748
   19.321000     25.750345
   19.336000     25.743804
   19.351000     25.761246
   19.366000     25.658773
   19.381000     25.700198
   19.396000     25.800491
   19.411000     25.683846
   19.426000     25.738353
   19.441000     25.765607
   19.456000     25.567200
   19.471000     25.539947
   19.486000     25.647871
   19.501000     25.702378
   19.516000     25.717641
   19.531000     25.622798
   19.545000     25.630429
   19.560000     25.677306
   19.575000     25.530136
   19.590000     25.579192
   19.605000     25.544307
   19.620000     25.590094
   19.635000     25.517053
   19.650000     25.378605
   19.665000     25.532316
   19.680000     25.438564
   19.695000     25.427661
   19.710000     25.469087
   19.725000     25.326278
   19.740000     25.245607
   19.755000     25.424391
   19.770000     25.607536
   19.785000     25.448374
   19.799000     25.445104
   19.814000     25.397137
   19.829000     25.389506
   19.844000     25.467997
   19.859000     25.542127
   19.874000     25.471268
   19.889000     25.438564
   19.904000     25.422211
   19.919000     25.415670
   19.934000     25.493070
   19.949000     25.330639
   19.964000     25.318647
   19.979000     25.296844
   19.994000     25.148584
   20.009000     25.126781
   20.024000     25.137682
   20.039000     25.145314
   20.054000     25.087536
   20.068000     25.047201
   20.083000     25.163847
   20.098000     25.073364
   20.113000     24.906572
   20.128000     24.927284
   20.143000     25.006865
   20.158000     24.950177
   20.173000     24.833531
   20.188000     24.858605
   20.203000     24.807368
   20.218000     24.909842
   20.233000     24.833531
   20.248000     24.921834
   20.263000     24.776844
   20.278000     24.696173
   20.293000     24.858605
   20.308000     24.801918
   20.323000     24.701625
   20.338000     24.519570
   20.353000     24.378941
   20.368000     24.394203
   20.382000     24.354958
   20.397000     24.276467
   20.412000     24.205608
   20.427000     24.171813
   20.442000     24.059528
   20.457000     24.063888
   20.472000     24.063888
   20.487000     24.057348
   20.502000     23.964686
   20.517000     23.924350
   20.532000     23.765189
   20.547000     23.782631
   20.562000     23.916719
   20.577000     23.840408
   20.592000     23.773910
   20.607000     23.942882
   20.622000     23.728124
   20.637000     23.621289
   20.652000     23.710681
   20.667000     23.731394
   20.682000     23.838228
   20.697000     23.860031
   20.712000     23.850220
   20.727000     23.674706
   20.742000     23.680157
   20.757000     23.634371
   20.771000     23.531897
   20.786000     23.457768
   20.801000     23.379277
   20.816000     23.204854
   20.831000     23.127453
   20.846000     23.069675
   20.861000     23.067495
   20.876000     22.948669
   20.891000     22.941038
   20.906000     22.929046
   20.921000     22.826572
   20.936000     22.770975
   20.951000     22.804770
   20.966000     22.786237
   20.981000     22.665231
   20.996000     22.651059
   21.011000     22.599822
   21.026000     22.518061
   21.041000     22.438480
   21.056000     22.350179
   21.071000     22.319654
   21.086000     22.362170
   21.101000     22.306573
   21.116000     22.145231
   21.131000     22.048208
   21.146000     22.008962
   21.161000     22.004602
   21.176000     21.940284
   21.191000     21.871605
   21.206000     21.805106
   21.221000     21.776761
   21.236000     21.817097
   21.251000     21.749508
   21.266000     21.690640
   21.281000     21.683009
   21.296000     21.516217
   21.310000     21.502044
   21.325000     21.661206
   21.340000     21.593617
   21.355000     21.449718
   21.370000     21.455168
   21.385000     21.367957
   21.400000     21.394121
   21.415000     21.387580
   21.430000     21.343973
   21.445000     21.257852
   21.460000     21.347244
   21.475000     21.255672
   21.490000     21.166280
   21.505000     21.177181
   21.520000     21.178271
   21.535000     20.954792
   21.550000     20.810892
   21.565000     20.688796
   21.580000     20.600494
   21.595000     20.680075
   21.610000     20.564519
   21.625000     20.548167
   21.640000     20.556888
   21.655000     20.516553
   21.670000     20.362842
   21.685000     20.238565
   21.700000     20.152444
   21.715000     20.139362
   21.730000     20.151353
   21.745000     20.189509
   21.760000     20.176427
   21.775000     20.004184
   21.790000     20.031438
   21.805000     20.083765
   21.820000     20.003094
   21.835000     19.916972
   21.850000     19.931144
   21.865000     19.906071
   21.880000     19.724017
   21.895000     19.730557
   21.910000     19.774163
   21.925000     19.649886
   21.940000     19.667329
   21.955000     19.691312
   21.970000     19.568126
   21.985000     19.557224
   22.000000     19.604100
