# Supplementary material for: Changing the game of time resolved X-ray diffraction on the mechanochemistry playground by downsizing
Source: Nat Commun. 2021 Oct 21;12:6134. doi: 10.1038/s41467-021-26264-1 (PMC8531352; doi:10.1038/s41467-021-26264-1)
Supplement: Supplementary file 3 — Source Data. [file 41467_2021_26264_MOESM3_ESM.zip › PXRD_raw_data/reactionIIIa_cocrystal_FormI_normalized/000224.xy]

    3.140900     20.403841
    3.155600     20.424494
    3.170400     20.768001
    3.185100     21.014760
    3.199800     20.976713
    3.214500     20.985410
    3.229300     21.291957
    3.244000     21.625680
    3.258700     21.734384
    3.273500     21.724601
    3.288200     21.728949
    3.302900     21.952880
    3.317600     22.300734
    3.332400     22.671418
    3.347100     22.730117
    3.361800     23.033403
    3.376500     23.496484
    3.391300     23.758463
    3.406000     24.067183
    3.420700     24.193280
    3.435400     23.933477
    3.450200     23.833468
    3.464900     23.791074
    3.479600     23.786725
    3.494400     24.000873
    3.509100     24.231327
    3.523800     24.247633
    3.538500     24.258503
    3.553300     24.653101
    3.568000     24.755283
    3.582700     24.556353
    3.597400     24.935732
    3.612200     25.396640
    3.626900     25.225974
    3.641600     25.350984
    3.656400     25.620572
    3.671100     25.943423
    3.685800     26.431507
    3.700500     26.580432
    3.715300     26.986987
    3.730000     27.164176
    3.744700     27.418544
    3.759500     27.633779
    3.774200     27.667477
    3.788900     27.749006
    3.803600     27.682696
    3.818400     28.012071
    3.833100     28.141429
    3.847800     28.195781
    3.862600     28.389276
    3.877300     28.461021
    3.892000     28.771916
    3.906700     28.854531
    3.921500     29.206733
    3.936200     29.490452
    3.950900     29.529586
    3.965700     29.649161
    3.980400     30.041584
    3.995100     30.629676
    4.009800     30.832954
    4.024600     30.537277
    4.039300     30.625328
    4.054000     31.028622
    4.068800     31.555839
    4.083500     31.455830
    4.098200     31.838470
    4.113000     32.338512
    4.127700     32.472218
    4.142400     32.499394
    4.157100     32.965737
    4.171900     32.988564
    4.186600     33.529912
    4.201300     34.123439
    4.216100     34.127787
    4.230800     34.471294
    4.245500     34.825671
    4.260300     35.109390
    4.275000     35.385499
    4.289700     35.606169
    4.304500     35.867060
    4.319200     36.030117
    4.333900     36.350795
    4.348600     36.778004
    4.363400     37.071507
    4.378100     37.350877
    4.392800     37.241085
    4.407600     37.576983
    4.422300     37.825916
    4.437000     37.760693
    4.451800     38.256385
    4.466500     38.354220
    4.481200     38.391179
    4.496000     38.508581
    4.510700     39.206463
    4.525400     39.252119
    4.540200     39.192332
    4.554900     39.593451
    4.569600     39.951090
    4.584400     39.978266
    4.599100     40.226112
    4.613800     40.552226
    4.628600     40.762025
    4.643300     41.243586
    4.658000     41.765368
    4.672700     42.018650
    4.687500     42.018650
    4.702200     42.521952
    4.716900     42.921984
    4.731700     43.551384
    4.746400     43.535078
    4.761100     43.655740
    4.775900     43.901412
    4.790600     44.429717
    4.805300     44.761265
    4.820100     45.315658
    4.834800     45.830918
    4.849500     46.108114
    4.864300     46.620113
    4.879000     46.782082
    4.893700     46.958183
    4.908500     47.463659
    4.923200     48.023488
    4.938000     48.158282
    4.952700     48.687673
    4.967400     48.856165
    4.982200     49.018135
    4.996900     49.723627
    5.011600     50.262802
    5.026400     50.613917
    5.041100     50.953075
    5.055800     51.438984
    5.070600     51.985768
    5.085300     52.652127
    5.100000     53.016288
    5.114800     53.095642
    5.129500     53.787002
    5.144200     54.390313
    5.159000     55.034931
    5.173700     55.343651
    5.188400     55.795862
    5.203200     56.302426
    5.217900     56.762246
    5.232700     57.053574
    5.247400     57.710149
    5.262100     58.273238
    5.276900     58.458036
    5.291600     58.922205
    5.306300     59.333107
    5.321100     59.697267
    5.335800     60.549511
    5.350500     61.231089
    5.365300     62.028979
    5.380000     62.556197
    5.394800     62.927967
    5.409500     63.444313
    5.424200     64.109584
    5.439000     64.397652
    5.453700     64.560708
    5.468400     65.681452
    5.483200     66.053222
    5.497900     66.492388
    5.512600     67.451162
    5.527400     68.035992
    5.542100     68.080561
    5.556900     69.130647
    5.571600     69.643732
    5.586300     69.943757
    5.601100     70.778608
    5.615800     71.153638
    5.630600     71.751513
    5.645300     72.326560
    5.660000     73.005963
    5.674800     73.260332
    5.689500     74.264762
    5.704200     74.688710
    5.719000     75.255060
    5.733700     75.792061
    5.748500     76.324713
    5.763200     76.897585
    5.777900     77.345448
    5.792700     78.143340
    5.807400     78.307483
    5.822200     78.736866
    5.836900     79.368440
    5.851600     80.067410
    5.866400     80.853343
    5.881100     81.366430
    5.895900     81.533834
    5.910600     82.354554
    5.925300     83.258975
    5.940100     84.378632
    5.954800     85.234137
    5.969600     86.536417
    5.984300     87.423445
    5.999000     88.572452
    6.013800     89.464917
    6.028500     89.324688
    6.043300     89.385563
    6.058000     89.062710
    6.072700     88.485489
    6.087500     87.886527
    6.102200     87.788693
    6.117000     87.716947
    6.131700     87.994144
    6.146500     88.288733
    6.161200     88.266993
    6.175900     88.835517
    6.190700     88.827908
    6.205400     88.745293
    6.220200     88.964876
    6.234900     89.062710
    6.249600     88.887696
    6.264400     89.212722
    6.279100     89.662758
    6.293900     89.838860
    6.308600     89.931259
    6.323400     90.547613
    6.338100     91.008521
    6.352800     91.423773
    6.367600     91.971644
    6.382300     93.681565
    6.397100     96.031757
    6.411800     98.312378
    6.426600     99.295067
    6.441300     98.768938
    6.456000     96.554626
    6.470800     94.044638
    6.485500     92.529297
    6.500300     92.133613
    6.515000     92.047737
    6.529800     92.078174
    6.544500     92.244491
    6.559300     93.451112
    6.574000     95.128422
    6.588700     96.225252
    6.603500     96.692681
    6.618200     95.804565
    6.633000     94.344663
    6.647700     92.504295
    6.662500     91.415076
    6.677200     90.121492
    6.692000     89.796465
    6.706700     89.054013
    6.721500     88.886608
    6.736200     88.546363
    6.750900     88.308300
    6.765700     88.122416
    6.780400     87.871308
    6.795200     87.813695
    6.809900     87.389747
    6.824700     87.479972
    6.839400     87.300609
    6.854200     86.624468
    6.868900     86.151602
    6.883700     86.000504
    6.898400     85.617863
    6.913200     85.547205
    6.927900     85.231962
    6.942700     85.180871
    6.957400     84.929763
    6.972200     84.359065
    6.986900     84.053605
    7.001600     83.715534
    7.016400     83.604655
    7.031100     83.835109
    7.045900     83.515517
    7.060600     83.110049
    7.075400     83.048088
    7.090100     82.556744
    7.104900     81.549053
    7.119600     81.852339
    7.134400     81.419695
    7.149100     80.946829
    7.163900     81.152281
    7.178600     80.857691
    7.193400     80.209812
    7.208100     80.115240
    7.222900     80.003274
    7.237600     79.608676
    7.252400     79.386919
    7.267100     78.984712
    7.281900     78.575984
    7.296600     78.397709
    7.311400     78.192256
    7.326100     78.060725
    7.340900     78.000936
    7.355600     77.450892
    7.370400     77.451979
    7.385100     77.303053
    7.399900     76.845408
    7.414600     77.045424
    7.429400     76.555167
    7.444100     76.462768
    7.458900     76.172527
    7.473600     75.862719
    7.488400     75.271366
    7.503200     75.530082
    7.517900     75.277888
    7.532700     74.657185
    7.547400     74.118011
    7.562200     73.995175
    7.576900     73.625580
    7.591700     73.263593
    7.606400     73.019008
    7.621200     72.533099
    7.635900     72.334170
    7.650700     71.463446
    7.665400     70.443797
    7.680200     70.373140
    7.694900     70.287263
    7.709700     69.920929
    7.724400     69.557856
    7.739200     69.103470
    7.754000     68.934978
    7.768700     68.582776
    7.783500     68.346887
    7.798200     68.000119
    7.813000     67.601175
    7.827700     67.404419
    7.842500     66.992429
    7.857200     66.755453
    7.872000     66.465212
    7.886700     66.296720
    7.901500     65.910819
    7.916300     65.434693
    7.931000     65.139016
    7.945800     64.591145
    7.960500     64.398739
    7.975300     64.263945
    7.990000     63.895437
    8.004800     63.597586
    8.019600     63.066021
    8.034300     62.631203
    8.049100     62.563806
    8.063800     62.493148
    8.078600     62.471407
    8.093300     62.390966
    8.108100     62.325743
    8.122900     62.015935
    8.137600     61.451759
    8.152400     61.154996
    8.167100     61.299573
    8.181900     60.986504
    8.196600     60.275576
    8.211400     59.694006
    8.226200     59.679875
    8.240900     59.312454
    8.255700     58.986340
    8.270400     58.559131
    8.285200     58.731971
    8.300000     58.643920
    8.314700     58.315633
    8.329500     57.725367
    8.344200     57.534047
    8.359000     57.424256
    8.373800     56.939433
    8.388500     56.632887
    8.403300     56.456785
    8.418000     56.036099
    8.432800     55.901305
    8.447600     55.769773
    8.462300     55.339303
    8.477100     55.259949
    8.491800     54.997971
    8.506600     55.206684
    8.521400     54.903398
    8.536100     54.861003
    8.550900     54.753385
    8.565600     54.210950
    8.580400     54.215299
    8.595200     53.730476
    8.609900     53.360881
    8.624700     52.985850
    8.639500     52.823880
    8.654200     52.763006
    8.669000     52.266225
    8.683700     51.704223
    8.698500     51.668351
    8.713300     51.698789
    8.728000     51.698789
    8.742800     51.229184
    8.757600     50.865024
    8.772300     50.508473
    8.787100     50.385637
    8.801800     50.345417
    8.816600     49.791024
    8.831400     49.438821
    8.846100     49.182279
    8.860900     48.778985
    8.875700     48.853990
    8.890400     48.373517
    8.905200     47.898478
    8.920000     47.816949
    8.934700     47.760423
    8.949500     47.689765
    8.964300     47.390827
    8.979000     46.856001
    8.993800     46.817955
    9.008600     46.587501
    9.023300     46.195078
    9.038100     46.225515
    9.052900     46.259214
    9.067600     45.945057
    9.082400     45.589594
    9.097200     45.365662
    9.111900     45.178690
    9.126700     44.876492
    9.141500     44.902581
    9.156200     44.784093
    9.171000     44.444935
    9.185800     44.396017
    9.200500     44.127517
    9.215300     44.135126
    9.230100     43.962287
    9.244800     43.612258
    9.259600     43.500292
    9.274400     43.283971
    9.289100     43.138307
    9.303900     42.926332
    9.318700     42.504559
    9.333400     42.414334
    9.348200     42.026259
    9.363000     41.903423
    9.377800     41.832765
    9.392500     41.752324
    9.407300     41.474040
    9.422100     41.530567
    9.436800     41.226194
    9.451600     40.909864
    9.466400     40.817465
    9.481200     40.676149
    9.495900     40.501134
    9.510700     40.365254
    9.525500     40.040228
    9.540200     39.732593
    9.555000     39.519533
    9.569800     39.183635
    9.584600     39.164068
    9.599300     39.176026
    9.614100     38.924919
    9.628900     38.819475
    9.643600     38.672725
    9.658400     38.547714
    9.673200     38.344436
    9.688000     38.146594
    9.702700     37.924837
    9.717500     37.856353
    9.732300     37.641118
    9.747100     37.449798
    9.761800     37.226954
    9.776600     37.197604
    9.791400     36.885621
    9.806200     36.879099
    9.820900     36.637775
    9.835700     36.554073
    9.850500     36.252961
    9.865300     36.274702
    9.880000     36.342099
    9.894800     36.255135
    9.909600     36.144257
    9.924400     35.888802
    9.939100     35.655087
    9.953900     35.499639
    9.968700     35.510509
    9.983500     35.263750
    9.998200     34.935462
   10.013000     34.765884
   10.028000     34.533255
   10.043000     34.532169
   10.057000     34.595217
   10.072000     34.251711
   10.087000     34.123439
   10.102000     34.111482
   10.116000     33.819067
   10.131000     33.556002
   10.146000     33.495128
   10.161000     33.590788
   10.176000     33.413599
   10.190000     33.041830
   10.205000     32.973346
   10.220000     33.198364
   10.235000     32.953779
   10.249000     32.810288
   10.264000     32.627665
   10.279000     32.509177
   10.294000     32.530918
   10.309000     32.475479
   10.323000     32.672234
   10.338000     32.497220
   10.353000     32.172193
   10.368000     32.254808
   10.382000     32.097188
   10.397000     32.063488
   10.412000     31.854776
   10.427000     31.806946
   10.442000     31.661282
   10.456000     31.514531
   10.471000     31.467788
   10.486000     31.350387
   10.501000     31.464527
   10.516000     31.499313
   10.530000     31.279729
   10.545000     31.210158
   10.560000     31.086234
   10.575000     31.262337
   10.589000     31.384086
   10.604000     31.397130
   10.619000     31.348213
   10.634000     31.341691
   10.649000     31.257988
   10.663000     30.992749
   10.678000     30.939484
   10.693000     30.666635
   10.708000     30.632937
   10.722000     30.618806
   10.737000     30.389438
   10.752000     30.050281
   10.767000     29.811130
   10.782000     29.931793
   10.796000     29.781780
   10.811000     29.528499
   10.826000     29.682860
   10.841000     29.688294
   10.856000     29.352397
   10.870000     29.316526
   10.885000     29.119770
   10.900000     28.891491
   10.915000     28.859966
   10.930000     28.834964
   10.944000     28.825181
   10.959000     28.734955
   10.974000     28.711041
   10.989000     28.521895
   11.003000     28.477326
   11.018000     28.457760
   11.033000     28.432757
   11.048000     28.636035
   11.063000     28.524069
   11.077000     28.675168
   11.092000     28.771916
   11.107000     28.713215
   11.122000     28.828442
   11.137000     28.734955
   11.151000     28.791483
   11.166000     29.096942
   11.181000     29.188254
   11.196000     29.204560
   11.211000     29.265434
   11.225000     29.107812
   11.240000     29.094767
   11.255000     29.167599
   11.270000     28.906710
   11.284000     28.702345
   11.299000     28.537114
   11.314000     28.249046
   11.329000     28.127298
   11.344000     28.076206
   11.358000     28.001200
   11.373000     28.149038
   11.388000     28.211000
   11.403000     28.132733
   11.418000     28.333836
   11.432000     28.268613
   11.447000     28.222957
   11.462000     28.171866
   11.477000     28.383840
   11.492000     28.590379
   11.506000     28.925189
   11.521000     29.086072
   11.536000     29.053460
   11.551000     29.034980
   11.566000     29.184993
   11.580000     29.332831
   11.595000     29.142598
   11.610000     29.214343
   11.625000     29.436100
   11.640000     29.375225
   11.654000     29.458928
   11.669000     29.200211
   11.684000     29.212169
   11.699000     29.077375
   11.714000     28.790395
   11.728000     28.381667
   11.743000     28.218609
   11.758000     28.146864
   11.773000     28.135994
   11.788000     28.047943
   11.802000     27.707698
   11.817000     27.735961
   11.832000     27.897931
   11.847000     28.005549
   11.862000     27.919672
   11.876000     27.839230
   11.891000     27.845753
   11.906000     28.105557
   11.921000     28.190347
   11.936000     28.266440
   11.950000     28.432757
   11.965000     28.290354
   11.980000     28.503415
   11.995000     28.536026
   12.010000     28.659950
   12.024000     28.725173
   12.039000     28.833877
   12.054000     28.864315
   12.069000     28.801266
   12.084000     28.919753
   12.098000     29.131728
   12.113000     29.157817
   12.128000     29.296959
   12.143000     29.299132
   12.158000     29.217604
   12.172000     29.261086
   12.187000     29.328482
   12.202000     29.433926
   12.217000     29.225213
   12.232000     29.165426
   12.246000     29.173035
   12.261000     29.103464
   12.276000     29.248041
   12.291000     29.265434
   12.306000     29.264347
   12.320000     29.291523
   12.335000     29.366529
   12.350000     29.444796
   12.365000     29.562197
   12.380000     29.562197
   12.394000     29.726342
   12.409000     29.893746
   12.424000     29.999189
   12.439000     30.216599
   12.454000     30.265516
   12.468000     30.598152
   12.483000     30.937309
   12.498000     31.159066
   12.513000     31.271032
   12.528000     31.303644
   12.543000     31.388434
   12.557000     31.413436
   12.572000     31.365606
   12.587000     31.361258
   12.602000     31.202549
   12.617000     31.236247
   12.631000     31.207984
   12.646000     31.285165
   12.661000     31.222116
   12.676000     31.372128
   12.691000     31.332994
   12.705000     31.221028
   12.720000     31.274293
   12.735000     31.450395
   12.750000     31.511270
   12.765000     31.672153
   12.779000     31.873256
   12.794000     32.198282
   12.809000     32.670060
   12.824000     33.229889
   12.839000     33.965818
   12.854000     34.753926
   12.868000     36.006202
   12.883000     36.919320
   12.898000     37.496541
   12.913000     38.107460
   12.928000     38.186815
   12.942000     38.087893
   12.957000     37.797653
   12.972000     37.164992
   12.987000     36.288834
   13.002000     35.577906
   13.017000     34.756100
   13.031000     34.349545
   13.046000     34.101698
   13.061000     34.066913
   13.076000     33.903857
   13.091000     33.886463
   13.105000     33.762541
   13.120000     33.664706
   13.135000     33.773411
   13.150000     33.694057
   13.165000     33.669054
   13.179000     33.875593
   13.194000     34.015822
   13.209000     34.266929
   13.224000     34.687616
   13.239000     35.153958
   13.254000     35.906194
   13.268000     36.992152
   13.283000     37.676991
   13.298000     38.186815
   13.313000     38.500972
   13.328000     38.372700
   13.343000     38.232471
   13.357000     38.063979
   13.372000     37.286742
   13.387000     36.389929
   13.402000     35.736614
   13.417000     35.238748
   13.431000     35.099607
   13.446000     34.966986
   13.461000     34.958291
   13.476000     34.808278
   13.491000     34.832193
   13.506000     34.765884
   13.520000     34.961552
   13.535000     35.003947
   13.550000     34.883284
   13.565000     34.905025
   13.580000     34.964813
   13.595000     34.953943
   13.609000     34.976770
   13.624000     34.864805
   13.639000     34.988728
   13.654000     35.261576
   13.669000     35.246357
   13.683000     35.086562
   13.698000     35.342017
   13.713000     35.419197
   13.728000     35.442025
   13.743000     35.767052
   13.758000     35.789880
   13.772000     35.745311
   13.787000     35.742050
   13.802000     35.768139
   13.817000     35.942067
   13.832000     35.962720
   13.847000     36.001854
   13.861000     35.792054
   13.876000     35.784445
   13.891000     35.967068
   13.906000     35.810534
   13.921000     35.911629
   13.936000     35.714874
   13.950000     35.627911
   13.965000     35.727919
   13.980000     35.651825
   13.995000     35.513770
   14.010000     35.831188
   14.025000     35.649651
   14.039000     35.640955
   14.054000     35.714874
   14.069000     35.818143
   14.084000     35.805098
   14.099000     35.758356
   14.114000     35.757269
   14.128000     35.628997
   14.143000     35.442025
   14.158000     35.477898
   14.173000     35.708352
   14.188000     35.783358
   14.203000     35.622475
   14.217000     35.707265
   14.232000     35.582255
   14.247000     35.478985
   14.262000     35.650738
   14.277000     35.870321
   14.292000     35.632259
   14.306000     35.593125
   14.321000     35.617040
   14.336000     35.644216
   14.351000     35.736614
   14.366000     35.821404
   14.381000     35.843145
   14.395000     35.882279
   14.410000     36.100775
   14.425000     36.055119
   14.440000     36.080122
   14.455000     36.162737
   14.470000     35.951850
   14.484000     35.769226
   14.499000     35.862712
   14.514000     35.656173
   14.529000     35.592038
   14.544000     35.514857
   14.559000     35.565949
   14.573000     35.400718
   14.588000     35.210485
   14.603000     35.218095
   14.618000     35.264837
   14.633000     35.122435
   14.648000     35.155045
   14.662000     35.061560
   14.677000     35.016991
   14.692000     34.891981
   14.707000     34.869153
   14.722000     34.884371
   14.737000     34.900677
   14.752000     34.793060
   14.766000     34.591956
   14.781000     34.799582
   14.796000     34.991989
   14.811000     34.737620
   14.826000     34.588695
   14.841000     34.636525
   14.855000     34.640873
   14.870000     34.539778
   14.885000     34.247363
   14.900000     34.472381
   14.915000     34.511515
   14.930000     34.371286
   14.945000     34.278887
   14.959000     34.220186
   14.974000     34.464771
   14.989000     34.385417
   15.004000     34.037563
   15.019000     34.158225
   15.034000     34.169096
   15.048000     33.927772
   15.063000     33.908205
   15.078000     33.744061
   15.093000     33.770150
   15.108000     33.871245
   15.123000     33.846243
   15.138000     33.733190
   15.152000     33.658184
   15.167000     33.657097
   15.182000     33.511433
   15.197000     33.556002
   15.212000     33.423382
   15.227000     33.288588
   15.242000     33.412512
   15.256000     33.284241
   15.271000     33.041830
   15.286000     33.065745
   15.301000     33.117923
   15.316000     32.866816
   15.331000     32.860293
   15.345000     32.865728
   15.360000     32.739631
   15.375000     32.733108
   15.390000     32.674408
   15.405000     32.629839
   15.420000     32.593967
   15.435000     32.379819
   15.449000     32.115667
   15.464000     32.172193
   15.479000     32.146104
   15.494000     32.081969
   15.509000     32.060227
   15.524000     31.958045
   15.539000     31.839558
   15.553000     31.824339
   15.568000     31.853689
   15.583000     31.851515
   15.598000     31.691719
   15.613000     31.672153
   15.628000     31.509095
   15.643000     31.408000
   15.657000     31.226464
   15.672000     31.246031
   15.687000     31.228638
   15.702000     31.114498
   15.717000     31.199288
   15.732000     31.165589
   15.747000     31.123195
   15.761000     31.023186
   15.776000     30.879696
   15.791000     30.994923
   15.806000     30.747077
   15.821000     30.729684
   15.836000     30.620980
   15.851000     30.443791
   15.866000     30.269864
   15.880000     30.318781
   15.895000     30.119852
   15.910000     29.914400
   15.925000     29.999189
   15.940000     29.929618
   15.955000     29.960056
   15.970000     29.924184
   15.984000     29.863309
   15.999000     29.865483
   16.014000     29.658944
   16.029000     29.514367
   16.044000     29.506758
   16.059000     29.549153
   16.074000     29.506758
   16.088000     29.332831
   16.103000     29.244780
   16.118000     29.330657
   16.133000     29.378486
   16.148000     29.281740
   16.163000     29.046938
   16.178000     29.036068
   16.193000     29.030632
   16.207000     28.988237
   16.222000     28.982803
   16.237000     28.920841
   16.252000     28.857792
   16.267000     28.728434
   16.282000     28.591466
   16.297000     28.566463
   16.312000     28.525156
   16.326000     28.428409
   16.341000     28.480587
   16.356000     28.416452
   16.371000     28.267526
   16.386000     28.370795
   16.401000     28.319705
   16.416000     28.250134
   16.430000     28.193608
   16.445000     28.153386
   16.460000     28.078381
   16.475000     27.925107
   16.490000     28.018593
   16.505000     28.087077
   16.520000     27.906628
   16.535000     27.757703
   16.549000     27.795749
   16.564000     27.697915
   16.579000     27.600081
   16.594000     27.577253
   16.609000     27.519640
   16.624000     27.569644
   16.639000     27.508769
   16.654000     27.291359
   16.668000     27.245704
   16.683000     27.258749
   16.698000     27.104388
   16.713000     27.078299
   16.728000     26.998945
   16.743000     26.925025
   16.758000     26.786971
   16.773000     26.608696
   16.788000     26.504339
   16.802000     26.615218
   16.817000     26.452160
   16.832000     26.317367
   16.847000     26.254318
   16.862000     26.092348
   16.877000     26.174964
   16.892000     26.234751
   16.907000     26.058650
   16.921000     26.166268
   16.936000     26.171703
   16.951000     25.895594
   16.966000     25.809717
   16.981000     25.852112
   16.996000     25.927118
   17.011000     25.791237
   17.026000     25.784715
   17.041000     25.737972
   17.055000     25.684707
   17.070000     25.591221
   17.085000     25.519476
   17.100000     25.608614
   17.115000     25.478168
   17.130000     25.441208
   17.145000     25.505345
   17.160000     25.416207
   17.175000     25.336853
   17.189000     25.175970
   17.204000     25.237931
   17.219000     25.211842
   17.234000     25.195537
   17.249000     25.025957
   17.264000     24.932471
   17.279000     24.963996
   17.294000     24.965083
   17.309000     25.025957
   17.323000     24.980302
   17.338000     25.035740
   17.353000     24.952038
   17.368000     24.943341
   17.383000     24.842247
   17.398000     24.744412
   17.413000     24.813983
   17.428000     24.842247
   17.443000     24.770502
   17.457000     24.679189
   17.472000     24.724845
   17.487000     24.695495
   17.502000     24.638969
   17.517000     24.677016
   17.532000     24.566137
   17.547000     24.681364
   17.562000     24.588965
   17.577000     24.572659
   17.591000     24.621576
   17.606000     24.591139
   17.621000     24.590052
   17.636000     24.515046
   17.651000     24.522655
   17.666000     24.573747
   17.681000     24.418298
   17.696000     24.617229
   17.711000     24.432431
   17.726000     24.350902
   17.740000     24.381339
   17.755000     24.381339
   17.770000     24.340032
   17.785000     24.231327
   17.800000     24.247633
   17.815000     24.362860
   17.830000     24.282418
   17.845000     24.266112
   17.860000     24.232414
   17.875000     24.075880
   17.889000     24.098708
   17.904000     24.160669
   17.919000     24.212847
   17.934000     24.221544
   17.949000     24.274809
   17.964000     24.240024
   17.979000     24.322639
   17.994000     24.386775
   18.009000     24.387861
   18.024000     24.328074
   18.038000     24.256329
   18.053000     24.291115
   18.068000     24.348728
   18.083000     24.468303
   18.098000     24.508524
   18.113000     24.494393
   18.128000     24.424821
   18.143000     24.487870
   18.158000     24.587878
   18.173000     24.367208
   18.188000     24.528091
   18.202000     24.657449
   18.217000     24.643318
   18.232000     24.524830
   18.247000     24.661797
   18.262000     24.932471
   18.277000     24.860726
   18.292000     24.813983
   18.307000     24.922688
   18.322000     24.836811
   18.337000     24.860726
   18.352000     24.781372
   18.366000     24.784633
   18.381000     24.783546
   18.396000     24.819419
   18.411000     24.818332
   18.426000     24.838986
   18.441000     24.745500
   18.456000     24.800939
   18.471000     24.720498
   18.486000     24.700931
   18.501000     24.784633
   18.516000     24.811810
   18.530000     24.867248
   18.545000     24.825941
   18.560000     24.820505
   18.575000     24.888990
   18.590000     24.821593
   18.605000     24.765066
   18.620000     24.787894
   18.635000     24.785721
   18.650000     24.729194
   18.665000     24.820505
   18.680000     24.792243
   18.695000     24.783546
   18.710000     24.916165
   18.724000     24.947690
   18.739000     24.923775
   18.754000     24.986824
   18.769000     24.800939
   18.784000     24.748761
   18.799000     24.881381
   18.814000     25.046611
   18.829000     25.094441
   18.844000     25.130314
   18.859000     25.159664
   18.874000     25.233583
   18.889000     25.111833
   18.903000     25.035740
   18.918000     25.080310
   18.933000     25.169447
   18.948000     25.291197
   18.963000     25.189014
   18.978000     25.136836
   18.993000     25.159664
   19.008000     25.258585
   19.023000     25.353158
   19.038000     25.246627
   19.053000     25.186840
   19.068000     25.186840
   19.083000     25.180318
   19.098000     25.142271
   19.112000     25.380334
   19.127000     25.417294
   19.142000     25.227060
   19.157000     25.219451
   19.172000     25.293370
   19.187000     25.333591
   19.202000     25.248802
   19.217000     25.335765
   19.232000     25.454253
   19.247000     25.285761
   19.262000     25.382508
   19.277000     25.485778
   19.292000     25.441208
   19.307000     25.465123
   19.321000     25.491212
   19.336000     25.511867
   19.351000     25.414032
   19.366000     25.411858
   19.381000     25.400988
   19.396000     25.372724
   19.411000     25.361854
   19.426000     25.409685
   19.441000     25.411858
   19.456000     25.420555
   19.471000     25.417294
   19.486000     25.434686
   19.501000     25.504257
   19.516000     25.442296
   19.531000     25.452080
   19.545000     25.375985
   19.560000     25.308589
   19.575000     25.327069
   19.590000     25.395552
   19.605000     25.419468
   19.620000     25.365115
   19.635000     25.322720
   19.650000     25.437947
   19.665000     25.324895
   19.680000     25.283587
   19.695000     25.304241
   19.710000     25.215103
   19.725000     25.284674
   19.740000     25.243366
   19.755000     25.164012
   19.770000     25.178144
   19.785000     25.236844
   19.799000     25.236844
   19.814000     25.167273
   19.829000     25.153142
   19.844000     25.268369
   19.859000     25.250976
   19.874000     25.180318
   19.889000     25.136836
   19.904000     25.175970
   19.919000     25.099877
   19.934000     24.887903
   19.949000     25.036828
   19.964000     25.160751
   19.979000     24.919427
   19.994000     24.893337
   20.009000     24.918340
   20.024000     25.095529
   20.039000     24.895512
   20.054000     24.738978
   20.068000     24.782459
   20.083000     24.842247
   20.098000     24.772676
   20.113000     24.767240
   20.128000     24.752022
   20.143000     24.702017
   20.158000     24.738978
   20.173000     24.619402
   20.188000     24.777024
   20.203000     24.634621
   20.218000     24.529178
   20.233000     24.631360
   20.248000     24.646579
   20.263000     24.592226
   20.278000     24.412864
   20.293000     24.365033
   20.308000     24.372643
   20.323000     24.366121
   20.338000     24.247633
   20.353000     24.154146
   20.368000     24.109578
   20.382000     24.123709
   20.397000     23.984568
   20.412000     23.960653
   20.427000     23.990003
   20.442000     23.967175
   20.457000     23.886734
   20.472000     23.920432
   20.487000     23.883473
   20.502000     23.792161
   20.517000     23.808467
   20.532000     23.778030
   20.547000     23.844339
   20.562000     23.625843
   20.577000     23.524748
   20.592000     23.648670
   20.607000     23.493223
   20.622000     23.442132
   20.637000     23.601928
   20.652000     23.462786
   20.667000     23.416043
   20.682000     23.304077
   20.697000     23.356256
   20.712000     23.312774
   20.727000     23.268205
   20.742000     23.148630
   20.757000     23.180155
   20.771000     23.120366
   20.786000     23.047534
   20.801000     22.983399
   20.816000     22.904045
   20.831000     22.857302
   20.846000     22.897523
   20.861000     22.574670
   20.876000     22.555103
   20.891000     22.576844
   20.906000     22.483359
   20.921000     22.484445
   20.936000     22.575758
   20.951000     22.506187
   20.966000     22.471401
   20.981000     22.524666
   20.996000     22.409439
   21.011000     22.221380
   21.026000     22.140939
   21.041000     22.221380
   21.056000     22.138765
   21.071000     22.080065
   21.086000     22.098544
   21.101000     21.928965
   21.116000     21.809391
   21.131000     21.857220
   21.146000     21.822434
   21.161000     21.665900
   21.176000     21.669161
   21.191000     21.574588
   21.206000     21.422402
   21.221000     21.376747
   21.236000     21.378920
   21.251000     21.416967
   21.266000     21.413706
   21.281000     21.376747
   21.296000     21.247387
   21.310000     21.196297
   21.325000     21.164772
   21.340000     21.159337
   21.355000     21.065851
   21.370000     21.046284
   21.385000     21.075634
   21.400000     21.088679
   21.415000     20.989758
   21.430000     20.957146
   21.445000     20.860399
   21.460000     20.844094
   21.475000     20.907142
   21.490000     20.740825
   21.505000     20.659296
   21.520000     20.690821
   21.535000     20.566897
   21.550000     20.489717
   21.565000     20.509284
   21.580000     20.554940
   21.595000     20.504936
   21.610000     20.299484
   21.625000     20.287527
   21.640000     20.237523
   21.655000     20.041854
   21.670000     20.023375
   21.685000     20.126644
   21.700000     20.080988
   21.715000     19.966849
   21.730000     19.952716
   21.745000     19.836403
   21.760000     19.777702
   21.775000     19.765745
   21.790000     19.690739
   21.805000     19.652693
   21.820000     19.566816
   21.835000     19.665736
   21.850000     19.745092
   21.865000     19.632038
   21.880000     19.674433
   21.895000     19.626604
   21.910000     19.495071
   21.925000     19.504854
   21.940000     19.353755
   21.955000     19.200482
   21.970000     19.151565
   21.985000     19.239615
   22.000000     19.168957
