# Supplementary material for: Changing the game of time resolved X-ray diffraction on the mechanochemistry playground by downsizing
Source: Nat Commun. 2021 Oct 21;12:6134. doi: 10.1038/s41467-021-26264-1 (PMC8531352; doi:10.1038/s41467-021-26264-1)
Supplement: Supplementary file 3 — Source Data. [file 41467_2021_26264_MOESM3_ESM.zip › PXRD_raw_data/reactionIIIa_cocrystal_FormI_normalized/000335.xy]

    3.140900     20.685874
    3.155600     20.629158
    3.170400     20.359760
    3.185100     20.844022
    3.199800     20.861473
    3.214500     20.725138
    3.229300     21.119965
    3.244000     21.521336
    3.258700     21.657671
    3.273500     21.753650
    3.288200     21.623860
    3.302900     21.966334
    3.317600     22.271725
    3.332400     22.597839
    3.347100     22.552030
    3.361800     22.863965
    3.376500     23.137726
    3.391300     23.519465
    3.406000     23.652528
    3.420700     23.819403
    3.435400     23.890297
    3.450200     23.828128
    3.464900     23.950284
    3.479600     23.989549
    3.494400     23.917563
    3.509100     24.162968
    3.523800     24.236043
    3.538500     24.432366
    3.553300     24.757389
    3.568000     24.691948
    3.582700     24.724668
    3.597400     25.224201
    3.612200     25.349629
    3.626900     25.259103
    3.641600     25.350720
    3.656400     25.521957
    3.671100     25.856796
    3.685800     26.129467
    3.700500     26.557014
    3.715300     26.902760
    3.730000     27.062000
    3.744700     27.062000
    3.759500     27.402293
    3.774200     27.621519
    3.788900     27.529902
    3.803600     27.668419
    3.818400     27.965084
    3.833100     28.082878
    3.847800     28.295561
    3.862600     28.681663
    3.877300     28.896527
    3.892000     28.989235
    3.906700     28.994688
    3.921500     29.100485
    3.936200     29.242273
    3.950900     29.516034
    3.965700     29.992662
    3.980400     30.205345
    3.995100     30.041743
    4.009800     30.036290
    4.024600     30.344952
    4.039300     30.949190
    4.054000     31.238221
    4.068800     31.428000
    4.083500     31.737753
    4.098200     31.827189
    4.113000     31.980975
    4.127700     32.083499
    4.142400     32.778263
    4.157100     33.037846
    4.171900     33.301791
    4.186600     33.819865
    4.201300     33.938750
    4.216100     34.269226
    4.230800     34.760032
    4.245500     34.775302
    4.260300     34.643330
    4.275000     35.245386
    4.289700     35.893251
    4.304500     35.969599
    4.319200     36.023043
    4.333900     36.627281
    4.348600     36.671998
    4.363400     36.872684
    4.378100     37.250059
    4.392800     37.763771
    4.407600     37.929554
    4.422300     37.882655
    4.437000     37.915375
    4.451800     38.335288
    4.466500     38.444357
    4.481200     38.507616
    4.496000     38.745384
    4.510700     39.004967
    4.525400     39.225284
    4.540200     39.541583
    4.554900     39.698641
    4.569600     40.092377
    4.584400     40.162180
    4.599100     40.402130
    4.613800     40.714066
    4.628600     41.047814
    4.643300     41.246318
    4.658000     41.689135
    4.672700     42.274831
    4.687500     42.429709
    4.702200     42.670748
    4.716900     43.015404
    4.731700     43.321886
    4.746400     43.734164
    4.761100     43.944665
    4.775900     44.332948
    4.790600     44.823755
    4.805300     45.056070
    4.820100     45.431265
    4.834800     45.701754
    4.849500     46.114032
    4.864300     46.274362
    4.879000     46.754262
    4.893700     47.592996
    4.908500     47.771868
    4.923200     48.093620
    4.938000     48.367380
    4.952700     48.799290
    4.967400     48.967256
    4.982200     49.537682
    4.996900     49.657657
    5.011600     50.062300
    5.026400     50.564014
    5.041100     51.295862
    5.055800     51.517270
    5.070600     52.025528
    5.085300     52.286201
    5.100000     52.919887
    5.114800     53.465228
    5.129500     53.912407
    5.144200     54.191622
    5.159000     54.925651
    5.173700     55.926897
    5.188400     56.386073
    5.203200     56.471147
    5.217900     57.097199
    5.232700     57.519293
    5.247400     57.356780
    5.262100     58.080993
    5.276900     58.758307
    5.291600     59.397446
    5.306300     59.772641
    5.321100     60.232909
    5.335800     60.941853
    5.350500     61.668247
    5.365300     62.012902
    5.380000     62.346650
    5.394800     62.944345
    5.409500     63.516952
    5.424200     64.126643
    5.439000     64.687254
    5.453700     65.098441
    5.468400     65.499812
    5.483200     66.107322
    5.497900     66.720285
    5.512600     67.399780
    5.527400     68.125084
    5.542100     68.654064
    5.556900     69.113242
    5.571600     69.674942
    5.586300     70.152661
    5.601100     70.658737
    5.615800     71.083013
    5.630600     71.949014
    5.645300     72.211869
    5.660000     72.471451
    5.674800     73.557770
    5.689500     74.098748
    5.704200     74.731343
    5.719000     75.541720
    5.733700     75.913643
    5.748500     76.261571
    5.763200     76.792732
    5.777900     77.359887
    5.792700     77.920498
    5.807400     78.692700
    5.822200     79.048263
    5.836900     79.617599
    5.851600     80.418160
    5.866400     80.775903
    5.881100     81.407407
    5.895900     82.058545
    5.910600     82.885281
    5.925300     83.678208
    5.940100     84.726353
    5.954800     85.811581
    5.969600     87.565398
    5.984300     88.959290
    5.999000     89.389018
    6.013800     89.390109
    6.028500     89.682412
    6.043300     88.873126
    6.058000     88.470664
    6.072700     87.896965
    6.087500     87.446514
    6.102200     87.697370
    6.117000     87.804258
    6.131700     87.951499
    6.146500     88.076928
    6.161200     88.242711
    6.175900     88.397588
    6.190700     88.899302
    6.205400     88.807684
    6.220200     89.227597
    6.234900     89.747853
    6.249600     90.022704
    6.264400     89.733674
    6.279100     90.296466
    6.293900     90.655300
    6.308600     90.768731
    6.323400     91.560565
    6.338100     91.876864
    6.352800     92.774494
    6.367600     94.576301
    6.382300     98.154828
    6.397100    103.357382
    6.411800    108.206553
    6.426600    109.471745
    6.441300    106.932637
    6.456000    101.660281
    6.470800     97.233203
    6.485500     94.426878
    6.500300     93.487801
    6.515000     93.344922
    6.529800     93.807370
    6.544500     95.128187
    6.559300     97.521143
    6.574000    100.167137
    6.588700    102.852396
    6.603500    104.069597
    6.618200    102.952739
    6.633000     99.727592
    6.647700     96.583156
    6.662500     93.568512
    6.677200     91.634732
    6.692000     90.805814
    6.706700     89.956173
    6.721500     89.134889
    6.736200     89.227597
    6.750900     88.812047
    6.765700     88.665896
    6.780400     87.917688
    6.795200     87.879514
    6.809900     87.621023
    6.824700     87.241466
    6.839400     87.203292
    6.854200     86.938256
    6.868900     86.436542
    6.883700     86.360194
    6.898400     86.122426
    6.913200     85.288054
    6.927900     85.009931
    6.942700     84.916132
    6.957400     84.915041
    6.972200     84.750348
    6.986900     84.125387
    7.001600     83.672754
    7.016400     83.998869
    7.031100     83.742558
    7.045900     83.309557
    7.060600     82.849290
    7.075400     82.558077
    7.090100     82.527538
    7.104900     82.550443
    7.119600     81.784784
    7.134400     81.427040
    7.149100     81.133647
    7.163900     81.035485
    7.178600     80.790082
    7.193400     80.046237
    7.208100     80.050599
    7.222900     79.699400
    7.237600     79.569609
    7.252400     79.636141
    7.267100     79.145334
    7.281900     78.890114
    7.296600     78.740691
    7.311400     78.429846
    7.326100     78.510556
    7.340900     78.236796
    7.355600     77.762349
    7.370400     77.406787
    7.385100     77.427510
    7.399900     76.871262
    7.414600     76.686936
    7.429400     76.862537
    7.444100     76.812365
    7.458900     76.446986
    7.473600     76.253936
    7.488400     76.613860
    7.503200     76.938885
    7.517900     76.372821
    7.532700     75.669331
    7.547400     75.312677
    7.562200     74.681173
    7.576900     74.409592
    7.591700     74.008222
    7.606400     73.567586
    7.621200     73.381080
    7.635900     72.680862
    7.650700     71.750510
    7.665400     71.291333
    7.680200     70.832156
    7.694900     70.432966
    7.709700     69.931253
    7.724400     69.619318
    7.739200     69.501524
    7.754000     69.271390
    7.768700     68.810032
    7.783500     68.633341
    7.798200     68.254874
    7.813000     67.960391
    7.827700     67.347427
    7.842500     67.073666
    7.857200     66.847895
    7.872000     66.490151
    7.886700     66.120410
    7.901500     65.872825
    7.916300     65.564162
    7.931000     65.065721
    7.945800     64.889030
    7.960500     64.565098
    7.975300     64.153910
    7.990000     63.921595
    8.004800     63.561670
    8.019600     63.157027
    8.034300     62.768745
    8.049100     63.035961
    8.063800     62.935619
    8.078600     62.631318
    8.093300     62.270303
    8.108100     62.124151
    8.122900     62.094703
    8.137600     62.072890
    8.152400     62.268121
    8.167100     62.469897
    8.181900     61.702057
    8.196600     60.961485
    8.211400     60.166377
    8.226200     59.988597
    8.240900     59.700656
    8.255700     59.292741
    8.270400     59.074604
    8.285200     58.737584
    8.300000     58.664508
    8.314700     58.938270
    8.329500     58.769214
    8.344200     57.786510
    8.359000     57.365506
    8.373800     57.112468
    8.388500     56.639112
    8.403300     56.476601
    8.418000     56.618389
    8.432800     56.202839
    8.447600     55.869091
    8.462300     55.589876
    8.477100     55.520073
    8.491800     55.315025
    8.506600     54.940920
    8.521400     54.791497
    8.536100     54.540640
    8.550900     54.215617
    8.565600     54.068375
    8.580400     54.155629
    8.595200     54.159992
    8.609900     53.797886
    8.624700     53.296172
    8.639500     52.982055
    8.654200     52.883894
    8.669000     52.580684
    8.683700     52.164044
    8.698500     51.945908
    8.713300     51.787759
    8.728000     51.867379
    8.742800     51.864107
    8.757600     51.383116
    8.772300     51.151892
    8.787100     50.897762
    8.801800     50.673082
    8.816600     49.925965
    8.831400     49.496236
    8.846100     49.267193
    8.860900     49.059963
    8.875700     48.679315
    8.890400     48.456816
    8.905200     48.097982
    8.920000     47.682432
    8.934700     47.551551
    8.949500     47.289787
    8.964300     47.068378
    8.979000     46.971308
    8.993800     46.910229
    9.008600     46.671370
    9.023300     46.743355
    9.038100     46.447780
    9.052900     46.192561
    9.067600     46.066041
    9.082400     45.820638
    9.097200     45.370187
    9.111900     45.229489
    9.126700     45.261119
    9.141500     45.036437
    9.156200     44.708142
    9.171000     44.568535
    9.185800     44.447469
    9.200500     44.258782
    9.215300     44.059187
    9.230100     43.718894
    9.244800     43.528025
    9.259600     43.104840
    9.274400     43.023039
    9.289100     43.074301
    9.303900     42.763457
    9.318700     42.482061
    9.333400     42.432980
    9.348200     42.203937
    9.363000     42.145040
    9.377800     41.899636
    9.392500     41.834196
    9.407300     41.527714
    9.422100     41.328119
    9.436800     41.394651
    9.451600     41.365203
    9.466400     41.211416
    9.481200     40.933293
    9.495900     40.678073
    9.510700     40.248345
    9.525500     40.090195
    9.540200     39.988762
    9.555000     39.708457
    9.569800     39.511043
    9.584600     39.328899
    9.599300     39.401975
    9.614100     39.042050
    9.628900     38.860997
    9.643600     38.816279
    9.658400     38.604686
    9.673200     38.434540
    9.688000     38.225130
    9.702700     38.071343
    9.717500     37.798673
    9.732300     37.738685
    9.747100     37.494373
    9.761800     37.370034
    9.776600     37.173712
    9.791400     37.031924
    9.806200     36.833419
    9.820900     36.626190
    9.835700     36.616373
    9.850500     36.819240
    9.865300     36.767979
    9.880000     36.724350
    9.894800     36.453862
    9.909600     35.915064
    9.924400     35.934697
    9.939100     35.735103
    9.953900     35.677297
    9.968700     35.498425
    9.983500     35.290105
    9.998200     34.980350
   10.013000     34.790572
   10.028000     34.539715
   10.043000     34.335757
   10.057000     34.513538
   10.072000     34.518992
   10.087000     34.372840
   10.102000     33.994375
   10.116000     34.017279
   10.131000     33.823137
   10.146000     33.639902
   10.161000     33.273433
   10.176000     33.153458
   10.190000     33.347600
   10.205000     33.303972
   10.220000     32.882970
   10.235000     32.842614
   10.249000     32.986584
   10.264000     32.794624
   10.279000     32.571034
   10.294000     32.693190
   10.309000     32.673558
   10.323000     32.591757
   10.338000     32.747725
   10.353000     32.608117
   10.368000     32.749906
   10.382000     32.798986
   10.397000     32.433608
   10.412000     32.370348
   10.427000     32.331084
   10.442000     32.045325
   10.456000     31.576332
   10.471000     31.612325
   10.486000     31.554519
   10.501000     31.378919
   10.516000     31.353833
   10.530000     31.305844
   10.545000     31.105158
   10.560000     31.230586
   10.575000     31.377828
   10.589000     31.251309
   10.604000     31.212045
   10.619000     31.300389
   10.634000     31.466174
   10.649000     31.281848
   10.663000     31.089888
   10.678000     30.904472
   10.693000     30.673247
   10.708000     30.308960
   10.722000     30.440933
   10.737000     30.371128
   10.752000     30.186803
   10.767000     30.053741
   10.782000     29.889048
   10.796000     29.889048
   10.811000     29.632737
   10.826000     29.665458
   10.841000     29.550936
   10.856000     29.496402
   10.870000     29.483314
   10.885000     29.093940
   10.900000     28.759101
   10.915000     28.798366
   10.930000     28.883439
   10.944000     28.972874
   10.959000     28.964149
   10.974000     28.906343
   10.989000     28.658758
   11.003000     28.677300
   11.018000     28.682753
   11.033000     28.682753
   11.048000     28.763464
   11.063000     28.716565
   11.077000     28.761282
   11.092000     28.977238
   11.107000     29.059039
   11.122000     29.393878
   11.137000     29.534576
   11.151000     29.954488
   11.166000     30.163899
   11.181000     30.366766
   11.196000     30.457293
   11.211000     30.725600
   11.225000     30.741961
   11.240000     30.520552
   11.255000     30.390761
   11.270000     30.082098
   11.284000     29.588019
   11.299000     29.127751
   11.314000     28.836540
   11.329000     28.468979
   11.344000     28.346823
   11.358000     28.222485
   11.373000     28.162498
   11.388000     28.470070
   11.403000     28.399176
   11.418000     28.353368
   11.432000     28.513698
   11.447000     28.659849
   11.462000     28.837630
   11.477000     29.110300
   11.492000     29.327346
   11.506000     29.796339
   11.521000     30.061375
   11.536000     30.279512
   11.551000     30.599082
   11.566000     30.685245
   11.580000     30.818309
   11.595000     30.940465
   11.610000     31.153148
   11.625000     31.302571
   11.640000     31.627595
   11.654000     31.711577
   11.669000     31.635229
   11.684000     31.159691
   11.699000     30.545638
   11.714000     30.070101
   11.728000     29.605470
   11.743000     29.144112
   11.758000     28.615131
   11.773000     28.482068
   11.788000     28.206125
   11.802000     28.262840
   11.817000     28.314103
   11.832000     28.242117
   11.847000     28.049067
   11.862000     28.023981
   11.876000     27.996714
   11.891000     28.279201
   11.906000     28.295561
   11.921000     28.286835
   11.936000     28.472252
   11.950000     28.597680
   11.965000     28.824542
   11.980000     29.104847
   11.995000     29.156109
   12.010000     29.222641
   12.024000     29.240092
   12.039000     29.069945
   12.054000     28.985963
   12.069000     29.000142
   12.084000     28.995778
   12.098000     29.279356
   12.113000     29.113572
   12.128000     29.144112
   12.143000     29.072126
   12.158000     29.249908
   12.172000     29.452775
   12.187000     29.184467
   12.202000     29.232457
   12.217000     29.199737
   12.232000     29.183376
   12.246000     29.312077
   12.261000     29.390606
   12.276000     29.576022
   12.291000     29.364430
   12.306000     29.306623
   12.320000     29.317530
   12.335000     29.589110
   12.350000     29.594563
   12.365000     29.598926
   12.380000     29.761437
   12.394000     29.868325
   12.409000     30.055922
   12.424000     30.006841
   12.439000     30.457293
   12.454000     30.751777
   12.468000     31.014631
   12.483000     31.281848
   12.498000     31.652680
   12.513000     31.832643
   12.528000     31.881723
   12.543000     32.049688
   12.557000     32.130398
   12.572000     31.888267
   12.587000     31.932986
   12.602000     31.908990
   12.617000     31.894812
   12.631000     31.850094
   12.646000     31.977703
   12.661000     32.117311
   12.676000     32.007151
   12.691000     32.166391
   12.705000     32.180570
   12.720000     32.183842
   12.735000     32.232922
   12.750000     32.265643
   12.765000     32.404160
   12.779000     32.657198
   12.794000     33.085836
   12.809000     33.943112
   12.824000     34.991258
   12.839000     36.546570
   12.854000     38.306931
   12.868000     40.519924
   12.883000     42.893247
   12.898000     44.551084
   12.913000     45.133508
   12.928000     45.032075
   12.942000     44.421293
   12.957000     43.136469
   12.972000     41.347752
   12.987000     39.587391
   13.002000     38.048439
   13.017000     37.022107
   13.031000     36.377514
   13.046000     35.883435
   13.061000     35.411170
   13.076000     34.789481
   13.091000     34.480819
   13.105000     34.277952
   13.120000     34.304128
   13.135000     34.116531
   13.150000     34.002009
   13.165000     34.284496
   13.179000     34.592068
   13.194000     34.969444
   13.209000     35.396991
   13.224000     36.285897
   13.239000     37.623073
   13.254000     39.128214
   13.268000     41.016185
   13.283000     42.471154
   13.298000     43.531297
   13.313000     43.808330
   13.328000     43.692718
   13.343000     42.967414
   13.357000     41.435006
   13.372000     39.912414
   13.387000     38.268757
   13.402000     36.854142
   13.417000     36.304439
   13.431000     35.749281
   13.446000     35.428620
   13.461000     35.412261
   13.476000     35.321734
   13.491000     35.210485
   13.506000     34.993439
   13.520000     34.921453
   13.535000     35.100325
   13.550000     35.251931
   13.565000     35.169039
   13.580000     35.169039
   13.595000     35.263928
   13.609000     35.284650
   13.624000     35.354455
   13.639000     35.305373
   13.654000     35.146134
   13.669000     35.197396
   13.683000     35.567137
   13.698000     35.528963
   13.713000     35.454797
   13.728000     35.979416
   13.743000     36.145199
   13.758000     36.378604
   13.772000     36.578199
   13.787000     36.579290
   13.802000     36.735258
   13.817000     36.538935
   13.832000     36.598922
   13.847000     36.510577
   13.861000     36.473494
   13.876000     36.385149
   13.891000     36.102662
   13.906000     36.021952
   13.921000     36.234634
   13.936000     36.159378
   13.950000     36.001229
   13.965000     35.808178
   13.980000     35.920519
   13.995000     35.837627
   14.010000     35.763460
   14.025000     35.761279
   14.039000     35.953238
   14.054000     35.921609
   14.069000     35.828901
   14.084000     35.821266
   14.099000     36.038312
   14.114000     36.054672
   14.128000     35.928153
   14.143000     35.969599
   14.158000     35.940151
   14.173000     36.012135
   14.188000     35.785274
   14.203000     35.660936
   14.217000     35.892160
   14.232000     35.937970
   14.247000     35.780911
   14.262000     35.677297
   14.277000     35.705654
   14.292000     35.814723
   14.306000     35.725286
   14.321000     36.008863
   14.336000     36.079758
   14.351000     36.284806
   14.366000     36.363336
   14.381000     36.493126
   14.395000     36.849780
   14.410000     36.859595
   14.425000     36.608739
   14.440000     36.787611
   14.455000     36.815968
   14.470000     36.472403
   14.484000     36.224819
   14.499000     36.206277
   14.514000     35.949967
   14.529000     35.844171
   14.544000     35.647848
   14.559000     35.479883
   14.573000     35.507150
   14.588000     35.438437
   14.603000     35.483155
   14.618000     35.400263
   14.633000     35.329369
   14.648000     35.261746
   14.662000     35.267199
   14.677000     35.299920
   14.692000     35.151588
   14.707000     34.999983
   14.722000     34.969444
   14.737000     34.908366
   14.752000     34.994529
   14.766000     34.902912
   14.781000     34.793844
   14.796000     34.792753
   14.811000     34.999983
   14.826000     34.847288
   14.841000     34.842924
   14.855000     34.797116
   14.870000     34.892005
   14.885000     34.811295
   14.900000     34.515720
   14.915000     34.518992
   14.930000     34.545169
   14.945000     34.583343
   14.959000     34.542987
   14.974000     34.353208
   14.989000     34.243050
   15.004000     34.306309
   15.019000     34.387020
   15.034000     34.375022
   15.048000     34.303037
   15.063000     34.210329
   15.078000     34.009643
   15.093000     34.045636
   15.108000     33.958382
   15.123000     33.927842
   15.138000     33.786054
   15.152000     33.734792
   15.167000     33.682439
   15.182000     33.815503
   15.197000     33.794780
   15.212000     33.648627
   15.227000     33.422856
   15.242000     33.363960
   15.256000     33.354144
   15.271000     33.237441
   15.286000     33.128373
   15.301000     33.317061
   15.316000     33.130554
   15.331000     33.230897
   15.345000     33.245075
   15.360000     33.107650
   15.375000     33.136007
   15.390000     33.041118
   15.405000     32.821891
   15.420000     32.685556
   15.435000     32.767357
   15.449000     32.565581
   15.464000     32.417248
   15.479000     32.323449
   15.494000     32.299455
   15.509000     32.168572
   15.524000     32.084590
   15.539000     32.008242
   15.553000     32.155485
   15.568000     31.902446
   15.583000     31.826098
   15.598000     31.766111
   15.613000     31.755204
   15.628000     31.712668
   15.643000     31.586148
   15.657000     31.428000
   15.672000     31.489078
   15.687000     31.246947
   15.702000     31.205501
   15.717000     31.405096
   15.732000     31.539249
   15.747000     31.425819
   15.761000     31.350561
   15.776000     31.376737
   15.791000     31.290574
   15.806000     31.157510
   15.821000     31.069165
   15.836000     30.977548
   15.851000     30.825943
   15.866000     30.775771
   15.880000     30.786679
   15.895000     30.588174
   15.910000     30.291508
   15.925000     30.186803
   15.940000     30.067919
   15.955000     29.997025
   15.970000     30.011204
   15.984000     29.940309
   15.999000     29.889048
   16.014000     29.894501
   16.029000     29.870506
   16.044000     29.719991
   16.059000     29.636009
   16.074000     29.608742
   16.088000     29.701450
   16.103000     29.593473
   16.118000     29.433142
   16.133000     29.506218
   16.148000     29.461500
   16.163000     29.420054
   16.178000     29.280447
   16.193000     29.286991
   16.207000     29.182286
   16.222000     29.037224
   16.237000     28.943426
   16.252000     28.817998
   16.267000     28.762373
   16.282000     28.684934
   16.297000     28.801638
   16.312000     28.764554
   16.326000     28.634764
   16.341000     28.579139
   16.356000     28.417718
   16.371000     28.332645
   16.386000     28.400267
   16.401000     28.314103
   16.416000     28.341370
   16.430000     28.253025
   16.445000     28.153773
   16.460000     28.278110
   16.475000     28.137412
   16.490000     28.042523
   16.505000     28.074153
   16.520000     28.157044
   16.535000     28.293380
   16.549000     28.090513
   16.564000     28.034888
   16.579000     28.088332
   16.594000     28.034888
   16.609000     28.175586
   16.624000     28.212670
   16.639000     28.163588
   16.654000     27.959631
   16.668000     27.933455
   16.683000     27.860379
   16.698000     27.547353
   16.713000     27.407746
   16.728000     27.268139
   16.743000     27.096902
   16.758000     27.063091
   16.773000     26.921302
   16.788000     26.778423
   16.802000     26.614821
   16.817000     26.524293
   16.832000     26.566830
   16.847000     26.555924
   16.862000     26.429405
   16.877000     26.336696
   16.892000     26.240716
   16.907000     26.046575
   16.921000     26.212359
   16.936000     26.182910
   16.951000     26.154552
   16.966000     25.985497
   16.981000     26.037849
   16.996000     26.046575
   17.011000     25.913512
   17.026000     25.938597
   17.041000     25.874247
   17.055000     25.801172
   17.070000     25.701920
   17.085000     25.555768
   17.100000     25.621209
   17.115000     25.599396
   17.130000     25.613574
   17.145000     25.531773
   17.160000     25.497962
   17.175000     25.372533
   17.189000     25.427068
   17.204000     25.365989
   17.219000     25.364899
   17.234000     25.405254
   17.249000     25.376897
   17.264000     25.359446
   17.279000     25.415070
   17.294000     25.363808
   17.309000     25.277645
   17.323000     25.323453
   17.338000     25.284188
   17.353000     25.344176
   17.368000     25.324544
   17.383000     25.226382
   17.398000     25.303821
   17.413000     25.333269
   17.428000     25.174029
   17.443000     25.075868
   17.457000     24.915538
   17.472000     25.037694
   17.487000     24.922082
   17.502000     24.888270
   17.517000     24.898087
   17.532000     25.019153
   17.547000     24.916629
   17.562000     24.954803
   17.577000     24.864276
   17.591000     24.893725
   17.606000     24.904631
   17.621000     24.916629
   17.636000     24.891543
   17.651000     24.805379
   17.666000     24.792291
   17.681000     24.777021
   17.696000     24.762842
   17.711000     24.571973
   17.726000     24.541434
   17.740000     24.575245
   17.755000     24.519620
   17.770000     24.443272
   17.785000     24.567611
   17.800000     24.442182
   17.815000     24.313481
   17.830000     24.521801
   17.845000     24.443272
   17.860000     24.395283
   17.875000     24.369106
   17.889000     24.383285
   17.904000     24.535981
   17.919000     24.551250
   17.934000     24.627597
   17.949000     24.592696
   17.964000     24.496716
   17.979000     24.472721
   17.994000     24.651593
   18.009000     24.578517
   18.024000     24.683222
   18.038000     24.643958
   18.053000     24.580698
   18.068000     24.714853
   18.083000     24.715943
   18.098000     24.597059
   18.113000     24.654865
   18.128000     24.610147
   18.143000     24.743210
   18.158000     24.748663
   18.173000     24.926444
   18.188000     25.079140
   18.202000     25.025696
   18.217000     25.051873
   18.232000     25.298368
   18.247000     25.311455
   18.262000     25.431430
   18.277000     25.439066
   18.292000     25.461970
   18.307000     25.632116
   18.322000     25.514322
   18.337000     25.482693
   18.352000     25.614665
   18.366000     25.383440
   18.381000     25.304911
   18.396000     25.216566
   18.411000     24.990794
   18.426000     25.169666
   18.441000     25.150034
   18.456000     25.099863
   18.471000     25.064961
   18.486000     24.965709
   18.501000     24.989704
   18.516000     24.956984
   18.530000     25.074778
   18.545000     25.117314
   18.560000     25.121677
   18.575000     25.133675
   18.590000     24.978798
   18.605000     25.148943
   18.620000     25.019153
   18.635000     25.000611
   18.650000     25.105316
   18.665000     25.124949
   18.680000     25.043148
   18.695000     25.013700
   18.710000     24.965709
   18.724000     24.944986
   18.739000     25.027878
   18.754000     25.058417
   18.769000     25.016971
   18.784000     25.168576
   18.799000     25.203478
   18.814000     25.122767
   18.829000     25.009336
   18.844000     25.211112
   18.859000     25.358355
   18.874000     25.336541
   18.889000     25.350720
   18.903000     25.248196
   18.918000     25.360536
   18.933000     25.382350
   18.948000     25.475057
   18.963000     25.415070
   18.978000     25.394347
   18.993000     25.284188
   19.008000     25.264556
   19.023000     25.349629
   19.038000     25.337632
   19.053000     25.407435
   19.068000     25.409617
   19.083000     25.313636
   19.098000     25.271100
   19.112000     25.456516
   19.127000     25.472876
   19.142000     25.371443
   19.157000     25.432521
   19.172000     25.581945
   19.187000     25.556858
   19.202000     25.511050
   19.217000     25.416160
   19.232000     25.448881
   19.247000     25.497962
   19.262000     25.662655
   19.277000     25.717189
   19.292000     25.694284
   19.307000     25.795718
   19.321000     25.758635
   19.336000     25.785902
   19.351000     25.719370
   19.366000     25.677924
   19.381000     25.688831
   19.396000     25.727005
   19.411000     25.740093
   19.426000     25.753181
   19.441000     25.728096
   19.456000     25.607030
   19.471000     25.707373
   19.486000     25.590670
   19.501000     25.538318
   19.516000     25.668108
   19.531000     25.682288
   19.545000     25.628844
   19.560000     25.514322
   19.575000     25.576491
   19.590000     25.454334
   19.605000     25.405254
   19.620000     25.447791
   19.635000     25.477238
   19.650000     25.423796
   19.665000     25.526320
   19.680000     25.480511
   19.695000     25.453244
   19.710000     25.373624
   19.725000     25.360536
   19.740000     25.312546
   19.755000     25.275463
   19.770000     25.404163
   19.785000     25.473967
   19.799000     25.386712
   19.814000     25.422705
   19.829000     25.318000
   19.844000     25.334359
   19.859000     25.468513
   19.874000     25.542680
   19.889000     25.373624
   19.904000     25.320181
   19.919000     25.319090
   19.934000     25.375805
   19.949000     25.357264
   19.964000     25.352901
   19.979000     25.232926
   19.994000     25.232926
   20.009000     25.175121
   20.024000     25.136947
   20.039000     25.231835
   20.054000     25.160941
   20.068000     25.034423
   20.083000     25.039876
   20.098000     24.995158
   20.113000     24.992977
   20.128000     25.007155
   20.143000     24.959165
   20.158000     24.859913
   20.173000     24.843553
   20.188000     24.927535
   20.203000     24.911176
   20.218000     24.855551
   20.233000     24.799926
   20.248000     24.743210
   20.263000     24.751936
   20.278000     24.817377
   20.293000     24.679950
   20.308000     24.626507
   20.323000     24.749755
   20.338000     24.619963
   20.353000     24.467268
   20.368000     24.440000
   20.382000     24.351655
   20.397000     24.234952
   20.412000     24.143335
   20.427000     24.165149
   20.442000     24.074622
   20.457000     24.130247
   20.472000     24.136791
   20.487000     24.105161
   20.502000     23.867393
   20.517000     23.810677
   20.532000     23.966645
   20.547000     23.905567
   20.562000     23.816130
   20.577000     23.810677
   20.592000     23.844488
   20.607000     23.851032
   20.622000     23.913201
   20.637000     23.775775
   20.652000     23.835762
   20.667000     23.935014
   20.682000     23.773594
   20.697000     23.810677
   20.712000     23.628533
   20.727000     23.701609
   20.742000     23.620899
   20.757000     23.546732
   20.771000     23.385311
   20.786000     23.423485
   20.801000     23.432210
   20.816000     23.193351
   20.831000     23.013389
   20.846000     23.030840
   20.861000     23.111550
   20.876000     23.079920
   20.891000     23.063560
   20.906000     22.977396
   20.921000     22.917409
   20.936000     22.958854
   20.951000     22.748353
   20.966000     22.753806
   20.981000     22.714542
   20.996000     22.612018
   21.011000     22.591295
   21.026000     22.530217
   21.041000     22.447325
   21.056000     22.428783
   21.071000     22.353526
   21.086000     22.293538
   21.101000     22.182289
   21.116000     22.107032
   21.131000     22.080856
   21.146000     22.084128
   21.161000     21.961971
   21.176000     21.887805
   21.191000     21.870354
   21.206000     21.791824
   21.221000     21.664215
   21.236000     21.556238
   21.251000     21.543149
   21.266000     21.506066
   21.281000     21.463529
   21.296000     21.582414
   21.310000     21.682757
   21.325000     21.503885
   21.340000     21.658762
   21.355000     21.526789
   21.370000     21.420993
   21.385000     21.343554
   21.400000     21.358824
   21.415000     21.467892
   21.430000     21.451532
   21.445000     21.231215
   21.460000     21.265025
   21.475000     21.261753
   21.490000     21.218126
   21.505000     21.195222
   21.520000     21.016350
   21.535000     20.974904
   21.550000     20.864745
   21.565000     20.790579
   21.580000     20.650972
   21.595000     20.564808
   21.610000     20.598618
   21.625000     20.548448
   21.640000     20.576805
   21.655000     20.388117
   21.670000     20.315041
   21.685000     20.231059
   21.700000     20.128535
   21.715000     20.112174
   21.730000     20.161256
   21.745000     20.159074
   21.760000     20.123082
   21.775000     20.059822
   21.790000     19.918034
   21.805000     19.997653
   21.820000     20.050006
   21.835000     20.004197
   21.850000     19.951844
   21.865000     19.840595
   21.880000     19.886403
   21.895000     19.685718
   21.910000     19.660632
   21.925000     19.657360
   21.940000     19.657360
   21.955000     19.651907
   21.970000     19.558108
   21.985000     19.569015
   22.000000     19.429408
