# Supplementary material for: Changing the game of time resolved X-ray diffraction on the mechanochemistry playground by downsizing
Source: Nat Commun. 2021 Oct 21;12:6134. doi: 10.1038/s41467-021-26264-1 (PMC8531352; doi:10.1038/s41467-021-26264-1)
Supplement: Supplementary file 3 — Source Data. [file 41467_2021_26264_MOESM3_ESM.zip › PXRD_raw_data/reactionIIIa_cocrystal_FormI_normalized/000275.xy]

    3.140900     20.540586
    3.155600     20.413913
    3.170400     20.376019
    3.185100     20.823165
    3.199800     20.994229
    3.214500     21.087339
    3.229300     21.084091
    3.244000     21.019131
    3.258700     21.441375
    3.273500     21.673068
    3.288200     21.935076
    3.302900     21.980550
    3.317600     21.869033
    3.332400     22.298857
    3.347100     22.663720
    3.361800     23.055649
    3.376500     23.105453
    3.391300     23.458406
    3.406000     23.988919
    3.420700     23.962934
    3.435400     24.043052
    3.450200     23.922875
    3.464900     23.805946
    3.479600     23.930454
    3.494400     24.162147
    3.509100     24.027895
    3.523800     23.977009
    3.538500     24.310475
    3.553300     24.418743
    3.568000     24.752207
    3.582700     24.836656
    3.597400     24.905948
    3.612200     25.066184
    3.626900     25.408311
    3.641600     25.632426
    3.656400     25.700634
    3.671100     25.851126
    3.685800     26.034100
    3.700500     26.548372
    3.715300     26.712940
    3.730000     27.039908
    3.744700     27.443747
    3.759500     27.357133
    3.774200     27.589910
    3.788900     27.721997
    3.803600     28.095520
    3.818400     27.949359
    3.833100     27.873571
    3.847800     28.072784
    3.862600     28.535088
    3.877300     28.819832
    3.892000     28.983317
    3.906700     29.153298
    3.921500     29.276723
    3.936200     29.427215
    3.950900     29.506251
    3.965700     30.053004
    3.980400     30.274953
    3.995100     30.358319
    4.009800     30.519639
    4.024600     30.807631
    4.039300     30.829285
    4.054000     31.151923
    4.068800     31.317573
    4.083500     31.426924
    4.098200     31.754975
    4.113000     32.112260
    4.127700     32.271413
    4.142400     32.512851
    4.157100     33.136474
    4.171900     33.530568
    4.186600     33.400647
    4.201300     33.948483
    4.216100     34.320925
    4.230800     34.579685
    4.245500     34.788642
    4.260300     35.291005
    4.275000     35.523781
    4.289700     35.719746
    4.304500     36.065120
    4.319200     36.064038
    4.333900     36.293566
    4.348600     36.599964
    4.363400     36.798094
    4.378100     37.204098
    4.392800     37.377328
    4.407600     37.419552
    4.422300     37.779002
    4.437000     37.974966
    4.451800     37.957643
    4.466500     38.190419
    4.481200     38.576936
    4.496000     38.646227
    4.510700     39.077133
    4.525400     39.264437
    4.540200     39.393276
    4.554900     39.660697
    4.569600     39.908631
    4.584400     40.119753
    4.599100     40.488947
    4.613800     41.158043
    4.628600     41.324775
    4.643300     41.376743
    4.658000     41.536980
    4.672700     41.843378
    4.687500     42.325171
    4.702200     42.685702
    4.716900     43.099286
    4.731700     43.299581
    4.746400     43.680685
    4.761100     44.068284
    4.775900     44.644269
    4.790600     44.721139
    4.805300     44.667006
    4.820100     45.061101
    4.834800     45.407557
    4.849500     46.078819
    4.864300     46.634233
    4.879000     46.682954
    4.893700     47.139844
    4.908500     47.728822
    4.923200     47.996243
    4.938000     48.269078
    4.952700     48.828823
    4.967400     49.260812
    4.982200     49.846542
    4.996900     50.365144
    5.011600     50.091227
    5.026400     50.588177
    5.041100     51.298414
    5.055800     51.361209
    5.070600     51.952352
    5.085300     52.265246
    5.100000     52.732964
    5.114800     53.301370
    5.129500     53.918497
    5.144200     54.595172
    5.159000     54.882082
    5.173700     55.437497
    5.188400     55.969091
    5.203200     56.505018
    5.217900     56.946751
    5.232700     57.627756
    5.247400     57.712204
    5.262100     58.198328
    5.276900     58.672541
    5.291600     59.539767
    5.306300     60.153646
    5.321100     60.591048
    5.335800     60.658174
    5.350500     61.049022
    5.365300     61.980125
    5.380000     62.323335
    5.394800     62.984852
    5.409500     63.429833
    5.424200     64.146566
    5.439000     64.528752
    5.453700     64.946666
    5.468400     65.419797
    5.483200     66.224227
    5.497900     66.944208
    5.512600     67.245194
    5.527400     67.636040
    5.542100     68.994802
    5.556900     69.450611
    5.571600     69.810060
    5.586300     70.266951
    5.601100     71.150416
    5.615800     71.964591
    5.630600     71.679846
    5.645300     72.289394
    5.660000     73.232408
    5.674800     73.830047
    5.689500     74.409280
    5.704200     74.623651
    5.719000     75.343632
    5.733700     75.995405
    5.748500     76.402492
    5.763200     76.790092
    5.777900     77.465683
    5.792700     77.939897
    5.807400     78.363225
    5.822200     78.714012
    5.836900     79.419919
    5.851600     80.203779
    5.866400     80.872874
    5.881100     81.331930
    5.895900     81.723860
    5.910600     82.617070
    5.925300     83.406343
    5.940100     84.235675
    5.954800     85.687547
    5.969600     86.917471
    5.984300     87.957925
    5.999000     89.089326
    6.013800     89.273380
    6.028500     88.704974
    6.043300     88.446214
    6.058000     88.119245
    6.072700     87.527019
    6.087500     87.348377
    6.102200     87.272590
    6.117000     87.918949
    6.131700     88.105169
    6.146500     88.512257
    6.161200     88.738537
    6.175900     88.560978
    6.190700     88.808911
    6.205400     88.944246
    6.220200     88.892278
    6.234900     89.109896
    6.249600     89.227908
    6.264400     89.538636
    6.279100     89.903500
    6.293900     90.321414
    6.308600     90.539032
    6.323400     90.562852
    6.338100     91.263344
    6.352800     92.073188
    6.367600     93.469845
    6.382300     96.146227
    6.397100     99.438654
    6.411800    102.517793
    6.426600    103.052636
    6.441300    101.000959
    6.456000     97.865521
    6.470800     95.064630
    6.485500     93.008623
    6.500300     92.363347
    6.515000     92.264823
    6.529800     92.794253
    6.544500     93.999275
    6.559300     95.120930
    6.574000     97.263552
    6.588700     98.560601
    6.603500     99.371528
    6.618200     98.515129
    6.633000     96.264239
    6.647700     94.254787
    6.662500     92.256162
    6.677200     90.727418
    6.692000     90.046414
    6.706700     89.199759
    6.721500     88.885781
    6.736200     88.550151
    6.750900     88.311961
    6.765700     88.328202
    6.780400     88.154973
    6.795200     87.946016
    6.809900     87.542177
    6.824700     87.336468
    6.839400     86.981349
    6.854200     86.266781
    6.868900     85.921406
    6.883700     85.874851
    6.898400     85.801229
    6.913200     85.742764
    6.927900     85.250145
    6.942700     85.181937
    6.957400     85.093156
    6.972200     84.346108
    6.986900     84.002899
    7.001600     83.674847
    7.016400     83.374945
    7.031100     83.081539
    7.045900     83.193056
    7.060600     82.960279
    7.075400     82.921303
    7.090100     82.396203
    7.104900     82.295514
    7.119600     81.750927
    7.134400     81.405552
    7.149100     80.882618
    7.163900     80.645511
    7.178600     80.851221
    7.193400     80.537243
    7.208100     80.186456
    7.222900     80.045707
    7.237600     80.399743
    7.252400     80.034881
    7.267100     79.207714
    7.281900     78.875332
    7.296600     78.746492
    7.311400     78.337240
    7.326100     78.403284
    7.340900     78.235468
    7.355600     77.938814
    7.370400     78.090389
    7.385100     77.905251
    7.399900     77.415880
    7.414600     77.304364
    7.429400     76.724048
    7.444100     76.268241
    7.458900     76.220603
    7.473600     76.051704
    7.488400     75.822176
    7.503200     75.841665
    7.517900     75.495207
    7.532700     75.016663
    7.547400     74.639891
    7.562200     74.190579
    7.576900     73.792153
    7.591700     73.472763
    7.606400     73.250813
    7.621200     73.663315
    7.635900     72.757112
    7.650700     72.168135
    7.665400     71.327975
    7.680200     70.532207
    7.694900     70.352482
    7.709700     70.399037
    7.724400     69.676890
    7.739200     69.069507
    7.754000     68.823740
    7.768700     68.508680
    7.783500     68.510845
    7.798200     68.177380
    7.813000     67.595981
    7.827700     67.305823
    7.842500     66.896571
    7.857200     66.774228
    7.872000     66.473244
    7.886700     66.250211
    7.901500     65.750014
    7.916300     65.452277
    7.931000     65.005131
    7.945800     64.532000
    7.960500     64.532000
    7.975300     64.632689
    7.990000     64.111920
    8.004800     63.717825
    8.019600     63.455817
    8.034300     62.996760
    8.049100     62.676288
    8.063800     62.814871
    8.078600     62.662213
    8.093300     62.270284
    8.108100     62.180421
    8.122900     61.976877
    8.137600     62.100302
    8.152400     61.802566
    8.167100     61.554632
    8.181900     61.405223
    8.196600     61.011127
    8.211400     60.322544
    8.226200     59.987996
    8.240900     59.708665
    8.255700     59.315652
    8.270400     58.973525
    8.285200     58.812207
    8.300000     58.909648
    8.314700     58.700690
    8.329500     58.301182
    8.344200     58.001280
    8.359000     57.275885
    8.373800     56.991141
    8.388500     57.087499
    8.403300     56.736711
    8.418000     56.078442
    8.432800     55.663776
    8.447600     55.742812
    8.462300     55.543599
    8.477100     55.537102
    8.491800     55.230705
    8.506600     55.083460
    8.521400     54.978440
    8.536100     54.767318
    8.550900     54.549699
    8.565600     54.382966
    8.580400     54.343991
    8.595200     54.006194
    8.609900     53.701962
    8.624700     53.097827
    8.639500     52.505602
    8.654200     52.321546
    8.669000     52.341034
    8.683700     52.215443
    8.698500     51.641624
    8.713300     51.599399
    8.728000     51.524694
    8.742800     51.074299
    8.757600     50.966032
    8.772300     51.046150
    8.787100     50.667212
    8.801800     50.327251
    8.816600     49.557466
    8.831400     49.011797
    8.846100     49.007466
    8.860900     48.771441
    8.875700     48.627445
    8.890400     48.403331
    8.905200     47.915042
    8.920000     47.489549
    8.934700     47.739648
    8.949500     47.524195
    8.964300     47.449490
    8.979000     47.271931
    8.993800     46.890828
    9.008600     47.020749
    9.023300     46.584430
    9.038100     46.561693
    9.052900     46.327835
    9.067600     45.962972
    9.082400     45.792992
    9.097200     45.752933
    9.111900     45.325274
    9.126700     45.158542
    9.141500     45.100077
    9.156200     44.669171
    9.171000     44.576060
    9.185800     44.271828
    9.200500     43.957851
    9.215300     43.862575
    9.230100     43.738067
    9.244800     43.643874
    9.259600     43.498795
    9.274400     43.293086
    9.289100     43.008341
    9.303900     42.802632
    9.318700     42.678124
    9.333400     42.434521
    9.348200     42.320840
    9.363000     41.974383
    9.377800     41.909422
    9.392500     41.701547
    9.407300     41.519657
    9.422100     41.674480
    9.436800     41.460110
    9.451600     41.230582
    9.466400     41.008633
    9.481200     41.029204
    9.495900     40.855975
    9.510700     40.556073
    9.525500     40.286486
    9.540200     39.933532
    9.555000     39.783040
    9.569800     39.684517
    9.584600     39.517784
    9.599300     39.531859
    9.614100     39.099870
    9.628900     39.119358
    9.643600     38.945047
    9.658400     38.749082
    9.673200     38.481660
    9.688000     38.278116
    9.702700     38.116797
    9.717500     37.967387
    9.732300     37.833135
    9.747100     37.337269
    9.761800     36.958331
    9.776600     37.148882
    9.791400     37.166205
    9.806200     36.747208
    9.820900     36.741795
    9.835700     36.649767
    9.850500     36.569649
    9.865300     36.569649
    9.880000     36.269747
    9.894800     36.027227
    9.909600     36.074864
    9.924400     35.950356
    9.939100     35.843171
    9.953900     35.558426
    9.968700     35.207639
    9.983500     34.930473
    9.998200     35.017088
   10.013000     34.929391
   10.028000     34.620827
   10.043000     34.532047
   10.057000     34.435689
   10.072000     34.253798
   10.087000     34.154192
   10.102000     34.018857
   10.116000     33.868365
   10.131000     33.789329
   10.146000     33.661573
   10.161000     33.538147
   10.176000     33.328108
   10.190000     33.181946
   10.205000     33.067182
   10.220000     32.919938
   10.235000     32.886375
   10.249000     32.720725
   10.264000     32.747792
   10.279000     32.578894
   10.294000     32.504189
   10.309000     32.427319
   10.323000     32.496610
   10.338000     32.709898
   10.353000     32.519347
   10.368000     32.494446
   10.382000     32.520429
   10.397000     32.445725
   10.412000     32.167476
   10.427000     32.158814
   10.442000     31.931452
   10.456000     31.760389
   10.471000     31.721412
   10.486000     31.466983
   10.501000     31.413932
   10.516000     31.385782
   10.530000     31.314325
   10.545000     31.298085
   10.560000     31.171412
   10.575000     31.159502
   10.589000     31.148675
   10.604000     31.096707
   10.619000     31.227710
   10.634000     31.128104
   10.649000     31.076136
   10.663000     30.977612
   10.678000     30.780564
   10.693000     30.751332
   10.708000     30.480662
   10.722000     30.440603
   10.737000     30.359402
   10.752000     30.166685
   10.767000     30.089815
   10.782000     29.939322
   10.796000     29.743358
   10.811000     29.747689
   10.826000     29.711960
   10.841000     29.533318
   10.856000     29.387156
   10.870000     29.117569
   10.885000     29.064518
   10.900000     29.008219
   10.915000     28.941093
   10.930000     28.964911
   10.944000     28.953002
   10.959000     28.843652
   10.974000     28.831742
   10.989000     28.564320
   11.003000     28.505855
   11.018000     28.528592
   11.033000     28.529675
   11.048000     28.590304
   11.063000     28.463632
   11.077000     28.579478
   11.092000     28.747293
   11.107000     28.800344
   11.122000     28.993062
   11.137000     29.137057
   11.151000     29.474853
   11.166000     29.694637
   11.181000     29.746606
   11.196000     29.820228
   11.211000     30.036763
   11.225000     29.898181
   11.240000     30.031350
   11.255000     29.762846
   11.270000     29.436959
   11.284000     28.945423
   11.299000     28.680167
   11.314000     28.370521
   11.329000     28.190796
   11.344000     28.248178
   11.358000     28.150737
   11.373000     28.164812
   11.388000     28.249261
   11.403000     28.144241
   11.418000     28.098768
   11.432000     28.349950
   11.447000     28.286071
   11.462000     28.392174
   11.477000     28.676919
   11.492000     29.034203
   11.506000     29.125148
   11.521000     29.179282
   11.536000     29.364420
   11.551000     29.763928
   11.566000     29.773673
   11.580000     29.688141
   11.595000     29.918752
   11.610000     30.088732
   11.625000     30.317178
   11.640000     30.384304
   11.654000     30.394048
   11.669000     30.297690
   11.684000     29.964224
   11.699000     29.434794
   11.714000     29.334105
   11.728000     29.095916
   11.743000     28.615206
   11.758000     28.379183
   11.773000     28.043551
   11.788000     28.065205
   11.802000     28.056544
   11.817000     28.204871
   11.832000     28.221111
   11.847000     28.081445
   11.862000     27.990500
   11.876000     28.051130
   11.891000     28.026228
   11.906000     28.115009
   11.921000     28.194045
   11.936000     28.415993
   11.950000     28.575147
   11.965000     28.503691
   11.980000     28.837155
   11.995000     28.766781
   12.010000     28.768947
   12.024000     28.894537
   12.039000     28.951919
   12.054000     28.894537
   12.069000     28.816585
   12.084000     28.997392
   12.098000     28.914026
   12.113000     28.933514
   12.128000     29.027707
   12.143000     29.072097
   12.158000     29.041782
   12.172000     29.063436
   12.187000     29.196605
   12.202000     29.200936
   12.217000     29.171703
   12.232000     28.973573
   12.246000     29.116487
   12.261000     29.131644
   12.276000     29.269144
   12.291000     29.346015
   12.306000     29.310287
   12.320000     29.260483
   12.335000     29.294046
   12.350000     29.290798
   12.365000     29.418554
   12.380000     29.662156
   12.394000     29.942571
   12.409000     30.064914
   12.424000     30.224067
   12.439000     30.401627
   12.454000     30.468752
   12.468000     30.739423
   12.483000     31.094541
   12.498000     31.512455
   12.513000     31.668361
   12.528000     31.559010
   12.543000     31.335979
   12.557000     31.341392
   12.572000     31.491884
   12.587000     31.366294
   12.602000     31.419345
   12.617000     31.485389
   12.631000     31.489719
   12.646000     31.645625
   12.661000     31.616392
   12.676000     31.543853
   12.691000     31.655369
   12.705000     31.680271
   12.720000     31.665113
   12.735000     31.688932
   12.750000     31.844837
   12.765000     32.109011
   12.779000     32.240016
   12.794000     32.547497
   12.809000     33.111573
   12.824000     33.917085
   12.839000     35.168662
   12.854000     36.505771
   12.868000     38.153609
   12.883000     39.382449
   12.898000     40.309222
   12.913000     40.813751
   12.928000     40.904695
   12.942000     40.467293
   12.957000     39.423591
   12.972000     38.353904
   12.987000     37.492092
   13.002000     36.257838
   13.017000     35.418762
   13.031000     35.008426
   13.046000     34.810296
   13.061000     34.497402
   13.076000     34.160688
   13.091000     33.953896
   13.105000     33.781750
   13.120000     33.939821
   13.135000     33.833719
   13.150000     33.890018
   13.165000     33.960393
   13.179000     34.329586
   13.194000     34.402125
   13.209000     34.765906
   13.224000     35.496714
   13.239000     36.539334
   13.254000     37.686974
   13.268000     38.812960
   13.283000     39.746229
   13.298000     40.344951
   13.313000     40.414242
   13.328000     40.286486
   13.343000     39.642292
   13.357000     38.750165
   13.372000     37.637171
   13.387000     36.877130
   13.402000     36.202620
   13.417000     35.567088
   13.431000     35.445828
   13.446000     35.383033
   13.461000     35.149175
   13.476000     35.128603
   13.491000     35.033327
   13.506000     34.988937
   13.520000     34.959706
   13.535000     34.983524
   13.550000     35.006260
   13.565000     34.995434
   13.580000     35.024666
   13.595000     34.900158
   13.609000     35.050650
   13.624000     35.291005
   13.639000     35.323485
   13.654000     35.324568
   13.669000     35.260690
   13.683000     35.336478
   13.698000     35.232540
   13.713000     35.319155
   13.728000     35.602816
   13.743000     35.876734
   13.758000     36.042384
   13.772000     36.265417
   13.787000     36.380181
   13.802000     36.323881
   13.817000     36.132246
   13.832000     36.124668
   13.847000     36.077030
   13.861000     36.289235
   13.876000     36.101932
   13.891000     36.009904
   13.906000     35.938447
   13.921000     35.777128
   13.936000     35.702423
   13.950000     35.687265
   13.965000     35.790120
   13.980000     35.927620
   13.995000     35.698092
   14.010000     35.651537
   14.025000     35.763053
   14.039000     35.856164
   14.054000     35.771715
   14.069000     35.773880
   14.084000     35.758723
   14.099000     35.738151
   14.114000     35.741400
   14.128000     35.768467
   14.143000     35.739234
   14.158000     35.884313
   14.173000     35.852915
   14.188000     35.614726
   14.203000     35.674274
   14.217000     35.673190
   14.232000     35.883231
   14.247000     35.760888
   14.262000     35.530277
   14.277000     35.603900
   14.292000     35.654785
   14.306000     35.921125
   14.321000     35.796616
   14.336000     35.798782
   14.351000     35.890810
   14.366000     36.176636
   14.381000     36.123585
   14.395000     36.267581
   14.410000     36.395338
   14.425000     36.484117
   14.440000     36.271912
   14.455000     36.210199
   14.470000     36.018566
   14.484000     36.148487
   14.499000     36.030474
   14.514000     35.870238
   14.529000     35.773880
   14.544000     35.505375
   14.559000     35.529195
   14.573000     35.446911
   14.588000     35.365710
   14.603000     35.366793
   14.618000     35.328899
   14.633000     35.092875
   14.648000     35.049568
   14.662000     35.004095
   14.677000     35.136182
   14.692000     35.101537
   14.707000     35.040906
   14.722000     35.080965
   14.737000     34.994351
   14.752000     34.887166
   14.766000     34.926142
   14.781000     34.892579
   14.796000     34.787560
   14.811000     34.781063
   14.826000     34.736673
   14.841000     34.784311
   14.855000     34.677126
   14.870000     34.654389
   14.885000     34.619744
   14.900000     34.484409
   14.915000     34.549369
   14.930000     34.457343
   14.945000     34.460590
   14.959000     34.431358
   14.974000     34.346909
   14.989000     34.425945
   15.004000     34.205078
   15.019000     34.030767
   15.034000     34.044841
   15.048000     34.156357
   15.063000     34.011278
   15.078000     33.976633
   15.093000     34.154192
   15.108000     34.011278
   15.123000     33.687557
   15.138000     33.687557
   15.152000     33.655077
   15.167000     33.671317
   15.182000     33.602026
   15.197000     33.616101
   15.212000     33.594447
   15.227000     33.566298
   15.242000     33.344348
   15.256000     33.303206
   15.271000     33.396317
   15.286000     33.408226
   15.301000     33.209014
   15.316000     33.124564
   15.331000     32.901533
   15.345000     32.988147
   15.360000     32.974072
   15.375000     32.964328
   15.390000     32.847399
   15.405000     32.695823
   15.420000     32.625449
   15.435000     32.517182
   15.449000     32.391590
   15.464000     32.259503
   15.479000     32.222693
   15.494000     32.075449
   15.509000     32.018067
   15.524000     32.050547
   15.539000     31.858912
   15.553000     31.874070
   15.568000     31.858912
   15.583000     31.805861
   15.598000     31.727909
   15.613000     31.642376
   15.628000     31.658617
   15.643000     31.496215
   15.657000     31.455073
   15.672000     31.538440
   15.687000     31.351136
   15.702000     31.464817
   15.717000     31.355466
   15.732000     31.291589
   15.747000     31.286176
   15.761000     31.237455
   15.776000     31.091293
   15.791000     31.108616
   15.806000     31.066392
   15.821000     30.847690
   15.836000     30.745918
   15.851000     30.662552
   15.866000     30.433024
   15.880000     30.318260
   15.895000     30.443851
   15.910000     30.174265
   15.925000     30.099560
   15.940000     29.980465
   15.955000     29.904677
   15.970000     29.767177
   15.984000     29.845130
   15.999000     29.832138
   16.014000     29.896015
   16.029000     29.755268
   16.044000     29.734696
   16.059000     29.778004
   16.074000     29.646999
   16.088000     29.628594
   16.103000     29.590700
   16.118000     29.365503
   16.133000     29.339518
   16.148000     29.258318
   16.163000     29.093751
   16.178000     29.049360
   16.193000     29.244243
   16.207000     29.112156
   16.222000     29.027707
   16.237000     29.120818
   16.252000     28.957333
   16.267000     28.857726
   16.282000     28.819832
   16.297000     28.741880
   16.312000     28.601132
   16.326000     28.662844
   16.341000     28.715896
   16.356000     28.616289
   16.371000     28.453887
   16.386000     28.421407
   16.401000     28.328296
   16.416000     28.261170
   16.430000     28.336958
   16.445000     28.202705
   16.460000     28.185383
   16.475000     28.220028
   16.490000     28.175638
   16.505000     27.937449
   16.520000     27.995914
   16.535000     28.133414
   16.549000     28.017568
   16.564000     27.856248
   16.579000     27.835677
   16.594000     27.679772
   16.609000     27.699259
   16.624000     27.714418
   16.639000     27.652705
   16.654000     27.603984
   16.668000     27.392862
   16.683000     27.337645
   16.698000     27.304082
   16.713000     27.175244
   16.728000     27.023668
   16.743000     27.002014
   16.758000     26.953294
   16.773000     26.807132
   16.788000     26.730262
   16.802000     26.781148
   16.817000     26.502899
   16.832000     26.534297
   16.847000     26.503982
   16.862000     26.398963
   16.877000     26.290694
   16.892000     26.066580
   16.907000     26.218155
   16.921000     26.184592
   16.936000     26.099061
   16.951000     26.057918
   16.966000     26.040595
   16.981000     26.049257
   16.996000     25.976718
   17.011000     25.902013
   17.026000     25.786166
   17.041000     25.570713
   17.055000     25.533901
   17.070000     25.760182
   17.085000     25.688724
   17.100000     25.601028
   17.115000     25.680064
   17.130000     25.597780
   17.145000     25.503587
   17.160000     25.389906
   17.175000     25.461362
   17.189000     25.483016
   17.204000     25.341185
   17.219000     25.321696
   17.234000     25.307622
   17.249000     25.262150
   17.264000     25.175535
   17.279000     25.067268
   17.294000     25.059689
   17.309000     25.178783
   17.323000     25.179866
   17.338000     25.046696
   17.353000     25.078094
   17.368000     25.057523
   17.383000     25.015299
   17.398000     24.941676
   17.413000     25.125732
   17.428000     25.073763
   17.443000     25.032622
   17.457000     24.908114
   17.472000     24.853979
   17.487000     24.813920
   17.502000     24.864806
   17.517000     24.847484
   17.532000     24.769530
   17.547000     24.802010
   17.562000     24.780358
   17.577000     24.738133
   17.591000     24.776027
   17.606000     24.673172
   17.621000     24.732720
   17.636000     24.792266
   17.651000     24.805259
   17.666000     24.772779
   17.681000     24.681833
   17.696000     24.558408
   17.711000     24.525928
   17.726000     24.443644
   17.740000     24.366774
   17.755000     24.376518
   17.770000     24.352699
   17.785000     24.331046
   17.800000     24.389510
   17.815000     24.298565
   17.830000     24.391675
   17.845000     24.311557
   17.860000     24.301813
   17.875000     24.370021
   17.889000     24.271498
   17.904000     24.210868
   17.919000     24.263919
   17.934000     24.402502
   17.949000     24.469628
   17.964000     24.298565
   17.979000     24.360277
   17.994000     24.407916
   18.009000     24.475041
   18.024000     24.624451
   18.038000     24.442561
   18.053000     24.316970
   18.068000     24.554077
   18.083000     24.479372
   18.098000     24.562739
   18.113000     24.612541
   18.128000     24.668841
   18.143000     24.813920
   18.158000     24.728389
   18.173000     24.634195
   18.188000     24.834491
   18.202000     24.888625
   18.217000     24.966578
   18.232000     24.916774
   18.247000     24.944925
   18.262000     25.006637
   18.277000     24.999058
   18.292000     25.202602
   18.307000     25.214512
   18.322000     25.038035
   18.337000     25.104078
   18.352000     25.054275
   18.366000     25.166873
   18.381000     25.070515
   18.396000     24.821499
   18.411000     25.047779
   18.426000     25.010968
   18.441000     24.831243
   18.456000     24.857227
   18.471000     24.974156
   18.486000     24.974156
   18.501000     24.885377
   18.516000     24.930850
   18.530000     24.899452
   18.545000     24.926519
   18.560000     24.849648
   18.575000     24.897286
   18.590000     24.934097
   18.605000     24.934097
   18.620000     25.002307
   18.635000     25.003389
   18.650000     24.891873
   18.665000     24.950338
   18.680000     24.877799
   18.695000     24.921105
   18.710000     24.957917
   18.724000     25.010968
   18.739000     24.993645
   18.754000     25.026125
   18.769000     25.005555
   18.784000     25.169039
   18.799000     25.083507
   18.814000     25.020712
   18.829000     25.059689
   18.844000     25.109491
   18.859000     25.202602
   18.874000     25.202602
   18.889000     25.145220
   18.903000     25.162543
   18.918000     25.160378
   18.933000     25.221007
   18.948000     25.318449
   18.963000     25.209098
   18.978000     25.162543
   18.993000     25.281637
   19.008000     25.283803
   19.023000     25.321696
   19.038000     25.206932
   19.053000     25.353094
   19.068000     25.359591
   19.083000     25.298960
   19.098000     25.284886
   19.112000     25.377996
   19.127000     25.472189
   19.142000     25.341185
   19.157000     25.302209
   19.172000     25.405063
   19.187000     25.384493
   19.202000     25.193940
   19.217000     25.334689
   19.232000     25.438626
   19.247000     25.353094
   19.262000     25.421303
   19.277000     25.557721
   19.292000     25.668154
   19.307000     25.656244
   19.321000     25.652996
   19.336000     25.568547
   19.351000     25.644335
   19.366000     25.695221
   19.381000     25.685477
   19.396000     25.706047
   19.411000     25.707131
   19.426000     25.551224
   19.441000     25.607524
   19.456000     25.607524
   19.471000     25.532819
   19.486000     25.491677
   19.501000     25.472189
   19.516000     25.593449
   19.531000     25.451618
   19.545000     25.361755
   19.560000     25.457032
   19.575000     25.429965
   19.590000     25.559886
   19.605000     25.515496
   19.620000     25.382327
   19.635000     25.399650
   19.650000     25.369334
   19.665000     25.361755
   19.680000     25.400732
   19.695000     25.354177
   19.710000     25.470024
   19.725000     25.424552
   19.740000     25.349847
   19.755000     25.381244
   19.770000     25.393153
   19.785000     25.348763
   19.799000     25.356342
   19.814000     25.386657
   19.829000     25.320614
   19.844000     25.326027
   19.859000     25.372583
   19.874000     25.184196
   19.889000     25.164709
   19.904000     25.123566
   19.919000     25.218842
   19.934000     25.302209
   19.949000     25.329275
   19.964000     25.397484
   19.979000     25.176617
   19.994000     25.139807
   20.009000     25.059689
   20.024000     24.983901
   20.039000     25.053192
   20.054000     25.001224
   20.068000     24.860476
   20.083000     24.888625
   20.098000     24.976322
   20.113000     25.010968
   20.128000     24.837740
   20.143000     24.751125
   20.158000     24.795515
   20.173000     24.757621
   20.188000     24.954668
   20.203000     24.826912
   20.218000     24.704569
   20.233000     24.898369
   20.248000     24.767365
   20.263000     24.660180
   20.278000     24.624451
   20.293000     24.607128
   20.308000     24.608212
   20.323000     24.473959
   20.338000     24.459884
   20.353000     24.486951
   20.368000     24.363526
   20.382000     24.320218
   20.397000     24.346203
   20.412000     24.204372
   20.427000     24.145908
   20.442000     24.025729
   20.457000     23.945611
   20.472000     23.956439
   20.487000     24.000829
   20.502000     24.015986
   20.517000     23.790788
   20.532000     23.851419
   20.547000     23.734489
   20.562000     23.680355
   20.577000     23.722580
   20.592000     23.696596
   20.607000     23.634883
   20.622000     23.569922
   20.637000     23.595906
   20.652000     23.695513
   20.667000     23.711753
   20.682000     23.731242
   20.697000     23.627304
   20.712000     23.467068
   20.727000     23.556930
   20.742000     23.539607
   20.757000     23.494135
   20.771000     23.419430
   20.786000     23.238622
   20.801000     23.283012
   20.816000     23.139015
   20.831000     22.861850
   20.846000     22.810964
   20.861000     22.842362
   20.876000     22.833700
   20.891000     22.808799
   20.906000     22.841279
   20.921000     22.689705
   20.936000     22.728680
   20.951000     22.623661
   20.966000     22.653975
   20.981000     22.570610
   20.996000     22.490491
   21.011000     22.512144
   21.026000     22.361652
   21.041000     22.224152
   21.056000     22.172183
   21.071000     22.150530
   21.086000     22.178680
   21.101000     22.058502
   21.116000     22.018443
   21.131000     21.918837
   21.146000     21.956730
   21.161000     21.847380
   21.176000     21.764014
   21.191000     21.553974
   21.206000     21.549643
   21.221000     21.622182
   21.236000     21.642753
   21.251000     21.465194
   21.266000     21.547478
   21.281000     21.524741
   21.296000     21.412143
   21.310000     21.395902
   21.325000     21.399151
   21.340000     21.385076
   21.355000     21.238915
   21.370000     21.168540
   21.385000     21.267064
   21.400000     21.264898
   21.415000     21.134977
   21.430000     21.016965
   21.445000     21.073264
   21.460000     21.031039
   21.475000     21.039701
   21.490000     20.913028
   21.505000     20.929268
   21.520000     20.903283
   21.535000     20.766867
   21.550000     20.666177
   21.565000     20.604465
   21.580000     20.446393
   21.595000     20.490783
   21.610000     20.554661
   21.625000     20.281826
   21.640000     20.270999
   21.655000     20.326216
   21.670000     20.293735
   21.685000     20.245015
   21.700000     20.122672
   21.715000     20.110763
   21.730000     20.037140
   21.745000     20.146491
   21.760000     19.960271
   21.775000     19.944030
   21.790000     19.938617
   21.805000     19.804364
   21.820000     19.876904
   21.835000     19.816274
   21.850000     19.699345
   21.865000     19.753479
   21.880000     19.666864
   21.895000     19.624640
   21.910000     19.495801
   21.925000     19.418931
   21.940000     19.378872
   21.955000     19.415683
   21.970000     19.468734
   21.985000     19.327985
   22.000000     19.298754
