# Supplementary material for: Changing the game of time resolved X-ray diffraction on the mechanochemistry playground by downsizing
Source: Nat Commun. 2021 Oct 21;12:6134. doi: 10.1038/s41467-021-26264-1 (PMC8531352; doi:10.1038/s41467-021-26264-1)
Supplement: Supplementary file 3 — Source Data. [file 41467_2021_26264_MOESM3_ESM.zip › PXRD_raw_data/reactionIIIa_cocrystal_FormI_normalized/000084.xy]

    3.140900     20.337917
    3.155600     20.360837
    3.170400     20.472309
    3.185100     21.053630
    3.199800     21.121347
    3.214500     20.945284
    3.229300     21.214067
    3.244000     21.335957
    3.258700     21.242196
    3.273500     21.462014
    3.288200     21.618284
    3.302900     21.999580
    3.317600     22.597571
    3.332400     22.605905
    3.347100     22.759049
    3.361800     22.814264
    3.376500     23.012205
    3.391300     23.513308
    3.406000     24.124841
    3.420700     24.176932
    3.435400     23.835223
    3.450200     23.619572
    3.464900     23.751879
    3.479600     23.614362
    3.494400     23.808136
    3.509100     24.045665
    3.523800     24.112341
    3.538500     24.147762
    3.553300     24.332159
    3.568000     24.498846
    3.582700     24.707205
    3.597400     24.982239
    3.612200     25.072875
    3.626900     25.287484
    3.641600     25.547933
    3.656400     25.693784
    3.671100     25.701078
    3.685800     25.989654
    3.700500     26.711618
    3.715300     27.083539
    3.730000     27.037699
    3.744700     26.967900
    3.759500     27.223139
    3.774200     27.631523
    3.788900     27.766957
    3.803600     27.721117
    3.818400     27.832589
    3.833100     27.734661
    3.847800     27.920100
    3.862600     28.258683
    3.877300     28.691028
    3.892000     28.779581
    3.906700     28.944184
    3.921500     29.063991
    3.936200     29.002525
    3.950900     29.001483
    3.965700     29.551550
    3.980400     30.145374
    3.995100     30.090159
    4.009800     30.412074
    4.024600     30.606889
    4.039300     30.823582
    4.054000     30.942347
    4.068800     31.227799
    4.083500     31.518459
    4.098200     31.751821
    4.113000     32.027897
    4.127700     32.421695
    4.142400     32.517540
    4.157100     32.568589
    4.171900     32.916548
    4.186600     33.347851
    4.201300     33.741649
    4.216100     34.456321
    4.230800     34.545914
    4.245500     34.525079
    4.260300     34.985552
    4.275000     35.454360
    4.289700     35.464777
    4.304500     35.436650
    4.319200     35.620006
    4.333900     35.872120
    4.348600     35.823156
    4.363400     36.495113
    4.378100     36.655549
    4.392800     36.947252
    4.407600     37.373346
    4.422300     37.567120
    4.437000     37.803607
    4.451800     37.785897
    4.466500     37.980712
    4.481200     38.176570
    4.496000     38.313044
    4.510700     38.888116
    4.525400     39.426723
    4.540200     39.188152
    4.554900     39.196487
    4.569600     39.863235
    4.584400     39.883030
    4.599100     40.311207
    4.613800     41.036296
    4.628600     41.193607
    4.643300     41.196732
    4.658000     41.465516
    4.672700     42.030169
    4.687500     42.163518
    4.702200     42.560442
    4.716900     43.025083
    4.731700     43.267821
    4.746400     43.634533
    4.761100     43.953322
    4.775900     44.325242
    4.790600     44.758629
    4.805300     45.360786
    4.820100     45.522265
    4.834800     45.519140
    4.849500     45.885851
    4.864300     46.208808
    4.879000     46.491134
    4.893700     46.872431
    4.908500     47.502716
    4.923200     47.297482
    4.938000     48.068411
    4.952700     48.603894
    4.967400     48.822671
    4.982200     49.374822
    4.996900     49.579013
    5.011600     50.113454
    5.026400     50.528089
    5.041100     50.674982
    5.055800     51.158375
    5.070600     51.739696
    5.085300     52.216838
    5.100000     52.404361
    5.114800     52.887753
    5.129500     53.424278
    5.144200     53.800365
    5.159000     54.753608
    5.173700     55.192203
    5.188400     55.655802
    5.203200     55.836033
    5.217900     56.150655
    5.232700     56.858033
    5.247400     57.332050
    5.262100     58.054014
    5.276900     58.711386
    5.291600     58.994754
    5.306300     59.586494
    5.321100     59.920910
    5.335800     60.447017
    5.350500     61.302330
    5.365300     62.011793
    5.380000     62.299328
    5.394800     62.530607
    5.409500     63.404672
    5.424200     64.178725
    5.439000     64.407920
    5.453700     64.804844
    5.468400     65.545560
    5.483200     66.206058
    5.497900     66.353993
    5.512600     67.254103
    5.527400     67.717702
    5.542100     67.925020
    5.556900     68.760539
    5.571600     69.305398
    5.586300     69.811710
    5.601100     70.710779
    5.615800     70.882674
    5.630600     71.557758
    5.645300     72.457868
    5.660000     72.940220
    5.674800     73.203794
    5.689500     73.523625
    5.704200     74.292470
    5.719000     75.011308
    5.733700     75.307177
    5.748500     75.971843
    5.763200     76.828197
    5.777900     77.547037
    5.792700     77.657466
    5.807400     78.106480
    5.822200     78.791981
    5.836900     79.084725
    5.851600     79.575410
    5.866400     80.519277
    5.881100     80.752638
    5.895900     81.028714
    5.910600     81.540236
    5.925300     82.124682
    5.940100     82.684126
    5.954800     83.599864
    5.969600     84.738545
    5.984300     85.980365
    5.999000     87.861846
    6.013800     89.422455
    6.028500     89.544345
    6.043300     88.952605
    6.058000     88.777584
    6.072700     87.907685
    6.087500     87.397205
    6.102200     87.497218
    6.117000     87.642027
    6.131700     87.749333
    6.146500     87.745165
    6.161200     87.474298
    6.175900     87.695159
    6.190700     87.867055
    6.205400     88.062913
    6.220200     88.415039
    6.234900     88.983859
    6.249600     89.103666
    6.264400     89.233890
    6.279100     88.801545
    6.293900     88.840091
    6.308600     89.404744
    6.323400     89.263060
    6.338100     89.508924
    6.352800     90.172547
    6.367600     89.701655
    6.382300     89.393285
    6.397100     89.914182
    6.411800     89.912099
    6.426600     89.878760
    6.441300     89.664151
    6.456000     89.645399
    6.470800     89.554763
    6.485500     89.423496
    6.500300     89.764164
    6.515000     89.828755
    6.529800     89.706865
    6.544500     89.837089
    6.559300     89.207845
    6.574000     89.096373
    6.588700     89.160965
    6.603500     89.080746
    6.618200     89.328694
    6.633000     89.223472
    6.647700     88.782792
    6.662500     88.851552
    6.677200     88.599436
    6.692000     88.509843
    6.706700     88.387953
    6.721500     88.294191
    6.736200     88.231683
    6.750900     88.135838
    6.765700     87.901435
    6.780400     87.325322
    6.795200     87.093002
    6.809900     87.178428
    6.824700     87.266981
    6.839400     87.093002
    6.854200     86.859639
    6.868900     86.178306
    6.883700     85.476136
    6.898400     85.126093
    6.913200     85.036499
    6.927900     84.741671
    6.942700     85.195893
    6.957400     84.436424
    6.972200     84.281197
    6.986900     83.808223
    7.001600     83.597780
    7.016400     83.643619
    7.031100     83.153975
    7.045900     83.033127
    7.060600     82.823727
    7.075400     83.057088
    7.090100     82.270533
    7.104900     81.665251
    7.119600     81.552737
    7.134400     81.450641
    7.149100     81.246450
    7.163900     80.643250
    7.178600     80.233824
    7.193400     80.298416
    7.208100     79.862946
    7.222900     79.635835
    7.237600     79.374344
    7.252400     79.233702
    7.267100     79.084725
    7.281900     78.784689
    7.296600     78.271083
    7.311400     77.982507
    7.326100     77.856450
    7.340900     77.544953
    7.355600     77.434523
    7.370400     77.189701
    7.385100     76.930293
    7.399900     76.610463
    7.414600     76.528160
    7.429400     76.159365
    7.444100     75.850994
    7.458900     75.825991
    7.473600     75.398855
    7.488400     74.870665
    7.503200     74.695644
    7.517900     74.222669
    7.532700     73.618428
    7.547400     73.097531
    7.562200     72.933969
    7.576900     72.625597
    7.591700     72.143247
    7.606400     71.985936
    7.621200     71.574426
    7.635900     71.292100
    7.650700     71.282724
    7.665400     70.904552
    7.680200     70.379488
    7.694900     69.759620
    7.709700     69.537718
    7.724400     69.283520
    7.739200     69.013695
    7.754000     68.575099
    7.768700     68.642816
    7.783500     68.313609
    7.798200     67.980235
    7.813000     67.687490
    7.827700     67.399955
    7.842500     67.045745
    7.857200     66.532139
    7.872000     65.894562
    7.886700     65.838304
    7.901500     65.574730
    7.916300     65.148636
    7.931000     64.664202
    7.945800     64.719417
    7.960500     64.304782
    7.975300     64.126636
    7.990000     63.448427
    8.004800     63.162976
    8.019600     62.816058
    8.034300     62.642078
    8.049100     62.354543
    8.063800     61.879485
    8.078600     61.914906
    8.093300     61.596117
    8.108100     61.428388
    8.122900     61.189817
    8.137600     60.607453
    8.152400     60.414721
    8.167100     60.182401
    8.181900     59.793811
    8.196600     59.780268
    8.211400     59.470855
    8.226200     59.282290
    8.240900     59.145815
    8.255700     58.541574
    8.270400     58.387388
    8.285200     58.093602
    8.300000     57.813360
    8.314700     57.415394
    8.329500     57.144527
    8.344200     57.234121
    8.359000     56.762189
    8.373800     56.674677
    8.388500     56.456943
    8.403300     56.498615
    8.418000     55.988135
    8.432800     55.935004
    8.447600     55.953756
    8.462300     55.487032
    8.477100     55.074481
    8.491800     55.024474
    8.506600     54.819242
    8.521400     54.486908
    8.536100     54.399398
    8.550900     54.624425
    8.565600     54.297302
    8.580400     53.789948
    8.595200     53.542001
    8.609900     52.983599
    8.624700     52.665851
    8.639500     52.484579
    8.654200     52.031398
    8.669000     51.668854
    8.683700     51.485498
    8.698500     51.404238
    8.713300     51.101076
    8.728000     50.617683
    8.742800     50.571844
    8.757600     50.329105
    8.772300     49.708196
    8.787100     49.345651
    8.801800     49.341485
    8.816600     49.242514
    8.831400     49.169588
    8.846100     48.969563
    8.860900     48.590351
    8.875700     48.370531
    8.890400     47.853801
    8.905200     47.787126
    8.920000     47.829840
    8.934700     47.305817
    8.949500     46.996404
    8.964300     46.987028
    8.979000     46.797421
    8.993800     46.477590
    9.008600     46.384870
    9.023300     46.160885
    9.038100     45.922314
    9.052900     45.894185
    9.067600     45.867099
    9.082400     45.695202
    9.097200     45.546226
    9.111900     45.194100
    9.126700     44.947194
    9.141500     44.882603
    9.156200     44.484637
    9.171000     44.333577
    9.185800     44.282529
    9.200500     43.966865
    9.215300     43.654327
    9.230100     43.474096
    9.244800     43.327203
    9.259600     43.330328
    9.274400     43.054253
    9.289100     42.789637
    9.303900     42.587529
    9.318700     42.439594
    9.333400     41.984330
    9.348200     42.010375
    9.363000     41.789514
    9.377800     41.696794
    9.392500     41.769720
    9.407300     41.285286
    9.422100     41.013376
    9.436800     41.076926
    9.451600     40.955036
    9.466400     40.808144
    9.481200     40.385174
    9.495900     40.266410
    9.510700     40.150771
    9.525500     39.768432
    9.540200     39.720509
    9.555000     39.658002
    9.569800     39.210030
    9.584600     39.164192
    9.599300     38.818315
    9.614100     38.544323
    9.628900     38.498484
    9.643600     38.454728
    9.658400     38.320338
    9.673200     38.299501
    9.688000     37.890076
    9.702700     37.680675
    9.717500     37.740058
    9.732300     37.455647
    9.747100     37.220202
    9.761800     37.210826
    9.776600     37.243121
    9.791400     36.887869
    9.806200     36.626379
    9.820900     36.472193
    9.835700     36.462817
    9.850500     36.422188
    9.865300     36.206536
    9.880000     35.876287
    9.894800     35.810654
    9.909600     35.746063
    9.924400     35.613755
    9.939100     35.601253
    9.953900     35.431440
    9.968700     35.222039
    9.983500     34.808447
    9.998200     34.720937
   10.013000     34.723020
   10.028000     34.474031
   10.043000     34.221917
   10.057000     34.129197
   10.072000     33.916671
   10.087000     33.906253
   10.102000     34.004181
   10.116000     33.664557
   10.131000     33.394731
   10.146000     33.347851
   10.161000     33.095736
   10.176000     32.972805
   10.190000     32.872792
   10.205000     32.985306
   10.220000     32.815493
   10.235000     32.711314
   10.249000     32.577965
   10.264000     32.321683
   10.279000     32.307098
   10.294000     32.250841
   10.309000     31.962264
   10.323000     31.978933
   10.338000     31.883087
   10.353000     31.837249
   10.368000     31.584092
   10.382000     31.246550
   10.397000     31.244467
   10.412000     31.373650
   10.427000     31.487205
   10.442000     31.375734
   10.456000     31.304892
   10.471000     31.337187
   10.486000     31.348646
   10.501000     31.159040
   10.516000     31.065278
   10.530000     31.124661
   10.545000     31.278847
   10.560000     31.413238
   10.575000     31.344480
   10.589000     31.459076
   10.604000     31.233007
   10.619000     31.194461
   10.634000     31.162165
   10.649000     31.094448
   10.663000     30.948597
   10.678000     30.618349
   10.693000     30.441244
   10.708000     30.292266
   10.722000     30.082866
   10.737000     29.955767
   10.752000     29.815124
   10.767000     29.790122
   10.782000     29.816167
   10.796000     29.643229
   10.811000     29.444246
   10.826000     29.474458
   10.841000     29.368195
   10.856000     29.099412
   10.870000     28.948351
   10.885000     28.917098
   10.900000     28.893136
   10.915000     28.846256
   10.930000     28.619144
   10.944000     28.293063
   10.959000     28.481627
   10.974000     28.628520
   10.989000     28.372239
   11.003000     28.275352
   11.018000     28.199301
   11.033000     28.194092
   11.048000     28.313898
   11.063000     28.259726
   11.077000     28.137835
   11.092000     28.148253
   11.107000     28.106581
   11.122000     28.129501
   11.137000     28.128459
   11.151000     27.982608
   11.166000     27.997193
   11.181000     27.927392
   11.196000     27.913849
   11.211000     27.872177
   11.225000     27.801335
   11.240000     27.816962
   11.255000     27.814879
   11.270000     27.877386
   11.284000     27.847175
   11.299000     27.781541
   11.314000     27.789876
   11.329000     27.674237
   11.344000     27.742995
   11.358000     27.827380
   11.373000     27.828422
   11.388000     27.844049
   11.403000     27.803419
   11.418000     27.783625
   11.432000     27.851342
   11.447000     27.671111
   11.462000     27.621104
   11.477000     27.696114
   11.492000     27.664860
   11.506000     27.674237
   11.521000     27.575266
   11.536000     27.502341
   11.551000     27.364824
   11.566000     27.459626
   11.580000     27.569015
   11.595000     27.462752
   11.610000     27.187718
   11.625000     27.300232
   11.640000     27.289815
   11.654000     27.125211
   11.669000     27.148130
   11.684000     27.335653
   11.699000     27.234599
   11.714000     27.099165
   11.728000     27.166882
   11.743000     27.418997
   11.758000     27.406495
   11.773000     27.328361
   11.788000     27.207512
   11.802000     27.243975
   11.817000     27.466920
   11.832000     27.481504
   11.847000     27.502341
   11.862000     27.537762
   11.876000     27.501298
   11.891000     27.706532
   11.906000     27.750288
   11.921000     27.629439
   11.936000     27.604436
   11.950000     27.695072
   11.965000     27.922184
   11.980000     28.157629
   11.995000     28.045115
   12.010000     28.146169
   12.024000     28.299313
   12.039000     28.315982
   12.054000     28.452457
   12.069000     28.648314
   12.084000     28.731658
   12.098000     28.911889
   12.113000     29.040030
   12.128000     29.044197
   12.143000     28.927516
   12.158000     28.918139
   12.172000     28.913973
   12.187000     29.020236
   12.202000     28.866050
   12.217000     28.890011
   12.232000     28.956686
   12.246000     29.034820
   12.261000     28.827503
   12.276000     28.804584
   12.291000     28.881677
   12.306000     28.977521
   12.320000     29.056698
   12.335000     29.103578
   12.350000     29.060865
   12.365000     29.126499
   12.380000     29.230678
   12.394000     29.440079
   12.409000     29.555718
   12.424000     29.575512
   12.439000     29.690109
   12.454000     29.847420
   12.468000     29.840128
   12.483000     30.044319
   12.498000     30.176627
   12.513000     30.295392
   12.528000     30.519378
   12.543000     30.443327
   12.557000     30.251637
   12.572000     30.314144
   12.587000     30.570426
   12.602000     30.533963
   12.617000     30.469372
   12.631000     30.451662
   12.646000     30.562092
   12.661000     30.555841
   12.676000     30.415198
   12.691000     30.572509
   12.705000     30.598554
   12.720000     30.727736
   12.735000     30.732946
   12.750000     30.767325
   12.765000     30.761075
   12.779000     30.892341
   12.794000     30.870463
   12.809000     30.957974
   12.824000     31.038192
   12.839000     31.140288
   12.854000     31.294473
   12.868000     31.504916
   12.883000     31.591384
   12.898000     31.619513
   12.913000     31.824747
   12.928000     31.925801
   12.942000     32.153954
   12.957000     32.179999
   12.972000     32.159163
   12.987000     32.209169
   13.002000     32.169581
   13.017000     32.296680
   13.031000     32.328975
   13.046000     32.370647
   13.061000     32.400860
   13.076000     32.682144
   13.091000     32.713398
   13.105000     32.766529
   13.120000     32.638388
   13.135000     32.590466
   13.150000     32.759237
   13.165000     32.795699
   13.179000     32.792574
   13.194000     32.847789
   13.209000     32.894670
   13.224000     32.978014
   13.239000     32.936342
   13.254000     32.972805
   13.268000     33.203042
   13.283000     33.248880
   13.298000     33.241588
   13.313000     33.427027
   13.328000     33.521831
   13.343000     33.513496
   13.357000     33.541625
   13.372000     33.752067
   13.387000     33.765610
   13.402000     34.058355
   13.417000     34.119821
   13.431000     34.265672
   13.446000     34.318804
   13.461000     34.286508
   13.476000     34.470906
   13.491000     34.487574
   13.506000     34.496950
   13.520000     34.511536
   13.535000     34.575085
   13.550000     34.413607
   13.565000     34.519870
   13.580000     34.726145
   13.595000     34.777193
   13.609000     34.699059
   13.624000     34.801155
   13.639000     34.751148
   13.654000     34.751148
   13.669000     34.774068
   13.683000     34.835534
   13.698000     34.964716
   13.713000     34.874080
   13.728000     35.025140
   13.743000     35.168908
   13.758000     35.244959
   13.772000     35.303299
   13.787000     35.124111
   13.802000     35.173075
   13.817000     35.340804
   13.832000     35.443942
   13.847000     35.378309
   13.861000     35.377267
   13.876000     35.643966
   13.891000     35.768982
   13.906000     35.828364
   13.921000     35.581459
   13.936000     35.500198
   13.950000     35.361640
   13.965000     35.457485
   13.980000     35.464777
   13.995000     35.353306
   14.010000     35.585626
   14.025000     35.588751
   14.039000     35.561665
   14.054000     35.522076
   14.069000     35.486655
   14.084000     35.511659
   14.099000     35.482488
   14.114000     35.416856
   14.128000     35.375184
   14.143000     35.290799
   14.158000     35.397061
   14.173000     35.597086
   14.188000     35.433524
   14.203000     35.444983
   14.217000     35.444983
   14.232000     35.518951
   14.247000     35.451234
   14.262000     35.473112
   14.277000     35.462694
   14.292000     35.369974
   14.306000     35.318926
   14.321000     35.392894
   14.336000     35.382476
   14.351000     35.338720
   14.366000     35.330386
   14.381000     35.361640
   14.395000     35.492906
   14.410000     35.349139
   14.425000     35.447067
   14.440000     35.405395
   14.455000     35.228290
   14.470000     35.155364
   14.484000     35.158490
   14.499000     35.250168
   14.514000     35.291840
   14.529000     35.260586
   14.544000     35.045977
   14.559000     35.034517
   14.573000     35.124111
   14.588000     35.125153
   14.603000     35.008472
   14.618000     35.076188
   14.633000     34.905334
   14.648000     34.967841
   14.662000     34.849077
   14.677000     35.004305
   14.692000     34.922003
   14.707000     34.724062
   14.722000     34.907418
   14.737000     34.843868
   14.752000     34.742814
   14.766000     34.618840
   14.781000     34.529246
   14.796000     34.436526
   14.811000     34.524038
   14.826000     34.616757
   14.841000     34.494867
   14.855000     34.379228
   14.870000     34.331305
   14.885000     34.276090
   14.900000     34.414649
   14.915000     34.357350
   14.930000     34.115654
   14.945000     34.205248
   14.959000     33.987513
   14.974000     34.044812
   14.989000     33.933339
   15.004000     33.835411
   15.019000     33.795823
   15.034000     33.709354
   15.048000     33.773945
   15.063000     33.793739
   15.078000     33.609342
   15.093000     33.705186
   15.108000     33.739566
   15.123000     33.560377
   15.138000     33.561419
   15.152000     33.483285
   15.167000     33.462448
   15.182000     33.421819
   15.197000     33.231169
   15.212000     33.236379
   15.227000     33.148868
   15.242000     33.269716
   15.256000     33.044688
   15.271000     32.846747
   15.286000     32.863416
   15.301000     32.791532
   15.316000     32.683185
   15.331000     32.780072
   15.345000     32.648807
   15.360000     32.581090
   15.375000     32.469618
   15.390000     32.552962
   15.405000     32.358145
   15.420000     32.050816
   15.435000     32.063318
   15.449000     32.091447
   15.464000     32.064359
   15.479000     31.925801
   15.494000     31.891422
   15.509000     31.846625
   15.524000     31.752863
   15.539000     31.790367
   15.553000     31.608054
   15.568000     31.643475
   15.583000     31.587217
   15.598000     31.496581
   15.613000     31.336145
   15.628000     31.393444
   15.643000     31.325727
   15.657000     31.248634
   15.672000     31.071529
   15.687000     31.122577
   15.702000     31.093407
   15.717000     31.027774
   15.732000     30.930887
   15.747000     30.751698
   15.761000     30.673564
   15.776000     30.525629
   15.791000     30.541256
   15.806000     30.476665
   15.821000     30.408948
   15.836000     30.299560
   15.851000     30.284974
   15.866000     30.033901
   15.880000     29.914095
   15.895000     29.862006
   15.910000     29.900552
   15.925000     29.777620
   15.940000     29.767202
   15.955000     29.716155
   15.970000     29.889092
   15.984000     29.777620
   15.999000     29.743241
   16.014000     29.702611
   16.029000     29.607808
   16.044000     29.495294
   16.059000     29.394240
   16.074000     29.287977
   16.088000     29.164003
   16.103000     29.356735
   16.118000     29.279642
   16.133000     29.160877
   16.148000     29.086910
   16.163000     29.059824
   16.178000     28.935850
   16.193000     28.866050
   16.207000     28.894178
   16.222000     28.810835
   16.237000     28.671234
   16.252000     28.793124
   16.267000     28.696237
   16.282000     28.543094
   16.297000     28.403493
   16.312000     28.511840
   16.326000     28.426412
   16.341000     28.276394
   16.356000     28.349319
   16.371000     28.221179
   16.386000     28.105540
   16.401000     28.083662
   16.416000     28.063868
   16.430000     28.123250
   16.445000     28.050325
   16.460000     27.734661
   16.475000     27.760706
   16.490000     27.738828
   16.505000     27.738828
   16.520000     27.414829
   16.535000     27.190844
   16.549000     27.280438
   16.564000     27.252310
   16.579000     27.121043
   16.594000     27.117918
   16.609000     26.840800
   16.624000     26.805379
   16.639000     26.732454
   16.654000     26.672030
   16.668000     26.893932
   16.683000     26.793920
   16.698000     26.664738
   16.713000     26.622023
   16.728000     26.462629
   16.743000     26.472005
   16.758000     26.492841
   16.773000     26.465755
   16.788000     26.414707
   16.802000     26.248019
   16.817000     26.437626
   16.832000     26.324070
   16.847000     26.263646
   16.862000     26.225100
   16.877000     26.103210
   16.892000     26.065706
   16.907000     26.001114
   16.921000     25.830260
   16.936000     25.777128
   16.951000     25.871932
   16.966000     25.822967
   16.981000     25.636486
   16.996000     25.448962
   17.011000     25.491677
   17.026000     25.637528
   17.041000     25.612524
   17.055000     25.511471
   17.070000     25.467715
   17.085000     25.423960
   17.100000     25.422918
   17.115000     25.378120
   17.130000     25.336449
   17.145000     25.132257
   17.160000     25.184347
   17.175000     25.114547
   17.189000     25.120798
   17.204000     25.179138
   17.219000     25.002033
   17.234000     25.052039
   17.249000     24.938483
   17.264000     24.872851
   17.279000     24.731167
   17.294000     24.839513
   17.309000     24.827011
   17.323000     24.723873
   17.338000     24.630112
   17.353000     24.570730
   17.368000     24.672826
   17.383000     24.603026
   17.398000     24.606151
   17.413000     24.470718
   17.428000     24.617610
   17.443000     24.492596
   17.457000     24.514473
   17.472000     24.557187
   17.487000     24.551978
   17.502000     24.400917
   17.517000     24.266525
   17.532000     24.223812
   17.547000     24.227979
   17.562000     24.255066
   17.577000     24.297779
   17.591000     24.293613
   17.606000     24.289446
   17.621000     24.349869
   17.636000     24.257150
   17.651000     24.270693
   17.666000     24.248815
   17.681000     24.193600
   17.696000     24.137343
   17.711000     24.037331
   17.726000     24.053999
   17.740000     23.977949
   17.755000     24.110257
   17.770000     24.255066
   17.785000     24.275902
   17.800000     24.152970
   17.815000     24.157137
   17.830000     24.152970
   17.845000     24.166513
   17.860000     24.036289
   17.875000     24.060250
   17.889000     24.118591
   17.904000     24.218604
   17.919000     24.216520
   17.934000     24.158179
   17.949000     23.981074
   17.964000     24.007119
   17.979000     23.926901
   17.994000     23.875853
   18.009000     24.074836
   18.024000     24.086296
   18.038000     24.151928
   18.053000     24.093588
   18.068000     24.091504
   18.083000     24.060250
   18.098000     24.106090
   18.113000     24.139427
   18.128000     24.139427
   18.143000     24.209227
   18.158000     24.122758
   18.173000     24.102964
   18.188000     24.215478
   18.202000     24.356120
   18.217000     24.439464
   18.232000     24.340493
   18.247000     24.385290
   18.262000     24.334242
   18.277000     24.204018
   18.292000     24.233188
   18.307000     24.236314
   18.322000     24.326950
   18.337000     24.395709
   18.352000     24.299863
   18.366000     24.311323
   18.381000     24.319657
   18.396000     24.254025
   18.411000     24.380082
   18.426000     24.451965
   18.441000     24.605110
   18.456000     24.490512
   18.471000     24.541560
   18.486000     24.584273
   18.501000     24.451965
   18.516000     24.301946
   18.530000     24.342577
   18.545000     24.498846
   18.560000     24.494679
   18.575000     24.513431
   18.590000     24.572813
   18.605000     24.580106
   18.620000     24.586357
   18.635000     24.570730
   18.650000     24.565521
   18.665000     24.695746
   18.680000     24.625945
   18.695000     24.688452
   18.710000     24.649906
   18.724000     24.691578
   18.739000     24.665533
   18.754000     24.735333
   18.769000     24.778047
   18.784000     24.798883
   18.799000     24.763462
   18.814000     24.685327
   18.829000     24.860349
   18.844000     24.782214
   18.859000     24.874934
   18.874000     24.868683
   18.889000     24.844722
   18.903000     24.882226
   18.918000     24.949944
   18.933000     24.974946
   18.948000     24.974946
   18.963000     24.914523
   18.978000     24.994740
   18.993000     25.006200
   19.008000     24.990573
   19.023000     24.911397
   19.038000     25.044747
   19.053000     24.924940
   19.068000     25.005159
   19.083000     24.955152
   19.098000     25.023910
   19.112000     25.146843
   19.127000     25.161427
   19.142000     25.093711
   19.157000     25.039537
   19.172000     25.056206
   19.187000     25.145800
   19.202000     25.135383
   19.217000     25.255189
   19.232000     25.153094
   19.247000     25.178096
   19.262000     25.128090
   19.277000     25.162469
   19.292000     25.012451
   19.307000     25.067666
   19.321000     25.295819
   19.336000     25.295819
   19.351000     25.215601
   19.366000     25.114547
   19.381000     25.159343
   19.396000     25.235395
   19.411000     25.262481
   19.426000     25.101003
   19.441000     25.195807
   19.456000     25.134341
   19.471000     25.245813
   19.486000     25.180180
   19.501000     25.289568
   19.516000     25.460423
   19.531000     25.302070
   19.545000     25.115589
   19.560000     25.151010
   19.575000     25.172888
   19.590000     25.210391
   19.605000     25.191640
   19.620000     25.146843
   19.635000     25.207266
   19.650000     25.171845
   19.665000     25.241646
   19.680000     25.247896
   19.695000     25.221852
   19.710000     25.196848
   19.725000     25.169762
   19.740000     25.064540
   19.755000     24.982239
   19.770000     25.119755
   19.785000     25.170804
   19.799000     25.133299
   19.814000     25.122881
   19.829000     25.120798
   19.844000     25.055164
   19.859000     24.865557
   19.874000     24.864516
   19.889000     24.987448
   19.904000     24.886394
   19.919000     24.823886
   19.934000     24.873892
   19.949000     24.870767
   19.964000     24.786382
   19.979000     24.693662
   19.994000     24.700954
   20.009000     24.674909
   20.024000     24.632196
   20.039000     24.591565
   20.054000     24.640530
   20.068000     24.550936
   20.083000     24.633237
   20.098000     24.614485
   20.113000     24.514473
   20.128000     24.536350
   20.143000     24.549894
   20.158000     24.503013
   20.173000     24.478010
   20.188000     24.374872
   20.203000     24.408209
   20.218000     24.451965
   20.233000     24.451965
   20.248000     24.297779
   20.263000     24.151928
   20.278000     24.215478
   20.293000     24.247774
   20.308000     24.259233
   20.323000     24.224853
   20.338000     24.140468
   20.353000     24.123800
   20.368000     24.007119
   20.382000     24.017537
   20.397000     23.991492
   20.412000     23.923775
   20.427000     23.814387
   20.442000     23.765423
   20.457000     23.760213
   20.472000     23.766464
   20.487000     23.667494
   20.502000     23.542479
   20.517000     23.532061
   20.532000     23.510183
   20.547000     23.575816
   20.562000     23.545604
   20.577000     23.466427
   20.592000     23.474762
   20.607000     23.239316
   20.622000     23.210146
   20.637000     23.115342
   20.652000     23.040333
   20.667000     23.044500
   20.682000     22.964282
   20.697000     22.972617
   20.712000     22.872604
   20.727000     22.873646
   20.742000     22.890314
   20.757000     22.847601
   20.771000     22.746547
   20.786000     22.587152
   20.801000     22.605905
   20.816000     22.669455
   20.831000     22.656953
   20.846000     22.442343
   20.861000     22.403796
   20.876000     22.340248
   20.891000     22.395463
   20.906000     22.392337
   20.921000     22.246486
   20.936000     22.177727
   20.951000     22.173560
   20.966000     22.020416
   20.981000     22.048545
   20.996000     22.080840
   21.011000     21.920404
   21.026000     21.986037
   21.041000     21.890192
   21.056000     21.841228
   21.071000     21.750592
   21.086000     21.740173
   21.101000     21.780803
   21.116000     21.652662
   21.131000     21.609949
   21.146000     21.570361
   21.161000     21.505770
   21.176000     21.402632
   21.191000     21.438053
   21.206000     21.367211
   21.221000     21.230735
   21.236000     21.343249
   21.251000     21.298452
   21.266000     21.102595
   21.281000     21.063006
   21.296000     20.996332
   21.310000     20.973413
   21.325000     20.935908
   21.340000     20.917155
   21.355000     20.803600
   21.370000     20.668167
   21.385000     20.775471
   21.400000     20.755677
   21.415000     20.600450
   21.430000     20.603576
   21.445000     20.549402
   21.460000     20.451474
   21.475000     20.442097
   21.490000     20.444180
   21.505000     20.461891
   21.520000     20.387924
   21.535000     20.329584
   21.550000     20.379589
   21.565000     20.195192
   21.580000     20.081636
   21.595000     20.110807
   21.610000     20.171231
   21.625000     20.038923
   21.640000     19.927451
   21.655000     19.942035
   21.670000     19.915990
   21.685000     19.862859
   21.700000     19.840981
   21.715000     19.897239
   21.730000     19.727426
   21.745000     19.621163
   21.760000     19.584700
   21.775000     19.571156
   21.790000     19.649292
   21.805000     19.604494
   21.820000     19.461768
   21.835000     19.494063
   21.850000     19.397177
   21.865000     19.425305
   21.880000     19.335711
   21.895000     19.244033
   21.910000     19.185693
   21.925000     19.156523
   21.940000     19.107558
   21.955000     18.984626
   21.970000     19.036716
   21.985000     19.116934
   22.000000     19.104433
