# Supplementary material for: Changing the game of time resolved X-ray diffraction on the mechanochemistry playground by downsizing
Source: Nat Commun. 2021 Oct 21;12:6134. doi: 10.1038/s41467-021-26264-1 (PMC8531352; doi:10.1038/s41467-021-26264-1)
Supplement: Supplementary file 3 — Source Data. [file 41467_2021_26264_MOESM3_ESM.zip › PXRD_raw_data/reactionIIIa_cocrystal_FormI_normalized/000315.xy]

    3.140900     20.414860
    3.155600     20.433478
    3.170400     20.970106
    3.185100     21.299749
    3.199800     21.034721
    3.214500     20.878113
    3.229300     21.190233
    3.244000     21.346841
    3.258700     21.306320
    3.273500     21.680865
    3.288200     21.776143
    3.302900     22.024744
    3.317600     22.444191
    3.332400     22.686220
    3.347100     22.677459
    3.361800     22.813259
    3.376500     22.899776
    3.391300     23.401359
    3.406000     23.775903
    3.420700     23.953319
    3.435400     23.943463
    3.450200     23.801092
    3.464900     23.771523
    3.479600     23.804378
    3.494400     23.815329
    3.509100     24.111022
    3.523800     24.314722
    3.538500     24.562227
    3.553300     24.427523
    3.568000     24.611510
    3.582700     24.995911
    3.597400     25.173326
    3.612200     25.251083
    3.626900     25.391263
    3.641600     25.666148
    3.656400     25.893941
    3.671100     25.819470
    3.685800     26.434950
    3.700500     26.614555
    3.715300     26.931057
    3.730000     26.931057
    3.744700     27.121614
    3.759500     27.580486
    3.774200     27.624293
    3.788900     27.725048
    3.803600     27.859752
    3.818400     27.820326
    3.833100     28.064546
    3.847800     28.047024
    3.862600     28.379952
    3.877300     28.757782
    3.892000     28.943959
    3.906700     28.989956
    3.921500     29.031572
    3.936200     29.459779
    3.950900     29.882510
    3.965700     29.927412
    3.980400     30.401616
    3.995100     30.821062
    4.009800     30.844060
    4.024600     30.660074
    4.039300     30.626123
    4.054000     30.839679
    4.068800     31.134277
    4.083500     31.488014
    4.098200     31.588768
    4.113000     31.819847
    4.127700     32.276528
    4.142400     32.557984
    4.157100     32.754017
    4.171900     33.274218
    4.186600     33.535961
    4.201300     33.576482
    4.216100     34.141585
    4.230800     34.878626
    4.245500     35.006760
    4.260300     35.148035
    4.275000     35.420730
    4.289700     35.816082
    4.304500     35.655094
    4.319200     36.032924
    4.333900     36.711922
    4.348600     36.762300
    4.363400     37.121512
    4.378100     37.355876
    4.392800     37.485105
    4.407600     37.684423
    4.422300     37.991069
    4.437000     37.832270
    4.451800     38.173959
    4.466500     38.362327
    4.481200     38.482795
    4.496000     38.533172
    4.510700     38.870481
    4.525400     39.229693
    4.540200     39.274595
    4.554900     39.760845
    4.569600     40.275570
    4.584400     40.482555
    4.599100     40.950188
    4.613800     41.267784
    4.628600     41.169220
    4.643300     41.343350
    4.658000     41.599617
    4.672700     42.129674
    4.687500     42.127484
    4.702200     42.516265
    4.716900     43.193074
    4.731700     43.160219
    4.746400     43.524907
    4.761100     44.167766
    4.775900     44.609114
    4.790600     44.781055
    4.805300     45.112888
    4.820100     45.337395
    4.834800     45.357108
    4.849500     45.971493
    4.864300     46.636254
    4.879000     47.212307
    4.893700     47.421483
    4.908500     47.604374
    4.923200     48.065437
    4.938000     48.502405
    4.952700     48.713771
    4.967400     49.167166
    4.982200     49.781551
    4.996900     49.735554
    5.011600     50.273277
    5.026400     50.710245
    5.041100     50.737625
    5.055800     51.489999
    5.070600     52.189806
    5.085300     52.820618
    5.100000     53.640892
    5.114800     53.746026
    5.129500     53.914682
    5.144200     54.624344
    5.159000     54.797380
    5.173700     55.237633
    5.188400     56.143330
    5.203200     56.913226
    5.217900     57.058883
    5.232700     57.294342
    5.247400     57.965675
    5.262100     58.494636
    5.276900     58.900941
    5.291600     59.264533
    5.306300     59.976387
    5.321100     60.692621
    5.335800     60.986123
    5.350500     61.547940
    5.365300     61.845823
    5.380000     62.297029
    5.394800     62.783279
    5.409500     63.494038
    5.424200     64.039427
    5.439000     64.381117
    5.453700     65.286813
    5.468400     65.995381
    5.483200     66.338165
    5.497900     66.794847
    5.512600     67.474941
    5.527400     68.340116
    5.542100     68.836224
    5.556900     69.235956
    5.571600     69.675116
    5.586300     70.103323
    5.601100     71.013399
    5.615800     71.647497
    5.630600     72.175364
    5.645300     72.799604
    5.660000     72.987972
    5.674800     73.643972
    5.689500     74.203598
    5.704200     74.761034
    5.719000     75.310804
    5.733700     75.832100
    5.748500     76.535192
    5.763200     76.953543
    5.777900     77.738772
    5.792700     78.140695
    5.807400     78.594091
    5.822200     79.304850
    5.836900     79.959754
    5.851600     80.488716
    5.866400     80.497478
    5.881100     81.035200
    5.895900     81.877378
    5.910600     82.788550
    5.925300     83.378841
    5.940100     84.397339
    5.954800     85.808999
    5.969600     87.263370
    5.984300     88.311437
    5.999000     89.161281
    6.013800     89.665054
    6.028500     89.046290
    6.043300     88.635605
    6.058000     88.014649
    6.072700     87.584252
    6.087500     87.355364
    6.102200     87.837233
    6.117000     88.164686
    6.131700     87.852566
    6.146500     87.912799
    6.161200     88.592894
    6.175900     88.615892
    6.190700     88.626843
    6.205400     88.863398
    6.220200     88.856826
    6.234900     89.282843
    6.249600     89.485448
    6.264400     89.773474
    6.279100     90.444807
    6.293900     90.687933
    6.308600     90.966103
    6.323400     91.148995
    6.338100     91.450164
    6.352800     92.575987
    6.367600     93.614198
    6.382300     97.155942
    6.397100    102.034875
    6.411800    105.378397
    6.426600    105.925976
    6.441300    103.666663
    6.456000     99.475489
    6.470800     95.521964
    6.485500     93.818993
    6.500300     92.876061
    6.515000     92.962578
    6.529800     93.288936
    6.544500     94.550559
    6.559300     96.657644
    6.574000     99.652905
    6.588700    101.294548
    6.603500    101.672378
    6.618200    100.475369
    6.633000     98.078066
    6.647700     95.400402
    6.662500     92.641697
    6.677200     91.163231
    6.692000     90.246583
    6.706700     89.770190
    6.721500     89.302556
    6.736200     88.833828
    6.750900     88.228205
    6.765700     88.129641
    6.780400     87.783571
    6.795200     87.188899
    6.809900     87.561253
    6.824700     87.527303
    6.839400     86.901968
    6.854200     86.324819
    6.868900     86.262395
    6.883700     86.171497
    6.898400     85.786000
    6.913200     85.936038
    6.927900     85.453072
    6.942700     85.163950
    6.957400     84.904397
    6.972200     84.685365
    6.986900     84.322868
    7.001600     83.787335
    7.016400     83.525592
    7.031100     83.435789
    7.045900     83.342701
    7.060600     83.132430
    7.075400     82.636323
    7.090100     82.341725
    7.104900     82.169785
    7.119600     81.972657
    7.134400     81.863141
    7.149100     81.368129
    7.163900     80.772363
    7.178600     80.327727
    7.193400     79.886379
    7.208100     79.785624
    7.222900     79.707868
    7.237600     79.909377
    7.252400     79.573163
    7.267100     79.063914
    7.281900     79.231473
    7.296600     78.718940
    7.311400     78.595186
    7.326100     78.663086
    7.340900     78.158217
    7.355600     77.646778
    7.370400     77.482505
    7.385100     77.273329
    7.399900     77.001729
    7.414600     77.041155
    7.429400     76.685228
    7.444100     76.251546
    7.458900     76.349015
    7.473600     76.381870
    7.488400     76.438818
    7.503200     76.300828
    7.517900     76.014992
    7.532700     75.187051
    7.547400     74.604427
    7.562200     74.606617
    7.576900     74.524480
    7.591700     74.512434
    7.606400     73.826864
    7.621200     73.369087
    7.635900     72.402061
    7.650700     72.017661
    7.665400     71.152485
    7.680200     70.208458
    7.694900     70.233646
    7.709700     69.990522
    7.724400     69.400231
    7.739200     68.847175
    7.754000     68.851556
    7.768700     68.677426
    7.783500     68.355448
    7.798200     68.146273
    7.813000     67.470561
    7.827700     67.626073
    7.842500     67.494653
    7.857200     67.046733
    7.872000     66.682046
    7.886700     66.130085
    7.901500     65.926386
    7.916300     65.509130
    7.931000     64.933076
    7.945800     64.740328
    7.960500     64.465444
    7.975300     64.358118
    7.990000     64.125945
    8.004800     63.554272
    8.019600     63.395473
    8.034300     63.185203
    8.049100     62.795327
    8.063800     62.498538
    8.078600     62.375880
    8.093300     62.647480
    8.108100     62.414211
    8.122900     62.163419
    8.137600     62.295933
    8.152400     62.194083
    8.167100     61.955340
    8.181900     61.349717
    8.196600     60.792280
    8.211400     60.576534
    8.226200     60.138470
    8.240900     59.691645
    8.255700     59.482470
    8.270400     59.245916
    8.285200     59.030169
    8.300000     58.985267
    8.314700     58.742143
    8.329500     58.177041
    8.344200     57.781688
    8.359000     57.358957
    8.373800     57.380859
    8.388500     57.144306
    8.403300     56.618629
    8.418000     55.969200
    8.432800     55.898014
    8.447600     55.884872
    8.462300     55.512518
    8.477100     55.488425
    8.491800     55.215730
    8.506600     54.894849
    8.521400     54.796285
    8.536100     54.387789
    8.550900     54.420645
    8.565600     54.592585
    8.580400     54.077860
    8.595200     53.767930
    8.609900     53.509472
    8.624700     53.202828
    8.639500     53.003509
    8.654200     52.725338
    8.669000     52.289465
    8.683700     52.165712
    8.698500     52.069338
    8.713300     51.814166
    8.728000     51.636750
    8.742800     51.554613
    8.757600     51.301631
    8.772300     50.967608
    8.787100     50.623728
    8.801800     50.221804
    8.816600     49.783741
    8.831400     49.369771
    8.846100     49.137597
    8.860900     48.932802
    8.875700     48.632729
    8.890400     48.186999
    8.905200     48.052294
    8.920000     47.798217
    8.934700     47.711700
    8.949500     47.571520
    8.964300     47.133456
    8.979000     47.316348
    8.993800     47.186024
    9.008600     46.823526
    9.023300     46.580401
    9.038100     46.476361
    9.052900     46.123720
    9.067600     45.970398
    9.082400     45.851025
    9.097200     45.399819
    9.111900     45.086604
    9.126700     44.988040
    9.141500     44.763532
    9.156200     44.648540
    9.171000     44.558737
    9.185800     44.401034
    9.200500     44.203906
    9.215300     43.950924
    9.230100     43.921355
    9.244800     43.828266
    9.259600     43.637708
    9.274400     43.290543
    9.289100     43.014563
    9.303900     42.681635
    9.318700     42.737488
    9.333400     42.669588
    9.348200     42.465888
    9.363000     42.142816
    9.377800     41.826316
    9.392500     41.888739
    9.407300     41.922690
    9.422100     41.532813
    9.436800     41.388252
    9.451600     41.202075
    9.466400     41.018088
    9.481200     40.869147
    9.495900     40.666542
    9.510700     40.302950
    9.525500     40.157293
    9.540200     39.907597
    9.555000     39.605333
    9.569800     39.513339
    9.584600     39.350160
    9.599300     39.116892
    9.614100     38.932906
    9.628900     38.809152
    9.643600     38.746728
    9.658400     38.516745
    9.673200     38.441179
    9.688000     38.177245
    9.702700     38.284571
    9.717500     37.945072
    9.732300     37.634046
    9.747100     37.428156
    9.761800     37.438013
    9.776600     37.176270
    9.791400     37.188317
    9.806200     37.048136
    9.820900     36.817058
    9.835700     36.670306
    9.850500     36.529030
    9.865300     36.522460
    9.880000     36.640737
    9.894800     36.450179
    9.909600     36.185151
    9.924400     36.076731
    9.939100     35.853318
    9.953900     35.786513
    9.968700     35.467822
    9.983500     35.342974
    9.998200     35.115181
   10.013000     34.864390
   10.028000     34.686974
   10.043000     34.547888
   10.057000     34.446038
   10.072000     34.199628
   10.087000     34.221530
   10.102000     34.114205
   10.116000     33.873270
   10.131000     33.722138
   10.146000     33.563340
   10.161000     33.638906
   10.176000     33.465871
   10.190000     33.161417
   10.205000     33.157036
   10.220000     33.051901
   10.235000     32.908435
   10.249000     32.713497
   10.264000     32.817537
   10.279000     32.631360
   10.294000     32.711307
   10.309000     32.619313
   10.323000     32.417804
   10.338000     32.366331
   10.353000     32.565650
   10.368000     32.726639
   10.382000     32.631360
   10.397000     32.694879
   10.412000     32.407947
   10.427000     32.257911
   10.442000     31.923887
   10.456000     31.678571
   10.471000     31.583292
   10.486000     31.424494
   10.501000     31.312788
   10.516000     31.463920
   10.530000     31.433256
   10.545000     31.317169
   10.560000     31.321550
   10.575000     31.252554
   10.589000     31.433256
   10.604000     31.202177
   10.619000     31.167132
   10.634000     31.400401
   10.649000     31.212033
   10.663000     30.937148
   10.678000     30.799158
   10.693000     30.599840
   10.708000     30.497990
   10.722000     30.476087
   10.737000     30.226391
   10.752000     30.017215
   10.767000     29.992027
   10.782000     30.044594
   10.796000     29.995311
   10.811000     29.673335
   10.826000     29.645956
   10.841000     29.371071
   10.856000     29.288935
   10.870000     29.321789
   10.885000     29.295505
   10.900000     29.136707
   10.915000     28.942864
   10.930000     28.946149
   10.944000     28.948340
   10.959000     28.758878
   10.974000     28.581462
   10.989000     28.753401
   11.003000     28.580367
   11.018000     28.500420
   11.033000     28.784066
   11.048000     28.826777
   11.063000     28.603365
   11.077000     28.516847
   11.092000     28.592413
   11.107000     28.719452
   11.122000     29.170657
   11.137000     29.709475
   11.151000     29.815706
   11.166000     29.889082
   11.181000     30.215439
   11.196000     30.286625
   11.211000     30.215439
   11.225000     30.352333
   11.240000     30.239532
   11.255000     29.932888
   11.270000     29.748901
   11.284000     29.392974
   11.299000     28.882630
   11.314000     28.626363
   11.329000     28.665788
   11.344000     28.493849
   11.358000     28.259485
   11.373000     28.116019
   11.388000     28.337241
   11.403000     28.465375
   11.418000     28.266056
   11.432000     28.371191
   11.447000     28.516847
   11.462000     28.692072
   11.477000     28.620887
   11.492000     28.997621
   11.506000     29.438971
   11.521000     29.999692
   11.536000     30.297576
   11.551000     30.412567
   11.566000     30.386284
   11.580000     30.393950
   11.595000     30.499085
   11.610000     30.632695
   11.625000     30.738924
   11.640000     30.931673
   11.654000     31.045570
   11.669000     30.829823
   11.684000     30.571366
   11.699000     30.139873
   11.714000     29.702904
   11.728000     29.120280
   11.743000     28.699739
   11.758000     28.465375
   11.773000     28.429235
   11.788000     28.255104
   11.802000     28.140112
   11.817000     28.243057
   11.832000     28.071118
   11.847000     28.036073
   11.862000     28.014169
   11.876000     28.074403
   11.891000     28.079878
   11.906000     28.371191
   11.921000     28.452232
   11.936000     28.405141
   11.950000     28.490563
   11.965000     28.765448
   11.980000     28.952721
   11.995000     28.986670
   12.010000     28.913295
   12.024000     29.102757
   12.039000     29.212274
   12.054000     28.993242
   12.069000     29.030477
   12.084000     29.288935
   12.098000     29.229796
   12.113000     29.175037
   12.128000     29.085235
   12.143000     29.137802
   12.158000     29.336026
   12.172000     29.257174
   12.187000     29.225415
   12.202000     29.137802
   12.217000     29.000907
   12.232000     28.914390
   12.246000     29.125756
   12.261000     29.142183
   12.276000     29.224320
   12.291000     29.081949
   12.306000     29.225415
   12.320000     29.378737
   12.335000     29.315218
   12.350000     29.491538
   12.365000     29.523299
   12.380000     29.693048
   12.394000     29.789422
   12.409000     29.869369
   12.424000     30.208868
   12.439000     30.410377
   12.454000     30.623933
   12.468000     30.853917
   12.483000     31.270077
   12.498000     31.270077
   12.513000     31.467205
   12.528000     31.655573
   12.543000     31.686237
   12.557000     31.869129
   12.572000     31.638051
   12.587000     31.630384
   12.602000     31.721282
   12.617000     31.945790
   12.631000     31.972074
   12.646000     31.832989
   12.661000     31.747566
   12.676000     31.864748
   12.691000     31.893222
   12.705000     31.845036
   12.720000     31.866939
   12.735000     31.850512
   12.750000     32.080495
   12.765000     32.305002
   12.779000     32.463800
   12.794000     32.889818
   12.809000     33.702425
   12.824000     34.840296
   12.839000     36.187341
   12.854000     37.708517
   12.868000     39.718134
   12.883000     41.670803
   12.898000     42.599498
   12.913000     42.932426
   12.928000     42.868906
   12.942000     42.128579
   12.957000     41.244786
   12.972000     39.803556
   12.987000     38.369993
   13.002000     37.178460
   13.017000     36.347235
   13.031000     35.810606
   13.046000     35.282740
   13.061000     34.863294
   13.076000     34.515033
   13.091000     34.286145
   13.105000     34.119681
   13.120000     34.114205
   13.135000     34.101064
   13.150000     33.960883
   13.165000     34.110920
   13.179000     34.466846
   13.194000     34.828248
   13.209000     35.273979
   13.224000     36.139154
   13.239000     37.398587
   13.254000     38.602167
   13.268000     39.995209
   13.283000     41.330208
   13.298000     42.181146
   13.313000     42.155958
   13.328000     41.583190
   13.343000     40.726776
   13.357000     39.777272
   13.372000     38.767536
   13.387000     37.427062
   13.402000     36.547649
   13.417000     36.013211
   13.431000     35.402112
   13.446000     35.177605
   13.461000     35.121751
   13.476000     35.106419
   13.491000     35.080136
   13.506000     35.092182
   13.520000     35.125037
   13.535000     34.991427
   13.550000     34.924622
   13.565000     34.931194
   13.580000     35.062612
   13.595000     35.024282
   13.609000     35.115181
   13.624000     35.140369
   13.639000     35.077945
   13.654000     35.162272
   13.669000     35.342974
   13.683000     35.388971
   13.698000     35.413064
   13.713000     35.778847
   13.728000     35.989117
   13.743000     35.876316
   13.758000     36.163248
   13.772000     36.092063
   13.787000     36.177484
   13.802000     36.361472
   13.817000     36.456750
   13.832000     36.466607
   13.847000     36.453465
   13.861000     36.383375
   13.876000     36.193913
   13.891000     36.221291
   13.906000     36.162152
   13.921000     36.092063
   13.936000     36.063588
   13.950000     35.952977
   13.965000     35.867555
   13.980000     35.914647
   13.995000     35.898220
   14.010000     35.943120
   14.025000     35.784323
   14.039000     35.735041
   14.054000     35.763515
   14.069000     35.714232
   14.084000     35.807321
   14.099000     35.942025
   14.114000     36.065778
   14.128000     35.963928
   14.143000     35.862079
   14.158000     35.837986
   14.173000     35.806226
   14.188000     35.820463
   14.203000     35.652903
   14.217000     35.714232
   14.232000     35.727374
   14.247000     35.686854
   14.262000     35.747087
   14.277000     35.738326
   14.292000     35.851127
   14.306000     35.889458
   14.321000     35.801846
   14.336000     36.105204
   14.351000     36.105204
   14.366000     36.164343
   14.381000     36.304523
   14.395000     36.285906
   14.410000     36.364757
   14.425000     36.579408
   14.440000     36.658260
   14.455000     36.461131
   14.470000     36.280430
   14.484000     36.233338
   14.499000     36.083301
   14.514000     35.775561
   14.529000     35.669331
   14.544000     35.672616
   14.559000     35.533531
   14.573000     35.525865
   14.588000     35.473297
   14.603000     35.434967
   14.618000     35.357210
   14.633000     35.393351
   14.648000     35.405398
   14.662000     35.220315
   14.677000     35.283835
   14.692000     35.088897
   14.707000     35.097658
   14.722000     35.097658
   14.737000     35.002380
   14.752000     35.028663
   14.766000     34.817297
   14.781000     34.783348
   14.796000     34.690258
   14.811000     34.592789
   14.826000     34.561030
   14.841000     34.765825
   14.855000     34.750492
   14.870000     34.693544
   14.885000     34.619073
   14.900000     34.679307
   14.915000     34.695734
   14.930000     34.519414
   14.945000     34.660690
   14.959000     34.580743
   14.974000     34.259861
   14.989000     34.326666
   15.004000     34.247814
   15.019000     34.362806
   15.034000     34.289431
   15.048000     34.176629
   15.063000     34.090112
   15.078000     33.991547
   15.093000     33.944456
   15.108000     34.040830
   15.123000     33.953217
   15.138000     33.817417
   15.152000     33.814131
   15.167000     33.604956
   15.182000     33.644382
   15.197000     33.631240
   15.212000     33.522819
   15.227000     33.353070
   15.242000     33.412208
   15.256000     33.207413
   15.271000     33.253410
   15.286000     33.368402
   15.301000     33.265457
   15.316000     33.199748
   15.331000     33.204128
   15.345000     33.116515
   15.360000     32.841630
   15.375000     32.855867
   15.390000     32.778111
   15.405000     32.637930
   15.420000     32.631360
   15.435000     32.498846
   15.449000     32.465991
   15.464000     32.280909
   15.479000     32.279814
   15.494000     32.187820
   15.509000     32.041069
   15.524000     32.218485
   15.539000     32.075019
   15.553000     32.043260
   15.568000     31.863653
   15.583000     31.818751
   15.598000     31.771660
   15.613000     31.708141
   15.628000     31.626004
   15.643000     31.389449
   15.657000     31.574532
   15.672000     31.532915
   15.687000     31.290885
   15.702000     31.339072
   15.717000     31.308407
   15.732000     31.243794
   15.747000     31.294170
   15.761000     31.316074
   15.776000     31.143039
   15.791000     31.171512
   15.806000     31.135372
   15.821000     30.821062
   15.836000     30.698404
   15.851000     30.559319
   15.866000     30.454183
   15.880000     30.374237
   15.895000     30.125636
   15.910000     30.130017
   15.925000     30.025976
   15.940000     30.005168
   15.955000     29.897842
   15.970000     29.828848
   15.984000     29.892367
   15.999000     29.902223
   16.014000     29.783946
   16.029000     29.783946
   16.044000     29.808040
   16.059000     29.736855
   16.074000     29.652527
   16.088000     29.538631
   16.103000     29.514537
   16.118000     29.491538
   16.133000     29.321789
   16.148000     29.260460
   16.163000     29.217749
   16.178000     29.363405
   16.193000     29.204607
   16.207000     28.972434
   16.222000     28.836634
   16.237000     28.757782
   16.252000     28.793922
   16.267000     28.868393
   16.282000     28.982289
   16.297000     28.732593
   16.312000     28.654837
   16.326000     28.751211
   16.341000     28.655932
   16.356000     28.501515
   16.371000     28.414997
   16.386000     28.339431
   16.401000     28.208012
   16.416000     28.126970
   16.430000     28.211298
   16.445000     28.062356
   16.460000     28.038263
   16.475000     28.064546
   16.490000     27.990076
   16.505000     28.042643
   16.520000     28.105067
   16.535000     28.003217
   16.549000     27.933127
   16.564000     28.022930
   16.579000     28.107258
   16.594000     28.027311
   16.609000     28.020740
   16.624000     28.025120
   16.639000     27.866322
   16.654000     27.795137
   16.668000     27.751331
   16.683000     27.557488
   16.698000     27.465495
   16.713000     27.250843
   16.728000     27.174182
   16.743000     27.037287
   16.758000     26.893821
   16.773000     26.833587
   16.788000     26.771163
   16.802000     26.490803
   16.817000     26.508326
   16.832000     26.543370
   16.847000     26.496278
   16.862000     26.428379
   16.877000     26.322148
   16.892000     26.281627
   16.907000     26.225774
   16.921000     26.240011
   16.936000     26.073547
   16.951000     26.222488
   16.966000     26.004553
   16.981000     25.925701
   16.996000     25.847945
   17.011000     25.810709
   17.026000     25.931176
   17.041000     25.875323
   17.055000     25.741714
   17.070000     25.879704
   17.085000     25.684766
   17.100000     25.638769
   17.115000     25.473400
   17.130000     25.522682
   17.145000     25.482161
   17.160000     25.420832
   17.175000     25.398929
   17.189000     25.425213
   17.204000     25.490923
   17.219000     25.419737
   17.234000     25.511731
   17.249000     25.406595
   17.264000     25.239036
   17.279000     25.183183
   17.294000     25.156899
   17.309000     25.278462
   17.323000     25.262034
   17.338000     25.128425
   17.353000     25.134996
   17.368000     25.097761
   17.383000     24.944439
   17.398000     24.993720
   17.413000     25.004672
   17.428000     25.006863
   17.443000     24.873253
   17.457000     24.792212
   17.472000     24.915964
   17.487000     24.902822
   17.502000     24.911583
   17.517000     24.937867
   17.532000     24.833827
   17.547000     24.859016
   17.562000     24.865587
   17.577000     24.959771
   17.591000     25.009052
   17.606000     24.790021
   17.621000     24.859016
   17.636000     24.706789
   17.651000     24.561132
   17.666000     24.624652
   17.681000     24.660792
   17.696000     24.636698
   17.711000     24.569894
   17.726000     24.660792
   17.740000     24.675030
   17.755000     24.459283
   17.770000     24.326768
   17.785000     24.377146
   17.800000     24.442855
   17.815000     24.523897
   17.830000     24.395764
   17.845000     24.276391
   17.860000     24.312531
   17.875000     24.278582
   17.889000     24.330054
   17.904000     24.369480
   17.919000     24.224919
   17.934000     24.229299
   17.949000     24.365099
   17.964000     24.448331
   17.979000     24.595083
   17.994000     24.380432
   18.009000     24.514041
   18.024000     24.592892
   18.038000     24.625747
   18.053000     24.598368
   18.068000     24.694741
   18.083000     24.477901
   18.098000     24.593988
   18.113000     24.621366
   18.128000     24.831636
   18.143000     24.632318
   18.158000     24.726502
   18.173000     24.776879
   18.188000     24.820685
   18.202000     24.890775
   18.217000     24.876538
   18.232000     25.017814
   18.247000     25.082429
   18.262000     25.172231
   18.277000     25.208371
   18.292000     25.437260
   18.307000     25.329934
   18.322000     25.251083
   18.337000     25.216038
   18.352000     25.308031
   18.366000     25.144852
   18.381000     25.025480
   18.396000     25.030955
   18.411000     25.002482
   18.426000     24.981674
   18.441000     24.979483
   18.456000     24.960866
   18.471000     24.855730
   18.486000     24.861206
   18.501000     24.983864
   18.516000     24.839303
   18.530000     24.834922
   18.545000     24.974007
   18.560000     24.989339
   18.575000     25.057240
   18.590000     25.058335
   18.605000     24.911583
   18.620000     24.903918
   18.635000     25.085713
   18.650000     24.890775
   18.665000     24.945534
   18.680000     24.976198
   18.695000     24.980579
   18.710000     25.059430
   18.724000     25.036432
   18.739000     25.048478
   18.754000     25.068191
   18.769000     25.155804
   18.784000     25.122950
   18.799000     25.015623
   18.814000     25.167850
   18.829000     25.002482
   18.844000     25.173326
   18.859000     25.177707
   18.874000     25.163471
   18.889000     25.179898
   18.903000     25.213847
   18.918000     25.079143
   18.933000     25.189754
   18.948000     25.295985
   18.963000     25.351838
   18.978000     25.300365
   18.993000     25.164565
   19.008000     25.309126
   19.023000     25.318983
   19.038000     25.312412
   19.053000     25.420832
   19.068000     25.320078
   19.083000     25.314602
   19.098000     25.350742
   19.112000     25.305840
   19.127000     25.299270
   19.142000     25.424118
   19.157000     25.317888
   19.172000     25.362789
   19.187000     25.404405
   19.202000     25.429594
   19.217000     25.392358
   19.232000     25.497493
   19.247000     25.547871
   19.262000     25.486542
   19.277000     25.497493
   19.292000     25.567584
   19.307000     25.602629
   19.321000     25.620151
   19.336000     25.644245
   19.351000     25.666148
   19.366000     25.593868
   19.381000     25.767998
   19.396000     25.711050
   19.411000     25.650816
   19.426000     25.610295
   19.441000     25.631103
   19.456000     25.571965
   19.471000     25.496399
   19.486000     25.470115
   19.501000     25.576345
   19.516000     25.387978
   19.531000     25.357314
   19.545000     25.496399
   19.560000     25.536919
   19.575000     25.553347
   19.590000     25.525968
   19.605000     25.541300
   19.620000     25.481066
   19.635000     25.539109
   19.650000     25.398929
   19.665000     25.298175
   19.680000     25.334315
   19.695000     25.544585
   19.710000     25.482161
   19.725000     25.466829
   19.740000     25.418642
   19.755000     25.423022
   19.770000     25.477780
   19.785000     25.384692
   19.799000     25.329934
   19.814000     25.368265
   19.829000     25.300365
   19.844000     25.221514
   19.859000     25.226989
   19.874000     25.393454
   19.889000     25.292699
   19.904000     25.147042
   19.919000     25.155804
   19.934000     25.115283
   19.949000     25.299270
   19.964000     25.194135
   19.979000     25.154709
   19.994000     25.231370
   20.009000     25.245607
   20.024000     25.075857
   20.039000     25.055049
   20.054000     25.070381
   20.068000     24.976198
   20.083000     24.829447
   20.098000     24.931296
   20.113000     24.946629
   20.128000     24.856825
   20.143000     24.876538
   20.158000     24.842589
   20.173000     24.785640
   20.188000     24.821780
   20.203000     24.748405
   20.218000     24.646555
   20.233000     24.643269
   20.248000     24.690362
   20.263000     24.719930
   20.278000     24.672839
   20.293000     24.753880
   20.308000     24.652031
   20.323000     24.609320
   20.338000     24.606034
   20.353000     24.418762
   20.368000     24.555657
   20.382000     24.425333
   20.397000     24.259964
   20.412000     24.223824
   20.427000     24.258869
   20.442000     24.259964
   20.457000     24.137306
   20.472000     23.980698
   20.487000     23.930321
   20.502000     23.901847
   20.517000     23.786855
   20.532000     23.933606
   20.547000     23.772618
   20.562000     23.728812
   20.577000     23.708004
   20.592000     23.735383
   20.607000     23.775903
   20.622000     23.816424
   20.637000     23.740858
   20.652000     23.858040
   20.667000     23.745239
   20.682000     23.710194
   20.697000     23.669673
   20.712000     23.620390
   20.727000     23.534969
   20.742000     23.577680
   20.757000     23.522921
   20.771000     23.451736
   20.786000     23.422168
   20.801000     23.349886
   20.816000     23.188898
   20.831000     23.208611
   20.846000     23.135235
   20.861000     22.949059
   20.876000     22.860350
   20.891000     22.862541
   20.906000     22.803402
   20.921000     22.722360
   20.936000     22.731122
   20.951000     22.796832
   20.966000     22.600798
   20.981000     22.599703
   20.996000     22.575609
   21.011000     22.529612
   21.026000     22.447475
   21.041000     22.273345
   21.056000     22.199970
   21.071000     22.325913
   21.086000     22.170401
   21.101000     22.196684
   21.116000     22.122213
   21.131000     21.978747
   21.146000     21.787094
   21.161000     21.750954
   21.176000     21.756430
   21.191000     21.742193
   21.206000     21.562587
   21.221000     21.588871
   21.236000     21.570253
   21.251000     21.539589
   21.266000     21.517686
   21.281000     21.459642
   21.296000     21.470593
   21.310000     21.469498
   21.325000     21.283322
   21.340000     21.317271
   21.355000     21.350126
   21.370000     21.420216
   21.385000     21.370934
   21.400000     21.407075
   21.415000     21.262513
   21.430000     21.146427
   21.445000     21.149712
   21.460000     21.154093
   21.475000     21.109191
   21.490000     21.019388
   21.505000     21.063194
   21.520000     20.921919
   21.535000     20.674413
   21.550000     20.737932
   21.565000     20.622941
   21.580000     20.521091
   21.595000     20.546280
   21.610000     20.507949
   21.625000     20.507949
   21.640000     20.382006
   21.655000     20.300964
   21.670000     20.276870
   21.685000     20.162974
   21.700000     20.193639
   21.715000     20.168450
   21.730000     20.023888
   21.745000     19.991034
   21.760000     20.070980
   21.775000     20.149832
   21.790000     19.978987
   21.805000     19.926419
   21.820000     19.865090
   21.835000     19.908897
   21.850000     19.877137
   21.865000     19.636202
   21.880000     19.669057
   21.895000     19.637297
   21.910000     19.597872
   21.925000     19.591300
   21.940000     19.673437
   21.955000     19.698626
   21.970000     19.395267
   21.985000     19.329558
   22.000000     19.391982
