# Supplementary material for: Changing the game of time resolved X-ray diffraction on the mechanochemistry playground by downsizing
Source: Nat Commun. 2021 Oct 21;12:6134. doi: 10.1038/s41467-021-26264-1 (PMC8531352; doi:10.1038/s41467-021-26264-1)
Supplement: Supplementary file 3 — Source Data. [file 41467_2021_26264_MOESM3_ESM.zip › PXRD_raw_data/reactionIIIa_cocrystal_FormI_normalized/000255.xy]

    3.140900     20.475312
    3.155600     20.633139
    3.170400     20.636382
    3.185100     20.691513
    3.199800     20.861231
    3.214500     21.079594
    3.229300     21.321738
    3.244000     21.505509
    3.258700     21.540101
    3.273500     21.598476
    3.288200     21.860079
    3.302900     22.066551
    3.317600     22.160598
    3.332400     22.317344
    3.347100     22.482738
    3.361800     22.949732
    3.376500     23.279438
    3.391300     23.483748
    3.406000     23.784268
    3.420700     23.908583
    3.435400     23.635089
    3.450200     23.478343
    3.464900     23.331327
    3.479600     23.532394
    3.494400     24.101002
    3.509100     24.063167
    3.523800     24.264234
    3.538500     24.463139
    3.553300     24.279368
    3.568000     24.522593
    3.582700     24.902026
    3.597400     25.060934
    3.612200     25.369021
    3.626900     25.361453
    3.641600     25.734400
    3.656400     26.084646
    3.671100     26.250039
    3.685800     26.324629
    3.700500     26.643526
    3.715300     26.782975
    3.730000     26.899724
    3.744700     27.100790
    3.759500     27.526707
    3.774200     27.661831
    3.788900     27.651021
    3.803600     27.821821
    3.818400     27.924516
    3.833100     27.946136
    3.847800     28.005591
    3.862600     28.427183
    3.877300     28.446641
    3.892000     28.444479
    3.906700     28.822831
    3.921500     29.400087
    3.936200     29.535213
    3.950900     29.521160
    3.965700     29.841137
    3.980400     30.189221
    3.995100     30.371910
    4.009800     30.591355
    4.024600     30.938357
    4.039300     31.092941
    4.054000     30.985921
    4.068800     31.416161
    4.083500     31.839916
    4.098200     31.883156
    4.113000     32.125300
    4.127700     32.526354
    4.142400     32.670127
    4.157100     32.551216
    4.171900     32.879842
    4.186600     33.625735
    4.201300     33.941388
    4.216100     34.324064
    4.230800     34.749981
    4.245500     34.919698
    4.260300     35.214812
    4.275000     35.315345
    4.289700     35.496955
    4.304500     35.602893
    4.319200     36.014756
    4.333900     36.317437
    4.348600     36.860102
    4.363400     37.043872
    4.378100     37.124948
    4.392800     37.528162
    4.407600     38.047044
    4.422300     38.089204
    4.437000     37.998399
    4.451800     38.106500
    4.466500     38.258922
    4.481200     38.750779
    4.496000     39.244798
    4.510700     39.182100
    4.525400     39.335603
    4.540200     39.294524
    4.554900     39.907454
    4.569600     40.046904
    4.584400     40.251214
    4.599100     40.497683
    4.613800     40.619836
    4.628600     40.961434
    4.643300     41.388430
    4.658000     42.074868
    4.672700     42.384036
    4.687500     42.337552
    4.702200     42.765631
    4.716900     42.964535
    4.731700     43.309377
    4.746400     43.980680
    4.761100     44.165532
    4.775900     44.734140
    4.790600     45.036822
    4.805300     45.026012
    4.820100     45.218431
    4.834800     45.708126
    4.849500     46.527527
    4.864300     46.538338
    4.879000     46.688598
    4.893700     47.039924
    4.908500     47.271259
    4.923200     47.634476
    4.938000     48.173898
    4.952700     48.581437
    4.967400     48.856012
    4.982200     49.586771
    4.996900     49.978095
    5.011600     50.357528
    5.026400     50.810469
    5.041100     51.425561
    5.055800     51.581225
    5.070600     52.369278
    5.085300     52.823300
    5.100000     53.183274
    5.114800     53.494603
    5.129500     53.931329
    5.144200     54.169151
    5.159000     54.676142
    5.173700     54.857750
    5.188400     55.970104
    5.203200     56.243598
    5.217900     56.712754
    5.232700     57.233799
    5.247400     57.455405
    5.262100     58.053200
    5.276900     58.520195
    5.291600     59.258521
    5.306300     59.811996
    5.321100     60.168727
    5.335800     60.570861
    5.350500     61.559981
    5.365300     62.071295
    5.380000     62.483158
    5.394800     63.140410
    5.409500     63.346881
    5.424200     63.794418
    5.439000     64.423562
    5.453700     65.064598
    5.468400     65.851569
    5.483200     66.318564
    5.497900     66.873119
    5.512600     67.475239
    5.527400     67.775758
    5.542100     68.197350
    5.556900     69.272950
    5.571600     69.977765
    5.586300     70.109647
    5.601100     70.532321
    5.615800     71.258756
    5.630600     71.632783
    5.645300     72.337598
    5.660000     72.874857
    5.674800     73.388334
    5.689500     74.010994
    5.704200     74.819585
    5.719000     75.587099
    5.733700     75.847621
    5.748500     76.395690
    5.763200     77.089695
    5.777900     77.572904
    5.792700     78.035574
    5.807400     78.619317
    5.822200     79.180359
    5.836900     79.513308
    5.851600     80.051649
    5.866400     80.558640
    5.881100     81.420201
    5.895900     82.008267
    5.910600     82.549850
    5.925300     83.349794
    5.940100     84.061095
    5.954800     85.183178
    5.969600     85.977717
    5.984300     87.045750
    5.999000     88.489972
    6.013800     89.281267
    6.028500     88.934265
    6.043300     88.754818
    6.058000     88.277014
    6.072700     87.781914
    6.087500     87.812181
    6.102200     88.173238
    6.117000     88.180804
    6.131700     88.008924
    6.146500     88.003519
    6.161200     88.422949
    6.175900     88.754818
    6.190700     88.713740
    6.205400     88.662932
    6.220200     89.376395
    6.234900     89.373153
    6.249600     89.482334
    6.264400     90.003378
    6.279100     90.165529
    6.293900     89.994731
    6.308600     90.748191
    6.323400     91.109246
    6.338100     91.415170
    6.352800     92.118904
    6.367600     92.870203
    6.382300     94.994378
    6.397100     97.269892
    6.411800    100.105368
    6.426600    100.858829
    6.441300     99.263266
    6.456000     96.671016
    6.470800     94.281995
    6.485500     93.166399
    6.500300     92.194575
    6.515000     91.848654
    6.529800     92.159983
    6.544500     92.963169
    6.559300     94.294968
    6.574000     95.852695
    6.588700     96.912081
    6.603500     97.736887
    6.618200     97.402857
    6.633000     95.143556
    6.647700     92.917768
    6.662500     91.460573
    6.677200     90.461724
    6.692000     90.294169
    6.706700     89.604488
    6.721500     89.085605
    6.736200     88.654285
    6.750900     88.394843
    6.765700     88.411058
    6.780400     88.175399
    6.795200     87.922445
    6.809900     87.805696
    6.824700     87.545173
    6.839400     86.751716
    6.854200     86.532273
    6.868900     86.418767
    6.883700     85.784216
    6.898400     85.902046
    6.913200     85.609094
    6.927900     85.578826
    6.942700     85.397217
    6.957400     84.762667
    6.972200     84.094606
    6.986900     84.383234
    7.001600     84.230812
    7.016400     83.668690
    7.031100     83.668690
    7.045900     83.372495
    7.060600     83.172509
    7.075400     82.687138
    7.090100     82.407158
    7.104900     82.233116
    7.119600     81.923948
    7.134400     81.783418
    7.149100     81.635320
    7.163900     81.222377
    7.178600     80.450539
    7.193400     80.465673
    7.208100     80.457025
    7.222900     79.970573
    7.237600     79.571682
    7.252400     79.409532
    7.267100     79.502498
    7.281900     79.159819
    7.296600     78.477705
    7.311400     78.219346
    7.326100     78.394468
    7.340900     78.110164
    7.355600     77.877748
    7.370400     77.631279
    7.385100     77.183743
    7.399900     77.272385
    7.414600     76.831335
    7.429400     76.210838
    7.444100     76.202191
    7.458900     76.150302
    7.473600     76.098414
    7.488400     75.722225
    7.503200     75.663850
    7.517900     75.297390
    7.532700     74.626086
    7.547400     74.313675
    7.562200     74.194764
    7.576900     73.489949
    7.591700     73.157000
    7.606400     73.345095
    7.621200     72.977553
    7.635900     72.168962
    7.650700     71.950599
    7.665400     71.310643
    7.680200     70.873917
    7.694900     70.475027
    7.709700     69.734538
    7.724400     69.262140
    7.739200     69.137824
    7.754000     69.087016
    7.768700     68.682721
    7.783500     68.317341
    7.798200     68.188702
    7.813000     68.012498
    7.827700     67.503345
    7.842500     67.230932
    7.857200     66.846093
    7.872000     66.510982
    7.886700     66.025611
    7.901500     65.741307
    7.916300     65.275394
    7.931000     65.164050
    7.945800     64.786780
    7.960500     64.431129
    7.975300     64.265735
    7.990000     63.973864
    8.004800     63.760906
    8.019600     63.325261
    8.034300     63.337153
    8.049100     63.040957
    8.063800     62.634499
    8.078600     62.178315
    8.093300     62.123184
    8.108100     62.078863
    8.122900     62.092915
    8.137600     61.929683
    8.152400     61.949142
    8.167100     61.934008
    8.181900     60.982724
    8.196600     60.619506
    8.211400     60.190347
    8.226200     59.829291
    8.240900     59.445535
    8.255700     59.045563
    8.270400     58.692075
    8.285200     58.680183
    8.300000     58.418580
    8.314700     58.085631
    8.329500     58.106170
    8.344200     57.892131
    8.359000     57.736466
    8.373800     57.288930
    8.388500     57.046785
    8.403300     56.575467
    8.418000     56.362509
    8.432800     56.094420
    8.447600     55.990644
    8.462300     55.818763
    8.477100     55.663099
    8.491800     55.406901
    8.506600     54.856670
    8.521400     54.718301
    8.536100     54.672898
    8.550900     54.531287
    8.565600     54.309681
    8.580400     53.968084
    8.595200     53.508657
    8.609900     53.454607
    8.624700     53.352992
    8.639500     52.978965
    8.654200     52.580073
    8.669000     52.276311
    8.683700     52.061191
    8.698500     51.707702
    8.713300     51.328270
    8.728000     51.362862
    8.742800     51.276381
    8.757600     51.011536
    8.772300     50.717502
    8.787100     50.666695
    8.801800     50.248346
    8.816600     49.674332
    8.831400     49.425702
    8.846100     49.329492
    8.860900     48.892766
    8.875700     48.401990
    8.890400     48.376046
    8.905200     48.172817
    8.920000     47.765278
    8.934700     47.608532
    8.949500     47.265854
    8.964300     47.309094
    8.979000     47.096136
    8.993800     46.674544
    9.008600     46.761025
    9.023300     46.698326
    9.038100     46.460505
    9.052900     46.230252
    9.067600     45.779472
    9.082400     45.677858
    9.097200     45.533003
    9.111900     45.339503
    9.126700     45.099520
    9.141500     45.166542
    9.156200     45.046551
    9.171000     44.814135
    9.185800     44.488752
    9.200500     44.283361
    9.215300     44.007706
    9.230100     43.766642
    9.244800     43.613138
    9.259600     43.496390
    9.274400     43.020748
    9.289100     42.773197
    9.303900     42.848868
    9.318700     42.688880
    9.333400     42.372145
    9.348200     42.139729
    9.363000     42.336472
    9.377800     42.132162
    9.392500     41.522475
    9.407300     41.587336
    9.422100     41.578687
    9.436800     41.298707
    9.451600     41.013323
    9.466400     40.960353
    9.481200     40.748476
    9.495900     40.570110
    9.510700     40.293372
    9.525500     40.104197
    9.540200     39.775571
    9.555000     39.830703
    9.569800     39.600448
    9.584600     39.298848
    9.599300     39.156156
    9.614100     39.228583
    9.628900     39.086971
    9.643600     38.936712
    9.658400     38.527011
    9.673200     38.381076
    9.688000     38.309729
    9.702700     38.004886
    9.717500     37.740039
    9.732300     37.768145
    9.747100     37.523838
    9.761800     37.359526
    9.776600     37.223319
    9.791400     37.024415
    9.806200     37.109813
    9.820900     36.929286
    9.835700     36.661197
    9.850500     36.343381
    9.865300     36.350948
    9.880000     36.400674
    9.894800     36.010432
    9.909600     35.809365
    9.924400     35.492631
    9.939100     35.521818
    9.953900     35.432095
    9.968700     35.048337
    9.983500     34.932670
    9.998200     35.018070
   10.013000     34.896997
   10.028000     34.650527
   10.043000     34.490539
   10.057000     34.370548
   10.072000     34.338117
   10.087000     34.307849
   10.102000     33.914363
   10.116000     33.718701
   10.131000     33.557632
   10.146000     33.459261
   10.161000     33.435478
   10.176000     33.270085
   10.190000     33.203063
   10.205000     33.103610
   10.220000     32.958755
   10.235000     32.969565
   10.249000     32.885247
   10.264000     32.691747
   10.279000     32.451764
   10.294000     32.430144
   10.309000     32.457169
   10.323000     32.403119
   10.338000     32.229077
   10.353000     32.210700
   10.368000     32.438792
   10.382000     32.221510
   10.397000     32.012876
   10.412000     32.022605
   10.427000     31.888561
   10.442000     31.664793
   10.456000     31.533991
   10.471000     31.435620
   10.486000     31.358869
   10.501000     31.364274
   10.516000     31.279955
   10.530000     31.334005
   10.545000     31.336167
   10.560000     31.117804
   10.575000     31.184827
   10.589000     31.363192
   10.604000     31.378326
   10.619000     31.356706
   10.634000     31.242120
   10.649000     30.967545
   10.663000     30.961059
   10.678000     30.864849
   10.693000     30.861606
   10.708000     30.753505
   10.722000     30.379478
   10.737000     30.088688
   10.752000     29.931942
   10.767000     30.036799
   10.782000     30.002208
   10.796000     29.815193
   10.811000     29.728712
   10.826000     29.574129
   10.841000     29.396845
   10.856000     29.329822
   10.870000     29.324417
   10.885000     29.042275
   10.900000     29.056328
   10.915000     28.940661
   10.930000     28.812021
   10.944000     28.801211
   10.959000     28.729864
   10.974000     28.725540
   10.989000     28.546094
   11.003000     28.555822
   11.018000     28.522311
   11.033000     28.537446
   11.048000     28.613116
   11.063000     28.631493
   11.077000     28.697434
   11.092000     28.577443
   11.107000     28.799049
   11.122000     28.849856
   11.137000     28.924445
   11.151000     29.192534
   11.166000     29.432518
   11.181000     29.485487
   11.196000     29.462786
   11.211000     29.489811
   11.225000     29.429275
   11.240000     29.486568
   11.255000     29.349280
   11.270000     28.934175
   11.284000     28.684462
   11.299000     28.500691
   11.314000     28.442317
   11.329000     28.305029
   11.344000     28.176390
   11.358000     28.258547
   11.373000     28.288814
   11.388000     28.214226
   11.403000     28.155851
   11.418000     28.112611
   11.432000     28.255303
   11.447000     28.493125
   11.462000     28.366647
   11.477000     28.577443
   11.492000     28.876881
   11.506000     29.046599
   11.521000     29.036870
   11.536000     29.149294
   11.551000     29.093082
   11.566000     29.176319
   11.580000     29.392521
   11.595000     29.684391
   11.610000     29.712498
   11.625000     29.689796
   11.640000     29.644395
   11.654000     29.637909
   11.669000     29.621694
   11.684000     29.476839
   11.699000     29.256314
   11.714000     28.898501
   11.728000     28.719054
   11.743000     28.484476
   11.758000     28.267194
   11.773000     28.081261
   11.788000     27.943974
   11.802000     27.888843
   11.817000     27.973161
   11.832000     27.866142
   11.847000     27.858574
   11.862000     27.908301
   11.876000     27.895329
   11.891000     27.879114
   11.906000     28.080181
   11.921000     28.195848
   11.936000     28.140717
   11.950000     28.216387
   11.965000     28.368809
   11.980000     28.401239
   11.995000     28.431508
   12.010000     28.564471
   12.024000     28.770943
   12.039000     28.949308
   12.054000     28.819588
   12.069000     28.950390
   12.084000     29.042275
   12.098000     29.090920
   12.113000     29.260638
   12.128000     29.128755
   12.143000     29.098487
   12.158000     29.210911
   12.172000     29.157943
   12.187000     29.092001
   12.202000     29.154699
   12.217000     29.117945
   12.232000     28.909311
   12.246000     28.966605
   12.261000     29.071462
   12.276000     29.207669
   12.291000     29.180644
   12.306000     29.161185
   12.320000     29.323336
   12.335000     29.298474
   12.350000     29.498459
   12.365000     29.561157
   12.380000     29.748171
   12.394000     29.837895
   12.409000     29.827085
   12.424000     29.976263
   12.439000     30.213003
   12.454000     30.550276
   12.468000     30.654053
   12.483000     30.898360
   12.498000     31.044296
   12.513000     31.250768
   12.528000     31.335086
   12.543000     31.255091
   12.557000     31.251849
   12.572000     31.184827
   12.587000     31.321033
   12.602000     31.414000
   12.617000     31.548044
   12.631000     31.558854
   12.646000     31.367516
   12.661000     31.426971
   12.676000     31.473455
   12.691000     31.585879
   12.705000     31.425891
   12.720000     31.466968
   12.735000     31.486427
   12.750000     31.839916
   12.765000     31.896128
   12.779000     31.936124
   12.794000     32.385823
   12.809000     32.821468
   12.824000     33.464666
   12.839000     34.535941
   12.854000     35.393179
   12.868000     36.642820
   12.883000     37.946511
   12.898000     38.618896
   12.913000     39.032921
   12.928000     39.029679
   12.942000     38.865366
   12.957000     38.345402
   12.972000     37.414657
   12.987000     36.346624
   13.002000     35.680725
   13.017000     35.051581
   13.031000     34.513240
   13.046000     34.244070
   13.061000     34.095973
   13.076000     33.970576
   13.091000     33.725188
   13.105000     33.634383
   13.120000     33.705730
   13.135000     33.611682
   13.150000     33.510068
   13.165000     33.671138
   13.179000     33.957604
   13.194000     34.172724
   13.209000     34.573776
   13.224000     35.111036
   13.239000     35.890441
   13.254000     36.913070
   13.268000     37.684908
   13.283000     38.453503
   13.298000     38.973466
   13.313000     39.113997
   13.328000     39.009139
   13.343000     38.503229
   13.357000     38.160550
   13.372000     37.400604
   13.387000     36.593094
   13.402000     35.815851
   13.417000     35.303455
   13.431000     35.173734
   13.446000     34.951047
   13.461000     35.013745
   13.476000     35.019150
   13.491000     34.969424
   13.506000     35.002935
   13.520000     35.018070
   13.535000     34.969424
   13.550000     35.081848
   13.565000     34.920779
   13.580000     35.032122
   13.595000     35.127251
   13.609000     35.013745
   13.624000     34.900240
   13.639000     35.152114
   13.654000     35.192112
   13.669000     35.199678
   13.683000     35.299130
   13.698000     35.196435
   13.713000     35.335885
   13.728000     35.667753
   13.743000     35.703426
   13.758000     35.717479
   13.772000     35.800717
   13.787000     36.001784
   13.802000     36.140153
   13.817000     35.961787
   13.832000     35.914222
   13.847000     36.103398
   13.861000     35.965029
   13.876000     36.248252
   13.891000     36.122856
   13.906000     35.948814
   13.921000     35.830985
   13.936000     35.704508
   13.950000     35.794231
   13.965000     35.740180
   13.980000     35.748829
   13.995000     35.637485
   14.010000     35.599650
   14.025000     35.575868
   14.039000     35.634242
   14.054000     35.732614
   14.069000     35.669915
   14.084000     35.772611
   14.099000     35.772611
   14.114000     35.754234
   14.128000     35.812608
   14.143000     35.843957
   14.158000     35.698021
   14.173000     35.727209
   14.188000     35.760720
   14.203000     35.796393
   14.217000     35.813689
   14.232000     35.739100
   14.247000     35.860172
   14.262000     35.842876
   14.277000     35.692617
   14.292000     35.683968
   14.306000     35.605055
   14.321000     35.512088
   14.336000     35.722885
   14.351000     35.825580
   14.366000     36.082859
   14.381000     36.163935
   14.395000     36.153125
   14.410000     36.289331
   14.425000     36.213661
   14.440000     36.149881
   14.455000     36.315275
   14.470000     36.166096
   14.484000     35.963948
   14.499000     35.720723
   14.514000     35.610460
   14.529000     35.565058
   14.544000     35.614784
   14.559000     35.477496
   14.573000     35.345614
   14.588000     35.305617
   14.603000     35.277510
   14.618000     35.267782
   14.633000     35.286159
   14.648000     35.202922
   14.662000     35.358586
   14.677000     35.292645
   14.692000     35.075362
   14.707000     34.878620
   14.722000     34.983477
   14.737000     34.979154
   14.752000     34.804030
   14.766000     34.974829
   14.781000     34.779167
   14.796000     34.697011
   14.811000     34.769438
   14.826000     34.707821
   14.841000     34.691606
   14.855000     34.749981
   14.870000     34.681877
   14.885000     34.535941
   14.900000     34.442975
   14.915000     34.291635
   14.930000     34.357576
   14.945000     34.369467
   14.959000     34.201911
   14.974000     34.079758
   14.989000     34.174886
   15.004000     34.081919
   15.019000     34.043003
   15.034000     33.944632
   15.048000     34.158671
   15.063000     34.102459
   15.078000     33.904635
   15.093000     33.907877
   15.108000     33.833288
   15.123000     33.708973
   15.138000     33.838693
   15.152000     33.760861
   15.167000     33.786805
   15.182000     33.520878
   15.197000     33.465747
   15.212000     33.593305
   15.227000     33.453856
   15.242000     33.520878
   15.256000     33.315486
   15.271000     33.250627
   15.286000     33.310081
   15.301000     33.144688
   15.316000     33.092800
   15.331000     32.961999
   15.345000     32.914434
   15.360000     32.831197
   15.375000     32.707962
   15.390000     32.768498
   15.405000     32.740392
   15.420000     32.608510
   15.435000     32.532840
   15.449000     32.436630
   15.464000     32.342583
   15.479000     32.277722
   15.494000     32.058278
   15.509000     32.066926
   15.524000     31.882074
   15.539000     32.004228
   15.553000     32.087465
   15.568000     31.981527
   15.583000     31.764245
   15.598000     31.605338
   15.613000     31.625876
   15.628000     31.475617
   15.643000     31.472373
   15.657000     31.504804
   15.672000     31.541558
   15.687000     31.496156
   15.702000     31.278874
   15.717000     31.306980
   15.732000     31.174017
   15.747000     31.244281
   15.761000     31.225904
   15.776000     30.934034
   15.791000     31.024837
   15.806000     30.870254
   15.821000     30.805394
   15.836000     30.781612
   15.851000     30.513522
   15.866000     30.349209
   15.880000     30.277863
   15.895000     30.213003
   15.910000     30.262729
   15.925000     30.178411
   15.940000     29.942752
   15.955000     29.885458
   15.970000     29.798978
   15.984000     29.944914
   15.999000     29.724389
   16.014000     29.735199
   16.029000     29.800060
   16.044000     29.718984
   16.059000     29.666015
   16.074000     29.558995
   16.088000     29.498459
   16.103000     29.436842
   16.118000     29.344956
   16.133000     29.434680
   16.148000     29.306040
   16.163000     29.330904
   16.178000     29.226045
   16.193000     29.019573
   16.207000     28.908230
   16.222000     29.058490
   16.237000     28.943904
   16.252000     28.829316
   16.267000     28.787158
   16.282000     28.711488
   16.297000     28.529879
   16.312000     28.523392
   16.326000     28.350432
   16.341000     28.312597
   16.356000     28.405563
   16.371000     28.450965
   16.386000     28.409888
   16.401000     28.296382
   16.416000     28.370971
   16.430000     28.205577
   16.445000     28.039103
   16.460000     27.914787
   16.475000     27.916949
   16.490000     27.866142
   16.505000     27.992619
   16.520000     28.023969
   16.535000     27.863979
   16.549000     27.859656
   16.564000     27.848846
   16.579000     27.898572
   16.594000     27.662913
   16.609000     27.540759
   16.624000     27.648860
   16.639000     27.643455
   16.654000     27.369961
   16.668000     27.329963
   16.683000     27.256455
   16.698000     27.222944
   16.713000     27.043497
   16.728000     26.835944
   16.743000     26.794866
   16.758000     26.865131
   16.773000     26.630553
   16.788000     26.713790
   16.802000     26.566773
   16.817000     26.563531
   16.832000     26.507319
   16.847000     26.328953
   16.862000     26.213286
   16.877000     26.234906
   16.892000     26.259768
   16.907000     26.155992
   16.921000     26.058701
   16.936000     26.079241
   16.951000     25.958168
   16.966000     25.967898
   16.981000     25.863039
   16.996000     25.804666
   17.011000     25.831691
   17.026000     25.814394
   17.041000     25.611166
   17.055000     25.684674
   17.070000     25.761426
   17.085000     25.787369
   17.100000     25.650082
   17.115000     25.434962
   17.130000     25.566844
   17.145000     25.661972
   17.160000     25.456582
   17.175000     25.455501
   17.189000     25.316051
   17.204000     25.392803
   17.219000     25.234976
   17.234000     25.132280
   17.249000     25.266325
   17.264000     25.265244
   17.279000     25.191736
   17.294000     25.209032
   17.309000     25.163630
   17.323000     25.096608
   17.338000     25.072825
   17.353000     25.042557
   17.368000     25.022018
   17.383000     25.072825
   17.398000     24.859867
   17.413000     24.864191
   17.428000     24.917161
   17.443000     24.965806
   17.457000     24.908512
   17.472000     24.778792
   17.487000     24.543133
   17.502000     24.691230
   17.517000     24.712850
   17.532000     24.751766
   17.547000     24.659882
   17.562000     24.734470
   17.577000     24.790683
   17.591000     24.745281
   17.606000     24.744200
   17.621000     24.650153
   17.636000     24.673934
   17.651000     24.616642
   17.666000     24.586373
   17.681000     24.580968
   17.696000     24.477192
   17.711000     24.561510
   17.726000     24.548538
   17.740000     24.397197
   17.755000     24.370172
   17.770000     24.321527
   17.785000     24.265314
   17.800000     24.319365
   17.815000     24.368010
   17.830000     24.290178
   17.845000     24.210183
   17.860000     24.374496
   17.875000     24.417736
   17.889000     24.337742
   17.904000     24.182077
   17.919000     24.266395
   17.934000     24.340985
   17.949000     24.398279
   17.964000     24.388549
   17.979000     24.246938
   17.994000     24.318284
   18.009000     24.415575
   18.024000     24.389630
   18.038000     24.506378
   18.053000     24.464220
   18.068000     24.470706
   18.083000     24.355038
   18.098000     24.562591
   18.113000     24.709608
   18.128000     24.598264
   18.143000     24.558267
   18.158000     24.560429
   18.173000     24.681502
   18.188000     24.525837
   18.202000     24.599346
   18.217000     24.856625
   18.232000     24.716094
   18.247000     24.844734
   18.262000     24.996074
   18.277000     24.961482
   18.292000     24.923647
   18.307000     25.081473
   18.322000     25.197141
   18.337000     25.138766
   18.352000     25.028504
   18.366000     24.961482
   18.381000     24.858786
   18.396000     24.872840
   18.411000     24.859867
   18.426000     24.841490
   18.441000     24.829599
   18.456000     24.844734
   18.471000     24.851220
   18.486000     24.855544
   18.501000     24.767981
   18.516000     24.791764
   18.530000     24.823114
   18.545000     24.798250
   18.560000     24.938781
   18.575000     24.957158
   18.590000     24.953915
   18.605000     25.012289
   18.620000     24.921485
   18.635000     24.919322
   18.650000     24.863110
   18.665000     24.895541
   18.680000     24.844734
   18.695000     24.852300
   18.710000     24.875001
   18.724000     24.810141
   18.739000     25.063097
   18.754000     25.140929
   18.769000     24.997155
   18.784000     24.924727
   18.799000     25.106337
   18.814000     25.161468
   18.829000     24.989588
   18.844000     25.118228
   18.859000     25.139848
   18.874000     25.118228
   18.889000     25.105255
   18.903000     25.100932
   18.918000     25.165791
   18.933000     25.131199
   18.948000     25.220923
   18.963000     25.234976
   18.978000     25.211194
   18.993000     25.157144
   19.008000     25.083635
   19.023000     25.105255
   19.038000     25.293350
   19.053000     25.344157
   19.068000     25.356048
   19.083000     25.383073
   19.098000     25.171196
   19.112000     25.197141
   19.127000     25.205789
   19.142000     25.270649
   19.157000     25.349562
   19.172000     25.360372
   19.187000     25.374426
   19.202000     25.310646
   19.217000     25.177683
   19.232000     25.307403
   19.247000     25.392803
   19.262000     25.393883
   19.277000     25.437124
   19.292000     25.471717
   19.307000     25.438204
   19.321000     25.580898
   19.336000     25.545224
   19.351000     25.537658
   19.366000     25.549549
   19.381000     25.566844
   19.396000     25.666297
   19.411000     25.385236
   19.426000     25.375507
   19.441000     25.412261
   19.456000     25.506308
   19.471000     25.498742
   19.486000     25.332266
   19.501000     25.398208
   19.516000     25.513875
   19.531000     25.390641
   19.545000     25.460906
   19.560000     25.335510
   19.575000     25.386317
   19.590000     25.410099
   19.605000     25.423071
   19.620000     25.536576
   19.635000     25.358211
   19.650000     25.403613
   19.665000     25.392803
   19.680000     25.272811
   19.695000     25.369021
   19.710000     25.318213
   19.725000     25.333347
   19.740000     25.317132
   19.755000     25.254434
   19.770000     25.206870
   19.785000     25.300917
   19.799000     25.331186
   19.814000     25.320376
   19.829000     25.389559
   19.844000     25.270649
   19.859000     25.109579
   19.874000     25.213356
   19.889000     25.363616
   19.904000     25.211194
   19.919000     25.201465
   19.934000     25.072825
   19.949000     24.920403
   19.964000     25.081473
   19.979000     25.129038
   19.994000     24.906351
   20.009000     24.961482
   20.024000     25.080393
   20.039000     24.927971
   20.054000     24.949591
   20.068000     24.927971
   20.083000     24.882568
   20.098000     24.946348
   20.113000     24.828519
   20.128000     24.784197
   20.143000     24.839329
   20.158000     24.855544
   20.173000     24.822032
   20.188000     24.824194
   20.203000     24.786359
   20.218000     24.712850
   20.233000     24.790683
   20.248000     24.666368
   20.263000     24.623127
   20.278000     24.601507
   20.293000     24.533403
   20.308000     24.473949
   20.323000     24.374496
   20.338000     24.321527
   20.353000     24.288015
   20.368000     24.162619
   20.382000     24.271800
   20.397000     24.179916
   20.412000     24.083706
   20.427000     23.965876
   20.442000     24.033980
   20.457000     23.965876
   20.472000     24.029656
   20.487000     24.042627
   20.502000     23.844804
   20.517000     23.771296
   20.532000     23.725893
   20.547000     23.689140
   20.562000     23.638332
   20.577000     23.602659
   20.592000     23.565905
   20.607000     23.557256
   20.622000     23.481586
   20.637000     23.451318
   20.652000     23.441589
   20.667000     23.532394
   20.682000     23.537799
   20.697000     23.387539
   20.712000     23.345380
   20.727000     23.364838
   20.742000     23.325922
   20.757000     23.320517
   20.771000     23.376729
   20.786000     23.269710
   20.801000     23.130260
   20.816000     23.044860
   20.831000     22.936760
   20.846000     22.838389
   20.861000     22.811364
   20.876000     22.854603
   20.891000     22.710830
   20.906000     22.562732
   20.921000     22.595162
   20.936000     22.549761
   20.951000     22.616783
   20.966000     22.536788
   20.981000     22.589757
   20.996000     22.449227
   21.011000     22.429769
   21.026000     22.195191
   21.041000     22.137897
   21.056000     22.207082
   21.071000     22.073037
   21.086000     21.994124
   21.101000     21.947640
   21.116000     21.946560
   21.131000     21.869808
   21.146000     21.764951
   21.161000     21.718467
   21.176000     21.682795
   21.191000     21.656850
   21.206000     21.677390
   21.221000     21.614691
   21.236000     21.570370
   21.251000     21.522805
   21.266000     21.449298
   21.281000     21.413624
   21.296000     21.459026
   21.310000     21.364979
   21.325000     21.228772
   21.340000     21.222286
   21.355000     21.210395
   21.370000     21.270931
   21.385000     21.242825
   21.400000     21.096890
   21.415000     21.075269
   21.430000     21.097970
   21.445000     20.835286
   21.460000     20.824476
   21.475000     20.973655
   21.490000     20.849340
   21.505000     20.876365
   21.520000     20.862312
   21.535000     20.672055
   21.550000     20.586655
   21.565000     20.523957
   21.580000     20.446125
   21.595000     20.342349
   21.610000     20.296946
   21.625000     20.302351
   21.640000     20.266678
   21.655000     20.249382
   21.670000     20.079664
   21.685000     20.059125
   21.700000     20.005075
   21.715000     19.995346
   21.730000     20.019128
   21.745000     19.971564
   21.760000     19.946700
   21.775000     19.768334
   21.790000     19.711042
   21.805000     19.863463
   21.820000     19.876435
   21.835000     19.748877
   21.850000     19.599698
   21.865000     19.605103
   21.880000     19.589969
   21.895000     19.485111
   21.910000     19.514299
   21.925000     19.479706
   21.940000     19.490516
   21.955000     19.385659
   21.970000     19.343499
   21.985000     19.314313
   22.000000     19.305664
