# Supplementary material for: Changing the game of time resolved X-ray diffraction on the mechanochemistry playground by downsizing
Source: Nat Commun. 2021 Oct 21;12:6134. doi: 10.1038/s41467-021-26264-1 (PMC8531352; doi:10.1038/s41467-021-26264-1)
Supplement: Supplementary file 3 — Source Data. [file 41467_2021_26264_MOESM3_ESM.zip › PXRD_raw_data/reactionIIIa_cocrystal_FormI_normalized/000344.xy]

    3.140900     20.226340
    3.155600     20.482135
    3.170400     20.794772
    3.185100     20.862546
    3.199800     20.860360
    3.214500     20.979512
    3.229300     21.254983
    3.244000     21.414582
    3.258700     21.265915
    3.273500     21.611347
    3.288200     21.960057
    3.302900     22.034391
    3.317600     22.274881
    3.332400     22.515372
    3.347100     22.824730
    3.361800     22.974490
    3.376500     23.057568
    3.391300     23.409560
    3.406000     23.836976
    3.420700     23.815113
    3.435400     23.736407
    3.450200     23.699241
    3.464900     23.681750
    3.479600     23.812927
    3.494400     24.138682
    3.509100     24.146335
    3.523800     24.185687
    3.538500     24.394477
    3.553300     24.614197
    3.568000     24.621850
    3.582700     24.861247
    3.597400     25.221983
    3.612200     25.074409
    3.626900     25.182630
    3.641600     25.509478
    3.656400     25.602394
    3.671100     26.139125
    3.685800     26.319494
    3.700500     26.211273
    3.715300     26.462695
    3.730000     26.872621
    3.744700     27.316436
    3.759500     27.324088
    3.774200     27.515387
    3.788900     27.514294
    3.803600     27.551461
    3.818400     27.986530
    3.833100     28.445648
    3.847800     28.129731
    3.862600     28.340707
    3.877300     28.730957
    3.892000     28.727677
    3.906700     28.956143
    3.921500     29.231614
    3.936200     29.408702
    3.950900     29.674336
    3.965700     29.680894
    3.980400     29.821909
    3.995100     30.499655
    4.009800     30.711724
    4.024600     30.810106
    4.039300     30.862577
    4.054000     30.942376
    4.068800     31.390563
    4.083500     31.813607
    4.098200     31.810328
    4.113000     32.236652
    4.127700     32.361269
    4.142400     32.770104
    4.157100     33.193148
    4.171900     33.060878
    4.186600     33.200800
    4.201300     33.582306
    4.216100     34.188997
    4.230800     34.632811
    4.245500     34.712611
    4.260300     34.974964
    4.275000     35.494204
    4.289700     35.755465
    4.304500     36.034215
    4.319200     36.204745
    4.333900     36.257214
    4.348600     36.471470
    4.363400     36.871558
    4.378100     37.119701
    4.392800     37.631290
    4.407600     37.660804
    4.422300     37.716554
    4.437000     38.265310
    4.451800     38.250006
    4.466500     38.262031
    4.481200     38.501428
    4.496000     38.674144
    4.510700     39.086257
    4.525400     39.380311
    4.540200     39.430596
    4.554900     39.582542
    4.569600     39.836150
    4.584400     40.133484
    4.599100     40.586043
    4.613800     41.240833
    4.628600     41.426667
    4.643300     41.595010
    4.658000     42.103319
    4.672700     42.161256
    4.687500     42.395187
    4.702200     42.798556
    4.716900     42.806207
    4.731700     43.116659
    4.746400     43.478488
    4.761100     43.897160
    4.775900     44.284130
    4.790600     44.679846
    4.805300     44.819768
    4.820100     44.945479
    4.834800     45.638528
    4.849500     46.106392
    4.864300     46.376398
    4.879000     46.574256
    4.893700     47.601805
    4.908500     47.970193
    4.923200     48.102463
    4.938000     48.240199
    4.952700     48.686198
    4.967400     49.324591
    4.982200     49.755288
    4.996900     49.779337
    5.011600     50.053715
    5.026400     50.556559
    5.041100     51.262726
    5.055800     51.894560
    5.070600     52.156914
    5.085300     52.687085
    5.100000     52.858709
    5.114800     53.352807
    5.129500     53.865488
    5.144200     54.269950
    5.159000     55.148833
    5.173700     55.274544
    5.188400     55.869211
    5.203200     56.298815
    5.217900     56.732791
    5.232700     57.142718
    5.247400     57.978968
    5.262100     58.129822
    5.276900     58.657807
    5.291600     59.071014
    5.306300     59.787019
    5.321100     60.485535
    5.335800     60.938094
    5.350500     61.511992
    5.365300     62.160223
    5.380000     62.563591
    5.394800     62.783312
    5.409500     63.442474
    5.424200     64.221882
    5.439000     64.532333
    5.453700     65.010035
    5.468400     65.937016
    5.483200     66.706586
    5.497900     67.277204
    5.512600     67.547209
    5.527400     67.927621
    5.542100     68.544151
    5.556900     68.893955
    5.571600     69.083068
    5.586300     69.930250
    5.601100     70.460423
    5.615800     71.058369
    5.630600     71.886969
    5.645300     72.547224
    5.660000     72.917798
    5.674800     73.331004
    5.689500     74.100573
    5.704200     74.503942
    5.719000     75.006785
    5.733700     75.175128
    5.748500     75.884576
    5.763200     76.951478
    5.777900     77.182131
    5.792700     77.700279
    5.807400     78.717990
    5.822200     79.278770
    5.836900     79.767403
    5.851600     80.040688
    5.866400     80.265874
    5.881100     81.014675
    5.895900     81.697886
    5.910600     82.574583
    5.925300     83.507030
    5.940100     84.709482
    5.954800     86.080277
    5.969600     87.035680
    5.984300     88.547491
    5.999000     89.400139
    6.013800     89.395766
    6.028500     88.958511
    6.043300     88.700530
    6.058000     88.210804
    6.072700     87.449980
    6.087500     87.585529
    6.102200     87.749500
    6.117000     88.099304
    6.131700     88.071976
    6.146500     88.035903
    6.161200     88.303721
    6.175900     88.564981
    6.190700     88.451294
    6.205400     89.098432
    6.220200     89.588159
    6.234900     89.752130
    6.249600     89.167301
    6.264400     89.618767
    6.279100     90.227644
    6.293900     90.473601
    6.308600     90.553400
    6.323400     90.691136
    6.338100     91.681519
    6.352800     92.769192
    6.367600     94.739027
    6.382300     98.552987
    6.397100    103.248016
    6.411800    107.587775
    6.426600    108.194468
    6.441300    105.830009
    6.456000    100.998338
    6.470800     96.458534
    6.485500     93.839374
    6.500300     92.986726
    6.515000     92.752794
    6.529800     93.179118
    6.544500     94.826478
    6.559300     97.291505
    6.574000    100.429905
    6.588700    102.897119
    6.603500    103.465551
    6.618200    101.911108
    6.633000     98.766148
    6.647700     95.878077
    6.662500     92.974702
    6.677200     91.141509
    6.692000     90.284487
    6.706700     90.223272
    6.721500     89.696380
    6.736200     88.546398
    6.750900     88.255623
    6.765700     88.145217
    6.780400     87.758245
    6.795200     87.380019
    6.809900     87.363622
    6.824700     87.455446
    6.839400     86.990862
    6.854200     86.707739
    6.868900     86.074812
    6.883700     85.904282
    6.898400     85.758895
    6.913200     85.499821
    6.927900     85.089894
    6.942700     84.642800
    6.957400     84.581585
    6.972200     84.090766
    6.986900     83.945379
    7.001600     84.112628
    7.016400     83.807643
    7.031100     83.421765
    7.045900     83.270912
    7.060600     82.642357
    7.075400     82.310044
    7.090100     82.365793
    7.104900     82.273969
    7.119600     81.524077
    7.134400     81.447557
    7.149100     81.307635
    7.163900     80.881311
    7.178600     80.579605
    7.193400     80.288830
    7.208100     80.367537
    7.222900     79.618736
    7.237600     79.282050
    7.252400     79.055770
    7.267100     78.796696
    7.281900     79.112613
    7.296600     78.641470
    7.311400     77.934210
    7.326100     78.024940
    7.340900     77.653273
    7.355600     77.787730
    7.370400     77.832549
    7.385100     77.437926
    7.399900     76.731758
    7.414600     76.838885
    7.429400     76.555762
    7.444100     76.202679
    7.458900     76.087900
    7.473600     76.368836
    7.488400     76.508758
    7.503200     76.455194
    7.517900     76.239845
    7.532700     75.826639
    7.547400     75.308492
    7.562200     74.710545
    7.576900     74.302804
    7.591700     73.541980
    7.606400     73.179058
    7.621200     73.163754
    7.635900     72.640140
    7.650700     72.131831
    7.665400     71.255134
    7.680200     70.370786
    7.694900     70.100780
    7.709700     70.181672
    7.724400     69.600123
    7.739200     69.060112
    7.754000     68.831646
    7.768700     68.417348
    7.783500     68.105803
    7.798200     67.898106
    7.813000     67.525346
    7.827700     67.553768
    7.842500     67.001732
    7.857200     66.215766
    7.872000     66.238722
    7.886700     66.068192
    7.901500     65.798188
    7.916300     65.416682
    7.931000     65.158702
    7.945800     64.812177
    7.960500     64.554195
    7.975300     64.290749
    7.990000     63.966088
    8.004800     63.592234
    8.019600     63.368140
    8.034300     63.029267
    8.049100     62.816106
    8.063800     62.784405
    8.078600     62.146012
    8.093300     62.090262
    8.108100     62.369012
    8.122900     62.151477
    8.137600     61.906615
    8.152400     61.909894
    8.167100     61.826816
    8.181900     61.443124
    8.196600     61.050687
    8.211400     60.524888
    8.226200     59.817627
    8.240900     59.321343
    8.255700     58.989028
    8.270400     58.936557
    8.285200     58.785705
    8.300000     58.873156
    8.314700     58.594405
    8.329500     58.159337
    8.344200     57.883865
    8.359000     57.769086
    8.373800     57.282639
    8.388500     57.084781
    8.403300     56.613639
    8.418000     56.422339
    8.432800     55.975246
    8.447600     55.657143
    8.462300     55.518314
    8.477100     55.393696
    8.491800     54.972838
    8.506600     54.595705
    8.521400     54.485298
    8.536100     54.714857
    8.550900     54.444852
    8.565600     54.181405
    8.580400     53.947474
    8.595200     53.788969
    8.609900     53.349527
    8.624700     53.275193
    8.639500     52.995350
    8.654200     52.755953
    8.669000     52.418173
    8.683700     52.358051
    8.698500     52.094604
    8.713300     51.932820
    8.728000     51.961242
    8.742800     51.801643
    8.757600     51.385157
    8.772300     50.904176
    8.787100     50.446152
    8.801800     50.192544
    8.816600     50.168494
    8.831400     49.785895
    8.846100     49.224023
    8.860900     48.982439
    8.875700     48.653404
    8.890400     48.123232
    8.905200     47.889301
    8.920000     47.922095
    8.934700     47.621482
    8.949500     47.206089
    8.964300     46.996207
    8.979000     46.826770
    8.993800     46.963412
    9.008600     46.720736
    9.023300     46.407006
    9.038100     46.209147
    9.052900     46.288946
    9.067600     45.894323
    9.082400     45.568568
    9.097200     45.551077
    9.111900     45.434112
    9.126700     45.394759
    9.141500     45.076655
    9.156200     44.920337
    9.171000     44.678753
    9.185800     44.420772
    9.200500     44.089551
    9.215300     43.956189
    9.230100     43.863272
    9.244800     43.426017
    9.259600     43.299212
    9.274400     43.197551
    9.289100     43.086051
    9.303900     42.794182
    9.318700     42.801835
    9.333400     42.353648
    9.348200     42.339437
    9.363000     42.163442
    9.377800     42.060686
    9.392500     41.956839
    9.407300     41.717441
    9.422100     41.416829
    9.436800     41.410269
    9.451600     41.028764
    9.466400     40.945686
    9.481200     40.950058
    9.495900     40.713941
    9.510700     40.529200
    9.525500     40.142229
    9.540200     39.992469
    9.555000     39.694042
    9.569800     39.414198
    9.584600     39.441527
    9.599300     39.120144
    9.614100     38.884027
    9.628900     38.853419
    9.643600     38.730987
    9.658400     38.384462
    9.673200     38.397580
    9.688000     38.093688
    9.702700     38.152717
    9.717500     37.997491
    9.732300     37.704530
    9.747100     37.465133
    9.761800     37.468412
    9.776600     37.230108
    9.791400     36.950265
    9.806200     36.986338
    9.820900     36.727264
    9.835700     36.689005
    9.850500     36.727264
    9.865300     36.648558
    9.880000     36.538151
    9.894800     36.481308
    9.909600     36.071382
    9.924400     35.793724
    9.939100     35.749998
    9.953900     35.657082
    9.968700     35.355375
    9.983500     35.172822
    9.998200     34.953101
   10.013000     34.796782
   10.028000     34.537708
   10.043000     34.379203
   10.057000     34.317988
   10.072000     34.233816
   10.087000     34.094987
   10.102000     33.992232
   10.116000     33.886197
   10.131000     33.782350
   10.146000     33.706923
   10.161000     33.475178
   10.176000     33.289344
   10.190000     32.977800
   10.205000     33.037922
   10.220000     33.113349
   10.235000     32.906746
   10.249000     32.857555
   10.264000     32.693584
   10.279000     32.455280
   10.294000     32.386412
   10.309000     32.496819
   10.323000     32.519775
   10.338000     32.648765
   10.353000     32.731843
   10.368000     32.825854
   10.382000     32.798525
   10.397000     32.467304
   10.412000     32.351431
   10.427000     32.283656
   10.442000     32.157946
   10.456000     31.939318
   10.471000     31.800489
   10.486000     31.485666
   10.501000     31.426636
   10.516000     31.318415
   10.530000     31.238616
   10.545000     31.226592
   10.560000     31.210194
   10.575000     31.150072
   10.589000     31.279063
   10.604000     31.094322
   10.619000     31.126023
   10.634000     31.119464
   10.649000     31.130396
   10.663000     30.925979
   10.678000     30.671277
   10.693000     30.682209
   10.708000     30.428601
   10.722000     30.370665
   10.737000     30.194669
   10.752000     30.217625
   10.767000     29.968389
   10.782000     29.866728
   10.796000     29.780370
   10.811000     29.948714
   10.826000     29.721341
   10.841000     29.348580
   10.856000     29.291737
   10.870000     29.291737
   10.885000     29.054526
   10.900000     28.940840
   10.915000     28.974727
   10.930000     28.841364
   10.944000     28.861040
   10.959000     28.843550
   10.974000     28.787800
   10.989000     28.821688
   11.003000     28.721119
   11.018000     28.711281
   11.033000     28.746261
   11.048000     28.678487
   11.063000     28.613991
   11.077000     28.654438
   11.092000     28.703628
   11.107000     28.935374
   11.122000     29.301576
   11.137000     29.509271
   11.151000     29.795674
   11.166000     29.852517
   11.181000     30.242767
   11.196000     30.517145
   11.211000     30.516052
   11.225000     30.510587
   11.240000     30.510587
   11.255000     30.367385
   11.270000     29.880938
   11.284000     29.273154
   11.299000     28.934281
   11.314000     28.538565
   11.329000     28.519981
   11.344000     28.395364
   11.358000     28.211716
   11.373000     28.253255
   11.388000     28.294795
   11.403000     28.218275
   11.418000     28.360383
   11.432000     28.491560
   11.447000     28.668648
   11.462000     28.687232
   11.477000     28.769217
   11.492000     29.131046
   11.506000     29.595629
   11.521000     30.110497
   11.536000     30.334591
   11.551000     30.494189
   11.566000     30.586013
   11.580000     30.685489
   11.595000     30.930351
   11.610000     30.972984
   11.625000     31.216754
   11.640000     31.343558
   11.654000     31.428822
   11.669000     31.185053
   11.684000     30.980636
   11.699000     30.658160
   11.714000     30.047095
   11.728000     29.485222
   11.743000     28.706908
   11.758000     28.407388
   11.773000     28.346172
   11.788000     28.214995
   11.802000     28.064143
   11.817000     28.154873
   11.832000     28.155966
   11.847000     28.234672
   11.862000     27.932966
   11.876000     28.042280
   11.891000     28.294795
   11.906000     28.410667
   11.921000     28.487187
   11.936000     28.624923
   11.950000     28.597594
   11.965000     28.665369
   11.980000     28.901486
   11.995000     29.152908
   12.010000     29.235987
   12.024000     28.968168
   12.039000     29.143070
   12.054000     29.162747
   12.069000     28.889462
   12.084000     28.803104
   12.098000     28.999869
   12.113000     29.204286
   12.128000     29.263315
   12.143000     29.147442
   12.158000     29.206472
   12.172000     29.158374
   12.187000     29.169305
   12.202000     29.201006
   12.217000     29.045781
   12.232000     29.158374
   12.246000     29.154001
   12.261000     29.152908
   12.276000     29.143070
   12.291000     29.152908
   12.306000     29.310320
   12.320000     29.203193
   12.335000     29.282992
   12.350000     29.399957
   12.365000     29.490688
   12.380000     29.583605
   12.394000     29.872194
   12.409000     30.149851
   12.424000     30.407831
   12.439000     30.636297
   12.454000     30.699699
   12.468000     30.893185
   12.483000     31.260479
   12.498000     31.749113
   12.513000     31.805956
   12.528000     31.791744
   12.543000     31.800489
   12.557000     31.711945
   12.572000     31.720691
   12.587000     31.783000
   12.602000     31.732715
   12.617000     31.816887
   12.631000     31.973205
   12.646000     31.983044
   12.661000     32.083612
   12.676000     31.998347
   12.691000     31.857332
   12.705000     31.769881
   12.720000     31.961181
   12.735000     32.053004
   12.750000     32.097823
   12.765000     32.314265
   12.779000     32.676093
   12.794000     33.112256
   12.809000     33.706923
   12.824000     35.017595
   12.839000     36.376367
   12.854000     38.307942
   12.868000     40.437376
   12.883000     42.695800
   12.898000     44.171537
   12.913000     44.571625
   12.928000     44.279758
   12.942000     43.700395
   12.957000     42.292433
   12.972000     40.737989
   12.987000     38.917914
   13.002000     37.547118
   13.017000     36.684632
   13.031000     36.038588
   13.046000     35.484366
   13.061000     35.130189
   13.076000     34.885326
   13.091000     34.491797
   13.105000     34.149644
   13.120000     34.028305
   13.135000     34.119037
   13.150000     34.045796
   13.165000     34.204301
   13.179000     34.432767
   13.194000     34.832856
   13.209000     35.452665
   13.224000     36.484588
   13.239000     37.650966
   13.254000     39.204316
   13.268000     40.973014
   13.283000     42.304457
   13.298000     43.138522
   13.313000     43.299212
   13.328000     42.970178
   13.343000     42.096761
   13.357000     40.815602
   13.372000     39.301605
   13.387000     37.954859
   13.402000     36.895608
   13.417000     35.975185
   13.431000     35.596959
   13.446000     35.373959
   13.461000     35.211081
   13.476000     35.094115
   13.491000     34.906096
   13.506000     34.898444
   13.520000     34.982615
   13.535000     35.120351
   13.550000     35.164077
   13.565000     35.167356
   13.580000     35.111606
   13.595000     35.059135
   13.609000     35.018690
   13.624000     35.087557
   13.639000     35.110513
   13.654000     35.185939
   13.669000     35.429709
   13.683000     35.424244
   13.698000     35.508415
   13.713000     35.810122
   13.728000     35.923808
   13.743000     35.951137
   13.758000     36.107455
   13.772000     36.342479
   13.787000     36.393857
   13.802000     36.532686
   13.817000     36.443048
   13.832000     36.358877
   13.847000     36.378554
   13.861000     36.439769
   13.876000     36.300940
   13.891000     36.156646
   13.906000     36.002513
   13.921000     36.111827
   13.936000     36.143528
   13.950000     35.872430
   13.965000     35.810122
   13.980000     35.647244
   13.995000     35.743440
   14.010000     35.782793
   14.025000     35.847288
   14.039000     35.946763
   14.054000     35.874617
   14.069000     35.944577
   14.084000     36.013445
   14.099000     35.972999
   14.114000     35.774047
   14.128000     35.800283
   14.143000     35.880082
   14.158000     35.779514
   14.173000     35.682224
   14.188000     35.526999
   14.203000     35.712832
   14.217000     35.856033
   14.232000     36.011259
   14.247000     35.861498
   14.262000     35.915062
   14.277000     35.903038
   14.292000     35.874617
   14.306000     35.701901
   14.321000     35.810122
   14.336000     36.162112
   14.351000     36.294382
   14.366000     36.208024
   14.381000     36.234259
   14.395000     36.520661
   14.410000     36.577505
   14.425000     36.586249
   14.440000     36.655118
   14.455000     36.544711
   14.470000     36.478029
   14.484000     36.290009
   14.499000     36.063730
   14.514000     35.777327
   14.529000     35.805748
   14.544000     35.717204
   14.559000     35.769675
   14.573000     35.606797
   14.588000     35.243876
   14.603000     35.208895
   14.618000     35.322581
   14.633000     35.191405
   14.648000     35.157517
   14.662000     35.225292
   14.677000     35.213267
   14.692000     35.079905
   14.707000     34.983708
   14.722000     34.946542
   14.737000     34.978243
   14.752000     34.882047
   14.766000     34.832856
   14.781000     34.710424
   14.796000     34.733380
   14.811000     34.785850
   14.826000     34.848159
   14.841000     34.722449
   14.855000     34.725728
   14.870000     34.668885
   14.885000     34.614228
   14.900000     34.584713
   14.915000     34.713704
   14.930000     34.526777
   14.945000     34.242561
   14.959000     34.260051
   14.974000     34.354061
   14.989000     34.252399
   15.004000     34.077497
   15.019000     34.193369
   15.034000     34.223977
   15.048000     34.081869
   15.063000     34.018467
   15.078000     33.939761
   15.093000     33.939761
   15.108000     33.748462
   15.123000     33.830447
   15.138000     34.027212
   15.152000     33.964904
   15.167000     33.892757
   15.182000     33.681781
   15.197000     33.544045
   15.212000     33.647894
   15.227000     33.622751
   15.242000     33.413962
   15.256000     33.232501
   15.271000     33.207358
   15.286000     33.269667
   15.301000     33.281692
   15.316000     33.114442
   15.331000     33.126466
   15.345000     33.123187
   15.360000     33.163634
   15.375000     33.090393
   15.390000     33.092579
   15.405000     32.917677
   15.420000     32.672814
   15.435000     32.514309
   15.449000     32.465118
   15.464000     32.389691
   15.479000     32.461839
   15.494000     32.488074
   15.509000     32.271632
   15.524000     31.983044
   15.539000     32.058470
   15.553000     31.924015
   15.568000     31.651823
   15.583000     31.781907
   15.598000     31.820166
   15.613000     31.711945
   15.628000     31.490038
   15.643000     31.438661
   15.657000     31.394935
   15.672000     31.259386
   15.687000     31.376352
   15.702000     31.314043
   15.717000     31.277970
   15.732000     31.473641
   15.747000     31.389470
   15.761000     31.379631
   15.776000     31.312950
   15.791000     31.187239
   15.806000     31.058249
   15.821000     31.116185
   15.836000     30.901929
   15.851000     30.542288
   15.866000     30.439532
   15.880000     30.401273
   15.895000     30.099566
   15.910000     30.068958
   15.925000     29.962924
   15.940000     29.917013
   15.955000     29.989159
   15.970000     29.921385
   15.984000     29.973856
   15.999000     29.901708
   16.014000     29.884218
   16.029000     29.895150
   16.044000     29.632796
   16.059000     29.667777
   16.074000     29.489595
   16.088000     29.396678
   16.103000     29.338742
   16.118000     29.532228
   16.133000     29.504899
   16.148000     29.188982
   16.163000     29.287364
   16.178000     29.143070
   16.193000     29.126673
   16.207000     29.155094
   16.222000     28.983472
   16.237000     28.988938
   16.252000     28.927721
   16.267000     28.816221
   16.282000     28.762658
   16.297000     28.680673
   16.312000     28.537472
   16.326000     28.463138
   16.341000     28.470790
   16.356000     28.699256
   16.371000     28.673020
   16.386000     28.595408
   16.401000     28.401923
   16.416000     28.455486
   16.430000     28.306819
   16.445000     28.331961
   16.460000     28.334147
   16.475000     28.182202
   16.490000     27.965760
   16.505000     28.092564
   16.520000     28.004020
   16.535000     28.006206
   16.549000     27.978878
   16.564000     28.055397
   16.579000     28.071794
   16.594000     28.119893
   16.609000     28.054304
   16.624000     28.169083
   16.639000     28.044466
   16.654000     27.894706
   16.668000     27.870657
   16.683000     27.555833
   16.698000     27.403887
   16.713000     27.382025
   16.728000     27.307691
   16.743000     27.149185
   16.758000     26.923999
   16.773000     26.769867
   16.788000     26.963352
   16.802000     26.812499
   16.817000     26.517352
   16.832000     26.389454
   16.847000     26.354474
   16.862000     26.343543
   16.877000     26.351195
   16.892000     26.416783
   16.907000     26.154430
   16.921000     26.073537
   16.936000     25.942360
   16.951000     26.158802
   16.966000     26.129287
   16.981000     25.941267
   16.996000     25.853816
   17.011000     25.963130
   17.026000     25.883331
   17.041000     25.884424
   17.055000     25.838513
   17.070000     25.849444
   17.085000     25.672356
   17.100000     25.560856
   17.115000     25.645027
   17.130000     25.649400
   17.145000     25.603487
   17.160000     25.493081
   17.175000     25.443890
   17.189000     25.513850
   17.204000     25.506199
   17.219000     25.394698
   17.234000     25.443890
   17.249000     25.431865
   17.264000     25.360811
   17.279000     25.215424
   17.294000     25.298503
   17.309000     25.299596
   17.323000     25.313806
   17.338000     25.253684
   17.353000     25.239473
   17.368000     25.216517
   17.383000     25.117041
   17.398000     25.192468
   17.413000     25.055826
   17.428000     24.910438
   17.443000     25.041615
   17.457000     24.919183
   17.472000     24.939953
   17.487000     24.901694
   17.502000     24.919183
   17.517000     24.891855
   17.532000     24.984772
   17.547000     24.960723
   17.562000     24.935581
   17.577000     24.974933
   17.591000     24.906066
   17.606000     24.761772
   17.621000     24.848130
   17.636000     24.860154
   17.651000     25.055826
   17.666000     24.901694
   17.681000     24.757398
   17.696000     24.656830
   17.711000     24.601080
   17.726000     24.586869
   17.740000     24.422899
   17.755000     24.437109
   17.770000     24.453507
   17.785000     24.360589
   17.800000     24.358403
   17.815000     24.309213
   17.830000     24.372614
   17.845000     24.516908
   17.860000     24.609825
   17.875000     24.460065
   17.889000     24.370428
   17.904000     24.405408
   17.919000     24.429457
   17.934000     24.417432
   17.949000     24.467717
   17.964000     24.418525
   17.979000     24.381359
   17.994000     24.554075
   18.009000     24.560633
   18.024000     24.509257
   18.038000     24.613104
   18.053000     24.523467
   18.068000     24.652458
   18.083000     24.697276
   18.098000     24.720232
   18.113000     24.583590
   18.128000     24.666668
   18.143000     24.641526
   18.158000     24.631688
   18.173000     24.691810
   18.188000     25.078782
   18.202000     25.111576
   18.217000     25.087526
   18.232000     25.176071
   18.247000     25.098458
   18.262000     25.282105
   18.277000     25.313806
   18.292000     25.369556
   18.307000     25.323645
   18.322000     25.379395
   18.337000     25.377208
   18.352000     25.441704
   18.366000     25.485429
   18.381000     25.295223
   18.396000     25.150928
   18.411000     25.112669
   18.426000     25.048174
   18.441000     25.229634
   18.456000     25.208865
   18.471000     24.901694
   18.486000     24.941046
   18.501000     25.012100
   18.516000     25.121414
   18.530000     25.058012
   18.545000     25.109389
   18.560000     24.935581
   18.575000     24.933394
   18.590000     25.018659
   18.605000     25.016473
   18.620000     24.937767
   18.635000     24.911531
   18.650000     25.008820
   18.665000     25.044895
   18.680000     25.024125
   18.695000     25.002262
   18.710000     25.095178
   18.724000     25.137811
   18.739000     25.141090
   18.754000     25.148742
   18.769000     24.983678
   18.784000     24.929022
   18.799000     24.891855
   18.814000     25.074409
   18.829000     25.238380
   18.844000     25.219797
   18.859000     25.208865
   18.874000     25.337855
   18.889000     25.328017
   18.903000     25.321458
   18.918000     25.391419
   18.933000     25.373929
   18.948000     25.283198
   18.963000     25.310527
   18.978000     25.289757
   18.993000     25.293036
   19.008000     25.287571
   19.023000     25.424213
   19.038000     25.337855
   19.053000     25.324738
   19.068000     25.361904
   19.083000     25.446076
   19.098000     25.422027
   19.112000     25.283198
   19.127000     25.344414
   19.142000     25.461380
   19.157000     25.407817
   19.172000     25.301782
   19.187000     25.357532
   19.202000     25.441704
   19.217000     25.424213
   19.232000     25.576159
   19.247000     25.435144
   19.262000     25.569600
   19.277000     25.717174
   19.292000     25.653772
   19.307000     25.646120
   19.321000     25.675635
   19.336000     25.712801
   19.351000     25.782763
   19.366000     25.702964
   19.381000     25.605675
   19.396000     25.700777
   19.411000     25.697498
   19.426000     25.650493
   19.441000     25.654865
   19.456000     25.512757
   19.471000     25.523689
   19.486000     25.517130
   19.501000     25.360811
   19.516000     25.546644
   19.531000     25.563042
   19.545000     25.523689
   19.560000     25.517130
   19.575000     25.546644
   19.590000     25.529155
   19.605000     25.565228
   19.620000     25.476684
   19.635000     25.452635
   19.650000     25.319272
   19.665000     25.362998
   19.680000     25.459193
   19.695000     25.443890
   19.710000     25.394698
   19.725000     25.504012
   19.740000     25.488708
   19.755000     25.463566
   19.770000     25.448262
   19.785000     25.334576
   19.799000     25.342228
   19.814000     25.451542
   19.829000     25.447169
   19.844000     25.366277
   19.859000     25.382674
   19.874000     25.444983
   19.889000     25.396885
   19.904000     25.272267
   19.919000     25.429679
   19.934000     25.266802
   19.949000     25.216517
   19.964000     25.278826
   19.979000     25.273360
   19.994000     25.177164
   20.009000     25.149835
   20.024000     25.049267
   20.039000     25.147649
   20.054000     24.949791
   20.068000     24.872179
   20.083000     25.028497
   20.098000     25.009913
   20.113000     24.889668
   20.128000     24.948698
   20.143000     24.831732
   20.158000     24.880924
   20.173000     24.891855
   20.188000     24.864526
   20.203000     24.751933
   20.218000     24.809869
   20.233000     24.709301
   20.248000     24.627316
   20.263000     24.709301
   20.278000     24.605453
   20.293000     24.608732
   20.308000     24.732257
   20.323000     24.626222
   20.338000     24.525653
   20.353000     24.473182
   20.368000     24.375894
   20.382000     24.258928
   20.397000     24.242530
   20.412000     24.269859
   20.427000     24.261114
   20.442000     24.140869
   20.457000     24.049045
   20.472000     24.072001
   20.487000     23.901471
   20.502000     23.870864
   20.517000     24.041393
   20.532000     23.886168
   20.547000     23.936452
   20.562000     23.818393
   20.577000     23.771388
   20.592000     23.795437
   20.607000     23.720011
   20.622000     23.845721
   20.637000     23.940824
   20.652000     23.855559
   20.667000     23.886168
   20.682000     23.775761
   20.697000     23.694869
   20.712000     23.664261
   20.727000     23.700334
   20.742000     23.640212
   20.757000     23.667540
   20.771000     23.488265
   20.786000     23.412839
   20.801000     23.210608
   20.816000     23.241216
   20.831000     23.365834
   20.846000     23.278383
   20.861000     23.090362
   20.876000     22.915460
   20.891000     22.815985
   20.906000     22.920926
   20.921000     22.868455
   20.936000     22.843314
   20.951000     22.610475
   20.966000     22.605009
   20.981000     22.667318
   20.996000     22.670597
   21.011000     22.448691
   21.026000     22.367799
   21.041000     22.536142
   21.056000     22.336098
   21.071000     22.180872
   21.086000     22.283627
   21.101000     22.189616
   21.116000     22.069371
   21.131000     22.021273
   21.146000     22.009249
   21.161000     21.973176
   21.176000     21.832161
   21.191000     21.732685
   21.206000     21.723940
   21.221000     21.711915
   21.236000     21.702077
   21.251000     21.594949
   21.266000     21.571993
   21.281000     21.520616
   21.296000     21.590577
   21.310000     21.528268
   21.325000     21.506405
   21.340000     21.427699
   21.355000     21.440817
   21.370000     21.377415
   21.385000     21.457214
   21.400000     21.411302
   21.415000     21.354459
   21.430000     21.216724
   21.445000     21.179556
   21.460000     21.157694
   21.475000     21.115061
   21.490000     21.119434
   21.505000     20.954370
   21.520000     20.854895
   21.535000     20.754326
   21.550000     20.688738
   21.565000     20.740115
   21.580000     20.546630
   21.595000     20.617684
   21.610000     20.544443
   21.625000     20.521487
   21.640000     20.415453
   21.655000     20.315978
   21.670000     20.328002
   21.685000     20.190266
   21.700000     20.091884
   21.715000     20.047065
   21.730000     20.052531
   21.745000     20.205571
   21.760000     20.112654
   21.775000     20.059090
   21.790000     19.903864
   21.805000     19.936658
   21.820000     19.902771
   21.835000     19.880908
   21.850000     19.810948
   21.865000     19.688516
   21.880000     19.646977
   21.895000     19.723497
   21.910000     19.580296
   21.925000     19.521266
   21.940000     19.455677
   21.955000     19.404299
   21.970000     19.390089
   21.985000     19.427256
   22.000000     19.422883
