# Supplementary material for: Changing the game of time resolved X-ray diffraction on the mechanochemistry playground by downsizing
Source: Nat Commun. 2021 Oct 21;12:6134. doi: 10.1038/s41467-021-26264-1 (PMC8531352; doi:10.1038/s41467-021-26264-1)
Supplement: Supplementary file 3 — Source Data. [file 41467_2021_26264_MOESM3_ESM.zip › PXRD_raw_data/reactionIIIa_cocrystal_FormI_normalized/000195.xy]

    3.140900     20.381986
    3.155600     20.762504
    3.170400     21.016901
    3.185100     20.956535
    3.199800     21.056786
    3.214500     20.830415
    3.229300     21.065409
    3.244000     21.404966
    3.258700     21.487968
    3.273500     21.521385
    3.288200     21.830758
    3.302900     22.039881
    3.317600     22.340631
    3.332400     22.555144
    3.347100     22.530351
    3.361800     22.831101
    3.376500     23.271984
    3.391300     23.704245
    3.406000     24.174233
    3.420700     24.398448
    3.435400     24.169921
    3.450200     23.749519
    3.464900     23.691310
    3.479600     23.827132
    3.494400     23.913368
    3.509100     23.777545
    3.523800     24.042722
    3.538500     24.274483
    3.553300     24.747706
    3.568000     25.190745
    3.582700     24.935270
    3.597400     25.207993
    3.612200     25.319022
    3.626900     25.354595
    3.641600     25.599291
    3.656400     25.863390
    3.671100     25.964717
    3.685800     26.279481
    3.700500     26.633051
    3.715300     26.998478
    3.730000     27.032972
    3.744700     27.087947
    3.759500     27.450141
    3.774200     27.482479
    3.788900     27.605366
    3.803600     27.785385
    3.818400     28.103382
    3.833100     28.626190
    3.847800     28.498991
    3.862600     28.495758
    3.877300     28.593852
    3.892000     28.982994
    3.906700     29.159778
    3.921500     29.305302
    3.936200     29.371058
    3.950900     29.495023
    3.965700     29.740797
    3.980400     29.876619
    3.995100     30.300255
    4.009800     30.432844
    4.024600     30.602083
    4.039300     30.847857
    4.054000     31.414862
    4.068800     31.433187
    4.083500     31.454746
    4.098200     31.770587
    4.113000     32.119844
    4.127700     32.552105
    4.142400     32.804347
    4.157100     32.999456
    4.171900     33.418782
    4.186600     33.730310
    4.201300     33.934044
    4.216100     34.661664
    4.230800     35.087457
    4.245500     34.979661
    4.260300     35.092847
    4.275000     35.276099
    4.289700     35.313827
    4.304500     35.517561
    4.319200     36.334651
    4.333900     36.304468
    4.348600     36.564256
    4.363400     36.782003
    4.378100     37.112935
    4.392800     37.476206
    4.407600     37.571066
    4.422300     37.775878
    4.437000     37.955897
    4.451800     38.029198
    4.466500     38.391390
    4.481200     38.600514
    4.496000     38.501342
    4.510700     38.709388
    4.525400     39.238664
    4.540200     39.539413
    4.554900     39.880047
    4.569600     40.281047
    4.584400     40.425493
    4.599100     40.440584
    4.613800     40.757503
    4.628600     41.102449
    4.643300     41.328819
    4.658000     41.488357
    4.672700     41.989606
    4.687500     42.351799
    4.702200     42.731240
    4.716900     42.900480
    4.731700     42.945753
    4.746400     43.106369
    4.761100     43.616242
    4.775900     44.005384
    4.790600     44.718991
    4.805300     45.069325
    4.820100     45.524223
    4.834800     45.755984
    4.849500     46.249688
    4.864300     46.301429
    4.879000     46.478213
    4.893700     47.059232
    4.908500     47.388008
    4.923200     47.513051
    4.938000     48.381883
    4.952700     49.100880
    4.967400     49.187117
    4.982200     49.557933
    4.996900     49.827423
    5.011600     50.280163
    5.026400     50.690864
    5.041100     51.426030
    5.055800     51.608204
    5.070600     52.126701
    5.085300     52.983676
    5.100000     53.482770
    5.114800     53.646619
    5.129500     53.927965
    5.144200     54.258898
    5.159000     55.016701
    5.173700     55.373504
    5.188400     55.539509
    5.203200     56.275753
    5.217900     56.743585
    5.232700     57.401139
    5.247400     57.899154
    5.262100     58.355129
    5.276900     58.960941
    5.291600     59.417993
    5.306300     60.255565
    5.321100     60.431272
    5.335800     60.688903
    5.350500     61.193386
    5.365300     61.642894
    5.380000     62.081622
    5.394800     62.862062
    5.409500     63.551954
    5.424200     64.185791
    5.439000     64.565231
    5.453700     65.443765
    5.468400     65.563419
    5.483200     66.453810
    5.497900     66.716831
    5.512600     67.704239
    5.527400     68.190397
    5.542100     68.480367
    5.556900     68.963291
    5.571600     69.634857
    5.586300     70.084364
    5.601100     70.434700
    5.615800     71.289519
    5.630600     72.053790
    5.645300     72.423529
    5.660000     73.091861
    5.674800     73.560772
    5.689500     73.998422
    5.704200     74.469489
    5.719000     75.188484
    5.733700     75.512950
    5.748500     76.276142
    5.763200     76.889499
    5.777900     77.332539
    5.792700     77.932960
    5.807400     78.396481
    5.822200     79.262079
    5.836900     79.984310
    5.851600     80.011258
    5.866400     80.244097
    5.881100     81.204555
    5.895900     81.918162
    5.910600     82.487322
    5.925300     83.165356
    5.940100     83.831534
    5.954800     84.658325
    5.969600     85.680227
    5.984300     87.107440
    5.999000     88.432248
    6.013800     89.205143
    6.028500     89.390550
    6.043300     89.213766
    6.058000     88.817079
    6.072700     88.150901
    6.087500     88.246839
    6.102200     88.252229
    6.117000     87.843684
    6.131700     87.896504
    6.146500     88.424702
    6.161200     88.213423
    6.175900     88.537887
    6.190700     88.814923
    6.205400     89.127529
    6.220200     89.498346
    6.234900     89.079022
    6.249600     89.296768
    6.264400     89.375459
    6.279100     89.731185
    6.293900     89.775381
    6.308600     89.693456
    6.323400     89.983426
    6.338100     90.386582
    6.352800     90.619420
    6.367600     91.270505
    6.382300     92.745148
    6.397100     94.202545
    6.411800     95.062753
    6.426600     95.853972
    6.441300     95.465908
    6.456000     94.109841
    6.470800     92.500452
    6.485500     91.772833
    6.500300     91.472083
    6.515000     91.013952
    6.529800     91.378300
    6.544500     92.058491
    6.559300     92.275159
    6.574000     93.136446
    6.588700     93.678658
    6.603500     93.984798
    6.618200     93.797233
    6.633000     92.645976
    6.647700     91.493642
    6.662500     90.772490
    6.677200     89.750588
    6.692000     89.159868
    6.706700     89.079022
    6.721500     88.509861
    6.736200     88.099160
    6.750900     88.247917
    6.765700     87.982740
    6.780400     87.925609
    6.795200     87.780084
    6.809900     87.631327
    6.824700     87.420048
    6.839400     87.233561
    6.854200     86.843341
    6.868900     86.215971
    6.883700     86.054278
    6.898400     85.529313
    6.913200     85.496975
    6.927900     85.509910
    6.942700     85.088429
    6.957400     84.928892
    6.972200     84.473995
    6.986900     84.040656
    7.001600     83.845547
    7.016400     83.597617
    7.031100     83.398195
    7.045900     83.328128
    7.060600     82.388150
    7.075400     82.060452
    7.090100     82.007632
    7.104900     81.959124
    7.119600     81.369482
    7.134400     81.450329
    7.149100     81.185152
    7.163900     80.739957
    7.178600     80.582575
    7.193400     80.418726
    7.208100     80.234396
    7.222900     79.647987
    7.237600     79.753627
    7.252400     79.930411
    7.267100     79.354784
    7.281900     79.010915
    7.296600     78.635787
    7.311400     78.065549
    7.326100     77.938350
    7.340900     78.087108
    7.355600     77.831632
    7.370400     77.511479
    7.385100     77.351942
    7.399900     77.147131
    7.414600     76.792483
    7.429400     76.377470
    7.444100     76.154333
    7.458900     75.858973
    7.473600     75.354490
    7.488400     75.537742
    7.503200     75.299514
    7.517900     74.950256
    7.532700     74.737900
    7.547400     74.243118
    7.562200     73.587721
    7.576900     73.153304
    7.591700     72.891361
    7.606400     72.470958
    7.621200     72.085050
    7.635900     71.911500
    7.650700     71.257181
    7.665400     70.467039
    7.680200     70.130717
    7.694900     70.401284
    7.709700     69.965790
    7.724400     69.518438
    7.739200     69.380460
    7.754000     69.015033
    7.768700     68.670086
    7.783500     68.117096
    7.798200     68.068588
    7.813000     68.047029
    7.827700     67.405645
    7.842500     66.865589
    7.857200     67.032673
    7.872000     66.707130
    7.886700     66.127190
    7.901500     65.904053
    7.916300     65.625940
    7.931000     65.241110
    7.945800     64.952217
    7.960500     64.296821
    7.975300     64.128660
    7.990000     63.808507
    8.004800     63.519615
    8.019600     63.308336
    8.034300     63.042081
    8.049100     62.838347
    8.063800     62.548377
    8.078600     62.145222
    8.093300     62.034192
    8.108100     61.551268
    8.122900     61.211711
    8.137600     61.167516
    8.152400     60.982107
    8.167100     60.518586
    8.181900     60.663032
    8.196600     60.693215
    8.211400     60.112197
    8.226200     59.810369
    8.240900     59.366252
    8.255700     59.281093
    8.270400     59.361940
    8.285200     58.621384
    8.300000     58.151395
    8.314700     57.955208
    8.329500     57.643678
    8.344200     57.341851
    8.359000     57.309512
    8.373800     57.010919
    8.388500     56.655193
    8.403300     56.324261
    8.418000     55.923261
    8.432800     55.778815
    8.447600     55.737853
    8.462300     55.459740
    8.477100     55.265708
    8.491800     55.058741
    8.506600     54.970349
    8.521400     54.790330
    8.536100     54.664209
    8.550900     54.378551
    8.565600     53.962460
    8.580400     54.197455
    8.595200     54.043306
    8.609900     53.486004
    8.624700     52.912532
    8.639500     52.602080
    8.654200     52.415594
    8.669000     52.303486
    8.683700     51.794691
    8.698500     51.488551
    8.713300     51.483162
    8.728000     51.017485
    8.742800     50.825609
    8.757600     50.679007
    8.772300     50.231656
    8.787100     50.078585
    8.801800     49.761667
    8.816600     49.220533
    8.831400     49.142920
    8.846100     48.919783
    8.860900     48.927329
    8.875700     48.763480
    8.890400     48.247139
    8.905200     48.030471
    8.920000     47.847218
    8.934700     47.412802
    8.949500     47.227393
    8.964300     47.157326
    8.979000     46.921254
    8.993800     46.582775
    9.008600     46.507319
    9.023300     46.294961
    9.038100     46.258311
    9.052900     46.166685
    9.067600     46.155905
    9.082400     45.831440
    9.097200     45.600758
    9.111900     45.652500
    9.126700     45.443376
    9.141500     45.019740
    9.156200     44.807382
    9.171000     44.607961
    9.185800     44.240378
    9.200500     44.061438
    9.215300     43.849080
    9.230100     43.808118
    9.244800     43.849080
    9.259600     43.752064
    9.274400     43.434067
    9.289100     42.931740
    9.303900     42.480076
    9.318700     42.427257
    9.333400     42.344254
    9.348200     42.107103
    9.363000     42.043505
    9.377800     41.622024
    9.392500     41.720117
    9.407300     41.791263
    9.422100     41.434459
    9.436800     41.196231
    9.451600     41.001122
    9.466400     40.940755
    9.481200     40.574250
    9.495900     40.544068
    9.510700     40.278891
    9.525500     40.040663
    9.540200     39.964128
    9.555000     39.536179
    9.569800     39.368018
    9.584600     39.261301
    9.599300     39.184766
    9.614100     38.758973
    9.628900     38.747116
    9.643600     38.613449
    9.658400     38.397858
    9.673200     38.211372
    9.688000     38.189813
    9.702700     38.101420
    9.717500     38.126213
    9.732300     37.662693
    9.747100     37.322059
    9.761800     37.121558
    9.776600     37.041790
    9.791400     36.788471
    9.806200     36.750743
    9.820900     36.845602
    9.835700     36.647259
    9.850500     36.398251
    9.865300     36.372380
    9.880000     36.102890
    9.894800     36.199906
    9.909600     36.087799
    9.924400     35.743932
    9.939100     35.354790
    9.953900     35.196330
    9.968700     35.268553
    9.983500     35.074521
    9.998200     34.986129
   10.013000     34.951635
   10.028000     34.658430
   10.043000     34.510750
   10.057000     34.424513
   10.072000     34.262820
   10.087000     34.101127
   10.102000     33.910329
   10.116000     33.921108
   10.131000     33.658087
   10.146000     33.598800
   10.161000     33.598800
   10.176000     33.408001
   10.190000     33.299128
   10.205000     33.079225
   10.220000     32.996222
   10.235000     32.976819
   10.249000     32.816204
   10.264000     32.595223
   10.279000     32.596301
   10.294000     32.500363
   10.309000     32.345137
   10.323000     32.282616
   10.338000     31.939826
   10.353000     31.967853
   10.368000     32.239497
   10.382000     32.118766
   10.397000     31.858979
   10.412000     31.649856
   10.427000     31.561463
   10.442000     31.680039
   10.456000     31.453668
   10.471000     31.265026
   10.486000     31.325391
   10.501000     31.500020
   10.516000     31.463369
   10.530000     31.354496
   10.545000     31.123814
   10.560000     31.066682
   10.575000     31.233766
   10.589000     31.445044
   10.604000     31.498943
   10.619000     31.301676
   10.634000     31.103333
   10.649000     31.414862
   10.663000     31.255324
   10.678000     30.981524
   10.693000     30.695865
   10.708000     30.520158
   10.722000     30.239890
   10.737000     30.019987
   10.752000     30.012441
   10.767000     30.205396
   10.782000     29.852904
   10.796000     29.733251
   10.811000     29.667495
   10.826000     29.584493
   10.841000     29.355966
   10.856000     29.220144
   10.870000     29.142531
   10.885000     29.050905
   10.900000     28.869808
   10.915000     28.912926
   10.930000     28.885977
   10.944000     28.884899
   10.959000     28.694102
   10.974000     28.629424
   10.989000     28.580916
   11.003000     28.420301
   11.018000     28.607865
   11.033000     28.559357
   11.048000     28.347000
   11.063000     28.300648
   11.077000     28.380416
   11.092000     28.423535
   11.107000     28.532408
   11.122000     28.616489
   11.137000     28.663918
   11.151000     28.574449
   11.166000     28.682244
   11.181000     28.574449
   11.196000     28.645593
   11.211000     28.786805
   11.225000     28.793274
   11.240000     28.895679
   11.255000     28.681166
   11.270000     28.532408
   11.284000     28.442938
   11.299000     28.278010
   11.314000     28.281245
   11.329000     28.127097
   11.344000     28.014989
   11.358000     27.971871
   11.373000     28.016067
   11.388000     28.251061
   11.403000     28.244594
   11.418000     28.292024
   11.432000     28.238126
   11.447000     28.168060
   11.462000     28.067809
   11.477000     28.221957
   11.492000     28.381494
   11.506000     28.316817
   11.521000     28.306038
   11.536000     28.481744
   11.551000     28.715661
   11.566000     28.559357
   11.580000     28.488212
   11.595000     28.638048
   11.610000     28.642359
   11.625000     28.804053
   11.640000     28.726440
   11.654000     28.573371
   11.669000     28.486056
   11.684000     28.322207
   11.699000     28.309272
   11.714000     28.265075
   11.728000     28.141110
   11.743000     27.992352
   11.758000     27.895337
   11.773000     27.764903
   11.788000     27.765981
   11.802000     27.885634
   11.817000     27.828503
   11.832000     27.647407
   11.847000     27.839283
   11.862000     27.871621
   11.876000     27.853296
   11.891000     27.957858
   11.906000     27.884556
   11.921000     28.114161
   11.936000     28.273698
   11.950000     28.278010
   11.965000     28.245672
   11.980000     28.336220
   11.995000     28.385806
   12.010000     28.347000
   12.024000     28.752311
   12.039000     28.923707
   12.054000     28.974370
   12.069000     28.989461
   12.084000     28.885977
   12.098000     28.988383
   12.113000     29.148999
   12.128000     29.105881
   12.143000     29.159778
   12.158000     29.151154
   12.172000     29.222300
   12.187000     29.244937
   12.202000     29.238469
   12.217000     29.233079
   12.232000     29.212598
   12.246000     29.282665
   12.261000     29.099413
   12.276000     29.151154
   12.291000     29.209365
   12.306000     29.222300
   12.320000     29.217988
   12.335000     29.506880
   12.350000     29.565090
   12.365000     29.468074
   12.380000     29.541374
   12.394000     29.722471
   12.409000     29.829189
   12.424000     29.866917
   12.439000     30.014597
   12.454000     30.181680
   12.468000     30.437155
   12.483000     30.709878
   12.498000     30.977212
   12.513000     31.076383
   12.528000     30.872650
   12.543000     31.036499
   12.557000     31.017096
   12.572000     30.941639
   12.587000     31.051590
   12.602000     31.147529
   12.617000     31.119502
   12.631000     31.233766
   12.646000     31.186335
   12.661000     31.148607
   12.676000     31.088241
   12.691000     31.145373
   12.705000     31.206816
   12.720000     31.341560
   12.735000     31.293053
   12.750000     31.454746
   12.765000     31.475227
   12.779000     31.605659
   12.794000     31.786756
   12.809000     32.092895
   12.824000     32.556417
   12.839000     32.870101
   12.854000     33.450042
   12.868000     34.207845
   12.883000     34.854618
   12.898000     35.354790
   12.913000     35.837713
   12.928000     36.088877
   12.942000     35.923950
   12.957000     35.640448
   12.972000     35.259929
   12.987000     34.670287
   13.002000     34.131310
   13.017000     33.826249
   13.031000     33.733544
   13.046000     33.775584
   13.061000     33.521187
   13.076000     33.507173
   13.091000     33.345480
   13.105000     33.290505
   13.120000     33.107252
   13.135000     33.247386
   13.150000     33.418782
   13.165000     33.455432
   13.179000     33.575085
   13.194000     33.778818
   13.209000     34.037527
   13.224000     34.309173
   13.239000     34.686457
   13.254000     34.884801
   13.268000     35.664163
   13.283000     36.047915
   13.298000     36.369146
   13.313000     36.503891
   13.328000     36.741040
   13.343000     36.624622
   13.357000     36.303390
   13.372000     35.835557
   13.387000     35.558523
   13.402000     35.157523
   13.417000     34.732809
   13.431000     34.805032
   13.446000     34.810421
   13.461000     34.817967
   13.476000     34.565726
   13.491000     34.824436
   13.506000     34.780239
   13.520000     34.670287
   13.535000     34.739277
   13.550000     34.737121
   13.565000     34.919295
   13.580000     35.055118
   13.595000     34.898814
   13.609000     34.954868
   13.624000     35.028169
   13.639000     35.060507
   13.654000     35.047572
   13.669000     35.086379
   13.683000     35.165069
   13.698000     35.148900
   13.713000     35.377427
   13.728000     35.384972
   13.743000     35.457195
   13.758000     35.453961
   13.772000     35.438870
   13.787000     35.521873
   13.802000     35.714826
   13.817000     35.629668
   13.832000     35.735308
   13.847000     35.820466
   13.861000     35.773036
   13.876000     35.741776
   13.891000     35.755789
   13.906000     35.776270
   13.921000     35.791361
   13.936000     35.638292
   13.950000     35.584394
   13.965000     35.711592
   13.980000     35.701891
   13.995000     35.673864
   14.010000     35.655539
   14.025000     35.580082
   14.039000     35.649071
   14.054000     35.729918
   14.069000     35.547743
   14.084000     35.375271
   14.099000     35.528340
   14.114000     35.655539
   14.128000     35.747166
   14.143000     35.764413
   14.158000     35.738542
   14.173000     35.542354
   14.188000     35.460429
   14.203000     35.520795
   14.217000     35.546665
   14.232000     35.531574
   14.247000     35.522951
   14.262000     35.511093
   14.277000     35.652305
   14.292000     35.745010
   14.306000     35.687878
   14.321000     35.695423
   14.336000     35.591940
   14.351000     35.840947
   14.366000     35.630746
   14.381000     35.607032
   14.395000     35.742854
   14.410000     35.785972
   14.425000     35.769803
   14.440000     35.857117
   14.455000     35.909937
   14.470000     36.017732
   14.484000     35.900235
   14.499000     35.774114
   14.514000     35.581160
   14.529000     35.520795
   14.544000     35.516483
   14.559000     35.312749
   14.573000     35.225435
   14.588000     35.215734
   14.603000     35.148900
   14.618000     35.201719
   14.633000     35.273943
   14.648000     35.080989
   14.662000     35.052962
   14.677000     35.197408
   14.692000     34.976427
   14.707000     35.041104
   14.722000     34.980739
   14.737000     34.854618
   14.752000     34.808266
   14.766000     34.754368
   14.781000     34.734965
   14.796000     34.783473
   14.811000     34.750056
   14.826000     34.705861
   14.841000     34.640105
   14.855000     34.584052
   14.870000     34.696159
   14.885000     34.608844
   14.900000     34.438528
   14.915000     34.633637
   14.930000     34.533387
   14.945000     34.364148
   14.959000     34.215391
   14.974000     34.277912
   14.989000     34.226170
   15.004000     33.916796
   15.019000     33.909251
   15.034000     33.827327
   15.048000     33.895237
   15.063000     34.029982
   15.078000     33.983630
   15.093000     33.885536
   15.108000     33.871522
   15.123000     33.854275
   15.138000     33.745402
   15.152000     33.583709
   15.167000     33.530888
   15.182000     33.638684
   15.197000     33.473757
   15.212000     33.270023
   15.227000     33.563228
   15.242000     33.313142
   15.256000     33.237684
   15.271000     33.102940
   15.286000     33.243074
   15.301000     33.031796
   15.316000     33.001612
   15.331000     32.902441
   15.345000     32.902441
   15.360000     32.728889
   15.375000     32.542403
   15.390000     32.449699
   15.405000     32.410893
   15.420000     32.462634
   15.435000     32.254589
   15.449000     32.213627
   15.464000     32.097207
   15.479000     32.071337
   15.494000     31.987256
   15.509000     32.117688
   15.524000     32.155417
   15.539000     31.804004
   15.553000     31.659558
   15.568000     31.962463
   15.583000     31.823407
   15.598000     31.569009
   15.613000     31.552840
   15.628000     31.544216
   15.643000     31.571165
   15.657000     31.491397
   15.672000     31.246701
   15.687000     31.121658
   15.702000     31.023564
   15.717000     31.141061
   15.732000     31.136749
   15.747000     30.910378
   15.761000     30.951340
   15.776000     30.869416
   15.791000     30.761621
   15.806000     30.784258
   15.821000     30.769166
   15.836000     30.584835
   15.851000     30.499677
   15.866000     30.392960
   15.880000     30.252826
   15.895000     30.119159
   15.910000     29.871229
   15.925000     29.796850
   15.940000     29.791460
   15.955000     29.797928
   15.970000     29.721394
   15.984000     29.719238
   15.999000     29.846436
   16.014000     29.748342
   16.029000     29.693367
   16.044000     29.648092
   16.059000     29.544608
   16.074000     29.435736
   16.088000     29.357044
   16.103000     29.288055
   16.118000     29.459450
   16.133000     29.161934
   16.148000     29.076776
   16.163000     28.964669
   16.178000     28.879510
   16.193000     28.963591
   16.207000     29.055217
   16.222000     29.076776
   16.237000     28.719973
   16.252000     28.724284
   16.267000     28.760935
   16.282000     28.744765
   16.297000     28.708115
   16.312000     28.415989
   16.326000     28.458029
   16.341000     28.494680
   16.356000     28.475277
   16.371000     28.355623
   16.386000     28.203632
   16.401000     28.175605
   16.416000     28.159436
   16.430000     28.227347
   16.445000     28.115239
   16.460000     27.983729
   16.475000     27.981573
   16.490000     28.116317
   16.505000     27.927675
   16.520000     27.944922
   16.535000     27.823113
   16.549000     27.596742
   16.564000     27.491103
   16.579000     27.384386
   16.594000     27.383308
   16.609000     27.340189
   16.624000     27.271200
   16.639000     27.413490
   16.654000     27.356358
   16.668000     27.155859
   16.683000     27.013569
   16.698000     26.969372
   16.713000     27.065311
   16.728000     26.988775
   16.743000     26.931644
   16.758000     26.773185
   16.773000     26.628739
   16.788000     26.470279
   16.802000     26.311819
   16.817000     26.437940
   16.832000     26.347392
   16.847000     26.196478
   16.862000     26.248220
   16.877000     26.254688
   16.892000     26.233129
   16.907000     26.004602
   16.921000     25.990589
   16.936000     25.994901
   16.951000     25.984121
   16.966000     25.951782
   16.981000     25.843987
   16.996000     25.894651
   17.011000     25.890339
   17.026000     25.767452
   17.041000     25.653189
   17.055000     25.599291
   17.070000     25.436519
   17.085000     25.478560
   17.100000     25.624084
   17.115000     25.540003
   17.130000     25.523834
   17.145000     25.433285
   17.160000     25.475326
   17.175000     25.454844
   17.189000     25.261891
   17.204000     25.057079
   17.219000     25.016117
   17.234000     25.114211
   17.249000     25.199369
   17.264000     25.054923
   17.279000     25.035520
   17.294000     24.978389
   17.309000     25.094808
   17.323000     24.886762
   17.338000     24.983778
   17.353000     24.872749
   17.368000     25.024740
   17.383000     24.963297
   17.398000     24.955752
   17.413000     24.879216
   17.428000     24.743394
   17.443000     24.727225
   17.457000     24.614039
   17.472000     24.705666
   17.487000     24.702432
   17.502000     24.755252
   17.517000     24.631287
   17.532000     24.620507
   17.547000     24.485763
   17.562000     24.487919
   17.577000     24.466360
   17.591000     24.515945
   17.606000     24.482529
   17.621000     24.509478
   17.636000     24.430786
   17.651000     24.460970
   17.666000     24.476061
   17.681000     24.341317
   17.696000     24.396292
   17.711000     24.440489
   17.726000     24.372577
   17.740000     24.464204
   17.755000     24.331615
   17.770000     24.332693
   17.785000     24.387669
   17.800000     24.355330
   17.815000     24.165609
   17.830000     24.168843
   17.845000     24.239989
   17.860000     24.248612
   17.875000     24.340239
   17.889000     24.270171
   17.904000     24.073984
   17.919000     23.953253
   17.934000     24.194715
   17.949000     24.285263
   17.964000     24.206572
   17.979000     24.248612
   17.994000     24.160220
   18.009000     24.235677
   18.024000     24.244301
   18.038000     24.451268
   18.053000     24.423241
   18.068000     24.359642
   18.083000     24.349940
   18.098000     24.413539
   18.113000     24.446957
   18.128000     24.343473
   18.143000     24.586013
   18.158000     24.566610
   18.173000     24.493308
   18.188000     24.462048
   18.202000     24.452346
   18.217000     24.556907
   18.232000     24.623741
   18.247000     24.646378
   18.262000     24.688418
   18.277000     24.604338
   18.292000     24.666859
   18.307000     24.697042
   18.322000     24.564454
   18.337000     24.605416
   18.352000     24.678716
   18.366000     24.573077
   18.381000     24.732615
   18.396000     24.631287
   18.411000     24.739082
   18.426000     24.843644
   18.441000     24.734771
   18.456000     24.584935
   18.471000     24.754174
   18.486000     24.762797
   18.501000     24.717523
   18.516000     24.707822
   18.530000     24.707822
   18.545000     24.801603
   18.560000     24.818851
   18.575000     24.768187
   18.590000     24.850112
   18.605000     24.705666
   18.620000     24.708900
   18.635000     24.923412
   18.650000     24.967609
   18.665000     24.916945
   18.680000     24.899697
   18.695000     24.922334
   18.710000     24.877061
   18.724000     24.859813
   18.739000     24.847956
   18.754000     24.923412
   18.769000     24.915867
   18.784000     24.984856
   18.799000     25.027974
   18.814000     25.001026
   18.829000     24.798369
   18.844000     24.879216
   18.859000     24.971921
   18.874000     24.975155
   18.889000     25.253267
   18.903000     25.087262
   18.918000     24.938504
   18.933000     25.040910
   18.948000     25.099120
   18.963000     25.207993
   18.978000     25.065702
   18.993000     25.132536
   19.008000     25.182122
   19.023000     25.293151
   19.038000     25.284528
   19.053000     25.185356
   19.068000     25.182122
   19.083000     25.248955
   19.098000     25.302853
   19.112000     25.214461
   19.127000     25.161641
   19.142000     25.341660
   19.157000     25.229552
   19.172000     25.399869
   19.187000     25.316866
   19.202000     25.234942
   19.217000     25.213383
   19.232000     25.261891
   19.247000     25.312554
   19.262000     25.281294
   19.277000     25.368609
   19.292000     25.341660
   19.307000     25.271592
   19.321000     25.254345
   19.336000     25.364297
   19.351000     25.383700
   19.366000     25.370764
   19.381000     25.424662
   19.396000     25.461313
   19.411000     25.310398
   19.426000     25.331958
   19.441000     25.464547
   19.456000     25.366453
   19.471000     25.280216
   19.486000     25.337348
   19.501000     25.316866
   19.516000     25.305009
   19.531000     25.323334
   19.545000     25.333036
   19.560000     25.489340
   19.575000     25.328723
   19.590000     25.151939
   19.605000     25.381544
   19.620000     25.369686
   19.635000     25.185356
   19.650000     25.276982
   19.665000     25.124990
   19.680000     25.309320
   19.695000     25.246799
   19.710000     25.255423
   19.725000     25.338426
   19.740000     25.231708
   19.755000     25.151939
   19.770000     25.317944
   19.785000     25.137926
   19.799000     25.195057
   19.814000     25.233864
   19.829000     25.036598
   19.844000     25.099120
   19.859000     25.289917
   19.874000     25.218773
   19.889000     25.112055
   19.904000     24.954674
   19.919000     25.032286
   19.934000     25.026896
   19.949000     25.107743
   19.964000     25.098042
   19.979000     25.026896
   19.994000     24.936348
   20.009000     24.943893
   20.024000     25.052767
   20.039000     25.059235
   20.054000     24.799447
   20.068000     24.811305
   20.083000     24.810227
   20.098000     24.800525
   20.113000     24.743394
   20.128000     24.691653
   20.143000     24.666859
   20.158000     24.610806
   20.173000     24.617273
   20.188000     24.548284
   20.203000     24.680872
   20.218000     24.499776
   20.233000     24.415695
   20.248000     24.555829
   20.263000     24.554751
   20.278000     24.387669
   20.293000     24.413539
   20.308000     24.442645
   20.323000     24.357486
   20.338000     24.298198
   20.353000     24.277717
   20.368000     24.199027
   20.382000     23.960798
   20.397000     24.068594
   20.412000     24.110634
   20.427000     24.006072
   20.442000     23.812041
   20.457000     23.925226
   20.472000     23.937084
   20.487000     23.737661
   20.502000     23.725804
   20.517000     23.669751
   20.532000     23.613696
   20.547000     23.671907
   20.562000     23.524226
   20.577000     23.447692
   20.592000     23.511290
   20.607000     23.314025
   20.622000     23.262283
   20.637000     23.316181
   20.652000     23.301090
   20.667000     23.387325
   20.682000     23.387325
   20.697000     23.202996
   20.712000     23.167423
   20.727000     23.041302
   20.742000     23.070407
   20.757000     23.105979
   20.771000     23.118915
   20.786000     22.988482
   20.801000     22.893623
   20.816000     22.831101
   20.831000     22.685577
   20.846000     22.641381
   20.861000     22.642459
   20.876000     22.731929
   20.891000     22.504480
   20.906000     22.445193
   20.921000     22.340631
   20.936000     22.441959
   20.951000     22.396685
   20.966000     22.388061
   20.981000     22.343865
   20.996000     22.242537
   21.011000     22.220978
   21.026000     22.133664
   21.041000     22.101324
   21.056000     22.031258
   21.071000     22.147677
   21.086000     22.056051
   21.101000     21.829680
   21.116000     21.855550
   21.131000     21.779016
   21.146000     21.664753
   21.161000     21.507371
   21.176000     21.461019
   21.191000     21.582828
   21.206000     21.485813
   21.221000     21.360770
   21.236000     21.400654
   21.251000     21.406043
   21.266000     21.240039
   21.281000     21.187218
   21.296000     21.095592
   21.310000     21.091280
   21.325000     21.049240
   21.340000     21.125775
   21.355000     21.124697
   21.370000     21.141944
   21.385000     21.055708
   21.400000     20.978095
   21.415000     20.789453
   21.430000     20.722620
   21.445000     20.780829
   21.460000     20.968393
   21.475000     20.747413
   21.490000     20.600811
   21.505000     20.570627
   21.520000     20.605123
   21.535000     20.515652
   21.550000     20.551224
   21.565000     20.380908
   21.580000     20.203045
   21.595000     20.238618
   21.610000     20.309762
   21.625000     20.240773
   21.640000     20.166394
   21.655000     20.156693
   21.670000     19.974519
   21.685000     19.907685
   21.700000     19.899061
   21.715000     19.875346
   21.730000     19.800967
   21.745000     19.780486
   21.760000     19.874268
   21.775000     19.831151
   21.790000     19.653287
   21.805000     19.655443
   21.820000     19.630650
   21.835000     19.691016
   21.850000     19.637118
   21.865000     19.530400
   21.880000     19.532556
   21.895000     19.558427
   21.910000     19.357928
   21.925000     19.349304
   21.940000     19.369785
   21.955000     19.382720
   21.970000     19.244742
   21.985000     19.252288
   22.000000     19.166051
