# Supplementary material for: Changing the game of time resolved X-ray diffraction on the mechanochemistry playground by downsizing
Source: Nat Commun. 2021 Oct 21;12:6134. doi: 10.1038/s41467-021-26264-1 (PMC8531352; doi:10.1038/s41467-021-26264-1)
Supplement: Supplementary file 3 — Source Data. [file 41467_2021_26264_MOESM3_ESM.zip › PXRD_raw_data/reactionIIIa_cocrystal_FormI_normalized/000204.xy]

    3.140900     20.471617
    3.155600     20.463008
    3.170400     20.924677
    3.185100     20.924677
    3.199800     20.826747
    3.214500     21.079642
    3.229300     20.884859
    3.244000     21.351908
    3.258700     21.756541
    3.273500     21.788826
    3.288200     21.899669
    3.302900     21.848014
    3.317600     22.248342
    3.332400     22.615310
    3.347100     22.787494
    3.361800     22.990886
    3.376500     23.318036
    3.391300     23.759258
    3.406000     24.090713
    3.420700     24.251059
    3.435400     23.941128
    3.450200     23.423499
    3.464900     23.683928
    3.479600     23.740964
    3.494400     23.767868
    3.509100     23.977717
    3.523800     24.256440
    3.538500     24.225232
    3.553300     24.542696
    3.568000     24.732099
    3.582700     24.713804
    3.597400     24.627712
    3.612200     24.989299
    3.626900     25.495089
    3.641600     25.417606
    3.656400     25.888960
    3.671100     26.165531
    3.685800     26.212882
    3.700500     26.452863
    3.715300     26.598144
    3.730000     26.720825
    3.744700     27.251367
    3.759500     27.420323
    3.774200     27.581746
    3.788900     27.802357
    3.803600     27.935799
    3.818400     27.949789
    3.833100     28.169324
    3.847800     28.256492
    3.862600     28.555662
    3.877300     28.815015
    3.892000     28.851604
    3.906700     29.406898
    3.921500     29.523122
    3.936200     29.526351
    3.950900     29.559711
    3.965700     29.460705
    3.980400     29.903004
    3.995100     30.146214
    4.009800     30.118234
    4.024600     30.432470
    4.039300     30.700431
    4.054000     31.137348
    4.068800     31.314913
    4.083500     31.580722
    4.098200     31.944461
    4.113000     32.255469
    4.127700     32.150006
    4.142400     32.295286
    4.157100     32.882865
    4.171900     33.250908
    4.186600     33.483357
    4.201300     33.904132
    4.216100     33.978386
    4.230800     34.583183
    4.245500     34.492787
    4.260300     34.874820
    4.275000     35.363393
    4.289700     35.769102
    4.304500     35.566785
    4.319200     35.992941
    4.333900     35.972494
    4.348600     36.399726
    4.363400     36.637556
    4.378100     36.763464
    4.392800     37.094919
    4.407600     37.532912
    4.422300     37.426373
    4.437000     37.625461
    4.451800     37.920327
    4.466500     38.199050
    4.481200     38.493915
    4.496000     38.659642
    4.510700     39.058894
    4.525400     39.140682
    4.540200     39.312866
    4.554900     39.571142
    4.569600     39.930577
    4.584400     40.197462
    4.599100     40.646217
    4.613800     40.866828
    4.628600     40.882970
    4.643300     41.182140
    4.658000     41.675018
    4.672700     41.938675
    4.687500     42.103326
    4.702200     42.756548
    4.716900     43.151496
    4.731700     43.288167
    4.746400     43.676657
    4.761100     43.830547
    4.775900     44.129717
    4.790600     44.530045
    4.805300     44.742047
    4.820100     45.082111
    4.834800     45.413565
    4.849500     46.030200
    4.864300     46.334751
    4.879000     46.563971
    4.893700     47.154778
    4.908500     47.719757
    4.923200     47.897322
    4.938000     48.168511
    4.952700     48.949797
    4.967400     49.073554
    4.982200     49.505090
    4.996900     49.745072
    5.011600     50.059308
    5.026400     50.642582
    5.041100     50.926686
    5.055800     51.246303
    5.070600     51.695058
    5.085300     52.064178
    5.100000     52.744305
    5.114800     52.993972
    5.129500     53.588007
    5.144200     54.033533
    5.159000     54.489821
    5.173700     55.404549
    5.188400     55.748918
    5.203200     56.247176
    5.217900     56.624905
    5.232700     57.550395
    5.247400     57.998073
    5.262100     58.428534
    5.276900     59.039788
    5.291600     59.157088
    5.306300     59.582167
    5.321100     60.493667
    5.335800     61.161956
    5.350500     61.761372
    5.365300     61.633310
    5.380000     62.080989
    5.394800     62.933301
    5.409500     63.318563
    5.424200     63.958873
    5.439000     64.304317
    5.453700     64.968302
    5.468400     65.635515
    5.483200     66.272597
    5.497900     66.506121
    5.512600     67.215305
    5.527400     67.799655
    5.542100     68.238724
    5.556900     68.909167
    5.571600     69.263220
    5.586300     69.738879
    5.601100     70.888207
    5.615800     71.400455
    5.630600     71.615685
    5.645300     72.076278
    5.660000     72.831736
    5.674800     73.758302
    5.689500     74.232885
    5.704200     74.301758
    5.719000     74.649355
    5.733700     75.263837
    5.748500     76.155967
    5.763200     76.573512
    5.777900     77.115892
    5.792700     77.593703
    5.807400     78.399740
    5.822200     78.858181
    5.836900     79.570593
    5.851600     79.838554
    5.866400     80.401381
    5.881100     81.231094
    5.895900     82.015607
    5.910600     82.590272
    5.925300     83.071311
    5.940100     83.486705
    5.954800     84.300276
    5.969600     85.456062
    5.984300     86.785108
    5.999000     87.915066
    6.013800     89.114974
    6.028500     89.820929
    6.043300     89.240884
    6.058000     88.294947
    6.072700     88.075412
    6.087500     88.275576
    6.102200     88.103392
    6.117000     87.611591
    6.131700     87.676160
    6.146500     88.005463
    6.161200     88.082945
    6.175900     88.399334
    6.190700     88.656534
    6.205400     88.576899
    6.220200     88.402562
    6.234900     88.740474
    6.249600     89.054710
    6.264400     89.021349
    6.279100     89.590633
    6.293900     89.998494
    6.308600     90.497828
    6.323400     90.337482
    6.338100     90.407432
    6.352800     90.852958
    6.367600     91.699889
    6.382300     92.765279
    6.397100     94.985377
    6.411800     96.272454
    6.426600     96.726589
    6.441300     96.147620
    6.456000     94.756157
    6.470800     92.913787
    6.485500     91.368434
    6.500300     90.661403
    6.515000     90.917527
    6.529800     91.154280
    6.544500     91.759077
    6.559300     92.807248
    6.574000     93.643417
    6.588700     93.969490
    6.603500     94.600115
    6.618200     94.359057
    6.633000     92.960062
    6.647700     91.650386
    6.662500     90.833587
    6.677200     90.199734
    6.692000     89.234427
    6.706700     88.505873
    6.721500     88.766301
    6.736200     88.565061
    6.750900     88.244368
    6.765700     88.007615
    6.780400     87.689074
    6.795200     87.701988
    6.809900     87.531956
    6.824700     87.358697
    6.839400     86.711930
    6.854200     86.588173
    6.868900     86.053326
    6.883700     85.853161
    6.898400     85.725099
    6.913200     85.481889
    6.927900     85.051429
    6.942700     84.382063
    6.957400     84.258306
    6.972200     84.374530
    6.986900     84.248620
    7.001600     83.819236
    7.016400     83.251028
    7.031100     82.823796
    7.045900     82.916345
    7.060600     82.871147
    7.075400     82.603185
    7.090100     82.537540
    7.104900     81.963952
    7.119600     81.737961
    7.134400     81.751951
    7.149100     81.630346
    7.163900     81.081509
    7.178600     80.833994
    7.193400     80.801710
    7.208100     80.451960
    7.222900     79.874067
    7.237600     79.699731
    7.252400     79.224072
    7.267100     78.923826
    7.281900     79.001309
    7.296600     78.658017
    7.311400     78.157606
    7.326100     78.208186
    7.340900     77.952062
    7.355600     77.489317
    7.370400     77.417215
    7.385100     76.980297
    7.399900     76.700498
    7.414600     76.906043
    7.429400     76.324921
    7.444100     76.122606
    7.458900     75.768552
    7.473600     75.779314
    7.488400     75.676003
    7.503200     75.315493
    7.517900     74.864585
    7.532700     74.522369
    7.547400     74.215666
    7.562200     73.676515
    7.576900     73.181485
    7.591700     72.730578
    7.606400     72.338859
    7.621200     72.315184
    7.635900     71.672721
    7.650700     71.049630
    7.665400     71.052858
    7.680200     70.398560
    7.694900     70.015450
    7.709700     69.897073
    7.724400     69.566695
    7.739200     69.126549
    7.754000     68.848902
    7.768700     68.477630
    7.783500     68.202135
    7.798200     67.921260
    7.813000     67.395022
    7.827700     67.260503
    7.842500     67.221762
    7.857200     66.710590
    7.872000     66.495360
    7.886700     65.975579
    7.901500     65.646277
    7.916300     65.139410
    7.931000     65.101744
    7.945800     65.115734
    7.960500     64.473273
    7.975300     64.012680
    7.990000     63.886771
    8.004800     63.235699
    8.019600     62.948367
    8.034300     62.902093
    8.049100     62.769726
    8.063800     62.413520
    8.078600     62.090675
    8.093300     61.950775
    8.108100     61.774286
    8.122900     61.704336
    8.137600     61.616092
    8.152400     61.567665
    8.167100     61.300780
    8.181900     60.774542
    8.196600     60.174050
    8.211400     59.626289
    8.226200     59.389536
    8.240900     59.129108
    8.255700     58.726628
    8.270400     58.462971
    8.285200     58.523235
    8.300000     58.535073
    8.314700     58.086318
    8.329500     57.970093
    8.344200     57.771005
    8.359000     57.297499
    8.373800     56.938065
    8.388500     56.801393
    8.403300     56.601229
    8.418000     56.017955
    8.432800     55.914645
    8.447600     55.705872
    8.462300     55.388407
    8.477100     55.291554
    8.491800     55.067714
    8.506600     54.938576
    8.521400     54.882616
    8.536100     54.983774
    8.550900     54.684604
    8.565600     54.184194
    8.580400     54.007705
    8.595200     53.580474
    8.609900     53.399681
    8.624700     53.021952
    8.639500     52.572121
    8.654200     52.325682
    8.669000     52.233133
    8.683700     52.079244
    8.698500     51.603585
    8.713300     51.349613
    8.728000     51.323786
    8.742800     51.153754
    8.757600     50.827680
    8.772300     50.138943
    8.787100     49.725701
    8.801800     49.949541
    8.816600     49.972140
    8.831400     49.558898
    8.846100     49.259728
    8.860900     48.782993
    8.875700     48.450462
    8.890400     47.966195
    8.905200     47.928530
    8.920000     47.894093
    8.934700     47.722985
    8.949500     47.545420
    8.964300     47.189214
    8.979000     46.638225
    8.993800     46.659748
    9.008600     46.529534
    9.023300     46.318608
    9.038100     46.064637
    9.052900     45.935498
    9.067600     45.927965
    9.082400     45.858016
    9.097200     45.386661
    9.111900     45.286579
    9.126700     45.329625
    9.141500     45.199411
    9.156200     45.086415
    9.171000     44.734514
    9.185800     44.387993
    9.200500     44.288987
    9.215300     44.068376
    9.230100     43.713247
    9.244800     43.416229
    9.259600     43.292472
    9.274400     43.110602
    9.289100     42.944875
    9.303900     42.677989
    9.318700     42.674761
    9.333400     42.618801
    9.348200     42.167895
    9.363000     41.687931
    9.377800     41.521128
    9.392500     41.542651
    9.407300     41.471625
    9.422100     41.541575
    9.436800     40.989509
    9.451600     40.922788
    9.466400     40.712939
    9.481200     40.774279
    9.495900     40.741995
    9.510700     40.259879
    9.525500     39.860627
    9.540200     39.787449
    9.555000     39.630331
    9.569800     39.195566
    9.584600     39.103017
    9.599300     38.981412
    9.614100     38.865187
    9.628900     38.793085
    9.643600     38.585388
    9.658400     38.524047
    9.673200     38.329264
    9.688000     38.132328
    9.702700     38.050541
    9.717500     37.823473
    9.732300     37.639451
    9.747100     37.398393
    9.761800     37.388708
    9.776600     37.003446
    9.791400     36.703200
    9.806200     36.574063
    9.820900     36.554692
    9.835700     36.466448
    9.850500     36.443848
    9.865300     36.453534
    9.880000     36.252294
    9.894800     36.011236
    9.909600     36.067196
    9.924400     35.863803
    9.939100     35.657182
    9.953900     35.480693
    9.968700     35.272996
    9.983500     35.056690
    9.998200     34.966293
   10.013000     34.888810
   10.028000     34.700484
   10.043000     34.405618
   10.057000     34.428218
   10.072000     34.442208
   10.087000     33.994529
   10.102000     33.855705
   10.116000     33.748090
   10.131000     33.608191
   10.146000     33.512413
   10.161000     33.338077
   10.176000     33.045364
   10.190000     33.009851
   10.205000     33.176654
   10.220000     32.894702
   10.235000     32.720366
   10.249000     32.899007
   10.264000     32.907616
   10.279000     32.710681
   10.294000     32.395368
   10.309000     32.038086
   10.323000     32.010106
   10.338000     31.874511
   10.353000     32.020868
   10.368000     32.356627
   10.382000     32.174757
   10.397000     32.094046
   10.412000     31.913253
   10.427000     31.739992
   10.442000     31.651748
   10.456000     31.284780
   10.471000     31.119053
   10.486000     31.197612
   10.501000     31.080312
   10.516000     31.136272
   10.530000     31.178241
   10.545000     31.342893
   10.560000     31.363339
   10.575000     31.445127
   10.589000     31.470955
   10.604000     31.470955
   10.619000     31.257877
   10.634000     31.133043
   10.649000     31.136272
   10.663000     31.100759
   10.678000     30.862930
   10.693000     30.719802
   10.708000     30.429241
   10.722000     30.300103
   10.737000     30.293646
   10.752000     30.045055
   10.767000     29.999857
   10.782000     29.856729
   10.796000     29.773865
   10.811000     29.548950
   10.826000     29.300359
   10.841000     29.277760
   10.856000     29.149698
   10.870000     29.065758
   10.885000     29.025940
   10.900000     28.978590
   10.915000     28.707400
   10.930000     28.652516
   10.944000     28.837614
   10.959000     28.729999
   10.974000     28.635298
   10.989000     28.575033
   11.003000     28.548129
   11.018000     28.349041
   11.033000     28.289853
   11.048000     28.358727
   11.063000     28.371641
   11.077000     28.576109
   11.092000     28.528759
   11.107000     28.456657
   11.122000     28.457733
   11.137000     28.681572
   11.151000     28.794568
   11.166000     29.023788
   11.181000     29.035626
   11.196000     28.981818
   11.211000     28.936620
   11.225000     28.943077
   11.240000     28.965676
   11.255000     28.750446
   11.270000     28.649288
   11.284000     28.441590
   11.299000     28.474951
   11.314000     28.310300
   11.329000     27.944409
   11.344000     28.086461
   11.358000     28.078928
   11.373000     27.894906
   11.388000     27.933647
   11.403000     27.866926
   11.418000     28.075699
   11.432000     28.048795
   11.447000     28.043415
   11.462000     28.167172
   11.477000     28.098298
   11.492000     28.415763
   11.506000     28.577185
   11.521000     28.559967
   11.536000     28.652516
   11.551000     28.881736
   11.566000     28.847299
   11.580000     28.804253
   11.595000     28.796720
   11.610000     28.878508
   11.625000     28.928011
   11.640000     28.961371
   11.654000     28.719237
   11.669000     28.823624
   11.684000     28.755827
   11.699000     28.644983
   11.714000     28.536292
   11.728000     28.360879
   11.743000     28.171477
   11.758000     28.007902
   11.773000     27.973465
   11.788000     27.861545
   11.802000     27.818499
   11.817000     27.820651
   11.832000     27.801281
   11.847000     27.948713
   11.862000     27.940104
   11.876000     27.860469
   11.891000     27.881992
   11.906000     28.084308
   11.921000     28.099374
   11.936000     28.011130
   11.950000     27.958399
   11.965000     28.111212
   11.980000     28.281244
   11.995000     28.361955
   12.010000     28.501855
   12.024000     28.761207
   12.039000     28.618079
   12.054000     28.496474
   12.069000     28.864518
   12.084000     29.053920
   12.098000     29.154002
   12.113000     29.189515
   12.128000     29.114185
   12.143000     29.053920
   12.158000     29.128175
   12.172000     29.206734
   12.187000     29.221800
   12.202000     29.275607
   12.217000     29.212115
   12.232000     29.092662
   12.246000     29.260541
   12.261000     29.126022
   12.276000     28.953838
   12.291000     29.077596
   12.306000     28.995808
   12.320000     29.148622
   12.335000     29.373537
   12.350000     29.424116
   12.365000     29.431649
   12.380000     29.633966
   12.394000     29.713601
   12.409000     29.742657
   12.424000     29.914841
   12.439000     30.094558
   12.454000     30.287189
   12.468000     30.547618
   12.483000     30.730564
   12.498000     30.923195
   12.513000     31.224516
   12.528000     31.191155
   12.543000     31.240658
   12.557000     31.171785
   12.572000     31.100759
   12.587000     31.179318
   12.602000     31.244963
   12.617000     31.249267
   12.631000     31.314913
   12.646000     31.045876
   12.661000     31.023277
   12.676000     31.034038
   12.691000     31.206221
   12.705000     31.181470
   12.720000     31.235277
   12.735000     31.282628
   12.750000     31.276171
   12.765000     31.521534
   12.779000     31.746449
   12.794000     32.118797
   12.809000     32.428729
   12.824000     32.722518
   12.839000     33.269203
   12.854000     34.051565
   12.868000     34.892039
   12.883000     35.584004
   12.898000     36.263055
   12.913000     36.611728
   12.928000     36.747322
   12.942000     36.775302
   12.957000     36.333005
   12.972000     35.755112
   12.987000     35.153543
   13.002000     34.570270
   13.017000     34.167789
   13.031000     33.948254
   13.046000     33.893371
   13.061000     33.745938
   13.076000     33.487662
   13.091000     33.346686
   13.105000     33.445692
   13.120000     33.403722
   13.135000     33.413407
   13.150000     33.441387
   13.165000     33.713653
   13.179000     33.656617
   13.194000     33.731948
   13.209000     33.970853
   13.224000     34.462654
   13.239000     34.852221
   13.254000     35.393525
   13.268000     36.039216
   13.283000     36.423402
   13.298000     36.788216
   13.313000     37.034654
   13.328000     37.230514
   13.343000     37.059406
   13.357000     36.804358
   13.372000     36.342690
   13.387000     35.819681
   13.402000     35.353707
   13.417000     35.069604
   13.431000     34.896343
   13.446000     34.886658
   13.461000     34.897419
   13.476000     34.755368
   13.491000     34.744606
   13.506000     34.682189
   13.520000     34.611163
   13.535000     34.660666
   13.550000     34.816708
   13.565000     34.768281
   13.580000     34.812404
   13.595000     34.856526
   13.609000     34.803794
   13.624000     34.759672
   13.639000     34.867287
   13.654000     34.817784
   13.669000     34.845764
   13.683000     35.068527
   13.698000     35.200894
   13.713000     35.222417
   13.728000     35.318194
   13.743000     35.385992
   13.758000     35.518359
   13.772000     35.634583
   13.787000     35.751883
   13.802000     35.760493
   13.817000     35.717447
   13.832000     35.856270
   13.847000     36.016617
   13.861000     35.731436
   13.876000     35.757264
   13.891000     35.738970
   13.906000     35.768026
   13.921000     35.776635
   13.936000     35.617364
   13.950000     35.596918
   13.965000     35.765873
   13.980000     35.586156
   13.995000     35.578623
   14.010000     35.429038
   14.025000     35.563557
   14.039000     35.611984
   14.054000     35.531272
   14.069000     35.587232
   14.084000     35.683010
   14.099000     35.718523
   14.114000     35.621669
   14.128000     35.667944
   14.143000     35.609831
   14.158000     35.522663
   14.173000     35.578623
   14.188000     35.448409
   14.203000     35.419353
   14.217000     35.540958
   14.232000     35.514054
   14.247000     35.557100
   14.262000     35.567862
   14.277000     35.609831
   14.292000     35.634583
   14.306000     35.597994
   14.321000     35.688390
   14.336000     35.606603
   14.351000     35.635659
   14.366000     35.774483
   14.381000     35.704533
   14.395000     35.851965
   14.410000     35.775559
   14.425000     35.895011
   14.440000     35.887478
   14.455000     35.973570
   14.470000     35.897164
   14.484000     35.939134
   14.499000     35.768026
   14.514000     35.816452
   14.529000     35.604451
   14.544000     35.394601
   14.559000     35.317118
   14.573000     35.210579
   14.588000     35.210579
   14.603000     35.149239
   14.618000     35.121259
   14.633000     35.074984
   14.648000     35.053461
   14.662000     35.104040
   14.677000     34.890963
   14.692000     35.003958
   14.707000     35.014720
   14.722000     34.746758
   14.737000     34.694027
   14.752000     34.846840
   14.766000     34.725235
   14.781000     34.743530
   14.796000     34.753215
   14.811000     34.683265
   14.826000     34.586412
   14.841000     34.557356
   14.855000     34.429294
   14.870000     34.338897
   14.885000     34.447588
   14.900000     34.442208
   14.915000     34.419608
   14.930000     34.487406
   14.945000     34.370105
   14.959000     34.350735
   14.974000     34.240967
   14.989000     34.111829
   15.004000     33.955787
   15.019000     34.024661
   15.034000     33.904132
   15.048000     33.943950
   15.063000     33.714729
   15.078000     33.720110
   15.093000     33.837411
   15.108000     33.571601
   15.123000     33.500575
   15.138000     33.712577
   15.152000     33.597429
   15.167000     33.509185
   15.182000     33.339153
   15.197000     33.228309
   15.212000     33.311173
   15.227000     33.399417
   15.242000     33.151902
   15.256000     33.147598
   15.271000     33.206786
   15.286000     33.237995
   15.301000     33.058277
   15.316000     33.138989
   15.331000     32.949586
   15.345000     32.861342
   15.360000     32.837666
   15.375000     32.734356
   15.390000     32.608446
   15.405000     32.525583
   15.420000     32.510516
   15.435000     32.303895
   15.449000     32.187671
   15.464000     32.185519
   15.479000     32.019792
   15.494000     31.954146
   15.509000     32.025172
   15.524000     32.023020
   15.539000     31.949842
   15.553000     31.718469
   15.568000     31.675423
   15.583000     31.681880
   15.598000     31.660357
   15.613000     31.593636
   15.628000     31.456965
   15.643000     31.473107
   15.657000     31.320293
   15.672000     31.278324
   15.687000     31.121205
   15.702000     31.189003
   15.717000     31.192231
   15.732000     31.052332
   15.747000     30.973774
   15.761000     30.955479
   15.776000     30.965165
   15.791000     30.935032
   15.806000     30.804818
   15.821000     30.598197
   15.836000     30.380815
   15.851000     30.237687
   15.866000     30.243067
   15.880000     30.166661
   15.895000     30.074112
   15.910000     29.972953
   15.925000     29.896547
   15.940000     29.893318
   15.955000     29.729743
   15.970000     29.728667
   15.984000     29.802921
   15.999000     29.909460
   16.014000     29.718982
   16.029000     29.593072
   16.044000     29.565092
   16.059000     29.462858
   16.074000     29.605986
   16.088000     29.399365
   16.103000     29.290674
   16.118000     29.244399
   16.133000     29.146469
   16.148000     29.203505
   16.163000     28.968904
   16.178000     29.072215
   16.193000     28.915097
   16.207000     29.044235
   16.222000     28.834386
   16.237000     28.707400
   16.252000     28.699867
   16.267000     28.812863
   16.282000     28.804253
   16.297000     28.672963
   16.312000     28.538444
   16.326000     28.425448
   16.341000     28.482484
   16.356000     28.484636
   16.371000     28.405001
   16.386000     28.311376
   16.401000     28.261873
   16.416000     28.284472
   16.430000     28.068166
   16.445000     27.965932
   16.460000     27.997140
   16.475000     27.947637
   16.490000     27.758235
   16.505000     27.840022
   16.520000     27.801281
   16.535000     27.808814
   16.549000     27.711960
   16.564000     27.534395
   16.579000     27.411714
   16.594000     27.372972
   16.609000     27.392343
   16.624000     27.239530
   16.639000     27.248139
   16.654000     27.256748
   16.668000     27.276119
   16.683000     27.132991
   16.698000     27.045823
   16.713000     26.946817
   16.728000     26.815526
   16.743000     26.590611
   16.758000     26.599220
   16.773000     26.614286
   16.788000     26.558326
   16.802000     26.333411
   16.817000     26.312964
   16.832000     26.263461
   16.847000     26.282831
   16.862000     26.193511
   16.877000     26.215034
   16.892000     26.117104
   16.907000     26.124637
   16.921000     25.954605
   16.936000     25.919092
   16.951000     25.885732
   16.966000     25.987966
   16.981000     25.901874
   16.996000     25.700634
   17.011000     25.672654
   17.026000     25.793183
   17.041000     25.675882
   17.055000     25.619922
   17.070000     25.528450
   17.085000     25.486480
   17.100000     25.456347
   17.115000     25.404693
   17.130000     25.414378
   17.145000     25.429444
   17.160000     25.328287
   17.175000     25.255108
   17.189000     25.341200
   17.204000     25.246499
   17.219000     25.096914
   17.234000     25.066782
   17.249000     25.298154
   17.264000     25.020507
   17.279000     24.957014
   17.294000     24.893522
   17.309000     25.001137
   17.323000     24.961319
   17.338000     24.844019
   17.353000     24.712728
   17.368000     24.778373
   17.383000     24.834333
   17.398000     24.885988
   17.413000     24.740708
   17.428000     24.713804
   17.443000     24.549153
   17.457000     24.432929
   17.472000     24.602961
   17.487000     24.530859
   17.502000     24.473823
   17.517000     24.509336
   17.532000     24.682596
   17.547000     24.619103
   17.562000     24.471670
   17.577000     24.453376
   17.591000     24.399568
   17.606000     24.579285
   17.621000     24.529782
   17.636000     24.652464
   17.651000     24.507183
   17.666000     24.359751
   17.681000     24.136987
   17.696000     24.344684
   17.711000     24.449071
   17.726000     24.451223
   17.740000     24.381274
   17.755000     24.242450
   17.770000     24.371588
   17.785000     24.342532
   17.800000     24.237069
   17.815000     24.145597
   17.830000     24.247831
   17.845000     24.282268
   17.860000     24.192947
   17.875000     24.399568
   17.889000     24.312400
   17.904000     24.209089
   17.919000     24.138063
   17.934000     24.189719
   17.949000     24.225232
   17.964000     24.185414
   17.979000     24.288725
   17.994000     24.332847
   18.009000     24.404949
   18.024000     24.327466
   18.038000     24.357598
   18.053000     24.502879
   18.068000     24.403873
   18.083000     24.447995
   18.098000     24.272582
   18.113000     24.417863
   18.128000     24.424320
   18.143000     24.324238
   18.158000     24.288725
   18.173000     24.282268
   18.188000     24.453376
   18.202000     24.500726
   18.217000     24.590047
   18.232000     24.601885
   18.247000     24.611570
   18.262000     24.594352
   18.277000     24.707347
   18.292000     24.746089
   18.307000     24.807429
   18.322000     24.788059
   18.337000     24.810658
   18.352000     24.871998
   18.366000     24.848323
   18.381000     24.696586
   18.396000     24.706271
   18.411000     24.764383
   18.426000     24.861237
   18.441000     24.754698
   18.456000     24.782678
   18.471000     24.693357
   18.486000     24.808506
   18.501000     24.722413
   18.516000     24.628788
   18.530000     24.653540
   18.545000     24.701967
   18.560000     24.722413
   18.575000     24.735327
   18.590000     24.724566
   18.605000     24.802049
   18.620000     24.851552
   18.635000     24.816039
   18.650000     24.853704
   18.665000     24.884912
   18.680000     24.898902
   18.695000     24.915045
   18.710000     24.753622
   18.724000     24.908588
   18.739000     24.788059
   18.754000     24.919349
   18.769000     24.934415
   18.784000     24.890293
   18.799000     24.795592
   18.814000     24.878455
   18.829000     24.908588
   18.844000     24.948405
   18.859000     25.008670
   18.874000     25.033421
   18.889000     24.972081
   18.903000     25.028040
   18.918000     24.993604
   18.933000     24.990375
   18.948000     24.950558
   18.963000     25.113056
   18.978000     25.114132
   18.993000     25.070010
   19.008000     25.028040
   19.023000     25.108752
   19.038000     25.179778
   19.053000     25.294926
   19.068000     25.300307
   19.083000     25.315373
   19.098000     25.194844
   19.112000     25.115209
   19.127000     25.228204
   19.142000     25.176549
   19.157000     25.121666
   19.172000     25.237890
   19.187000     25.321830
   19.202000     25.205605
   19.217000     25.401465
   19.232000     25.300307
   19.247000     25.244347
   19.262000     25.269098
   19.277000     25.408997
   19.292000     25.364876
   19.307000     25.351962
   19.321000     25.238966
   19.336000     25.222824
   19.351000     25.269098
   19.366000     25.298154
   19.381000     25.294926
   19.396000     25.355190
   19.411000     25.235738
   19.426000     25.323982
   19.441000     25.441281
   19.456000     25.646826
   19.471000     25.401465
   19.486000     25.291697
   19.501000     25.333667
   19.516000     25.363800
   19.531000     25.319677
   19.545000     25.221748
   19.560000     25.292774
   19.575000     25.337972
   19.590000     25.364876
   19.605000     25.397160
   19.620000     25.124894
   19.635000     25.306764
   19.650000     25.398236
   19.665000     25.215291
   19.680000     25.259413
   19.695000     25.329363
   19.710000     25.467109
   19.725000     25.297078
   19.740000     25.222824
   19.755000     25.115209
   19.770000     25.175473
   19.785000     25.208834
   19.799000     25.193768
   19.814000     25.078619
   19.829000     25.037726
   19.844000     25.081848
   19.859000     25.166864
   19.874000     25.120589
   19.889000     25.122742
   19.904000     25.023736
   19.919000     25.134579
   19.934000     25.110904
   19.949000     24.974233
   19.964000     24.901055
   19.979000     24.967776
   19.994000     24.980690
   20.009000     24.867694
   20.024000     24.819267
   20.039000     24.833257
   20.054000     24.769764
   20.068000     24.682596
   20.083000     24.649235
   20.098000     24.593275
   20.113000     24.718109
   20.128000     24.614798
   20.143000     24.717033
   20.158000     24.717033
   20.173000     24.488889
   20.188000     24.432929
   20.203000     24.545925
   20.218000     24.493193
   20.233000     24.493193
   20.248000     24.459833
   20.263000     24.485660
   20.278000     24.562067
   20.293000     24.568524
   20.308000     24.277963
   20.323000     24.162815
   20.338000     24.229536
   20.353000     24.146673
   20.368000     24.206937
   20.382000     24.184338
   20.397000     24.070266
   20.412000     23.921757
   20.427000     23.984174
   20.442000     23.961575
   20.457000     23.950813
   20.472000     23.806609
   20.487000     23.731278
   20.502000     23.704375
   20.517000     23.666709
   20.532000     23.673166
   20.547000     23.702222
   20.562000     23.578465
   20.577000     23.624739
   20.592000     23.477307
   20.607000     23.454708
   20.622000     23.493449
   20.637000     23.484840
   20.652000     23.408433
   20.667000     23.336331
   20.682000     23.311580
   20.697000     23.249163
   20.712000     23.267457
   20.727000     23.206117
   20.742000     23.198584
   20.757000     23.255620
   20.771000     23.127558
   20.786000     23.047923
   20.801000     22.896185
   20.816000     22.838073
   20.831000     22.849911
   20.846000     22.760590
   20.861000     22.674498
   20.876000     22.793951
   20.891000     22.434516
   20.906000     22.608853
   20.921000     22.710011
   20.936000     22.509847
   20.951000     22.396851
   20.966000     22.274170
   20.981000     22.246190
   20.996000     22.401156
   21.011000     22.315064
   21.026000     22.198839
   21.041000     22.131042
   21.056000     22.010513
   21.071000     21.976076
   21.086000     21.892136
   21.101000     21.883527
   21.116000     21.804968
   21.131000     21.916888
   21.146000     21.643545
   21.161000     21.584357
   21.176000     21.661840
   21.191000     21.458447
   21.206000     21.525169
   21.221000     21.424011
   21.236000     21.251826
   21.251000     21.355137
   21.266000     21.396031
   21.281000     21.251826
   21.296000     21.195867
   21.310000     21.131298
   21.325000     21.067805
   21.340000     21.050586
   21.355000     21.146364
   21.370000     21.126993
   21.385000     21.048434
   21.400000     21.032292
   21.415000     20.937590
   21.430000     20.856879
   21.445000     20.864412
   21.460000     20.883783
   21.475000     20.823518
   21.490000     20.672857
   21.505000     20.594298
   21.520000     20.550176
   21.535000     20.611517
   21.550000     20.626583
   21.565000     20.478074
   21.580000     20.314499
   21.595000     20.170295
   21.610000     20.224102
   21.625000     20.196122
   21.640000     20.167066
   21.655000     20.051918
   21.670000     20.037928
   21.685000     20.039004
   21.700000     19.884038
   21.715000     19.880810
   21.730000     19.930313
   21.745000     19.947531
   21.760000     19.836688
   21.775000     19.743064
   21.790000     19.710779
   21.805000     19.723693
   21.820000     19.754901
   21.835000     19.560118
   21.850000     19.656972
   21.865000     19.585946
   21.880000     19.569803
   21.895000     19.419142
   21.910000     19.376096
   21.925000     19.382553
   21.940000     19.351345
   21.955000     19.270633
   21.970000     19.331974
   21.985000     19.342736
   22.000000     19.255567
