# Supplementary material for: Changing the game of time resolved X-ray diffraction on the mechanochemistry playground by downsizing
Source: Nat Commun. 2021 Oct 21;12:6134. doi: 10.1038/s41467-021-26264-1 (PMC8531352; doi:10.1038/s41467-021-26264-1)
Supplement: Supplementary file 3 — Source Data. [file 41467_2021_26264_MOESM3_ESM.zip › PXRD_raw_data/reactionIIIa_cocrystal_FormI_normalized/000026.xy]

    3.140900     20.415446
    3.155600     20.304835
    3.170400     20.505382
    3.185100     20.916813
    3.199800     20.993310
    3.214500     20.929218
    3.229300     20.901307
    3.244000     21.127697
    3.258700     21.408876
    3.273500     21.613557
    3.288200     22.005347
    3.302900     21.875095
    3.317600     22.083911
    3.332400     22.211063
    3.347100     22.391968
    3.361800     22.449857
    3.376500     22.696923
    3.391300     23.662442
    3.406000     24.642433
    3.420700     24.781988
    3.435400     24.045961
    3.450200     23.237572
    3.464900     22.896436
    3.479600     23.335778
    3.494400     23.650037
    3.509100     23.843347
    3.523800     23.854719
    3.538500     24.241340
    3.553300     24.312668
    3.568000     24.484269
    3.582700     24.640365
    3.597400     24.815068
    3.612200     24.959792
    3.626900     25.522150
    3.641600     25.385696
    3.656400     25.598647
    3.671100     25.954256
    3.685800     25.940818
    3.700500     26.244739
    3.715300     26.794692
    3.730000     26.963192
    3.744700     27.008677
    3.759500     27.240236
    3.774200     27.504875
    3.788900     27.755041
    3.803600     27.709557
    3.818400     27.690949
    3.833100     27.835674
    3.847800     28.012444
    3.862600     28.270880
    3.877300     28.566531
    3.892000     28.577903
    3.906700     28.567566
    3.921500     28.832205
    3.936200     29.122687
    3.950900     29.555827
    3.965700     29.629222
    3.980400     29.783251
    3.995100     29.861816
    4.009800     29.890760
    4.024600     30.472759
    4.039300     30.859380
    4.054000     31.040286
    4.068800     31.093006
    4.083500     31.560260
    4.098200     31.861080
    4.113000     32.232194
    4.127700     32.433775
    4.142400     32.567128
    4.157100     32.676705
    4.171900     33.049887
    4.186600     33.305223
    4.201300     33.719754
    4.216100     33.980258
    4.230800     34.492996
    4.245500     34.723522
    4.260300     34.929237
    4.275000     35.427503
    4.289700     35.368580
    4.304500     35.703513
    4.319200     35.720053
    4.333900     35.725221
    4.348600     36.254499
    4.363400     36.546016
    4.378100     36.285512
    4.392800     36.636985
    4.407600     37.226220
    4.422300     37.424700
    4.437000     37.873345
    4.451800     37.860940
    4.466500     38.119377
    4.481200     38.474985
    4.496000     38.598001
    4.510700     38.649688
    4.525400     39.006331
    4.540200     39.208945
    4.554900     39.348500
    4.569600     39.864340
    4.584400     40.242691
    4.599100     40.397753
    4.613800     40.609670
    4.628600     40.822622
    4.643300     40.936334
    4.658000     41.392216
    4.672700     41.903920
    4.687500     42.005227
    4.702200     42.219213
    4.716900     42.664757
    4.731700     43.044142
    4.746400     43.392514
    4.761100     43.871138
    4.775900     44.224679
    4.790600     44.394214
    4.805300     44.608199
    4.820100     44.829421
    4.834800     45.292539
    4.849500     45.863167
    4.864300     46.379006
    4.879000     46.608497
    4.893700     47.044738
    4.908500     47.190497
    4.923200     47.533700
    4.938000     47.843824
    4.952700     48.163251
    4.967400     48.741116
    4.982200     49.083285
    4.996900     49.506087
    5.011600     49.828615
    5.026400     50.222473
    5.041100     50.863395
    5.055800     51.271725
    5.070600     51.825812
    5.085300     52.392305
    5.100000     52.813040
    5.114800     53.242044
    5.129500     53.619362
    5.144200     54.254081
    5.159000     54.301633
    5.173700     54.727537
    5.188400     55.440821
    5.203200     55.831577
    5.217900     56.330877
    5.232700     56.669946
    5.247400     57.023487
    5.262100     57.771919
    5.276900     58.109953
    5.291600     58.665075
    5.306300     59.090979
    5.321100     59.764980
    5.335800     60.509277
    5.350500     61.179144
    5.365300     61.969960
    5.380000     61.991669
    5.394800     62.319367
    5.409500     63.058494
    5.424200     63.571232
    5.439000     64.469558
    5.453700     65.134256
    5.468400     65.568429
    5.483200     66.338570
    5.497900     66.669368
    5.512600     67.241030
    5.527400     67.918133
    5.542100     68.255135
    5.556900     68.645891
    5.571600     69.124515
    5.586300     69.621747
    5.601100     70.228556
    5.615800     70.848803
    5.630600     71.339832
    5.645300     72.139952
    5.660000     72.596867
    5.674800     72.839797
    5.689500     73.620276
    5.704200     74.261198
    5.719000     74.878344
    5.733700     75.322855
    5.748500     75.457242
    5.763200     76.127109
    5.777900     76.777335
    5.792700     77.177395
    5.807400     77.963042
    5.822200     78.342426
    5.836900     79.096027
    5.851600     79.484716
    5.866400     79.774165
    5.881100     80.208338
    5.895900     81.145945
    5.910600     81.704168
    5.925300     81.857162
    5.940100     82.125936
    5.954800     82.625235
    5.969600     83.811975
    5.984300     85.629301
    5.999000     88.148539
    6.013800     90.110589
    6.028500     90.452759
    6.043300     89.507915
    6.058000     88.117526
    6.072700     87.137535
    6.087500     86.772624
    6.102200     87.115827
    6.117000     87.279159
    6.131700     87.367027
    6.146500     87.422849
    6.161200     87.576878
    6.175900     87.588249
    6.190700     87.912845
    6.205400     88.354255
    6.220200     88.297398
    6.234900     88.516552
    6.249600     88.861824
    6.264400     88.719167
    6.279100     88.677817
    6.293900     89.146104
    6.308600     88.913511
    6.323400     89.358022
    6.338100     89.425216
    6.352800     89.508948
    6.367600     89.454160
    6.382300     89.468633
    6.397100     89.690888
    6.411800     89.477936
    6.426600     89.790127
    6.441300     89.716732
    6.456000     89.842849
    6.470800     90.059936
    6.485500     89.687787
    6.500300     89.846984
    6.515000     89.397304
    6.529800     89.266019
    6.544500     89.463464
    6.559300     89.462430
    6.574000     89.179184
    6.588700     89.509983
    6.603500     89.363191
    6.618200     89.036527
    6.633000     88.946591
    6.647700     88.834946
    6.662500     88.987941
    6.677200     88.466933
    6.692000     88.203328
    6.706700     88.358390
    6.721500     87.990376
    6.736200     87.767087
    6.750900     87.206797
    6.765700     87.283294
    6.780400     87.359791
    6.795200     87.406309
    6.809900     87.372196
    6.824700     87.255382
    6.839400     86.900808
    6.854200     86.571044
    6.868900     85.850522
    6.883700     85.232342
    6.898400     85.049370
    6.913200     84.812641
    6.927900     84.826081
    6.942700     84.446695
    6.957400     84.349523
    6.972200     84.209968
    6.986900     83.579383
    7.001600     83.263057
    7.016400     83.514256
    7.031100     83.225842
    7.045900     83.089387
    7.060600     82.697597
    7.075400     82.382305
    7.090100     82.309943
    7.104900     82.011190
    7.119600     81.706235
    7.134400     81.232780
    7.149100     80.940230
    7.163900     80.834788
    7.178600     80.244519
    7.193400     80.105997
    7.208100     79.700768
    7.222900     79.751422
    7.237600     79.601529
    7.252400     79.016429
    7.267100     78.836557
    7.281900     78.775566
    7.296600     78.274199
    7.311400     78.063315
    7.326100     78.058147
    7.340900     77.617771
    7.355600     77.164990
    7.370400     77.372773
    7.385100     77.084358
    7.399900     76.426896
    7.414600     76.596430
    7.429400     76.210842
    7.444100     75.765298
    7.458900     75.013765
    7.473600     75.046845
    7.488400     75.127477
    7.503200     74.549613
    7.517900     74.053415
    7.532700     73.632681
    7.547400     73.087896
    7.562200     72.733322
    7.576900     72.583428
    7.591700     72.115142
    7.606400     71.943540
    7.621200     71.430802
    7.635900     71.485590
    7.650700     71.404958
    7.665400     70.817790
    7.680200     69.921533
    7.694900     69.578329
    7.709700     69.340568
    7.724400     69.345737
    7.739200     68.754434
    7.754000     68.345071
    7.768700     68.233426
    7.783500     67.877818
    7.798200     67.618347
    7.813000     67.253435
    7.827700     67.104576
    7.842500     67.021876
    7.857200     66.534981
    7.872000     65.980894
    7.886700     65.888891
    7.901500     65.249002
    7.916300     64.803458
    7.931000     64.765209
    7.945800     64.448883
    7.960500     64.241100
    7.975300     63.938213
    7.990000     63.650831
    8.004800     63.254906
    8.019600     63.015077
    8.034300     62.640861
    8.049100     62.061963
    8.063800     61.622622
    8.078600     61.476863
    8.093300     61.507876
    8.108100     61.187414
    8.122900     61.191549
    8.137600     60.914505
    8.152400     60.504109
    8.167100     60.166073
    8.181900     59.819769
    8.196600     59.491038
    8.211400     59.307031
    8.226200     59.355618
    8.240900     58.956592
    8.255700     58.579274
    8.270400     58.184383
    8.285200     58.067570
    8.300000     57.827741
    8.314700     57.706792
    8.329500     57.277788
    8.344200     57.078275
    8.359000     57.031757
    8.373800     56.667878
    8.388500     56.644102
    8.403300     56.200625
    8.418000     55.762317
    8.432800     55.610356
    8.447600     55.384999
    8.462300     55.251646
    8.477100     55.023188
    8.491800     54.803001
    8.506600     54.708929
    8.521400     54.796798
    8.536100     54.621061
    8.550900     54.253048
    8.565600     54.091783
    8.580400     53.793031
    8.595200     53.449828
    8.609900     52.821310
    8.624700     52.468802
    8.639500     52.455364
    8.654200     52.001549
    8.669000     51.649042
    8.683700     51.725540
    8.698500     51.528094
    8.713300     50.824113
    8.728000     50.638039
    8.742800     50.354792
    8.757600     50.178021
    8.772300     49.761422
    8.787100     49.560876
    8.801800     49.211469
    8.816600     48.964404
    8.831400     48.705968
    8.846100     48.504387
    8.860900     48.540569
    8.875700     48.393777
    8.890400     48.004054
    8.905200     47.770428
    8.920000     47.657750
    8.934700     47.713572
    8.949500     47.365199
    8.964300     46.940330
    8.979000     46.743918
    8.993800     46.556810
    9.008600     46.275631
    9.023300     46.084389
    9.038100     46.243585
    9.052900     46.064747
    9.067600     45.576819
    9.082400     45.305977
    9.097200     45.200535
    9.111900     45.174692
    9.126700     44.885243
    9.141500     44.725012
    9.156200     44.727080
    9.171000     44.423158
    9.185800     44.035504
    9.200500     43.764663
    9.215300     43.536204
    9.230100     43.329456
    9.244800     43.064817
    9.259600     42.888046
    9.274400     42.667859
    9.289100     42.807414
    9.303900     42.526235
    9.318700     42.170627
    9.333400     42.258495
    9.348200     42.007295
    9.363000     41.957675
    9.377800     41.850165
    9.392500     41.518333
    9.407300     41.449072
    9.422100     41.174096
    9.436800     40.823656
    9.451600     40.809184
    9.466400     40.628278
    9.481200     40.191004
    9.495900     40.042144
    9.510700     39.729953
    9.525500     39.605903
    9.540200     39.459112
    9.555000     39.467382
    9.569800     39.222383
    9.584600     39.055951
    9.599300     39.028039
    9.614100     38.700342
    9.628900     38.534943
    9.643600     38.483255
    9.658400     38.304417
    9.673200     38.038745
    9.688000     37.928133
    9.702700     37.654191
    9.717500     37.321325
    9.732300     37.379215
    9.747100     37.376114
    9.761800     37.177635
    9.776600     37.026708
    9.791400     36.631817
    9.806200     36.425068
    9.820900     36.458148
    9.835700     36.252432
    9.850500     36.064290
    9.865300     36.023974
    9.880000     36.010535
    9.894800     35.759335
    9.909600     35.475055
    9.924400     35.359275
    9.939100     35.263137
    9.953900     35.057421
    9.968700     34.875482
    9.983500     34.755568
    9.998200     34.562258
   10.013000     34.601540
   10.028000     34.405128
   10.043000     34.201480
   10.057000     34.128084
   10.072000     34.162198
   10.087000     33.929605
   10.102000     33.653595
   10.116000     33.552287
   10.131000     33.161532
   10.146000     33.185308
   10.161000     33.084001
   10.176000     32.886555
   10.190000     32.833835
   10.205000     32.892758
   10.220000     32.732527
   10.235000     32.689110
   10.249000     32.564026
   10.264000     32.431708
   10.279000     32.270444
   10.294000     32.249769
   10.309000     31.765976
   10.323000     31.743233
   10.338000     31.738064
   10.353000     31.539585
   10.368000     31.476527
   10.382000     31.499269
   10.397000     31.348342
   10.412000     31.218090
   10.427000     31.449649
   10.442000     31.294587
   10.456000     31.096108
   10.471000     31.080601
   10.486000     31.056826
   10.501000     31.265643
   10.516000     31.194314
   10.530000     31.220158
   10.545000     31.328701
   10.560000     31.311127
   10.575000     31.255305
   10.589000     31.110581
   10.604000     31.073366
   10.619000     30.936911
   10.634000     31.013408
   10.649000     30.795288
   10.663000     30.735330
   10.678000     30.643327
   10.693000     30.454151
   10.708000     30.082003
   10.722000     30.028248
   10.737000     29.930043
   10.752000     29.760508
   10.767000     29.766711
   10.782000     29.650931
   10.796000     29.585805
   10.811000     29.345976
   10.826000     29.311863
   10.841000     29.177476
   10.856000     29.112349
   10.870000     29.021380
   10.885000     28.794990
   10.900000     28.687480
   10.915000     28.551026
   10.930000     28.540688
   10.944000     28.511743
   10.959000     28.363917
   10.974000     28.256408
   10.989000     28.169573
   11.003000     28.217125
   11.018000     28.283285
   11.033000     28.339107
   11.048000     28.345310
   11.063000     27.907002
   11.077000     27.903901
   11.092000     28.028984
   11.107000     27.992803
   11.122000     28.084806
   11.137000     28.111683
   11.151000     28.048625
   11.166000     27.718860
   11.181000     28.042423
   11.196000     27.910103
   11.211000     27.714725
   11.225000     27.783986
   11.240000     27.785020
   11.255000     27.650633
   11.270000     27.665105
   11.284000     27.616519
   11.299000     27.701287
   11.314000     27.640295
   11.329000     27.650633
   11.344000     27.684747
   11.358000     27.522448
   11.373000     27.694050
   11.388000     27.783986
   11.403000     27.785020
   11.418000     27.540022
   11.432000     27.636160
   11.447000     27.588608
   11.462000     27.682679
   11.477000     27.740569
   11.492000     27.598945
   11.506000     27.494537
   11.521000     27.400466
   11.536000     27.349813
   11.551000     27.538988
   11.566000     27.310531
   11.580000     27.367386
   11.595000     27.176144
   11.610000     27.203021
   11.625000     27.119287
   11.640000     27.156502
   11.654000     27.191649
   11.669000     27.204054
   11.684000     27.390129
   11.699000     27.340509
   11.714000     27.204054
   11.728000     27.196819
   11.743000     27.204054
   11.758000     27.147199
   11.773000     27.329138
   11.788000     27.400466
   11.802000     27.433546
   11.817000     27.391163
   11.832000     27.329138
   11.847000     27.385994
   11.862000     27.574135
   11.876000     27.644430
   11.891000     27.494537
   11.906000     27.516246
   11.921000     27.419073
   11.936000     27.517280
   11.950000     27.621688
   11.965000     27.664072
   11.980000     27.792256
   11.995000     27.895631
   12.010000     28.115818
   12.024000     28.069300
   12.039000     28.219193
   12.054000     28.306027
   12.069000     28.556194
   12.084000     28.691615
   12.098000     28.890094
   12.113000     28.996570
   12.128000     29.078236
   12.143000     28.973827
   12.158000     28.943849
   12.172000     29.084439
   12.187000     28.998637
   12.202000     28.968659
   12.217000     28.771213
   12.232000     28.543789
   12.246000     28.715391
   12.261000     28.768112
   12.276000     28.697818
   12.291000     28.625455
   12.306000     28.664738
   12.320000     28.755707
   12.335000     28.828070
   12.350000     28.946950
   12.365000     29.015177
   12.380000     29.075134
   12.394000     29.051359
   12.409000     29.190914
   12.424000     29.354246
   12.439000     29.488633
   12.454000     29.755339
   12.468000     29.943481
   12.483000     30.168838
   12.498000     30.335271
   12.513000     30.413836
   12.528000     30.405566
   12.543000     30.362149
   12.557000     30.324934
   12.572000     30.168838
   12.587000     30.443814
   12.602000     30.578201
   12.617000     30.606113
   12.631000     30.514109
   12.646000     30.262909
   12.661000     30.126455
   12.676000     30.361114
   12.691000     30.358014
   12.705000     30.445881
   12.720000     30.428308
   12.735000     30.555459
   12.750000     30.701217
   12.765000     30.673306
   12.779000     30.789085
   12.794000     30.796322
   12.809000     31.214988
   12.824000     31.045454
   12.839000     30.947249
   12.854000     30.993767
   12.868000     31.284250
   12.883000     31.513742
   12.898000     31.527180
   12.913000     31.796988
   12.928000     31.955151
   12.942000     32.014075
   12.957000     31.953083
   12.972000     32.003737
   12.987000     32.147427
   13.002000     31.983062
   13.017000     32.058525
   13.031000     32.267342
   13.046000     32.354176
   13.061000     32.271477
   13.076000     32.170170
   13.091000     32.403796
   13.105000     32.568161
   13.120000     32.758371
   13.135000     32.735628
   13.150000     32.699448
   13.165000     32.663266
   13.179000     32.794552
   13.194000     32.710818
   13.209000     32.797653
   13.224000     32.856577
   13.239000     32.897927
   13.254000     33.018875
   13.268000     33.039549
   13.283000     33.254569
   13.298000     33.327965
   13.313000     33.318661
   13.328000     33.425137
   13.343000     33.535748
   13.357000     33.622582
   13.372000     33.624650
   13.387000     33.780746
   13.402000     33.753868
   13.417000     33.955448
   13.431000     34.108443
   13.446000     34.197345
   13.461000     34.120848
   13.476000     34.223189
   13.491000     34.473356
   13.506000     34.433039
   13.520000     34.322429
   13.535000     34.388588
   13.550000     34.429938
   13.565000     34.397892
   13.580000     34.510570
   13.595000     34.470254
   13.609000     34.566393
   13.624000     34.688375
   13.639000     34.720420
   13.654000     34.684240
   13.669000     34.641856
   13.683000     34.745230
   13.698000     34.752467
   13.713000     34.813457
   13.728000     34.829997
   13.743000     34.771074
   13.758000     34.961284
   13.772000     34.959216
   13.787000     35.084299
   13.802000     34.914765
   13.817000     34.927170
   13.832000     35.207315
   13.847000     35.451279
   13.861000     35.579464
   13.876000     35.413030
   13.891000     35.384085
   13.906000     35.455414
   13.921000     35.322060
   13.936000     35.303453
   13.950000     35.467819
   13.965000     35.190775
   13.980000     35.313790
   13.995000     35.444042
   14.010000     35.214551
   14.025000     35.316892
   14.039000     35.385119
   14.054000     35.233158
   14.069000     35.214551
   14.084000     35.237293
   14.099000     35.263137
   14.114000     35.232125
   14.128000     35.334465
   14.143000     35.246597
   14.158000     35.233158
   14.173000     35.250732
   14.188000     35.236260
   14.203000     35.378917
   14.217000     35.382018
   14.232000     35.387187
   14.247000     35.474022
   14.262000     35.417165
   14.277000     35.404760
   14.292000     35.340668
   14.306000     35.201113
   14.321000     35.387187
   14.336000     35.213518
   14.351000     35.252800
   14.366000     35.316892
   14.381000     35.202146
   14.395000     35.178370
   14.410000     35.090501
   14.425000     35.227990
   14.440000     35.139088
   14.455000     35.082231
   14.470000     35.056388
   14.484000     35.093603
   14.499000     35.103941
   14.514000     35.061556
   14.529000     35.076029
   14.544000     35.166999
   14.559000     35.243496
   14.573000     35.113244
   14.588000     35.134953
   14.603000     35.172168
   14.618000     34.895124
   14.633000     34.877550
   14.648000     34.805187
   14.662000     34.947844
   14.677000     34.801053
   14.692000     34.819660
   14.707000     34.638755
   14.722000     34.653227
   14.737000     34.595338
   14.752000     34.411331
   14.766000     34.512638
   14.781000     34.432006
   14.796000     34.547785
   14.811000     34.623248
   14.826000     34.454748
   14.841000     34.315192
   14.855000     34.327597
   14.870000     34.375149
   14.885000     34.378251
   14.900000     34.315192
   14.915000     34.281079
   14.930000     34.070195
   14.945000     34.188042
   14.959000     34.148759
   14.974000     34.018507
   14.989000     34.001967
   15.004000     33.850006
   15.019000     33.791083
   15.034000     33.683574
   15.048000     33.777644
   15.063000     33.658764
   15.078000     33.498533
   15.093000     33.616380
   15.108000     33.656696
   15.123000     33.467520
   15.138000     33.295918
   15.152000     33.463385
   15.167000     33.462352
   15.182000     33.303155
   15.197000     33.272143
   15.212000     33.220456
   15.227000     33.093304
   15.242000     32.893792
   15.256000     32.891724
   15.271000     32.936175
   15.286000     32.742865
   15.301000     32.575398
   15.316000     32.549554
   15.331000     32.537149
   15.345000     32.569196
   15.360000     32.431708
   15.375000     32.362446
   15.390000     32.276646
   15.405000     32.129854
   15.420000     32.221857
   15.435000     32.165001
   15.449000     32.024412
   15.464000     31.908632
   15.479000     31.795954
   15.494000     31.914835
   15.509000     31.788718
   15.524000     31.577834
   15.539000     31.699816
   15.553000     31.530281
   15.568000     31.448615
   15.583000     31.381422
   15.598000     31.322498
   15.613000     31.267710
   15.628000     31.360747
   15.643000     31.242900
   15.657000     31.100243
   15.672000     31.125053
   15.687000     31.081636
   15.702000     30.897629
   15.717000     30.979294
   15.732000     30.788052
   15.747000     30.648496
   15.761000     30.684677
   15.776000     30.471726
   15.791000     30.431409
   15.806000     30.228795
   15.821000     30.133690
   15.836000     30.070632
   15.851000     30.095442
   15.866000     30.178142
   15.880000     30.064430
   15.895000     29.873186
   15.910000     29.798757
   15.925000     29.841141
   15.940000     29.695382
   15.955000     29.730529
   15.970000     29.678842
   15.984000     29.454520
   15.999000     29.545489
   16.014000     29.459688
   16.029000     29.465890
   16.044000     29.324268
   16.059000     29.249838
   16.074000     29.274648
   16.088000     29.250871
   16.103000     29.165071
   16.118000     29.169206
   16.133000     28.996570
   16.148000     28.925242
   16.163000     28.891128
   16.178000     28.823935
   16.193000     28.816698
   16.207000     28.790855
   16.222000     28.743302
   16.237000     28.662670
   16.252000     28.515878
   16.267000     28.469359
   16.282000     28.456954
   16.297000     28.337040
   16.312000     28.351512
   16.326000     28.378390
   16.341000     28.313264
   16.356000     28.185080
   16.371000     28.178877
   16.386000     28.106515
   16.401000     28.107548
   16.416000     27.971094
   16.430000     27.790189
   16.445000     27.789155
   16.460000     27.756075
   16.475000     27.778817
   16.490000     27.636160
   16.505000     27.666139
   16.520000     27.680612
   16.535000     27.452153
   16.549000     27.348779
   16.564000     27.153401
   16.579000     27.038656
   16.594000     26.910471
   16.609000     26.961125
   16.624000     26.876357
   16.639000     26.733700
   16.654000     26.662372
   16.668000     26.733700
   16.683000     26.716127
   16.698000     26.573470
   16.713000     26.582774
   16.728000     26.596213
   16.743000     26.524884
   16.758000     26.428746
   16.773000     26.511446
   16.788000     26.351214
   16.802000     26.174444
   16.817000     26.164107
   16.832000     26.242672
   16.847000     26.176512
   16.862000     26.056597
   16.877000     25.844679
   16.892000     25.836409
   16.907000     25.910839
   16.921000     25.898434
   16.936000     25.806431
   16.951000     25.886029
   16.966000     25.724764
   16.981000     25.719596
   16.996000     25.717529
   17.011000     25.554197
   17.026000     25.502510
   17.041000     25.426012
   17.055000     25.420843
   17.070000     25.287490
   17.085000     25.289558
   17.100000     25.377426
   17.115000     25.409472
   17.130000     25.164474
   17.145000     25.256478
   17.160000     25.207891
   17.175000     25.182048
   17.189000     25.124159
   17.204000     25.037324
   17.219000     24.997007
   17.234000     24.861587
   17.249000     24.739605
   17.264000     24.734436
   17.279000     24.697221
   17.294000     24.754078
   17.309000     24.735470
   17.323000     24.720998
   17.338000     24.586611
   17.353000     24.574206
   17.368000     24.584543
   17.383000     24.593846
   17.398000     24.535957
   17.413000     24.389165
   17.428000     24.312668
   17.443000     24.400536
   17.457000     24.356085
   17.472000     24.319904
   17.487000     24.267183
   17.502000     24.306465
   17.517000     24.252710
   17.532000     24.234103
   17.547000     24.331275
   17.562000     24.341612
   17.577000     24.308533
   17.591000     24.218597
   17.606000     24.234103
   17.621000     24.237205
   17.636000     24.210327
   17.651000     24.157606
   17.666000     24.046995
   17.681000     24.278554
   17.696000     24.182416
   17.711000     24.007713
   17.726000     24.088345
   17.740000     24.180348
   17.755000     24.021151
   17.770000     23.968431
   17.785000     24.103851
   17.800000     24.080075
   17.815000     23.946721
   17.830000     23.994274
   17.845000     23.988071
   17.860000     23.959126
   17.875000     23.933283
   17.889000     23.965329
   17.904000     23.948789
   17.919000     24.028388
   17.934000     23.899169
   17.949000     23.954991
   17.964000     23.953958
   17.979000     24.025286
   17.994000     24.053198
   18.009000     24.034590
   18.024000     24.103851
   18.038000     24.177247
   18.053000     24.204125
   18.068000     24.206192
   18.083000     24.012881
   18.098000     24.054231
   18.113000     24.059400
   18.128000     24.147268
   18.143000     24.122458
   18.158000     24.140032
   18.173000     24.194820
   18.188000     24.134863
   18.202000     24.153471
   18.217000     24.236170
   18.232000     24.201023
   18.247000     24.182416
   18.262000     24.220665
   18.277000     24.267183
   18.292000     24.321972
   18.307000     24.388131
   18.322000     24.325072
   18.337000     24.192753
   18.352000     24.179315
   18.366000     24.300263
   18.381000     24.475999
   18.396000     24.440852
   18.411000     24.440852
   18.426000     24.370557
   18.441000     24.309567
   18.456000     24.403637
   18.471000     24.454291
   18.486000     24.455324
   18.501000     24.232035
   18.516000     24.350917
   18.530000     24.409840
   18.545000     24.481169
   18.560000     24.515282
   18.575000     24.520451
   18.590000     24.519417
   18.605000     24.569037
   18.620000     24.528721
   18.635000     24.512181
   18.650000     24.619691
   18.665000     24.620724
   18.680000     24.618656
   18.695000     24.573171
   18.710000     24.716863
   18.724000     24.720998
   18.739000     24.639331
   18.754000     24.716863
   18.769000     24.727200
   18.784000     24.764415
   18.799000     24.736503
   18.814000     24.626926
   18.829000     24.742706
   18.844000     24.819203
   18.859000     24.933949
   18.874000     24.888464
   18.889000     24.777853
   18.903000     24.750976
   18.918000     24.882262
   18.933000     24.987704
   18.948000     24.902937
   18.963000     24.850215
   18.978000     24.934983
   18.993000     24.887430
   19.008000     24.840912
   19.023000     24.957725
   19.038000     24.905004
   19.053000     24.740638
   19.068000     24.827473
   19.083000     24.916375
   19.098000     25.160339
   19.112000     25.201689
   19.127000     25.126226
   19.142000     25.132429
   19.157000     25.164474
   19.172000     25.203756
   19.187000     25.167576
   19.202000     25.181014
   19.217000     25.235803
   19.232000     25.113821
   19.247000     25.010447
   19.262000     25.135529
   19.277000     25.174812
   19.292000     25.189284
   19.307000     25.242006
   19.321000     25.184116
   19.336000     25.212026
   19.351000     25.169643
   19.366000     25.195487
   19.381000     25.252343
   19.396000     25.153103
   19.411000     25.245106
   19.426000     25.190318
   19.441000     25.115889
   19.456000     25.127259
   19.471000     25.084876
   19.486000     25.093146
   19.501000     25.070404
   19.516000     25.174812
   19.531000     25.127259
   19.545000     25.122091
   19.560000     25.176879
   19.575000     25.048695
   19.590000     24.932915
   19.605000     25.074539
   19.620000     25.154137
   19.635000     25.150002
   19.650000     25.159306
   19.665000     25.158272
   19.680000     25.182048
   19.695000     25.130361
   19.710000     25.065235
   19.725000     24.842980
   19.740000     24.962894
   19.755000     25.038357
   19.770000     24.999075
   19.785000     24.954624
   19.799000     24.911207
   19.814000     24.954624
   19.829000     25.009412
   19.844000     24.929814
   19.859000     24.970130
   19.874000     24.988737
   19.889000     25.016649
   19.904000     24.943253
   19.919000     24.947388
   19.934000     24.908105
   19.949000     24.671378
   19.964000     24.711693
   19.979000     24.701356
   19.994000     24.750976
   20.009000     24.687918
   20.024000     24.678614
   20.039000     24.678614
   20.054000     24.535957
   20.068000     24.510113
   20.083000     24.532856
   20.098000     24.515282
   20.113000     24.559733
   20.128000     24.608319
   20.143000     24.553531
   20.158000     24.371592
   20.173000     24.369524
   20.188000     24.393300
   20.203000     24.526653
   20.218000     24.490472
   20.233000     24.408806
   20.248000     24.243407
   20.263000     24.195855
   20.278000     24.152437
   20.293000     24.213428
   20.308000     24.202057
   20.323000     24.128661
   20.338000     24.158640
   20.353000     23.925013
   20.368000     23.981869
   20.382000     24.023219
   20.397000     23.793727
   20.412000     23.803031
   20.427000     23.629362
   20.442000     23.709994
   20.457000     23.630395
   20.472000     23.603518
   20.487000     23.593180
   20.502000     23.523920
   20.517000     23.369891
   20.532000     23.387465
   20.547000     23.348183
   20.562000     23.313036
   20.577000     23.338879
   20.592000     23.161075
   20.607000     23.169345
   20.622000     23.202424
   20.637000     23.142467
   20.652000     23.164176
   20.667000     23.034958
   20.682000     23.071139
   20.697000     22.999810
   20.712000     23.009114
   20.727000     22.876795
   20.742000     22.672113
   20.757000     22.665911
   20.771000     22.758948
   20.786000     22.705193
   20.801000     22.610089
   20.816000     22.631797
   20.831000     22.500511
   20.846000     22.368192
   20.861000     22.371293
   20.876000     22.319605
   20.891000     22.374394
   20.906000     22.288593
   20.921000     22.196590
   20.936000     22.083911
   20.951000     22.037393
   20.966000     22.108721
   20.981000     22.042562
   20.996000     21.962964
   21.011000     22.014651
   21.026000     21.814104
   21.041000     21.779990
   21.056000     21.736573
   21.071000     21.742775
   21.086000     21.582545
   21.101000     21.618727
   21.116000     21.667312
   21.131000     21.543263
   21.146000     21.530858
   21.161000     21.470901
   21.176000     21.352020
   21.191000     21.328244
   21.206000     21.297231
   21.221000     21.281726
   21.236000     21.155609
   21.251000     21.121494
   21.266000     21.030525
   21.281000     21.048099
   21.296000     20.980905
   21.310000     20.837215
   21.325000     20.938522
   21.340000     20.903375
   21.355000     20.718333
   21.370000     20.726603
   21.385000     20.819641
   21.400000     20.668714
   21.415000     20.610824
   21.430000     20.558103
   21.445000     20.647006
   21.460000     20.563272
   21.475000     20.506416
   21.490000     20.467134
   21.505000     20.388569
   21.520000     20.288295
   21.535000     20.297599
   21.550000     20.332747
   21.565000     20.181820
   21.580000     20.097053
   21.595000     20.045365
   21.610000     20.041230
   21.625000     19.971969
   21.640000     19.977138
   21.655000     19.976104
   21.670000     19.878932
   21.685000     19.901674
   21.700000     19.796232
   21.715000     19.700094
   21.730000     19.665980
   21.745000     19.656677
   21.760000     19.665980
   21.775000     19.579146
   21.790000     19.510918
   21.805000     19.426151
   21.820000     19.476805
   21.835000     19.397206
   21.850000     19.321743
   21.865000     19.321743
   21.880000     19.266954
   21.895000     19.171850
   21.910000     19.208031
   21.925000     19.159445
   21.940000     19.093285
   21.955000     19.076745
   21.970000     18.997147
   21.985000     19.006450
   22.000000     18.889637
