# Supplementary material for: Changing the game of time resolved X-ray diffraction on the mechanochemistry playground by downsizing
Source: Nat Commun. 2021 Oct 21;12:6134. doi: 10.1038/s41467-021-26264-1 (PMC8531352; doi:10.1038/s41467-021-26264-1)
Supplement: Supplementary file 3 — Source Data. [file 41467_2021_26264_MOESM3_ESM.zip › PXRD_raw_data/reactionIIIa_cocrystal_FormI_normalized/000166.xy]

    3.140900     20.122604
    3.155600     20.433988
    3.170400     20.411593
    3.185100     20.599277
    3.199800     20.765632
    3.214500     21.383067
    3.229300     21.235906
    3.244000     21.126069
    3.258700     21.439585
    3.273500     21.818150
    3.288200     22.094343
    3.302900     22.279893
    3.317600     22.541157
    3.332400     22.709645
    3.347100     22.897327
    3.361800     22.992235
    3.376500     23.164989
    3.391300     23.849605
    3.406000     24.271892
    3.420700     24.417986
    3.435400     24.316680
    3.450200     23.975439
    3.464900     23.804817
    3.479600     23.770693
    3.494400     23.772826
    3.509100     24.170586
    3.523800     24.090607
    3.538500     23.994633
    3.553300     24.210042
    3.568000     24.642993
    3.582700     25.075944
    3.597400     24.978902
    3.612200     25.041819
    3.626900     25.473703
    3.641600     25.364933
    3.656400     25.650723
    3.671100     26.009027
    3.685800     26.015425
    3.700500     26.389725
    3.715300     26.765091
    3.730000     27.167116
    3.744700     27.558477
    3.759500     27.525420
    3.774200     27.466769
    3.788900     27.524353
    3.803600     27.687510
    3.818400     28.172713
    3.833100     28.267621
    3.847800     28.216435
    3.862600     28.294280
    3.877300     28.817874
    3.892000     28.947971
    3.906700     28.827470
    3.921500     29.082335
    3.936200     29.227364
    3.950900     29.769085
    3.965700     30.038880
    3.980400     29.935440
    3.995100     30.009021
    4.009800     30.130588
    4.024600     30.470763
    4.039300     30.930374
    4.054000     31.081800
    4.068800     31.280146
    4.083500     31.671508
    4.098200     31.994621
    4.113000     31.980758
    4.127700     32.414775
    4.142400     32.736823
    4.157100     33.207097
    4.171900     33.162309
    4.186600     33.231623
    4.201300     34.084728
    4.216100     34.686167
    4.230800     34.716025
    4.245500     34.833327
    4.260300     34.938899
    4.275000     34.932500
    4.289700     35.163906
    4.304500     35.474222
    4.319200     35.749348
    4.333900     35.928500
    4.348600     36.275074
    4.363400     36.533138
    4.378100     36.930898
    4.392800     37.246547
    4.407600     37.531270
    4.422300     37.585656
    4.437000     37.631510
    4.451800     38.015408
    4.466500     37.921565
    4.481200     38.478216
    4.496000     38.690426
    4.510700     39.067925
    4.525400     39.136173
    4.540200     39.280134
    4.554900     39.401702
    4.569600     40.104447
    4.584400     40.091650
    4.599100     40.636571
    4.613800     40.955419
    4.628600     41.118575
    4.643300     41.321188
    4.658000     41.745607
    4.672700     41.839448
    4.687500     42.339581
    4.702200     42.460082
    4.716900     42.656296
    4.731700     43.243872
    4.746400     43.772797
    4.761100     43.903962
    4.775900     44.121503
    4.790600     44.479807
    4.805300     44.780527
    4.820100     45.530192
    4.834800     46.075113
    4.849500     46.028192
    4.864300     46.520860
    4.879000     46.902624
    4.893700     47.067914
    4.908500     47.559514
    4.923200     48.224937
    4.938000     48.289986
    4.952700     48.455275
    4.967400     49.103634
    4.982200     49.396889
    4.996900     49.579240
    5.011600     50.263857
    5.026400     50.483531
    5.041100     51.302512
    5.055800     51.843166
    5.070600     52.029783
    5.085300     52.708001
    5.100000     53.000189
    5.114800     53.247590
    5.129500     53.588831
    5.144200     54.047376
    5.159000     54.626420
    5.173700     55.148947
    5.188400     55.461396
    5.203200     55.850625
    5.217900     56.670671
    5.232700     57.149477
    5.247400     57.487520
    5.262100     57.985520
    5.276900     58.814098
    5.291600     59.272641
    5.306300     59.909270
    5.321100     60.605617
    5.335800     61.028970
    5.350500     61.128143
    5.365300     61.481115
    5.380000     61.906602
    5.394800     62.931394
    5.409500     63.450721
    5.424200     63.610678
    5.439000     64.527765
    5.453700     65.087616
    5.468400     65.600545
    5.483200     66.252103
    5.497900     66.498437
    5.512600     67.173456
    5.527400     68.063884
    5.542100     68.808217
    5.556900     69.161190
    5.571600     69.762629
    5.586300     70.547485
    5.601100     70.921784
    5.615800     71.330208
    5.630600     71.999895
    5.645300     72.806079
    5.660000     73.247561
    5.674800     73.489629
    5.689500     73.850066
    5.704200     74.322473
    5.719000     74.904716
    5.733700     75.411247
    5.748500     76.008421
    5.763200     76.839131
    5.777900     77.613323
    5.792700     78.062270
    5.807400     78.342727
    5.822200     78.983623
    5.836900     79.501883
    5.851600     79.958295
    5.866400     80.800735
    5.881100     80.777275
    5.895900     81.340324
    5.910600     82.522941
    5.925300     82.695694
    5.940100     83.381377
    5.954800     84.291000
    5.969600     85.154768
    5.984300     86.404566
    5.999000     87.907097
    6.013800     89.022531
    6.028500     89.696483
    6.043300     89.500269
    6.058000     88.826317
    6.072700     88.431756
    6.087500     88.366707
    6.102200     88.293126
    6.117000     88.237675
    6.131700     88.255804
    6.146500     88.164095
    6.161200     88.475477
    6.175900     88.719678
    6.190700     88.482943
    6.205400     88.836981
    6.220200     89.118505
    6.234900     89.161161
    6.249600     89.578115
    6.264400     89.854308
    6.279100     89.815918
    6.293900     89.765799
    6.308600     89.962013
    6.323400     90.045190
    6.338100     90.300055
    6.352800     90.143297
    6.367600     90.532526
    6.382300     91.304586
    6.397100     92.135296
    6.411800     93.182482
    6.426600     93.570645
    6.441300     93.539720
    6.456000     92.266462
    6.470800     91.082778
    6.485500     91.143562
    6.500300     91.154226
    6.515000     91.154226
    6.529800     90.863105
    6.544500     90.992136
    6.559300     91.139297
    6.574000     91.350440
    6.588700     91.755665
    6.603500     91.926286
    6.618200     91.660756
    6.633000     91.238470
    6.647700     90.675421
    6.662500     89.816984
    6.677200     89.015066
    6.692000     89.102510
    6.706700     88.695152
    6.721500     88.753803
    6.736200     88.354976
    6.750900     87.945486
    6.765700     87.882570
    6.780400     87.934822
    6.795200     87.934822
    6.809900     87.607444
    6.824700     87.175559
    6.839400     86.400301
    6.854200     86.463217
    6.868900     86.486677
    6.883700     86.415230
    6.898400     85.928960
    6.913200     85.611179
    6.927900     85.144104
    6.942700     85.032134
    6.957400     84.959620
    6.972200     84.530936
    6.986900     84.183295
    7.001600     83.893239
    7.016400     84.068126
    7.031100     83.727951
    7.045900     83.228884
    7.060600     82.802332
    7.075400     82.412037
    7.090100     82.318195
    7.104900     82.087857
    7.119600     81.772208
    7.134400     81.446962
    7.149100     80.970290
    7.163900     80.803935
    7.178600     80.311267
    7.193400     80.184368
    7.208100     80.169439
    7.222900     80.092658
    7.237600     80.070265
    7.252400     79.642646
    7.267100     79.029477
    7.281900     78.805537
    7.296600     78.468561
    7.311400     78.140115
    7.326100     77.983358
    7.340900     78.013217
    7.355600     77.230493
    7.370400     77.039611
    7.385100     77.263551
    7.399900     76.886052
    7.414600     76.176909
    7.429400     76.091598
    7.444100     76.187573
    7.458900     76.052142
    7.473600     75.686373
    7.488400     75.171311
    7.503200     74.754357
    7.517900     74.480296
    7.532700     74.128391
    7.547400     73.854331
    7.562200     73.160118
    7.576900     73.081206
    7.591700     72.946842
    7.606400     72.316610
    7.621200     72.224902
    7.635900     71.765291
    7.650700     71.263026
    7.665400     70.819412
    7.680200     70.428050
    7.694900     70.347005
    7.709700     69.747699
    7.724400     69.153725
    7.739200     68.948980
    7.754000     68.829546
    7.768700     68.541623
    7.783500     68.425387
    7.798200     68.164124
    7.813000     67.774895
    7.827700     67.574415
    7.842500     66.959114
    7.857200     66.762900
    7.872000     66.382201
    7.886700     66.032428
    7.901500     65.698651
    7.916300     65.549358
    7.931000     65.111075
    7.945800     64.716515
    7.960500     64.545894
    7.975300     64.374206
    7.990000     64.144935
    8.004800     63.836751
    8.019600     63.244909
    8.034300     62.997509
    8.049100     62.990044
    8.063800     62.480315
    8.078600     61.824490
    8.093300     61.622944
    8.108100     61.728516
    8.122900     61.626143
    8.137600     61.330755
    8.152400     60.929797
    8.167100     60.732516
    8.181900     60.640808
    8.196600     60.059630
    8.211400     59.652272
    8.226200     59.782371
    8.240900     59.362217
    8.255700     58.833292
    8.270400     58.711725
    8.285200     58.457926
    8.300000     57.967390
    8.314700     57.521644
    8.329500     57.561100
    8.344200     57.695463
    8.359000     57.121751
    8.373800     57.213459
    8.388500     56.789040
    8.403300     56.551238
    8.418000     56.086296
    8.432800     55.770647
    8.447600     55.598959
    8.462300     55.408077
    8.477100     55.305705
    8.491800     55.097760
    8.506600     54.998587
    8.521400     54.816236
    8.536100     54.799173
    8.550900     54.813036
    8.565600     54.560305
    8.580400     54.133752
    8.595200     53.640018
    8.609900     53.486459
    8.624700     53.120690
    8.639500     52.645085
    8.654200     52.420079
    8.669000     52.088434
    8.683700     51.620293
    8.698500     51.270519
    8.713300     50.992194
    8.728000     50.877025
    8.742800     50.743728
    8.757600     50.408884
    8.772300     50.241462
    8.787100     49.706140
    8.801800     49.417151
    8.816600     49.653886
    8.831400     49.453407
    8.846100     48.872229
    8.860900     48.815712
    8.875700     48.705874
    8.890400     48.597103
    8.905200     48.163086
    8.920000     47.643759
    8.934700     47.258795
    8.949500     47.216141
    8.964300     47.290787
    8.979000     47.138294
    8.993800     46.920753
    9.008600     46.710676
    9.023300     46.656291
    9.038100     46.514462
    9.052900     46.255331
    9.067600     45.672021
    9.082400     45.411824
    9.097200     45.276394
    9.111900     45.238004
    9.126700     45.299855
    9.141500     44.960745
    9.156200     44.665357
    9.171000     44.628034
    9.185800     44.385966
    9.200500     44.223876
    9.215300     44.020197
    9.230100     43.738673
    9.244800     43.521131
    9.259600     43.176690
    9.274400     43.075384
    9.289100     42.760801
    9.303900     42.890900
    9.318700     42.532596
    9.333400     42.331050
    9.348200     42.318254
    9.363000     41.982344
    9.377800     41.797859
    9.392500     41.712550
    9.407300     41.572853
    9.422100     41.332918
    9.436800     41.194288
    9.451600     41.002340
    9.466400     40.926627
    9.481200     40.666429
    9.495900     40.527800
    9.510700     40.078854
    9.525500     39.798396
    9.540200     39.673630
    9.555000     39.493411
    9.569800     39.199090
    9.584600     39.132975
    9.599300     39.118045
    9.614100     38.998610
    9.628900     38.454756
    9.643600     38.388640
    9.658400     38.489947
    9.673200     38.211622
    9.688000     38.001545
    9.702700     37.875711
    9.717500     37.826658
    9.732300     37.572859
    9.747100     37.487549
    9.761800     37.411836
    9.776600     37.043934
    9.791400     36.826393
    9.806200     36.558731
    9.820900     36.365716
    9.835700     36.532071
    9.850500     36.436097
    9.865300     36.405172
    9.880000     36.332658
    9.894800     36.008479
    9.909600     35.923168
    9.924400     35.732286
    9.939100     35.539271
    9.953900     35.412372
    9.968700     35.296136
    9.983500     35.198029
    9.998200     34.896244
   10.013000     34.607255
   10.028000     34.412107
   10.043000     34.230822
   10.057000     34.355589
   10.072000     34.177503
   10.087000     33.939700
   10.102000     34.078330
   10.116000     33.902377
   10.131000     33.961028
   10.146000     33.537675
   10.161000     33.201764
   10.176000     33.247618
   10.190000     33.267880
   10.205000     33.024746
   10.220000     32.975691
   10.235000     32.719760
   10.249000     32.567268
   10.264000     32.489422
   10.279000     32.523546
   10.294000     32.469161
   10.309000     32.326266
   10.323000     32.137517
   10.338000     32.098060
   10.353000     32.080998
   10.368000     31.988223
   10.382000     31.761084
   10.397000     31.664043
   10.412000     31.771748
   10.427000     31.572334
   10.442000     31.469963
   10.456000     31.314270
   10.471000     31.259886
   10.486000     31.295076
   10.501000     31.403846
   10.516000     31.398515
   10.530000     31.281213
   10.545000     31.287611
   10.560000     31.410245
   10.575000     31.501954
   10.589000     31.275881
   10.604000     31.333466
   10.619000     31.419842
   10.634000     31.418776
   10.649000     31.525414
   10.663000     31.100994
   10.678000     30.976228
   10.693000     31.023149
   10.708000     30.709633
   10.722000     30.314006
   10.737000     30.082601
   10.752000     29.983427
   10.767000     29.775483
   10.782000     29.861860
   10.796000     29.556875
   10.811000     29.431042
   10.826000     29.403317
   10.841000     29.342533
   10.856000     29.063141
   10.870000     29.088734
   10.885000     29.122858
   10.900000     29.033282
   10.915000     28.877591
   10.930000     28.827470
   10.944000     28.610995
   10.959000     28.605664
   10.974000     28.447839
   10.989000     28.303878
   11.003000     28.376391
   11.018000     28.420113
   11.033000     28.111929
   11.048000     28.202572
   11.063000     28.314541
   11.077000     28.544880
   11.092000     28.451038
   11.107000     28.399852
   11.122000     28.356130
   11.137000     28.464901
   11.151000     28.449972
   11.166000     28.457437
   11.181000     28.559809
   11.196000     28.660049
   11.211000     28.665381
   11.225000     28.329471
   11.240000     28.262289
   11.255000     28.302812
   11.270000     28.200439
   11.284000     28.154585
   11.299000     28.088468
   11.314000     28.040482
   11.329000     28.031951
   11.344000     28.018088
   11.358000     28.131124
   11.373000     28.020221
   11.388000     27.891188
   11.403000     27.851733
   11.418000     27.726965
   11.432000     27.809077
   11.447000     27.874126
   11.462000     28.033017
   11.477000     28.086336
   11.492000     28.135389
   11.506000     28.025552
   11.521000     28.013822
   11.536000     27.958371
   11.551000     28.011689
   11.566000     28.043680
   11.580000     28.141788
   11.595000     28.030885
   11.610000     27.995693
   11.625000     28.191908
   11.640000     28.223899
   11.654000     28.100199
   11.669000     27.885857
   11.684000     27.915715
   11.699000     27.954104
   11.714000     27.954104
   11.728000     27.757890
   11.743000     27.752559
   11.758000     27.568075
   11.773000     27.621394
   11.788000     27.748294
   11.802000     27.739762
   11.817000     27.764289
   11.832000     27.691775
   11.847000     27.684311
   11.862000     27.717369
   11.876000     27.680045
   11.891000     27.739762
   11.906000     27.828272
   11.921000     27.842135
   11.936000     27.966901
   11.950000     28.119393
   11.965000     28.248426
   11.980000     28.347600
   11.995000     28.480897
   12.010000     28.512889
   12.024000     28.599265
   12.039000     28.656850
   12.054000     28.719766
   12.069000     28.879724
   12.084000     29.007689
   12.098000     28.924512
   12.113000     28.924512
   12.128000     29.134589
   12.143000     29.302010
   12.158000     29.341466
   12.172000     29.289214
   12.187000     29.295611
   12.202000     29.288147
   12.217000     29.156982
   12.232000     29.166580
   12.246000     29.207103
   12.261000     29.168713
   12.276000     29.034348
   12.291000     29.236961
   12.306000     29.260421
   12.320000     29.313741
   12.335000     29.374524
   12.350000     29.415046
   12.365000     29.374524
   12.380000     29.546211
   12.394000     29.649650
   12.409000     29.683774
   12.424000     29.840533
   12.439000     29.870392
   12.454000     30.011153
   12.468000     30.282014
   12.483000     30.537946
   12.498000     30.720297
   12.513000     30.889851
   12.528000     31.118056
   12.543000     30.990091
   12.557000     31.038078
   12.572000     30.950635
   12.587000     30.780014
   12.602000     30.815204
   12.617000     30.655248
   12.631000     30.637118
   12.646000     30.807740
   12.661000     30.961299
   12.676000     31.038078
   12.691000     30.912245
   12.705000     30.849328
   12.720000     31.094596
   12.735000     31.143650
   12.750000     31.116990
   12.765000     31.074335
   12.779000     31.315337
   12.794000     31.315337
   12.809000     31.509418
   12.824000     31.910378
   12.839000     32.215362
   12.854000     32.604591
   12.868000     32.949033
   12.883000     33.422505
   12.898000     33.863987
   12.913000     34.200964
   12.928000     34.365186
   12.942000     34.340659
   12.957000     34.103922
   12.972000     34.033542
   12.987000     33.908775
   13.002000     33.399044
   13.017000     33.038609
   13.031000     33.199631
   13.046000     33.140980
   13.061000     33.066334
   13.076000     33.201764
   13.091000     33.106857
   13.105000     33.070600
   13.120000     33.005550
   13.135000     33.043940
   13.150000     33.145247
   13.165000     33.051404
   13.179000     33.160176
   13.194000     33.405443
   13.209000     33.440634
   13.224000     33.774411
   13.239000     33.939700
   13.254000     34.050604
   13.268000     34.356655
   13.283000     34.889845
   13.298000     35.205494
   13.313000     35.380381
   13.328000     35.501948
   13.343000     35.452895
   13.357000     35.208693
   13.372000     35.070063
   13.387000     34.789606
   13.402000     34.649909
   13.417000     34.668038
   13.431000     34.466492
   13.446000     34.435567
   13.461000     34.440899
   13.476000     34.717092
   13.491000     34.588059
   13.506000     34.650975
   13.520000     34.646710
   13.535000     34.764012
   13.550000     34.760813
   13.565000     34.842924
   13.580000     34.785340
   13.595000     34.702162
   13.609000     34.881314
   13.624000     34.943164
   13.639000     35.094590
   13.654000     34.982620
   13.669000     35.002882
   13.683000     35.073262
   13.698000     35.205494
   13.713000     35.203361
   13.728000     35.319597
   13.743000     35.291871
   13.758000     35.362252
   13.772000     35.434765
   13.787000     35.580860
   13.802000     35.589391
   13.817000     35.613917
   13.832000     35.584059
   13.847000     35.688564
   13.861000     35.726954
   13.876000     35.680034
   13.891000     35.633113
   13.906000     35.424102
   13.921000     35.645909
   13.936000     35.657639
   13.950000     35.662972
   13.965000     35.601121
   13.980000     35.475288
   13.995000     35.456094
   14.010000     35.658705
   14.025000     35.626714
   14.039000     35.555266
   14.054000     35.520076
   14.069000     35.677901
   14.084000     35.590458
   14.099000     35.602188
   14.114000     35.412372
   14.128000     35.456094
   14.143000     35.560599
   14.158000     35.588325
   14.173000     35.555266
   14.188000     35.527541
   14.203000     35.737618
   14.217000     35.661905
   14.232000     35.526475
   14.247000     35.524341
   14.262000     35.600054
   14.277000     35.777074
   14.292000     35.634179
   14.306000     35.606453
   14.321000     35.586192
   14.336000     35.529674
   14.351000     35.481687
   14.366000     35.478487
   14.381000     35.508346
   14.395000     35.560599
   14.410000     35.609652
   14.425000     35.621383
   14.440000     35.561665
   14.455000     35.494483
   14.470000     35.495549
   14.484000     35.521142
   14.499000     35.515811
   14.514000     35.459292
   14.529000     35.510478
   14.544000     35.423036
   14.559000     35.233220
   14.573000     35.102055
   14.588000     35.259879
   14.603000     35.095657
   14.618000     34.983687
   14.633000     34.989019
   14.648000     35.044471
   14.662000     35.043405
   14.677000     34.841858
   14.692000     34.888779
   14.707000     35.043405
   14.722000     35.005014
   14.737000     35.038072
   14.752000     35.027408
   14.766000     34.872783
   14.781000     35.016745
   14.796000     34.852522
   14.811000     34.834394
   14.826000     34.792805
   14.841000     34.591259
   14.855000     34.574196
   14.870000     34.499549
   14.885000     34.373717
   14.900000     34.364119
   14.915000     34.400377
   14.930000     34.225490
   14.945000     34.113520
   14.959000     34.155109
   14.974000     34.244685
   14.989000     34.319332
   15.004000     34.205229
   15.019000     33.999417
   15.034000     34.026077
   15.048000     33.956762
   15.063000     33.748818
   15.078000     33.706163
   15.093000     33.809602
   15.108000     33.824531
   15.123000     33.807469
   15.138000     33.646445
   15.152000     33.628317
   15.167000     33.619786
   15.182000     33.515280
   15.197000     33.458762
   15.212000     33.456629
   15.227000     33.280677
   15.242000     33.255084
   15.256000     33.143114
   15.271000     32.986355
   15.286000     33.056737
   15.301000     33.004484
   15.316000     32.937302
   15.331000     32.880784
   15.345000     32.657910
   15.360000     32.478758
   15.375000     32.544874
   15.390000     32.658976
   15.405000     32.625919
   15.420000     32.490488
   15.435000     32.196168
   15.449000     32.119388
   15.464000     32.068202
   15.479000     31.853859
   15.494000     31.933837
   15.509000     31.966896
   15.524000     31.946634
   15.539000     31.926373
   15.553000     31.848528
   15.568000     31.834665
   15.583000     31.582998
   15.598000     31.533945
   15.613000     31.543542
   15.628000     31.477427
   15.643000     31.417709
   15.657000     31.371855
   15.672000     31.288678
   15.687000     31.190570
   15.702000     30.964498
   15.717000     30.859992
   15.732000     30.927175
   15.747000     30.749089
   15.761000     30.768284
   15.776000     30.799209
   15.791000     30.674442
   15.806000     30.647783
   15.821000     30.704301
   15.836000     30.702168
   15.851000     30.440904
   15.866000     30.215898
   15.880000     30.074070
   15.895000     30.151915
   15.910000     29.897050
   15.925000     29.737094
   15.940000     29.792545
   15.955000     29.860794
   15.970000     29.902383
   15.984000     29.776549
   15.999000     29.777616
   16.014000     29.647518
   16.029000     29.566472
   16.044000     29.541946
   16.059000     29.588867
   16.074000     29.323337
   16.088000     29.182576
   16.103000     29.293479
   16.118000     29.259355
   16.133000     29.161248
   16.148000     29.061008
   16.163000     28.983163
   16.178000     28.892520
   16.193000     28.975697
   16.207000     28.869059
   16.222000     28.817874
   16.237000     28.745359
   16.252000     28.713368
   16.267000     28.681377
   16.282000     28.712302
   16.297000     28.644053
   16.312000     28.444640
   16.326000     28.408383
   16.341000     28.295347
   16.356000     28.339068
   16.371000     28.277218
   16.386000     28.112996
   16.401000     28.086336
   16.416000     27.949839
   16.430000     27.977565
   16.445000     27.958371
   16.460000     27.996760
   16.475000     27.869861
   16.490000     27.821874
   16.505000     27.621394
   16.520000     27.621394
   16.535000     27.477433
   16.549000     27.330272
   16.564000     27.302546
   16.579000     27.168182
   16.594000     27.144722
   16.609000     27.320674
   16.624000     27.264157
   16.639000     27.237497
   16.654000     27.019956
   16.668000     26.915450
   16.683000     26.933579
   16.698000     26.886658
   16.713000     26.687244
   16.728000     26.757626
   16.743000     26.687244
   16.758000     26.644590
   16.773000     26.621129
   16.788000     26.610465
   16.802000     26.564610
   16.817000     26.311879
   16.832000     26.145524
   16.847000     26.294816
   16.862000     26.327875
   16.877000     26.167917
   16.892000     26.166851
   16.907000     26.122063
   16.921000     26.036752
   16.936000     25.857600
   16.951000     25.922650
   16.966000     25.867198
   16.981000     25.836273
   16.996000     25.761626
   17.011000     25.728568
   17.026000     25.715772
   17.041000     25.551549
   17.055000     25.663519
   17.070000     25.667785
   17.085000     25.470504
   17.100000     25.504628
   17.115000     25.330809
   17.130000     25.328675
   17.145000     25.358534
   17.160000     25.341472
   17.175000     25.166586
   17.189000     25.140993
   17.204000     25.078076
   17.219000     25.075944
   17.234000     25.040752
   17.249000     24.942646
   17.264000     24.855202
   17.279000     25.002363
   17.294000     24.786954
   17.309000     24.734701
   17.323000     24.745365
   17.338000     24.776290
   17.353000     24.810414
   17.368000     24.831742
   17.383000     24.776290
   17.398000     24.702710
   17.413000     24.577944
   17.428000     24.765626
   17.443000     24.689913
   17.457000     24.535288
   17.472000     24.647258
   17.487000     24.713374
   17.502000     24.603536
   17.517000     24.510761
   17.532000     24.509695
   17.547000     24.512894
   17.562000     24.369999
   17.577000     24.400924
   17.591000     24.341207
   17.606000     24.364667
   17.621000     24.336942
   17.636000     24.303883
   17.651000     24.391327
   17.666000     24.375331
   17.681000     24.283622
   17.696000     24.171653
   17.711000     24.331609
   17.726000     24.383862
   17.740000     24.259095
   17.755000     24.169520
   17.770000     24.254830
   17.785000     24.224971
   17.800000     24.242033
   17.815000     24.137528
   17.830000     24.102338
   17.845000     24.236702
   17.860000     24.208976
   17.875000     24.186582
   17.889000     24.206843
   17.904000     24.117267
   17.919000     24.101271
   17.934000     24.097006
   17.949000     24.068214
   17.964000     24.052218
   17.979000     24.171653
   17.994000     24.218573
   18.009000     24.346539
   18.024000     24.323079
   18.038000     24.173785
   18.053000     24.179117
   18.068000     24.287887
   18.083000     24.256962
   18.098000     24.303883
   18.113000     24.390260
   18.128000     24.265494
   18.143000     24.379596
   18.158000     24.424384
   18.173000     24.432916
   18.188000     24.392393
   18.202000     24.437181
   18.217000     24.521425
   18.232000     24.385995
   18.247000     24.453177
   18.262000     24.476637
   18.277000     24.585408
   18.292000     24.598205
   18.307000     24.543819
   18.322000     24.435048
   18.337000     24.438247
   18.352000     24.649391
   18.366000     24.703776
   18.381000     24.670719
   18.396000     24.543819
   18.411000     24.515027
   18.426000     24.464907
   18.441000     24.552350
   18.456000     24.689913
   18.471000     24.535288
   18.486000     24.493699
   18.501000     24.499031
   18.516000     24.550218
   18.530000     24.593939
   18.545000     24.533156
   18.560000     24.619532
   18.575000     24.828543
   18.590000     24.757095
   18.605000     24.657922
   18.620000     24.830675
   18.635000     24.641926
   18.650000     24.604603
   18.665000     24.735768
   18.680000     24.838140
   18.695000     24.820012
   18.710000     24.748564
   18.724000     24.767759
   18.739000     24.747498
   18.754000     24.688847
   18.769000     24.781622
   18.784000     24.908522
   18.799000     24.867999
   18.814000     24.883995
   18.829000     24.890393
   18.844000     24.976770
   18.859000     25.065279
   18.874000     25.007695
   18.889000     25.063147
   18.903000     24.854136
   18.918000     24.929849
   18.933000     25.080209
   18.948000     25.100470
   18.963000     25.009827
   18.978000     25.248697
   18.993000     25.260427
   19.008000     25.042885
   19.023000     25.053549
   19.038000     25.160187
   19.053000     25.046085
   19.068000     25.082341
   19.083000     25.179382
   19.098000     25.185781
   19.112000     25.009827
   19.127000     25.026889
   19.142000     25.171917
   19.157000     25.230569
   19.172000     25.257228
   19.187000     25.287087
   19.202000     25.138860
   19.217000     25.198577
   19.232000     25.112200
   19.247000     25.150590
   19.262000     25.178315
   19.277000     25.247631
   19.292000     25.345738
   19.307000     25.292419
   19.321000     25.302016
   19.336000     25.222037
   19.351000     25.247631
   19.366000     25.291352
   19.381000     25.359600
   19.396000     25.312679
   19.411000     25.324410
   19.426000     25.293485
   19.441000     25.284953
   19.456000     25.352136
   19.471000     25.266825
   19.486000     25.311613
   19.501000     25.291352
   19.516000     25.271091
   19.531000     25.150590
   19.545000     25.353202
   19.560000     25.220971
   19.575000     25.197511
   19.590000     25.180449
   19.605000     25.275357
   19.620000     25.242299
   19.635000     25.206041
   19.650000     25.169785
   19.665000     25.154856
   19.680000     25.238033
   19.695000     25.263626
   19.710000     25.222037
   19.725000     25.160187
   19.740000     25.265759
   19.755000     25.263626
   19.770000     25.127129
   19.785000     25.096204
   19.799000     25.080209
   19.814000     25.128196
   19.829000     25.023690
   19.844000     25.024757
   19.859000     24.897858
   19.874000     25.009827
   19.889000     25.120732
   19.904000     24.989566
   19.919000     25.008761
   19.934000     25.052483
   19.949000     24.896792
   19.964000     24.850937
   19.979000     24.904256
   19.994000     24.692046
   20.009000     24.810414
   20.024000     24.852003
   20.039000     24.825344
   20.054000     24.761361
   20.068000     24.694179
   20.083000     24.700577
   20.098000     24.570479
   20.113000     24.469172
   20.128000     24.445712
   20.143000     24.423318
   20.158000     24.512894
   20.173000     24.604603
   20.188000     24.481969
   20.203000     24.458509
   20.218000     24.357203
   20.233000     24.319880
   20.248000     24.319880
   20.263000     24.336942
   20.278000     24.303883
   20.293000     24.343340
   20.308000     24.419053
   20.323000     24.306017
   20.338000     24.214308
   20.353000     24.185516
   20.368000     24.076744
   20.382000     23.921053
   20.397000     23.999965
   20.412000     24.009563
   20.427000     23.971172
   20.442000     23.853871
   20.457000     23.834676
   20.472000     23.755764
   20.487000     23.622466
   20.502000     23.644861
   20.517000     23.678984
   20.532000     23.567015
   20.547000     23.613936
   20.562000     23.501965
   20.577000     23.504098
   20.592000     23.459310
   20.607000     23.401726
   20.622000     23.371867
   20.637000     23.317481
   20.652000     23.136197
   20.667000     23.157524
   20.682000     23.188449
   20.697000     23.114869
   20.712000     23.125533
   20.727000     23.064749
   20.742000     23.046621
   20.757000     22.900526
   20.771000     22.842942
   20.786000     22.802420
   20.801000     22.762963
   20.816000     22.851473
   20.831000     22.658458
   20.846000     22.659524
   20.861000     22.693649
   20.876000     22.549687
   20.891000     22.407859
   20.906000     22.382265
   20.921000     22.357738
   20.936000     22.414257
   20.951000     22.221242
   20.966000     22.115670
   20.981000     22.256433
   20.996000     22.091144
   21.011000     22.158325
   21.026000     22.044223
   21.041000     21.965310
   21.056000     21.961045
   21.071000     21.908793
   21.086000     21.825615
   21.101000     21.686985
   21.116000     21.752034
   21.131000     21.654994
   21.146000     21.705114
   21.161000     21.595277
   21.176000     21.511032
   21.191000     21.607007
   21.206000     21.505701
   21.221000     21.366005
   21.236000     21.274296
   21.251000     21.211379
   21.266000     21.167658
   21.281000     21.138866
   21.296000     21.132467
   21.310000     21.188985
   21.325000     21.056754
   21.340000     21.015165
   21.355000     20.852010
   21.370000     20.933054
   21.385000     20.886133
   21.400000     20.805088
   21.415000     20.796557
   21.430000     20.869071
   21.445000     20.763500
   21.460000     20.619538
   21.475000     20.642999
   21.490000     20.555555
   21.505000     20.474511
   21.520000     20.512900
   21.535000     20.409461
   21.550000     20.377470
   21.565000     20.338013
   21.580000     20.299624
   21.595000     20.229242
   21.610000     20.155662
   21.625000     20.061821
   21.640000     20.024498
   21.655000     20.039427
   21.670000     19.944519
   21.685000     19.890134
   21.700000     19.942386
   21.715000     19.982909
   21.730000     19.848545
   21.745000     19.814421
   21.760000     19.785628
   21.775000     19.701384
   21.790000     19.639534
   21.805000     19.638468
   21.820000     19.595812
   21.835000     19.447585
   21.850000     19.302558
   21.865000     19.330284
   21.880000     19.501971
   21.895000     19.346280
   21.910000     19.417727
   21.925000     19.362275
   21.940000     19.211916
   21.955000     19.212982
   21.970000     19.173526
   21.985000     19.203384
   22.000000     19.164995
