# Supplementary material for: Changing the game of time resolved X-ray diffraction on the mechanochemistry playground by downsizing
Source: Nat Commun. 2021 Oct 21;12:6134. doi: 10.1038/s41467-021-26264-1 (PMC8531352; doi:10.1038/s41467-021-26264-1)
Supplement: Supplementary file 3 — Source Data. [file 41467_2021_26264_MOESM3_ESM.zip › PXRD_raw_data/reactionIIIa_cocrystal_FormI_normalized/000077.xy]

    3.140900     20.164373
    3.155600     20.414914
    3.170400     20.629962
    3.185100     20.785505
    3.199800     20.986983
    3.214500     20.875283
    3.229300     20.814735
    3.244000     21.073627
    3.258700     21.538172
    3.273500     21.539216
    3.288200     21.467186
    3.302900     21.737561
    3.317600     21.939038
    3.332400     22.288751
    3.347100     22.710495
    3.361800     22.819063
    3.376500     23.285695
    3.391300     23.747109
    3.406000     24.480985
    3.420700     24.453843
    3.435400     24.304562
    3.450200     23.826447
    3.464900     23.452723
    3.479600     23.677166
    3.494400     23.944410
    3.509100     23.740845
    3.523800     23.972595
    3.538500     24.477853
    3.553300     24.426701
    3.568000     24.605212
    3.582700     24.858884
    3.597400     25.086459
    3.612200     25.131348
    3.626900     25.496720
    3.641600     25.703416
    3.656400     25.635561
    3.671100     25.762920
    3.685800     26.272352
    3.700500     26.526025
    3.715300     26.658603
    3.730000     26.943594
    3.744700     27.011449
    3.759500     27.159685
    3.774200     27.649284
    3.788900     27.836146
    3.803600     27.817355
    3.818400     27.807960
    3.833100     28.093995
    3.847800     28.405083
    3.862600     28.436400
    3.877300     28.488597
    3.892000     28.964624
    3.906700     28.972976
    3.921500     29.299722
    3.936200     29.443784
    3.950900     29.529385
    3.965700     29.993931
    3.980400     29.926076
    3.995100     30.244471
    4.009800     30.334248
    4.024600     30.657864
    4.039300     30.801925
    4.054000     30.795661
    4.068800     31.020104
    4.083500     31.289436
    4.098200     31.529537
    4.113000     31.906393
    4.127700     32.458627
    4.142400     32.684113
    4.157100     32.636094
    4.171900     32.665323
    4.186600     33.309422
    4.201300     33.646609
    4.216100     33.952478
    4.230800     34.307411
    4.245500     35.041287
    4.260300     35.064253
    4.275000     34.983871
    4.289700     35.280344
    4.304500     35.671815
    4.319200     35.810657
    4.333900     35.933839
    4.348600     36.228224
    4.363400     36.372286
    4.378100     36.446404
    4.392800     36.897378
    4.407600     37.280497
    4.422300     37.189676
    4.437000     37.556092
    4.451800     37.925640
    4.466500     38.198103
    4.481200     38.600012
    4.496000     38.482050
    4.510700     38.788962
    4.525400     38.888135
    4.540200     39.095875
    4.554900     39.448720
    4.569600     39.798434
    4.584400     39.976944
    4.599100     40.241056
    4.613800     40.521871
    4.628600     40.912297
    4.643300     41.175365
    4.658000     41.622163
    4.672700     41.941603
    4.687500     42.351864
    4.702200     42.527242
    4.716900     42.745422
    4.731700     43.444849
    4.746400     43.774728
    4.761100     43.965765
    4.775900     44.274766
    4.790600     44.472067
    4.805300     44.832219
    4.820100     45.031608
    4.834800     45.419947
    4.849500     45.976357
    4.864300     46.345904
    4.879000     46.746770
    4.893700     46.936763
    4.908500     47.352244
    4.923200     47.778164
    4.938000     48.210347
    4.952700     48.550665
    4.967400     48.885763
    4.982200     49.548654
    4.996900     49.744911
    5.011600     50.404669
    5.026400     50.804490
    5.041100     51.039372
    5.055800     51.134369
    5.070600     51.636495
    5.085300     52.470587
    5.100000     53.048919
    5.114800     53.681535
    5.129500     53.609505
    5.144200     54.400796
    5.159000     54.751554
    5.173700     55.116926
    5.188400     55.550153
    5.203200     55.819485
    5.217900     56.122222
    5.232700     57.058619
    5.247400     57.539867
    5.262100     58.204844
    5.276900     58.828065
    5.291600     59.174646
    5.306300     59.511833
    5.321100     59.975334
    5.335800     60.809426
    5.350500     61.078757
    5.365300     61.296937
    5.380000     61.816810
    5.394800     62.728153
    5.409500     63.350330
    5.424200     64.072722
    5.439000     64.419304
    5.453700     65.277407
    5.468400     65.747171
    5.483200     66.221111
    5.497900     66.582308
    5.512600     67.012403
    5.527400     68.245273
    5.542100     68.573064
    5.556900     68.789156
    5.571600     69.177495
    5.586300     69.942688
    5.601100     70.533547
    5.615800     71.056552
    5.630600     71.701695
    5.645300     72.153712
    5.660000     72.829129
    5.674800     73.352134
    5.689500     73.934642
    5.704200     74.126722
    5.719000     74.971254
    5.733700     75.634144
    5.748500     76.267805
    5.763200     76.658230
    5.777900     77.120687
    5.792700     77.590452
    5.807400     77.859783
    5.822200     78.524760
    5.836900     79.295175
    5.851600     79.594780
    5.866400     80.156409
    5.881100     80.594855
    5.895900     81.383015
    5.910600     81.920635
    5.925300     82.288095
    5.940100     83.004224
    5.954800     83.826834
    5.969600     84.722518
    5.984300     86.211149
    5.999000     87.696648
    6.013800     89.360658
    6.028500     90.312714
    6.043300     89.609110
    6.058000     88.710295
    6.072700     88.209213
    6.087500     87.553631
    6.102200     87.687253
    6.117000     87.821919
    6.131700     87.879334
    6.146500     87.775986
    6.161200     87.879334
    6.175900     88.125699
    6.190700     88.484808
    6.205400     88.504643
    6.220200     88.234268
    6.234900     88.432613
    6.249600     89.011988
    6.264400     89.265661
    6.279100     89.180059
    6.293900     89.518290
    6.308600     89.453567
    6.323400     89.540212
    6.338100     89.315770
    6.352800     89.636253
    6.367600     90.063216
    6.382300     89.918112
    6.397100     89.651912
    6.411800     89.934814
    6.426600     89.913936
    6.441300     89.953605
    6.456000     90.120632
    6.470800     89.917068
    6.485500     89.942122
    6.500300     90.197882
    6.515000     90.065304
    6.529800     89.925419
    6.544500     89.899321
    6.559300     89.788665
    6.574000     89.500543
    6.588700     89.460874
    6.603500     89.517246
    6.618200     89.397195
    6.633000     89.134127
    6.647700     88.835566
    6.662500     88.794853
    6.677200     88.530741
    6.692000     88.407558
    6.706700     88.452446
    6.721500     88.330308
    6.736200     87.797908
    6.750900     88.232180
    6.765700     87.792689
    6.780400     87.328144
    6.795200     87.495171
    6.809900     87.540060
    6.824700     87.170512
    6.839400     86.748768
    6.854200     86.286311
    6.868900     85.948081
    6.883700     85.573314
    6.898400     85.242391
    6.913200     85.352002
    6.927900     85.110857
    6.942700     84.867623
    6.957400     84.920863
    6.972200     84.362366
    6.986900     83.905128
    7.001600     84.006388
    7.016400     83.922874
    7.031100     83.292346
    7.045900     82.712971
    7.060600     82.842417
    7.075400     82.493747
    7.090100     82.189967
    7.104900     82.155517
    7.119600     81.502023
    7.134400     80.969623
    7.149100     81.005117
    7.163900     80.616778
    7.178600     80.349534
    7.193400     80.428872
    7.208100     80.342226
    7.222900     79.940317
    7.237600     80.018612
    7.252400     79.455938
    7.267100     78.883869
    7.281900     79.165728
    7.296600     78.684480
    7.311400     78.168783
    7.326100     78.224111
    7.340900     77.874398
    7.355600     77.271012
    7.370400     77.041349
    7.385100     76.723997
    7.399900     76.587244
    7.414600     76.480764
    7.429400     76.210389
    7.444100     75.293826
    7.458900     75.080866
    7.473600     75.204049
    7.488400     74.625717
    7.503200     74.098537
    7.517900     74.232159
    7.532700     73.490975
    7.547400     73.239390
    7.562200     73.266532
    7.576900     72.798856
    7.591700     72.431396
    7.606400     71.982509
    7.621200     71.594171
    7.635900     71.424012
    7.650700     70.827933
    7.665400     70.523109
    7.680200     70.036641
    7.694900     69.938513
    7.709700     69.904063
    7.724400     69.801759
    7.739200     69.209856
    7.754000     68.748443
    7.768700     68.252581
    7.783500     67.800563
    7.798200     67.752542
    7.813000     67.809958
    7.827700     67.450849
    7.842500     66.747247
    7.857200     66.511321
    7.872000     66.348470
    7.886700     66.380831
    7.901500     65.527948
    7.916300     64.858794
    7.931000     64.811818
    7.945800     64.618693
    7.960500     64.065414
    7.975300     63.694823
    7.990000     63.641583
    8.004800     63.198961
    8.019600     62.947375
    8.034300     62.608101
    8.049100     62.160259
    8.063800     61.947300
    8.078600     61.942080
    8.093300     61.979661
    8.108100     61.812634
    8.122900     61.555829
    8.137600     61.000463
    8.152400     60.533831
    8.167100     60.132966
    8.181900     59.757154
    8.196600     59.625620
    8.211400     59.283214
    8.226200     59.029541
    8.240900     58.757078
    8.255700     58.864602
    8.270400     58.659993
    8.285200     58.318631
    8.300000     58.021113
    8.314700     57.917765
    8.329500     57.354048
    8.344200     57.038784
    8.359000     56.857142
    8.373800     56.819561
    8.388500     56.564844
    8.403300     56.170242
    8.418000     55.969810
    8.432800     55.781904
    8.447600     55.580427
    8.462300     55.087696
    8.477100     55.043852
    8.491800     54.981217
    8.506600     54.926933
    8.521400     54.676392
    8.536100     54.839244
    8.550900     54.757818
    8.565600     54.339205
    8.580400     53.936252
    8.595200     53.591759
    8.609900     52.935132
    8.624700     52.824476
    8.639500     52.450753
    8.654200     52.030053
    8.669000     51.690779
    8.683700     51.264859
    8.698500     51.073821
    8.713300     51.192829
    8.728000     51.013274
    8.742800     50.772128
    8.757600     50.464171
    8.772300     50.257475
    8.787100     49.713593
    8.801800     49.482887
    8.816600     49.549697
    8.831400     49.403548
    8.846100     49.064274
    8.860900     48.680111
    8.875700     48.232270
    8.890400     48.198864
    8.905200     48.053759
    8.920000     47.623663
    8.934700     47.305267
    8.949500     47.196700
    8.964300     47.094396
    8.979000     46.927368
    8.993800     46.771824
    9.008600     46.312499
    9.023300     45.942951
    9.038100     45.868833
    9.052900     46.077617
    9.067600     45.775924
    9.082400     45.482582
    9.097200     45.167318
    9.111900     44.893811
    9.126700     44.665192
    9.141500     44.547229
    9.156200     44.571239
    9.171000     44.357236
    9.185800     44.165154
    9.200500     43.974117
    9.215300     43.873900
    9.230100     43.719400
    9.244800     43.445893
    9.259600     42.997006
    9.274400     42.705752
    9.289100     42.567955
    9.303900     42.542901
    9.318700     42.387357
    9.333400     42.343512
    9.348200     42.134728
    9.363000     41.880011
    9.377800     41.567880
    9.392500     41.560572
    9.407300     41.262010
    9.422100     40.937352
    9.436800     40.758841
    9.451600     40.761972
    9.466400     40.750489
    9.481200     40.538573
    9.495900     40.310999
    9.510700     39.991559
    9.525500     39.813048
    9.540200     39.747281
    9.555000     39.520750
    9.569800     39.273342
    9.584600     39.060381
    9.599300     38.966429
    9.614100     38.659516
    9.628900     38.447600
    9.643600     38.138599
    9.658400     38.170961
    9.673200     38.200191
    9.688000     37.892234
    9.702700     37.584278
    9.717500     37.664660
    9.732300     37.557136
    9.747100     37.361923
    9.761800     37.109294
    9.776600     36.713648
    9.791400     36.649969
    9.806200     36.597773
    9.820900     36.608212
    9.835700     36.599861
    9.850500     36.279377
    9.865300     36.009002
    9.880000     35.884775
    9.894800     35.819008
    9.909600     35.642585
    9.924400     35.510007
    9.939100     35.325234
    9.953900     35.182216
    9.968700     35.024585
    9.983500     34.888875
    9.998200     34.576742
   10.013000     34.757341
   10.028000     34.420154
   10.043000     34.319937
   10.057000     34.291751
   10.072000     34.101759
   10.087000     33.870008
   10.102000     33.627818
   10.116000     33.607984
   10.131000     33.583974
   10.146000     33.245744
   10.161000     33.239479
   10.176000     33.241567
   10.190000     33.214426
   10.205000     32.890810
   10.220000     32.882458
   10.235000     32.769715
   10.249000     32.568239
   10.264000     32.316654
   10.279000     32.136056
   10.294000     32.130836
   10.309000     32.092210
   10.323000     31.934579
   10.338000     31.827055
   10.353000     31.812440
   10.368000     31.630797
   10.382000     31.626622
   10.397000     31.462726
   10.412000     31.203834
   10.427000     31.191307
   10.442000     31.301962
   10.456000     31.293611
   10.471000     31.294655
   10.486000     31.278997
   10.501000     31.409487
   10.516000     31.361466
   10.530000     31.275865
   10.545000     31.363554
   10.560000     31.366686
   10.575000     31.363554
   10.589000     31.384433
   10.604000     31.296743
   10.619000     31.260206
   10.634000     31.185044
   10.649000     31.038894
   10.663000     31.123452
   10.678000     30.773739
   10.693000     30.415674
   10.708000     30.422982
   10.722000     30.157826
   10.737000     29.940690
   10.752000     29.943822
   10.767000     29.875967
   10.782000     29.681798
   10.796000     29.631690
   10.811000     29.440652
   10.826000     29.369666
   10.841000     29.334173
   10.856000     29.155662
   10.870000     29.104510
   10.885000     28.911385
   10.900000     28.727654
   10.915000     28.553320
   10.930000     28.616999
   10.944000     28.614911
   10.959000     28.464586
   10.974000     28.433269
   10.989000     28.402995
   11.003000     28.167069
   11.018000     28.171244
   11.033000     28.188992
   11.048000     28.271461
   11.063000     28.238055
   11.077000     28.063721
   11.092000     28.123225
   11.107000     28.223441
   11.122000     28.265197
   11.137000     28.386293
   11.151000     28.343491
   11.166000     28.004217
   11.181000     27.937406
   11.196000     27.997954
   11.211000     27.934275
   11.225000     27.795433
   11.240000     27.794390
   11.255000     27.913396
   11.270000     27.824663
   11.284000     27.861200
   11.299000     27.928011
   11.314000     27.717139
   11.329000     27.789170
   11.344000     27.940538
   11.358000     28.018833
   11.373000     27.855981
   11.388000     27.838234
   11.403000     27.917571
   11.418000     27.889386
   11.432000     27.783950
   11.447000     27.577254
   11.462000     27.628406
   11.477000     27.746369
   11.492000     27.765160
   11.506000     27.573078
   11.521000     27.710875
   11.536000     27.629450
   11.551000     27.495828
   11.566000     27.546980
   11.580000     27.407095
   11.595000     27.343416
   11.610000     27.402919
   11.625000     27.505223
   11.640000     27.419621
   11.654000     27.406051
   11.669000     27.315230
   11.684000     27.220233
   11.699000     27.246331
   11.714000     27.302703
   11.728000     27.306878
   11.743000     27.432149
   11.758000     27.465555
   11.773000     27.464511
   11.788000     27.519838
   11.802000     27.587693
   11.817000     27.486432
   11.832000     27.537585
   11.847000     27.606484
   11.862000     27.611703
   11.876000     27.595001
   11.891000     27.725491
   11.906000     27.813180
   11.921000     27.778730
   11.936000     27.650328
   11.950000     27.784994
   11.965000     27.841366
   11.980000     27.957241
   11.995000     28.050149
   12.010000     28.283988
   12.024000     28.419698
   12.039000     28.240143
   12.054000     28.548100
   12.069000     28.944790
   12.084000     29.087807
   12.098000     28.999073
   12.113000     29.189067
   12.128000     29.095114
   12.143000     29.074236
   12.158000     29.220385
   12.172000     29.294503
   12.187000     29.098246
   12.202000     28.989678
   12.217000     28.877979
   12.232000     28.818476
   12.246000     28.837266
   12.261000     29.075280
   12.276000     29.075280
   12.291000     29.145223
   12.306000     29.048138
   12.320000     28.958361
   12.335000     29.057533
   12.350000     29.065884
   12.365000     29.061709
   12.380000     29.125388
   12.394000     29.434389
   12.409000     29.511639
   12.424000     29.561747
   12.439000     29.732950
   12.454000     30.011677
   12.468000     30.065961
   12.483000     30.194363
   12.498000     30.457431
   12.513000     30.609843
   12.528000     30.533637
   12.543000     30.633854
   12.557000     30.689182
   12.572000     30.715280
   12.587000     30.523198
   12.602000     30.530506
   12.617000     30.545120
   12.631000     30.576438
   12.646000     30.526330
   12.661000     30.449079
   12.676000     30.513802
   12.691000     30.550340
   12.705000     30.514846
   12.720000     30.663083
   12.735000     30.850989
   12.750000     30.784179
   12.765000     30.884395
   12.779000     30.920932
   12.794000     31.030543
   12.809000     31.005489
   12.824000     31.178781
   12.839000     31.301962
   12.854000     31.284216
   12.868000     31.311358
   12.883000     31.585909
   12.898000     31.717443
   12.913000     31.857328
   12.928000     31.815572
   12.942000     31.856285
   12.957000     31.917876
   12.972000     32.025400
   12.987000     32.186163
   13.002000     32.250887
   13.017000     32.426266
   13.031000     32.292644
   13.046000     32.368850
   13.061000     32.604776
   13.076000     32.590161
   13.091000     32.692466
   13.105000     32.686202
   13.120000     32.755101
   13.135000     32.714387
   13.150000     32.968060
   13.165000     33.003553
   13.179000     33.068277
   13.194000     33.130912
   13.209000     33.003553
   13.224000     32.939874
   13.239000     33.042178
   13.254000     33.264534
   13.268000     33.131956
   13.283000     33.136131
   13.298000     33.335520
   13.313000     33.496284
   13.328000     33.398156
   13.343000     33.437824
   13.357000     33.434693
   13.372000     33.516119
   13.387000     33.745782
   13.402000     33.863744
   13.417000     34.056869
   13.431000     34.162305
   13.446000     34.317850
   13.461000     34.318894
   13.476000     34.463999
   13.491000     34.461911
   13.506000     34.607016
   13.520000     34.648772
   13.535000     34.644597
   13.550000     34.598665
   13.565000     34.540205
   13.580000     34.546468
   13.595000     34.567347
   13.609000     34.619543
   13.624000     34.758385
   13.639000     34.747945
   13.654000     34.772999
   13.669000     34.970300
   13.683000     34.903489
   13.698000     34.762560
   13.713000     34.859645
   13.728000     34.865908
   13.743000     34.898270
   13.758000     34.983871
   13.772000     35.081999
   13.787000     35.186392
   13.802000     35.189524
   13.817000     35.284521
   13.832000     35.387869
   13.847000     35.451548
   13.861000     35.424406
   13.876000     35.477645
   13.891000     35.563247
   13.906000     35.657200
   13.921000     35.470338
   13.936000     35.344024
   13.950000     35.387869
   13.965000     35.614400
   13.980000     35.550721
   13.995000     35.647805
   14.010000     35.520447
   14.025000     35.372210
   14.039000     35.377429
   14.054000     35.388913
   14.069000     35.440064
   14.084000     35.468250
   14.099000     35.381606
   14.114000     35.505831
   14.128000     35.452592
   14.143000     35.394132
   14.158000     35.404571
   14.173000     35.511051
   14.188000     35.524622
   14.203000     35.546545
   14.217000     35.515227
   14.232000     35.507919
   14.247000     35.477645
   14.262000     35.606048
   14.277000     35.534017
   14.292000     35.404571
   14.306000     35.308530
   14.321000     35.365946
   14.336000     35.350288
   14.351000     35.220842
   14.366000     35.296004
   14.381000     35.385781
   14.395000     35.380561
   14.410000     35.337760
   14.425000     35.281388
   14.440000     35.138371
   14.455000     35.127933
   14.470000     35.173865
   14.484000     35.229193
   14.499000     35.234412
   14.514000     35.107054
   14.529000     35.273037
   14.544000     35.329409
   14.559000     35.237544
   14.573000     35.064253
   14.588000     35.051726
   14.603000     34.914972
   14.618000     34.887830
   14.633000     34.912884
   14.648000     34.984915
   14.662000     34.967169
   14.677000     34.730199
   14.692000     34.831459
   14.707000     34.842942
   14.722000     34.802229
   14.737000     34.730199
   14.752000     34.495317
   14.766000     34.597621
   14.781000     34.515151
   14.796000     34.581962
   14.811000     34.687397
   14.826000     34.722891
   14.841000     34.578830
   14.855000     34.336641
   14.870000     34.447296
   14.885000     34.447296
   14.900000     34.317850
   14.915000     34.197799
   14.930000     34.334553
   14.945000     34.373178
   14.959000     34.159174
   14.974000     34.206151
   14.989000     34.063133
   15.004000     34.049562
   15.019000     33.911765
   15.034000     33.814680
   15.048000     33.783363
   15.063000     33.769791
   15.078000     33.759352
   15.093000     33.617379
   15.108000     33.391892
   15.123000     33.400243
   15.138000     33.532821
   15.152000     33.530733
   15.167000     33.529690
   15.182000     33.525514
   15.197000     33.385629
   15.212000     33.121517
   15.227000     33.091243
   15.242000     33.057838
   15.256000     33.095419
   15.271000     33.065145
   15.286000     32.868888
   15.301000     32.682026
   15.316000     32.714387
   15.331000     32.785375
   15.345000     32.655928
   15.360000     32.475330
   15.375000     32.376157
   15.390000     32.480549
   15.405000     32.342752
   15.420000     32.354235
   15.435000     32.263414
   15.449000     32.279073
   15.464000     32.215393
   15.479000     32.133968
   15.494000     32.060893
   15.509000     31.902218
   15.524000     31.737278
   15.539000     31.809309
   15.553000     31.725794
   15.568000     31.557723
   15.583000     31.643325
   15.598000     31.551460
   15.613000     31.317622
   15.628000     31.332236
   15.643000     31.235152
   15.657000     31.155814
   15.672000     31.133891
   15.687000     31.046203
   15.702000     30.917800
   15.717000     30.792530
   15.732000     30.787310
   15.747000     30.694401
   15.761000     30.522154
   15.776000     30.448035
   15.791000     30.425070
   15.806000     30.448035
   15.821000     30.284140
   15.836000     30.172441
   15.851000     30.213153
   15.866000     30.171397
   15.880000     29.959481
   15.895000     29.850913
   15.910000     29.965745
   15.925000     29.853001
   15.940000     29.836298
   15.955000     29.820639
   15.970000     29.827947
   15.984000     29.625426
   15.999000     29.532518
   16.014000     29.541913
   16.029000     29.570099
   16.044000     29.441696
   16.059000     29.427081
   16.074000     29.474058
   16.088000     29.371754
   16.103000     29.124344
   16.118000     29.123300
   16.133000     28.994898
   16.148000     28.989678
   16.163000     28.984459
   16.178000     28.972976
   16.193000     29.073193
   16.207000     28.966712
   16.222000     28.957317
   16.237000     28.787158
   16.252000     28.646229
   16.267000     28.606559
   16.282000     28.559583
   16.297000     28.551232
   16.312000     28.344535
   16.326000     28.288164
   16.341000     28.266241
   16.356000     28.152454
   16.371000     28.099214
   16.386000     28.099214
   16.401000     28.028228
   16.416000     27.987515
   16.430000     28.010481
   16.445000     27.822576
   16.460000     27.953066
   16.475000     28.014656
   16.490000     27.802741
   16.505000     27.653460
   16.520000     27.566815
   16.535000     27.486432
   16.549000     27.336108
   16.564000     27.187871
   16.579000     27.101226
   16.594000     26.957165
   16.609000     26.820411
   16.624000     26.917496
   16.639000     26.794313
   16.654000     26.746293
   16.668000     26.729590
   16.683000     26.773435
   16.698000     26.871564
   16.713000     26.744205
   16.728000     26.479049
   16.743000     26.593880
   16.758000     26.626242
   16.773000     26.383009
   16.788000     26.231640
   16.802000     26.173180
   16.817000     26.247299
   16.832000     26.362130
   16.847000     26.274440
   16.862000     26.101150
   16.877000     26.151258
   16.892000     26.034339
   16.907000     25.987363
   16.921000     25.926815
   16.936000     25.847477
   16.951000     25.779622
   16.966000     25.806764
   16.981000     25.708635
   16.996000     25.689845
   17.011000     25.655396
   17.026000     25.729514
   17.041000     25.583365
   17.055000     25.375625
   17.070000     25.379800
   17.085000     25.287935
   17.100000     25.315077
   17.115000     25.361010
   17.130000     25.252442
   17.145000     25.227389
   17.160000     25.115688
   17.175000     25.065581
   17.189000     25.136567
   17.204000     25.111513
   17.219000     25.107337
   17.234000     25.020692
   17.249000     24.949705
   17.264000     24.988330
   17.279000     24.847401
   17.294000     24.805644
   17.309000     24.802513
   17.323000     24.736746
   17.338000     24.640705
   17.353000     24.684549
   17.368000     24.792073
   17.383000     24.544664
   17.398000     24.472634
   17.413000     24.440272
   17.428000     24.504995
   17.443000     24.438185
   17.457000     24.208522
   17.472000     24.276377
   17.487000     24.231488
   17.502000     24.328572
   17.517000     24.360934
   17.532000     24.336923
   17.547000     24.250279
   17.562000     24.318133
   17.577000     24.312914
   17.591000     24.324397
   17.606000     24.286816
   17.621000     24.260717
   17.636000     24.250279
   17.651000     24.275333
   17.666000     24.210610
   17.681000     24.286816
   17.696000     24.179292
   17.711000     24.142755
   17.726000     24.158413
   17.740000     24.197038
   17.755000     24.086383
   17.770000     24.025835
   17.785000     24.065504
   17.800000     24.125008
   17.815000     24.161545
   17.830000     24.098910
   17.845000     24.027923
   17.860000     24.095778
   17.875000     24.013309
   17.889000     24.122920
   17.904000     24.192863
   17.919000     24.113525
   17.934000     24.037318
   17.949000     23.986167
   17.964000     24.046714
   17.979000     23.957981
   17.994000     24.152150
   18.009000     24.214785
   18.024000     24.084295
   18.038000     24.075944
   18.053000     24.127096
   18.068000     24.051934
   18.083000     24.155282
   18.098000     24.151106
   18.113000     24.170940
   18.128000     24.174073
   18.143000     24.133359
   18.158000     24.233575
   18.173000     24.117701
   18.188000     24.269069
   18.202000     24.220005
   18.217000     24.220005
   18.232000     24.293079
   18.247000     24.207478
   18.262000     24.281596
   18.277000     24.371374
   18.292000     24.292035
   18.307000     24.422525
   18.322000     24.366153
   18.337000     24.282640
   18.352000     24.268025
   18.366000     24.360934
   18.381000     24.316046
   18.396000     24.360934
   18.411000     24.375549
   18.426000     24.332748
   18.441000     24.367197
   18.456000     24.437141
   18.471000     24.574938
   18.486000     24.452799
   18.501000     24.389120
   18.516000     24.401646
   18.530000     24.467413
   18.545000     24.503952
   18.560000     24.443404
   18.575000     24.530049
   18.590000     24.614607
   18.605000     24.572850
   18.620000     24.603124
   18.635000     24.642793
   18.650000     24.628177
   18.665000     24.635486
   18.680000     24.579114
   18.695000     24.592684
   18.710000     24.668891
   18.724000     24.609387
   18.739000     24.729438
   18.754000     24.741965
   18.769000     24.649056
   18.784000     24.780590
   18.799000     24.815039
   18.814000     24.644881
   18.829000     24.693944
   18.844000     24.876631
   18.859000     24.840094
   18.874000     24.968496
   18.889000     24.910036
   18.903000     24.816083
   18.918000     24.947617
   18.933000     24.965364
   18.948000     24.931959
   18.963000     24.954925
   18.978000     24.993549
   18.993000     24.894377
   19.008000     25.012340
   19.023000     25.064537
   19.038000     25.028000
   19.053000     25.013384
   19.068000     24.781634
   19.083000     24.821303
   19.098000     25.070800
   19.112000     25.144918
   19.127000     24.968496
   19.142000     24.918387
   19.157000     24.993549
   19.172000     25.021735
   19.187000     25.110469
   19.202000     25.250354
   19.217000     25.224256
   19.232000     25.190850
   19.247000     25.130304
   19.262000     25.167885
   19.277000     25.157445
   19.292000     25.134479
   19.307000     25.154313
   19.321000     25.165797
   19.336000     25.292112
   19.351000     25.221124
   19.366000     25.231564
   19.381000     25.318209
   19.396000     25.160578
   19.411000     25.130304
   19.426000     25.125083
   19.441000     25.164753
   19.456000     25.060360
   19.471000     25.190850
   19.486000     25.237827
   19.501000     25.263926
   19.516000     25.217993
   19.531000     25.167885
   19.545000     25.205466
   19.560000     25.247223
   19.575000     25.190850
   19.590000     25.227389
   19.605000     25.223212
   19.620000     25.166841
   19.635000     25.148050
   19.650000     25.108381
   19.665000     25.200246
   19.680000     25.186675
   19.695000     25.070800
   19.710000     25.065581
   19.725000     25.173104
   19.740000     25.136567
   19.755000     25.039483
   19.770000     24.897510
   19.785000     25.074976
   19.799000     25.126127
   19.814000     24.959100
   19.829000     25.110469
   19.844000     25.062449
   19.859000     24.881850
   19.874000     24.943442
   19.889000     24.928826
   19.904000     24.898554
   19.919000     24.906905
   19.934000     24.838006
   19.949000     24.882894
   19.964000     24.882894
   19.979000     24.769107
   19.994000     24.668891
   20.009000     24.720043
   20.024000     24.617738
   20.039000     24.696032
   20.054000     24.773283
   20.068000     24.707516
   20.083000     24.601036
   20.098000     24.535269
   20.113000     24.475766
   20.128000     24.569719
   20.143000     24.524829
   20.158000     24.464282
   20.173000     24.484117
   20.188000     24.450711
   20.203000     24.474722
   20.218000     24.370329
   20.233000     24.313958
   20.248000     24.281596
   20.263000     24.343188
   20.278000     24.318133
   20.293000     24.200170
   20.308000     24.189731
   20.323000     24.198082
   20.338000     24.062373
   20.353000     24.083251
   20.368000     24.073855
   20.382000     24.050890
   20.397000     23.985123
   20.412000     23.813920
   20.427000     23.758592
   20.442000     23.787822
   20.457000     23.752329
   20.472000     23.746064
   20.487000     23.697000
   20.502000     23.549808
   20.517000     23.467338
   20.532000     23.511182
   20.547000     23.402615
   20.562000     23.449591
   20.577000     23.523710
   20.592000     23.412010
   20.607000     23.327453
   20.622000     23.282563
   20.637000     23.141634
   20.652000     23.098834
   20.667000     23.161469
   20.682000     23.041418
   20.697000     22.989222
   20.712000     22.903621
   20.727000     22.862908
   20.742000     22.738681
   20.757000     22.825326
   20.771000     22.689617
   20.786000     22.679178
   20.801000     22.676046
   20.816000     22.575830
   20.831000     22.470394
   20.846000     22.559126
   20.861000     22.391055
   20.876000     22.359738
   20.891000     22.249082
   20.906000     22.283532
   20.921000     22.202106
   20.936000     22.138427
   20.951000     22.146778
   20.966000     22.107110
   20.981000     22.065352
   20.996000     21.955741
   21.011000     21.941126
   21.026000     21.883710
   21.041000     21.942170
   21.056000     21.930686
   21.071000     21.782450
   21.086000     21.765747
   21.101000     21.657179
   21.116000     21.617511
   21.131000     21.469273
   21.146000     21.494328
   21.161000     21.360706
   21.176000     21.280323
   21.191000     21.315818
   21.206000     21.302246
   21.221000     21.241699
   21.236000     21.152966
   21.251000     21.189503
   21.266000     21.137307
   21.281000     21.007860
   21.296000     20.931655
   21.310000     20.921216
   21.325000     20.941050
   21.340000     20.795945
   21.355000     20.842921
   21.370000     20.795945
   21.385000     20.748968
   21.400000     20.662323
   21.415000     20.580897
   21.430000     20.536009
   21.445000     20.489032
   21.460000     20.422221
   21.475000     20.267721
   21.490000     20.354366
   21.505000     20.319917
   21.520000     20.297995
   21.535000     20.248930
   21.550000     20.141407
   21.565000     20.190470
   21.580000     20.125747
   21.595000     20.124703
   21.610000     20.025531
   21.625000     19.997345
   21.640000     19.996301
   21.655000     19.926358
   21.670000     19.823010
   21.685000     19.804220
   21.700000     19.762463
   21.715000     19.762463
   21.730000     19.801088
   21.745000     19.745761
   21.760000     19.702959
   21.775000     19.600655
   21.790000     19.597523
   21.805000     19.555767
   21.820000     19.528625
   21.835000     19.401266
   21.850000     19.390827
   21.865000     19.268688
   21.880000     19.254074
   21.895000     19.293743
   21.910000     19.135067
   21.925000     19.152814
   21.940000     19.258250
   21.955000     19.187263
   21.970000     19.132979
   21.985000     19.059905
   22.000000     19.112101
