# Supplementary material for: Changing the game of time resolved X-ray diffraction on the mechanochemistry playground by downsizing
Source: Nat Commun. 2021 Oct 21;12:6134. doi: 10.1038/s41467-021-26264-1 (PMC8531352; doi:10.1038/s41467-021-26264-1)
Supplement: Supplementary file 3 — Source Data. [file 41467_2021_26264_MOESM3_ESM.zip › PXRD_raw_data/reactionIIIa_cocrystal_FormI_normalized/000137.xy]

    3.140900     20.145900
    3.155600     20.412155
    3.170400     20.611314
    3.185100     20.936144
    3.199800     20.951055
    3.214500     21.160864
    3.229300     21.171513
    3.244000     21.213049
    3.258700     21.350437
    3.273500     21.715738
    3.288200     22.125771
    3.302900     22.297239
    3.317600     22.515568
    3.332400     22.849983
    3.347100     23.141799
    3.361800     23.399533
    3.376500     23.874531
    3.391300     23.989554
    3.406000     24.544428
    3.420700     24.943811
    3.435400     24.518868
    3.450200     23.704128
    3.464900     23.880922
    3.479600     23.904352
    3.494400     24.048130
    3.509100     24.391066
    3.523800     24.271783
    3.538500     24.271783
    3.553300     24.531648
    3.568000     24.526323
    3.582700     24.690337
    3.597400     25.097174
    3.612200     25.293137
    3.626900     25.500815
    3.641600     25.508270
    3.656400     25.635008
    3.671100     25.957708
    3.685800     26.424188
    3.700500     26.514714
    3.715300     26.889601
    3.730000     27.277267
    3.744700     27.468971
    3.759500     27.557367
    3.774200     27.615943
    3.788900     27.806582
    3.803600     27.783151
    3.818400     28.056861
    3.833100     27.997220
    3.847800     28.384887
    3.862600     28.600021
    3.877300     28.687353
    3.892000     28.993013
    3.906700     29.059044
    3.921500     28.956803
    3.936200     29.278438
    3.950900     29.568123
    3.965700     29.831183
    3.980400     29.875913
    3.995100     30.158144
    4.009800     30.189029
    4.024600     30.149624
    4.039300     30.359433
    4.054000     30.641663
    4.068800     31.137962
    4.083500     31.598050
    4.098200     31.757803
    4.113000     31.963351
    4.127700     32.397878
    4.142400     32.304157
    4.157100     32.635379
    4.171900     33.173213
    4.186600     33.496978
    4.201300     33.868670
    4.216100     34.228647
    4.230800     34.674890
    4.245500     34.935819
    4.260300     35.197814
    4.275000     35.441703
    4.289700     35.384192
    4.304500     35.458743
    4.319200     35.838955
    4.333900     35.953978
    4.348600     36.274549
    4.363400     36.389570
    4.378100     36.585533
    4.392800     36.633460
    4.407600     36.984916
    4.422300     37.620733
    4.437000     37.942368
    4.451800     38.011594
    4.466500     38.223533
    4.481200     38.449317
    4.496000     38.822074
    4.510700     38.716637
    4.525400     39.006322
    4.540200     39.385469
    4.554900     39.493036
    4.569600     39.877507
    4.584400     40.047910
    4.599100     40.220444
    4.613800     40.572965
    4.628600     40.881820
    4.643300     41.570887
    4.658000     41.438826
    4.672700     41.513377
    4.687500     42.005416
    4.702200     42.609281
    4.716900     42.925592
    4.731700     43.103451
    4.746400     43.551824
    4.761100     44.041732
    4.775900     44.400644
    4.790600     44.218525
    4.805300     44.735059
    4.820100     45.638195
    4.834800     45.677601
    4.849500     45.608375
    4.864300     46.057813
    4.879000     46.502991
    4.893700     46.995029
    4.908500     47.428493
    4.923200     47.743738
    4.938000     48.121820
    4.952700     48.532917
    4.967400     49.196425
    4.982200     49.767274
    4.996900     49.845020
    5.011600     50.402026
    5.026400     50.605444
    5.041100     51.034647
    5.055800     51.326462
    5.070600     51.701349
    5.085300     52.259419
    5.100000     52.562949
    5.114800     53.026232
    5.129500     53.793046
    5.144200     54.202013
    5.159000     54.793099
    5.173700     55.316024
    5.188400     55.618488
    5.203200     56.100942
    5.217900     56.670728
    5.232700     57.082890
    5.247400     57.336364
    5.262100     57.828404
    5.276900     58.347068
    5.291600     58.928568
    5.306300     59.570774
    5.321100     60.067073
    5.335800     60.730581
    5.350500     61.119312
    5.365300     61.642236
    5.380000     62.278052
    5.394800     62.766896
    5.409500     63.485784
    5.424200     64.241947
    5.439000     64.528438
    5.453700     64.917170
    5.468400     65.311227
    5.483200     66.117446
    5.497900     67.085549
    5.512600     67.732015
    5.527400     67.938629
    5.542100     68.233639
    5.556900     68.833245
    5.571600     69.407290
    5.586300     70.015416
    5.601100     70.568161
    5.615800     71.399940
    5.630600     71.468102
    5.645300     72.247696
    5.660000     73.089061
    5.674800     73.248814
    5.689500     73.903800
    5.704200     74.765401
    5.719000     75.478963
    5.733700     75.756933
    5.748500     75.948637
    5.763200     76.756986
    5.777900     76.912480
    5.792700     77.544035
    5.807400     78.118081
    5.822200     78.811408
    5.836900     79.531361
    5.851600     79.867907
    5.866400     80.369531
    5.881100     81.088419
    5.895900     81.766836
    5.910600     82.093797
    5.925300     82.755174
    5.940100     83.746706
    5.954800     84.479440
    5.969600     85.525289
    5.984300     86.892772
    5.999000     88.749101
    6.013800     90.473366
    6.028500     91.064452
    6.043300     90.642704
    6.058000     89.583011
    6.072700     88.953585
    6.087500     88.400839
    6.102200     88.194226
    6.117000     88.222981
    6.131700     88.081334
    6.146500     88.266647
    6.161200     88.488171
    6.175900     89.034526
    6.190700     88.990860
    6.205400     88.752296
    6.220200     88.813002
    6.234900     89.241140
    6.249600     89.370007
    6.264400     89.340186
    6.279100     89.137832
    6.293900     89.223035
    6.308600     89.544671
    6.323400     90.011149
    6.338100     89.835420
    6.352800     90.014343
    6.367600     90.600104
    6.382300     90.739622
    6.397100     91.165629
    6.411800     91.478745
    6.426600     91.654473
    6.441300     91.266806
    6.456000     91.037827
    6.470800     90.577739
    6.485500     90.292314
    6.500300     90.482951
    6.515000     90.321069
    6.529800     90.198592
    6.544500     90.210307
    6.559300     90.153861
    6.574000     90.360475
    6.588700     90.711930
    6.603500     90.984576
    6.618200     90.553243
    6.633000     89.997303
    6.647700     89.905711
    6.662500     89.145288
    6.677200     88.801287
    6.692000     88.837497
    6.706700     88.604258
    6.721500     88.329483
    6.736200     88.533967
    6.750900     88.144170
    6.765700     87.868330
    6.780400     87.611660
    6.795200     87.472143
    6.809900     87.411436
    6.824700     87.088736
    6.839400     86.729825
    6.854200     86.426294
    6.868900     86.092944
    6.883700     85.924671
    6.898400     85.722317
    6.913200     85.232408
    6.927900     85.506118
    6.942700     84.817051
    6.957400     84.304776
    6.972200     84.094968
    6.986900     83.908590
    7.001600     83.650855
    7.016400     83.568848
    7.031100     83.018233
    7.045900     82.896821
    7.060600     82.666777
    7.075400     82.437798
    7.090100     81.991555
    7.104900     82.108707
    7.119600     81.715715
    7.134400     81.636904
    7.149100     81.289707
    7.163900     80.601706
    7.178600     80.165047
    7.193400     80.179958
    7.208100     80.181023
    7.222900     79.828501
    7.237600     79.386518
    7.252400     79.125589
    7.267100     79.113874
    7.281900     79.040387
    7.296600     78.728336
    7.311400     78.242688
    7.326100     77.938093
    7.340900     77.776210
    7.355600     77.252220
    7.370400     77.222399
    7.385100     76.940170
    7.399900     76.370385
    7.414600     76.208502
    7.429400     76.537592
    7.444100     75.755869
    7.458900     75.508784
    7.473600     75.572685
    7.488400     74.966690
    7.503200     74.503406
    7.517900     74.510861
    7.532700     74.320223
    7.547400     73.770674
    7.562200     73.210473
    7.576900     72.826001
    7.591700     72.467089
    7.606400     71.915410
    7.621200     71.831273
    7.635900     71.410591
    7.650700     70.787555
    7.665400     70.508520
    7.680200     70.265695
    7.694900     70.114462
    7.709700     69.890809
    7.724400     69.276292
    7.739200     68.828985
    7.754000     68.417888
    7.768700     68.551015
    7.783500     68.244289
    7.798200     67.882183
    7.813000     67.532856
    7.827700     67.008867
    7.842500     66.677646
    7.857200     66.199453
    7.872000     66.009879
    7.886700     66.023725
    7.901500     65.334658
    7.916300     65.292057
    7.931000     65.155734
    7.945800     64.697776
    7.960500     64.325019
    7.975300     64.257923
    7.990000     63.835110
    8.004800     63.495369
    8.019600     63.130068
    8.034300     62.994811
    8.049100     62.537917
    8.063800     62.214152
    8.078600     62.229062
    8.093300     61.715723
    8.108100     61.367462
    8.122900     61.298236
    8.137600     61.330185
    8.152400     60.709280
    8.167100     60.486691
    8.181900     60.123520
    8.196600     59.916905
    8.211400     59.740113
    8.226200     59.187367
    8.240900     58.982884
    8.255700     58.959453
    8.270400     58.343873
    8.285200     58.252281
    8.300000     58.126609
    8.314700     57.553628
    8.329500     57.271399
    8.344200     57.267138
    8.359000     57.060525
    8.373800     57.001949
    8.388500     56.835805
    8.403300     56.482220
    8.418000     56.173364
    8.432800     55.948644
    8.447600     56.009351
    8.462300     55.682390
    8.477100     55.284073
    8.491800     55.110474
    8.506600     54.871910
    8.521400     54.833570
    8.536100     55.077460
    8.550900     54.941136
    8.565600     54.888951
    8.580400     54.413952
    8.595200     54.064626
    8.609900     53.480996
    8.624700     53.125279
    8.639500     52.689686
    8.654200     52.147592
    8.669000     51.953758
    8.683700     51.582066
    8.698500     51.287057
    8.713300     51.154994
    8.728000     50.933470
    8.742800     50.498942
    8.757600     50.276353
    8.772300     50.069740
    8.787100     49.994123
    8.801800     49.464809
    8.816600     49.186838
    8.831400     49.019631
    8.846100     49.094182
    8.860900     48.833253
    8.875700     48.556348
    8.890400     48.216607
    8.905200     47.659602
    8.920000     47.260220
    8.934700     47.212294
    8.949500     47.089817
    8.964300     46.915153
    8.979000     46.984379
    8.993800     46.806521
    9.008600     46.403945
    9.023300     46.456130
    9.038100     46.185615
    9.052900     45.832029
    9.067600     45.944921
    9.082400     45.810728
    9.097200     45.367681
    9.111900     45.138702
    9.126700     45.124856
    9.141500     44.868187
    9.156200     44.837301
    9.171000     44.508211
    9.185800     44.248346
    9.200500     43.950141
    9.215300     43.773347
    9.230100     43.600814
    9.244800     43.606139
    9.259600     43.326039
    9.274400     42.998013
    9.289100     42.698743
    9.303900     42.492129
    9.318700     42.363262
    9.333400     42.250370
    9.348200     41.952164
    9.363000     41.970270
    9.377800     41.909563
    9.392500     41.601773
    9.407300     41.466516
    9.422100     41.202391
    9.436800     41.008558
    9.451600     40.780644
    9.466400     40.824309
    9.481200     40.712482
    9.495900     40.243874
    9.510700     39.907328
    9.525500     39.780591
    9.540200     39.772071
    9.555000     39.661309
    9.569800     39.344998
    9.584600     39.003127
    9.599300     38.972241
    9.614100     38.980761
    9.628900     38.880650
    9.643600     38.682556
    9.658400     38.594160
    9.673200     38.145787
    9.688000     37.940238
    9.702700     37.688894
    9.717500     37.500385
    9.732300     37.364062
    9.747100     37.329982
    9.761800     37.194724
    9.776600     37.065857
    9.791400     36.817708
    9.806200     36.927405
    9.820900     36.827293
    9.835700     36.626004
    9.850500     36.602574
    9.865300     36.371465
    9.880000     36.092430
    9.894800     36.045570
    9.909600     35.707958
    9.924400     35.629146
    9.939100     35.613171
    9.953900     35.553530
    9.968700     35.133913
    9.983500     34.859138
    9.998200     34.841032
   10.013000     34.639744
   10.028000     34.386269
   10.043000     34.347929
   10.057000     34.356449
   10.072000     34.157290
   10.087000     34.078479
   10.102000     34.061439
   10.116000     33.917661
   10.131000     33.614130
   10.146000     33.691877
   10.161000     33.447988
   10.176000     33.293560
   10.190000     33.075231
   10.205000     32.987899
   10.220000     32.963404
   10.235000     32.796196
   10.249000     32.718449
   10.264000     32.729100
   10.279000     32.593843
   10.294000     32.391489
   10.309000     32.181680
   10.323000     32.041097
   10.338000     31.906905
   10.353000     31.895190
   10.368000     31.702421
   10.382000     31.868565
   10.397000     31.691771
   10.412000     31.448947
   10.427000     31.408477
   10.442000     31.555449
   10.456000     31.412736
   10.471000     31.444687
   10.486000     31.216773
   10.501000     31.157132
   10.516000     31.512848
   10.530000     31.462792
   10.545000     31.586335
   10.560000     31.598050
   10.575000     31.788688
   10.589000     31.689641
   10.604000     31.676861
   10.619000     31.704552
   10.634000     31.574619
   10.649000     31.573554
   10.663000     31.364810
   10.678000     31.329665
   10.693000     31.045305
   10.708000     30.735384
   10.722000     30.601192
   10.737000     30.419074
   10.752000     30.266776
   10.767000     30.053772
   10.782000     29.760892
   10.796000     29.757696
   10.811000     29.492507
   10.826000     29.433931
   10.841000     29.438191
   10.856000     29.206017
   10.870000     28.989818
   10.885000     28.819415
   10.900000     28.724628
   10.915000     28.565941
   10.930000     28.724628
   10.944000     28.693743
   10.959000     28.582981
   10.974000     28.579785
   10.989000     28.401927
   11.003000     28.349741
   11.018000     28.332701
   11.033000     28.365717
   11.048000     28.400862
   11.063000     28.496714
   11.077000     28.440268
   11.092000     28.231524
   11.107000     28.187859
   11.122000     28.437073
   11.137000     28.445593
   11.151000     28.555290
   11.166000     28.543575
   11.181000     28.541445
   11.196000     28.579785
   11.211000     28.430683
   11.225000     28.231524
   11.240000     28.287971
   11.255000     28.201704
   11.270000     28.313531
   11.284000     28.087747
   11.299000     28.064316
   11.314000     28.058992
   11.329000     27.939710
   11.344000     27.946099
   11.358000     28.068577
   11.373000     28.240044
   11.388000     28.104787
   11.403000     28.170818
   11.418000     28.161233
   11.432000     28.216614
   11.447000     27.907759
   11.462000     27.956750
   11.477000     27.806582
   11.492000     27.840663
   11.506000     27.971659
   11.521000     28.063251
   11.536000     27.940774
   11.551000     28.051536
   11.566000     27.982310
   11.580000     27.667064
   11.595000     27.761851
   11.610000     27.742680
   11.625000     27.768241
   11.640000     27.815102
   11.654000     27.842792
   11.669000     27.707535
   11.684000     27.775696
   11.699000     27.830013
   11.714000     27.781022
   11.728000     27.768241
   11.743000     27.621269
   11.758000     27.476426
   11.773000     27.608489
   11.788000     27.369924
   11.802000     27.557367
   11.817000     27.640439
   11.832000     27.670260
   11.847000     27.725640
   11.862000     27.712860
   11.876000     27.662804
   11.891000     27.722445
   11.906000     27.968465
   11.921000     28.035561
   11.936000     27.985505
   11.950000     28.049407
   11.965000     28.295426
   11.980000     28.396603
   11.995000     28.481804
   12.010000     28.824740
   12.024000     28.793855
   12.039000     28.742734
   12.054000     28.955738
   12.069000     29.186847
   12.084000     29.245423
   12.098000     29.174067
   12.113000     29.348729
   12.128000     29.291218
   12.143000     29.400915
   12.158000     29.527652
   12.172000     29.731071
   12.187000     29.396655
   12.202000     29.288023
   12.217000     29.379615
   12.232000     29.339144
   12.246000     29.194302
   12.261000     29.217732
   12.276000     29.266722
   12.291000     29.367899
   12.306000     29.333819
   12.320000     29.221992
   12.335000     29.166612
   12.350000     29.454167
   12.365000     29.505288
   12.380000     29.556408
   12.394000     29.640545
   12.409000     29.790712
   12.424000     29.775802
   12.439000     30.101698
   12.454000     30.502145
   12.468000     30.601192
   12.483000     30.823780
   12.498000     30.951584
   12.513000     30.938803
   12.528000     31.021874
   12.543000     31.104946
   12.557000     31.177367
   12.572000     31.118791
   12.587000     30.948388
   12.602000     31.037850
   12.617000     30.879162
   12.631000     30.934543
   12.646000     31.027199
   12.661000     30.984598
   12.676000     30.928153
   12.691000     30.828041
   12.705000     30.934543
   12.720000     30.861057
   12.735000     31.038915
   12.750000     31.107076
   12.765000     31.129442
   12.779000     31.061280
   12.794000     31.292389
   12.809000     31.485158
   12.824000     31.702421
   12.839000     31.884540
   12.854000     32.214696
   12.868000     32.554437
   12.883000     32.730165
   12.898000     32.978314
   12.913000     33.050736
   12.928000     33.247764
   12.942000     33.427752
   12.957000     33.498043
   12.972000     33.321251
   12.987000     33.208358
   13.002000     33.119962
   13.017000     32.939974
   13.031000     32.799391
   13.046000     33.033696
   13.061000     33.052866
   13.076000     32.920803
   13.091000     32.923999
   13.105000     32.911218
   13.120000     33.138067
   13.135000     33.203034
   13.150000     33.239244
   13.165000     32.970859
   13.179000     32.970859
   13.194000     33.029435
   13.209000     33.180668
   13.224000     33.204099
   13.239000     33.561945
   13.254000     33.882516
   13.268000     33.978367
   13.283000     34.115754
   13.298000     34.469341
   13.313000     34.477861
   13.328000     34.721750
   13.343000     34.617379
   13.357000     34.422480
   13.372000     34.378815
   13.387000     34.593948
   13.402000     34.559868
   13.417000     34.574778
   13.431000     34.581167
   13.446000     34.664239
   13.461000     34.584363
   13.476000     34.551347
   13.491000     34.760092
   13.506000     34.919843
   13.520000     34.828253
   13.535000     34.860202
   13.550000     34.716425
   13.565000     34.934754
   13.580000     34.827188
   13.595000     34.817602
   13.609000     34.982680
   13.624000     35.126458
   13.639000     35.056167
   13.654000     34.921974
   13.669000     34.891088
   13.683000     34.929430
   13.698000     35.064687
   13.713000     35.100897
   13.728000     35.159473
   13.743000     35.243610
   13.758000     35.195684
   13.772000     35.407623
   13.787000     35.436379
   13.802000     35.468328
   13.817000     35.415078
   13.832000     35.651512
   13.847000     35.755884
   13.861000     35.904987
   13.876000     35.637666
   13.891000     35.640862
   13.906000     35.744169
   13.921000     35.621691
   13.936000     35.612106
   13.950000     35.546075
   13.965000     35.605717
   13.980000     35.648317
   13.995000     35.634472
   14.010000     35.611041
   14.025000     35.527969
   14.039000     35.473654
   14.054000     35.440638
   14.069000     35.484304
   14.084000     35.622757
   14.099000     35.438508
   14.114000     35.383127
   14.128000     35.524775
   14.143000     35.619561
   14.158000     35.705828
   14.173000     35.628081
   14.188000     35.547141
   14.203000     35.649382
   14.217000     35.508799
   14.232000     35.504540
   14.247000     35.499214
   14.262000     35.476849
   14.277000     35.648317
   14.292000     35.604651
   14.306000     35.570570
   14.321000     35.596131
   14.336000     35.634472
   14.351000     35.639797
   14.366000     35.547141
   14.381000     35.559920
   14.395000     35.439573
   14.410000     35.514125
   14.425000     35.585481
   14.440000     35.563116
   14.455000     35.602521
   14.470000     35.684528
   14.484000     35.426793
   14.499000     35.467264
   14.514000     35.310706
   14.529000     35.221244
   14.544000     35.176514
   14.559000     35.259585
   14.573000     35.258521
   14.588000     35.229764
   14.603000     35.240414
   14.618000     35.248934
   14.633000     35.025281
   14.648000     35.003980
   14.662000     35.039127
   14.677000     34.954990
   14.692000     34.978420
   14.707000     35.042321
   14.722000     34.944339
   14.737000     34.750505
   14.752000     34.730270
   14.766000     34.731335
   14.781000     34.667435
   14.796000     34.503421
   14.811000     34.619509
   14.826000     34.587558
   14.841000     34.602468
   14.855000     34.493836
   14.870000     34.437390
   14.885000     34.407570
   14.900000     34.210542
   14.915000     34.301068
   14.930000     34.235037
   14.945000     34.313848
   14.959000     34.282962
   14.974000     34.147705
   14.989000     34.069959
   15.004000     34.106169
   15.019000     33.892101
   15.034000     33.864410
   15.048000     33.790924
   15.063000     33.885710
   15.078000     33.864410
   15.093000     33.794118
   15.108000     33.623715
   15.123000     33.623715
   15.138000     33.515083
   15.152000     33.435207
   15.167000     33.524669
   15.182000     33.462898
   15.197000     33.509759
   15.212000     33.352136
   15.227000     33.395801
   15.242000     33.381957
   15.256000     33.255219
   15.271000     33.249894
   15.286000     33.014525
   15.301000     32.878202
   15.316000     32.959144
   15.331000     32.827081
   15.345000     32.795131
   15.360000     32.751465
   15.375000     32.701409
   15.390000     32.733360
   15.405000     32.562957
   15.420000     32.388293
   15.435000     32.348888
   15.449000     32.324393
   15.464000     32.144405
   15.479000     32.037903
   15.494000     32.127365
   15.509000     31.910100
   15.524000     31.953766
   15.539000     31.836614
   15.553000     31.701356
   15.568000     31.636390
   15.583000     31.657691
   15.598000     31.490482
   15.613000     31.528824
   15.628000     31.470247
   15.643000     31.266829
   15.657000     31.260439
   15.672000     31.227423
   15.687000     31.124116
   15.702000     31.102815
   15.717000     30.964363
   15.732000     30.805675
   15.747000     30.928153
   15.761000     30.820586
   15.776000     30.649118
   15.791000     30.643792
   15.806000     30.689589
   15.821000     30.462740
   15.836000     30.269971
   15.851000     30.282752
   15.866000     30.370083
   15.880000     30.080398
   15.895000     29.971766
   15.910000     29.989871
   15.925000     29.974960
   15.940000     29.849288
   15.955000     29.774737
   15.970000     29.733202
   15.984000     29.801363
   15.999000     29.709771
   16.014000     29.703381
   16.029000     29.580904
   16.044000     29.498897
   16.059000     29.590489
   16.074000     29.529783
   16.088000     29.428606
   16.103000     29.383875
   16.118000     29.217732
   16.133000     29.143181
   16.148000     28.977038
   16.163000     28.930177
   16.178000     28.920592
   16.193000     28.911006
   16.207000     29.052654
   16.222000     29.161286
   16.237000     28.924852
   16.252000     28.807700
   16.267000     28.652207
   16.282000     28.667118
   16.297000     28.694808
   16.312000     28.506300
   16.326000     28.650077
   16.341000     28.399797
   16.356000     28.392342
   16.371000     28.252825
   16.386000     28.225134
   16.401000     28.135673
   16.416000     27.907759
   16.430000     28.015326
   16.445000     28.061121
   16.460000     27.926929
   16.475000     27.760787
   16.490000     27.802321
   16.505000     27.749071
   16.520000     27.711795
   16.535000     27.681974
   16.549000     27.379509
   16.564000     27.476426
   16.579000     27.310283
   16.594000     27.293242
   16.609000     27.273007
   16.624000     27.198456
   16.639000     26.972672
   16.654000     26.931136
   16.668000     26.882146
   16.683000     26.835284
   16.698000     26.763929
   16.713000     26.734108
   16.728000     26.685116
   16.743000     26.684052
   16.758000     26.557314
   16.773000     26.381587
   16.788000     26.538144
   16.802000     26.573290
   16.817000     26.450813
   16.832000     26.319815
   16.847000     26.146217
   16.862000     26.161127
   16.877000     26.252719
   16.892000     26.218638
   16.907000     26.067405
   16.921000     26.075926
   16.936000     26.075926
   16.951000     25.956644
   16.966000     25.961969
   16.981000     25.899133
   16.996000     25.794761
   17.011000     25.709559
   17.026000     25.484841
   17.041000     25.537027
   17.055000     25.627553
   17.070000     25.616903
   17.085000     25.496556
   17.100000     25.505076
   17.115000     25.447565
   17.130000     25.431589
   17.145000     25.443305
   17.160000     25.382598
   17.175000     25.283552
   17.189000     25.267577
   17.204000     25.164270
   17.219000     25.089718
   17.234000     25.112084
   17.249000     24.899080
   17.264000     24.971501
   17.279000     25.051377
   17.294000     24.936356
   17.309000     24.926771
   17.323000     24.641345
   17.338000     24.839439
   17.353000     24.853284
   17.368000     24.738262
   17.383000     24.532713
   17.398000     24.630695
   17.413000     24.653060
   17.428000     24.690337
   17.443000     24.577444
   17.457000     24.542298
   17.472000     24.383610
   17.487000     24.489048
   17.502000     24.482657
   17.517000     24.607265
   17.532000     24.551883
   17.547000     24.418757
   17.562000     24.405976
   17.577000     24.349530
   17.591000     24.479463
   17.606000     24.207883
   17.621000     24.255808
   17.636000     24.251549
   17.651000     24.297344
   17.666000     24.316514
   17.681000     24.387871
   17.696000     24.309060
   17.711000     24.284564
   17.726000     24.143981
   17.740000     24.281369
   17.755000     24.268589
   17.770000     24.350596
   17.785000     24.255808
   17.800000     24.076885
   17.815000     24.186582
   17.830000     24.241963
   17.845000     24.077950
   17.860000     24.154631
   17.875000     24.204687
   17.889000     24.161022
   17.904000     24.198298
   17.919000     24.322904
   17.934000     24.194037
   17.949000     24.036414
   17.964000     24.257939
   17.979000     24.223858
   17.994000     24.300540
   18.009000     24.116291
   18.024000     24.106706
   18.038000     24.339945
   18.053000     24.315449
   18.068000     24.211078
   18.083000     24.265393
   18.098000     24.255808
   18.113000     24.142916
   18.128000     24.208948
   18.143000     24.284564
   18.158000     24.380416
   18.173000     24.168477
   18.188000     24.178062
   18.202000     24.372960
   18.217000     24.466682
   18.232000     24.310125
   18.247000     24.391066
   18.262000     24.501827
   18.277000     24.420887
   18.292000     24.482657
   18.307000     24.514608
   18.322000     24.522063
   18.337000     24.477332
   18.352000     24.479463
   18.366000     24.514608
   18.381000     24.518868
   18.396000     24.472007
   18.411000     24.596615
   18.426000     24.620045
   18.441000     24.663711
   18.456000     24.692466
   18.471000     24.600874
   18.486000     24.538039
   18.501000     24.687141
   18.516000     24.587029
   18.530000     24.547624
   18.545000     24.603004
   18.560000     24.607265
   18.575000     24.627500
   18.590000     24.691401
   18.605000     24.704181
   18.620000     24.642410
   18.635000     24.692466
   18.650000     24.637085
   18.665000     24.697792
   18.680000     24.670101
   18.695000     24.722286
   18.710000     24.758498
   18.724000     24.758498
   18.739000     24.841569
   18.754000     24.836244
   18.769000     24.876715
   18.784000     24.841569
   18.799000     24.791513
   18.814000     24.838374
   18.829000     24.910795
   18.844000     24.935291
   18.859000     24.983216
   18.874000     24.966176
   18.889000     24.978957
   18.903000     24.829854
   18.918000     24.957656
   18.933000     24.957656
   18.948000     25.142969
   18.963000     25.165335
   18.978000     25.067353
   18.993000     25.014102
   19.008000     24.990671
   19.023000     25.044988
   19.038000     25.158945
   19.053000     25.164270
   19.068000     25.173855
   19.083000     25.289942
   19.098000     25.289942
   19.112000     25.086523
   19.127000     25.121669
   19.142000     25.235626
   19.157000     25.279291
   19.172000     25.210065
   19.187000     25.214326
   19.202000     25.319762
   19.217000     25.303787
   19.232000     25.219650
   19.247000     25.278227
   19.262000     25.283552
   19.277000     25.267577
   19.292000     25.203675
   19.307000     25.303787
   19.321000     25.280356
   19.336000     25.182375
   19.351000     25.206871
   19.366000     25.289942
   19.381000     25.186635
   19.396000     25.223911
   19.411000     25.320827
   19.426000     25.270771
   19.441000     25.204740
   19.456000     25.341063
   19.471000     25.306983
   19.486000     25.304852
   19.501000     25.309112
   19.516000     25.199415
   19.531000     25.221780
   19.545000     25.287812
   19.560000     25.217521
   19.575000     25.237756
   19.590000     25.250536
   19.605000     25.190895
   19.620000     25.278227
   19.635000     25.313372
   19.650000     25.194090
   19.665000     25.247341
   19.680000     25.211130
   19.695000     25.122734
   19.710000     25.096109
   19.725000     25.264381
   19.740000     25.222846
   19.755000     25.156815
   19.770000     25.044988
   19.785000     25.046053
   19.799000     25.009841
   19.814000     25.019428
   19.829000     25.001321
   19.844000     25.078003
   19.859000     25.097174
   19.874000     25.107824
   19.889000     25.115279
   19.904000     24.883104
   19.919000     25.056703
   19.934000     24.947006
   19.949000     24.978957
   19.964000     24.927836
   19.979000     24.802163
   19.994000     24.797903
   20.009000     24.691401
   20.024000     24.663711
   20.039000     24.753172
   20.054000     24.682881
   20.068000     24.727612
   20.083000     24.884170
   20.098000     24.773407
   20.113000     24.581704
   20.128000     24.520998
   20.143000     24.542298
   20.158000     24.573184
   20.173000     24.502893
   20.188000     24.502893
   20.203000     24.461357
   20.218000     24.457097
   20.233000     24.513543
   20.248000     24.578509
   20.263000     24.343140
   20.278000     24.402781
   20.293000     24.409171
   20.308000     24.403846
   20.323000     24.246223
   20.338000     24.267524
   20.353000     24.169542
   20.368000     24.163151
   20.382000     24.151437
   20.397000     24.025764
   20.412000     23.953343
   20.427000     23.817020
   20.442000     23.824475
   20.457000     23.937368
   20.472000     23.664722
   20.487000     23.775485
   20.502000     23.645552
   20.517000     23.560351
   20.532000     23.626382
   20.547000     23.516685
   20.562000     23.464499
   20.577000     23.522011
   20.592000     23.382493
   20.607000     23.377167
   20.622000     23.277056
   20.637000     23.146058
   20.652000     23.288771
   20.667000     23.184400
   20.682000     22.988436
   20.697000     23.027841
   20.712000     22.965006
   20.727000     23.039557
   20.742000     22.965006
   20.757000     22.861699
   20.771000     22.878739
   20.786000     22.737091
   20.801000     22.671060
   20.816000     22.707270
   20.831000     22.616745
   20.846000     22.612484
   20.861000     22.523023
   20.876000     22.537932
   20.891000     22.458056
   20.906000     22.319604
   20.921000     22.384570
   20.936000     22.290848
   20.951000     22.220557
   20.966000     22.198191
   20.981000     22.117251
   20.996000     22.171566
   21.011000     22.133225
   21.026000     21.966018
   21.041000     21.946847
   21.056000     21.825435
   21.071000     21.809459
   21.086000     21.742363
   21.101000     21.707218
   21.116000     21.734908
   21.131000     21.734908
   21.146000     21.568766
   21.161000     21.463328
   21.176000     21.492084
   21.191000     21.464393
   21.206000     21.478239
   21.221000     21.417533
   21.236000     21.377062
   21.251000     21.382387
   21.266000     21.260974
   21.281000     21.170449
   21.296000     21.062881
   21.310000     21.072466
   21.325000     21.148083
   21.340000     21.089507
   21.355000     20.907389
   21.370000     20.938274
   21.385000     20.905258
   21.400000     20.845617
   21.415000     20.817927
   21.430000     20.717815
   21.445000     20.703970
   21.460000     20.746571
   21.475000     20.738051
   21.490000     20.567647
   21.505000     20.431325
   21.520000     20.542087
   21.535000     20.463275
   21.550000     20.428130
   21.565000     20.375944
   21.580000     20.215126
   21.595000     20.237491
   21.610000     20.207671
   21.625000     20.129925
   21.640000     20.011708
   21.655000     20.024488
   21.670000     19.947806
   21.685000     19.953132
   21.700000     19.845564
   21.715000     19.890295
   21.730000     19.857280
   21.745000     19.699657
   21.760000     19.740128
   21.775000     19.704983
   21.790000     19.831720
   21.805000     19.743323
   21.820000     19.587830
   21.835000     19.479198
   21.850000     19.457897
   21.865000     19.520734
   21.880000     19.495174
   21.895000     19.421687
   21.910000     19.343941
   21.925000     19.265130
   21.940000     19.168212
   21.955000     19.289624
   21.970000     19.189513
   21.985000     19.057451
   22.000000     18.954144
