# Supplementary material for: Changing the game of time resolved X-ray diffraction on the mechanochemistry playground by downsizing
Source: Nat Commun. 2021 Oct 21;12:6134. doi: 10.1038/s41467-021-26264-1 (PMC8531352; doi:10.1038/s41467-021-26264-1)
Supplement: Supplementary file 3 — Source Data. [file 41467_2021_26264_MOESM3_ESM.zip › PXRD_raw_data/reactionIIIa_cocrystal_FormI_normalized/000230.xy]

    3.140900     20.052752
    3.155600     20.512778
    3.170400     20.516024
    3.185100     20.548497
    3.199800     20.924093
    3.214500     21.169801
    3.229300     21.424167
    3.244000     21.648227
    3.258700     21.653639
    3.273500     21.793270
    3.288200     21.857132
    3.302900     22.282520
    3.317600     22.215411
    3.332400     22.272778
    3.347100     22.772852
    3.361800     22.939543
    3.376500     23.293492
    3.391300     23.651770
    3.406000     24.052263
    3.420700     23.999224
    3.435400     23.902889
    3.450200     23.788154
    3.464900     23.390909
    3.479600     23.552189
    3.494400     23.801143
    3.509100     24.186482
    3.523800     24.286063
    3.538500     24.490639
    3.553300     24.701709
    3.568000     24.634599
    3.582700     24.499298
    3.597400     24.855411
    3.612200     25.199619
    3.626900     25.374969
    3.641600     25.584957
    3.656400     25.705105
    3.671100     26.074206
    3.685800     26.116420
    3.700500     26.161882
    3.715300     26.651132
    3.730000     27.180431
    3.744700     27.504072
    3.759500     27.394749
    3.774200     27.441292
    3.788900     27.781170
    3.803600     28.070173
    3.818400     27.908894
    3.833100     28.042031
    3.847800     28.053937
    3.862600     28.350517
    3.877300     28.744516
    3.892000     28.876569
    3.906700     28.826778
    3.921500     28.990223
    3.936200     29.247836
    3.950900     29.409116
    3.965700     29.702450
    3.980400     29.902696
    3.995100     30.282622
    4.009800     30.382203
    4.024600     30.533742
    4.039300     31.068453
    4.054000     31.114996
    4.068800     31.194012
    4.083500     31.436473
    4.098200     31.756866
    4.113000     31.914898
    4.127700     32.272094
    4.142400     32.797064
    4.157100     32.828454
    4.171900     32.949684
    4.186600     33.356670
    4.201300     33.748503
    4.216100     34.075391
    4.230800     34.562476
    4.245500     34.875293
    4.260300     35.295268
    4.275000     35.376450
    4.289700     35.301763
    4.304500     35.739058
    4.319200     36.059451
    4.333900     36.235884
    4.348600     36.640706
    4.363400     36.704568
    4.378100     37.028209
    4.392800     37.439526
    4.407600     37.612712
    4.422300     37.846512
    4.437000     38.033770
    4.451800     37.981814
    4.466500     38.354163
    4.481200     38.500289
    4.496000     38.672392
    4.510700     39.201691
    4.525400     39.224422
    4.540200     39.444151
    4.554900     39.897682
    4.569600     40.000511
    4.584400     40.210499
    4.599100     40.848039
    4.613800     40.964939
    4.628600     41.197658
    4.643300     41.366514
    4.658000     41.614386
    4.672700     41.929368
    4.687500     42.377486
    4.702200     42.506293
    4.716900     42.907868
    4.731700     43.366810
    4.746400     43.633083
    4.761100     43.650402
    4.775900     44.177536
    4.790600     44.721990
    4.805300     44.612666
    4.820100     45.296749
    4.834800     45.948362
    4.849500     46.476578
    4.864300     46.427869
    4.879000     46.564253
    4.893700     47.081646
    4.908500     47.745164
    4.923200     48.196529
    4.938000     48.403270
    4.952700     48.603517
    4.967400     49.013750
    4.982200     49.282188
    4.996900     50.006322
    5.011600     50.556187
    5.026400     50.804058
    5.041100     51.348512
    5.055800     51.884305
    5.070600     52.159237
    5.085300     52.472055
    5.100000     52.932079
    5.114800     53.386692
    5.129500     54.048045
    5.144200     54.418230
    5.159000     54.684503
    5.173700     55.416213
    5.188400     55.769079
    5.203200     56.277813
    5.217900     57.091786
    5.232700     57.723914
    5.247400     57.864628
    5.262100     58.446965
    5.276900     58.642882
    5.291600     59.039044
    5.306300     60.041356
    5.321100     60.175575
    5.335800     60.815281
    5.350500     61.413854
    5.365300     61.866302
    5.380000     62.414003
    5.394800     63.028812
    5.409500     63.619809
    5.424200     63.897988
    5.439000     64.241113
    5.453700     65.205541
    5.468400     65.847411
    5.483200     66.159146
    5.497900     67.025075
    5.512600     67.682098
    5.527400     67.678851
    5.542100     68.349946
    5.556900     69.084903
    5.571600     69.656417
    5.586300     70.211694
    5.601100     70.824338
    5.615800     71.862371
    5.630600     72.095089
    5.645300     72.469604
    5.660000     72.955606
    5.674800     73.956837
    5.689500     74.481806
    5.704200     74.915853
    5.719000     75.555558
    5.733700     75.815338
    5.748500     76.420405
    5.763200     76.814403
    5.777900     77.549360
    5.792700     78.060259
    5.807400     78.731354
    5.822200     78.870985
    5.836900     79.276888
    5.851600     79.850566
    5.866400     81.002253
    5.881100     81.027148
    5.895900     81.486090
    5.910600     82.394234
    5.925300     83.173570
    5.940100     84.056817
    5.954800     85.046141
    5.969600     86.372095
    5.984300     87.480484
    5.999000     88.549907
    6.013800     89.214507
    6.028500     89.238320
    6.043300     88.946069
    6.058000     88.540164
    6.072700     88.243584
    6.087500     87.969734
    6.102200     88.153744
    6.117000     88.320435
    6.131700     88.394039
    6.146500     88.311776
    6.161200     88.474138
    6.175900     88.804273
    6.190700     88.758812
    6.205400     88.894113
    6.220200     89.000190
    6.234900     89.092195
    6.249600     89.402847
    6.264400     89.696180
    6.279100     89.466709
    6.293900     89.904003
    6.308600     90.745037
    6.323400     90.763438
    6.338100     91.188825
    6.352800     91.902134
    6.367600     93.418593
    6.382300     94.985924
    6.397100     96.995962
    6.411800     99.353454
    6.426600    100.366591
    6.441300     98.744056
    6.456000     96.396306
    6.470800     93.895936
    6.485500     92.498543
    6.500300     92.460659
    6.515000     92.178149
    6.529800     92.125111
    6.544500     93.036502
    6.559300     94.302923
    6.574000     95.854018
    6.588700     96.684228
    6.603500     97.034929
    6.618200     96.407130
    6.633000     94.782432
    6.647700     92.929343
    6.662500     91.080584
    6.677200     90.637878
    6.692000     90.047964
    6.706700     89.244815
    6.721500     88.838910
    6.736200     88.788037
    6.750900     88.469808
    6.765700     88.513105
    6.780400     88.015195
    6.795200     87.492391
    6.809900     87.124370
    6.824700     86.957680
    6.839400     87.044273
    6.854200     87.079992
    6.868900     86.453275
    6.883700     86.024641
    6.898400     85.723731
    6.913200     85.433644
    6.927900     85.060213
    6.942700     85.033152
    6.957400     84.868626
    6.972200     84.178047
    6.986900     83.801368
    7.001600     84.248404
    7.016400     83.923681
    7.031100     83.439842
    7.045900     83.350003
    7.060600     83.190888
    7.075400     82.771995
    7.090100     82.034872
    7.104900     81.990494
    7.119600     82.042449
    7.134400     81.772929
    7.149100     81.160285
    7.163900     80.803088
    7.178600     80.182867
    7.193400     80.223998
    7.208100     80.451305
    7.222900     80.463212
    7.237600     79.784539
    7.252400     79.440333
    7.267100     79.437085
    7.281900     79.272559
    7.296600     78.708622
    7.311400     78.564662
    7.326100     78.235609
    7.340900     77.793985
    7.355600     77.523383
    7.370400     77.390245
    7.385100     77.643530
    7.399900     77.092582
    7.414600     76.613075
    7.429400     76.609827
    7.444100     76.573025
    7.458900     76.013418
    7.473600     75.599937
    7.488400     75.597772
    7.503200     75.523086
    7.517900     75.604267
    7.532700     75.063061
    7.547400     74.205791
    7.562200     73.607218
    7.576900     73.206726
    7.591700     73.140699
    7.606400     72.743454
    7.621200     72.125397
    7.635900     71.893761
    7.650700     71.436983
    7.665400     71.113342
    7.680200     70.785372
    7.694900     70.277721
    7.709700     69.747339
    7.724400     69.589307
    7.739200     69.221287
    7.754000     68.911718
    7.768700     68.510143
    7.783500     68.106404
    7.798200     68.138876
    7.813000     67.810905
    7.827700     67.658285
    7.842500     67.038064
    7.857200     66.467633
    7.872000     66.189453
    7.886700     66.061729
    7.901500     65.692626
    7.916300     65.349502
    7.931000     65.084311
    7.945800     64.682737
    7.960500     64.471666
    7.975300     64.270338
    7.990000     64.058185
    8.004800     63.803819
    8.019600     63.470435
    8.034300     62.992010
    8.049100     62.593683
    8.063800     62.373953
    8.078600     62.337151
    8.093300     62.032994
    8.108100     62.031911
    8.122900     61.892280
    8.137600     61.657397
    8.152400     61.348910
    8.167100     60.962488
    8.181900     60.880226
    8.196600     60.252427
    8.211400     60.122538
    8.226200     59.788073
    8.240900     59.501234
    8.255700     59.201406
    8.270400     58.768441
    8.285200     58.761947
    8.300000     58.617986
    8.314700     58.307333
    8.329500     58.111418
    8.344200     57.812672
    8.359000     57.420839
    8.373800     57.150236
    8.388500     56.842831
    8.403300     56.580887
    8.418000     56.297296
    8.432800     55.972572
    8.447600     56.052671
    8.462300     55.937936
    8.477100     55.578575
    8.491800     55.576410
    8.506600     55.103397
    8.521400     54.840371
    8.536100     54.575179
    8.550900     54.222314
    8.565600     54.269939
    8.580400     54.399829
    8.595200     53.766619
    8.609900     53.462460
    8.624700     53.204847
    8.639500     52.965634
    8.654200     52.765388
    8.669000     52.220935
    8.683700     51.868069
    8.698500     51.737097
    8.713300     51.510873
    8.728000     51.336605
    8.742800     51.141771
    8.757600     50.898229
    8.772300     50.577834
    8.787100     50.324551
    8.801800     49.958696
    8.816600     49.699999
    8.831400     49.644796
    8.846100     49.313578
    8.860900     49.088436
    8.875700     48.686862
    8.890400     48.265804
    8.905200     48.271216
    8.920000     48.047157
    8.934700     47.647747
    8.949500     47.457242
    8.964300     47.534094
    8.979000     46.990723
    8.993800     46.645434
    9.008600     46.604302
    9.023300     46.492814
    9.038100     46.257931
    9.052900     46.182162
    9.067600     45.922383
    9.082400     45.590083
    9.097200     45.590083
    9.111900     45.477512
    9.126700     45.141965
    9.141500     44.955790
    9.156200     44.801005
    9.171000     44.451386
    9.185800     44.102850
    9.200500     44.110427
    9.215300     44.033575
    9.230100     43.847401
    9.244800     43.602776
    9.259600     43.206613
    9.274400     43.070229
    9.289100     43.155740
    9.303900     43.006367
    9.318700     42.676232
    9.333400     42.281152
    9.348200     42.140438
    9.363000     41.987818
    9.377800     41.816797
    9.392500     41.893648
    9.407300     41.608974
    9.422100     41.381668
    9.436800     41.414140
    9.451600     41.416305
    9.466400     41.069933
    9.481200     40.968187
    9.495900     40.422651
    9.510700     40.052467
    9.525500     39.899847
    9.540200     39.970203
    9.555000     39.965874
    9.569800     39.799182
    9.584600     39.582700
    9.599300     39.180043
    9.614100     38.974384
    9.628900     38.904028
    9.643600     38.558739
    9.658400     38.333597
    9.673200     38.199378
    9.688000     38.171236
    9.702700     38.072736
    9.717500     37.864913
    9.732300     37.572662
    9.747100     37.383240
    9.761800     37.442772
    9.776600     37.365922
    9.791400     37.066094
    9.806200     36.935122
    9.820900     36.609316
    9.835700     36.525971
    9.850500     36.423142
    9.865300     36.336549
    9.880000     36.390669
    9.894800     36.330054
    9.909600     36.011825
    9.924400     35.635146
    9.939100     35.500927
    9.953900     35.293104
    9.968700     35.302846
    9.983500     35.112341
    9.998200     35.008429
   10.013000     34.785453
   10.028000     34.596031
   10.043000     34.653399
   10.057000     34.537581
   10.072000     34.457483
   10.087000     34.065650
   10.102000     33.789635
   10.116000     33.804789
   10.131000     33.788552
   10.146000     33.553669
   10.161000     33.377236
   10.176000     33.284149
   10.190000     33.141270
   10.205000     33.076326
   10.220000     33.182402
   10.235000     33.089315
   10.249000     32.749438
   10.264000     32.550274
   10.279000     32.403065
   10.294000     32.471258
   10.309000     32.455022
   10.323000     32.233127
   10.338000     32.338121
   10.353000     32.353274
   10.368000     32.368429
   10.382000     32.301319
   10.397000     32.173595
   10.412000     31.921392
   10.427000     31.780679
   10.442000     31.635636
   10.456000     31.579350
   10.471000     31.538219
   10.486000     31.393176
   10.501000     31.427813
   10.516000     31.263287
   10.530000     31.079276
   10.545000     31.370445
   10.560000     31.324984
   10.575000     31.437554
   10.589000     31.604246
   10.604000     31.413741
   10.619000     31.406165
   10.634000     31.400753
   10.649000     31.186436
   10.663000     31.047886
   10.678000     31.033816
   10.693000     30.710175
   10.708000     30.612758
   10.722000     30.439572
   10.737000     30.242572
   10.752000     30.161392
   10.767000     29.922179
   10.782000     29.844246
   10.796000     29.771723
   10.811000     29.757653
   10.826000     29.606115
   10.841000     29.357160
   10.856000     29.254331
   10.870000     29.329018
   10.885000     29.246754
   10.900000     29.033519
   10.915000     29.114700
   10.930000     28.818120
   10.944000     28.749928
   10.959000     28.727197
   10.974000     28.473912
   10.989000     28.502056
   11.003000     28.539939
   11.018000     28.532363
   11.033000     28.538857
   11.048000     28.628698
   11.063000     28.603802
   11.077000     28.476078
   11.092000     28.650345
   11.107000     28.860334
   11.122000     28.930690
   11.137000     29.192633
   11.151000     29.014036
   11.166000     29.245672
   11.181000     29.318194
   11.196000     29.267320
   11.211000     29.435094
   11.225000     29.386386
   11.240000     29.436176
   11.255000     29.213200
   11.270000     28.877652
   11.284000     28.801883
   11.299000     28.554011
   11.314000     28.288820
   11.329000     28.118881
   11.344000     28.168672
   11.358000     28.214134
   11.373000     28.126458
   11.388000     28.234699
   11.403000     28.093986
   11.418000     28.062597
   11.432000     28.219546
   11.447000     28.325622
   11.462000     28.277996
   11.477000     28.573495
   11.492000     28.798636
   11.506000     28.786730
   11.521000     29.024860
   11.536000     29.167738
   11.551000     29.232683
   11.566000     29.391798
   11.580000     29.500039
   11.595000     29.484884
   11.610000     29.388550
   11.625000     29.498956
   11.640000     29.602867
   11.654000     29.491379
   11.669000     29.462154
   11.684000     29.345253
   11.699000     29.093052
   11.714000     28.844097
   11.728000     28.491231
   11.743000     28.365672
   11.758000     28.121047
   11.773000     27.907812
   11.788000     27.859103
   11.802000     28.093986
   11.817000     28.029042
   11.832000     27.981416
   11.847000     27.993322
   11.862000     27.918635
   11.876000     28.125376
   11.891000     28.219546
   11.906000     28.194651
   11.921000     28.177332
   11.936000     28.336447
   11.950000     28.342941
   11.965000     28.549682
   11.980000     28.636275
   11.995000     28.852757
   12.010000     28.807296
   12.024000     28.771575
   12.039000     28.914454
   12.054000     28.861416
   12.069000     29.025943
   12.084000     29.002130
   12.098000     29.048673
   12.113000     29.054085
   12.128000     29.125524
   12.143000     29.126606
   12.158000     29.326852
   12.172000     29.369066
   12.187000     29.261908
   12.202000     29.397210
   12.217000     29.326852
   12.232000     29.228354
   12.246000     29.327935
   12.261000     29.406951
   12.276000     29.112535
   12.291000     29.204540
   12.306000     29.299793
   12.320000     29.261908
   12.335000     29.319276
   12.350000     29.386386
   12.365000     29.423188
   12.380000     29.715439
   12.394000     30.031503
   12.409000     29.882129
   12.424000     30.002278
   12.439000     30.307518
   12.454000     30.444983
   12.468000     30.621416
   12.483000     30.925574
   12.498000     31.124738
   12.513000     31.319572
   12.528000     31.309830
   12.543000     31.402917
   12.557000     31.407247
   12.572000     31.344468
   12.587000     31.278441
   12.602000     31.387764
   12.617000     31.462450
   12.631000     31.334725
   12.646000     31.558785
   12.661000     31.613988
   12.676000     31.552291
   12.691000     31.392094
   12.705000     31.383434
   12.720000     31.374775
   12.735000     31.448379
   12.750000     31.836965
   12.765000     31.920310
   12.779000     32.138958
   12.794000     32.484247
   12.809000     32.884738
   12.824000     33.600213
   12.839000     34.325428
   12.854000     35.227077
   12.868000     36.661272
   12.883000     37.570498
   12.898000     38.310867
   12.913000     38.570646
   12.928000     38.784963
   12.942000     38.524102
   12.957000     38.037017
   12.972000     37.160264
   12.987000     36.236967
   13.002000     35.596179
   13.017000     35.013841
   13.031000     34.526756
   13.046000     34.315687
   13.061000     33.955244
   13.076000     34.016941
   13.091000     33.932513
   13.105000     33.809118
   13.120000     33.772316
   13.135000     33.714948
   13.150000     33.677064
   13.165000     33.486560
   13.179000     33.773399
   13.194000     34.123017
   13.209000     34.524592
   13.224000     35.025749
   13.239000     35.731481
   13.254000     36.690497
   13.268000     37.509882
   13.283000     38.136599
   13.298000     38.531679
   13.313000     38.701617
   13.328000     38.664815
   13.343000     38.377976
   13.357000     37.956918
   13.372000     37.096401
   13.387000     36.309488
   13.402000     35.742305
   13.417000     35.608086
   13.431000     35.204346
   13.446000     35.040902
   13.461000     35.039820
   13.476000     34.977040
   13.491000     34.931579
   13.506000     34.969463
   13.520000     34.913178
   13.535000     34.934825
   13.550000     34.918590
   13.565000     35.041985
   13.580000     35.169709
   13.595000     35.069044
   13.609000     35.008429
   13.624000     35.141567
   13.639000     35.050643
   13.654000     35.168627
   13.669000     35.078787
   13.683000     35.006265
   13.698000     35.208676
   13.713000     35.440312
   13.728000     35.397016
   13.743000     35.533399
   13.758000     35.969611
   13.772000     36.191505
   13.787000     36.151456
   13.802000     35.904666
   13.817000     35.950128
   13.832000     36.077852
   13.847000     36.048627
   13.861000     35.968529
   13.876000     36.116819
   13.891000     36.002084
   13.906000     35.979353
   13.921000     35.894925
   13.936000     35.730398
   13.950000     35.694679
   13.965000     35.828898
   13.980000     35.787766
   13.995000     35.765035
   14.010000     35.762871
   14.025000     35.658959
   14.039000     35.648135
   14.054000     35.591850
   14.069000     35.665454
   14.084000     35.778024
   14.099000     35.718492
   14.114000     35.671948
   14.128000     35.714162
   14.143000     35.823486
   14.158000     35.662206
   14.173000     35.763953
   14.188000     35.718492
   14.203000     35.727151
   14.217000     35.784519
   14.232000     35.743387
   14.247000     35.692514
   14.262000     35.731481
   14.277000     35.691431
   14.292000     35.578861
   14.306000     35.699008
   14.321000     35.842969
   14.336000     35.799673
   14.351000     35.886266
   14.366000     35.963117
   14.381000     36.042133
   14.395000     36.129808
   14.410000     36.170940
   14.425000     36.169857
   14.440000     36.083264
   14.455000     36.051874
   14.470000     36.012908
   14.484000     35.809414
   14.499000     35.827815
   14.514000     35.710915
   14.529000     35.795342
   14.544000     35.603756
   14.559000     35.474949
   14.573000     35.434899
   14.588000     35.287692
   14.603000     35.440312
   14.618000     35.452219
   14.633000     35.358049
   14.648000     35.235736
   14.662000     35.118836
   14.677000     35.111259
   14.692000     35.079869
   14.707000     34.914260
   14.722000     34.869881
   14.737000     34.997606
   14.752000     35.004100
   14.766000     34.795194
   14.781000     34.834162
   14.796000     34.811431
   14.811000     34.756228
   14.826000     34.724838
   14.841000     34.624173
   14.855000     34.627421
   14.870000     34.748651
   14.885000     34.625256
   14.900000     34.528922
   14.915000     34.536499
   14.930000     34.380631
   14.945000     34.217187
   14.959000     34.347077
   14.974000     34.307027
   14.989000     34.067814
   15.004000     33.986634
   15.019000     34.139254
   15.034000     34.137089
   15.048000     34.049414
   15.063000     33.953078
   15.078000     33.969315
   15.093000     34.105698
   15.108000     33.863239
   15.123000     33.797212
   15.138000     33.837260
   15.152000     33.700877
   15.167000     33.580729
   15.182000     33.639180
   15.197000     33.608872
   15.212000     33.604542
   15.227000     33.541763
   15.242000     33.445427
   15.256000     33.214874
   15.271000     33.147764
   15.286000     33.250593
   15.301000     33.315539
   15.316000     33.005968
   15.331000     32.865256
   15.345000     33.044936
   15.360000     32.910717
   15.375000     32.786239
   15.390000     32.810053
   15.405000     32.728872
   15.420000     32.565428
   15.435000     32.485329
   15.449000     32.345698
   15.464000     32.292659
   15.479000     32.229880
   15.494000     32.222303
   15.509000     32.435538
   15.524000     32.204985
   15.539000     31.866189
   15.553000     31.883508
   15.568000     31.838047
   15.583000     31.894333
   15.598000     31.683262
   15.613000     31.638884
   15.628000     31.613988
   15.643000     31.523065
   15.657000     31.410495
   15.672000     31.451626
   15.687000     31.422401
   15.702000     31.348797
   15.717000     31.295759
   15.732000     31.261121
   15.747000     31.156128
   15.761000     31.010003
   15.776000     30.941811
   15.791000     30.943975
   15.806000     30.915833
   15.821000     30.846558
   15.836000     30.648477
   15.851000     30.509929
   15.866000     30.450395
   15.880000     30.384369
   15.895000     30.218759
   15.910000     30.128920
   15.925000     29.993618
   15.940000     30.020679
   15.955000     29.968722
   15.970000     29.926509
   15.984000     29.860482
   15.999000     29.871305
   16.014000     29.896201
   16.029000     29.727345
   16.044000     29.746829
   16.059000     29.710027
   16.074000     29.506533
   16.088000     29.391798
   16.103000     29.287886
   16.118000     29.264073
   16.133000     29.417775
   16.148000     29.252167
   16.163000     29.206705
   16.178000     29.098464
   16.193000     29.041096
   16.207000     29.074651
   16.222000     29.127689
   16.237000     28.884147
   16.252000     28.888476
   16.267000     28.890641
   16.282000     28.891724
   16.297000     28.805131
   16.312000     28.683901
   16.326000     28.678489
   16.341000     28.477160
   16.356000     28.534527
   16.371000     28.438193
   16.386000     28.466335
   16.401000     28.294233
   16.416000     28.327787
   16.430000     28.338611
   16.445000     28.307221
   16.460000     28.140530
   16.475000     28.059349
   16.490000     28.096151
   16.505000     27.901317
   16.520000     27.788746
   16.535000     27.745450
   16.549000     27.877504
   16.564000     27.692411
   16.579000     27.607983
   16.594000     27.693494
   16.609000     27.705400
   16.624000     27.659940
   16.639000     27.447786
   16.654000     27.350369
   16.668000     27.288672
   16.683000     27.237799
   16.698000     27.204244
   16.713000     26.955290
   16.728000     26.955290
   16.743000     26.934723
   16.758000     26.768033
   16.773000     26.751796
   16.788000     26.707418
   16.802000     26.608918
   16.817000     26.627319
   16.832000     26.507171
   16.847000     26.313419
   16.862000     26.299348
   16.877000     26.183530
   16.892000     26.283112
   16.907000     26.286360
   16.921000     26.098019
   16.936000     26.060136
   16.951000     26.022251
   16.966000     26.148893
   16.981000     25.897773
   16.996000     25.947564
   17.011000     25.896691
   17.026000     25.773297
   17.041000     25.656396
   17.055000     25.744071
   17.070000     25.840406
   17.085000     25.584957
   17.100000     25.561143
   17.115000     25.578463
   17.130000     25.603358
   17.145000     25.512435
   17.160000     25.511353
   17.175000     25.392287
   17.189000     25.374969
   17.204000     25.258068
   17.219000     25.151992
   17.234000     25.225596
   17.249000     25.272140
   17.264000     25.139004
   17.279000     25.091377
   17.294000     25.082718
   17.309000     25.058905
   17.323000     25.101119
   17.338000     25.110860
   17.353000     25.057823
   17.368000     24.923604
   17.383000     24.958240
   17.398000     25.015609
   17.413000     24.949582
   17.428000     24.963652
   17.443000     24.882472
   17.457000     24.936593
   17.472000     24.996125
   17.487000     24.822939
   17.502000     24.698462
   17.517000     24.859741
   17.532000     24.707121
   17.547000     24.620529
   17.562000     24.649754
   17.577000     24.756912
   17.591000     24.634599
   17.606000     24.524193
   17.621000     24.543677
   17.636000     24.676813
   17.651000     24.682225
   17.666000     24.532853
   17.681000     24.468990
   17.696000     24.531770
   17.711000     24.439765
   17.726000     24.333690
   17.740000     24.361832
   17.755000     24.473321
   17.770000     24.529605
   17.785000     24.475485
   17.800000     24.440848
   17.815000     24.394305
   17.830000     24.334771
   17.845000     24.373738
   17.860000     24.323947
   17.875000     24.309876
   17.889000     24.408375
   17.904000     24.277404
   17.919000     24.310958
   17.934000     24.267662
   17.949000     24.253591
   17.964000     24.391057
   17.979000     24.387810
   17.994000     24.277404
   18.009000     24.456002
   18.024000     24.492803
   18.038000     24.423530
   18.053000     24.539348
   18.068000     24.559913
   18.083000     24.520947
   18.098000     24.526358
   18.113000     24.515535
   18.128000     24.498216
   18.143000     24.688720
   18.158000     24.669237
   18.173000     24.695214
   18.188000     24.756912
   18.202000     24.734181
   18.217000     24.843505
   18.232000     24.694133
   18.247000     24.907368
   18.262000     24.999372
   18.277000     24.916026
   18.292000     24.995042
   18.307000     24.957158
   18.322000     25.043751
   18.337000     24.982053
   18.352000     25.006949
   18.366000     24.938757
   18.381000     24.826187
   18.396000     24.809951
   18.411000     24.812115
   18.426000     24.804538
   18.441000     24.720110
   18.456000     24.787219
   18.471000     24.887884
   18.486000     24.743923
   18.501000     24.750417
   18.516000     24.712533
   18.530000     24.770984
   18.545000     24.757994
   18.560000     24.802374
   18.575000     24.801291
   18.590000     24.883554
   18.605000     24.899791
   18.620000     25.056740
   18.635000     24.963652
   18.650000     24.943087
   18.665000     24.899791
   18.680000     24.948499
   18.695000     25.015609
   18.710000     25.053493
   18.724000     24.975559
   18.739000     25.039422
   18.754000     25.029680
   18.769000     25.045916
   18.784000     25.055657
   18.799000     25.005866
   18.814000     24.989630
   18.829000     25.094625
   18.844000     25.173641
   18.859000     25.212608
   18.874000     25.050245
   18.889000     25.187712
   18.903000     25.253739
   18.918000     25.211525
   18.933000     25.103283
   18.948000     25.240750
   18.963000     25.288376
   18.978000     25.161734
   18.993000     25.192042
   19.008000     25.437749
   19.023000     25.354403
   19.038000     25.246162
   19.053000     25.236421
   19.068000     25.303530
   19.083000     25.263480
   19.098000     25.302448
   19.112000     25.273223
   19.127000     25.282964
   19.142000     25.328426
   19.157000     25.448573
   19.172000     25.408523
   19.187000     25.324095
   19.202000     25.373886
   19.217000     25.390122
   19.232000     25.327343
   19.247000     25.325178
   19.262000     25.453985
   19.277000     25.429089
   19.292000     25.512435
   19.307000     25.465891
   19.321000     25.548155
   19.336000     25.521094
   19.351000     25.392287
   19.366000     25.469139
   19.381000     25.566556
   19.396000     25.490787
   19.411000     25.580627
   19.426000     25.529754
   19.441000     25.501611
   19.456000     25.627171
   19.471000     25.730000
   19.486000     25.515683
   19.501000     25.527589
   19.516000     25.563308
   19.531000     25.483210
   19.545000     25.479963
   19.560000     25.431255
   19.575000     25.411771
   19.590000     25.508105
   19.605000     25.472386
   19.620000     25.429089
   19.635000     25.398782
   19.650000     25.328426
   19.665000     25.298118
   19.680000     25.313271
   19.695000     25.432337
   19.710000     25.430172
   19.725000     25.544907
   19.740000     25.490787
   19.755000     25.372804
   19.770000     25.274304
   19.785000     25.314354
   19.799000     25.344662
   19.814000     25.363063
   19.829000     25.310025
   19.844000     25.351156
   19.859000     25.331672
   19.874000     25.216937
   19.889000     25.281881
   19.904000     25.177970
   19.919000     25.063234
   19.934000     25.089213
   19.949000     25.055657
   19.964000     24.918192
   19.979000     25.156322
   19.994000     25.008031
   20.009000     25.053493
   20.024000     25.001537
   20.039000     24.973395
   20.054000     24.959323
   20.068000     24.833764
   20.083000     24.843505
   20.098000     24.827269
   20.113000     24.687638
   20.128000     24.697379
   20.143000     24.710369
   20.158000     24.734181
   20.173000     24.740676
   20.188000     24.694133
   20.203000     24.725522
   20.218000     24.644342
   20.233000     24.698462
   20.248000     24.610786
   20.263000     24.569655
   20.278000     24.570738
   20.293000     24.580479
   20.308000     24.492803
   20.323000     24.424612
   20.338000     24.375904
   20.353000     24.349925
   20.368000     24.226530
   20.382000     24.149680
   20.397000     24.137773
   20.412000     24.123701
   20.427000     24.065252
   20.442000     23.960258
   20.457000     23.931033
   20.472000     24.032779
   20.487000     23.902889
   20.502000     23.788154
   20.517000     23.703726
   20.532000     23.802226
   20.547000     23.725374
   20.562000     23.624710
   20.577000     23.636617
   20.592000     23.611721
   20.607000     23.588991
   20.622000     23.531622
   20.637000     23.487243
   20.652000     23.427711
   20.667000     23.469925
   20.682000     23.601979
   20.697000     23.456936
   20.712000     23.387662
   20.727000     23.333541
   20.742000     23.256690
   20.757000     23.351942
   20.771000     23.157108
   20.786000     23.212311
   20.801000     23.252361
   20.816000     23.034795
   20.831000     22.959027
   20.846000     22.847538
   20.861000     22.882175
   20.876000     22.765276
   20.891000     22.717649
   20.906000     22.700330
   20.921000     22.616985
   20.936000     22.563947
   20.951000     22.569359
   20.966000     22.506579
   20.981000     22.413491
   20.996000     22.365865
   21.011000     22.292261
   21.026000     22.197010
   21.041000     22.173197
   21.056000     22.178609
   21.071000     22.103922
   21.086000     22.213245
   21.101000     22.040059
   21.116000     22.011917
   21.131000     21.969703
   21.146000     21.943725
   21.161000     21.893934
   21.176000     21.742396
   21.191000     21.679616
   21.206000     21.596271
   21.221000     21.574623
   21.236000     21.555139
   21.251000     21.470712
   21.266000     21.407931
   21.281000     21.442568
   21.296000     21.335410
   21.310000     21.299691
   21.325000     21.418755
   21.340000     21.322421
   21.355000     21.309432
   21.370000     21.156812
   21.385000     21.145988
   21.400000     21.151400
   21.415000     21.036664
   21.430000     21.069137
   21.445000     20.888374
   21.460000     20.859149
   21.475000     20.905692
   21.490000     20.714106
   21.505000     20.784462
   21.520000     20.785545
   21.535000     20.700034
   21.550000     20.549580
   21.565000     20.506283
   21.580000     20.504118
   21.595000     20.382888
   21.610000     20.469481
   21.625000     20.419690
   21.640000     20.307119
   21.655000     20.261658
   21.670000     20.100378
   21.685000     20.189137
   21.700000     20.087389
   21.715000     19.970490
   21.730000     19.874154
   21.745000     19.899050
   21.760000     20.020280
   21.775000     19.935852
   21.790000     19.830858
   21.805000     19.857918
   21.820000     19.881731
   21.835000     19.802715
   21.850000     19.671743
   21.865000     19.638189
   21.880000     19.594892
   21.895000     19.621953
   21.910000     19.617623
   21.925000     19.524536
   21.940000     19.518042
   21.955000     19.419542
   21.970000     19.409800
   21.985000     19.276663
   22.000000     19.259345
