# Supplementary material for: Changing the game of time resolved X-ray diffraction on the mechanochemistry playground by downsizing
Source: Nat Commun. 2021 Oct 21;12:6134. doi: 10.1038/s41467-021-26264-1 (PMC8531352; doi:10.1038/s41467-021-26264-1)
Supplement: Supplementary file 3 — Source Data. [file 41467_2021_26264_MOESM3_ESM.zip › PXRD_raw_data/reactionIIIa_cocrystal_FormI_normalized/000370.xy]

    3.140900     20.577796
    3.155600     20.503215
    3.170400     20.698442
    3.185100     20.939733
    3.199800     20.923282
    3.214500     21.368575
    3.229300     21.658125
    3.244000     21.313736
    3.258700     21.437672
    3.273500     21.414639
    3.288200     21.587931
    3.302900     21.876385
    3.317600     22.425871
    3.332400     22.610130
    3.347100     22.647421
    3.361800     23.112456
    3.376500     23.510587
    3.391300     23.615878
    3.406000     23.633427
    3.420700     23.851686
    3.435400     24.049107
    3.450200     24.006332
    3.464900     23.973429
    3.479600     23.931751
    3.494400     24.157688
    3.509100     24.073236
    3.523800     23.891170
    3.538500     24.278334
    3.553300     24.597497
    3.568000     24.947370
    3.582700     24.963822
    3.597400     25.052661
    3.612200     25.224855
    3.626900     25.411308
    3.641600     25.479308
    3.656400     25.483696
    3.671100     25.975053
    3.685800     26.368797
    3.700500     26.788864
    3.715300     26.587056
    3.730000     27.122286
    3.744700     27.407449
    3.759500     27.351513
    3.774200     27.393190
    3.788900     27.341642
    3.803600     27.860419
    3.818400     28.384680
    3.833100     28.506422
    3.847800     28.301324
    3.862600     28.429648
    3.877300     28.729069
    3.892000     29.014232
    3.906700     29.186426
    3.921500     29.203975
    3.936200     29.580171
    3.950900     29.703010
    3.965700     30.140626
    3.980400     30.358885
    3.995100     30.597983
    4.009800     30.447724
    4.024600     30.638564
    4.039300     30.809662
    4.054000     31.215470
    4.068800     31.560956
    4.083500     31.587280
    4.098200     32.192702
    4.113000     32.852964
    4.127700     32.954965
    4.142400     32.823350
    4.157100     32.947287
    4.171900     33.404645
    4.186600     33.648130
    4.201300     34.130713
    4.216100     34.714200
    4.230800     35.231881
    4.245500     35.310849
    4.260300     35.421623
    4.275000     35.406269
    4.289700     35.683755
    4.304500     36.136725
    4.319200     36.305629
    4.333900     36.268338
    4.348600     36.579824
    4.363400     37.079956
    4.378100     37.607508
    4.392800     37.990284
    4.407600     38.041833
    4.422300     37.796153
    4.437000     38.169059
    4.451800     38.324802
    4.466500     38.397190
    4.481200     38.630804
    4.496000     38.768998
    4.510700     39.113387
    4.525400     39.413905
    4.540200     39.629971
    4.554900     39.842747
    4.569600     40.251845
    4.584400     40.436105
    4.599100     40.464621
    4.613800     40.806816
    4.628600     41.074430
    4.643300     41.422111
    4.658000     41.833403
    4.672700     42.106502
    4.687500     42.494761
    4.702200     42.670247
    4.716900     42.948829
    4.731700     43.501606
    4.746400     43.826253
    4.761100     44.221094
    4.775900     44.546838
    4.790600     44.618129
    4.805300     45.120454
    4.820100     45.621683
    4.834800     46.036265
    4.849500     46.232589
    4.864300     46.377364
    4.879000     47.204337
    4.893700     47.645243
    4.908500     47.799889
    4.923200     47.969889
    4.938000     48.249569
    4.952700     48.788088
    4.967400     49.429704
    4.982200     49.935321
    4.996900     50.408033
    5.011600     50.648228
    5.026400     50.494679
    5.041100     51.278877
    5.055800     52.100365
    5.070600     52.099268
    5.085300     52.453528
    5.100000     53.096242
    5.114800     53.646826
    5.129500     54.103087
    5.144200     54.563735
    5.159000     54.821478
    5.173700     55.534385
    5.188400     56.077291
    5.203200     56.872457
    5.217900     57.137879
    5.232700     57.466913
    5.247400     58.001044
    5.262100     58.347627
    5.276900     58.733694
    5.291600     59.181181
    5.306300     59.796474
    5.321100     60.148541
    5.335800     60.763835
    5.350500     61.212418
    5.365300     61.984552
    5.380000     62.534038
    5.394800     63.546367
    5.409500     63.772303
    5.424200     64.194564
    5.439000     64.727600
    5.453700     65.138892
    5.468400     65.703734
    5.483200     66.008639
    5.497900     66.785160
    5.512600     67.285291
    5.527400     68.171490
    5.542100     68.672719
    5.556900     69.173948
    5.571600     69.742080
    5.586300     70.369439
    5.601100     71.196411
    5.615800     71.587961
    5.630600     72.429192
    5.645300     73.125648
    5.660000     73.305520
    5.674800     73.697070
    5.689500     74.539398
    5.704200     74.972626
    5.719000     75.453017
    5.733700     75.768889
    5.748500     76.412699
    5.763200     77.047735
    5.777900     77.375673
    5.792700     77.858256
    5.807400     78.254193
    5.822200     79.106392
    5.836900     79.535234
    5.851600     80.029881
    5.866400     80.831628
    5.881100     81.520406
    5.895900     82.606219
    5.910600     83.158996
    5.925300     83.726032
    5.940100     84.436745
    5.954800     85.834044
    5.969600     87.616312
    5.984300     88.875416
    5.999000     89.757228
    6.013800     90.035810
    6.028500     89.730905
    6.043300     89.193482
    6.058000     88.708706
    6.072700     88.319349
    6.087500     87.881733
    6.102200     87.913540
    6.117000     87.962894
    6.131700     88.187735
    6.146500     88.615479
    6.161200     88.482769
    6.175900     88.320446
    6.190700     88.748189
    6.205400     89.021288
    6.220200     89.577356
    6.234900     89.741873
    6.249600     89.875680
    6.264400     89.928326
    6.279100     90.148779
    6.293900     90.542522
    6.308600     90.913234
    6.323400     91.508787
    6.338100     91.883885
    6.352800     93.104602
    6.367600     95.180807
    6.382300     98.667473
    6.397100    104.071311
    6.411800    107.938558
    6.426600    108.908113
    6.441300    106.562099
    6.456000    101.874459
    6.470800     97.045335
    6.485500     94.479965
    6.500300     93.496152
    6.515000     93.094731
    6.529800     93.978736
    6.544500     95.493390
    6.559300     97.966630
    6.574000    101.133036
    6.588700    103.126983
    6.603500    103.840987
    6.618200    102.556657
    6.633000     99.799350
    6.647700     96.402621
    6.662500     93.595959
    6.677200     91.857563
    6.692000     90.781621
    6.706700     89.621227
    6.721500     89.486323
    6.736200     89.319612
    6.750900     88.580382
    6.765700     88.196509
    6.780400     88.015541
    6.795200     88.245864
    6.809900     87.818120
    6.824700     87.327859
    6.839400     87.099729
    6.854200     86.821146
    6.868900     86.198175
    6.883700     86.043529
    6.898400     86.058884
    6.913200     85.613591
    6.927900     85.534623
    6.942700     85.310880
    6.957400     84.992813
    6.972200     84.940168
    6.986900     84.850232
    7.001600     84.679134
    7.016400     83.981581
    7.031100     83.599902
    7.045900     83.320223
    7.060600     82.734542
    7.075400     82.372605
    7.090100     82.281572
    7.104900     82.009571
    7.119600     81.858214
    7.134400     81.417308
    7.149100     81.227566
    7.163900     81.225372
    7.178600     80.812983
    7.193400     80.471884
    7.208100     80.218528
    7.222900     80.341367
    7.237600     80.334786
    7.252400     79.830267
    7.267100     79.590072
    7.281900     79.246780
    7.296600     79.211683
    7.311400     78.984650
    7.326100     78.190581
    7.340900     78.006321
    7.355600     77.558835
    7.370400     77.264898
    7.385100     77.348253
    7.399900     77.114638
    7.414600     77.136575
    7.429400     76.651797
    7.444100     76.759282
    7.458900     76.616700
    7.473600     76.680314
    7.488400     76.692379
    7.503200     76.795476
    7.517900     76.494958
    7.532700     75.763405
    7.547400     75.045014
    7.562200     74.906820
    7.576900     74.635914
    7.591700     74.392429
    7.606400     73.999782
    7.621200     73.606037
    7.635900     72.791130
    7.650700     71.898350
    7.665400     71.445380
    7.680200     71.013248
    7.694900     70.420987
    7.709700     70.101824
    7.724400     69.727822
    7.739200     69.173948
    7.754000     68.807623
    7.768700     68.907430
    7.783500     68.522460
    7.798200     68.124329
    7.813000     67.989425
    7.827700     67.570455
    7.842500     67.305034
    7.857200     67.096646
    7.872000     67.058258
    7.886700     66.446255
    7.901500     65.818896
    7.916300     65.490959
    7.931000     65.137795
    7.945800     65.099408
    7.960500     64.756116
    7.975300     64.527985
    7.990000     64.083789
    8.004800     63.921466
    8.019600     63.457528
    8.034300     63.212945
    8.049100     62.990299
    8.063800     62.960686
    8.078600     62.393650
    8.093300     62.033907
    8.108100     62.146875
    8.122900     62.532941
    8.137600     62.628361
    8.152400     62.550491
    8.167100     62.260940
    8.181900     62.113972
    8.196600     61.533775
    8.211400     60.628931
    8.226200     60.112347
    8.240900     59.663764
    8.255700     59.527763
    8.270400     59.160342
    8.285200     59.052857
    8.300000     59.062728
    8.314700     58.632790
    8.329500     58.424402
    8.344200     57.931948
    8.359000     57.685171
    8.373800     57.212459
    8.388500     56.974458
    8.403300     56.768263
    8.418000     56.100323
    8.432800     55.935807
    8.447600     55.946775
    8.462300     55.633095
    8.477100     55.317223
    8.491800     55.066060
    8.506600     55.051802
    8.521400     55.053995
    8.536100     54.735929
    8.550900     54.663542
    8.565600     54.562638
    8.580400     54.246765
    8.595200     53.929795
    8.609900     53.849731
    8.624700     53.650116
    8.639500     53.086371
    8.654200     52.621336
    8.669000     52.247334
    8.683700     51.841525
    8.698500     51.798750
    8.713300     51.856880
    8.728000     51.329328
    8.742800     51.390749
    8.757600     51.467522
    8.772300     51.034295
    8.787100     51.130811
    8.801800     50.753519
    8.816600     50.170032
    8.831400     50.172225
    8.846100     49.670997
    8.860900     49.179639
    8.875700     48.472215
    8.890400     48.174987
    8.905200     48.284666
    8.920000     47.736275
    8.934700     47.546533
    8.949500     47.396273
    8.964300     47.375435
    8.979000     47.278918
    8.993800     47.077111
    9.008600     46.884077
    9.023300     46.562720
    9.038100     46.453042
    9.052900     46.088911
    9.067600     46.085621
    9.082400     45.988007
    9.097200     45.623877
    9.111900     45.282778
    9.126700     45.274004
    9.141500     44.984453
    9.156200     44.736581
    9.171000     44.655419
    9.185800     44.259482
    9.200500     44.094964
    9.215300     44.079609
    9.230100     43.989673
    9.244800     43.919480
    9.259600     43.362315
    9.274400     43.048636
    9.289100     42.942248
    9.303900     42.949925
    9.318700     42.943345
    9.333400     42.671344
    9.348200     42.098824
    9.363000     41.879468
    9.377800     41.928823
    9.392500     41.805983
    9.407300     41.770887
    9.422100     41.678757
    9.436800     41.357400
    9.451600     41.263077
    9.466400     41.047011
    9.481200     40.877010
    9.495900     40.802429
    9.510700     40.432814
    9.525500     40.077458
    9.540200     39.995199
    9.555000     39.768165
    9.569800     39.541132
    9.584600     39.314098
    9.599300     39.307517
    9.614100     38.997128
    9.628900     38.947774
    9.643600     38.799708
    9.658400     38.605578
    9.673200     38.430093
    9.688000     38.082413
    9.702700     38.096671
    9.717500     37.832348
    9.732300     37.587766
    9.747100     37.670024
    9.761800     37.656862
    9.776600     37.494539
    9.791400     37.462733
    9.806200     37.151247
    9.820900     37.277377
    9.835700     36.998794
    9.850500     36.795890
    9.865300     36.671954
    9.880000     36.413113
    9.894800     36.217886
    9.909600     36.145499
    9.924400     35.894337
    9.939100     35.849368
    9.953900     35.846078
    9.968700     35.564206
    9.983500     34.953298
    9.998200     34.898460
   10.013000     34.594651
   10.028000     34.633038
   10.043000     34.623167
   10.057000     34.651684
   10.072000     34.287552
   10.087000     34.016648
   10.102000     34.026519
   10.116000     34.057228
   10.131000     33.892712
   10.146000     33.634969
   10.161000     33.592194
   10.176000     33.383805
   10.190000     33.257676
   10.205000     33.200643
   10.220000     33.086578
   10.235000     33.073417
   10.249000     33.020771
   10.264000     32.710382
   10.279000     32.557930
   10.294000     32.743286
   10.309000     32.783867
   10.323000     32.714769
   10.338000     32.739996
   10.353000     32.739996
   10.368000     32.961545
   10.382000     32.816770
   10.397000     32.630318
   10.412000     32.464703
   10.427000     32.211347
   10.442000     31.790183
   10.456000     31.873539
   10.471000     31.649796
   10.486000     31.475408
   10.501000     31.539021
   10.516000     31.461149
   10.530000     31.472117
   10.545000     31.483085
   10.560000     31.381085
   10.575000     31.444697
   10.589000     31.467730
   10.604000     31.411794
   10.619000     31.315277
   10.634000     31.150761
   10.649000     31.226438
   10.663000     30.928114
   10.678000     30.692307
   10.693000     30.523402
   10.708000     30.275530
   10.722000     30.376434
   10.737000     30.210819
   10.752000     30.057270
   10.767000     29.915786
   10.782000     29.769913
   10.796000     29.833527
   10.811000     29.778689
   10.826000     29.545073
   10.841000     29.626235
   10.856000     29.666817
   10.870000     29.548364
   10.885000     29.427718
   10.900000     29.313653
   10.915000     29.163394
   10.930000     29.138168
   10.944000     28.913328
   10.959000     28.893586
   10.974000     28.900167
   10.989000     28.896877
   11.003000     28.718101
   11.018000     28.566746
   11.033000     28.638036
   11.048000     28.859586
   11.063000     28.861779
   11.077000     28.824489
   11.092000     29.075651
   11.107000     29.303782
   11.122000     29.535202
   11.137000     29.750171
   11.151000     29.972818
   11.166000     30.091270
   11.181000     30.536563
   11.196000     30.819533
   11.211000     31.098115
   11.225000     31.000501
   11.240000     30.497079
   11.255000     30.181206
   11.270000     29.773204
   11.284000     29.512170
   11.299000     29.093200
   11.314000     28.859586
   11.329000     28.639133
   11.344000     28.481197
   11.358000     28.439519
   11.373000     28.300227
   11.388000     28.292550
   11.403000     28.301324
   11.418000     28.413196
   11.432000     28.370422
   11.447000     28.689585
   11.462000     28.874941
   11.477000     28.866166
   11.492000     29.402492
   11.506000     29.941012
   11.521000     30.197658
   11.536000     30.560692
   11.551000     30.806372
   11.566000     30.776758
   11.580000     30.741661
   11.595000     31.003792
   11.610000     31.348181
   11.625000     31.562053
   11.640000     31.558763
   11.654000     31.455665
   11.669000     31.268116
   11.684000     30.963211
   11.699000     30.792113
   11.714000     30.117594
   11.728000     29.579074
   11.743000     29.092103
   11.758000     28.806941
   11.773000     28.427455
   11.788000     28.275002
   11.802000     28.269518
   11.817000     28.233324
   11.832000     28.210292
   11.847000     28.278292
   11.862000     28.180678
   11.876000     28.045775
   11.891000     28.154356
   11.906000     28.383583
   11.921000     28.670940
   11.936000     28.833263
   11.950000     28.674230
   11.965000     28.911135
   11.980000     29.019716
   11.995000     29.115136
   12.010000     29.216040
   12.024000     29.146943
   12.039000     28.976941
   12.054000     29.035071
   12.069000     29.048232
   12.084000     29.021910
   12.098000     29.063587
   12.113000     29.290621
   12.128000     29.261008
   12.143000     29.082232
   12.158000     29.139265
   12.172000     29.329008
   12.187000     29.402492
   12.202000     29.437589
   12.217000     29.257717
   12.232000     29.148039
   12.246000     29.230298
   12.261000     29.296104
   12.276000     29.386041
   12.291000     29.502299
   12.306000     29.447461
   12.320000     29.457332
   12.335000     29.551655
   12.350000     29.650364
   12.365000     29.572494
   12.380000     29.718365
   12.394000     29.975011
   12.409000     30.154884
   12.424000     30.305143
   12.439000     30.204239
   12.454000     30.686823
   12.468000     31.175987
   12.483000     31.253858
   12.498000     31.505021
   12.513000     31.866958
   12.528000     31.976636
   12.543000     31.891087
   12.557000     31.823087
   12.572000     31.965669
   12.587000     31.931669
   12.602000     32.013926
   12.617000     32.042444
   12.631000     32.036959
   12.646000     31.984314
   12.661000     31.993088
   12.676000     32.211347
   12.691000     32.154315
   12.705000     32.099476
   12.720000     31.923990
   12.735000     31.965669
   12.750000     32.260702
   12.765000     32.481155
   12.779000     32.670898
   12.794000     33.373934
   12.809000     34.239294
   12.824000     35.360204
   12.839000     36.909955
   12.854000     38.928031
   12.868000     41.281722
   12.883000     43.127604
   12.898000     44.377934
   12.913000     44.612645
   12.928000     44.679548
   12.942000     44.298965
   12.957000     43.140765
   12.972000     41.731402
   12.987000     39.899779
   13.002000     38.044026
   13.017000     36.883632
   13.031000     36.365952
   13.046000     35.769304
   13.061000     35.331688
   13.076000     35.027880
   13.091000     34.755879
   13.105000     34.399424
   13.120000     34.191037
   13.135000     34.139487
   13.150000     34.382972
   13.165000     34.471812
   13.179000     34.499231
   13.194000     35.082718
   13.209000     35.872400
   13.224000     36.602857
   13.239000     38.030865
   13.254000     39.576228
   13.268000     41.380432
   13.283000     42.587988
   13.298000     43.400702
   13.313000     43.662832
   13.328000     43.469800
   13.343000     42.903861
   13.357000     41.615143
   13.372000     39.671648
   13.387000     38.197575
   13.402000     37.280667
   13.417000     36.396662
   13.431000     35.730916
   13.446000     35.635496
   13.461000     35.344849
   13.476000     35.314139
   13.491000     35.220913
   13.506000     35.130977
   13.520000     35.095880
   13.535000     35.083815
   13.550000     35.266978
   13.565000     35.179235
   13.580000     35.328398
   13.595000     35.308655
   13.609000     35.283429
   13.624000     35.407365
   13.639000     35.300978
   13.654000     35.377753
   13.669000     35.372269
   13.683000     35.453431
   13.698000     35.571883
   13.713000     35.758335
   13.728000     35.974401
   13.743000     36.116983
   13.758000     36.331952
   13.772000     36.567760
   13.787000     36.764083
   13.802000     36.648921
   13.817000     36.711438
   13.832000     36.701567
   13.847000     36.586405
   13.861000     36.295758
   13.876000     36.313306
   13.891000     36.177305
   13.906000     36.177305
   13.921000     36.126854
   13.936000     36.156467
   13.950000     36.040208
   13.965000     35.993047
   13.980000     35.967820
   13.995000     35.983175
   14.010000     35.951369
   14.025000     35.892143
   14.039000     35.868013
   14.054000     35.933820
   14.069000     35.894337
   14.084000     36.076402
   14.099000     35.980981
   14.114000     35.864723
   14.128000     35.971111
   14.143000     35.999628
   14.158000     36.009499
   14.173000     35.889950
   14.188000     35.770401
   14.203000     35.846078
   14.217000     35.885562
   14.232000     35.687045
   14.247000     35.940401
   14.262000     35.921756
   14.277000     35.589431
   14.292000     35.668400
   14.306000     35.797820
   14.321000     36.074208
   14.336000     36.161951
   14.351000     36.226661
   14.366000     36.552404
   14.381000     36.441629
   14.395000     36.720212
   14.410000     36.862793
   14.425000     36.883632
   14.440000     36.862793
   14.455000     36.792600
   14.470000     36.616018
   14.484000     36.410920
   14.499000     36.150983
   14.514000     36.096143
   14.529000     35.839497
   14.544000     35.816465
   14.559000     35.597109
   14.573000     35.542270
   14.588000     35.351430
   14.603000     35.410656
   14.618000     35.394204
   14.633000     35.172654
   14.648000     35.093687
   14.662000     35.207752
   14.677000     35.277945
   14.692000     35.100268
   14.707000     35.141945
   14.722000     34.994977
   14.737000     35.143042
   14.752000     35.075041
   14.766000     35.032267
   14.781000     34.876524
   14.796000     34.984009
   14.811000     34.999364
   14.826000     34.713103
   14.841000     34.633038
   14.855000     34.742716
   14.870000     34.808524
   14.885000     34.742716
   14.900000     34.691168
   14.915000     34.567232
   14.930000     34.520070
   14.945000     34.631941
   14.959000     34.435618
   14.974000     34.366521
   14.989000     34.354456
   15.004000     34.266714
   15.019000     34.297423
   15.034000     34.320456
   15.048000     34.314973
   15.063000     34.194327
   15.078000     34.177874
   15.093000     33.981551
   15.108000     33.858712
   15.123000     34.081358
   15.138000     34.048454
   15.152000     33.991422
   15.167000     33.788518
   15.182000     33.610839
   15.197000     33.881744
   15.212000     33.630582
   15.227000     33.503354
   15.242000     33.566968
   15.256000     33.503354
   15.271000     33.411225
   15.286000     33.345418
   15.301000     33.362967
   15.316000     33.326773
   15.331000     33.081094
   15.345000     32.946191
   15.360000     33.049287
   15.375000     32.943997
   15.390000     32.838706
   15.405000     32.840900
   15.420000     32.679672
   15.435000     32.698317
   15.449000     32.556833
   15.464000     32.418639
   15.479000     32.480058
   15.494000     32.460316
   15.509000     32.302380
   15.524000     32.255218
   15.539000     32.106056
   15.553000     31.928378
   15.568000     32.049024
   15.583000     31.905345
   15.598000     31.806635
   15.613000     31.809925
   15.628000     31.802248
   15.643000     31.623473
   15.657000     31.525859
   15.672000     31.491860
   15.687000     31.486376
   15.702000     31.465536
   15.717000     31.456762
   15.732000     31.415085
   15.747000     31.520376
   15.761000     31.488569
   15.776000     31.355858
   15.791000     31.296632
   15.806000     31.227535
   15.821000     31.012566
   15.836000     31.032309
   15.851000     30.820630
   15.866000     30.681338
   15.880000     30.317207
   15.895000     30.236046
   15.910000     30.370950
   15.925000     30.053980
   15.940000     30.068238
   15.955000     30.050690
   15.970000     30.082496
   15.984000     29.962947
   15.999000     29.896044
   16.014000     29.854366
   16.029000     29.716172
   16.044000     29.758946
   16.059000     29.567010
   16.074000     29.349847
   16.088000     29.494622
   16.103000     29.413460
   16.118000     29.440880
   16.133000     29.485848
   16.148000     29.371783
   16.163000     29.187523
   16.178000     29.357525
   16.193000     29.217137
   16.207000     28.991200
   16.222000     28.915522
   16.237000     29.109652
   16.252000     28.939651
   16.267000     28.918812
   16.282000     28.829973
   16.297000     28.776231
   16.312000     28.848618
   16.326000     28.713714
   16.341000     28.532745
   16.356000     28.471326
   16.371000     28.539327
   16.386000     28.508616
   16.401000     28.585391
   16.416000     28.567843
   16.430000     28.496551
   16.445000     28.338615
   16.460000     28.203712
   16.475000     28.140098
   16.490000     28.296937
   16.505000     28.294744
   16.520000     28.155453
   16.535000     28.177388
   16.549000     28.137904
   16.564000     28.235518
   16.579000     28.219066
   16.594000     28.193840
   16.609000     28.115969
   16.624000     28.193840
   16.639000     27.977775
   16.654000     27.973388
   16.668000     27.918548
   16.683000     27.895516
   16.698000     27.592804
   16.713000     27.453513
   16.728000     27.354803
   16.743000     27.004930
   16.758000     26.977511
   16.773000     26.863446
   16.788000     26.721960
   16.802000     26.768026
   16.817000     26.731832
   16.832000     26.441185
   16.847000     26.346862
   16.862000     26.421443
   16.877000     26.453249
   16.892000     26.475185
   16.907000     26.323829
   16.921000     26.388540
   16.936000     26.451056
   16.951000     26.137376
   16.966000     26.051828
   16.981000     25.984924
   16.996000     26.017827
   17.011000     25.984924
   17.026000     25.943247
   17.041000     25.825891
   17.055000     25.741439
   17.070000     25.779826
   17.085000     25.825891
   17.100000     25.769955
   17.115000     25.641632
   17.130000     25.617503
   17.145000     25.556083
   17.160000     25.494664
   17.175000     25.497954
   17.189000     25.520986
   17.204000     25.563760
   17.219000     25.488083
   17.234000     25.437631
   17.249000     25.397050
   17.264000     25.354275
   17.279000     25.299436
   17.294000     25.196339
   17.309000     25.267630
   17.323000     25.337823
   17.338000     25.461760
   17.353000     25.349888
   17.368000     25.208404
   17.383000     25.224855
   17.398000     25.367436
   17.413000     25.256661
   17.428000     25.263243
   17.443000     25.156855
   17.457000     25.122854
   17.472000     25.044984
   17.487000     24.952854
   17.502000     25.153565
   17.517000     25.118467
   17.532000     24.913369
   17.547000     24.928725
   17.562000     25.046080
   17.577000     25.019757
   17.591000     24.938596
   17.606000     24.939693
   17.621000     24.906789
   17.636000     24.889240
   17.651000     24.894724
   17.666000     24.980273
   17.681000     24.865111
   17.696000     24.779562
   17.711000     24.745562
   17.726000     24.777369
   17.740000     24.606271
   17.755000     24.593110
   17.770000     24.517432
   17.785000     24.559109
   17.800000     24.504271
   17.815000     24.537174
   17.830000     24.530593
   17.845000     24.611755
   17.860000     24.509755
   17.875000     24.384722
   17.889000     24.462592
   17.904000     24.450528
   17.919000     24.318914
   17.934000     24.383625
   17.949000     24.532787
   17.964000     24.472464
   17.979000     24.345237
   17.994000     24.443947
   18.009000     24.425302
   18.024000     24.609562
   18.038000     24.771885
   18.053000     24.765304
   18.068000     24.747756
   18.083000     24.694014
   18.098000     24.846466
   18.113000     24.913369
   18.128000     24.823434
   18.143000     24.823434
   18.158000     24.835498
   18.173000     25.014273
   18.188000     25.081177
   18.202000     25.120661
   18.217000     24.993434
   18.232000     25.136016
   18.247000     25.354275
   18.262000     25.386082
   18.277000     25.490277
   18.292000     25.307114
   18.307000     25.359759
   18.322000     25.488083
   18.337000     25.380599
   18.352000     25.479308
   18.366000     25.343307
   18.381000     25.434340
   18.396000     25.354275
   18.411000     25.167823
   18.426000     25.151371
   18.441000     25.163436
   18.456000     25.184275
   18.471000     25.116274
   18.486000     25.041693
   18.501000     25.091048
   18.516000     25.017563
   18.530000     24.960531
   18.545000     25.085564
   18.560000     25.128338
   18.575000     25.048274
   18.590000     25.141499
   18.605000     25.190855
   18.620000     25.127241
   18.635000     24.990144
   18.650000     25.129435
   18.665000     25.125048
   18.680000     25.155759
   18.695000     25.144791
   18.710000     25.002209
   18.724000     25.038403
   18.739000     25.179887
   18.754000     25.157952
   18.769000     25.174404
   18.784000     25.225952
   18.799000     25.099822
   18.814000     25.165629
   18.829000     25.085564
   18.844000     25.134919
   18.859000     25.199629
   18.874000     25.174404
   18.889000     25.152468
   18.903000     25.330146
   18.918000     25.404727
   18.933000     25.390469
   18.948000     25.290662
   18.963000     25.356469
   18.978000     25.293953
   18.993000     25.361952
   19.008000     25.372921
   19.023000     25.473824
   19.038000     25.306017
   19.053000     25.276404
   19.068000     25.450792
   19.083000     25.527567
   19.098000     25.401437
   19.112000     25.506728
   19.127000     25.530857
   19.142000     25.477114
   19.157000     25.517696
   19.172000     25.473824
   19.187000     25.492470
   19.202000     25.501244
   19.217000     25.412405
   19.232000     25.537438
   19.247000     25.507825
   19.262000     25.576922
   19.277000     25.715117
   19.292000     25.684406
   19.307000     25.808342
   19.321000     25.726084
   19.336000     25.615309
   19.351000     25.716213
   19.366000     25.729375
   19.381000     25.597761
   19.396000     25.685503
   19.411000     25.726084
   19.426000     25.732665
   19.441000     25.836859
   19.456000     25.719504
   19.471000     25.767762
   19.486000     25.656987
   19.501000     25.681116
   19.516000     25.847827
   19.531000     25.783116
   19.545000     25.609826
   19.560000     25.545115
   19.575000     25.489180
   19.590000     25.617503
   19.605000     25.535244
   19.620000     25.542922
   19.635000     25.488083
   19.650000     25.535244
   19.665000     25.609826
   19.680000     25.494664
   19.695000     25.578018
   19.710000     25.474921
   19.725000     25.515502
   19.740000     25.448598
   19.755000     25.565954
   19.770000     25.568147
   19.785000     25.458469
   19.799000     25.490277
   19.814000     25.390469
   19.829000     25.411308
   19.844000     25.372921
   19.859000     25.471631
   19.874000     25.403631
   19.889000     25.438727
   19.904000     25.443114
   19.919000     25.489180
   19.934000     25.369630
   19.949000     25.205113
   19.964000     25.166726
   19.979000     25.184275
   19.994000     25.126145
   20.009000     25.143693
   20.024000     25.198533
   20.039000     25.109693
   20.054000     25.070209
   20.068000     25.049371
   20.083000     25.069113
   20.098000     25.110790
   20.113000     24.966015
   20.128000     24.916659
   20.143000     25.010983
   20.158000     25.114080
   20.173000     25.110790
   20.188000     24.963822
   20.203000     24.985757
   20.218000     24.941886
   20.233000     24.806982
   20.248000     24.726917
   20.263000     24.825628
   20.278000     24.699498
   20.293000     24.570077
   20.308000     24.669884
   20.323000     24.760917
   20.338000     24.723627
   20.353000     24.630400
   20.368000     24.568980
   20.382000     24.464786
   20.397000     24.294785
   20.412000     24.210333
   20.427000     24.147817
   20.442000     24.219107
   20.457000     24.167559
   20.472000     24.051300
   20.487000     24.035946
   20.502000     23.943816
   20.517000     23.891170
   20.532000     23.919687
   20.547000     23.926267
   20.562000     23.754072
   20.577000     23.755169
   20.592000     23.796847
   20.607000     23.869234
   20.622000     23.833041
   20.637000     23.806718
   20.652000     23.693750
   20.667000     23.915300
   20.682000     23.918590
   20.697000     23.845105
   20.712000     23.768330
   20.727000     23.772718
   20.742000     23.654265
   20.757000     23.606007
   20.771000     23.556652
   20.786000     23.588459
   20.801000     23.414070
   20.816000     23.305489
   20.831000     23.212263
   20.846000     23.222134
   20.861000     23.110263
   20.876000     23.080649
   20.891000     22.951229
   20.906000     22.850325
   20.921000     22.870067
   20.936000     22.908455
   20.951000     22.826196
   20.966000     22.841551
   20.981000     22.782325
   20.996000     22.807551
   21.011000     22.548711
   21.026000     22.443420
   21.041000     22.484001
   21.056000     22.497162
   21.071000     22.431355
   21.086000     22.237225
   21.101000     22.249290
   21.116000     22.069417
   21.131000     22.023353
   21.146000     22.037611
   21.161000     21.904901
   21.176000     21.780965
   21.191000     21.948772
   21.206000     21.768900
   21.221000     21.686641
   21.236000     21.793029
   21.251000     21.740383
   21.266000     21.572576
   21.281000     21.482640
   21.296000     21.472769
   21.310000     21.417931
   21.325000     21.460705
   21.340000     21.454124
   21.355000     21.485930
   21.370000     21.469479
   21.385000     21.542963
   21.400000     21.461801
   21.415000     21.300574
   21.430000     21.408059
   21.445000     21.386123
   21.460000     21.247929
   21.475000     21.211736
   21.490000     21.223800
   21.505000     21.205155
   21.520000     21.031863
   21.535000     20.788378
   21.550000     20.836636
   21.565000     20.709410
   21.580000     20.651281
   21.595000     20.734635
   21.610000     20.634829
   21.625000     20.419860
   21.640000     20.401215
   21.655000     20.316763
   21.670000     20.281665
   21.685000     20.277278
   21.700000     20.225730
   21.715000     20.148955
   21.730000     20.235601
   21.745000     20.165406
   21.760000     20.130310
   21.775000     20.096310
   21.790000     20.101794
   21.805000     20.015148
   21.820000     19.978954
   21.835000     19.942760
   21.850000     19.839663
   21.865000     19.781534
   21.880000     19.812243
   21.895000     19.702565
   21.910000     19.827598
   21.925000     19.743147
   21.940000     19.617017
   21.955000     19.629081
   21.970000     19.505145
   21.985000     19.493080
   22.000000     19.320886
