# Supplementary material for: Changing the game of time resolved X-ray diffraction on the mechanochemistry playground by downsizing
Source: Nat Commun. 2021 Oct 21;12:6134. doi: 10.1038/s41467-021-26264-1 (PMC8531352; doi:10.1038/s41467-021-26264-1)
Supplement: Supplementary file 3 — Source Data. [file 41467_2021_26264_MOESM3_ESM.zip › PXRD_raw_data/reactionIIIa_cocrystal_FormI_normalized/000261.xy]

    3.140900     20.295451
    3.155600     20.436429
    3.170400     20.800804
    3.185100     20.969978
    3.199800     21.002512
    3.214500     21.087099
    3.229300     21.200966
    3.244000     21.359295
    3.258700     21.561003
    3.273500     21.812595
    3.288200     21.695475
    3.302900     21.889591
    3.317600     22.246374
    3.332400     22.407957
    3.347100     22.751727
    3.361800     22.787513
    3.376500     23.090075
    3.391300     23.465294
    3.406000     23.928353
    3.420700     23.884975
    3.435400     23.960887
    3.450200     23.741828
    3.464900     23.626876
    3.479600     23.806895
    3.494400     24.064994
    3.509100     24.134399
    3.523800     24.258026
    3.538500     24.512871
    3.553300     24.502026
    3.568000     24.696142
    3.582700     24.819770
    3.597400     24.765548
    3.612200     25.127753
    3.626900     25.415132
    3.641600     25.476946
    3.656400     25.689498
    3.671100     26.066886
    3.685800     26.438852
    3.700500     26.561394
    3.715300     26.668755
    3.730000     26.749004
    3.744700     27.414855
    3.759500     27.334606
    3.774200     27.350872
    3.788900     27.502695
    3.803600     27.899604
    3.818400     28.214094
    3.833100     28.429899
    3.847800     28.269400
    3.862600     28.275907
    3.877300     28.603410
    3.892000     28.971038
    3.906700     29.043697
    3.921500     29.112016
    3.936200     29.250826
    3.950900     29.494827
    3.965700     29.680267
    3.980400     29.974153
    3.995100     30.150918
    4.009800     30.474084
    4.024600     30.728929
    4.039300     31.099811
    4.054000     31.319954
    4.068800     31.518407
    4.083500     31.464185
    4.098200     31.842658
    4.113000     32.149557
    4.127700     32.377291
    4.142400     32.647319
    4.157100     32.829506
    4.171900     33.099533
    4.186600     33.415108
    4.201300     33.975768
    4.216100     34.328213
    4.230800     34.425814
    4.245500     34.712109
    4.260300     35.266262
    4.275000     35.017923
    4.289700     35.253248
    4.304500     35.900664
    4.319200     36.243350
    4.333900     36.395172
    4.348600     36.641342
    4.363400     36.874498
    4.378100     37.004632
    4.392800     37.325629
    4.407600     37.564207
    4.422300     37.576136
    4.437000     38.176921
    4.451800     38.343925
    4.466500     38.450201
    4.481200     38.756016
    4.496000     38.749510
    4.510700     39.049901
    4.525400     39.512961
    4.540200     39.425121
    4.554900     39.652855
    4.569600     40.108324
    4.584400     40.128928
    4.599100     40.440165
    4.613800     40.807792
    4.628600     41.071314
    4.643300     41.369537
    4.658000     41.561484
    4.672700     41.895494
    4.687500     42.647017
    4.702200     42.844386
    4.716900     42.899694
    4.731700     43.352993
    4.746400     43.589402
    4.761100     43.997156
    4.775900     43.894133
    4.790600     44.262845
    4.805300     45.006777
    4.820100     45.079435
    4.834800     45.376574
    4.849500     45.974105
    4.864300     46.587903
    4.879000     46.888294
    4.893700     47.208207
    4.908500     47.608368
    4.923200     47.983587
    4.938000     48.180957
    4.952700     48.835964
    4.967400     49.055023
    4.982200     49.518082
    4.996900     49.901977
    5.011600     50.130796
    5.026400     51.097039
    5.041100     51.277057
    5.055800     51.381164
    5.070600     51.992793
    5.085300     52.416812
    5.100000     52.742147
    5.114800     53.394985
    5.129500     53.955645
    5.144200     54.193139
    5.159000     54.699576
    5.173700     55.263489
    5.188400     55.659313
    5.203200     56.031279
    5.217900     56.594107
    5.232700     57.135247
    5.247400     57.713258
    5.262100     58.052691
    5.276900     58.703360
    5.291600     59.272695
    5.306300     59.888662
    5.321100     60.528487
    5.335800     60.628255
    5.350500     61.185662
    5.365300     61.667157
    5.380000     62.168172
    5.394800     63.051998
    5.409500     63.909797
    5.424200     64.195007
    5.439000     64.656981
    5.453700     65.264273
    5.468400     65.617803
    5.483200     66.389930
    5.497900     66.852990
    5.512600     67.580654
    5.527400     68.023109
    5.542100     68.397244
    5.556900     69.333123
    5.571600     69.798351
    5.586300     70.088984
    5.601100     70.598674
    5.615800     71.355619
    5.630600     71.825185
    5.645300     72.504049
    5.660000     73.074470
    5.674800     73.694774
    5.689500     74.110117
    5.704200     74.657764
    5.719000     75.253126
    5.733700     75.634852
    5.748500     76.406980
    5.763200     76.892812
    5.777900     77.825438
    5.792700     78.161617
    5.807400     78.537921
    5.822200     79.137621
    5.836900     79.722138
    5.851600     79.987828
    5.866400     80.423776
    5.881100     81.095050
    5.895900     81.880191
    5.910600     82.645811
    5.925300     83.324675
    5.940100     83.922207
    5.954800     85.276682
    5.969600     86.740689
    5.984300     88.164569
    5.999000     88.930189
    6.013800     89.571099
    6.028500     89.327098
    6.043300     88.702456
    6.058000     87.935750
    6.072700     87.663554
    6.087500     88.006239
    6.102200     88.153724
    6.117000     87.790434
    6.131700     87.864176
    6.146500     88.161315
    6.161200     88.273013
    6.175900     88.312053
    6.190700     88.597263
    6.205400     88.585335
    6.220200     88.908500
    6.234900     89.309747
    6.249600     89.152501
    6.264400     89.738103
    6.279100     90.395279
    6.293900     90.317199
    6.308600     90.361662
    6.323400     91.012330
    6.338100     91.372367
    6.352800     91.927605
    6.367600     93.192072
    6.382300     95.654854
    6.397100     98.798670
    6.411800    101.296154
    6.426600    102.199499
    6.441300    100.276773
    6.456000     96.974628
    6.470800     94.390387
    6.485500     92.981688
    6.500300     92.209561
    6.515000     92.477420
    6.529800     92.698647
    6.544500     93.326543
    6.559300     95.095278
    6.574000     96.813045
    6.588700     97.684942
    6.603500     98.026543
    6.618200     97.080904
    6.633000     95.433626
    6.647700     93.502224
    6.662500     91.965560
    6.677200     90.839903
    6.692000     90.183812
    6.706700     89.561338
    6.721500     89.205639
    6.736200     88.701371
    6.750900     88.363023
    6.765700     88.243734
    6.780400     87.594149
    6.795200     87.780674
    6.809900     87.504140
    6.824700     86.933720
    6.839400     87.434735
    6.854200     87.044333
    6.868900     86.388242
    6.883700     86.039050
    6.898400     85.695280
    6.913200     85.084736
    6.927900     84.793018
    6.942700     84.464430
    6.957400     84.505640
    6.972200     84.372253
    6.986900     84.188981
    7.001600     83.981851
    7.016400     83.735682
    7.031100     83.379983
    7.045900     83.297564
    7.060600     83.202133
    7.075400     83.081759
    7.090100     82.605686
    7.104900     82.195765
    7.119600     82.119854
    7.134400     81.628598
    7.149100     81.056009
    7.163900     80.759955
    7.178600     81.096134
    7.193400     80.407510
    7.208100     79.812148
    7.222900     79.895650
    7.237600     80.031206
    7.252400     79.517177
    7.267100     79.149549
    7.281900     78.631183
    7.296600     78.299342
    7.311400     78.316693
    7.326100     78.088959
    7.340900     77.987021
    7.355600     77.667108
    7.370400     77.337436
    7.385100     77.058733
    7.399900     76.734483
    7.414600     76.298534
    7.429400     76.338659
    7.444100     76.298534
    7.458900     76.115263
    7.473600     76.107671
    7.488400     76.184668
    7.503200     75.578461
    7.517900     75.506888
    7.532700     74.945143
    7.547400     74.411595
    7.562200     73.853103
    7.576900     73.489813
    7.591700     73.361848
    7.606400     73.200265
    7.621200     72.605988
    7.635900     72.289329
    7.650700     71.774216
    7.665400     70.993413
    7.680200     70.531438
    7.694900     70.184415
    7.709700     69.959934
    7.724400     70.031507
    7.739200     69.157442
    7.754000     69.106473
    7.768700     69.018633
    7.783500     68.579431
    7.798200     68.254097
    7.813000     67.486307
    7.827700     67.128440
    7.842500     66.850820
    7.857200     66.802020
    7.872000     66.627424
    7.886700     66.045076
    7.901500     65.753358
    7.916300     65.078831
    7.931000     64.884715
    7.945800     64.768679
    7.960500     64.301283
    7.975300     64.025833
    7.990000     64.137530
    8.004800     63.817619
    8.019600     63.429386
    8.034300     62.848121
    8.049100     62.978255
    8.063800     62.408920
    8.078600     61.905735
    8.093300     62.267942
    8.108100     62.045630
    8.122900     61.991407
    8.137600     61.835246
    8.152400     61.566304
    8.167100     61.350498
    8.181900     61.143368
    8.196600     60.801767
    8.211400     60.375579
    8.226200     59.989515
    8.240900     59.744430
    8.255700     59.303060
    8.270400     59.138224
    8.285200     59.026525
    8.300000     58.741315
    8.314700     58.020157
    8.329500     57.773987
    8.344200     57.797845
    8.359000     57.576618
    8.373800     56.980171
    8.388500     56.685202
    8.403300     56.483494
    8.418000     56.619050
    8.432800     56.187440
    8.447600     55.766674
    8.462300     55.509660
    8.477100     55.355667
    8.491800     55.035755
    8.506600     54.606314
    8.521400     54.642100
    8.536100     54.476179
    8.550900     54.177957
    8.565600     54.428464
    8.580400     54.067343
    8.595200     53.710559
    8.609900     53.239909
    8.624700     53.089170
    8.639500     52.798538
    8.654200     52.377772
    8.669000     51.937486
    8.683700     51.967851
    8.698500     51.765059
    8.713300     51.508044
    8.728000     51.385502
    8.742800     50.947384
    8.757600     50.748931
    8.772300     50.785802
    8.787100     50.543970
    8.801800     50.119951
    8.816600     49.487717
    8.831400     49.357584
    8.846100     48.943324
    8.860900     48.901031
    8.875700     48.690648
    8.890400     48.401100
    8.905200     48.279642
    8.920000     47.718982
    8.934700     47.464136
    8.949500     47.464136
    8.964300     47.351354
    8.979000     47.250500
    8.993800     47.007584
    9.008600     46.716952
    9.023300     46.651884
    9.038100     46.397040
    9.052900     46.292932
    9.067600     45.956753
    9.082400     45.699739
    9.097200     45.522974
    9.111900     45.174866
    9.126700     45.168360
    9.141500     44.719398
    9.156200     44.602277
    9.171000     44.779042
    9.185800     44.710722
    9.200500     44.112107
    9.215300     43.770506
    9.230100     43.679412
    9.244800     43.559038
    9.259600     43.370344
    9.274400     43.220690
    9.289100     43.061276
    9.303900     42.843303
    9.318700     42.554839
    9.333400     42.348794
    9.348200     42.119976
    9.363000     42.015868
    9.377800     41.663422
    9.392500     41.589680
    9.407300     41.528951
    9.422100     41.374959
    9.436800     41.120114
    9.451600     41.099509
    9.466400     41.002993
    9.481200     40.772005
    9.495900     40.507400
    9.510700     40.534512
    9.525500     40.325213
    9.540200     39.906616
    9.555000     39.572605
    9.569800     39.615984
    9.584600     39.478259
    9.599300     39.077013
    9.614100     39.031466
    9.628900     38.913261
    9.643600     38.825421
    9.658400     38.594433
    9.673200     38.542380
    9.688000     38.310308
    9.702700     38.166076
    9.717500     37.966537
    9.732300     37.661808
    9.747100     37.412384
    9.761800     37.429736
    9.776600     37.159708
    9.791400     36.851725
    9.806200     36.844133
    9.820900     36.922214
    9.835700     36.787742
    9.850500     36.550248
    9.865300     36.397341
    9.880000     36.206478
    9.894800     36.092611
    9.909600     35.755348
    9.924400     35.711969
    9.939100     35.511347
    9.953900     35.472306
    9.968700     35.614369
    9.983500     35.284697
    9.998200     34.893211
   10.013000     34.905140
   10.028000     34.725122
   10.043000     34.329298
   10.057000     34.367253
   10.072000     34.317369
   10.087000     34.258809
   10.102000     34.079875
   10.116000     33.802256
   10.131000     33.800087
   10.146000     33.748034
   10.161000     33.512708
   10.176000     33.358717
   10.190000     33.138573
   10.205000     33.128813
   10.220000     33.047480
   10.235000     33.003018
   10.249000     32.814323
   10.264000     32.609362
   10.279000     32.582252
   10.294000     32.354518
   10.309000     32.332829
   10.323000     32.434767
   10.338000     32.466216
   10.353000     32.343673
   10.368000     32.295957
   10.382000     32.229806
   10.397000     32.113770
   10.412000     31.941343
   10.427000     31.780844
   10.442000     31.856756
   10.456000     31.663724
   10.471000     31.439243
   10.486000     31.497803
   10.501000     31.188736
   10.516000     31.321038
   10.530000     31.201749
   10.545000     31.195242
   10.560000     31.353571
   10.575000     31.263563
   10.589000     31.297180
   10.604000     31.240789
   10.619000     31.081375
   10.634000     31.120415
   10.649000     31.105233
   10.663000     30.937143
   10.678000     30.831952
   10.693000     30.531560
   10.708000     30.305994
   10.722000     30.327684
   10.737000     30.423115
   10.752000     30.146580
   10.767000     29.962224
   10.782000     29.955717
   10.796000     29.781122
   10.811000     29.758348
   10.826000     29.648819
   10.841000     29.272515
   10.856000     29.274684
   10.870000     29.300711
   10.885000     29.148888
   10.900000     29.099003
   10.915000     28.878860
   10.930000     28.920070
   10.944000     28.767162
   10.959000     28.705349
   10.974000     28.756318
   10.989000     28.644620
   11.003000     28.587144
   11.018000     28.627269
   11.033000     28.567624
   11.048000     28.589312
   11.063000     28.635944
   11.077000     28.737882
   11.092000     28.809456
   11.107000     28.974291
   11.122000     29.030683
   11.137000     28.962363
   11.151000     29.305049
   11.166000     29.618454
   11.181000     29.609778
   11.196000     29.831006
   11.211000     29.875468
   11.225000     29.684605
   11.240000     29.341920
   11.255000     29.305049
   11.270000     29.257333
   11.284000     28.915732
   11.299000     28.659801
   11.314000     28.254218
   11.329000     28.209756
   11.344000     28.102395
   11.358000     28.021061
   11.373000     28.130591
   11.388000     28.081791
   11.403000     28.222769
   11.418000     28.235783
   11.432000     28.140351
   11.447000     28.241205
   11.462000     28.483036
   11.477000     28.592565
   11.492000     28.850664
   11.506000     29.077314
   11.521000     29.184675
   11.536000     29.386383
   11.551000     29.326737
   11.566000     29.558810
   11.580000     29.531698
   11.595000     29.681352
   11.610000     29.791966
   11.625000     29.803895
   11.640000     29.967647
   11.654000     29.825584
   11.669000     29.846188
   11.684000     29.828837
   11.699000     29.503502
   11.714000     29.043697
   11.728000     28.666309
   11.743000     28.372423
   11.758000     28.244458
   11.773000     27.967923
   11.788000     27.856225
   11.802000     27.835621
   11.817000     27.923461
   11.832000     27.941897
   11.847000     27.985275
   11.862000     27.966839
   11.876000     27.935391
   11.891000     28.035159
   11.906000     28.111071
   11.921000     28.152280
   11.936000     28.231445
   11.950000     28.536174
   11.965000     28.615339
   11.980000     28.543765
   11.995000     28.750896
   12.010000     28.824638
   12.024000     28.678237
   12.039000     28.706433
   12.054000     28.939589
   12.069000     28.837651
   12.084000     28.934168
   12.098000     29.036106
   12.113000     29.142382
   12.128000     29.182506
   12.143000     29.165154
   12.158000     29.157563
   12.172000     29.062132
   12.187000     29.161901
   12.202000     29.125031
   12.217000     28.972123
   12.232000     29.016585
   12.246000     29.175999
   12.261000     29.216124
   12.276000     29.322400
   12.291000     29.249741
   12.306000     29.181422
   12.320000     29.289866
   12.335000     29.353849
   12.350000     29.399396
   12.365000     29.613032
   12.380000     29.630383
   12.394000     29.642312
   12.409000     29.808233
   12.424000     29.878722
   12.439000     30.103202
   12.454000     30.444804
   12.468000     30.700733
   12.483000     30.829783
   12.498000     30.942566
   12.513000     31.077038
   12.528000     31.379599
   12.543000     31.309109
   12.557000     31.279829
   12.572000     31.520577
   12.587000     31.393696
   12.602000     31.442496
   12.617000     31.514070
   12.631000     31.485875
   12.646000     31.406709
   12.661000     31.483705
   12.676000     31.570462
   12.691000     31.413216
   12.705000     31.402371
   12.720000     31.490212
   12.735000     31.592151
   12.750000     31.735297
   12.765000     32.000988
   12.779000     32.243904
   12.794000     32.539958
   12.809000     33.290396
   12.824000     33.841296
   12.839000     34.761992
   12.854000     36.155509
   12.868000     37.655301
   12.883000     38.983750
   12.898000     39.626828
   12.913000     39.772145
   12.928000     39.796002
   12.942000     39.524890
   12.957000     38.976159
   12.972000     37.973045
   12.987000     37.066445
   13.002000     36.019953
   13.017000     35.159986
   13.031000     34.734882
   13.046000     34.432321
   13.061000     34.282666
   13.076000     34.091803
   13.091000     33.815270
   13.105000     33.828283
   13.120000     33.665615
   13.135000     33.659109
   13.150000     33.669953
   13.165000     33.808762
   13.179000     34.095057
   13.194000     34.498472
   13.209000     34.737050
   13.224000     35.180590
   13.239000     35.961393
   13.254000     37.107655
   13.268000     38.099925
   13.283000     38.997848
   13.298000     39.519467
   13.313000     39.643095
   13.328000     39.459823
   13.343000     39.200640
   13.357000     38.695287
   13.372000     37.604332
   13.387000     36.767138
   13.402000     36.318176
   13.417000     35.628467
   13.431000     35.046118
   13.446000     35.054793
   13.461000     35.130705
   13.476000     34.939842
   13.491000     34.922491
   13.506000     35.065638
   13.520000     35.130705
   13.535000     35.008163
   13.550000     35.028767
   13.565000     35.038527
   13.580000     34.918153
   13.595000     34.900802
   13.609000     35.061301
   13.624000     35.090580
   13.639000     35.205532
   13.654000     35.200110
   13.669000     35.055878
   13.683000     35.221799
   13.698000     35.223967
   13.713000     35.375790
   13.728000     35.560147
   13.743000     35.684858
   13.758000     35.780290
   13.772000     35.887650
   13.787000     36.047064
   13.802000     36.081766
   13.817000     36.103455
   13.832000     35.921268
   13.847000     36.002602
   13.861000     36.000432
   13.876000     35.992842
   13.891000     35.864877
   13.906000     35.795473
   13.921000     35.964646
   13.936000     35.822583
   13.950000     35.806316
   13.965000     35.775952
   13.980000     35.708716
   13.995000     35.593765
   14.010000     35.684858
   14.025000     35.716307
   14.039000     35.591595
   14.054000     35.548218
   14.069000     35.513515
   14.084000     35.612200
   14.099000     35.677267
   14.114000     35.687027
   14.128000     35.597018
   14.143000     35.626298
   14.158000     35.654494
   14.173000     35.604610
   14.188000     35.629552
   14.203000     35.671845
   14.217000     35.694618
   14.232000     35.541711
   14.247000     35.454955
   14.262000     35.677267
   14.277000     35.719561
   14.292000     35.507009
   14.306000     35.679436
   14.321000     35.599187
   14.336000     35.753179
   14.351000     35.868130
   14.366000     35.935366
   14.381000     36.134904
   14.395000     36.271545
   14.410000     36.274799
   14.425000     36.274799
   14.440000     36.285643
   14.455000     36.220576
   14.470000     36.180451
   14.484000     36.125144
   14.499000     35.889819
   14.514000     35.769445
   14.529000     35.575329
   14.544000     35.533036
   14.559000     35.313977
   14.573000     35.181674
   14.588000     35.320484
   14.603000     35.245656
   14.618000     35.204448
   14.633000     35.149141
   14.648000     35.205532
   14.662000     35.212039
   14.677000     34.996234
   14.692000     34.899717
   14.707000     34.844411
   14.722000     34.844411
   14.737000     34.931166
   14.752000     34.964785
   14.766000     34.765246
   14.781000     34.753317
   14.796000     34.835735
   14.811000     34.673068
   14.826000     34.437742
   14.841000     34.585227
   14.855000     34.559201
   14.870000     34.460516
   14.885000     34.647041
   14.900000     34.552695
   14.915000     34.430151
   14.930000     34.396534
   14.945000     34.258809
   14.959000     34.355325
   14.974000     34.391111
   14.989000     34.216515
   15.004000     34.186151
   15.019000     34.080959
   15.034000     34.009386
   15.048000     33.989865
   15.063000     34.074452
   15.078000     33.906363
   15.093000     33.922630
   15.108000     33.748034
   15.123000     33.666700
   15.138000     33.793581
   15.152000     33.687305
   15.167000     33.628744
   15.182000     33.485597
   15.197000     33.300157
   15.212000     33.438966
   15.227000     33.460655
   15.242000     33.409686
   15.256000     33.289312
   15.271000     33.122307
   15.286000     33.170022
   15.301000     33.139658
   15.316000     33.009524
   15.331000     32.926022
   15.345000     33.030129
   15.360000     32.918431
   15.375000     32.826253
   15.390000     32.569238
   15.405000     32.429344
   15.420000     32.379459
   15.435000     32.366446
   15.449000     32.448865
   15.464000     32.344757
   15.479000     31.926160
   15.494000     31.860009
   15.509000     31.968454
   15.524000     31.878444
   15.539000     32.044365
   15.553000     31.811208
   15.568000     31.611670
   15.583000     31.616008
   15.598000     31.648542
   15.613000     31.637697
   15.628000     31.579137
   15.643000     31.356825
   15.657000     31.428399
   15.672000     31.268984
   15.687000     31.398034
   15.702000     31.321038
   15.717000     31.151864
   15.732000     31.156202
   15.747000     31.264646
   15.761000     31.292842
   15.776000     31.065108
   15.791000     30.841712
   15.806000     30.850388
   15.821000     30.712663
   15.836000     30.596627
   15.851000     30.444804
   15.866000     30.372146
   15.880000     30.355879
   15.895000     30.253941
   15.910000     30.083683
   15.925000     29.951379
   15.940000     29.916677
   15.955000     29.903664
   15.970000     29.829922
   15.984000     29.989336
   15.999000     29.768108
   16.014000     29.669423
   16.029000     29.637974
   16.044000     29.652072
   16.059000     29.475307
   16.074000     29.357102
   16.088000     29.563147
   16.103000     29.503502
   16.118000     29.257333
   16.133000     29.244320
   16.148000     29.179252
   16.163000     29.049119
   16.178000     28.964532
   16.193000     29.049119
   16.207000     29.017670
   16.222000     28.995981
   16.237000     29.006825
   16.252000     28.812709
   16.267000     28.736798
   16.282000     28.788851
   16.297000     28.666309
   16.312000     28.647873
   16.326000     28.530752
   16.341000     28.561117
   16.356000     28.478699
   16.371000     28.171800
   16.386000     28.269400
   16.401000     28.209756
   16.416000     28.196743
   16.430000     28.138182
   16.445000     28.113240
   16.460000     28.015639
   16.475000     28.002626
   16.490000     27.919123
   16.505000     27.965755
   16.520000     28.047088
   16.535000     27.935391
   16.549000     27.896350
   16.564000     27.851887
   16.579000     27.794412
   16.594000     27.695728
   16.609000     27.639336
   16.624000     27.717416
   16.639000     27.689220
   16.654000     27.479922
   16.668000     27.377984
   16.683000     27.248934
   16.698000     27.242428
   16.713000     27.107956
   16.728000     26.913840
   16.743000     26.617785
   16.758000     26.699119
   16.773000     26.613447
   16.788000     26.681768
   16.802000     26.493074
   16.817000     26.443189
   16.832000     26.370531
   16.847000     26.341251
   16.862000     26.293536
   16.877000     26.293536
   16.892000     26.127615
   16.907000     26.155811
   16.921000     26.033268
   16.936000     26.026761
   16.951000     25.876023
   16.966000     25.874938
   16.981000     25.949765
   16.996000     25.756733
   17.011000     25.723116
   17.026000     25.759987
   17.041000     25.693836
   17.055000     25.790351
   17.070000     25.678653
   17.085000     25.532253
   17.100000     25.416216
   17.115000     25.381514
   17.130000     25.365248
   17.145000     25.365248
   17.160000     25.460679
   17.175000     25.348981
   17.189000     25.250296
   17.204000     25.263310
   17.219000     25.142936
   17.234000     25.085460
   17.249000     25.242705
   17.264000     25.166793
   17.279000     25.161372
   17.294000     25.163540
   17.309000     25.158118
   17.323000     24.962917
   17.338000     24.929299
   17.353000     24.927130
   17.368000     24.955326
   17.383000     24.977015
   17.398000     24.958579
   17.413000     24.932553
   17.428000     24.832784
   17.443000     24.830614
   17.457000     24.887005
   17.472000     24.735183
   17.487000     24.750365
   17.502000     24.662525
   17.517000     24.688552
   17.532000     24.647342
   17.547000     24.573600
   17.562000     24.656018
   17.577000     24.663610
   17.591000     24.789405
   17.606000     24.658187
   17.621000     24.558418
   17.636000     24.589867
   17.651000     24.698312
   17.666000     24.381653
   17.681000     24.451058
   17.696000     24.597458
   17.711000     24.355626
   17.726000     24.428284
   17.740000     24.555164
   17.755000     24.548658
   17.770000     24.497689
   17.785000     24.418524
   17.800000     24.337190
   17.815000     24.351288
   17.830000     24.230914
   17.845000     24.255857
   17.860000     24.346950
   17.875000     24.213563
   17.889000     24.279714
   17.904000     24.337190
   17.919000     24.338275
   17.934000     24.229831
   17.949000     24.220070
   17.964000     24.307910
   17.979000     24.500942
   17.994000     24.528053
   18.009000     24.384907
   18.024000     24.339360
   18.038000     24.374062
   18.053000     24.483591
   18.068000     24.403341
   18.083000     24.471662
   18.098000     24.442382
   18.113000     24.399004
   18.128000     24.406596
   18.143000     24.550827
   18.158000     24.624570
   18.173000     24.688552
   18.188000     24.670116
   18.202000     24.718916
   18.217000     24.811095
   18.232000     24.890259
   18.247000     24.880499
   18.262000     24.924962
   18.277000     24.943397
   18.292000     24.937975
   18.307000     24.931468
   18.322000     25.037744
   18.337000     25.115825
   18.352000     25.060517
   18.366000     24.996535
   18.381000     24.904357
   18.396000     24.905441
   18.411000     24.871824
   18.426000     24.854473
   18.441000     24.817601
   18.456000     24.770970
   18.471000     24.785067
   18.486000     24.798081
   18.501000     24.715663
   18.516000     24.766633
   18.530000     24.849050
   18.545000     24.869654
   18.560000     24.823024
   18.575000     24.785067
   18.590000     24.850135
   18.605000     24.673370
   18.620000     24.741690
   18.635000     24.852303
   18.650000     24.860979
   18.665000     24.909779
   18.680000     24.919539
   18.695000     24.934722
   18.710000     24.878330
   18.724000     24.837122
   18.739000     24.852303
   18.754000     24.937975
   18.769000     25.011717
   18.784000     25.054011
   18.799000     25.147274
   18.814000     25.109317
   18.829000     25.094136
   18.844000     25.121247
   18.859000     25.166793
   18.874000     25.108234
   18.889000     25.046420
   18.903000     25.122331
   18.918000     25.152696
   18.933000     25.030153
   18.948000     25.196074
   18.963000     25.102811
   18.978000     25.249212
   18.993000     25.234029
   19.008000     25.203665
   19.023000     25.174385
   19.038000     25.110402
   19.053000     25.236198
   19.068000     25.382599
   19.083000     25.299097
   19.098000     25.360910
   19.112000     25.304518
   19.127000     25.289336
   19.142000     25.324039
   19.157000     25.316448
   19.172000     25.345727
   19.187000     25.389105
   19.202000     25.291505
   19.217000     25.170047
   19.232000     25.243789
   19.247000     25.289336
   19.262000     25.385852
   19.277000     25.485622
   19.292000     25.537675
   19.307000     25.434652
   19.321000     25.416216
   19.336000     25.489960
   19.351000     25.578884
   19.366000     25.605995
   19.381000     25.712271
   19.396000     25.669978
   19.411000     25.581053
   19.426000     25.518155
   19.441000     25.612502
   19.456000     25.479115
   19.471000     25.303434
   19.486000     25.372839
   19.501000     25.375007
   19.516000     25.423807
   19.531000     25.417301
   19.545000     25.408626
   19.560000     25.461764
   19.575000     25.532253
   19.590000     25.309941
   19.605000     25.309941
   19.620000     25.335967
   19.635000     25.376092
   19.650000     25.358741
   19.665000     25.117993
   19.680000     25.171131
   19.695000     25.280661
   19.710000     25.318616
   19.725000     25.280661
   19.740000     25.351150
   19.755000     25.196074
   19.770000     25.202580
   19.785000     25.359825
   19.799000     25.290421
   19.814000     25.269816
   19.829000     25.269816
   19.844000     25.322954
   19.859000     25.241621
   19.874000     25.252465
   19.889000     25.178723
   19.904000     25.141851
   19.919000     25.185229
   19.934000     25.239452
   19.949000     25.127753
   19.964000     25.000873
   19.979000     25.167878
   19.994000     25.120162
   20.009000     25.135344
   20.024000     24.986775
   20.039000     24.902188
   20.054000     24.875077
   20.068000     24.779646
   20.083000     24.759041
   20.098000     24.888090
   20.113000     24.661440
   20.128000     24.898935
   20.143000     24.785067
   20.158000     24.661440
   20.173000     24.768801
   20.188000     24.795912
   20.203000     24.664694
   20.218000     24.722170
   20.233000     24.728676
   20.248000     24.671201
   20.263000     24.588783
   20.278000     24.601796
   20.293000     24.564925
   20.308000     24.436960
   20.323000     24.273208
   20.338000     24.336107
   20.353000     24.382737
   20.368000     24.357795
   20.382000     24.172354
   20.397000     24.169101
   20.412000     24.135483
   20.427000     23.946789
   20.442000     23.912087
   20.457000     23.976070
   20.472000     23.947874
   20.487000     23.771109
   20.502000     23.786290
   20.517000     23.650735
   20.532000     23.729899
   20.547000     23.685437
   20.562000     23.456619
   20.577000     23.614948
   20.592000     23.612779
   20.607000     23.523855
   20.622000     23.509757
   20.637000     23.488068
   20.652000     23.363356
   20.667000     23.488068
   20.682000     23.603019
   20.697000     23.494574
   20.712000     23.470717
   20.727000     23.480476
   20.742000     23.232137
   20.757000     23.203942
   20.771000     23.187675
   20.786000     23.290698
   20.801000     23.043444
   20.816000     22.987053
   20.831000     22.889452
   20.846000     22.872100
   20.861000     22.763656
   20.876000     22.646535
   20.891000     22.761487
   20.906000     22.791852
   20.921000     22.662803
   20.936000     22.607495
   20.951000     22.593397
   20.966000     22.461095
   20.981000     22.431815
   20.996000     22.393859
   21.011000     22.460010
   21.026000     22.304934
   21.041000     22.193236
   21.056000     22.070693
   21.071000     21.985022
   21.086000     21.953573
   21.101000     21.965502
   21.116000     22.003457
   21.131000     21.777892
   21.146000     21.771385
   21.161000     21.850551
   21.176000     21.692221
   21.191000     21.618479
   21.206000     21.681377
   21.221000     21.549074
   21.236000     21.415687
   21.251000     21.347366
   21.266000     21.379900
   21.281000     21.426531
   21.296000     21.346282
   21.310000     21.221570
   21.325000     21.253019
   21.340000     21.257357
   21.355000     21.258442
   21.370000     21.221570
   21.385000     21.170601
   21.400000     21.058903
   21.415000     21.180362
   21.430000     21.099028
   21.445000     21.050228
   21.460000     20.933107
   21.475000     20.842014
   21.490000     20.747666
   21.505000     20.749836
   21.520000     20.718387
   21.535000     20.712964
   21.550000     20.621870
   21.565000     20.477639
   21.580000     20.348589
   21.595000     20.337744
   21.610000     20.301959
   21.625000     20.292198
   21.640000     20.154473
   21.655000     20.113264
   21.670000     20.100251
   21.685000     20.048197
   21.700000     20.069886
   21.715000     20.037353
   21.730000     20.009158
   21.745000     20.017833
   21.760000     20.027592
   21.775000     19.908303
   21.790000     19.855165
   21.805000     19.804197
   21.820000     19.770578
   21.835000     19.745636
   21.850000     19.595983
   21.865000     19.645866
   21.880000     19.486453
   21.895000     19.441990
   21.910000     19.425724
   21.925000     19.436569
   21.940000     19.384515
   21.955000     19.412711
   21.970000     19.428977
   21.985000     19.343306
   22.000000     19.286914
