# Supplementary material for: Changing the game of time resolved X-ray diffraction on the mechanochemistry playground by downsizing
Source: Nat Commun. 2021 Oct 21;12:6134. doi: 10.1038/s41467-021-26264-1 (PMC8531352; doi:10.1038/s41467-021-26264-1)
Supplement: Supplementary file 3 — Source Data. [file 41467_2021_26264_MOESM3_ESM.zip › PXRD_raw_data/reactionIIIa_cocrystal_FormI_normalized/000321.xy]

    3.140900     20.614599
    3.155600     20.955057
    3.170400     20.791944
    3.185100     20.986804
    3.199800     21.030592
    3.214500     21.051392
    3.229300     21.143348
    3.244000     21.060149
    3.258700     21.237493
    3.273500     21.837397
    3.288200     21.551677
    3.302900     21.986279
    3.317600     22.034447
    3.332400     22.235874
    3.347100     22.655151
    3.361800     22.952913
    3.376500     23.262718
    3.391300     23.484946
    3.406000     23.908601
    3.420700     23.837444
    3.435400     23.822118
    3.450200     23.747677
    3.464900     23.979758
    3.479600     23.928305
    3.494400     24.127544
    3.509100     24.050913
    3.523800     24.274236
    3.538500     24.529305
    3.553300     24.299414
    3.568000     24.508505
    3.582700     24.700081
    3.597400     25.001127
    3.612200     25.140156
    3.626900     25.007695
    3.641600     25.356910
    3.656400     25.832016
    3.671100     26.284134
    3.685800     26.347628
    3.700500     26.713264
    3.715300     26.946438
    3.730000     26.794272
    3.744700     27.219023
    3.759500     27.384324
    3.774200     27.441250
    3.788900     27.671139
    3.803600     27.643772
    3.818400     27.637204
    3.833100     27.903220
    3.847800     28.161573
    3.862600     28.283086
    3.877300     28.522829
    3.892000     28.692510
    3.906700     29.005599
    3.921500     29.152291
    3.936200     29.631777
    3.950900     30.035727
    3.965700     29.978801
    3.980400     29.919686
    3.995100     30.091558
    4.009800     30.411214
    4.024600     30.603884
    4.039300     30.845816
    4.054000     31.106359
    4.068800     31.286987
    4.083500     31.567235
    4.098200     31.533298
    4.113000     32.004026
    4.127700     32.380609
    4.142400     32.282084
    4.157100     33.080132
    4.171900     33.611069
    4.186600     33.909927
    4.201300     34.135439
    4.216100     34.273373
    4.230800     34.605072
    4.245500     34.914876
    4.260300     34.930203
    4.275000     35.250955
    4.289700     35.538864
    4.304500     35.706356
    4.319200     36.317208
    4.333900     36.524109
    4.348600     36.656570
    4.363400     37.196264
    4.378100     37.432724
    4.392800     37.683413
    4.407600     38.052333
    4.422300     37.964756
    4.437000     37.867326
    4.451800     37.998692
    4.466500     38.434389
    4.481200     38.598596
    4.496000     38.619396
    4.510700     39.011304
    4.525400     39.418539
    4.540200     39.614493
    4.554900     39.684555
    4.569600     40.172798
    4.584400     40.284459
    4.599100     40.745334
    4.613800     41.083602
    4.628600     41.193073
    4.643300     41.542288
    4.658000     41.937481
    4.672700     42.014111
    4.687500     42.533006
    4.702200     42.908494
    4.716900     43.186552
    4.731700     43.369369
    4.746400     43.738288
    4.761100     43.889360
    4.775900     44.522105
    4.790600     44.691786
    4.805300     45.061801
    4.820100     45.574128
    4.834800     45.804018
    4.849500     46.007635
    4.864300     46.558278
    4.879000     46.835241
    4.893700     47.230433
    4.908500     47.520533
    4.923200     47.719771
    4.938000     48.270413
    4.952700     48.724721
    4.967400     48.758657
    4.982200     49.693545
    4.996900     50.035095
    5.011600     50.420436
    5.026400     50.770745
    5.041100     50.973268
    5.055800     51.456037
    5.070600     51.900492
    5.085300     52.635047
    5.100000     53.204299
    5.114800     53.398064
    5.129500     53.953085
    5.144200     54.399729
    5.159000     54.849658
    5.173700     55.250323
    5.188400     56.127191
    5.203200     56.301251
    5.217900     56.809200
    5.232700     57.346705
    5.247400     57.863411
    5.262100     58.011198
    5.276900     58.422811
    5.291600     59.261364
    5.306300     60.070359
    5.321100     60.330901
    5.335800     60.600201
    5.350500     61.017288
    5.365300     61.861314
    5.380000     62.356126
    5.394800     63.061123
    5.409500     63.573451
    5.424200     64.029947
    5.439000     64.663788
    5.453700     65.546128
    5.468400     65.988395
    5.483200     66.429564
    5.497900     66.835704
    5.512600     67.244034
    5.527400     67.721330
    5.542100     68.573019
    5.556900     69.130229
    5.571600     69.573590
    5.586300     70.042128
    5.601100     70.775588
    5.615800     71.420376
    5.630600     71.910809
    5.645300     72.526039
    5.660000     72.890579
    5.674800     73.664544
    5.689500     74.564400
    5.704200     74.768017
    5.719000     75.401858
    5.733700     75.818945
    5.748500     76.496574
    5.763200     77.353737
    5.777900     77.681057
    5.792700     77.588007
    5.807400     78.306140
    5.822200     78.906045
    5.836900     79.548643
    5.851600     80.322607
    5.866400     80.712327
    5.881100     80.960826
    5.895900     81.695381
    5.910600     82.727698
    5.925300     83.638503
    5.940100     84.290953
    5.954800     85.482004
    5.969600     86.895283
    5.984300     88.243973
    5.999000     89.139451
    6.013800     89.300375
    6.028500     89.276291
    6.043300     88.804467
    6.058000     88.268057
    6.072700     87.804992
    6.087500     87.482050
    6.102200     87.650637
    6.117000     87.757920
    6.131700     88.545021
    6.146500     88.462917
    6.161200     88.811036
    6.175900     88.993854
    6.190700     88.967580
    6.205400     89.317890
    6.220200     89.506181
    6.234900     89.167913
    6.249600     89.509465
    6.264400     89.745924
    6.279100     90.577908
    6.293900     90.553824
    6.308600     90.707084
    6.323400     91.322315
    6.338100     91.914556
    6.352800     92.685237
    6.367600     94.040495
    6.382300     97.024691
    6.397100    101.969524
    6.411800    105.721117
    6.426600    105.981659
    6.441300    103.472570
    6.456000     99.387089
    6.470800     95.587329
    6.485500     93.813889
    6.500300     93.085903
    6.515000     93.173480
    6.529800     93.944160
    6.544500     94.594421
    6.559300     96.520028
    6.574000     99.641063
    6.588700    101.162719
    6.603500    101.625784
    6.618200    100.416122
    6.633000     97.967242
    6.647700     94.997277
    6.662500     92.736688
    6.677200     91.185476
    6.692000     90.234167
    6.706700     89.953920
    6.721500     89.324458
    6.736200     88.852635
    6.750900     88.229742
    6.765700     88.272436
    6.780400     87.922127
    6.795200     87.661585
    6.809900     87.533503
    6.824700     87.213845
    6.839400     87.253255
    6.854200     87.001470
    6.868900     86.227506
    6.883700     86.079720
    6.898400     85.441500
    6.913200     85.472152
    6.927900     85.439310
    6.942700     85.426173
    6.957400     85.095570
    6.972200     84.933551
    6.986900     84.572296
    7.001600     83.793952
    7.016400     83.834457
    7.031100     83.824604
    7.045900     83.515894
    7.060600     83.260826
    7.075400     82.691573
    7.090100     82.348927
    7.104900     82.178151
    7.119600     81.696476
    7.134400     81.238884
    7.149100     81.250927
    7.163900     81.109708
    7.178600     80.846976
    7.193400     80.968489
    7.208100     80.293050
    7.222900     79.670156
    7.237600     79.492812
    7.252400     79.345026
    7.267100     79.334079
    7.281900     79.104188
    7.296600     78.603903
    7.311400     78.264541
    7.326100     78.310519
    7.340900     78.058734
    7.355600     77.651500
    7.370400     77.366874
    7.385100     77.317612
    7.399900     77.484009
    7.414600     76.992481
    7.429400     76.424323
    7.444100     76.246979
    7.458900     76.312662
    7.473600     76.646551
    7.488400     76.898335
    7.503200     76.522848
    7.517900     75.458783
    7.532700     75.120516
    7.547400     74.920183
    7.562200     74.475728
    7.576900     74.244744
    7.591700     73.755405
    7.606400     73.387581
    7.621200     73.084344
    7.635900     72.262212
    7.650700     71.549552
    7.665400     71.200338
    7.680200     70.944174
    7.694900     70.462499
    7.709700     69.633799
    7.724400     69.482728
    7.739200     69.417045
    7.754000     69.048126
    7.768700     68.754742
    7.783500     68.534704
    7.798200     67.894295
    7.813000     67.473924
    7.827700     67.493629
    7.842500     67.063405
    7.857200     66.640845
    7.872000     66.384682
    7.886700     65.759598
    7.901500     65.506719
    7.916300     65.580065
    7.931000     65.292155
    7.945800     64.805006
    7.960500     64.582779
    7.975300     64.516001
    7.990000     64.154745
    8.004800     63.713574
    8.019600     63.473831
    8.034300     63.321665
    8.049100     62.947273
    8.063800     62.603532
    8.078600     62.364884
    8.093300     62.310148
    8.108100     62.276212
    8.122900     62.348463
    8.137600     62.534564
    8.152400     62.124046
    8.167100     61.704769
    8.181900     61.404817
    8.196600     61.059982
    8.211400     60.777545
    8.226200     60.090063
    8.240900     59.620430
    8.255700     59.383972
    8.270400     58.866171
    8.285200     58.594682
    8.300000     58.777499
    8.314700     58.447989
    8.329500     58.141468
    8.344200     57.659794
    8.359000     57.529523
    8.373800     57.128856
    8.388500     56.873788
    8.403300     56.503774
    8.418000     56.066982
    8.432800     55.962984
    8.447600     55.671789
    8.462300     55.251418
    8.477100     55.324764
    8.491800     55.323670
    8.506600     55.100347
    8.521400     54.642757
    8.536100     54.367982
    8.550900     54.375646
    8.565600     54.265079
    8.580400     54.062557
    8.595200     53.603870
    8.609900     53.345518
    8.624700     53.138616
    8.639500     52.894494
    8.654200     52.710582
    8.669000     52.580311
    8.683700     52.346042
    8.698500     51.884071
    8.713300     51.704538
    8.728000     51.635571
    8.742800     51.765842
    8.757600     51.433049
    8.772300     51.149517
    8.787100     50.788261
    8.801800     50.200398
    8.816600     49.869794
    8.831400     49.627861
    8.846100     49.455991
    8.860900     49.126482
    8.875700     49.001683
    8.890400     48.502493
    8.905200     47.821579
    8.920000     47.952946
    8.934700     47.740571
    8.949500     47.667225
    8.964300     47.424198
    8.979000     46.996164
    8.993800     46.654613
    9.008600     46.787073
    9.023300     46.643665
    9.038100     46.134622
    9.052900     46.091928
    9.067600     46.220010
    9.082400     45.866417
    9.097200     45.710967
    9.111900     45.311396
    9.126700     45.235861
    9.141500     45.124199
    9.156200     44.645808
    9.171000     44.415918
    9.185800     44.290025
    9.200500     44.125818
    9.215300     43.915632
    9.230100     44.055756
    9.244800     43.888264
    9.259600     43.464610
    9.274400     43.389074
    9.289100     43.192025
    9.303900     42.807780
    9.318700     42.758517
    9.333400     42.736623
    9.348200     42.307495
    9.363000     42.204591
    9.377800     41.965943
    9.392500     41.684601
    9.407300     41.652854
    9.422100     41.649570
    9.436800     41.517109
    9.451600     41.327724
    9.466400     41.274083
    9.481200     41.042003
    9.495900     40.722346
    9.510700     40.419109
    9.525500     40.200166
    9.540200     40.248334
    9.555000     39.960423
    9.569800     39.594788
    9.584600     39.426201
    9.599300     39.340814
    9.614100     39.230247
    9.628900     39.216016
    9.643600     39.070419
    9.658400     38.595312
    9.673200     38.377464
    9.688000     38.250476
    9.702700     37.913304
    9.717500     37.969134
    9.732300     37.697645
    9.747100     37.280558
    9.761800     37.174370
    9.776600     37.144813
    9.791400     37.275085
    9.806200     36.969659
    9.820900     36.784652
    9.835700     36.582129
    9.850500     36.523015
    9.865300     36.490173
    9.880000     36.642339
    9.894800     36.310640
    9.909600     36.311734
    9.924400     36.068707
    9.939100     35.752334
    9.953900     35.589222
    9.968700     35.365900
    9.983500     35.329774
    9.998200     35.210450
   10.013000     35.049527
   10.028000     34.839341
   10.043000     34.755048
   10.057000     34.690459
   10.072000     34.525158
   10.087000     34.248194
   10.102000     34.148575
   10.116000     33.943864
   10.131000     33.932916
   10.146000     33.607785
   10.161000     33.452336
   10.176000     33.331917
   10.190000     33.337391
   10.205000     33.244339
   10.220000     33.319875
   10.235000     33.138153
   10.249000     32.695887
   10.264000     32.684939
   10.279000     32.771423
   10.294000     32.467091
   10.309000     32.508690
   10.323000     32.548100
   10.338000     32.646625
   10.353000     32.709023
   10.368000     32.615973
   10.382000     32.389367
   10.397000     32.400314
   10.412000     32.309452
   10.427000     32.086130
   10.442000     31.875944
   10.456000     31.566139
   10.471000     31.675611
   10.486000     31.554098
   10.501000     31.181895
   10.516000     31.377849
   10.530000     31.488415
   10.545000     31.278230
   10.560000     31.201599
   10.575000     31.339534
   10.589000     31.430395
   10.604000     31.447910
   10.619000     31.129348
   10.634000     31.016592
   10.649000     31.139201
   10.663000     30.991414
   10.678000     30.914784
   10.693000     30.716640
   10.708000     30.445151
   10.722000     30.355384
   10.737000     30.266712
   10.752000     30.274375
   10.767000     29.972233
   10.782000     29.913119
   10.796000     29.924066
   10.811000     29.846341
   10.826000     29.571567
   10.841000     29.429254
   10.856000     29.454433
   10.870000     29.313214
   10.885000     29.192795
   10.900000     28.819497
   10.915000     28.947579
   10.930000     28.845770
   10.944000     28.868760
   10.959000     28.782276
   10.974000     28.619164
   10.989000     28.549102
   11.003000     28.589606
   11.018000     28.480135
   11.033000     28.569902
   11.048000     28.748341
   11.063000     28.753814
   11.077000     28.781182
   11.092000     28.927874
   11.107000     28.920211
   11.122000     29.040630
   11.137000     29.459906
   11.151000     29.660239
   11.166000     29.848530
   11.181000     30.139725
   11.196000     30.328016
   11.211000     30.499886
   11.225000     30.282038
   11.240000     29.986464
   11.255000     29.801457
   11.270000     29.531062
   11.284000     29.247531
   11.299000     28.753814
   11.314000     28.553481
   11.329000     28.337822
   11.344000     28.308264
   11.358000     28.358621
   11.373000     28.368474
   11.388000     28.326874
   11.403000     28.294033
   11.418000     28.355337
   11.432000     28.391463
   11.447000     28.493272
   11.462000     28.692510
   11.477000     28.933348
   11.492000     29.476327
   11.506000     29.717165
   11.521000     29.616450
   11.536000     29.889035
   11.551000     30.375088
   11.566000     30.421067
   11.580000     30.401362
   11.595000     30.448435
   11.610000     30.577611
   11.625000     30.827206
   11.640000     30.866616
   11.654000     30.837059
   11.669000     30.795459
   11.684000     30.464855
   11.699000     29.959097
   11.714000     29.696365
   11.728000     29.268331
   11.743000     28.811835
   11.758000     28.539250
   11.773000     28.353148
   11.788000     28.255718
   11.802000     28.079469
   11.817000     27.926209
   11.832000     28.034585
   11.847000     28.127637
   11.862000     28.017071
   11.876000     27.995175
   11.891000     28.227255
   11.906000     28.302791
   11.921000     28.252435
   11.936000     28.359717
   11.950000     28.552387
   11.965000     28.610406
   11.980000     28.759288
   11.995000     28.839202
   12.010000     29.027493
   12.024000     29.083324
   12.039000     29.155575
   12.054000     29.005599
   12.069000     28.914737
   12.084000     28.839202
   12.098000     29.005599
   12.113000     29.090987
   12.128000     29.204837
   12.143000     29.261763
   12.158000     29.173090
   12.172000     29.150101
   12.187000     29.078945
   12.202000     29.298982
   12.217000     29.167616
   12.232000     29.256289
   12.246000     29.179659
   12.261000     29.219069
   12.276000     29.236584
   12.291000     29.166522
   12.306000     29.115071
   12.320000     29.370139
   12.335000     29.462095
   12.350000     29.548578
   12.365000     29.536536
   12.380000     29.605503
   12.394000     29.924066
   12.409000     29.978801
   12.424000     30.139725
   12.439000     30.377278
   12.454000     30.430919
   12.468000     30.868806
   12.483000     31.250862
   12.498000     31.394269
   12.513000     31.569424
   12.528000     31.646054
   12.543000     31.782893
   12.557000     31.659191
   12.572000     31.424922
   12.587000     31.488415
   12.602000     31.673422
   12.617000     31.907691
   12.631000     31.652623
   12.646000     31.685464
   12.661000     31.759905
   12.676000     31.864997
   12.691000     31.906597
   12.705000     31.851861
   12.720000     31.870471
   12.735000     31.968996
   12.750000     32.063141
   12.765000     32.143055
   12.779000     32.661951
   12.794000     32.971755
   12.809000     33.636248
   12.824000     34.628061
   12.839000     36.005214
   12.854000     37.681225
   12.868000     39.722870
   12.883000     41.358376
   12.898000     42.795738
   12.913000     43.278507
   12.928000     42.678603
   12.942000     42.170655
   12.957000     41.269704
   12.972000     39.707544
   12.987000     38.220919
   13.002000     36.958712
   13.017000     36.385080
   13.031000     35.682273
   13.046000     35.183082
   13.061000     34.821826
   13.076000     34.609451
   13.091000     34.299646
   13.105000     33.992031
   13.120000     33.856286
   13.135000     34.074134
   13.150000     34.040199
   13.165000     34.001883
   13.179000     34.339056
   13.194000     34.550336
   13.209000     35.346194
   13.224000     36.089507
   13.239000     37.186413
   13.254000     38.823013
   13.268000     40.120252
   13.283000     41.356186
   13.298000     41.942955
   13.313000     42.244001
   13.328000     41.841146
   13.343000     41.138338
   13.357000     40.081936
   13.372000     38.742004
   13.387000     37.537816
   13.402000     36.508784
   13.417000     35.842101
   13.431000     35.631915
   13.446000     35.412972
   13.461000     35.281606
   13.476000     35.262996
   13.491000     35.070326
   13.506000     35.015591
   13.520000     35.174324
   13.535000     35.187461
   13.550000     35.179798
   13.565000     35.072515
   13.580000     35.169946
   13.595000     35.093315
   13.609000     35.152430
   13.624000     35.231249
   13.639000     35.217018
   13.654000     35.169946
   13.669000     35.283796
   13.683000     35.568422
   13.698000     35.640673
   13.713000     35.579369
   13.728000     35.678989
   13.743000     36.098264
   13.758000     36.261377
   13.772000     36.370849
   13.787000     36.432153
   13.802000     36.463900
   13.817000     36.373038
   13.832000     36.367565
   13.847000     36.434343
   13.861000     36.266851
   13.876000     36.226346
   13.891000     36.139864
   13.906000     36.071992
   13.921000     36.005214
   13.936000     35.810355
   13.950000     35.699788
   13.965000     35.689936
   13.980000     35.709640
   13.995000     35.488508
   14.010000     35.557475
   14.025000     35.762187
   14.039000     35.754524
   14.054000     35.675704
   14.069000     35.958141
   14.084000     35.972372
   14.099000     35.807071
   14.114000     35.939531
   14.128000     35.962520
   14.143000     35.861806
   14.158000     36.043529
   14.173000     36.100454
   14.188000     35.961425
   14.203000     35.847575
   14.217000     35.916541
   14.232000     35.870563
   14.247000     35.881511
   14.262000     35.781892
   14.277000     35.973467
   14.292000     35.809259
   14.306000     35.815828
   14.321000     35.764377
   14.336000     35.894647
   14.351000     36.046813
   14.366000     36.347860
   14.381000     36.166137
   14.395000     36.287651
   14.410000     36.412449
   14.425000     36.599645
   14.440000     36.490173
   14.455000     36.525204
   14.470000     36.514257
   14.484000     36.273420
   14.499000     35.932963
   14.514000     35.942815
   14.529000     35.842101
   14.544000     35.745766
   14.559000     35.484129
   14.573000     35.357141
   14.588000     35.443625
   14.603000     35.338532
   14.618000     35.206071
   14.633000     35.246575
   14.648000     35.208261
   14.662000     35.133820
   14.677000     35.180893
   14.692000     35.083463
   14.707000     34.940055
   14.722000     35.109736
   14.737000     34.943339
   14.752000     34.852478
   14.766000     34.981654
   14.781000     34.940055
   14.796000     34.917066
   14.811000     35.060474
   14.826000     34.802121
   14.841000     34.720017
   14.855000     34.672944
   14.870000     34.756143
   14.885000     34.678418
   14.900000     34.479180
   14.915000     34.375182
   14.930000     34.513116
   14.945000     34.542673
   14.959000     34.391602
   14.974000     34.434296
   14.989000     34.352192
   15.004000     34.425538
   15.019000     34.489032
   15.034000     34.433201
   15.048000     34.271184
   15.063000     34.090555
   15.078000     34.124491
   15.093000     33.976705
   15.108000     33.908832
   15.123000     33.848623
   15.138000     33.826729
   15.152000     33.752288
   15.167000     33.731488
   15.182000     33.769804
   15.197000     33.468756
   15.212000     33.561808
   15.227000     33.490651
   15.242000     33.405263
   15.256000     33.408548
   15.271000     33.343958
   15.286000     33.360380
   15.301000     33.227919
   15.316000     33.170994
   15.331000     33.057143
   15.345000     32.932346
   15.360000     32.952050
   15.375000     32.878705
   15.390000     32.851336
   15.405000     32.863379
   15.420000     32.635678
   15.435000     32.564521
   15.449000     32.428777
   15.464000     32.357620
   15.479000     32.253621
   15.494000     32.236107
   15.509000     32.239390
   15.524000     32.065331
   15.539000     31.993079
   15.553000     32.059857
   15.568000     31.845293
   15.583000     31.690938
   15.598000     31.770852
   15.613000     31.781799
   15.628000     31.754431
   15.643000     31.683274
   15.657000     31.360333
   15.672000     31.341724
   15.687000     31.374565
   15.702000     31.251956
   15.717000     31.332965
   15.732000     31.444626
   15.747000     31.179705
   15.761000     31.152337
   15.776000     31.288081
   15.791000     31.269472
   15.806000     31.141390
   15.821000     31.104170
   15.836000     30.952004
   15.851000     30.716640
   15.866000     30.653146
   15.880000     30.376184
   15.895000     30.282038
   15.910000     30.128777
   15.925000     30.120020
   15.940000     30.156146
   15.955000     30.046674
   15.970000     29.991938
   15.984000     29.996317
   15.999000     29.993033
   16.014000     29.892319
   16.029000     29.742343
   16.044000     29.513547
   16.059000     29.428160
   16.074000     29.488368
   16.088000     29.637250
   16.103000     29.607693
   16.118000     29.480705
   16.133000     29.242057
   16.148000     29.247531
   16.163000     29.256289
   16.178000     29.092081
   16.193000     29.111787
   16.207000     29.154481
   16.222000     29.038440
   16.237000     29.046103
   16.252000     28.953052
   16.267000     28.860001
   16.282000     28.867664
   16.297000     28.932252
   16.312000     28.749435
   16.326000     28.857812
   16.341000     28.730825
   16.356000     28.645437
   16.371000     28.516261
   16.386000     28.338917
   16.401000     28.331254
   16.416000     28.242582
   16.430000     28.209741
   16.445000     28.203172
   16.460000     28.146247
   16.475000     28.249150
   16.490000     28.135300
   16.505000     28.185657
   16.520000     28.303886
   16.535000     27.932777
   16.549000     27.942630
   16.564000     28.044438
   16.579000     28.073995
   16.594000     28.124353
   16.609000     27.793748
   16.624000     27.888989
   16.639000     27.964524
   16.654000     27.698508
   16.668000     27.609836
   16.683000     27.601078
   16.698000     27.402934
   16.713000     27.298936
   16.728000     27.181802
   16.743000     26.932206
   16.758000     26.854481
   16.773000     26.718737
   16.788000     26.694653
   16.802000     26.780041
   16.817000     26.818356
   16.832000     26.613644
   16.847000     26.499794
   16.862000     26.395796
   16.877000     26.383754
   16.892000     26.413311
   16.907000     26.220641
   16.921000     26.234872
   16.936000     26.165905
   16.951000     26.189989
   16.966000     26.017024
   16.981000     26.007171
   16.996000     25.969951
   17.011000     25.946962
   17.026000     25.920689
   17.041000     25.835301
   17.055000     25.773997
   17.070000     25.740061
   17.085000     25.703935
   17.100000     25.634968
   17.115000     25.748818
   17.130000     25.625115
   17.145000     25.541917
   17.160000     25.532064
   17.175000     25.452151
   17.189000     25.489370
   17.204000     25.363478
   17.219000     25.344868
   17.234000     25.393035
   17.249000     25.347057
   17.264000     25.314216
   17.279000     25.354720
   17.294000     25.293416
   17.309000     25.383183
   17.323000     25.454339
   17.338000     25.293416
   17.353000     25.166430
   17.368000     25.067905
   17.383000     25.226638
   17.398000     25.135777
   17.413000     25.133588
   17.428000     25.037253
   17.443000     25.064621
   17.457000     24.913550
   17.472000     24.931065
   17.487000     24.804078
   17.502000     24.960623
   17.517000     24.923402
   17.532000     24.857719
   17.547000     24.788753
   17.562000     24.903698
   17.577000     24.943107
   17.591000     24.795320
   17.606000     24.848961
   17.621000     24.840204
   17.636000     24.815026
   17.651000     24.786563
   17.666000     24.772332
   17.681000     24.651913
   17.696000     24.559956
   17.711000     24.546820
   17.726000     24.553388
   17.740000     24.390276
   17.755000     24.490989
   17.770000     24.424212
   17.785000     24.439538
   17.800000     24.427496
   17.815000     24.369476
   17.830000     24.661765
   17.845000     24.527115
   17.860000     24.455958
   17.875000     24.432970
   17.889000     24.404507
   17.904000     24.376045
   17.919000     24.358529
   17.934000     24.520547
   17.949000     24.505221
   17.964000     24.350866
   17.979000     24.603746
   17.994000     24.561052
   18.009000     24.338824
   18.024000     24.475664
   18.038000     24.496464
   18.053000     24.488800
   18.068000     24.506315
   18.083000     24.857719
   18.098000     24.828162
   18.113000     24.727448
   18.128000     24.630018
   18.143000     24.585135
   18.158000     24.607030
   18.173000     24.832541
   18.188000     24.960623
   18.202000     25.099652
   18.217000     25.157672
   18.232000     25.060242
   18.247000     25.090894
   18.262000     25.223355
   18.277000     25.286848
   18.292000     25.182850
   18.307000     25.255101
   18.322000     25.325163
   18.337000     25.374425
   18.352000     25.251817
   18.366000     25.164240
   18.381000     25.131399
   18.396000     25.150009
   18.411000     25.015358
   18.426000     24.900413
   18.441000     24.982517
   18.456000     25.031779
   18.471000     24.947486
   18.486000     24.940918
   18.501000     24.969380
   18.516000     24.987990
   18.530000     24.905886
   18.545000     25.014264
   18.560000     25.028495
   18.575000     25.081042
   18.590000     25.042727
   18.605000     25.066811
   18.620000     25.110599
   18.635000     25.188324
   18.650000     25.129209
   18.665000     25.019737
   18.680000     25.017548
   18.695000     24.991274
   18.710000     25.044915
   18.724000     24.984707
   18.739000     25.021927
   18.754000     25.048200
   18.769000     25.066811
   18.784000     25.070094
   18.799000     24.937633
   18.814000     24.979233
   18.829000     25.111693
   18.844000     25.190513
   18.859000     25.237585
   18.874000     25.275901
   18.889000     25.393035
   18.903000     25.361289
   18.918000     25.235397
   18.933000     25.197081
   18.948000     25.286848
   18.963000     25.379899
   18.978000     25.405077
   18.993000     25.329542
   19.008000     25.428067
   19.023000     25.414930
   19.038000     25.407267
   19.053000     25.322973
   19.068000     25.397414
   19.083000     25.366763
   19.098000     25.388657
   19.112000     25.330637
   19.127000     25.362384
   19.142000     25.397414
   19.157000     25.389751
   19.172000     25.428067
   19.187000     25.486086
   19.202000     25.384278
   19.217000     25.408361
   19.232000     25.335016
   19.247000     25.495939
   19.262000     25.640442
   19.277000     25.679852
   19.292000     25.593368
   19.307000     25.560527
   19.321000     25.604315
   19.336000     25.610884
   19.351000     25.696272
   19.366000     25.746629
   19.381000     25.657956
   19.396000     25.570380
   19.411000     25.687514
   19.426000     25.592274
   19.441000     25.590084
   19.456000     25.495939
   19.471000     25.424782
   19.486000     25.567095
   19.501000     25.592274
   19.516000     25.567095
   19.531000     25.512360
   19.545000     25.616358
   19.560000     25.550674
   19.575000     25.489370
   19.590000     25.539727
   19.605000     25.447771
   19.620000     25.439014
   19.635000     25.493749
   19.650000     25.504696
   19.665000     25.468571
   19.680000     25.503602
   19.695000     25.440108
   19.710000     25.417119
   19.725000     25.440108
   19.740000     25.353626
   19.755000     25.356910
   19.770000     25.276996
   19.785000     25.377710
   19.799000     25.440108
   19.814000     25.413835
   19.829000     25.339394
   19.844000     25.372236
   19.859000     25.343773
   19.874000     25.383183
   19.889000     25.419308
   19.904000     25.278090
   19.919000     25.235397
   19.934000     25.094178
   19.949000     25.150009
   19.964000     25.312026
   19.979000     25.246344
   19.994000     25.135777
   20.009000     25.267143
   20.024000     25.310932
   20.039000     25.168619
   20.054000     24.983611
   20.068000     25.079946
   20.083000     24.856625
   20.098000     24.931065
   20.113000     24.851151
   20.128000     24.894939
   20.143000     24.830351
   20.158000     24.747153
   20.173000     24.924497
   20.188000     24.847867
   20.203000     24.943107
   20.218000     24.968286
   20.233000     24.824878
   20.248000     24.750437
   20.263000     24.859909
   20.278000     24.765763
   20.293000     24.650818
   20.308000     24.727448
   20.323000     24.725259
   20.338000     24.521642
   20.353000     24.337729
   20.368000     24.343203
   20.382000     24.396844
   20.397000     24.325688
   20.412000     24.287372
   20.427000     24.143965
   20.442000     24.156006
   20.457000     24.070618
   20.472000     23.948011
   20.487000     23.920642
   20.502000     23.903127
   20.517000     23.808982
   20.532000     23.817739
   20.547000     23.808982
   20.562000     23.710457
   20.577000     23.710457
   20.592000     23.696226
   20.607000     23.718120
   20.622000     23.703888
   20.637000     23.743298
   20.652000     23.754245
   20.667000     23.777235
   20.682000     23.631637
   20.697000     23.725783
   20.712000     23.753151
   20.727000     23.535302
   20.742000     23.467430
   20.757000     23.492609
   20.771000     23.507934
   20.786000     23.410505
   20.801000     23.235350
   20.816000     23.171857
   20.831000     23.108363
   20.846000     23.027354
   20.861000     22.994512
   20.876000     23.088658
   20.891000     22.960576
   20.906000     22.749296
   20.921000     22.813884
   20.936000     22.906935
   20.951000     22.878472
   20.966000     22.749296
   20.981000     22.654055
   20.996000     22.596036
   21.011000     22.490943
   21.026000     22.413218
   21.041000     22.358483
   21.056000     22.209601
   21.071000     22.034447
   21.086000     22.089182
   21.101000     22.211790
   21.116000     22.031163
   21.131000     21.943585
   21.146000     21.833019
   21.161000     21.796893
   21.176000     21.892134
   21.191000     21.765146
   21.206000     21.714789
   21.221000     21.718074
   21.236000     21.691800
   21.251000     21.598749
   21.266000     21.512267
   21.281000     21.476141
   21.296000     21.516645
   21.310000     21.472857
   21.325000     21.348059
   21.340000     21.309744
   21.355000     21.407175
   21.370000     21.337112
   21.385000     21.248440
   21.400000     21.230925
   21.415000     21.171811
   21.430000     21.263766
   21.445000     21.180568
   21.460000     21.140064
   21.475000     21.063433
   21.490000     21.045918
   21.505000     21.033876
   21.520000     20.900320
   21.535000     20.805081
   21.550000     20.663862
   21.565000     20.761291
   21.580000     20.819312
   21.595000     20.628831
   21.610000     20.544537
   21.625000     20.490896
   21.640000     20.384710
   21.655000     20.270859
   21.670000     20.170144
   21.685000     20.231449
   21.700000     20.273048
   21.715000     20.047537
   21.730000     20.074905
   21.745000     20.113219
   21.760000     20.066147
   21.775000     19.906318
   21.790000     19.828594
   21.805000     19.900845
   21.820000     19.954486
   21.835000     19.911792
   21.850000     19.906318
   21.865000     19.802320
   21.880000     19.662197
   21.895000     19.797941
   21.910000     19.725690
   21.925000     19.668765
   21.940000     19.621692
   21.955000     19.433401
   21.970000     19.496894
   21.985000     19.426833
   22.000000     19.352392
