# Supplementary material for: Changing the game of time resolved X-ray diffraction on the mechanochemistry playground by downsizing
Source: Nat Commun. 2021 Oct 21;12:6134. doi: 10.1038/s41467-021-26264-1 (PMC8531352; doi:10.1038/s41467-021-26264-1)
Supplement: Supplementary file 3 — Source Data. [file 41467_2021_26264_MOESM3_ESM.zip › PXRD_raw_data/reactionIIIa_cocrystal_FormI_normalized/000103.xy]

    3.140900     20.312521
    3.155600     20.433995
    3.170400     20.551244
    3.185100     20.822711
    3.199800     20.998056
    3.214500     20.942072
    3.229300     21.121642
    3.244000     21.196639
    3.258700     21.169175
    3.273500     21.521977
    3.288200     21.980409
    3.302900     22.117727
    3.317600     22.339548
    3.332400     22.623691
    3.347100     23.122261
    3.361800     23.456051
    3.376500     23.898637
    3.391300     24.211300
    3.406000     24.642268
    3.420700     24.873596
    3.435400     24.469036
    3.450200     24.372913
    3.464900     23.617664
    3.479600     23.729630
    3.494400     23.988422
    3.509100     24.002154
    3.523800     23.875399
    3.538500     24.207074
    3.553300     24.398264
    3.568000     24.650718
    3.582700     24.934861
    3.597400     25.070066
    3.612200     25.000351
    3.626900     25.198935
    3.641600     25.581312
    3.656400     25.769333
    3.671100     25.994323
    3.685800     26.191850
    3.700500     26.475993
    3.715300     27.034772
    3.730000     27.075967
    3.744700     27.172090
    3.759500     27.399193
    3.774200     27.494260
    3.788900     27.813260
    3.803600     27.841780
    3.818400     28.008675
    3.833100     27.964310
    3.847800     28.341407
    3.862600     28.747024
    3.877300     28.670971
    3.892000     28.774487
    3.906700     28.820964
    3.921500     28.912862
    3.936200     29.095601
    3.950900     29.345942
    3.965700     29.588889
    3.980400     29.742052
    3.995100     30.250129
    4.009800     30.317732
    4.024600     30.460331
    4.039300     30.621944
    4.054000     30.992703
    4.068800     31.265227
    4.083500     31.498668
    4.098200     31.539864
    4.113000     31.802880
    4.127700     32.118712
    4.142400     32.590876
    4.157100     33.029237
    4.171900     33.438022
    4.186600     33.647168
    4.201300     33.774980
    4.216100     34.252424
    4.230800     34.669661
    4.245500     34.639028
    4.260300     34.703462
    4.275000     35.046758
    4.289700     35.567509
    4.304500     35.658351
    4.319200     35.793557
    4.333900     36.199173
    4.348600     36.366068
    4.363400     36.638591
    4.378100     36.763234
    4.392800     37.008294
    4.407600     37.200540
    4.422300     37.235397
    4.437000     37.430812
    4.451800     37.858610
    4.466500     38.301197
    4.481200     38.306479
    4.496000     38.470204
    4.510700     38.989900
    4.525400     39.070179
    4.540200     39.324745
    4.554900     39.743038
    4.569600     39.578256
    4.584400     39.923664
    4.599100     40.664125
    4.613800     40.881722
    4.628600     40.993689
    4.643300     41.307408
    4.658000     41.551411
    4.672700     42.028857
    4.687500     42.465105
    4.702200     42.953113
    4.716900     42.567566
    4.731700     42.682702
    4.746400     43.613297
    4.761100     43.998844
    4.775900     44.090741
    4.790600     44.540722
    4.805300     44.913594
    4.820100     45.231538
    4.834800     45.794542
    4.849500     46.311070
    4.864300     46.809640
    4.879000     46.839216
    4.893700     46.995548
    4.908500     47.138148
    4.923200     47.399052
    4.938000     48.208173
    4.952700     48.849343
    4.967400     49.266578
    4.982200     49.711278
    4.996900     49.881342
    5.011600     50.431670
    5.026400     50.743276
    5.041100     51.118261
    5.055800     51.335857
    5.070600     51.700278
    5.085300     52.526300
    5.100000     52.849526
    5.114800     53.259367
    5.129500     53.592100
    5.144200     54.250170
    5.159000     54.756135
    5.173700     55.086755
    5.188400     55.386742
    5.203200     56.139879
    5.217900     56.539159
    5.232700     57.232087
    5.247400     57.823611
    5.262100     58.061277
    5.276900     58.480626
    5.291600     59.317210
    5.306300     59.724939
    5.321100     59.911903
    5.335800     60.563636
    5.350500     61.099177
    5.365300     61.765698
    5.380000     62.322364
    5.394800     62.647703
    5.409500     63.010011
    5.424200     63.714559
    5.439000     64.584945
    5.453700     65.094078
    5.468400     65.652857
    5.483200     66.242269
    5.497900     66.672181
    5.512600     67.178145
    5.527400     67.844666
    5.542100     68.441472
    5.556900     68.741459
    5.571600     69.612901
    5.586300     70.260409
    5.601100     70.891016
    5.615800     71.485709
    5.630600     71.833230
    5.645300     72.214551
    5.660000     72.891635
    5.674800     73.557101
    5.689500     73.969055
    5.704200     74.673602
    5.719000     75.465823
    5.733700     75.617929
    5.748500     76.033052
    5.763200     76.568593
    5.777900     77.257296
    5.792700     77.906917
    5.807400     78.193172
    5.822200     79.000180
    5.836900     79.819864
    5.851600     80.065980
    5.866400     80.361742
    5.881100     80.897283
    5.895900     81.433880
    5.910600     82.033855
    5.925300     82.569396
    5.940100     83.321477
    5.954800     84.239395
    5.969600     85.065417
    5.984300     86.613943
    5.999000     89.004334
    6.013800     91.059881
    6.028500     92.026390
    6.043300     91.189806
    6.058000     89.616985
    6.072700     88.891311
    6.087500     88.418091
    6.102200     88.485694
    6.117000     88.561747
    6.131700     88.714910
    6.146500     88.882861
    6.161200     88.634632
    6.175900     88.783569
    6.190700     88.513158
    6.205400     88.628294
    6.220200     89.230382
    6.234900     89.278971
    6.249600     89.048699
    6.264400     89.207143
    6.279100     89.344461
    6.293900     89.122640
    6.308600     88.927225
    6.323400     89.822961
    6.338100     90.258155
    6.352800     89.772260
    6.367600     89.920141
    6.382300     90.032108
    6.397100     90.112386
    6.411800     90.328926
    6.426600     90.049009
    6.441300     89.820850
    6.456000     90.029996
    6.470800     90.055346
    6.485500     89.875776
    6.500300     89.742684
    6.515000     89.745853
    6.529800     89.746909
    6.544500     89.891621
    6.559300     89.937042
    6.574000     89.885283
    6.588700     89.554663
    6.603500     89.514524
    6.618200     89.650786
    6.633000     89.417345
    6.647700     89.316998
    6.662500     88.897648
    6.677200     88.886030
    6.692000     88.907156
    6.706700     88.709629
    6.721500     88.423373
    6.736200     88.040994
    6.750900     88.009306
    6.765700     87.979730
    6.780400     87.905789
    6.795200     87.627985
    6.809900     87.643829
    6.824700     87.452640
    6.839400     87.246662
    6.854200     86.958294
    6.868900     86.356207
    6.883700     85.918902
    6.898400     85.571381
    6.913200     85.466808
    6.927900     85.101331
    6.942700     84.999926
    6.957400     84.716840
    6.972200     84.343968
    6.986900     83.772513
    7.001600     83.903494
    7.016400     83.512666
    7.031100     83.334152
    7.045900     83.535903
    7.060600     82.903184
    7.075400     82.354968
    7.090100     82.094063
    7.104900     81.465569
    7.119600     81.471906
    7.134400     81.466625
    7.149100     80.954322
    7.163900     80.553988
    7.178600     81.016644
    7.193400     80.632154
    7.208100     80.254001
    7.222900     79.826202
    7.237600     79.479737
    7.252400     79.038207
    7.267100     79.082571
    7.281900     79.167075
    7.296600     78.472034
    7.311400     78.282956
    7.326100     78.004095
    7.340900     77.559396
    7.355600     77.578409
    7.370400     76.973153
    7.385100     76.814709
    7.399900     76.899212
    7.414600     76.491483
    7.429400     76.221072
    7.444100     76.203115
    7.458900     75.657012
    7.473600     75.073938
    7.488400     74.897537
    7.503200     74.696841
    7.517900     74.557411
    7.532700     74.018701
    7.547400     73.340560
    7.562200     72.985646
    7.576900     72.744811
    7.591700     72.177581
    7.606400     72.264198
    7.621200     71.776190
    7.635900     71.568100
    7.650700     71.211073
    7.665400     70.749473
    7.680200     70.479062
    7.694900     70.033306
    7.709700     69.752332
    7.724400     69.593887
    7.739200     69.229467
    7.754000     69.056235
    7.768700     68.689700
    7.783500     68.121415
    7.798200     67.779175
    7.813000     67.723193
    7.827700     67.386234
    7.842500     66.959492
    7.857200     66.517961
    7.872000     66.092275
    7.886700     65.927493
    7.901500     65.576804
    7.916300     64.877538
    7.931000     64.805710
    7.945800     64.862750
    7.960500     64.412768
    7.975300     64.147639
    7.990000     63.866665
    8.004800     63.562452
    8.019600     63.099796
    8.034300     62.855793
    8.049100     62.416375
    8.063800     61.960055
    8.078600     62.060404
    8.093300     62.022377
    8.108100     61.488949
    8.122900     61.464654
    8.137600     61.182624
    8.152400     60.665040
    8.167100     60.400967
    8.181900     59.919297
    8.196600     59.934085
    8.211400     59.738671
    8.226200     59.145034
    8.240900     58.723573
    8.255700     58.665476
    8.270400     58.461612
    8.285200     58.041207
    8.300000     58.258804
    8.314700     57.947198
    8.329500     57.371517
    8.344200     57.423276
    8.359000     57.240537
    8.373800     56.868722
    8.388500     56.504301
    8.403300     56.314167
    8.418000     56.073333
    8.432800     55.949747
    8.447600     55.798696
    8.462300     55.781796
    8.477100     55.534623
    8.491800     55.284282
    8.506600     55.258931
    8.521400     55.417375
    8.536100     55.437445
    8.550900     55.256818
    8.565600     54.804724
    8.580400     54.436078
    8.595200     53.934339
    8.609900     53.565693
    8.624700     52.996351
    8.639500     52.648830
    8.654200     52.458697
    8.669000     51.985477
    8.683700     51.763656
    8.698500     51.565073
    8.713300     51.473175
    8.728000     51.030588
    8.742800     50.659830
    8.757600     50.394700
    8.772300     50.189779
    8.787100     49.780993
    8.801800     49.608818
    8.816600     49.322562
    8.831400     49.065882
    8.846100     49.074333
    8.860900     48.920115
    8.875700     48.483865
    8.890400     48.344434
    8.905200     47.897622
    8.920000     47.796218
    8.934700     47.546933
    8.949500     47.246946
    8.964300     47.050475
    8.979000     46.683941
    8.993800     46.558242
    9.008600     46.566693
    9.023300     46.395573
    9.038100     46.156851
    9.052900     45.928692
    9.067600     45.469203
    9.082400     45.432233
    9.097200     45.359350
    9.111900     45.185061
    9.126700     45.420614
    9.141500     45.116402
    9.156200     44.839653
    9.171000     44.568186
    9.185800     44.337914
    9.200500     44.142499
    9.215300     44.153062
    9.230100     43.958704
    9.244800     43.366123
    9.259600     43.191835
    9.274400     42.761924
    9.289100     42.674251
    9.303900     42.567566
    9.318700     42.605592
    9.333400     42.412291
    9.348200     42.214764
    9.363000     42.068995
    9.377800     41.815486
    9.392500     41.753164
    9.407300     41.754220
    9.422100     41.420432
    9.436800     41.012702
    9.451600     40.985238
    9.466400     40.735953
    9.481200     40.471880
    9.495900     40.228933
    9.510700     40.087390
    9.525500     39.978591
    9.540200     39.895143
    9.555000     39.855005
    9.569800     39.415586
    9.584600     39.012083
    9.599300     38.762797
    9.614100     38.750122
    9.628900     38.951873
    9.643600     38.588509
    9.658400     38.126909
    9.673200     37.923044
    9.688000     37.810021
    9.702700     37.949452
    9.717500     37.743474
    9.732300     37.411798
    9.747100     37.288212
    9.761800     37.191032
    9.776600     37.095967
    9.791400     36.781191
    9.806200     36.671336
    9.820900     36.645986
    9.835700     36.414657
    9.850500     36.397757
    9.865300     36.197061
    9.880000     36.031222
    9.894800     35.926649
    9.909600     35.761868
    9.924400     35.601312
    9.939100     35.552721
    9.953900     35.379490
    9.968700     35.106966
    9.983500     35.269635
    9.998200     34.928452
   10.013000     34.707687
   10.028000     34.646422
   10.043000     34.483753
   10.057000     34.369673
   10.072000     34.155246
   10.087000     34.078136
   10.102000     33.943987
   10.116000     33.844695
   10.131000     33.683082
   10.146000     33.659844
   10.161000     33.563721
   10.176000     33.330280
   10.190000     33.139092
   10.205000     32.979591
   10.220000     32.846498
   10.235000     32.713405
   10.249000     32.623621
   10.264000     32.548623
   10.279000     32.546511
   10.294000     32.344758
   10.309000     32.380672
   10.323000     32.096530
   10.338000     31.923298
   10.353000     31.896891
   10.368000     31.836682
   10.382000     31.778585
   10.397000     31.624367
   10.412000     31.588453
   10.427000     31.458528
   10.442000     31.393039
   10.456000     31.306423
   10.471000     31.578946
   10.486000     31.475429
   10.501000     31.319098
   10.516000     31.269452
   10.530000     31.335999
   10.545000     31.512399
   10.560000     31.709926
   10.575000     31.835625
   10.589000     31.732109
   10.604000     31.840907
   10.619000     31.695138
   10.634000     31.682463
   10.649000     31.563101
   10.663000     31.425784
   10.678000     31.203962
   10.693000     30.997985
   10.708000     30.784613
   10.722000     30.675815
   10.737000     30.488852
   10.752000     30.123374
   10.767000     29.944860
   10.782000     29.843456
   10.796000     29.723039
   10.811000     29.604734
   10.826000     29.529738
   10.841000     29.301577
   10.856000     29.232918
   10.870000     29.138909
   10.885000     28.848428
   10.900000     28.758643
   10.915000     28.741742
   10.930000     28.759699
   10.944000     28.568511
   10.959000     28.476613
   10.974000     28.391053
   10.989000     28.336126
   11.003000     28.166062
   11.018000     28.364645
   11.033000     28.458656
   11.048000     28.232608
   11.063000     28.434361
   11.077000     28.379433
   11.092000     28.412178
   11.107000     28.399503
   11.122000     28.328732
   11.137000     28.283311
   11.151000     28.274861
   11.166000     28.220990
   11.181000     28.085784
   11.196000     28.137543
   11.211000     28.201976
   11.225000     28.132261
   11.240000     28.112191
   11.255000     28.091065
   11.270000     28.214651
   11.284000     28.110079
   11.299000     28.015013
   11.314000     27.894595
   11.329000     27.970648
   11.344000     28.015013
   11.358000     28.073108
   11.373000     28.066771
   11.388000     28.213595
   11.403000     28.229440
   11.418000     28.040363
   11.432000     28.056208
   11.447000     28.103741
   11.462000     28.070995
   11.477000     27.856569
   11.492000     27.884032
   11.506000     27.978042
   11.521000     28.041420
   11.536000     27.802698
   11.551000     27.765728
   11.566000     27.717137
   11.580000     27.498485
   11.595000     27.537567
   11.610000     27.567144
   11.625000     27.338985
   11.640000     27.427714
   11.654000     27.484753
   11.669000     27.369617
   11.684000     27.400250
   11.699000     27.437220
   11.714000     27.424545
   11.728000     27.401306
   11.743000     27.428770
   11.758000     27.428770
   11.773000     27.401306
   11.788000     27.413981
   11.802000     27.542849
   11.817000     27.585101
   11.832000     27.568201
   11.847000     27.629465
   11.862000     27.633690
   11.876000     27.786853
   11.891000     27.655873
   11.906000     27.711857
   11.921000     27.829105
   11.936000     28.061489
   11.950000     28.112191
   11.965000     28.066771
   11.980000     28.217820
   11.995000     28.315000
   12.010000     28.550554
   12.024000     28.774487
   12.039000     28.778713
   12.054000     28.959339
   12.069000     29.216018
   12.084000     29.204399
   12.098000     29.457910
   12.113000     29.637479
   12.128000     29.509668
   12.143000     29.626916
   12.158000     29.750502
   12.172000     29.591002
   12.187000     29.371293
   12.202000     29.416714
   12.217000     29.375518
   12.232000     29.264607
   12.246000     29.381856
   12.261000     29.154753
   12.276000     28.964620
   12.291000     29.110388
   12.306000     29.351224
   12.320000     29.364955
   12.335000     29.355448
   12.350000     29.402982
   12.365000     29.512837
   12.380000     29.547694
   12.394000     29.505442
   12.409000     29.802260
   12.424000     29.912115
   12.439000     29.900496
   12.454000     30.098023
   12.468000     30.356815
   12.483000     30.457162
   12.498000     30.761375
   12.513000     30.959958
   12.528000     31.094108
   12.543000     31.140584
   12.557000     30.937776
   12.572000     30.911369
   12.587000     30.883906
   12.602000     30.767713
   12.617000     30.837428
   12.631000     30.854329
   12.646000     30.903974
   12.661000     30.851160
   12.676000     30.780388
   12.691000     30.756094
   12.705000     30.871229
   12.720000     30.925100
   12.735000     31.024393
   12.750000     30.994816
   12.765000     31.002210
   12.779000     31.139528
   12.794000     31.131078
   12.809000     31.218750
   12.824000     31.376138
   12.839000     31.417334
   12.854000     31.610635
   12.868000     31.776473
   12.883000     31.831400
   12.898000     31.987732
   12.913000     32.110262
   12.928000     32.239129
   12.942000     32.403911
   12.957000     32.592988
   12.972000     32.575031
   12.987000     32.569750
   13.002000     32.514822
   13.017000     32.449332
   13.031000     32.469401
   13.046000     32.684885
   13.061000     32.755657
   13.076000     32.655309
   13.091000     32.766220
   13.105000     32.864455
   13.120000     32.824317
   13.135000     33.088390
   13.150000     33.049307
   13.165000     32.974310
   13.179000     32.999661
   13.194000     33.054588
   13.209000     33.260565
   13.224000     33.335562
   13.239000     33.235214
   13.254000     33.296479
   13.268000     33.476049
   13.283000     33.545764
   13.298000     33.766530
   13.313000     33.680970
   13.328000     33.704208
   13.343000     33.876384
   13.357000     34.101375
   13.372000     34.066517
   13.387000     34.067574
   13.402000     34.162639
   13.417000     34.313690
   13.431000     34.424601
   13.446000     34.293620
   13.461000     34.395024
   13.476000     34.431994
   13.491000     34.644309
   13.506000     34.933734
   13.520000     34.884088
   13.535000     34.731981
   13.550000     34.816486
   13.565000     34.991830
   13.580000     34.849231
   13.595000     34.803809
   13.609000     34.819654
   13.624000     34.789021
   13.639000     34.846062
   13.654000     35.065771
   13.669000     35.103798
   13.683000     34.998167
   13.698000     35.094290
   13.713000     35.072108
   13.728000     35.086896
   13.743000     35.189357
   13.758000     35.086896
   13.772000     35.299212
   13.787000     35.433361
   13.802000     35.321393
   13.817000     35.310831
   13.832000     35.607649
   13.847000     35.736517
   13.861000     35.678420
   13.876000     35.688984
   13.891000     35.834752
   13.906000     35.814683
   13.921000     35.769262
   13.936000     35.696377
   13.950000     35.553778
   13.965000     35.574904
   13.980000     35.553778
   13.995000     35.680533
   14.010000     35.781937
   14.025000     35.503076
   14.039000     35.369983
   14.054000     35.361533
   14.069000     35.434417
   14.084000     35.380546
   14.099000     35.350970
   14.114000     35.417516
   14.128000     35.430192
   14.143000     35.506245
   14.158000     35.573848
   14.173000     35.551665
   14.188000     35.337238
   14.203000     35.487232
   14.217000     35.531595
   14.232000     35.542159
   14.247000     35.556947
   14.262000     35.425966
   14.277000     35.466106
   14.292000     35.457656
   14.306000     35.427023
   14.321000     35.418573
   14.336000     35.252734
   14.351000     35.390052
   14.366000     35.425966
   14.381000     35.373152
   14.395000     35.307662
   14.410000     35.385828
   14.425000     35.379490
   14.440000     35.345688
   14.455000     35.375264
   14.470000     35.499907
   14.484000     35.518920
   14.499000     35.377377
   14.514000     35.217877
   14.529000     35.469275
   14.544000     35.493570
   14.559000     35.330900
   14.573000     35.246397
   14.588000     35.190414
   14.603000     35.061545
   14.618000     34.852400
   14.633000     34.946409
   14.648000     35.104853
   14.662000     35.015068
   14.677000     35.059433
   14.692000     34.949578
   14.707000     34.782684
   14.722000     34.774234
   14.737000     34.775290
   14.752000     34.688674
   14.766000     34.683392
   14.781000     34.822823
   14.796000     34.695011
   14.811000     34.652760
   14.826000     34.570368
   14.841000     34.650647
   14.855000     34.682336
   14.870000     34.495372
   14.885000     34.438332
   14.900000     34.347491
   14.915000     34.448895
   14.930000     34.374954
   14.945000     34.234467
   14.959000     34.106657
   14.974000     34.196441
   14.989000     34.257706
   15.004000     34.121445
   15.019000     34.049617
   15.034000     34.068630
   15.048000     34.005252
   15.063000     33.891173
   15.078000     33.857371
   15.093000     33.695758
   15.108000     33.760192
   15.123000     33.765474
   15.138000     33.591185
   15.152000     33.533089
   15.167000     33.500344
   15.182000     33.453867
   15.197000     33.271128
   15.212000     33.520413
   15.227000     33.614423
   15.242000     33.426404
   15.256000     33.178175
   15.271000     33.138035
   15.286000     32.848611
   15.301000     32.839104
   15.316000     32.910932
   15.331000     32.988041
   15.345000     32.856005
   15.360000     32.788403
   15.375000     32.740869
   15.390000     32.665872
   15.405000     32.520104
   15.420000     32.218004
   15.435000     32.210610
   15.449000     32.135613
   15.464000     32.130332
   15.479000     32.107093
   15.494000     32.057447
   15.509000     31.968719
   15.524000     31.800768
   15.539000     31.836682
   15.553000     31.736334
   15.568000     31.627536
   15.583000     31.647606
   15.598000     31.532469
   15.613000     31.460641
   15.628000     31.457472
   15.643000     31.475429
   15.657000     31.282128
   15.672000     31.128965
   15.687000     31.141641
   15.702000     31.177555
   15.717000     31.097277
   15.732000     30.987422
   15.747000     30.893412
   15.761000     30.731799
   15.776000     30.643070
   15.791000     30.530046
   15.806000     30.336745
   15.821000     30.368434
   15.836000     30.304000
   15.851000     30.204709
   15.866000     30.180414
   15.880000     30.105417
   15.895000     30.052602
   15.910000     30.039927
   15.925000     29.833949
   15.940000     29.862470
   15.955000     29.780078
   15.970000     29.777966
   15.984000     29.717757
   15.999000     29.607903
   16.014000     29.598396
   16.029000     29.614241
   16.044000     29.610015
   16.059000     29.594171
   16.074000     29.480091
   16.088000     29.466359
   16.103000     29.433614
   16.118000     29.202286
   16.133000     29.092431
   16.148000     29.116727
   16.163000     29.057574
   16.178000     28.903355
   16.193000     28.908636
   16.207000     28.811458
   16.222000     28.795613
   16.237000     28.724842
   16.252000     28.556891
   16.267000     28.520977
   16.282000     28.572735
   16.297000     28.614987
   16.312000     28.499851
   16.326000     28.353027
   16.341000     28.338238
   16.356000     28.358307
   16.371000     28.312887
   16.386000     28.199863
   16.401000     28.219933
   16.416000     28.177681
   16.430000     28.122755
   16.445000     27.895651
   16.460000     27.993887
   16.475000     27.980155
   16.490000     27.769952
   16.505000     27.654816
   16.520000     27.502710
   16.535000     27.452008
   16.549000     27.448839
   16.564000     27.324196
   16.579000     27.194273
   16.594000     27.129838
   16.609000     27.147795
   16.624000     27.061179
   16.639000     27.067517
   16.654000     27.013646
   16.668000     26.857315
   16.683000     26.902735
   16.698000     26.746404
   16.713000     26.708377
   16.728000     26.744291
   16.743000     26.677745
   16.758000     26.555215
   16.773000     26.578453
   16.788000     26.563665
   16.802000     26.554159
   16.817000     26.390433
   16.832000     26.314380
   16.847000     26.245721
   16.862000     26.236215
   16.877000     26.200301
   16.892000     26.043969
   16.907000     26.272129
   16.921000     26.132697
   16.936000     26.001718
   16.951000     26.096783
   16.966000     25.846442
   16.981000     25.753489
   16.996000     25.850667
   17.011000     25.831654
   17.026000     25.619339
   17.041000     25.713349
   17.055000     25.718631
   17.070000     25.463008
   17.085000     25.469346
   17.100000     25.352097
   17.115000     25.408080
   17.130000     25.418643
   17.145000     25.315126
   17.160000     25.295057
   17.175000     25.197878
   17.189000     25.159851
   17.204000     25.089080
   17.219000     25.059504
   17.234000     25.062672
   17.249000     24.984507
   17.264000     25.023590
   17.279000     25.071123
   17.294000     24.870427
   17.309000     24.761629
   17.323000     24.795430
   17.338000     24.771136
   17.353000     24.746841
   17.368000     24.728884
   17.383000     24.658112
   17.398000     24.533469
   17.413000     24.529244
   17.428000     24.522907
   17.443000     24.554595
   17.457000     24.559877
   17.472000     24.525020
   17.487000     24.463754
   17.502000     24.489106
   17.517000     24.402490
   17.532000     24.386644
   17.547000     24.452135
   17.562000     24.457416
   17.577000     24.408827
   17.591000     24.463754
   17.606000     24.500724
   17.621000     24.366576
   17.636000     24.390870
   17.651000     24.193343
   17.666000     24.273622
   17.681000     24.197568
   17.696000     24.189117
   17.711000     24.212356
   17.726000     24.266227
   17.740000     24.260945
   17.755000     24.148979
   17.770000     24.110952
   17.785000     24.021167
   17.800000     24.135247
   17.815000     24.201794
   17.830000     24.248270
   17.845000     24.140528
   17.860000     24.119402
   17.875000     24.145810
   17.889000     24.095108
   17.904000     23.966240
   17.919000     24.041237
   17.934000     24.082432
   17.949000     24.191230
   17.964000     24.035955
   17.979000     24.015886
   17.994000     24.229257
   18.009000     24.282071
   18.024000     24.164823
   18.038000     24.140528
   18.053000     24.022224
   18.068000     24.173273
   18.083000     24.248270
   18.098000     24.372913
   18.113000     24.252496
   18.128000     24.253552
   18.143000     24.132078
   18.158000     24.293691
   18.173000     24.341224
   18.188000     24.357068
   18.202000     24.366576
   18.217000     24.315873
   18.232000     24.351787
   18.247000     24.432065
   18.262000     24.520794
   18.277000     24.517625
   18.292000     24.416221
   18.307000     24.331717
   18.322000     24.416221
   18.337000     24.436291
   18.352000     24.500724
   18.366000     24.490162
   18.381000     24.382420
   18.396000     24.409883
   18.411000     24.490162
   18.426000     24.509175
   18.441000     24.521850
   18.456000     24.501781
   18.471000     24.623254
   18.486000     24.554595
   18.501000     24.566214
   18.516000     24.585228
   18.530000     24.520794
   18.545000     24.552483
   18.560000     24.666563
   18.575000     24.772192
   18.590000     24.742615
   18.605000     24.654943
   18.620000     24.698251
   18.635000     24.679238
   18.650000     24.503893
   18.665000     24.667619
   18.680000     24.690857
   18.695000     24.655999
   18.710000     24.698251
   18.724000     24.682407
   18.739000     24.701420
   18.754000     24.738391
   18.769000     24.856695
   18.784000     24.789093
   18.799000     24.713039
   18.814000     24.922185
   18.829000     24.980282
   18.844000     24.961268
   18.859000     24.981338
   18.874000     24.868314
   18.889000     24.863033
   18.903000     24.949649
   18.918000     24.750010
   18.933000     24.950706
   18.948000     24.981338
   18.963000     25.146120
   18.978000     25.103868
   18.993000     25.114431
   19.008000     25.110206
   19.023000     24.996126
   19.038000     25.049997
   19.053000     25.137669
   19.068000     25.055279
   19.083000     24.966550
   19.098000     25.146120
   19.112000     25.214779
   19.127000     25.089080
   19.142000     25.081685
   19.157000     25.273932
   19.172000     25.213722
   19.187000     25.221117
   19.202000     25.304564
   19.217000     25.233792
   19.232000     25.272875
   19.247000     25.267593
   19.262000     25.144007
   19.277000     25.285550
   19.292000     25.302451
   19.307000     25.273932
   19.321000     25.345760
   19.336000     25.264424
   19.351000     25.371110
   19.366000     25.419699
   19.381000     25.340478
   19.396000     25.254918
   19.411000     25.142951
   19.426000     25.193653
   19.441000     25.334140
   19.456000     25.223229
   19.471000     25.428150
   19.486000     25.396461
   19.501000     25.219004
   19.516000     25.212666
   19.531000     25.326746
   19.545000     25.307733
   19.560000     25.225341
   19.575000     25.287663
   19.590000     25.313014
   19.605000     25.272875
   19.620000     25.209497
   19.635000     25.134500
   19.650000     25.205272
   19.665000     25.338365
   19.680000     25.321464
   19.695000     25.287663
   19.710000     25.266537
   19.725000     25.247524
   19.740000     25.186258
   19.755000     25.254918
   19.770000     25.190484
   19.785000     25.176752
   19.799000     25.122881
   19.814000     25.026758
   19.829000     25.053166
   19.844000     25.045771
   19.859000     25.090136
   19.874000     25.046828
   19.889000     24.877821
   19.904000     24.947537
   19.919000     24.895778
   19.934000     24.958099
   19.949000     24.805993
   19.964000     24.789093
   19.979000     24.953875
   19.994000     24.856695
   20.009000     24.788036
   20.024000     24.798599
   20.039000     24.652830
   20.054000     24.745784
   20.068000     24.852470
   20.083000     24.711983
   20.098000     24.713039
   20.113000     24.652830
   20.128000     24.667619
   20.143000     24.575721
   20.158000     24.553539
   20.173000     24.509175
   20.188000     24.507063
   20.203000     24.489106
   20.218000     24.447910
   20.233000     24.459529
   20.248000     24.463754
   20.263000     24.569383
   20.278000     24.372913
   20.293000     24.455304
   20.308000     24.395095
   20.323000     24.333830
   20.338000     24.172217
   20.353000     24.067644
   20.368000     23.842654
   20.382000     23.808852
   20.397000     24.006379
   20.412000     23.944058
   20.427000     23.822584
   20.442000     23.708504
   20.457000     23.684210
   20.472000     23.653578
   20.487000     23.678928
   20.502000     23.635621
   20.517000     23.393729
   20.532000     23.439150
   20.547000     23.484570
   20.562000     23.478232
   20.577000     23.350421
   20.592000     23.336689
   20.607000     23.397954
   20.622000     23.314507
   20.637000     23.395841
   20.652000     23.220497
   20.667000     23.060997
   20.682000     22.992338
   20.697000     23.024026
   20.712000     22.940579
   20.727000     22.937410
   20.742000     22.916284
   20.757000     22.928960
   20.771000     22.827556
   20.786000     22.849738
   20.801000     22.722983
   20.816000     22.555032
   20.831000     22.534962
   20.846000     22.457853
   20.861000     22.504330
   20.876000     22.523343
   20.891000     22.367012
   20.906000     22.268776
   20.921000     22.198005
   20.936000     22.233919
   20.951000     22.234975
   20.966000     22.148359
   20.981000     22.238144
   20.996000     22.150472
   21.011000     21.959283
   21.026000     22.000478
   21.041000     21.951888
   21.056000     21.808232
   21.071000     21.829358
   21.086000     21.746968
   21.101000     21.619156
   21.116000     21.620213
   21.131000     21.642395
   21.146000     21.589579
   21.161000     21.500851
   21.176000     21.390997
   21.191000     21.571622
   21.206000     21.431136
   21.221000     21.337126
   21.236000     21.260016
   21.251000     21.185019
   21.266000     21.143825
   21.281000     21.231497
   21.296000     21.008618
   21.310000     21.037139
   21.325000     21.028688
   21.340000     20.858625
   21.355000     20.842780
   21.370000     20.866019
   21.385000     20.832218
   21.400000     20.797360
   21.415000     20.817430
   21.430000     20.674830
   21.445000     20.701237
   21.460000     20.631522
   21.475000     20.625184
   21.490000     20.480472
   21.505000     20.336816
   21.520000     20.323085
   21.535000     20.296677
   21.550000     20.322028
   21.565000     20.309352
   21.580000     20.188935
   21.595000     20.195273
   21.610000     20.101262
   21.625000     20.113938
   21.640000     20.020985
   21.655000     19.970282
   21.670000     19.942819
   21.685000     19.867822
   21.700000     19.917467
   21.715000     19.848808
   21.730000     19.774868
   21.745000     19.766418
   21.760000     19.699871
   21.775000     19.657619
   21.790000     19.622762
   21.805000     19.577342
   21.820000     19.455867
   21.835000     19.447417
   21.850000     19.481218
   21.865000     19.435797
   21.880000     19.346012
   21.895000     19.299536
   21.910000     19.263622
   21.925000     19.264678
   21.940000     19.265735
   21.955000     19.247778
   21.970000     19.203414
   21.985000     19.127360
   22.000000     18.993211
