# Supplementary material for: Changing the game of time resolved X-ray diffraction on the mechanochemistry playground by downsizing
Source: Nat Commun. 2021 Oct 21;12:6134. doi: 10.1038/s41467-021-26264-1 (PMC8531352; doi:10.1038/s41467-021-26264-1)
Supplement: Supplementary file 3 — Source Data. [file 41467_2021_26264_MOESM3_ESM.zip › PXRD_raw_data/reactionIIIa_cocrystal_FormI_normalized/000292.xy]

    3.140900     20.462357
    3.155600     20.640006
    3.170400     20.661804
    3.185100     20.993124
    3.199800     20.981136
    3.214500     21.210009
    3.229300     21.509724
    3.244000     21.326626
    3.258700     21.467219
    3.273500     21.706991
    3.288200     21.883550
    3.302900     21.867203
    3.317600     22.387071
    3.332400     22.362004
    3.347100     22.373993
    3.361800     22.915660
    3.376500     23.581572
    3.391300     23.567404
    3.406000     23.705818
    3.420700     23.631706
    3.435400     23.552146
    3.450200     23.519449
    3.464900     23.601189
    3.479600     23.787558
    3.494400     24.094902
    3.509100     24.146126
    3.523800     24.238765
    3.538500     24.224596
    3.553300     24.439302
    3.568000     24.644198
    3.582700     24.885059
    3.597400     25.143359
    3.612200     25.182595
    3.626900     25.276323
    3.641600     25.399479
    3.656400     26.037054
    3.671100     25.981471
    3.685800     26.080649
    3.700500     26.359657
    3.715300     26.777078
    3.730000     27.020119
    3.744700     27.123658
    3.759500     27.475686
    3.774200     27.711098
    3.788900     27.713279
    3.803600     27.728537
    3.818400     27.982477
    3.833100     28.133969
    3.847800     28.293091
    3.862600     28.507796
    3.877300     28.730129
    3.892000     28.811870
    3.906700     29.041833
    3.921500     29.103956
    3.936200     29.157360
    3.950900     29.887574
    3.965700     30.101189
    3.980400     30.099009
    3.995100     30.573104
    4.009800     30.580733
    4.024600     30.645036
    4.039300     30.925133
    4.054000     31.306588
    4.068800     31.221578
    4.083500     31.545271
    4.098200     31.968140
    4.113000     32.049881
    4.127700     32.237340
    4.142400     32.736501
    4.157100     33.301055
    4.171900     33.391514
    4.186600     33.698859
    4.201300     33.910294
    4.216100     34.307008
    4.230800     34.681924
    4.245500     35.132041
    4.260300     35.357645
    4.275000     35.549462
    4.289700     35.699864
    4.304500     36.027916
    4.319200     36.080230
    4.333900     36.386484
    4.348600     36.721075
    4.363400     36.948859
    4.378100     37.088362
    4.392800     37.440391
    4.407600     37.455649
    4.422300     37.334674
    4.437000     38.089955
    4.451800     37.973339
    4.466500     38.099764
    4.481200     38.815810
    4.496000     38.871394
    4.510700     39.079559
    4.525400     39.251759
    4.540200     39.309522
    4.554900     39.627765
    4.569600     39.816313
    4.584400     40.494214
    4.599100     40.777581
    4.613800     41.074026
    4.628600     41.308348
    4.643300     41.850015
    4.658000     41.850015
    4.672700     42.002597
    4.687500     42.331739
    4.702200     42.677228
    4.716900     43.122986
    4.731700     43.290826
    4.746400     43.619968
    4.761100     44.283700
    4.775900     44.563797
    4.790600     45.022634
    4.805300     45.345236
    4.820100     45.515256
    4.834800     45.671109
    4.849500     46.113597
    4.864300     46.649813
    4.879000     46.905934
    4.893700     47.251423
    4.908500     47.510813
    4.923200     48.148389
    4.938000     48.433935
    4.952700     48.674797
    4.967400     48.927647
    4.982200     49.452966
    4.996900     49.980464
    5.011600     50.567906
    5.026400     50.514502
    5.041100     50.846913
    5.055800     51.738428
    5.070600     52.269197
    5.085300     52.710595
    5.100000     53.202127
    5.114800     53.329642
    5.129500     53.634807
    5.144200     54.181922
    5.159000     54.687624
    5.173700     55.261986
    5.188400     55.741530
    5.203200     56.071762
    5.217900     56.453217
    5.232700     56.777999
    5.247400     57.310946
    5.262100     58.000836
    5.276900     58.531604
    5.291600     59.049293
    5.306300     59.931000
    5.321100     60.493375
    5.335800     60.920605
    5.350500     61.220319
    5.365300     61.792503
    5.380000     62.304743
    5.394800     62.784286
    5.409500     63.600601
    5.424200     63.904675
    5.439000     64.277411
    5.453700     65.328049
    5.468400     66.155262
    5.483200     66.719816
    5.497900     67.227697
    5.512600     68.084337
    5.527400     68.312120
    5.542100     68.611835
    5.556900     69.125165
    5.571600     69.833582
    5.586300     70.049377
    5.601100     70.999746
    5.615800     71.344145
    5.630600     71.622063
    5.645300     72.455815
    5.660000     72.883045
    5.674800     73.479206
    5.689500     73.965289
    5.704200     74.573437
    5.719000     75.278585
    5.733700     76.049125
    5.748500     76.325953
    5.763200     76.697599
    5.777900     77.360242
    5.792700     78.258297
    5.807400     78.645202
    5.822200     78.903501
    5.836900     79.347079
    5.851600     79.873487
    5.866400     80.504524
    5.881100     81.538813
    5.895900     81.973672
    5.910600     82.227612
    5.925300     82.988343
    5.940100     84.285292
    5.954800     85.747900
    5.969600     87.175634
    5.984300     88.272045
    5.999000     89.412051
    6.013800     89.616948
    6.028500     89.438209
    6.043300     89.016428
    6.058000     88.231720
    6.072700     88.097665
    6.087500     88.146710
    6.102200     87.896039
    6.117000     87.913477
    6.131700     88.019195
    6.146500     88.099845
    6.161200     88.284034
    6.175900     88.811532
    6.190700     88.692736
    6.205400     88.758128
    6.220200     89.287806
    6.234900     89.724845
    6.249600     89.744463
    6.264400     90.082324
    6.279100     90.330815
    6.293900     90.638158
    6.308600     90.581485
    6.323400     91.069748
    6.338100     91.587438
    6.352800     92.319832
    6.367600     93.924124
    6.382300     96.888577
    6.397100    100.973420
    6.411800    104.427225
    6.426600    105.043004
    6.441300    102.868708
    6.456000     98.634553
    6.470800     95.270117
    6.485500     93.544848
    6.500300     92.874577
    6.515000     92.628266
    6.529800     93.181921
    6.544500     94.697934
    6.559300     96.536549
    6.574000     98.682508
    6.588700    100.197431
    6.603500    100.649727
    6.618200     99.460676
    6.633000     97.154506
    6.647700     94.598756
    6.662500     92.955228
    6.677200     91.330227
    6.692000     90.295938
    6.706700     89.601690
    6.721500     89.127595
    6.736200     88.803903
    6.750900     88.749409
    6.765700     88.463863
    6.780400     88.064969
    6.795200     87.697682
    6.809900     87.405596
    6.824700     87.340205
    6.839400     87.159285
    6.854200     86.542418
    6.868900     86.324443
    6.883700     86.387656
    6.898400     86.144614
    6.913200     85.706485
    6.927900     85.404591
    6.942700     85.173538
    6.957400     84.935946
    6.972200     84.691814
    6.986900     84.301640
    7.001600     84.209000
    7.016400     84.271124
    7.031100     83.629188
    7.045900     83.235745
    7.060600     82.809604
    7.075400     82.494631
    7.090100     82.304993
    7.104900     81.659789
    7.119600     81.742619
    7.134400     81.981301
    7.149100     81.654339
    7.163900     80.912136
    7.178600     80.685442
    7.193400     80.629859
    7.208100     80.586264
    7.222900     80.027160
    7.237600     79.583581
    7.252400     79.707826
    7.267100     79.384135
    7.281900     78.987421
    7.296600     78.711683
    7.311400     78.491529
    7.326100     78.268105
    7.340900     78.233230
    7.355600     77.999997
    7.370400     77.331905
    7.385100     77.451791
    7.399900     77.144447
    7.414600     76.784789
    7.429400     76.946090
    7.444100     76.747733
    7.458900     76.284537
    7.473600     76.542838
    7.488400     76.952629
    7.503200     76.730295
    7.517900     75.608816
    7.532700     75.303652
    7.547400     75.038813
    7.562200     74.479708
    7.576900     73.903166
    7.591700     73.904256
    7.606400     73.397465
    7.621200     72.605128
    7.635900     72.426389
    7.650700     72.165909
    7.665400     71.370302
    7.680200     70.708750
    7.694900     70.560527
    7.709700     69.775819
    7.724400     69.340960
    7.739200     69.087019
    7.754000     68.991110
    7.768700     68.647800
    7.783500     68.408028
    7.798200     68.126842
    7.813000     67.747566
    7.827700     67.378099
    7.842500     67.456570
    7.857200     66.946509
    7.872000     66.599930
    7.886700     66.241362
    7.901500     65.882794
    7.916300     65.668089
    7.931000     65.276825
    7.945800     65.199444
    7.960500     64.656688
    7.975300     64.277411
    7.990000     64.025651
    8.004800     63.829474
    8.019600     63.352110
    8.034300     63.030597
    8.049100     63.000081
    8.063800     62.898723
    8.078600     62.620806
    8.093300     62.397381
    8.108100     62.148890
    8.122900     62.360326
    8.137600     62.355966
    8.152400     62.015927
    8.167100     61.694413
    8.181900     61.571259
    8.196600     60.950031
    8.211400     60.315725
    8.226200     59.966966
    8.240900     59.791497
    8.255700     59.557174
    8.270400     59.074360
    8.285200     58.771376
    8.300000     58.686366
    8.314700     58.466211
    8.329500     58.191563
    8.344200     57.800300
    8.359000     57.658616
    8.373800     57.363260
    8.388500     56.789988
    8.403300     56.508800
    8.418000     56.504441
    8.432800     56.242871
    8.447600     55.931168
    8.462300     55.694666
    8.477100     55.326289
    8.491800     55.059270
    8.506600     55.024394
    8.521400     54.968811
    8.536100     54.857644
    8.550900     54.735578
    8.565600     54.640759
    8.580400     54.060946
    8.595200     53.919263
    8.609900     53.423371
    8.624700     52.992872
    8.639500     52.814132
    8.654200     52.541664
    8.669000     52.329139
    8.683700     52.365105
    8.698500     51.946594
    8.713300     51.290491
    8.728000     51.365692
    8.742800     51.678485
    8.757600     51.383130
    8.772300     51.111752
    8.787100     50.940642
    8.801800     50.202798
    8.816600     49.811534
    8.831400     49.615357
    8.846100     49.096577
    8.860900     48.865525
    8.875700     48.646460
    8.890400     48.470991
    8.905200     48.172365
    8.920000     47.900987
    8.934700     47.632878
    8.949500     47.446510
    8.964300     47.338613
    8.979000     47.267771
    8.993800     47.158784
    9.008600     46.914652
    9.023300     46.714116
    9.038100     46.485242
    9.052900     46.369716
    9.067600     45.887992
    9.082400     45.580649
    9.097200     45.547953
    9.111900     45.187204
    9.126700     45.188295
    9.141500     44.863512
    9.156200     44.973590
    9.171000     44.826456
    9.185800     44.546359
    9.200500     44.392688
    9.215300     44.257543
    9.230100     44.109321
    9.244800     43.723506
    9.259600     43.355129
    9.274400     43.294097
    9.289100     43.289736
    9.303900     42.845069
    9.318700     42.495220
    9.333400     42.360075
    9.348200     42.115944
    9.363000     41.984069
    9.377800     41.924126
    9.392500     41.757375
    9.407300     41.683264
    9.422100     41.616782
    9.436800     41.410796
    9.451600     41.325786
    9.466400     41.133968
    9.481200     40.887657
    9.495900     40.621728
    9.510700     40.324194
    9.525500     40.062624
    9.540200     39.879526
    9.555000     39.491531
    9.569800     39.429408
    9.584600     39.490441
    9.599300     39.188547
    9.614100     39.017436
    9.628900     38.744969
    9.643600     38.644700
    9.658400     38.590206
    9.673200     38.416917
    9.688000     38.437624
    9.702700     38.020203
    9.717500     37.749915
    9.732300     37.644197
    9.747100     37.574445
    9.761800     37.404425
    9.776600     37.088362
    9.791400     37.192989
    9.806200     37.233315
    9.820900     36.754861
    9.835700     36.631706
    9.850500     36.614267
    9.865300     36.363596
    9.880000     36.309103
    9.894800     36.328721
    9.909600     35.957074
    9.924400     35.788144
    9.939100     35.669348
    9.953900     35.394700
    9.968700     35.297701
    9.983500     35.270454
    9.998200     35.045941
   10.013000     34.858482
   10.028000     34.529342
   10.043000     34.462859
   10.057000     34.347332
   10.072000     34.219817
   10.087000     34.275401
   10.102000     34.138077
   10.116000     33.917922
   10.131000     33.659623
   10.146000     33.585511
   10.161000     33.573523
   10.176000     33.483064
   10.190000     33.259640
   10.205000     33.048204
   10.220000     32.926139
   10.235000     32.942487
   10.249000     32.849848
   10.264000     32.727782
   10.279000     32.810612
   10.294000     32.490190
   10.309000     32.665659
   10.323000     32.748490
   10.338000     32.605716
   10.353000     32.576289
   10.368000     32.501089
   10.382000     32.535964
   10.397000     32.441146
   10.412000     32.271125
   10.427000     31.912557
   10.442000     31.712021
   10.456000     31.706571
   10.471000     31.515844
   10.486000     31.309858
   10.501000     31.137658
   10.516000     31.167084
   10.530000     31.267353
   10.545000     31.374160
   10.560000     31.249914
   10.575000     31.339285
   10.589000     31.312038
   10.604000     31.245555
   10.619000     31.376341
   10.634000     31.289150
   10.649000     31.266263
   10.663000     31.083164
   10.678000     30.949110
   10.693000     30.681001
   10.708000     30.569834
   10.722000     30.407443
   10.737000     30.284288
   10.752000     30.276659
   10.767000     30.189469
   10.782000     30.011820
   10.796000     29.737172
   10.811000     29.675049
   10.826000     29.879945
   10.841000     29.713194
   10.856000     29.564971
   10.870000     29.466883
   10.885000     29.123574
   10.900000     28.907779
   10.915000     28.852195
   10.930000     28.751927
   10.944000     28.887071
   10.959000     28.748657
   10.974000     28.636400
   10.989000     28.659288
   11.003000     28.824948
   11.018000     28.784623
   11.033000     28.585177
   11.048000     28.709422
   11.063000     28.811870
   11.077000     28.870723
   11.092000     28.988430
   11.107000     29.106135
   11.122000     29.240190
   11.137000     29.384053
   11.151000     29.558433
   11.166000     29.776407
   11.181000     29.969315
   11.196000     30.019448
   11.211000     30.143694
   11.225000     30.122987
   11.240000     29.843980
   11.255000     29.792755
   11.270000     29.366615
   11.284000     29.027665
   11.299000     28.832578
   11.314000     28.638580
   11.329000     28.313798
   11.344000     28.200452
   11.358000     28.177564
   11.373000     28.281102
   11.388000     28.334505
   11.403000     28.336686
   11.418000     28.216800
   11.432000     28.215710
   11.447000     28.428235
   11.462000     28.817319
   11.477000     28.993879
   11.492000     28.924127
   11.506000     29.259807
   11.521000     29.509388
   11.536000     29.683768
   11.551000     29.980214
   11.566000     29.854878
   11.580000     30.078302
   11.595000     30.382377
   11.610000     30.543677
   11.625000     30.681001
   11.640000     30.714788
   11.654000     30.592722
   11.669000     30.515341
   11.684000     30.287558
   11.699000     29.787306
   11.714000     29.398221
   11.728000     28.978620
   11.743000     28.675636
   11.758000     28.388999
   11.773000     28.456571
   11.788000     28.259305
   11.802000     28.273473
   11.817000     28.191732
   11.832000     28.066397
   11.847000     28.039150
   11.862000     28.005365
   11.876000     28.084925
   11.891000     28.104543
   11.906000     28.148138
   11.921000     28.317068
   11.936000     28.373741
   11.950000     28.618962
   11.965000     28.812960
   11.980000     28.730129
   11.995000     28.911048
   12.010000     29.028755
   12.024000     28.881622
   12.039000     28.982980
   12.054000     28.926306
   12.069000     28.809690
   12.084000     28.828218
   12.098000     29.035294
   12.113000     29.077799
   12.128000     29.174797
   12.143000     29.188966
   12.158000     29.209674
   12.172000     29.139922
   12.187000     29.120304
   12.202000     29.033114
   12.217000     29.199865
   12.232000     29.299043
   12.246000     29.271796
   12.261000     29.153000
   12.276000     29.037473
   12.291000     29.094147
   12.306000     29.266347
   12.320000     29.352447
   12.335000     29.521377
   12.350000     29.503939
   12.365000     29.465793
   12.380000     29.500670
   12.394000     29.663061
   12.409000     29.790576
   12.424000     30.031437
   12.439000     30.260311
   12.454000     30.678822
   12.468000     30.993795
   12.483000     31.005784
   12.498000     31.355632
   12.513000     31.639000
   12.528000     31.591045
   12.543000     31.720739
   12.557000     31.731638
   12.572000     31.726189
   12.587000     31.625921
   12.602000     31.583415
   12.617000     31.683684
   12.631000     31.643359
   12.646000     31.803570
   12.661000     31.776323
   12.676000     31.657527
   12.691000     31.685864
   12.705000     31.739268
   12.720000     31.758885
   12.735000     31.923456
   12.750000     31.925636
   12.765000     31.996477
   12.779000     32.289654
   12.794000     32.646041
   12.809000     33.393694
   12.824000     34.292838
   12.839000     35.535293
   12.854000     37.220236
   12.868000     39.192906
   12.883000     40.881118
   12.898000     41.914318
   12.913000     42.151910
   12.928000     41.763915
   12.942000     41.084925
   12.957000     40.170522
   12.972000     38.931336
   12.987000     37.905767
   13.002000     36.722165
   13.017000     35.887323
   13.031000     35.376172
   13.046000     34.943493
   13.061000     34.727698
   13.076000     34.541329
   13.091000     34.034539
   13.105000     33.881957
   13.120000     33.731555
   13.135000     33.702128
   13.150000     33.845991
   13.165000     33.932091
   13.179000     34.169684
   13.194000     34.615441
   13.209000     35.262826
   13.224000     35.991950
   13.239000     37.037138
   13.254000     38.307929
   13.268000     39.621226
   13.283000     40.887657
   13.298000     41.415156
   13.313000     41.258214
   13.328000     40.936702
   13.343000     40.451709
   13.357000     39.361836
   13.372000     38.136820
   13.387000     37.173372
   13.402000     36.548875
   13.417000     35.946175
   13.431000     35.638832
   13.446000     35.358735
   13.461000     35.056840
   13.476000     35.041582
   13.491000     35.019784
   13.506000     34.902078
   13.520000     35.039401
   13.535000     35.084087
   13.550000     34.948942
   13.565000     34.837775
   13.580000     35.082997
   13.595000     35.093895
   13.609000     34.976189
   13.624000     35.075367
   13.639000     35.149478
   13.654000     35.139670
   13.669000     35.189804
   13.683000     35.304241
   13.698000     35.235579
   13.713000     35.583248
   13.728000     35.675888
   13.743000     35.771795
   13.758000     36.118376
   13.772000     36.104208
   13.787000     36.134724
   13.802000     36.237171
   13.817000     36.155431
   13.832000     36.189217
   13.847000     36.273138
   13.861000     36.123825
   13.876000     36.050804
   13.891000     36.029006
   13.906000     35.973422
   13.921000     35.879693
   13.936000     35.759808
   13.950000     35.706404
   13.965000     35.926558
   13.980000     35.783784
   13.995000     35.624663
   14.010000     35.779425
   14.025000     35.761987
   14.039000     35.870975
   14.054000     35.876424
   14.069000     35.827379
   14.084000     35.997400
   14.099000     36.012658
   14.114000     35.779425
   14.128000     35.741279
   14.143000     35.854626
   14.158000     35.784874
   14.173000     35.978871
   14.188000     35.751088
   14.203000     35.901491
   14.217000     35.730380
   14.232000     35.593057
   14.247000     35.626843
   14.262000     35.715122
   14.277000     35.763077
   14.292000     35.868794
   14.306000     35.830649
   14.321000     35.934187
   14.336000     36.012658
   14.351000     36.025736
   14.366000     36.106387
   14.381000     36.169599
   14.395000     36.348338
   14.410000     36.456236
   14.425000     36.565223
   14.440000     36.615357
   14.455000     36.576122
   14.470000     36.401742
   14.484000     36.315643
   14.499000     36.090038
   14.514000     35.805582
   14.529000     35.700954
   14.544000     35.522215
   14.559000     35.450283
   14.573000     35.449194
   14.588000     35.455733
   14.603000     35.460092
   14.618000     35.201792
   14.633000     35.177815
   14.648000     35.291162
   14.662000     35.238848
   14.677000     35.115693
   14.692000     35.005616
   14.707000     34.952212
   14.722000     34.892269
   14.737000     34.940223
   14.752000     34.896628
   14.766000     34.889000
   14.781000     34.759304
   14.796000     34.782192
   14.811000     34.770203
   14.826000     34.744046
   14.841000     34.788731
   14.855000     34.712440
   14.870000     34.581655
   14.885000     34.598004
   14.900000     34.415994
   14.915000     34.567486
   14.930000     34.653587
   14.945000     34.536970
   14.959000     34.339704
   14.974000     34.316816
   14.989000     34.275401
   15.004000     34.194750
   15.019000     34.148976
   15.034000     34.148976
   15.048000     34.233986
   15.063000     34.271042
   15.078000     33.922283
   15.093000     33.980046
   15.108000     33.840542
   15.123000     33.732644
   15.138000     33.692319
   15.152000     33.738093
   15.167000     33.648724
   15.182000     33.677061
   15.197000     33.728285
   15.212000     33.559354
   15.227000     33.478705
   15.242000     33.305414
   15.256000     33.389334
   15.271000     33.302145
   15.286000     33.330482
   15.301000     33.337020
   15.316000     33.315223
   15.331000     33.087440
   15.345000     33.167001
   15.360000     32.993711
   15.375000     32.923959
   15.390000     32.905431
   15.405000     32.841128
   15.420000     32.808432
   15.435000     32.602446
   15.449000     32.423707
   15.464000     32.371393
   15.479000     32.164318
   15.494000     32.155599
   15.509000     32.234070
   15.524000     32.132711
   15.539000     31.897299
   15.553000     31.821008
   15.568000     31.889670
   15.583000     31.842805
   15.598000     31.876592
   15.613000     31.846076
   15.628000     31.641179
   15.643000     31.471159
   15.657000     31.383969
   15.672000     31.313127
   15.687000     31.438463
   15.702000     31.439553
   15.717000     31.415575
   15.732000     31.242286
   15.747000     31.407947
   15.761000     31.478788
   15.776000     31.223757
   15.791000     30.985076
   15.806000     30.922953
   15.821000     31.067906
   15.836000     30.957829
   15.851000     30.722416
   15.866000     30.534959
   15.880000     30.532779
   15.895000     30.368208
   15.910000     30.193828
   15.925000     29.930079
   15.940000     30.037977
   15.955000     30.044516
   15.970000     30.083751
   15.984000     29.911552
   15.999000     29.829811
   16.014000     29.750250
   16.029000     29.831991
   16.044000     29.538815
   16.059000     29.357897
   16.074000     29.293594
   16.088000     29.405851
   16.103000     29.424378
   16.118000     29.358986
   16.133000     29.385142
   16.148000     29.340458
   16.163000     29.228201
   16.178000     29.096327
   16.193000     29.046193
   16.207000     29.069080
   16.222000     29.082159
   16.237000     28.902330
   16.252000     28.880532
   16.267000     28.858734
   16.282000     28.858734
   16.297000     28.882712
   16.312000     28.624411
   16.326000     28.627682
   16.341000     28.604794
   16.356000     28.527413
   16.371000     28.468560
   16.386000     28.430414
   16.401000     28.341045
   16.416000     28.333416
   16.430000     28.468560
   16.445000     28.472920
   16.460000     28.240777
   16.475000     28.228788
   16.490000     28.068577
   16.505000     28.200452
   16.520000     28.199362
   16.535000     28.072937
   16.549000     28.152497
   16.564000     28.068577
   16.579000     28.006454
   16.594000     28.135059
   16.609000     28.011903
   16.624000     27.977028
   16.639000     27.739435
   16.654000     27.606471
   16.668000     27.691481
   16.683000     27.468057
   16.698000     27.405934
   16.713000     27.308935
   16.728000     27.056085
   16.743000     26.997232
   16.758000     26.985244
   16.773000     26.949278
   16.788000     26.694248
   16.802000     26.686618
   16.817000     26.534036
   16.832000     26.394533
   16.847000     26.469734
   16.862000     26.482813
   16.877000     26.366196
   16.892000     26.239771
   16.907000     26.182008
   16.921000     26.022886
   16.936000     26.103537
   16.951000     26.063211
   16.966000     26.102447
   16.981000     25.981471
   16.996000     25.845237
   17.011000     25.820170
   17.026000     25.803821
   17.041000     25.711183
   17.055000     25.630532
   17.070000     25.689385
   17.085000     25.639252
   17.100000     25.632712
   17.115000     25.650149
   17.130000     25.542253
   17.145000     25.553151
   17.160000     25.646880
   17.175000     25.500838
   17.189000     25.453973
   17.204000     25.310110
   17.219000     25.194583
   17.234000     25.270874
   17.249000     25.462692
   17.264000     25.347165
   17.279000     25.213111
   17.294000     25.190224
   17.309000     25.201122
   17.323000     25.225100
   17.338000     25.268695
   17.353000     25.121562
   17.368000     25.033282
   17.383000     25.020204
   17.398000     25.095404
   17.413000     25.049630
   17.428000     25.007125
   17.443000     24.985327
   17.457000     24.855633
   17.472000     24.865442
   17.487000     24.842554
   17.502000     24.874160
   17.517000     24.846914
   17.532000     24.822937
   17.547000     24.849093
   17.562000     24.970069
   17.577000     25.034372
   17.591000     24.922115
   17.606000     24.866532
   17.621000     24.853453
   17.636000     24.703051
   17.651000     24.813128
   17.666000     24.746646
   17.681000     24.715039
   17.696000     24.582075
   17.711000     24.552648
   17.726000     24.590794
   17.740000     24.554828
   17.755000     24.395707
   17.770000     24.368460
   17.785000     24.360831
   17.800000     24.339034
   17.815000     24.323775
   17.830000     24.418594
   17.845000     24.455650
   17.860000     24.351021
   17.875000     24.349932
   17.889000     24.307427
   17.904000     24.354292
   17.919000     24.441481
   17.934000     24.329225
   17.949000     24.306337
   17.964000     24.428403
   17.979000     24.428403
   17.994000     24.483986
   18.009000     24.559187
   18.024000     24.529761
   18.038000     24.421863
   18.053000     24.499244
   18.068000     24.504693
   18.083000     24.453470
   18.098000     24.819667
   18.113000     24.677984
   18.128000     24.680163
   18.143000     24.650737
   18.158000     24.756455
   18.173000     24.755365
   18.188000     24.839285
   18.202000     24.964620
   18.217000     24.945002
   18.232000     25.059439
   18.247000     25.195673
   18.262000     25.215291
   18.277000     25.143359
   18.292000     25.268695
   18.307000     25.325368
   18.322000     25.083416
   18.337000     25.127012
   18.352000     25.181504
   18.366000     25.170606
   18.381000     25.134640
   18.396000     25.168426
   18.411000     25.039821
   18.426000     24.966800
   18.441000     25.059439
   18.456000     25.026742
   18.471000     25.003856
   18.486000     24.955901
   18.501000     24.983148
   18.516000     24.976609
   18.530000     24.888329
   18.545000     24.907947
   18.560000     24.964620
   18.575000     24.925385
   18.590000     25.008215
   18.605000     25.064888
   18.620000     24.907947
   18.635000     25.014754
   18.650000     25.065978
   18.665000     24.986417
   18.680000     24.947182
   18.695000     24.992957
   18.710000     24.945002
   18.724000     24.955901
   18.739000     24.968979
   18.754000     25.088866
   18.769000     25.086686
   18.784000     25.085595
   18.799000     25.015844
   18.814000     25.013664
   18.829000     25.108483
   18.844000     25.022383
   18.859000     25.113933
   18.874000     25.101944
   18.889000     25.233818
   18.903000     25.347165
   18.918000     25.181504
   18.933000     25.161887
   18.948000     25.252347
   18.963000     25.252347
   18.978000     25.400569
   18.993000     25.399479
   19.008000     25.342806
   19.023000     25.309020
   19.038000     25.341716
   19.053000     25.413647
   19.068000     25.332997
   19.083000     25.336267
   19.098000     25.380951
   19.112000     25.352615
   19.127000     25.231639
   19.142000     25.435445
   19.157000     25.402748
   19.172000     25.348256
   19.187000     25.498657
   19.202000     25.503017
   19.217000     25.504107
   19.232000     25.365693
   19.247000     25.303570
   19.262000     25.360243
   19.277000     25.465961
   19.292000     25.469231
   19.307000     25.569500
   19.321000     25.702464
   19.336000     25.705733
   19.351000     25.522635
   19.366000     25.579308
   19.381000     25.618543
   19.396000     25.656689
   19.411000     25.632712
   19.426000     25.535713
   19.441000     25.600016
   19.456000     25.613094
   19.471000     25.560780
   19.486000     25.639252
   19.501000     25.647970
   19.516000     25.607645
   19.531000     25.495388
   19.545000     25.505197
   19.560000     25.468141
   19.575000     25.491029
   19.590000     25.570590
   19.605000     25.608734
   19.620000     25.506287
   19.635000     25.533534
   19.650000     25.423456
   19.665000     25.424546
   19.680000     25.399479
   19.695000     25.347165
   19.710000     25.317738
   19.725000     25.455062
   19.740000     25.500838
   19.755000     25.512825
   19.770000     25.433266
   19.785000     25.347165
   19.799000     25.375501
   19.814000     25.423456
   19.829000     25.427816
   19.844000     25.349345
   19.859000     25.282863
   19.874000     25.212021
   19.889000     25.275233
   19.904000     25.364604
   19.919000     25.239268
   19.934000     25.073608
   19.949000     25.388580
   19.964000     25.234908
   19.979000     25.297031
   19.994000     25.192403
   20.009000     25.012574
   20.024000     25.038731
   20.039000     25.002766
   20.054000     25.002766
   20.068000     24.870891
   20.083000     24.968979
   20.098000     24.941733
   20.113000     24.942822
   20.128000     24.891598
   20.143000     24.829476
   20.158000     24.878521
   20.173000     24.851274
   20.188000     24.739016
   20.203000     24.900317
   20.218000     24.740107
   20.233000     24.692152
   20.248000     24.712860
   20.263000     24.747735
   20.278000     24.672535
   20.293000     24.537390
   20.308000     24.477447
   20.323000     24.373909
   20.338000     24.424044
   20.353000     24.384808
   20.368000     24.389167
   20.382000     24.289989
   20.397000     24.157024
   20.412000     24.137407
   20.427000     24.068745
   20.442000     24.104711
   20.457000     24.159204
   20.472000     24.106891
   20.487000     23.992453
   20.502000     23.977195
   20.517000     23.909623
   20.532000     23.956488
   20.547000     23.755951
   20.562000     23.870388
   20.577000     23.781018
   20.592000     23.649144
   20.607000     23.634976
   20.622000     23.734154
   20.637000     23.791917
   20.652000     23.786468
   20.667000     23.823523
   20.682000     23.843142
   20.697000     23.781018
   20.712000     23.657863
   20.727000     23.485663
   20.742000     23.530348
   20.757000     23.483484
   20.771000     23.337440
   20.786000     23.311283
   20.801000     23.288397
   20.816000     23.097669
   20.831000     22.975603
   20.846000     22.973423
   20.861000     23.057343
   20.876000     22.970153
   20.891000     22.842638
   20.906000     22.794684
   20.921000     22.846998
   20.936000     22.741280
   20.951000     22.649730
   20.966000     22.578889
   20.981000     22.511317
   20.996000     22.415408
   21.011000     22.323859
   21.026000     22.302061
   21.041000     22.327129
   21.056000     22.297702
   21.071000     22.225771
   21.086000     22.186535
   21.101000     22.151659
   21.116000     22.026323
   21.131000     21.906438
   21.146000     21.863932
   21.161000     21.786552
   21.176000     21.730968
   21.191000     21.763664
   21.206000     21.704811
   21.221000     21.829057
   21.236000     21.696092
   21.251000     21.664486
   21.266000     21.475938
   21.281000     21.485747
   21.296000     21.399647
   21.310000     21.365860
   21.325000     21.354963
   21.340000     21.375670
   21.355000     21.395288
   21.370000     21.505365
   21.385000     21.419264
   21.400000     21.344064
   21.415000     21.200200
   21.430000     21.170773
   21.445000     21.132629
   21.460000     21.051978
   21.475000     20.951709
   21.490000     20.932092
   21.505000     20.909204
   21.520000     20.820925
   21.535000     20.779509
   21.550000     20.693410
   21.565000     20.701038
   21.580000     20.646545
   21.595000     20.533198
   21.610000     20.420941
   21.625000     20.429661
   21.640000     20.389335
   21.655000     20.412222
   21.670000     20.211686
   21.685000     20.147383
   21.700000     20.160462
   21.715000     20.068913
   21.730000     20.114687
   21.745000     19.955565
   21.760000     19.993711
   21.775000     20.040576
   21.790000     20.004610
   21.805000     19.946847
   21.820000     19.876006
   21.835000     19.842219
   21.850000     19.765928
   21.865000     19.775736
   21.880000     19.656941
   21.895000     19.587189
   21.910000     19.683098
   21.925000     19.672199
   21.940000     19.479292
   21.955000     19.435697
   21.970000     19.444415
   21.985000     19.442236
   22.000000     19.375753
