# Supplementary material for: Changing the game of time resolved X-ray diffraction on the mechanochemistry playground by downsizing
Source: Nat Commun. 2021 Oct 21;12:6134. doi: 10.1038/s41467-021-26264-1 (PMC8531352; doi:10.1038/s41467-021-26264-1)
Supplement: Supplementary file 3 — Source Data. [file 41467_2021_26264_MOESM3_ESM.zip › PXRD_raw_data/reactionIIIa_cocrystal_FormI_normalized/000043.xy]

    3.140900     20.376513
    3.155600     20.421432
    3.170400     20.533208
    3.185100     20.792276
    3.199800     20.865399
    3.214500     21.077458
    3.229300     21.170431
    3.244000     21.191323
    3.258700     21.120288
    3.273500     21.283250
    3.288200     21.564255
    3.302900     21.998820
    3.317600     22.191032
    3.332400     22.631865
    3.347100     22.807363
    3.361800     22.698721
    3.376500     23.206410
    3.391300     23.827964
    3.406000     24.735746
    3.420700     24.979144
    3.435400     24.365947
    3.450200     23.855125
    3.464900     23.590834
    3.479600     23.663957
    3.494400     23.972123
    3.509100     23.839455
    3.523800     23.756929
    3.538500     24.089121
    3.553300     24.649041
    3.568000     24.752460
    3.582700     24.697095
    3.597400     24.764996
    3.612200     24.839164
    3.626900     25.194338
    3.641600     25.435647
    3.656400     25.815891
    3.671100     26.073914
    3.685800     26.187779
    3.700500     26.328803
    3.715300     26.535640
    3.730000     27.093471
    3.744700     27.419395
    3.759500     27.165550
    3.774200     27.402681
    3.788900     27.563554
    3.803600     27.841425
    3.818400     28.055574
    3.833100     28.221669
    3.847800     28.341801
    3.862600     28.590423
    3.877300     28.364783
    3.892000     28.426416
    3.906700     28.710555
    3.921500     28.845312
    3.936200     29.096023
    3.950900     29.406277
    3.965700     29.640274
    3.980400     29.837709
    3.995100     30.058125
    4.009800     30.347487
    4.024600     30.642073
    4.039300     30.729821
    4.054000     30.747580
    4.068800     31.136182
    4.083500     31.706548
    4.098200     31.684611
    4.113000     31.966661
    4.127700     32.259157
    4.142400     32.452413
    4.157100     32.627910
    4.171900     32.902647
    4.186600     33.380042
    4.201300     33.608816
    4.216100     33.829232
    4.230800     34.333788
    4.245500     34.764174
    4.260300     34.661801
    4.275000     35.058759
    4.289700     35.544512
    4.304500     35.874613
    4.319200     36.022951
    4.333900     36.223520
    4.348600     36.129503
    4.363400     36.201582
    4.378100     36.428267
    4.392800     36.805377
    4.407600     37.154283
    4.422300     37.595116
    4.437000     37.365298
    4.451800     37.747631
    4.466500     38.309642
    4.481200     38.523790
    4.496000     38.662726
    4.510700     38.788081
    4.525400     38.906125
    4.540200     39.220557
    4.554900     39.646765
    4.569600     39.892253
    4.584400     39.948663
    4.599100     40.325773
    4.613800     40.872114
    4.628600     40.965086
    4.643300     41.429946
    4.658000     41.615889
    4.672700     41.841529
    4.687500     42.073436
    4.702200     42.422342
    4.716900     42.839149
    4.731700     43.011512
    4.746400     43.274758
    4.761100     43.769912
    4.775900     44.092702
    4.790600     44.565918
    4.805300     44.792602
    4.820100     45.193740
    4.834800     45.496682
    4.849500     45.842454
    4.864300     46.238368
    4.879000     46.640550
    4.893700     46.936179
    4.908500     47.249568
    4.923200     47.777105
    4.938000     48.001700
    4.952700     48.477006
    4.967400     49.073488
    4.982200     49.651168
    4.996900     49.753541
    5.011600     49.860093
    5.026400     50.589244
    5.041100     50.989336
    5.055800     51.224377
    5.070600     51.776986
    5.085300     51.969197
    5.100000     52.254381
    5.114800     52.761025
    5.129500     53.660450
    5.144200     54.290360
    5.159000     54.761487
    5.173700     55.136508
    5.188400     55.613904
    5.203200     55.727768
    5.217900     56.330518
    5.232700     56.979233
    5.247400     57.286353
    5.262100     57.984164
    5.276900     58.637058
    5.291600     58.892992
    5.306300     59.276370
    5.321100     59.992985
    5.335800     60.660502
    5.350500     61.400098
    5.365300     61.171325
    5.380000     62.016429
    5.394800     62.635894
    5.409500     63.279384
    5.424200     64.252978
    5.439000     64.463992
    5.453700     64.595615
    5.468400     65.245373
    5.483200     66.159424
    5.497900     66.533400
    5.512600     67.266729
    5.527400     67.781731
    5.542100     68.346874
    5.556900     69.126167
    5.571600     69.573267
    5.586300     69.907549
    5.601100     70.207356
    5.615800     70.856071
    5.630600     71.522544
    5.645300     72.431370
    5.660000     72.781320
    5.674800     72.879515
    5.689500     73.579416
    5.704200     74.296031
    5.719000     75.159938
    5.733700     75.741796
    5.748500     75.964302
    5.763200     76.692407
    5.777900     77.231436
    5.792700     77.340076
    5.807400     77.734946
    5.822200     78.488122
    5.836900     79.008347
    5.851600     79.570358
    5.866400     79.788685
    5.881100     80.167884
    5.895900     80.947177
    5.910600     81.311752
    5.925300     82.125518
    5.940100     82.572618
    5.954800     83.148208
    5.969600     84.633669
    5.984300     85.978105
    5.999000     88.287777
    6.013800     89.903818
    6.028500     90.847117
    6.043300     90.849206
    6.058000     89.209140
    6.072700     87.976479
    6.087500     87.245239
    6.102200     87.377906
    6.117000     87.319408
    6.131700     87.549226
    6.146500     87.769642
    6.161200     87.900221
    6.175900     87.985880
    6.190700     88.237636
    6.205400     88.409999
    6.220200     88.572961
    6.234900     88.575050
    6.249600     88.598032
    6.264400     89.227942
    6.279100     89.758614
    6.293900     89.596697
    6.308600     89.666687
    6.323400     89.557001
    6.338100     89.696980
    6.352800     89.925755
    6.367600     89.606098
    6.382300     89.374191
    6.397100     89.688624
    6.411800     89.735632
    6.426600     89.834872
    6.441300     90.122145
    6.456000     90.184822
    6.470800     89.784729
    6.485500     89.937245
    6.500300     89.989476
    6.515000     89.976941
    6.529800     89.749212
    6.544500     89.721007
    6.559300     89.601920
    6.574000     89.514171
    6.588700     89.175712
    6.603500     89.275995
    6.618200     89.304201
    6.633000     88.654442
    6.647700     88.653398
    6.662500     88.753682
    6.677200     88.660710
    6.692000     88.617880
    6.706700     88.249127
    6.721500     88.027666
    6.736200     87.879328
    6.750900     87.907533
    6.765700     87.891863
    6.780400     87.278667
    6.795200     87.662045
    6.809900     87.035269
    6.824700     87.196141
    6.839400     86.749041
    6.854200     86.710389
    6.868900     86.624730
    6.883700     85.847527
    6.898400     85.281338
    6.913200     85.188367
    6.927900     85.115243
    6.942700     84.803943
    6.957400     84.442502
    6.972200     84.046589
    6.986900     84.211639
    7.001600     83.744691
    7.016400     83.468909
    7.031100     83.289233
    7.045900     82.752294
    7.060600     82.376228
    7.075400     82.385630
    7.090100     82.243560
    7.104900     82.076420
    7.119600     81.466357
    7.134400     80.985829
    7.149100     80.951356
    7.163900     80.660949
    7.178600     80.841669
    7.193400     80.176241
    7.208100     79.752123
    7.222900     79.700936
    7.237600     79.375011
    7.252400     79.541108
    7.267100     78.866278
    7.281900     78.387839
    7.296600     78.163244
    7.311400     78.187269
    7.326100     77.801802
    7.340900     77.819561
    7.355600     77.509306
    7.370400     76.676738
    7.385100     76.314251
    7.399900     76.230682
    7.414600     76.161736
    7.429400     76.043694
    7.444100     75.866106
    7.458900     75.687475
    7.473600     75.195455
    7.488400     75.195455
    7.503200     74.457948
    7.517900     73.918920
    7.532700     73.983687
    7.547400     73.280652
    7.562200     72.970398
    7.576900     72.575528
    7.591700     72.045902
    7.606400     72.031278
    7.621200     71.503740
    7.635900     71.292725
    7.650700     70.993962
    7.665400     70.405836
    7.680200     70.424639
    7.694900     70.203178
    7.709700     69.481340
    7.724400     68.977830
    7.739200     68.904706
    7.754000     68.707271
    7.768700     68.091985
    7.783500     67.695026
    7.798200     67.382682
    7.813000     67.404620
    7.827700     67.126748
    7.842500     66.715165
    7.857200     66.532356
    7.872000     66.208520
    7.886700     66.000640
    7.901500     65.638154
    7.916300     64.941387
    7.931000     64.941387
    7.945800     64.963325
    7.960500     64.505778
    7.975300     63.777672
    7.990000     63.427721
    8.004800     63.026584
    8.019600     62.917942
    8.034300     62.691258
    8.049100     62.703794
    8.063800     62.230577
    8.078600     61.728111
    8.093300     61.431437
    8.108100     61.493070
    8.122900     61.192218
    8.137600     61.132674
    8.152400     60.506942
    8.167100     60.170571
    8.181900     59.999252
    8.196600     59.830023
    8.211400     59.507233
    8.226200     59.255477
    8.240900     58.850162
    8.255700     58.323669
    8.270400     58.408284
    8.285200     58.122056
    8.300000     57.729275
    8.314700     57.645706
    8.329500     57.613322
    8.344200     57.163087
    8.359000     56.940582
    8.373800     56.719121
    8.388500     56.234413
    8.403300     55.807160
    8.418000     55.934605
    8.432800     55.659867
    8.447600     55.396621
    8.462300     55.628528
    8.477100     55.249329
    8.491800     54.879531
    8.506600     54.758354
    8.521400     54.572410
    8.536100     54.270512
    8.550900     54.430340
    8.565600     54.311253
    8.580400     53.855795
    8.595200     53.718949
    8.609900     53.525692
    8.624700     53.162162
    8.639500     52.581349
    8.654200     52.177078
    8.669000     51.895028
    8.683700     51.535677
    8.698500     51.454195
    8.713300     51.173190
    8.728000     50.898454
    8.742800     50.656100
    8.757600     50.199597
    8.772300     49.766076
    8.787100     49.801594
    8.801800     49.517455
    8.816600     49.344047
    8.831400     49.020213
    8.846100     48.987829
    8.860900     48.738163
    8.875700     48.469693
    8.890400     48.001700
    8.905200     47.940067
    8.920000     47.867987
    8.934700     47.456404
    8.949500     47.204649
    8.964300     47.146149
    8.979000     46.881859
    8.993800     46.584140
    9.008600     46.335518
    9.023300     46.434757
    9.038100     46.109879
    9.052900     45.724411
    9.067600     45.529065
    9.082400     45.272087
    9.097200     45.217767
    9.111900     45.181205
    9.126700     45.032867
    9.141500     44.947208
    9.156200     44.620239
    9.171000     44.308941
    9.185800     44.363260
    9.200500     44.087478
    9.215300     43.747975
    9.230100     43.572478
    9.244800     43.438765
    9.259600     43.098217
    9.274400     43.063744
    9.289100     42.770203
    9.303900     42.682454
    9.318700     42.672009
    9.333400     42.287585
    9.348200     42.119400
    9.363000     41.800788
    9.377800     41.616934
    9.392500     41.526051
    9.407300     41.412187
    9.422100     41.184458
    9.436800     40.946283
    9.451600     40.697661
    9.466400     40.599466
    9.481200     40.647519
    9.495900     40.408299
    9.510700     40.106401
    9.525500     39.805549
    9.540200     39.680193
    9.555000     39.176682
    9.569800     39.029390
    9.584600     39.206977
    9.599300     38.891500
    9.614100     38.672128
    9.628900     38.544683
    9.643600     38.485139
    9.658400     38.066243
    9.673200     37.852095
    9.688000     37.760167
    9.702700     37.754944
    9.717500     37.663017
    9.732300     37.446779
    9.747100     37.292174
    9.761800     36.981920
    9.776600     36.576603
    9.791400     36.532730
    9.806200     36.642415
    9.820900     36.391704
    9.835700     36.384392
    9.850500     36.356187
    9.865300     36.239189
    9.880000     36.134726
    9.894800     35.800445
    9.909600     35.537199
    9.924400     35.343943
    9.939100     35.157999
    9.953900     35.143375
    9.968700     35.156954
    9.983500     34.961609
    9.998200     34.700452
   10.013000     34.463321
   10.028000     34.336921
   10.043000     34.464366
   10.057000     34.341100
   10.072000     34.042336
   10.087000     33.901312
   10.102000     33.854303
   10.116000     33.794759
   10.131000     33.656869
   10.146000     33.480327
   10.161000     33.528379
   10.176000     33.254687
   10.190000     33.023825
   10.205000     32.935031
   10.220000     32.767891
   10.235000     32.570455
   10.249000     32.573589
   10.264000     32.701034
   10.279000     32.561054
   10.294000     32.190211
   10.309000     32.037696
   10.323000     31.929054
   10.338000     31.855930
   10.353000     31.896670
   10.368000     31.748333
   10.382000     31.524783
   10.397000     31.456882
   10.412000     31.513292
   10.427000     31.421364
   10.442000     31.315858
   10.456000     31.339884
   10.471000     31.315858
   10.486000     31.140360
   10.501000     31.253180
   10.516000     31.163341
   10.530000     31.034852
   10.545000     31.141405
   10.560000     31.237510
   10.575000     31.422409
   10.589000     31.482998
   10.604000     31.537319
   10.619000     31.492399
   10.634000     31.416141
   10.649000     31.212439
   10.663000     31.035897
   10.678000     30.904274
   10.693000     30.742356
   10.708000     30.468664
   10.722000     30.182436
   10.737000     30.169901
   10.752000     29.778165
   10.767000     29.766674
   10.782000     29.632962
   10.796000     29.614158
   10.811000     29.318528
   10.826000     29.063639
   10.841000     29.174370
   10.856000     29.279877
   10.870000     29.038568
   10.885000     28.895454
   10.900000     28.933061
   10.915000     28.787858
   10.930000     28.351203
   10.944000     28.482826
   10.959000     28.503719
   10.974000     28.408658
   10.989000     28.191375
   11.003000     28.174661
   11.018000     28.114072
   11.033000     28.146456
   11.048000     28.247785
   11.063000     28.270767
   11.077000     28.282258
   11.092000     28.138099
   11.107000     28.165259
   11.122000     28.006476
   11.137000     28.079600
   11.151000     28.100492
   11.166000     27.932307
   11.181000     28.021101
   11.196000     28.015878
   11.211000     27.915593
   11.225000     27.986628
   11.240000     28.015878
   11.255000     27.937530
   11.270000     27.814265
   11.284000     27.846648
   11.299000     27.653391
   11.314000     27.807997
   11.329000     27.791283
   11.344000     27.601161
   11.358000     27.652347
   11.373000     27.767256
   11.388000     27.794417
   11.403000     27.709801
   11.418000     27.840380
   11.432000     27.803818
   11.447000     27.726516
   11.462000     27.713980
   11.477000     27.647123
   11.492000     27.554152
   11.506000     27.570866
   11.521000     27.556241
   11.536000     27.576089
   11.551000     27.483117
   11.566000     27.523858
   11.580000     27.441332
   11.595000     27.235540
   11.610000     27.256433
   11.625000     27.290906
   11.640000     27.185398
   11.654000     27.101828
   11.669000     27.213603
   11.684000     27.251210
   11.699000     27.248076
   11.714000     27.274192
   11.728000     27.322245
   11.743000     27.385967
   11.758000     27.230317
   11.773000     27.206291
   11.788000     27.414171
   11.802000     27.476849
   11.817000     27.443421
   11.832000     27.459091
   11.847000     27.542661
   11.862000     27.615786
   11.876000     27.515501
   11.891000     27.536393
   11.906000     27.472671
   11.921000     27.552063
   11.936000     27.494608
   11.950000     27.600116
   11.965000     27.713980
   11.980000     27.780836
   11.995000     27.929173
   12.010000     28.179884
   12.024000     28.225848
   12.039000     28.473425
   12.054000     28.703243
   12.069000     28.806660
   12.084000     29.003051
   12.098000     29.057371
   12.113000     29.198397
   12.128000     29.302859
   12.143000     29.407322
   12.158000     29.350912
   12.172000     29.214066
   12.187000     29.076175
   12.202000     29.093933
   12.217000     29.136763
   12.232000     28.992605
   12.246000     28.954998
   12.261000     28.835910
   12.276000     28.845312
   12.291000     28.929927
   12.306000     28.894410
   12.320000     28.868294
   12.335000     28.905901
   12.350000     28.966489
   12.365000     29.113781
   12.380000     29.161834
   12.394000     29.361358
   12.409000     29.547302
   12.424000     29.521186
   12.439000     29.682059
   12.454000     29.713398
   12.468000     29.958886
   12.483000     30.210641
   12.498000     30.320327
   12.513000     30.395540
   12.528000     30.632671
   12.543000     30.715196
   12.557000     30.867712
   12.572000     30.803990
   12.587000     30.559547
   12.602000     30.527163
   12.617000     30.624314
   12.631000     30.659831
   12.646000     30.518806
   12.661000     30.334952
   12.676000     30.248247
   12.691000     30.431058
   12.705000     30.674456
   12.720000     30.609689
   12.735000     30.755937
   12.750000     30.864578
   12.765000     30.836373
   12.779000     30.799811
   12.794000     30.957550
   12.809000     30.996201
   12.824000     31.210350
   12.839000     31.214528
   12.854000     31.257358
   12.868000     31.296010
   12.883000     31.481953
   12.898000     31.727441
   12.913000     31.892492
   12.928000     31.771315
   12.942000     31.934277
   12.957000     32.126488
   12.972000     32.125444
   12.987000     32.214237
   13.002000     32.264380
   13.017000     32.194389
   13.031000     32.420029
   13.046000     32.399136
   13.061000     32.592392
   13.076000     32.627910
   13.091000     32.634178
   13.105000     32.746998
   13.120000     32.779382
   13.135000     32.923540
   13.150000     32.815943
   13.165000     32.868174
   13.179000     32.955923
   13.194000     32.854594
   13.209000     32.945477
   13.224000     33.029048
   13.239000     33.104260
   13.254000     33.180518
   13.268000     33.253643
   13.283000     33.274534
   13.298000     33.149179
   13.313000     33.407203
   13.328000     33.545093
   13.343000     33.585834
   13.357000     33.733127
   13.372000     33.831321
   13.387000     33.833411
   13.402000     33.801027
   13.417000     34.009953
   13.431000     34.137398
   13.446000     34.237681
   13.461000     34.321252
   13.476000     34.406912
   13.491000     34.463321
   13.506000     34.332743
   13.520000     34.567784
   13.535000     34.785067
   13.550000     34.522865
   13.565000     34.550025
   13.580000     34.716121
   13.595000     34.743281
   13.609000     34.771487
   13.624000     34.759996
   13.639000     34.774620
   13.654000     34.917734
   13.669000     34.895798
   13.683000     34.815361
   13.698000     34.742237
   13.713000     34.865503
   13.728000     34.941761
   13.743000     34.967876
   13.758000     35.168445
   13.772000     35.124571
   13.787000     35.084875
   13.802000     35.113080
   13.817000     35.312604
   13.832000     35.479744
   13.847000     35.317827
   13.861000     35.339765
   13.876000     35.512128
   13.891000     35.680313
   13.906000     35.786865
   13.921000     35.544512
   13.936000     35.325140
   13.950000     35.398263
   13.965000     35.496458
   13.980000     35.413932
   13.995000     35.408709
   14.010000     35.449450
   14.025000     35.287533
   14.039000     35.322006
   14.054000     35.384683
   14.069000     35.451539
   14.084000     35.442138
   14.099000     35.433781
   14.114000     35.252015
   14.128000     35.296935
   14.143000     35.351256
   14.158000     35.511083
   14.173000     35.578984
   14.188000     35.537199
   14.203000     35.403486
   14.217000     35.466164
   14.232000     35.376327
   14.247000     35.417066
   14.262000     35.520485
   14.277000     35.590475
   14.292000     35.348122
   14.306000     35.354389
   14.321000     35.395129
   14.336000     35.326184
   14.351000     35.333497
   14.366000     35.220677
   14.381000     35.264551
   14.395000     35.425423
   14.410000     35.354389
   14.425000     35.304247
   14.440000     35.538244
   14.455000     35.351256
   14.470000     35.327229
   14.484000     35.175757
   14.499000     35.264551
   14.514000     35.314693
   14.529000     35.128750
   14.544000     35.120393
   14.559000     35.184114
   14.573000     35.254105
   14.588000     35.072340
   14.603000     34.987724
   14.618000     34.884307
   14.633000     34.939671
   14.648000     35.059804
   14.662000     34.946984
   14.677000     34.804915
   14.692000     34.843566
   14.707000     34.731791
   14.722000     34.735969
   14.737000     34.778799
   14.752000     34.734924
   14.766000     34.530177
   14.781000     34.588677
   14.796000     34.463321
   14.811000     34.556293
   14.826000     34.553159
   14.841000     34.547936
   14.855000     34.501972
   14.870000     34.409001
   14.885000     34.503017
   14.900000     34.523910
   14.915000     34.336921
   14.930000     34.313940
   14.945000     34.275288
   14.959000     34.205299
   14.974000     34.235592
   14.989000     34.137398
   15.004000     33.859526
   15.019000     33.799982
   15.034000     33.845946
   15.048000     33.763420
   15.063000     33.755063
   15.078000     33.775956
   15.093000     33.665226
   15.108000     33.820875
   15.123000     33.654780
   15.138000     33.446899
   15.152000     33.420783
   15.167000     33.272445
   15.182000     33.188875
   15.197000     33.201411
   15.212000     33.341391
   15.227000     33.223348
   15.242000     33.028003
   15.256000     32.913093
   15.271000     32.838925
   15.286000     32.863996
   15.301000     32.737596
   15.316000     32.821166
   15.331000     32.802362
   15.345000     32.443011
   15.360000     32.407493
   15.375000     32.497332
   15.390000     32.420029
   15.405000     32.258112
   15.420000     32.160961
   15.435000     32.006357
   15.449000     32.196479
   15.464000     31.994866
   15.479000     31.814145
   15.494000     31.926964
   15.509000     31.819368
   15.524000     31.721173
   15.539000     31.614621
   15.553000     31.622977
   15.568000     31.512247
   15.583000     31.429721
   15.598000     31.452703
   15.613000     31.540453
   15.628000     31.411963
   15.643000     31.110066
   15.657000     31.095441
   15.672000     31.024406
   15.687000     31.097530
   15.702000     30.934568
   15.717000     30.964862
   15.732000     30.765338
   15.747000     30.697437
   15.761000     30.706839
   15.776000     30.536565
   15.791000     30.420612
   15.806000     30.479110
   15.821000     30.281675
   15.836000     30.202284
   15.851000     30.241979
   15.866000     30.096777
   15.880000     29.991269
   15.895000     30.021563
   15.910000     29.779209
   15.925000     29.711309
   15.940000     29.751004
   15.955000     29.765629
   15.970000     29.659078
   15.984000     29.696684
   15.999000     29.638185
   16.014000     29.486714
   16.029000     29.382251
   16.044000     29.307037
   16.059000     29.371805
   16.074000     29.241227
   16.088000     29.186906
   16.103000     29.194218
   16.118000     29.113781
   16.133000     29.018721
   16.148000     28.951864
   16.163000     28.962311
   16.178000     28.949775
   16.193000     28.664591
   16.207000     28.855758
   16.222000     28.794126
   16.237000     28.789947
   16.252000     28.602958
   16.267000     28.521478
   16.282000     28.472380
   16.297000     28.459845
   16.312000     28.395077
   16.326000     28.241517
   16.341000     28.211223
   16.356000     28.397167
   16.371000     28.362694
   16.386000     28.269722
   16.401000     28.074377
   16.416000     27.911414
   16.430000     27.845604
   16.445000     27.793372
   16.460000     27.840380
   16.475000     27.818443
   16.490000     27.776658
   16.505000     27.743230
   16.520000     27.594893
   16.535000     27.440287
   16.549000     27.311798
   16.564000     27.111230
   16.579000     27.050641
   16.594000     27.110185
   16.609000     27.068400
   16.624000     27.108096
   16.639000     26.819779
   16.654000     26.716360
   16.668000     26.709048
   16.683000     26.705914
   16.698000     26.639058
   16.713000     26.679799
   16.728000     26.665174
   16.743000     26.598318
   16.758000     26.372678
   16.773000     26.400883
   16.788000     26.362232
   16.802000     26.296420
   16.817000     26.262992
   16.832000     26.267170
   16.847000     26.053021
   16.862000     25.992433
   16.877000     25.907819
   16.892000     25.908863
   16.907000     25.817980
   16.921000     25.851408
   16.936000     25.718741
   16.951000     25.676956
   16.966000     25.782463
   16.981000     25.831560
   16.996000     25.814846
   17.011000     25.642483
   17.026000     25.533841
   17.041000     25.539064
   17.055000     25.446093
   17.070000     25.511904
   17.085000     25.509815
   17.100000     25.377147
   17.115000     25.378192
   17.130000     25.348942
   17.145000     25.274773
   17.160000     25.132704
   17.175000     25.100321
   17.189000     25.026153
   17.204000     25.131660
   17.219000     25.020930
   17.234000     24.990635
   17.249000     24.980189
   17.264000     24.966609
   17.279000     24.902886
   17.294000     24.956162
   17.309000     24.822449
   17.323000     24.597854
   17.338000     24.620836
   17.353000     24.614569
   17.368000     24.607256
   17.383000     24.582185
   17.398000     24.508017
   17.413000     24.489214
   17.428000     24.509062
   17.443000     24.493392
   17.457000     24.495481
   17.472000     24.414000
   17.487000     24.453696
   17.502000     24.384750
   17.517000     24.298047
   17.532000     24.364902
   17.547000     24.336697
   17.562000     24.271931
   17.577000     24.332520
   17.591000     24.288645
   17.606000     24.279244
   17.621000     24.314761
   17.636000     24.249994
   17.651000     24.224923
   17.666000     24.253128
   17.681000     24.190450
   17.696000     24.168513
   17.711000     24.316850
   17.726000     24.257306
   17.740000     24.084943
   17.755000     23.977346
   17.770000     24.235369
   17.785000     24.210298
   17.800000     24.129861
   17.815000     24.185227
   17.830000     24.165379
   17.845000     24.048381
   17.860000     23.955409
   17.875000     23.971078
   17.889000     23.991971
   17.904000     23.966899
   17.919000     24.064050
   17.934000     24.106879
   17.949000     24.028533
   17.964000     24.060916
   17.979000     24.064050
   17.994000     24.077631
   18.009000     24.064050
   18.024000     24.033756
   18.038000     24.141352
   18.053000     24.224923
   18.068000     24.024354
   18.083000     24.108969
   18.098000     24.118370
   18.113000     23.994060
   18.128000     24.024354
   18.143000     24.172691
   18.158000     24.110013
   18.173000     24.058827
   18.188000     24.160155
   18.202000     24.242681
   18.217000     24.142397
   18.232000     24.235369
   18.247000     24.248949
   18.262000     24.254172
   18.277000     24.280288
   18.292000     24.478767
   18.307000     24.494437
   18.322000     24.400420
   18.337000     24.242681
   18.352000     24.436982
   18.366000     24.318940
   18.381000     24.299092
   18.396000     24.302225
   18.411000     24.393108
   18.426000     24.389974
   18.441000     24.346099
   18.456000     24.447428
   18.471000     24.340876
   18.486000     24.442205
   18.501000     24.635461
   18.516000     24.518463
   18.530000     24.528910
   18.545000     24.418179
   18.560000     24.491303
   18.575000     24.521597
   18.590000     24.451607
   18.605000     24.635461
   18.620000     24.564427
   18.635000     24.597854
   18.650000     24.681425
   18.665000     24.736791
   18.680000     24.726344
   18.695000     24.672023
   18.710000     24.796335
   18.724000     24.647997
   18.739000     24.637551
   18.754000     24.727389
   18.769000     24.595765
   18.784000     24.676202
   18.799000     24.771263
   18.814000     24.685604
   18.829000     24.829762
   18.844000     24.895574
   18.859000     24.797379
   18.874000     24.749326
   18.889000     24.876770
   18.903000     24.854833
   18.918000     24.834985
   18.933000     24.855878
   18.948000     24.972877
   18.963000     25.028242
   18.978000     25.065848
   18.993000     25.017796
   19.008000     25.027197
   19.023000     25.032421
   19.038000     25.033465
   19.053000     25.079428
   19.068000     25.100321
   19.083000     25.060625
   19.098000     25.070026
   19.112000     25.009439
   19.127000     25.070026
   19.142000     24.979144
   19.157000     25.145240
   19.172000     25.173445
   19.187000     25.191204
   19.202000     25.023019
   19.217000     25.034510
   19.232000     25.026153
   19.247000     24.960341
   19.262000     25.220453
   19.277000     25.133749
   19.292000     25.084651
   19.307000     25.253882
   19.321000     25.212096
   19.336000     25.052268
   19.351000     25.016751
   19.366000     25.141061
   19.381000     25.205829
   19.396000     25.328050
   19.411000     25.223587
   19.426000     25.283130
   19.441000     25.118079
   19.456000     25.036599
   19.471000     25.217319
   19.486000     25.158820
   19.501000     25.274773
   19.516000     25.244480
   19.531000     25.191204
   19.545000     25.153597
   19.560000     25.115990
   19.575000     25.124347
   19.590000     25.236123
   19.605000     25.131660
   19.620000     25.112856
   19.635000     25.103455
   19.650000     25.105544
   19.665000     25.159865
   19.680000     25.164043
   19.695000     25.254926
   19.710000     25.189114
   19.725000     25.131660
   19.740000     25.055401
   19.755000     24.974966
   19.770000     25.001082
   19.785000     25.062714
   19.799000     25.001082
   19.814000     25.018840
   19.829000     25.184936
   19.844000     25.053312
   19.859000     24.983323
   19.874000     24.874681
   19.889000     24.820360
   19.904000     24.780665
   19.919000     24.773353
   19.934000     24.705452
   19.949000     24.762906
   19.964000     24.827673
   19.979000     24.769174
   19.994000     24.558159
   20.009000     24.575917
   20.024000     24.572783
   20.039000     24.586364
   20.054000     24.588453
   20.068000     24.598899
   20.083000     24.699184
   20.098000     24.631283
   20.113000     24.635461
   20.128000     24.490258
   20.143000     24.483991
   20.158000     24.425491
   20.173000     24.488169
   20.188000     24.441161
   20.203000     24.392063
   20.218000     24.286556
   20.233000     24.331475
   20.248000     24.292824
   20.263000     24.219700
   20.278000     24.256262
   20.293000     24.258351
   20.308000     24.221789
   20.323000     24.214476
   20.338000     24.204030
   20.353000     24.120459
   20.368000     23.927203
   20.382000     23.819607
   20.397000     23.895864
   20.412000     23.862437
   20.427000     23.802893
   20.442000     23.743349
   20.457000     23.747528
   20.472000     23.617994
   20.487000     23.602325
   20.502000     23.443541
   20.517000     23.495772
   20.532000     23.514576
   20.547000     23.406979
   20.562000     23.302516
   20.577000     23.289981
   20.592000     23.356837
   20.607000     23.271177
   20.622000     23.122841
   20.637000     23.137465
   20.652000     23.132242
   20.667000     23.019422
   20.682000     23.076877
   20.697000     22.932717
   20.712000     22.824077
   20.727000     22.832434
   20.742000     22.799005
   20.757000     22.795872
   20.771000     22.686186
   20.786000     22.673651
   20.801000     22.561875
   20.816000     22.539938
   20.831000     22.506509
   20.846000     22.486661
   20.861000     22.448011
   20.876000     22.435475
   20.891000     22.320566
   20.906000     22.295495
   20.921000     22.199389
   20.936000     22.192077
   20.951000     22.181631
   20.966000     22.064632
   20.981000     21.955991
   20.996000     21.914206
   21.011000     21.969571
   21.026000     21.938232
   21.041000     21.785716
   21.056000     21.734530
   21.071000     21.737664
   21.086000     21.747066
   21.101000     21.640513
   21.116000     21.580969
   21.131000     21.610219
   21.146000     21.524559
   21.161000     21.401293
   21.176000     21.380401
   21.191000     21.251912
   21.206000     21.286384
   21.221000     21.286384
   21.236000     21.229975
   21.251000     21.139092
   21.266000     21.093128
   21.281000     21.139092
   21.296000     21.006424
   21.310000     20.956282
   21.325000     20.806900
   21.340000     20.708705
   21.355000     20.777651
   21.370000     20.853908
   21.385000     20.655429
   21.400000     20.701393
   21.415000     20.582304
   21.430000     20.593795
   21.445000     20.547833
   21.460000     20.395316
   21.475000     20.259515
   21.490000     20.305479
   21.505000     20.418298
   21.520000     20.307568
   21.535000     20.186391
   21.550000     20.199971
   21.565000     20.281452
   21.580000     20.183257
   21.595000     20.027608
   21.610000     19.962840
   21.625000     20.021340
   21.640000     19.984778
   21.655000     19.740335
   21.670000     19.852110
   21.685000     19.727799
   21.700000     19.698549
   21.715000     19.772718
   21.730000     19.670344
   21.745000     19.644229
   21.760000     19.647362
   21.775000     19.555436
   21.790000     19.639005
   21.805000     19.612891
   21.820000     19.372626
   21.835000     19.338153
   21.850000     19.281743
   21.865000     19.224288
   21.880000     19.293234
   21.895000     19.089532
   21.910000     19.130272
   21.925000     19.171012
   21.940000     19.133406
   21.955000     18.954774
   21.970000     18.930748
   21.985000     18.992381
   22.000000     18.878517
