# Supplementary material for: Changing the game of time resolved X-ray diffraction on the mechanochemistry playground by downsizing
Source: Nat Commun. 2021 Oct 21;12:6134. doi: 10.1038/s41467-021-26264-1 (PMC8531352; doi:10.1038/s41467-021-26264-1)
Supplement: Supplementary file 3 — Source Data. [file 41467_2021_26264_MOESM3_ESM.zip › PXRD_raw_data/reactionIIIa_cocrystal_FormI_normalized/000152.xy]

    3.140900     20.238716
    3.155600     20.449558
    3.170400     20.793898
    3.185100     21.010037
    3.199800     20.923158
    3.214500     21.274915
    3.229300     21.309878
    3.244000     21.245248
    3.258700     21.475162
    3.273500     21.600183
    3.288200     21.944523
    3.302900     22.349255
    3.317600     22.481694
    3.332400     22.713726
    3.347100     22.804843
    3.361800     23.066542
    3.376500     23.507297
    3.391300     23.938517
    3.406000     24.370796
    3.420700     24.323118
    3.435400     24.002087
    3.450200     23.969242
    3.464900     23.823030
    3.479600     23.717080
    3.494400     23.674700
    3.509100     23.970302
    3.523800     24.238358
    3.538500     24.299809
    3.553300     24.209750
    3.568000     24.413176
    3.582700     24.603887
    3.597400     24.761754
    3.612200     25.267140
    3.626900     25.469506
    3.641600     25.393220
    3.656400     25.879535
    3.671100     26.125341
    3.685800     26.547025
    3.700500     26.859580
    3.715300     27.023804
    3.730000     27.111742
    3.744700     27.181669
    3.759500     27.397809
    3.774200     27.601234
    3.788900     27.820553
    3.803600     28.130988
    3.818400     27.941337
    3.833100     27.867171
    3.847800     28.232702
    3.862600     28.369378
    3.877300     28.412818
    3.892000     28.559029
    3.906700     29.123747
    3.921500     29.185199
    3.936200     28.980713
    3.950900     29.405577
    3.965700     29.704357
    3.980400     30.065650
    3.995100     30.448132
    4.009800     30.630368
    4.024600     30.503226
    4.039300     30.805186
    4.054000     31.138931
    4.068800     31.165419
    4.083500     31.393213
    4.098200     31.520353
    4.113000     32.084012
    4.127700     32.326639
    4.142400     32.328758
    4.157100     32.806596
    4.171900     33.204971
    4.186600     33.444420
    4.201300     33.934972
    4.216100     34.125683
    4.230800     34.338645
    4.245500     34.710531
    4.260300     34.940445
    4.275000     35.470198
    4.289700     35.713886
    4.304500     35.618530
    4.319200     36.035975
    4.333900     36.237282
    4.348600     36.429053
    4.363400     36.622943
    4.378100     36.902653
    4.392800     37.182363
    4.407600     37.451478
    4.422300     37.696225
    4.437000     37.788401
    4.451800     38.123206
    4.466500     38.008779
    4.481200     38.223859
    4.496000     38.765267
    4.510700     39.123381
    4.525400     39.344818
    4.540200     39.173178
    4.554900     39.546125
    4.569600     39.952976
    4.584400     40.246459
    4.599100     40.448825
    4.613800     40.580204
    4.628600     40.638477
    4.643300     41.269944
    4.658000     41.625938
    4.672700     41.869625
    4.687500     42.067753
    4.702200     42.434342
    4.716900     42.747957
    4.731700     42.918538
    4.746400     43.156927
    4.761100     43.771441
    4.775900     44.425158
    4.790600     44.497204
    4.805300     44.890281
    4.820100     45.516450
    4.834800     45.343750
    4.849500     45.632997
    4.864300     46.244332
    4.879000     46.944666
    4.893700     47.109950
    4.908500     47.603681
    4.923200     47.933187
    4.938000     48.037019
    4.952700     48.540285
    4.967400     48.948195
    4.982200     49.356106
    4.996900     49.835004
    5.011600     50.052203
    5.026400     50.485541
    5.041100     51.077806
    5.055800     51.522799
    5.070600     51.878794
    5.085300     52.365108
    5.100000     52.692496
    5.114800     53.140668
    5.129500     53.678897
    5.144200     54.466112
    5.159000     54.904748
    5.173700     55.030829
    5.188400     55.483239
    5.203200     56.041600
    5.217900     56.403951
    5.232700     57.299236
    5.247400     57.701849
    5.262100     58.221007
    5.276900     58.620441
    5.291600     58.919223
    5.306300     59.362097
    5.321100     59.926815
    5.335800     60.560400
    5.350500     61.175974
    5.365300     61.717383
    5.380000     62.217470
    5.394800     63.111695
    5.409500     63.559866
    5.424200     63.979431
    5.439000     64.603482
    5.453700     64.816443
    5.468400     65.395994
    5.483200     66.187446
    5.497900     67.071075
    5.512600     67.171728
    5.527400     67.934573
    5.542100     68.510945
    5.556900     68.812906
    5.571600     69.794010
    5.586300     70.455142
    5.601100     70.780411
    5.615800     71.359962
    5.630600     71.782706
    5.645300     72.386625
    5.660000     72.836916
    5.674800     73.328528
    5.689500     73.975887
    5.704200     74.505641
    5.719000     74.798064
    5.733700     75.820489
    5.748500     76.514467
    5.763200     76.588632
    5.777900     77.323931
    5.792700     77.824018
    5.807400     78.381319
    5.822200     78.847503
    5.836900     79.139927
    5.851600     79.933498
    5.866400     80.324457
    5.881100     80.483383
    5.895900     81.190074
    5.910600     82.094894
    5.925300     82.916012
    5.940100     83.242341
    5.954800     84.234040
    5.969600     85.299904
    5.984300     86.414507
    5.999000     87.980459
    6.013800     89.442580
    6.028500     89.793277
    6.043300     89.622696
    6.058000     89.207369
    6.072700     88.590736
    6.087500     88.095945
    6.102200     88.253812
    6.117000     88.519748
    6.131700     88.747543
    6.146500     88.728471
    6.161200     88.456178
    6.175900     88.318442
    6.190700     88.714698
    6.205400     88.800518
    6.220200     88.799459
    6.234900     88.878921
    6.249600     89.260344
    6.264400     89.720170
    6.279100     89.496614
    6.293900     89.581375
    6.308600     90.021071
    6.323400     89.863204
    6.338100     89.942668
    6.352800     90.315614
    6.367600     90.615455
    6.382300     91.040317
    6.397100     91.514977
    6.411800     92.035195
    6.426600     91.897459
    6.441300     91.796806
    6.456000     91.575369
    6.470800     91.115543
    6.485500     90.885629
    6.500300     90.178938
    6.515000     89.896049
    6.529800     89.835657
    6.544500     90.166224
    6.559300     90.637704
    6.574000     90.613336
    6.588700     91.025484
    6.603500     91.134614
    6.618200     91.098590
    6.633000     90.689620
    6.647700     89.828240
    6.662500     89.175584
    6.677200     89.148037
    6.692000     88.871505
    6.706700     88.397905
    6.721500     88.447702
    6.736200     88.535641
    6.750900     88.564248
    6.765700     88.196599
    6.780400     87.550298
    6.795200     87.359588
    6.809900     87.401968
    6.824700     87.464479
    6.839400     87.281184
    6.854200     86.883868
    6.868900     86.124201
    6.883700     85.501211
    6.898400     85.316857
    6.913200     85.173823
    6.927900     85.240572
    6.942700     85.115550
    6.957400     84.712937
    6.972200     84.348466
    6.986900     84.207553
    7.001600     83.607871
    7.016400     83.250817
    7.031100     83.330280
    7.045900     82.952035
    7.060600     82.723182
    7.075400     82.591803
    7.090100     82.516578
    7.104900     81.939146
    7.119600     81.700757
    7.134400     81.494153
    7.149100     81.176300
    7.163900     80.629595
    7.178600     80.424050
    7.193400     80.287374
    7.208100     79.879464
    7.222900     79.589158
    7.237600     79.498041
    7.252400     79.065762
    7.267100     79.024440
    7.281900     79.077416
    7.296600     78.597459
    7.311400     78.154585
    7.326100     77.937386
    7.340900     77.721246
    7.355600     77.510404
    7.370400     77.585629
    7.385100     76.936151
    7.399900     76.461491
    7.414600     76.427587
    7.429400     76.494337
    7.444100     76.152115
    7.458900     75.474030
    7.473600     75.249414
    7.488400     75.267426
    7.503200     75.044929
    7.517900     74.463260
    7.532700     73.963173
    7.547400     73.555262
    7.562200     73.182315
    7.576900     72.416291
    7.591700     72.841154
    7.606400     72.640907
    7.621200     72.157772
    7.635900     71.582459
    7.650700     71.243416
    7.665400     70.972182
    7.680200     70.536725
    7.694900     70.307870
    7.709700     69.766463
    7.724400     70.001673
    7.739200     69.317231
    7.754000     68.906142
    7.768700     68.745097
    7.783500     68.230176
    7.798200     67.867825
    7.813000     67.355022
    7.827700     67.308404
    7.842500     67.085908
    7.857200     66.573106
    7.872000     66.452322
    7.886700     65.968127
    7.901500     65.713845
    7.916300     65.275209
    7.931000     65.052713
    7.945800     65.006095
    7.960500     64.369330
    7.975300     64.045121
    7.990000     63.535498
    8.004800     63.444380
    8.019600     63.336310
    8.034300     63.006803
    8.049100     62.807615
    8.063800     62.376396
    8.078600     62.249256
    8.093300     61.958950
    8.108100     61.572230
    8.122900     61.367745
    8.137600     60.994798
    8.152400     60.592185
    8.167100     60.416307
    8.181900     60.115407
    8.196600     59.969195
    8.211400     59.745639
    8.226200     59.570820
    8.240900     59.292170
    8.255700     58.819629
    8.270400     58.580180
    8.285200     58.249613
    8.300000     58.108700
    8.314700     58.132009
    8.329500     57.737872
    8.344200     57.501602
    8.359000     57.030120
    8.373800     56.587246
    8.388500     56.477057
    8.403300     56.272572
    8.418000     56.004517
    8.432800     56.060671
    8.447600     55.605083
    8.462300     55.418609
    8.477100     55.544691
    8.491800     55.288289
    8.506600     55.273456
    8.521400     55.130424
    8.536100     54.836939
    8.550900     54.781845
    8.565600     54.598550
    8.580400     54.482004
    8.595200     53.956489
    8.609900     53.542222
    8.624700     52.907576
    8.639500     52.646937
    8.654200     52.566415
    8.669000     52.186052
    8.683700     51.678547
    8.698500     51.418968
    8.713300     51.350100
    8.728000     51.028009
    8.742800     50.805513
    8.757600     50.521564
    8.772300     50.408198
    8.787100     50.170868
    8.801800     49.610388
    8.816600     49.367761
    8.831400     49.168574
    8.846100     48.857078
    8.860900     48.345336
    8.875700     48.188529
    8.890400     48.079399
    8.905200     47.740357
    8.920000     47.595205
    8.934700     47.604740
    8.949500     47.341982
    8.964300     47.087700
    8.979000     46.929833
    8.993800     46.881096
    9.008600     46.711575
    9.023300     46.408556
    9.038100     46.087525
    9.052900     45.838541
    9.067600     45.797219
    9.082400     45.630878
    9.097200     45.207074
    9.111900     45.433809
    9.126700     45.339512
    9.141500     44.971863
    9.156200     44.569250
    9.171000     44.658249
    9.185800     44.761021
    9.200500     44.388074
    9.215300     44.052211
    9.230100     43.738596
    9.244800     43.564837
    9.259600     43.321150
    9.274400     43.083821
    9.289100     43.088059
    9.303900     42.856027
    9.318700     42.540293
    9.333400     42.359117
    9.348200     42.223500
    9.363000     42.126026
    9.377800     42.095300
    9.392500     41.742484
    9.407300     41.503035
    9.422100     41.268884
    9.436800     41.044268
    9.451600     40.993412
    9.466400     40.967984
    9.481200     40.477432
    9.495900     40.205138
    9.510700     40.109783
    9.525500     39.965690
    9.540200     39.819477
    9.555000     39.460304
    9.569800     39.239926
    9.584600     39.150928
    9.599300     39.428519
    9.614100     39.180594
    9.628900     38.733482
    9.643600     38.454831
    9.658400     38.289549
    9.673200     38.236573
    9.688000     38.100956
    9.702700     38.015136
    9.717500     37.649605
    9.732300     37.486441
    9.747100     37.276659
    9.761800     36.919605
    9.776600     37.026615
    9.791400     37.080650
    9.806200     36.739489
    9.820900     36.612348
    9.835700     36.702405
    9.850500     36.564670
    9.865300     36.241520
    9.880000     36.060344
    9.894800     36.219270
    9.909600     35.892942
    9.924400     35.741433
    9.939100     35.616410
    9.953900     35.391795
    9.968700     35.171418
    9.983500     34.926671
    9.998200     34.704174
   10.013000     34.591867
   10.028000     34.574915
   10.043000     34.637425
   10.057000     34.426583
   10.072000     34.250705
   10.087000     33.962519
   10.102000     33.834319
   10.116000     33.745320
   10.131000     33.676452
   10.146000     33.460312
   10.161000     33.447598
   10.176000     33.417932
   10.190000     33.232518
   10.205000     33.119150
   10.220000     32.935856
   10.235000     32.800239
   10.249000     32.775871
   10.264000     32.736668
   10.279000     32.516291
   10.294000     32.199498
   10.309000     31.949454
   10.323000     31.919788
   10.338000     31.880586
   10.353000     31.851980
   10.368000     31.820195
   10.382000     31.767220
   10.397000     31.890122
   10.412000     31.634781
   10.427000     31.530948
   10.442000     31.439831
   10.456000     31.345535
   10.471000     31.375202
   10.486000     31.250179
   10.501000     31.332821
   10.516000     31.335999
   10.530000     31.289381
   10.545000     31.241703
   10.560000     31.341297
   10.575000     31.369904
   10.589000     31.194026
   10.604000     31.489628
   10.619000     31.578627
   10.634000     31.587103
   10.649000     31.347654
   10.663000     31.288321
   10.678000     31.130455
   10.693000     30.992719
   10.708000     30.699235
   10.722000     30.549844
   10.737000     30.361252
   10.752000     29.928973
   10.767000     29.706476
   10.782000     29.942746
   10.796000     29.796535
   10.811000     29.441600
   10.826000     29.432064
   10.841000     29.214865
   10.856000     29.072891
   10.870000     29.103617
   10.885000     29.061237
   10.900000     28.919262
   10.915000     28.935155
   10.930000     28.956345
   10.944000     28.869466
   10.959000     28.649088
   10.974000     28.370437
   10.989000     28.373616
   11.003000     28.482745
   11.018000     28.554791
   11.033000     28.474269
   11.048000     28.212571
   11.063000     28.379973
   11.077000     28.553732
   11.092000     28.432949
   11.107000     28.482745
   11.122000     28.443544
   11.137000     28.440365
   11.151000     28.289915
   11.166000     28.363021
   11.181000     28.472150
   11.196000     28.346068
   11.211000     28.378913
   11.225000     28.468972
   11.240000     28.276141
   11.255000     28.159595
   11.270000     28.228464
   11.284000     28.084370
   11.299000     27.966765
   11.314000     28.054704
   11.329000     27.884123
   11.344000     27.994312
   11.358000     28.052585
   11.373000     28.039871
   11.388000     28.096025
   11.403000     27.929682
   11.418000     28.019741
   11.432000     28.088608
   11.447000     27.923325
   11.462000     27.761220
   11.477000     27.889421
   11.492000     27.997491
   11.506000     28.060002
   11.521000     28.017622
   11.536000     28.043050
   11.551000     28.101322
   11.566000     27.907433
   11.580000     27.991133
   11.595000     28.035633
   11.610000     27.931801
   11.625000     27.963586
   11.640000     27.961467
   11.654000     27.936039
   11.669000     27.790886
   11.684000     27.853398
   11.699000     27.740030
   11.714000     27.782410
   11.728000     27.781351
   11.743000     27.747447
   11.758000     27.603354
   11.773000     27.734733
   11.788000     27.593818
   11.802000     27.477273
   11.817000     27.602295
   11.832000     27.673281
   11.847000     27.762280
   11.862000     27.774994
   11.876000     27.620306
   11.891000     27.851279
   11.906000     27.943456
   11.921000     27.858695
   11.936000     27.965705
   11.950000     28.097084
   11.965000     28.121453
   11.980000     28.154298
   11.995000     28.478507
   12.010000     28.649088
   12.024000     28.726432
   12.039000     28.778347
   12.054000     28.908667
   12.069000     28.862049
   12.084000     28.962702
   12.098000     29.169306
   12.113000     29.188378
   12.128000     29.102557
   12.143000     29.261483
   12.158000     29.250888
   12.172000     29.323994
   12.187000     29.257245
   12.202000     29.273138
   12.217000     29.213806
   12.232000     29.204270
   12.246000     29.201092
   12.261000     29.079248
   12.276000     29.143878
   12.291000     29.138580
   12.306000     29.201092
   12.320000     29.125866
   12.335000     29.154473
   12.350000     29.388625
   12.365000     29.465968
   12.380000     29.507289
   12.394000     29.691643
   12.409000     29.621716
   12.424000     29.801833
   12.439000     29.977711
   12.454000     30.061412
   12.468000     30.151469
   12.483000     30.418466
   12.498000     30.681224
   12.513000     30.814722
   12.528000     30.966232
   12.543000     30.955636
   12.557000     30.862400
   12.572000     30.986362
   12.587000     30.878292
   12.602000     30.849685
   12.617000     30.817900
   12.631000     30.860281
   12.646000     30.820019
   12.661000     30.816841
   12.676000     30.751151
   12.691000     30.930208
   12.705000     30.981065
   12.720000     30.939743
   12.735000     30.914315
   12.750000     30.922791
   12.765000     31.061587
   12.779000     31.173895
   12.794000     31.307392
   12.809000     31.444069
   12.824000     31.726957
   12.839000     31.944156
   12.854000     32.168773
   12.868000     32.551255
   12.883000     32.984594
   12.898000     33.161532
   12.913000     33.375552
   12.928000     33.634072
   12.942000     33.837497
   12.957000     33.691285
   12.972000     33.498454
   12.987000     33.146699
   13.002000     33.014260
   13.017000     33.003665
   13.031000     33.011081
   13.046000     32.825667
   13.061000     33.036509
   13.076000     32.996248
   13.091000     32.932677
   13.105000     32.927380
   13.120000     33.177424
   13.135000     33.144580
   13.150000     33.178484
   13.165000     33.193317
   13.179000     33.194376
   13.194000     33.115972
   13.209000     33.380850
   13.224000     33.384028
   13.239000     33.812069
   13.254000     34.012316
   13.268000     34.167004
   13.283000     34.607759
   13.298000     34.624711
   13.313000     34.726425
   13.328000     34.809066
   13.343000     34.948921
   13.357000     35.004015
   13.372000     34.937266
   13.387000     34.733841
   13.402000     34.585510
   13.417000     34.521939
   13.431000     34.424464
   13.446000     34.538892
   13.461000     34.664972
   13.476000     34.752912
   13.491000     34.619414
   13.506000     34.714769
   13.520000     34.768805
   13.535000     34.889588
   13.550000     34.941505
   13.565000     34.842970
   13.580000     34.839791
   13.595000     34.909718
   13.609000     34.805887
   13.624000     34.903361
   13.639000     35.083478
   13.654000     34.967992
   13.669000     35.063347
   13.683000     34.958457
   13.698000     34.918194
   13.713000     35.004015
   13.728000     35.155525
   13.743000     35.311272
   13.758000     35.265713
   13.772000     35.257237
   13.787000     35.312331
   13.802000     35.408747
   13.817000     35.652434
   13.832000     35.567673
   13.847000     35.683159
   13.861000     35.699052
   13.876000     35.491388
   13.891000     35.493507
   13.906000     35.629125
   13.921000     35.628065
   13.936000     35.527412
   13.950000     35.533769
   13.965000     35.583566
   13.980000     35.613232
   13.995000     35.530591
   14.010000     35.426759
   14.025000     35.503043
   14.039000     35.445830
   14.054000     35.447949
   14.069000     35.491388
   14.084000     35.421461
   14.099000     35.469139
   14.114000     35.677862
   14.128000     35.690576
   14.143000     35.600518
   14.158000     35.720243
   14.173000     35.498805
   14.188000     35.489269
   14.203000     35.508340
   14.217000     35.489269
   14.232000     35.460663
   14.247000     35.605815
   14.262000     35.678921
   14.277000     35.669386
   14.292000     35.774277
   14.306000     35.608994
   14.321000     35.564495
   14.336000     35.449008
   14.351000     35.471258
   14.366000     35.532710
   14.381000     35.612172
   14.395000     35.487150
   14.410000     35.527412
   14.425000     35.566614
   14.440000     35.595220
   14.455000     35.535888
   14.470000     35.647136
   14.484000     35.631244
   14.499000     35.515758
   14.514000     35.322927
   14.529000     35.353653
   14.544000     35.337760
   14.559000     35.322927
   14.573000     35.343058
   14.588000     35.345177
   14.603000     35.266773
   14.618000     35.158703
   14.633000     35.085597
   14.648000     35.086656
   14.662000     35.046395
   14.677000     34.972230
   14.692000     34.915016
   14.707000     34.894885
   14.722000     34.725365
   14.737000     34.674508
   14.752000     34.757150
   14.766000     34.648020
   14.781000     34.530416
   14.796000     34.719007
   14.811000     34.654377
   14.826000     34.615176
   14.841000     34.493332
   14.855000     34.639544
   14.870000     34.502868
   14.885000     34.500749
   14.900000     34.554784
   14.915000     34.396917
   14.930000     34.435059
   14.945000     34.513463
   14.959000     34.494392
   14.974000     34.313216
   14.989000     34.330169
   15.004000     34.263419
   15.019000     34.076946
   15.034000     33.997483
   15.048000     33.960400
   15.063000     33.831140
   15.078000     33.888353
   15.093000     33.676452
   15.108000     33.591692
   15.123000     33.658440
   15.138000     33.718832
   15.152000     33.619239
   15.167000     33.582156
   15.182000     33.465610
   15.197000     33.560966
   15.212000     33.408397
   15.227000     33.193317
   15.242000     33.176365
   15.256000     32.987772
   15.271000     32.975058
   15.286000     32.929499
   15.301000     32.851095
   15.316000     32.848976
   15.331000     32.790704
   15.345000     32.803418
   15.360000     32.716538
   15.375000     32.692169
   15.390000     32.518410
   15.405000     32.237641
   15.420000     32.091428
   15.435000     32.272604
   15.449000     32.187844
   15.464000     32.168773
   15.479000     32.224927
   15.494000     32.223867
   15.509000     31.929323
   15.524000     31.843504
   15.539000     31.735433
   15.553000     31.701529
   15.568000     31.698351
   15.583000     31.623126
   15.598000     31.508699
   15.613000     31.397451
   15.628000     31.378380
   15.643000     31.256536
   15.657000     31.267131
   15.672000     31.234287
   15.687000     31.039337
   15.702000     31.085956
   15.717000     31.008612
   15.732000     31.004374
   15.747000     30.883590
   15.761000     30.717247
   15.776000     30.783996
   15.791000     30.804127
   15.806000     30.681224
   15.821000     30.503226
   15.836000     30.447073
   15.851000     30.320991
   15.866000     30.358073
   15.880000     30.415288
   15.895000     30.156767
   15.910000     30.015853
   15.925000     29.833618
   15.940000     29.864343
   15.955000     29.925794
   15.970000     29.839975
   15.984000     29.789119
   15.999000     29.705417
   16.014000     29.560264
   16.029000     29.497754
   16.044000     29.651382
   16.059000     29.479742
   16.074000     29.410874
   16.088000     29.291150
   16.103000     29.230758
   16.118000     29.179901
   16.133000     29.239234
   16.148000     29.231817
   16.163000     29.122688
   16.178000     28.949988
   16.193000     28.798479
   16.207000     28.871585
   16.222000     28.881120
   16.237000     28.800598
   16.252000     28.659683
   16.267000     28.662862
   16.282000     28.556910
   16.297000     28.438246
   16.312000     28.512411
   16.326000     28.624720
   16.341000     28.542077
   16.356000     28.226345
   16.371000     28.130988
   16.386000     28.373616
   16.401000     28.247535
   16.416000     28.020800
   16.430000     27.974181
   16.445000     28.038812
   16.460000     28.081192
   16.475000     28.052585
   16.490000     27.919087
   16.505000     27.927563
   16.520000     27.644675
   16.535000     27.641496
   16.549000     27.506939
   16.564000     27.397809
   16.579000     27.280204
   16.594000     27.271728
   16.609000     27.165777
   16.624000     27.113861
   16.639000     27.019566
   16.654000     26.854282
   16.668000     26.828854
   16.683000     26.842628
   16.698000     26.838390
   16.713000     26.903019
   16.728000     26.677344
   16.743000     26.658273
   16.758000     26.506763
   16.773000     26.463324
   16.788000     26.503585
   16.802000     26.542786
   16.817000     26.435777
   16.832000     26.412467
   16.847000     26.253541
   16.862000     26.167721
   16.877000     26.203744
   16.892000     26.176197
   16.907000     26.051175
   16.921000     25.999259
   16.936000     25.807488
   16.951000     25.714252
   16.966000     25.750275
   16.981000     25.872119
   16.996000     25.853047
   17.011000     25.754513
   17.026000     25.807488
   17.041000     25.527778
   17.055000     25.614657
   17.070000     25.710014
   17.085000     25.645384
   17.100000     25.523540
   17.115000     25.420768
   17.130000     25.304222
   17.145000     25.360376
   17.160000     25.279854
   17.175000     25.171783
   17.189000     25.166486
   17.204000     25.199331
   17.219000     25.077488
   17.234000     25.106094
   17.249000     25.100797
   17.264000     25.130463
   17.279000     25.052060
   17.294000     25.120927
   17.309000     24.932335
   17.323000     24.857110
   17.338000     24.755397
   17.353000     24.878300
   17.368000     24.943989
   17.383000     24.891014
   17.398000     24.826384
   17.413000     24.715136
   17.428000     24.615542
   17.443000     24.632494
   17.457000     24.547734
   17.472000     24.550912
   17.487000     24.546674
   17.502000     24.549853
   17.517000     24.538198
   17.532000     24.505354
   17.547000     24.414235
   17.562000     24.323118
   17.577000     24.384569
   17.591000     24.382450
   17.606000     24.383510
   17.621000     24.334773
   17.636000     24.380331
   17.651000     24.344308
   17.666000     24.205512
   17.681000     24.294512
   17.696000     24.217167
   17.711000     24.255310
   17.726000     24.379272
   17.740000     24.240477
   17.755000     24.199155
   17.770000     24.224583
   17.785000     24.212929
   17.800000     24.155716
   17.815000     24.082610
   17.830000     24.093205
   17.845000     24.105919
   17.860000     24.108038
   17.875000     24.252131
   17.889000     24.132407
   17.904000     24.259548
   17.919000     24.224583
   17.934000     24.135585
   17.949000     24.202334
   17.964000     24.140883
   17.979000     24.224583
   17.994000     24.204453
   18.009000     24.277560
   18.024000     24.206572
   18.038000     24.194917
   18.053000     24.243655
   18.068000     24.171608
   18.083000     24.135585
   18.098000     24.305107
   18.113000     24.364439
   18.128000     24.372915
   18.143000     24.363379
   18.158000     24.433306
   18.173000     24.468271
   18.188000     24.419533
   18.202000     24.315702
   18.217000     24.383510
   18.232000     24.396224
   18.247000     24.468271
   18.262000     24.621899
   18.277000     24.535020
   18.292000     24.466152
   18.307000     24.486282
   18.322000     24.510651
   18.337000     24.567864
   18.352000     24.551972
   18.366000     24.495818
   18.381000     24.529722
   18.396000     24.572102
   18.411000     24.559388
   18.426000     24.546674
   18.441000     24.667458
   18.456000     24.580578
   18.471000     24.594352
   18.486000     24.576340
   18.501000     24.541377
   18.516000     24.527603
   18.530000     24.553031
   18.545000     24.646268
   18.560000     24.716195
   18.575000     24.633554
   18.590000     24.734207
   18.605000     24.744802
   18.620000     24.699243
   18.635000     24.685470
   18.650000     24.697124
   18.665000     24.758576
   18.680000     24.809432
   18.695000     24.738445
   18.710000     24.869824
   18.724000     24.875122
   18.739000     24.777647
   18.754000     24.787182
   18.769000     24.719374
   18.784000     24.963061
   18.799000     24.887836
   18.814000     24.995905
   18.829000     24.922799
   18.844000     24.791420
   18.859000     24.902669
   18.874000     25.010738
   18.889000     25.044643
   18.903000     25.048881
   18.918000     25.040405
   18.933000     25.005441
   18.948000     25.028750
   18.963000     25.071131
   18.978000     25.030870
   18.993000     25.061595
   19.008000     25.060536
   19.023000     25.083845
   19.038000     25.304222
   19.053000     25.216283
   19.068000     25.114570
   19.083000     25.172843
   19.098000     25.251247
   19.112000     25.129403
   19.127000     25.074309
   19.142000     25.072190
   19.157000     25.132582
   19.172000     25.261842
   19.187000     25.228998
   19.202000     25.181319
   19.217000     25.234295
   19.232000     25.171783
   19.247000     25.268199
   19.262000     25.400637
   19.277000     25.384744
   19.292000     25.336007
   19.307000     25.349781
   19.321000     25.330710
   19.336000     25.336007
   19.351000     25.340245
   19.366000     25.232176
   19.381000     25.266080
   19.396000     25.334948
   19.411000     25.354019
   19.426000     25.368852
   19.441000     25.315877
   19.456000     25.333888
   19.471000     25.263961
   19.486000     25.230057
   19.501000     25.212045
   19.516000     25.180259
   19.531000     25.179200
   19.545000     25.444078
   19.560000     25.423946
   19.575000     25.321174
   19.590000     25.291508
   19.605000     25.273497
   19.620000     25.433483
   19.635000     25.334948
   19.650000     25.350840
   19.665000     25.292568
   19.680000     25.313758
   19.695000     25.307401
   19.710000     25.203569
   19.725000     25.114570
   19.740000     25.134701
   19.755000     25.124106
   19.770000     25.082785
   19.785000     25.094440
   19.799000     25.187676
   19.814000     25.143177
   19.829000     25.095499
   19.844000     25.108213
   19.859000     25.053119
   19.874000     25.108213
   19.889000     25.020274
   19.904000     24.949287
   19.919000     24.949287
   19.934000     25.019214
   19.949000     25.021333
   19.964000     24.928097
   19.979000     24.906907
   19.994000     24.931275
   20.009000     24.817908
   20.024000     24.791420
   20.039000     24.791420
   20.054000     24.850753
   20.068000     24.849694
   20.083000     24.754338
   20.098000     24.709838
   20.113000     24.676994
   20.128000     24.718314
   20.143000     24.634614
   20.158000     24.675934
   20.173000     24.655804
   20.188000     24.546674
   20.203000     24.523365
   20.218000     24.440724
   20.233000     24.430128
   20.248000     24.422711
   20.263000     24.412116
   20.278000     24.424830
   20.293000     24.476747
   20.308000     24.393045
   20.323000     24.123931
   20.338000     24.145121
   20.353000     24.251072
   20.368000     24.226702
   20.382000     24.168430
   20.397000     24.092146
   20.412000     24.041289
   20.427000     23.963945
   20.442000     23.770055
   20.457000     23.899315
   20.472000     23.866471
   20.487000     23.703306
   20.502000     23.669402
   20.517000     23.630200
   20.532000     23.690592
   20.547000     23.552856
   20.562000     23.550737
   20.577000     23.515773
   20.592000     23.485048
   20.607000     23.351549
   20.622000     23.404525
   20.637000     23.335657
   20.652000     23.295396
   20.667000     23.302812
   20.682000     23.253016
   20.697000     23.172493
   20.712000     23.168255
   20.727000     23.087732
   20.742000     22.977543
   20.757000     22.858879
   20.771000     22.845104
   20.786000     22.748690
   20.801000     22.727500
   20.816000     22.698893
   20.831000     22.635322
   20.846000     22.604596
   20.861000     22.650155
   20.876000     22.577049
   20.891000     22.470040
   20.906000     22.450967
   20.921000     22.419182
   20.936000     22.340779
   20.951000     22.173377
   20.966000     22.279328
   20.981000     22.243304
   20.996000     22.124640
   21.011000     22.067427
   21.026000     22.053652
   21.041000     21.955118
   21.056000     22.014451
   21.071000     21.992201
   21.086000     21.923333
   21.101000     21.802549
   21.116000     21.728384
   21.131000     21.691301
   21.146000     21.661634
   21.161000     21.459268
   21.176000     21.567339
   21.191000     21.601243
   21.206000     21.597005
   21.221000     21.420067
   21.236000     21.356497
   21.251000     21.420067
   21.266000     21.299283
   21.281000     21.198630
   21.296000     21.067250
   21.310000     21.072549
   21.325000     21.061953
   21.340000     21.059834
   21.355000     20.953884
   21.370000     20.994145
   21.385000     20.922099
   21.400000     20.911504
   21.415000     20.810850
   21.430000     20.786481
   21.445000     20.816147
   21.460000     20.763172
   21.475000     20.677353
   21.490000     20.587294
   21.505000     20.594710
   21.520000     20.430487
   21.535000     20.296989
   21.550000     20.449558
   21.565000     20.407177
   21.580000     20.173026
   21.595000     20.187859
   21.610000     20.157134
   21.625000     20.037409
   21.640000     20.073432
   21.655000     20.167729
   21.670000     20.080849
   21.685000     20.093564
   21.700000     19.871066
   21.715000     19.938875
   21.730000     19.807496
   21.745000     19.854114
   21.760000     19.886960
   21.775000     19.765116
   21.790000     19.801139
   21.805000     19.734390
   21.820000     19.510835
   21.835000     19.461037
   21.850000     19.455739
   21.865000     19.445144
   21.880000     19.379455
   21.895000     19.409121
   21.910000     19.308469
   21.925000     19.318004
   21.940000     19.362503
   21.955000     19.231124
   21.970000     19.142126
   21.985000     19.153780
   22.000000     19.117757
