# Supplementary material for: Changing the game of time resolved X-ray diffraction on the mechanochemistry playground by downsizing
Source: Nat Commun. 2021 Oct 21;12:6134. doi: 10.1038/s41467-021-26264-1 (PMC8531352; doi:10.1038/s41467-021-26264-1)
Supplement: Supplementary file 3 — Source Data. [file 41467_2021_26264_MOESM3_ESM.zip › PXRD_raw_data/reactionIIIa_cocrystal_FormI_normalized/000012.xy]

    3.140900     20.071918
    3.155600     20.309921
    3.170400     20.552063
    3.185100     20.494114
    3.199800     20.540680
    3.214500     20.737291
    3.229300     21.054974
    3.244000     20.992886
    3.258700     21.080844
    3.273500     21.195705
    3.288200     21.695511
    3.302900     22.071142
    3.317600     22.031820
    3.332400     21.766913
    3.347100     22.197387
    3.361800     22.583366
    3.376500     22.879317
    3.391300     23.916181
    3.406000     26.005432
    3.420700     26.777389
    3.435400     24.919933
    3.450200     23.893416
    3.464900     23.690596
    3.479600     23.594361
    3.494400     23.748545
    3.509100     23.891346
    3.523800     23.908938
    3.538500     24.048635
    3.553300     24.268012
    3.568000     24.692278
    3.582700     24.699521
    3.597400     24.494632
    3.612200     24.906480
    3.626900     25.019272
    3.641600     25.173457
    3.656400     25.534601
    3.671100     25.586341
    3.685800     25.965076
    3.700500     26.219635
    3.715300     26.448325
    3.730000     26.923296
    3.744700     26.933643
    3.759500     27.372397
    3.774200     27.982926
    3.788900     28.409261
    3.803600     28.326478
    3.818400     28.153666
    3.833100     28.039840
    3.847800     28.192989
    3.862600     28.369939
    3.877300     28.503428
    3.892000     28.631742
    3.906700     28.595525
    3.921500     28.953563
    3.936200     29.106714
    3.950900     29.392317
    3.965700     29.824861
    3.980400     29.899366
    3.995100     29.939723
    4.009800     30.295692
    4.024600     30.307075
    4.039300     30.569913
    4.054000     30.813090
    4.068800     31.317035
    4.083500     31.548830
    4.098200     31.604708
    4.113000     31.847885
    4.127700     32.338378
    4.142400     32.549476
    4.157100     32.664338
    4.171900     32.902341
    4.186600     33.362825
    4.201300     33.878153
    4.216100     34.095460
    4.230800     34.271375
    4.245500     34.749450
    4.260300     35.026775
    4.275000     35.399301
    4.289700     35.688009
    4.304500     35.261674
    4.319200     35.428275
    4.333900     35.645582
    4.348600     36.110205
    4.363400     36.329582
    4.378100     36.500323
    4.392800     37.203983
    4.407600     37.480274
    4.422300     37.479239
    4.437000     37.754494
    4.451800     37.810374
    4.466500     38.026645
    4.481200     38.213944
    4.496000     38.536799
    4.510700     38.667183
    4.525400     39.236321
    4.540200     39.532272
    4.554900     39.712326
    4.569600     39.623334
    4.584400     40.009313
    4.599100     40.378734
    4.613800     40.732634
    4.628600     40.927176
    4.643300     41.288319
    4.658000     41.645323
    4.672700     42.143060
    4.687500     42.440047
    4.702200     42.535247
    4.716900     42.755658
    4.731700     42.920191
    4.746400     43.415858
    4.761100     43.639374
    4.775900     44.057431
    4.790600     44.292329
    4.805300     44.671064
    4.820100     45.180183
    4.834800     45.376795
    4.849500     45.884879
    4.864300     46.062864
    4.879000     46.461260
    4.893700     46.861725
    4.908500     47.462941
    4.923200     47.774415
    4.938000     48.032078
    4.952700     48.373561
    4.967400     48.833010
    4.982200     49.624627
    4.996900     49.743629
    5.011600     49.877118
    5.026400     50.006467
    5.041100     50.489716
    5.055800     51.195447
    5.070600     51.731471
    5.085300     52.331652
    5.100000     52.331652
    5.114800     52.778683
    5.129500     53.457508
    5.144200     54.028715
    5.159000     54.381580
    5.173700     55.103867
    5.188400     55.415341
    5.203200     55.794076
    5.217900     56.353900
    5.232700     57.045143
    5.247400     57.436295
    5.262100     58.429698
    5.276900     58.756694
    5.291600     58.724615
    5.306300     59.179925
    5.321100     59.877376
    5.335800     60.314060
    5.350500     60.910102
    5.365300     61.725520
    5.380000     62.196352
    5.394800     62.605095
    5.409500     63.213555
    5.424200     63.698874
    5.439000     64.066227
    5.453700     64.623981
    5.468400     65.393868
    5.483200     65.897813
    5.497900     66.488682
    5.512600     66.978140
    5.527400     67.428275
    5.542100     68.037769
    5.556900     68.569654
    5.571600     69.078773
    5.586300     69.780365
    5.601100     70.248092
    5.615800     70.501616
    5.630600     71.556073
    5.645300     72.296985
    5.660000     72.860949
    5.674800     73.342128
    5.689500     73.704307
    5.704200     74.062346
    5.719000     74.693571
    5.733700     75.299960
    5.748500     75.651790
    5.763200     76.004656
    5.777900     76.696933
    5.792700     77.473031
    5.807400     78.100115
    5.822200     78.356745
    5.836900     78.811020
    5.851600     79.363600
    5.866400     80.058982
    5.881100     80.668477
    5.895900     81.440434
    5.910600     81.630836
    5.925300     82.330358
    5.940100     82.545595
    5.954800     83.191307
    5.969600     83.916699
    5.984300     85.809338
    5.999000     90.267235
    6.013800     94.218082
    6.028500     94.143578
    6.043300     90.863277
    6.058000     87.468115
    6.072700     86.361919
    6.087500     86.838959
    6.102200     87.122493
    6.117000     87.023153
    6.131700     87.191824
    6.146500     87.322208
    6.161200     87.413270
    6.175900     87.795110
    6.190700     88.031044
    6.205400     87.873755
    6.220200     88.437717
    6.234900     88.690208
    6.249600     88.647781
    6.264400     89.124821
    6.279100     88.996507
    6.293900     89.163109
    6.308600     89.772603
    6.323400     89.846074
    6.338100     89.425947
    6.352800     89.713620
    6.367600     89.823308
    6.382300     89.938171
    6.397100     89.587375
    6.411800     89.366963
    6.426600     89.461130
    6.441300     89.559436
    6.456000     89.615314
    6.470800     89.709481
    6.485500     89.672228
    6.500300     89.587375
    6.515000     89.656706
    6.529800     89.718794
    6.544500     89.120683
    6.559300     89.185875
    6.574000     89.442503
    6.588700     89.479756
    6.603500     88.852671
    6.618200     88.957185
    6.633000     88.736774
    6.647700     88.325959
    6.662500     88.487388
    6.677200     88.433578
    6.692000     88.255593
    6.706700     87.959643
    6.721500     87.794075
    6.736200     87.371879
    6.750900     87.745439
    6.765700     87.797179
    6.780400     87.437071
    6.795200     87.314965
    6.809900     87.406027
    6.824700     87.806493
    6.839400     87.281851
    6.854200     86.672358
    6.868900     86.249127
    6.883700     85.397490
    6.898400     84.825249
    6.913200     85.071530
    6.927900     84.572758
    6.942700     84.499287
    6.957400     84.148492
    6.972200     84.131936
    6.986900     84.154701
    7.001600     83.384814
    7.016400     82.968826
    7.031100     83.229595
    7.045900     83.050575
    7.060600     82.488681
    7.075400     82.352088
    7.090100     82.112016
    7.104900     81.682576
    7.119600     81.819169
    7.134400     81.559436
    7.149100     80.932350
    7.163900     80.570171
    7.178600     80.209028
    7.193400     79.921355
    7.208100     79.381192
    7.222900     79.369809
    7.237600     79.893416
    7.252400     79.190789
    7.267100     78.663044
    7.281900     78.484025
    7.296600     78.366058
    7.311400     78.144612
    7.326100     77.842452
    7.340900     77.545465
    7.355600     77.373690
    7.370400     77.203984
    7.385100     76.855257
    7.399900     76.446514
    7.414600     76.383391
    7.429400     76.131936
    7.444100     76.022248
    7.458900     75.685939
    7.473600     75.512094
    7.488400     74.952270
    7.503200     74.371749
    7.517900     74.049929
    7.532700     73.720863
    7.547400     73.522183
    7.562200     73.190013
    7.576900     72.677790
    7.591700     72.241107
    7.606400     71.595395
    7.621200     71.515716
    7.635900     71.053162
    7.650700     70.779977
    7.665400     70.336050
    7.680200     69.848661
    7.694900     69.707929
    7.709700     69.484413
    7.724400     69.219505
    7.739200     69.001164
    7.754000     68.424783
    7.768700     67.984995
    7.783500     67.949812
    7.798200     67.511059
    7.813000     67.451040
    7.827700     66.928469
    7.842500     66.905704
    7.857200     66.548700
    7.872000     65.964040
    7.886700     65.682576
    7.901500     65.320398
    7.916300     64.910619
    7.931000     64.630189
    7.945800     64.364247
    7.960500     64.072435
    7.975300     63.777519
    7.990000     63.498124
    8.004800     63.192859
    8.019600     63.024188
    8.034300     62.845169
    8.049100     62.489199
    8.063800     62.242918
    8.078600     61.825895
    8.093300     61.490622
    8.108100     61.227783
    8.122900     60.769370
    8.137600     60.711421
    8.152400     60.290260
    8.167100     60.443409
    8.181900     60.001552
    8.196600     59.629025
    8.211400     59.524511
    8.226200     59.267883
    8.240900     58.821886
    8.255700     58.701849
    8.270400     58.243435
    8.285200     58.037511
    8.300000     57.949553
    8.314700     57.521148
    8.329500     57.355581
    8.344200     56.969602
    8.359000     57.032725
    8.373800     56.683999
    8.388500     56.359073
    8.403300     56.079679
    8.418000     55.797180
    8.432800     55.435001
    8.447600     55.476393
    8.462300     55.337730
    8.477100     55.159746
    8.491800     55.075927
    8.506600     54.668219
    8.521400     54.620618
    8.536100     54.548182
    8.550900     54.714784
    8.565600     54.580260
    8.580400     54.107360
    8.595200     53.753460
    8.609900     53.389212
    8.624700     52.585176
    8.639500     52.031561
    8.654200     51.904281
    8.669000     51.944638
    8.683700     51.329970
    8.698500     51.116802
    8.713300     50.806363
    8.728000     50.691501
    8.742800     50.419351
    8.757600     50.352089
    8.772300     49.867804
    8.787100     49.535635
    8.801800     49.505627
    8.816600     49.425947
    8.831400     49.120682
    8.846100     48.551546
    8.860900     48.514292
    8.875700     48.294916
    8.890400     47.877894
    8.905200     47.586082
    8.920000     47.272539
    8.934700     47.306687
    8.949500     47.087311
    8.964300     47.015910
    8.979000     46.782046
    8.993800     46.567843
    9.008600     46.496442
    9.023300     46.272927
    9.038100     46.240849
    9.052900     45.922131
    9.067600     45.740007
    9.082400     45.563057
    9.097200     45.163626
    9.111900     45.156383
    9.126700     45.023929
    9.141500     44.763161
    9.156200     44.742465
    9.171000     44.614151
    9.185800     44.407191
    9.200500     44.088474
    9.215300     44.002586
    9.230100     43.591773
    9.244800     43.293752
    9.259600     43.239943
    9.274400     42.961583
    9.289100     42.715301
    9.303900     42.493855
    9.318700     42.247574
    9.333400     41.887466
    9.348200     41.826413
    9.363000     41.718794
    9.377800     41.386625
    9.392500     41.387660
    9.407300     41.273832
    9.422100     41.108266
    9.436800     40.883715
    9.451600     40.715043
    9.466400     40.559824
    9.481200     40.312507
    9.495900     40.203854
    9.510700     39.852024
    9.525500     39.399818
    9.540200     39.362566
    9.555000     39.308757
    9.569800     39.191825
    9.584600     39.202172
    9.599300     38.901048
    9.614100     38.669253
    9.628900     38.560600
    9.643600     38.331910
    9.658400     38.318458
    9.673200     38.292588
    9.688000     37.982149
    9.702700     37.768982
    9.717500     37.499935
    9.732300     37.377829
    9.747100     37.157418
    9.761800     37.111887
    9.776600     36.954598
    9.791400     36.730048
    9.806200     36.523089
    9.820900     36.380287
    9.835700     36.430992
    9.850500     36.325443
    9.865300     36.096753
    9.880000     36.011900
    9.894800     35.954986
    9.909600     35.770793
    9.924400     35.613504
    9.939100     35.344457
    9.953900     35.240978
    9.968700     34.943992
    9.983500     34.621135
    9.998200     34.729789
   10.013000     34.797050
   10.028000     34.434873
   10.043000     34.307593
   10.057000     34.220669
   10.072000     34.172035
   10.087000     34.048894
   10.102000     33.705342
   10.116000     33.477687
   10.131000     33.509765
   10.146000     33.387660
   10.161000     33.349373
   10.176000     33.086534
   10.190000     32.870262
   10.205000     32.723322
   10.220000     32.586729
   10.235000     32.691243
   10.249000     32.767818
   10.264000     32.609494
   10.279000     32.357004
   10.294000     32.185228
   10.309000     32.150045
   10.323000     31.965852
   10.338000     31.840642
   10.353000     31.679214
   10.368000     31.580908
   10.382000     31.439141
   10.397000     31.278748
   10.412000     31.433967
   10.427000     31.293235
   10.442000     31.395680
   10.456000     31.398783
   10.471000     31.125598
   10.486000     31.062476
   10.501000     31.180442
   10.516000     31.336696
   10.530000     31.475359
   10.545000     31.515716
   10.560000     31.788902
   10.575000     32.072435
   10.589000     32.016557
   10.604000     32.014487
   10.619000     31.825119
   10.634000     31.381192
   10.649000     31.239426
   10.663000     31.086275
   10.678000     30.863794
   10.693000     30.577156
   10.708000     30.400206
   10.722000     30.146682
   10.737000     30.071142
   10.752000     29.938688
   10.767000     29.871426
   10.782000     29.809339
   10.796000     29.568232
   10.811000     29.460613
   10.826000     29.322985
   10.841000     29.134652
   10.856000     29.049799
   10.870000     28.884233
   10.885000     28.716595
   10.900000     28.756952
   10.915000     28.795240
   10.930000     28.715560
   10.944000     28.299573
   10.959000     28.440305
   10.974000     28.415470
   10.989000     28.518950
   11.003000     28.432027
   11.018000     28.373044
   11.033000     28.352347
   11.048000     28.179536
   11.063000     28.143319
   11.077000     28.215755
   11.092000     28.351312
   11.107000     28.386496
   11.122000     28.353382
   11.137000     28.114344
   11.151000     28.109170
   11.166000     28.033631
   11.181000     28.015005
   11.196000     27.969474
   11.211000     27.881516
   11.225000     27.818393
   11.240000     27.671452
   11.255000     27.742853
   11.270000     27.734575
   11.284000     27.595912
   11.299000     27.435519
   11.314000     27.589704
   11.329000     27.843228
   11.344000     27.728367
   11.358000     27.823567
   11.373000     28.033631
   11.388000     28.134005
   11.403000     28.032596
   11.418000     27.766654
   11.432000     27.857716
   11.447000     27.846333
   11.462000     27.665243
   11.477000     27.827706
   11.492000     27.755270
   11.506000     27.852542
   11.521000     27.807011
   11.536000     27.733540
   11.551000     27.572113
   11.566000     27.309274
   11.580000     27.427241
   11.595000     27.281335
   11.610000     27.148881
   11.625000     27.256500
   11.640000     27.009184
   11.654000     27.104385
   11.669000     27.101281
   11.684000     27.207864
   11.699000     27.341353
   11.714000     27.249256
   11.728000     27.191308
   11.743000     27.249256
   11.758000     27.291682
   11.773000     27.176820
   11.788000     27.183029
   11.802000     27.225456
   11.817000     27.343423
   11.832000     27.193378
   11.847000     27.292717
   11.862000     27.283405
   11.876000     27.444832
   11.891000     27.517268
   11.906000     27.534859
   11.921000     27.593843
   11.936000     27.547277
   11.950000     27.668348
   11.965000     27.763549
   11.980000     27.796662
   11.995000     28.027422
   12.010000     28.423748
   12.024000     28.488940
   12.039000     28.670029
   12.054000     28.915276
   12.069000     29.054973
   12.084000     29.337472
   12.098000     29.573406
   12.113000     29.715172
   12.128000     29.744147
   12.143000     29.788643
   12.158000     29.714137
   12.172000     29.505109
   12.187000     29.349890
   12.202000     29.152244
   12.217000     29.017721
   12.232000     28.774543
   12.246000     28.739361
   12.261000     28.668995
   12.276000     28.673134
   12.291000     28.705213
   12.306000     28.938041
   12.320000     28.799379
   12.335000     28.853188
   12.350000     28.770405
   12.365000     28.833527
   12.380000     29.043590
   12.394000     29.151210
   12.409000     29.133617
   12.424000     29.348855
   12.439000     29.597205
   12.454000     29.826930
   12.468000     30.139438
   12.483000     30.382615
   12.498000     30.569913
   12.513000     30.954856
   12.528000     31.135946
   12.543000     31.084207
   12.557000     30.956926
   12.572000     30.923813
   12.587000     30.640280
   12.602000     30.463329
   12.617000     30.278101
   12.631000     30.361919
   12.646000     30.409520
   12.661000     30.343293
   12.676000     30.354675
   12.691000     30.515069
   12.705000     30.436425
   12.720000     30.552321
   12.735000     30.462295
   12.750000     30.538869
   12.765000     30.543009
   12.779000     30.637175
   12.794000     30.769629
   12.809000     30.823438
   12.824000     30.820333
   12.839000     30.880352
   12.854000     31.068684
   12.868000     31.297374
   12.883000     31.433967
   12.898000     31.655413
   12.913000     31.976199
   12.928000     32.256629
   12.942000     32.276290
   12.957000     32.324926
   12.972000     32.262838
   12.987000     32.291812
   13.002000     32.387013
   13.017000     32.319751
   13.031000     32.220411
   13.046000     32.482215
   13.061000     32.504980
   13.076000     32.714008
   13.091000     32.998576
   13.105000     32.985125
   13.120000     33.075152
   13.135000     32.958220
   13.150000     32.980985
   13.165000     33.022377
   13.179000     32.910619
   13.194000     32.824731
   13.209000     32.867158
   13.224000     32.952012
   13.239000     33.093778
   13.254000     33.248997
   13.268000     33.096882
   13.283000     33.104126
   13.298000     33.185875
   13.313000     33.350408
   13.328000     33.371103
   13.343000     33.446643
   13.357000     33.562540
   13.372000     33.641184
   13.387000     33.735351
   13.402000     33.683612
   13.417000     33.975423
   13.431000     34.054068
   13.446000     34.286896
   13.461000     34.449359
   13.476000     34.504204
   13.491000     34.445220
   13.506000     34.501099
   13.520000     34.757728
   13.535000     34.462812
   13.550000     34.496960
   13.565000     34.625274
   13.580000     34.523865
   13.595000     34.677014
   13.609000     34.651144
   13.624000     34.610788
   13.639000     34.772216
   13.654000     34.746346
   13.669000     34.701850
   13.683000     34.704954
   13.698000     35.032984
   13.713000     34.875695
   13.728000     34.943992
   13.743000     34.879834
   13.758000     34.900530
   13.772000     35.151986
   13.787000     35.286508
   13.802000     35.067132
   13.817000     35.283405
   13.832000     35.659035
   13.847000     35.829776
   13.861000     35.976716
   13.876000     35.883586
   13.891000     35.661105
   13.906000     35.704566
   13.921000     35.499676
   13.936000     35.552451
   13.950000     35.469667
   13.965000     35.323761
   13.980000     35.395162
   13.995000     35.307205
   14.010000     35.341353
   14.025000     35.408614
   14.039000     35.374467
   14.054000     35.563834
   14.069000     35.476911
   14.084000     35.295822
   14.099000     35.408614
   14.114000     35.366188
   14.128000     35.483120
   14.143000     35.407580
   14.158000     35.473806
   14.173000     35.403440
   14.188000     35.593843
   14.203000     35.436554
   14.217000     35.286508
   14.232000     35.362049
   14.247000     35.297891
   14.262000     35.468632
   14.277000     35.476911
   14.292000     35.434484
   14.306000     35.454145
   14.321000     35.318587
   14.336000     35.483120
   14.351000     35.523477
   14.366000     35.267882
   14.381000     35.233734
   14.395000     35.208899
   14.410000     35.213038
   14.425000     35.334109
   14.440000     35.256500
   14.455000     35.120941
   14.470000     35.227525
   14.484000     35.119907
   14.499000     35.051610
   14.514000     35.119907
   14.529000     35.189238
   14.544000     35.300996
   14.559000     35.258569
   14.573000     35.154054
   14.588000     35.174751
   14.603000     35.239943
   14.618000     35.006079
   14.633000     34.962618
   14.648000     34.856034
   14.662000     34.749450
   14.677000     34.846720
   14.692000     34.907774
   14.707000     34.787737
   14.722000     34.674945
   14.737000     34.831199
   14.752000     34.759798
   14.766000     34.634588
   14.781000     34.503169
   14.796000     34.504204
   14.811000     34.482473
   14.826000     34.556978
   14.841000     34.573535
   14.855000     34.509377
   14.870000     34.356228
   14.885000     34.238262
   14.900000     34.157547
   14.915000     34.040616
   14.930000     34.126504
   14.945000     34.360367
   14.959000     34.209287
   14.974000     34.092355
   14.989000     33.895744
   15.004000     33.929893
   15.019000     33.823308
   15.034000     33.996120
   15.048000     33.991980
   15.063000     33.670159
   15.078000     33.533566
   15.093000     33.482861
   15.108000     33.643254
   15.123000     33.587375
   15.138000     33.467339
   15.152000     33.363860
   15.167000     33.246927
   15.182000     33.264519
   15.197000     33.211745
   15.212000     33.095848
   15.227000     33.227266
   15.242000     33.177596
   15.256000     33.099987
   15.271000     32.908549
   15.286000     32.878541
   15.301000     32.775061
   15.316000     32.772992
   15.331000     32.723322
   15.345000     32.574310
   15.360000     32.625016
   15.375000     32.539128
   15.390000     32.334238
   15.405000     32.153149
   15.420000     32.192472
   15.435000     32.285603
   15.449000     32.068296
   15.464000     31.964817
   15.479000     31.768206
   15.494000     31.750615
   15.509000     31.701979
   15.524000     31.795111
   15.539000     31.857198
   15.553000     31.676109
   15.568000     31.587117
   15.583000     31.436037
   15.598000     31.417411
   15.613000     31.368775
   15.628000     31.391541
   15.643000     31.529169
   15.657000     31.305653
   15.672000     31.089380
   15.687000     30.933126
   15.702000     30.943474
   15.717000     30.886560
   15.732000     30.874143
   15.747000     30.773768
   15.761000     30.752037
   15.776000     30.695123
   15.791000     30.540939
   15.806000     30.330875
   15.821000     30.313284
   15.836000     30.109429
   15.851000     30.163239
   15.866000     30.194283
   15.880000     29.894192
   15.895000     29.955245
   15.910000     29.988358
   15.925000     29.917992
   15.940000     29.716207
   15.955000     29.774155
   15.970000     29.895227
   15.984000     29.690337
   15.999000     29.409908
   16.014000     29.455439
   16.029000     29.471996
   16.044000     29.639633
   16.059000     29.513387
   16.074000     29.397490
   16.088000     29.568232
   16.103000     29.208123
   16.118000     29.001164
   16.133000     29.091191
   16.148000     28.978398
   16.163000     28.862501
   16.178000     28.853188
   16.193000     28.860432
   16.207000     28.740396
   16.222000     28.650368
   16.237000     28.611046
   16.252000     28.646229
   16.267000     28.570690
   16.282000     28.413401
   16.297000     28.307851
   16.312000     28.413401
   16.326000     28.482732
   16.341000     28.297503
   16.356000     28.206441
   16.371000     28.235416
   16.386000     28.093649
   16.401000     28.087440
   16.416000     27.963265
   16.430000     27.981891
   16.445000     28.178502
   16.460000     27.885654
   16.475000     27.660070
   16.490000     27.634200
   16.505000     27.513129
   16.520000     27.419997
   16.535000     27.306170
   16.549000     27.197516
   16.564000     27.164403
   16.579000     27.169577
   16.594000     26.945027
   16.609000     26.971931
   16.624000     26.942957
   16.639000     26.838443
   16.654000     26.780494
   16.668000     26.945027
   16.683000     26.692536
   16.698000     26.621135
   16.713000     26.499030
   16.728000     26.570431
   16.743000     26.523865
   16.758000     26.643901
   16.773000     26.491786
   16.788000     26.380028
   16.802000     26.297245
   16.817000     26.226879
   16.832000     26.219635
   16.847000     26.188591
   16.862000     26.106842
   16.877000     25.951623
   16.892000     25.975423
   16.907000     25.875048
   16.921000     25.953692
   16.936000     25.828483
   16.951000     25.824343
   16.966000     25.710516
   16.981000     25.658777
   16.996000     25.637046
   17.011000     25.520114
   17.026000     25.526323
   17.041000     25.554262
   17.055000     25.468374
   17.070000     25.456991
   17.085000     25.387660
   17.100000     25.433191
   17.115000     25.406286
   17.130000     25.233476
   17.145000     25.256241
   17.160000     25.141379
   17.175000     25.046177
   17.189000     25.065838
   17.204000     25.029621
   17.219000     25.053421
   17.234000     25.050317
   17.249000     24.915793
   17.264000     24.768853
   17.279000     24.821627
   17.294000     24.761609
   17.309000     24.783340
   17.323000     24.714008
   17.338000     24.612599
   17.353000     24.520502
   17.368000     24.540163
   17.383000     24.566033
   17.398000     24.483250
   17.413000     24.422196
   17.428000     24.396326
   17.443000     24.444961
   17.457000     24.334238
   17.472000     24.393222
   17.487000     24.480145
   17.502000     24.366317
   17.517000     24.354934
   17.532000     24.357004
   17.547000     24.258699
   17.562000     24.409779
   17.577000     24.370457
   17.591000     24.248351
   17.606000     24.334238
   17.621000     24.320786
   17.636000     24.272151
   17.651000     24.343552
   17.666000     24.199715
   17.681000     24.217306
   17.696000     24.135558
   17.711000     24.102445
   17.726000     24.143837
   17.740000     24.099340
   17.755000     24.123141
   17.770000     24.260769
   17.785000     24.125210
   17.800000     24.034148
   17.815000     23.961712
   17.830000     24.039322
   17.845000     24.027939
   17.860000     24.010348
   17.875000     23.934808
   17.889000     24.030009
   17.904000     23.986548
   17.919000     24.001034
   17.934000     24.017591
   17.949000     23.983443
   17.964000     24.116932
   17.979000     24.180054
   17.994000     24.192472
   18.009000     24.278360
   18.024000     24.280430
   18.038000     24.290777
   18.053000     24.141767
   18.068000     23.998965
   18.083000     24.070366
   18.098000     24.143837
   18.113000     24.102445
   18.128000     24.104515
   18.143000     24.151079
   18.158000     24.058984
   18.173000     24.150045
   18.188000     24.304230
   18.202000     24.286638
   18.217000     24.378735
   18.232000     24.407709
   18.247000     24.305265
   18.262000     24.389083
   18.277000     24.469797
   18.292000     24.428405
   18.307000     24.286638
   18.322000     24.258699
   18.337000     24.339413
   18.352000     24.342517
   18.366000     24.340447
   18.381000     24.308368
   18.396000     24.325961
   18.411000     24.437719
   18.426000     24.340447
   18.441000     24.413918
   18.456000     24.411848
   18.471000     24.473936
   18.486000     24.407709
   18.501000     24.448066
   18.516000     24.514293
   18.530000     24.517397
   18.545000     24.509119
   18.560000     24.569137
   18.575000     24.529814
   18.590000     24.738843
   18.605000     24.634329
   18.620000     24.548442
   18.635000     24.622946
   18.650000     24.549476
   18.665000     24.484283
   18.680000     24.729530
   18.695000     24.637434
   18.710000     24.599146
   18.724000     24.585694
   18.739000     24.630190
   18.754000     24.731600
   18.769000     24.784374
   18.784000     24.788514
   18.799000     24.740913
   18.814000     24.728495
   18.829000     24.837149
   18.844000     24.772991
   18.859000     24.809210
   18.874000     24.944768
   18.889000     24.904411
   18.903000     24.882680
   18.918000     24.807140
   18.933000     24.812314
   18.948000     24.870262
   18.963000     24.895097
   18.978000     24.938559
   18.993000     25.042038
   19.008000     25.037900
   19.023000     25.021342
   19.038000     25.022377
   19.053000     25.012030
   19.068000     25.114474
   19.083000     25.116544
   19.098000     25.160005
   19.112000     25.031691
   19.127000     24.948907
   19.142000     25.066873
   19.157000     25.160005
   19.172000     25.122753
   19.187000     25.131030
   19.202000     25.097917
   19.217000     25.098952
   19.232000     25.181736
   19.247000     25.144483
   19.262000     25.144483
   19.277000     25.181736
   19.292000     25.252102
   19.307000     25.202431
   19.321000     25.206571
   19.336000     25.208640
   19.351000     25.211745
   19.366000     25.231406
   19.381000     25.284180
   19.396000     25.184840
   19.411000     25.124822
   19.426000     25.205536
   19.441000     25.131030
   19.456000     25.113439
   19.471000     25.138274
   19.486000     25.143448
   19.501000     25.067908
   19.516000     25.032725
   19.531000     25.101022
   19.545000     25.154831
   19.560000     25.213815
   19.575000     25.221058
   19.590000     25.341094
   19.605000     25.201397
   19.620000     25.298668
   19.635000     25.185875
   19.650000     25.297633
   19.665000     25.125857
   19.680000     25.056526
   19.695000     25.099987
   19.710000     25.216919
   19.725000     25.029621
   19.740000     25.063769
   19.755000     25.005821
   19.770000     25.015134
   19.785000     25.104126
   19.799000     25.006855
   19.814000     24.986160
   19.829000     25.052386
   19.844000     25.020307
   19.859000     24.811279
   19.874000     24.801966
   19.889000     24.939594
   19.904000     24.979950
   19.919000     24.851636
   19.934000     24.769888
   19.949000     24.866123
   19.964000     24.818522
   19.979000     24.760574
   19.994000     24.719182
   20.009000     24.698487
   20.024000     24.675721
   20.039000     24.729530
   20.054000     24.582589
   20.068000     24.463588
   20.083000     24.524641
   20.098000     24.512223
   20.113000     24.518432
   20.128000     24.566033
   20.143000     24.546372
   20.158000     24.501876
   20.173000     24.558789
   20.188000     24.501876
   20.203000     24.387013
   20.218000     24.466692
   20.233000     24.494632
   20.248000     24.359074
   20.263000     24.295951
   20.278000     24.259734
   20.293000     24.230759
   20.308000     24.192472
   20.323000     24.150045
   20.338000     24.138662
   20.353000     24.046565
   20.368000     23.949295
   20.382000     23.909972
   20.397000     23.962747
   20.412000     23.864441
   20.427000     23.700944
   20.442000     23.680249
   20.457000     23.650239
   20.472000     23.480533
   20.487000     23.555038
   20.502000     23.584012
   20.517000     23.522960
   20.532000     23.419479
   20.547000     23.332557
   20.562000     23.294270
   20.577000     23.269434
   20.592000     23.343940
   20.607000     23.289095
   20.622000     23.223903
   20.637000     23.163886
   20.652000     23.140085
   20.667000     23.079033
   20.682000     23.040744
   20.697000     22.971414
   20.712000     22.783081
   20.727000     22.856552
   20.742000     22.841029
   20.757000     22.833786
   20.771000     22.802742
   20.786000     22.822403
   20.801000     22.801707
   20.816000     22.618548
   20.831000     22.514034
   20.846000     22.466433
   20.861000     22.471608
   20.876000     22.434355
   20.891000     22.385720
   20.906000     22.340189
   20.921000     22.201526
   20.936000     21.958349
   20.951000     21.928340
   20.966000     22.079421
   20.981000     22.016297
   20.996000     21.966628
   21.011000     21.914888
   21.026000     22.018367
   21.041000     21.926271
   21.056000     21.824861
   21.071000     21.647911
   21.086000     21.696546
   21.101000     21.558918
   21.116000     21.528909
   21.131000     21.464752
   21.146000     21.468891
   21.161000     21.522701
   21.176000     21.449230
   21.191000     21.321951
   21.206000     21.371621
   21.221000     21.300220
   21.236000     21.305393
   21.251000     21.183288
   21.266000     21.120166
   21.281000     21.176044
   21.296000     21.158453
   21.310000     20.949424
   21.325000     20.986677
   21.340000     20.904928
   21.355000     20.834562
   21.370000     20.776613
   21.385000     20.794205
   21.400000     20.724874
   21.415000     20.705212
   21.430000     20.540680
   21.445000     20.541715
   21.460000     20.618289
   21.475000     20.483766
   21.490000     20.365800
   21.505000     20.392705
   21.520000     20.351312
   21.535000     20.363730
   21.550000     20.207476
   21.565000     20.162980
   21.580000     20.159876
   21.595000     20.066744
   21.610000     20.030526
   21.625000     20.119519
   21.640000     20.060535
   21.655000     19.946708
   21.670000     19.891864
   21.685000     19.725262
   21.700000     19.631096
   21.715000     19.854611
   21.730000     19.741819
   21.745000     19.665243
   21.760000     19.764584
   21.775000     19.626956
   21.790000     19.592808
   21.805000     19.542103
   21.820000     19.414824
   21.835000     19.314448
   21.850000     19.329970
   21.865000     19.341353
   21.880000     19.454146
   21.895000     19.247186
   21.910000     19.219247
   21.925000     19.165438
   21.940000     19.088863
   21.955000     19.112663
   21.970000     19.024705
   21.985000     18.954339
   22.000000     18.912948
