# Supplementary material for: Changing the game of time resolved X-ray diffraction on the mechanochemistry playground by downsizing
Source: Nat Commun. 2021 Oct 21;12:6134. doi: 10.1038/s41467-021-26264-1 (PMC8531352; doi:10.1038/s41467-021-26264-1)
Supplement: Supplementary file 3 — Source Data. [file 41467_2021_26264_MOESM3_ESM.zip › PXRD_raw_data/reactionIIIa_cocrystal_FormI_normalized/000383.xy]

    3.140900     20.475271
    3.155600     20.595112
    3.170400     20.660479
    3.185100     20.674642
    3.199800     20.905607
    3.214500     21.173614
    3.229300     21.248787
    3.244000     21.535314
    3.258700     21.801142
    3.273500     22.009229
    3.288200     22.061522
    3.302900     22.139963
    3.317600     22.270698
    3.332400     22.531079
    3.347100     22.618236
    3.361800     22.751149
    3.376500     23.130280
    3.391300     23.632521
    3.406000     23.812281
    3.420700     23.887454
    3.435400     23.749093
    3.450200     23.671741
    3.464900     23.634699
    3.479600     23.587853
    3.494400     23.781776
    3.509100     24.035620
    3.523800     24.225185
    3.538500     24.447435
    3.553300     24.493192
    3.568000     24.609764
    3.582700     25.107647
    3.597400     25.380011
    3.612200     25.190446
    3.626900     25.386548
    3.641600     25.609887
    3.656400     25.997734
    3.671100     26.275545
    3.685800     26.347450
    3.700500     26.566431
    3.715300     26.831169
    3.730000     27.067581
    3.744700     27.190690
    3.759500     27.374808
    3.774200     27.786624
    3.788900     27.816039
    3.803600     27.786624
    3.818400     28.009963
    3.833100     28.041556
    3.847800     28.548154
    3.862600     28.667995
    3.877300     28.624416
    3.892000     28.761689
    3.906700     29.169146
    3.921500     29.312953
    3.936200     29.426258
    3.950900     29.533025
    3.965700     29.809747
    3.980400     29.813015
    3.995100     30.119153
    4.009800     30.504821
    4.024600     30.913367
    4.039300     31.200984
    4.054000     31.048461
    4.068800     31.095308
    4.083500     31.455918
    4.098200     31.788202
    4.113000     32.397209
    4.127700     32.510513
    4.142400     32.470203
    4.157100     32.836261
    4.171900     33.470325
    4.186600     33.698022
    4.201300     33.449625
    4.216100     33.951866
    4.230800     34.461731
    4.245500     34.835416
    4.260300     35.157895
    4.275000     35.455317
    4.289700     35.727682
    4.304500     35.803944
    4.319200     35.972810
    4.333900     36.426025
    4.348600     36.686405
    4.363400     37.008885
    4.378100     37.317201
    4.392800     37.316112
    4.407600     37.592834
    4.422300     37.856483
    4.437000     37.983949
    4.451800     38.134294
    4.466500     38.156083
    4.481200     38.455685
    4.496000     38.771627
    4.510700     38.993877
    4.525400     39.161654
    4.540200     39.590900
    4.554900     39.822954
    4.569600     40.318658
    4.584400     40.427603
    4.599100     40.258738
    4.613800     40.665106
    4.628600     41.440799
    4.643300     41.450604
    4.658000     41.665227
    4.672700     42.364660
    4.687500     42.427848
    4.702200     42.849468
    4.716900     42.896315
    4.731700     43.309219
    4.746400     43.695977
    4.761100     44.078376
    4.775900     44.233080
    4.790600     44.798509
    4.805300     45.361758
    4.820100     45.472882
    4.834800     45.544787
    4.849500     45.987107
    4.864300     46.288886
    4.879000     46.848868
    4.893700     47.266130
    4.908500     47.547210
    4.923200     47.881674
    4.938000     48.259716
    4.952700     48.522275
    4.967400     49.159609
    4.982200     49.461388
    4.996900     49.763168
    5.011600     50.513805
    5.026400     50.839553
    5.041100     51.296035
    5.055800     51.829870
    5.070600     52.006361
    5.085300     52.399656
    5.100000     53.057688
    5.114800     53.491293
    5.129500     53.533782
    5.144200     54.373754
    5.159000     55.041592
    5.173700     55.478464
    5.188400     56.001404
    5.203200     56.402324
    5.217900     56.940517
    5.232700     57.097398
    5.247400     57.462367
    5.262100     57.999470
    5.276900     58.913525
    5.291600     59.550857
    5.306300     59.691397
    5.321100     60.255736
    5.335800     60.851670
    5.350500     61.668764
    5.365300     62.187345
    5.380000     62.637292
    5.394800     63.088328
    5.409500     63.615625
    5.424200     64.111328
    5.439000     64.402214
    5.453700     64.879396
    5.468400     65.552681
    5.483200     66.059279
    5.497900     67.026718
    5.512600     67.705450
    5.527400     67.796965
    5.542100     67.726150
    5.556900     68.754597
    5.571600     69.781957
    5.586300     70.420379
    5.601100     71.355134
    5.615800     71.648198
    5.630600     72.164601
    5.645300     72.434787
    5.660000     73.059046
    5.674800     73.727973
    5.689500     74.299939
    5.704200     75.075633
    5.719000     75.825180
    5.733700     76.100812
    5.748500     76.604142
    5.763200     77.266533
    5.777900     77.679437
    5.792700     77.867913
    5.807400     78.389763
    5.822200     79.099000
    5.836900     79.666608
    5.851600     79.883410
    5.866400     80.765871
    5.881100     81.617827
    5.895900     82.153841
    5.910600     82.469783
    5.925300     83.448117
    5.940100     84.472207
    5.954800     85.633569
    5.969600     87.597861
    5.984300     88.927000
    5.999000     89.740825
    6.013800     89.917318
    6.028500     89.361694
    6.043300     88.933537
    6.058000     88.075044
    6.072700     87.613114
    6.087500     87.485648
    6.102200     87.817932
    6.117000     87.658871
    6.131700     87.751475
    6.146500     88.089207
    6.161200     88.778834
    6.175900     88.581642
    6.190700     88.808249
    6.205400     89.137265
    6.220200     89.345352
    6.234900     89.437955
    6.249600     89.768062
    6.264400     89.980506
    6.279100     90.349832
    6.293900     90.512161
    6.308600     90.727874
    6.323400     91.123347
    6.338100     92.077712
    6.352800     92.638783
    6.367600     94.590002
    6.382300     98.410731
    6.397100    103.619429
    6.411800    108.326977
    6.426600    109.479623
    6.441300    106.863835
    6.456000    101.972169
    6.470800     97.212327
    6.485500     94.351411
    6.500300     93.084371
    6.515000     93.416656
    6.529800     93.967922
    6.544500     95.204456
    6.559300     97.764683
    6.574000    100.763960
    6.588700    103.169483
    6.603500    104.264388
    6.618200    102.962486
    6.633000     99.579719
    6.647700     96.003029
    6.662500     93.180244
    6.677200     91.480690
    6.692000     90.714800
    6.706700     89.917318
    6.721500     89.228780
    6.736200     88.813696
    6.750900     88.713466
    6.765700     88.372466
    6.780400     87.878941
    6.795200     87.499810
    6.809900     87.437711
    6.824700     87.224177
    6.839400     86.800378
    6.854200     86.468094
    6.868900     86.248023
    6.883700     86.103125
    6.898400     85.657537
    6.913200     85.564933
    6.927900     85.552949
    6.942700     84.962463
    6.957400     84.695545
    6.972200     84.487459
    6.986900     84.249957
    7.001600     84.066928
    7.016400     83.918762
    7.031100     83.558151
    7.045900     83.240030
    7.060600     82.772652
    7.075400     82.504646
    7.090100     82.425115
    7.104900     82.052521
    7.119600     81.716968
    7.134400     81.494718
    7.149100     81.245232
    7.163900     80.747350
    7.178600     80.464091
    7.193400     79.919363
    7.208100     80.174295
    7.222900     80.053365
    7.237600     79.666608
    7.252400     79.375723
    7.267100     79.320160
    7.281900     79.115342
    7.296600     78.444236
    7.311400     78.567345
    7.326100     78.274281
    7.340900     78.146814
    7.355600     77.863555
    7.370400     77.205523
    7.385100     77.079146
    7.399900     77.207701
    7.414600     77.398357
    7.429400     76.846001
    7.444100     76.288199
    7.458900     76.375355
    7.473600     76.512628
    7.488400     76.385161
    7.503200     76.193416
    7.517900     76.386250
    7.532700     75.899263
    7.547400     75.056023
    7.562200     74.779300
    7.576900     74.391453
    7.591700     73.827114
    7.606400     73.308532
    7.621200     72.891269
    7.635900     72.941385
    7.650700     72.081802
    7.665400     71.408517
    7.680200     70.787526
    7.694900     70.326686
    7.709700     69.990043
    7.724400     69.788493
    7.739200     69.689352
    7.754000     69.321116
    7.768700     68.986652
    7.783500     68.070418
    7.798200     68.084581
    7.813000     67.840542
    7.827700     67.840542
    7.842500     67.533316
    7.857200     66.812094
    7.872000     66.315302
    7.886700     66.367596
    7.901500     66.018969
    7.916300     65.423036
    7.931000     64.948032
    7.945800     64.913170
    7.960500     64.476296
    7.975300     64.159265
    7.990000     63.817175
    8.004800     63.655935
    8.019600     63.464190
    8.034300     63.089417
    8.049100     62.530525
    8.063800     62.894404
    8.078600     62.501110
    8.093300     62.214582
    8.108100     62.375822
    8.122900     62.076221
    8.137600     61.983617
    8.152400     62.345317
    8.167100     62.241818
    8.181900     62.104547
    8.196600     61.305975
    8.211400     60.457287
    8.226200     60.103213
    8.240900     59.639104
    8.255700     59.358024
    8.270400     59.315535
    8.285200     59.160831
    8.300000     58.893915
    8.314700     58.701080
    8.329500     58.555093
    8.344200     58.278371
    8.359000     57.772862
    8.373800     57.383926
    8.388500     56.990631
    8.403300     56.657258
    8.418000     56.233459
    8.432800     55.985062
    8.447600     56.102723
    8.462300     55.991599
    8.477100     55.335745
    8.491800     54.898873
    8.506600     54.555694
    8.521400     54.704949
    8.536100     54.711486
    8.550900     54.325818
    8.565600     54.037111
    8.580400     54.120999
    8.595200     53.814862
    8.609900     53.497830
    8.624700     53.248344
    8.639500     53.003216
    8.654200     52.894269
    8.669000     52.401835
    8.683700     52.100055
    8.698500     52.039046
    8.713300     51.991109
    8.728000     51.653378
    8.742800     51.674077
    8.757600     51.493227
    8.772300     51.218684
    8.787100     50.585708
    8.801800     50.129226
    8.816600     49.880829
    8.831400     49.506056
    8.846100     49.058289
    8.860900     49.000548
    8.875700     49.041946
    8.890400     48.631221
    8.905200     48.116997
    8.920000     48.097387
    8.934700     47.724792
    8.949500     47.147380
    8.964300     47.102712
    8.979000     47.097264
    8.993800     46.882641
    9.008600     46.822721
    9.023300     46.810737
    9.038100     46.423980
    9.052900     46.050295
    9.067600     45.771394
    9.082400     45.736531
    9.097200     45.609065
    9.111900     45.492494
    9.126700     45.168924
    9.141500     44.948853
    9.156200     44.537039
    9.171000     44.191681
    9.185800     44.310431
    9.200500     44.311521
    9.215300     43.977057
    9.230100     43.749360
    9.244800     43.353887
    9.259600     43.230778
    9.274400     43.023781
    9.289100     42.980203
    9.303900     42.903941
    9.318700     42.791727
    9.333400     42.476873
    9.348200     42.214314
    9.363000     42.054164
    9.377800     41.846077
    9.392500     41.605307
    9.407300     41.409205
    9.422100     41.494183
    9.436800     41.287186
    9.451600     41.151004
    9.466400     41.099799
    9.481200     40.959259
    9.495900     40.741367
    9.510700     40.583396
    9.525500     40.193370
    9.540200     40.010341
    9.555000     39.824044
    9.569800     39.706382
    9.584600     39.419855
    9.599300     39.160564
    9.614100     39.147490
    9.628900     39.118075
    9.643600     38.935046
    9.658400     38.634356
    9.673200     38.419732
    9.688000     38.248688
    9.702700     38.278103
    9.717500     38.158262
    9.732300     37.741000
    9.747100     37.538361
    9.761800     37.440310
    9.776600     37.372763
    9.791400     37.398911
    9.806200     36.990364
    9.820900     36.838929
    9.835700     36.831303
    9.850500     36.618858
    9.865300     36.564386
    9.880000     36.541507
    9.894800     36.436919
    9.909600     36.152570
    9.924400     35.985883
    9.939100     35.760365
    9.953900     35.603484
    9.968700     35.255946
    9.983500     35.106691
    9.998200     34.969419
   10.013000     34.933467
   10.028000     34.810358
   10.043000     34.450837
   10.057000     34.219872
   10.072000     34.329907
   10.087000     34.277614
   10.102000     34.120731
   10.116000     33.752494
   10.131000     33.562929
   10.146000     33.414763
   10.161000     33.410405
   10.176000     33.553124
   10.190000     33.404958
   10.205000     33.238271
   10.220000     33.364648
   10.235000     33.180530
   10.249000     32.805756
   10.264000     32.575880
   10.279000     32.690274
   10.294000     32.842797
   10.309000     32.607475
   10.323000     32.582417
   10.338000     32.480008
   10.353000     32.590043
   10.368000     32.680468
   10.382000     32.696811
   10.397000     32.675021
   10.412000     32.632532
   10.427000     32.237059
   10.442000     31.885164
   10.456000     31.598637
   10.471000     31.656378
   10.486000     31.535448
   10.501000     31.711940
   10.516000     31.427592
   10.530000     31.239115
   10.545000     31.150870
   10.560000     31.182463
   10.575000     31.357867
   10.589000     31.452649
   10.604000     31.324093
   10.619000     31.248921
   10.634000     31.229310
   10.649000     31.047371
   10.663000     31.026671
   10.678000     30.963483
   10.693000     30.598514
   10.708000     30.423112
   10.722000     30.317434
   10.737000     30.180163
   10.752000     30.143120
   10.767000     30.074485
   10.782000     29.880561
   10.796000     29.942660
   10.811000     29.638701
   10.826000     29.495982
   10.841000     29.506878
   10.856000     29.486178
   10.870000     29.303149
   10.885000     29.209456
   10.900000     29.209456
   10.915000     29.004638
   10.930000     28.905497
   10.944000     28.907675
   10.959000     28.793282
   10.974000     28.639669
   10.989000     28.707215
   11.003000     28.717021
   11.018000     28.723557
   11.033000     28.771493
   11.048000     28.763867
   11.063000     28.717021
   11.077000     28.801999
   11.092000     29.028605
   11.107000     29.189845
   11.122000     29.478551
   11.137000     29.608197
   11.151000     30.004759
   11.166000     30.173626
   11.181000     30.296734
   11.196000     30.712907
   11.211000     30.975466
   11.225000     30.880684
   11.240000     30.535326
   11.255000     30.234635
   11.270000     29.901261
   11.284000     29.512325
   11.299000     29.012263
   11.314000     28.653832
   11.329000     28.563407
   11.344000     28.530723
   11.358000     28.393452
   11.373000     28.252912
   11.388000     28.230033
   11.403000     28.439208
   11.418000     28.472982
   11.432000     28.483876
   11.447000     28.404346
   11.462000     28.517650
   11.477000     28.860829
   11.492000     29.149535
   11.506000     29.619091
   11.521000     30.065769
   11.536000     30.311987
   11.551000     30.484121
   11.566000     30.844732
   11.580000     30.965662
   11.595000     30.950409
   11.610000     31.148691
   11.625000     31.370940
   11.640000     31.607352
   11.654000     31.820886
   11.669000     31.487512
   11.684000     31.010330
   11.699000     30.647540
   11.714000     30.132226
   11.728000     29.524309
   11.743000     29.058021
   11.758000     28.745346
   11.773000     28.670174
   11.788000     28.305205
   11.802000     28.109103
   11.817000     27.975099
   11.832000     28.108014
   11.847000     28.166844
   11.862000     28.181007
   11.876000     28.230033
   11.891000     28.284506
   11.906000     28.508934
   11.921000     28.612433
   11.936000     28.621149
   11.950000     28.817251
   11.965000     28.965417
   11.980000     28.969774
   11.995000     29.075452
   12.010000     29.054752
   12.024000     28.952343
   12.039000     29.087437
   12.054000     29.132104
   12.069000     29.013353
   12.084000     28.974132
   12.098000     29.141909
   12.113000     29.214902
   12.128000     29.037321
   12.143000     28.912033
   12.158000     29.000280
   12.172000     29.098331
   12.187000     29.062379
   12.202000     29.138641
   12.217000     29.199650
   12.232000     29.048215
   12.246000     29.129925
   12.261000     29.235602
   12.276000     29.218171
   12.291000     29.250854
   12.306000     29.425168
   12.320000     29.380500
   12.335000     29.552635
   12.350000     29.597302
   12.365000     29.682280
   12.380000     29.702980
   12.394000     29.832626
   12.409000     30.107168
   12.424000     30.189967
   12.439000     30.252067
   12.454000     30.684582
   12.468000     31.075696
   12.483000     31.482064
   12.498000     31.586652
   12.513000     31.766413
   12.528000     32.101966
   12.543000     32.043136
   12.557000     31.840496
   12.572000     31.930921
   12.587000     31.942906
   12.602000     31.790381
   12.617000     31.894969
   12.631000     31.969052
   12.646000     31.964695
   12.661000     32.079087
   12.676000     32.007184
   12.691000     32.064925
   12.705000     31.987574
   12.720000     31.910221
   12.735000     32.024615
   12.750000     32.095429
   12.765000     32.269743
   12.779000     32.475650
   12.794000     32.896181
   12.809000     33.952955
   12.824000     35.093617
   12.839000     36.502287
   12.854000     38.658324
   12.868000     40.948365
   12.883000     43.031408
   12.898000     44.486923
   12.913000     45.073052
   12.928000     45.254991
   12.942000     44.522875
   12.957000     43.352798
   12.972000     41.556282
   12.987000     39.950421
   13.002000     38.449148
   13.017000     37.114562
   13.031000     36.410772
   13.046000     35.951021
   13.061000     35.406292
   13.076000     34.945452
   13.091000     34.596825
   13.105000     34.510757
   13.120000     34.178472
   13.135000     34.021591
   13.150000     34.081511
   13.165000     34.295045
   13.179000     34.592467
   13.194000     34.894247
   13.209000     35.557726
   13.224000     36.268053
   13.239000     37.613533
   13.254000     39.388261
   13.268000     41.176060
   13.283000     42.823321
   13.298000     43.599015
   13.313000     43.778776
   13.328000     43.640415
   13.343000     42.833127
   13.357000     41.619471
   13.372000     40.112750
   13.387000     38.650698
   13.402000     37.087325
   13.417000     36.317079
   13.431000     35.862774
   13.446000     35.465123
   13.461000     35.365982
   13.476000     35.287541
   13.491000     35.269021
   13.506000     35.007551
   13.520000     35.074007
   13.535000     35.152448
   13.550000     35.017355
   13.565000     35.064202
   13.580000     34.990119
   13.595000     35.097975
   13.609000     35.254857
   13.624000     35.227621
   13.639000     35.082723
   13.654000     35.209100
   13.669000     35.376876
   13.683000     35.389950
   13.698000     35.602394
   13.713000     35.723324
   13.728000     35.823554
   13.743000     36.132960
   13.758000     36.292021
   13.772000     36.415130
   13.787000     36.637379
   13.802000     36.757219
   13.817000     36.555670
   13.832000     36.458708
   13.847000     36.548044
   13.861000     36.461977
   13.876000     36.244085
   13.891000     36.077398
   13.906000     36.063235
   13.921000     35.903084
   13.936000     35.845343
   13.950000     35.733129
   13.965000     35.775618
   13.980000     35.844254
   13.995000     35.941216
   14.010000     35.797408
   14.025000     35.797408
   14.039000     35.825733
   14.054000     35.894369
   14.069000     35.885653
   14.084000     35.936858
   14.099000     35.819197
   14.114000     35.702624
   14.128000     35.653599
   14.143000     35.767992
   14.158000     35.734219
   14.173000     35.712430
   14.188000     35.675388
   14.203000     35.688461
   14.217000     35.880207
   14.232000     35.887832
   14.247000     35.692820
   14.262000     35.667762
   14.277000     35.850791
   14.292000     35.775618
   14.306000     35.764723
   14.321000     35.946663
   14.336000     36.071951
   14.351000     36.004404
   14.366000     36.146033
   14.381000     36.542597
   14.395000     36.648274
   14.410000     36.761577
   14.425000     36.834571
   14.440000     36.688584
   14.455000     36.595980
   14.470000     36.526255
   14.484000     36.406415
   14.499000     36.261517
   14.514000     35.924873
   14.529000     35.681924
   14.544000     35.603484
   14.559000     35.598036
   14.573000     35.493449
   14.588000     35.434618
   14.603000     35.547921
   14.618000     35.422634
   14.633000     35.323493
   14.648000     35.251589
   14.662000     35.100154
   14.677000     35.162253
   14.692000     35.096886
   14.707000     35.163343
   14.722000     35.043503
   14.737000     35.002103
   14.752000     34.996656
   14.766000     34.874636
   14.781000     34.846311
   14.796000     34.890978
   14.811000     34.736275
   14.826000     34.568499
   14.841000     34.600093
   14.855000     34.593556
   14.870000     34.652387
   14.885000     34.759154
   14.900000     34.604450
   14.915000     34.425780
   14.930000     34.584840
   14.945000     34.469358
   14.959000     34.436675
   14.974000     34.376754
   14.989000     34.182830
   15.004000     34.268898
   15.019000     34.049917
   15.034000     33.969297
   15.048000     33.907198
   15.063000     33.950776
   15.078000     34.005249
   15.093000     34.182830
   15.108000     34.120731
   15.123000     34.045559
   15.138000     33.847278
   15.152000     33.772106
   15.167000     33.735063
   15.182000     33.623939
   15.197000     33.385348
   15.212000     33.414763
   15.227000     33.438731
   15.242000     33.437641
   15.256000     33.318891
   15.271000     33.272044
   15.286000     33.231734
   15.301000     33.431104
   15.316000     33.310175
   15.331000     33.255702
   15.345000     33.173993
   15.360000     33.078121
   15.375000     33.111894
   15.390000     32.917970
   15.405000     32.797041
   15.420000     32.647785
   15.435000     32.436429
   15.449000     32.405925
   15.464000     32.391762
   15.479000     32.322037
   15.494000     32.332931
   15.509000     32.095429
   15.524000     32.104145
   15.539000     32.219627
   15.553000     31.991931
   15.568000     31.805633
   15.583000     31.894969
   15.598000     32.027883
   15.613000     31.842675
   15.628000     31.626962
   15.643000     31.746802
   15.657000     31.485333
   15.672000     31.449381
   15.687000     31.314288
   15.702000     31.355688
   15.717000     31.463543
   15.732000     31.348061
   15.747000     31.418876
   15.761000     31.502764
   15.776000     31.336078
   15.791000     31.275068
   15.806000     31.167211
   15.821000     31.130170
   15.836000     31.026671
   15.851000     30.789170
   15.866000     30.528788
   15.880000     30.480853
   15.895000     30.342492
   15.910000     30.156194
   15.925000     30.078843
   15.940000     30.069038
   15.955000     29.874025
   15.970000     29.838073
   15.984000     29.706248
   15.999000     29.868577
   16.014000     29.872935
   16.029000     29.797763
   16.044000     29.806478
   16.059000     29.686638
   16.074000     29.550456
   16.088000     29.449136
   16.103000     29.596213
   16.118000     29.525398
   16.133000     29.440420
   16.148000     29.440420
   16.163000     29.233423
   16.178000     29.263928
   16.193000     29.020979
   16.207000     29.096152
   16.222000     29.171324
   16.237000     28.983938
   16.252000     28.833592
   16.267000     28.820519
   16.282000     28.790014
   16.297000     28.763867
   16.312000     28.804178
   16.326000     28.717021
   16.341000     28.364036
   16.356000     28.392362
   16.371000     28.373841
   16.386000     28.508934
   16.401000     28.426135
   16.416000     28.163576
   16.430000     28.214781
   16.445000     28.254001
   16.460000     28.397810
   16.475000     28.407614
   16.490000     28.451193
   16.505000     28.209333
   16.520000     28.043735
   16.535000     28.075329
   16.549000     27.988173
   16.564000     27.947863
   16.579000     28.035019
   16.594000     28.070972
   16.609000     28.130892
   16.624000     28.153771
   16.639000     28.138518
   16.654000     28.003426
   16.668000     27.627563
   16.683000     27.509901
   16.698000     27.382435
   16.713000     27.406402
   16.728000     27.269131
   16.743000     26.982603
   16.758000     26.909610
   16.773000     26.718954
   16.788000     26.741833
   16.802000     26.606741
   16.817000     26.434606
   16.832000     26.515226
   16.847000     26.503242
   16.862000     26.358344
   16.877000     26.148078
   16.892000     26.292976
   16.907000     26.277724
   16.921000     26.302782
   16.936000     26.067458
   16.951000     25.943261
   16.966000     26.090337
   16.981000     26.062012
   16.996000     26.041312
   17.011000     25.928008
   17.026000     25.776574
   17.041000     25.802721
   17.055000     25.728637
   17.070000     25.816884
   17.085000     25.784199
   17.100000     25.706848
   17.115000     25.628407
   17.130000     25.654555
   17.145000     25.614245
   17.160000     25.508567
   17.175000     25.502030
   17.189000     25.568487
   17.204000     25.451915
   17.219000     25.329896
   17.234000     25.308107
   17.249000     25.296123
   17.264000     25.296123
   17.279000     25.243829
   17.294000     25.222039
   17.309000     25.283049
   17.323000     25.277601
   17.338000     25.241650
   17.353000     25.319001
   17.368000     25.126167
   17.383000     25.126167
   17.398000     25.241650
   17.413000     25.156672
   17.428000     25.043368
   17.443000     25.010685
   17.457000     24.978001
   17.472000     24.884308
   17.487000     24.909366
   17.502000     25.004148
   17.517000     24.865787
   17.532000     24.830924
   17.547000     24.797151
   17.562000     24.802598
   17.577000     25.020490
   17.591000     24.811314
   17.606000     24.853802
   17.621000     24.932243
   17.636000     24.886487
   17.651000     24.811314
   17.666000     24.761199
   17.681000     24.737231
   17.696000     24.733962
   17.711000     24.690384
   17.726000     24.674042
   17.740000     24.631553
   17.755000     24.482298
   17.770000     24.554202
   17.785000     24.471403
   17.800000     24.426735
   17.815000     24.508444
   17.830000     24.471403
   17.845000     24.394052
   17.860000     24.399499
   17.875000     24.275301
   17.889000     24.223006
   17.904000     24.310163
   17.919000     24.391873
   17.934000     24.350473
   17.949000     24.453972
   17.964000     24.481209
   17.979000     24.462688
   17.994000     24.557470
   18.009000     24.589064
   18.024000     24.492103
   18.038000     24.533502
   18.053000     24.528054
   18.068000     24.650074
   18.083000     24.602138
   18.098000     24.556381
   18.113000     24.642448
   18.128000     24.748126
   18.143000     24.824388
   18.158000     24.840729
   18.173000     24.814582
   18.188000     25.022669
   18.202000     25.064068
   18.217000     25.110915
   18.232000     25.204608
   18.247000     25.260170
   18.262000     25.317911
   18.277000     25.330986
   18.292000     25.418141
   18.307000     25.483509
   18.322000     25.470436
   18.337000     25.402889
   18.352000     25.296123
   18.366000     25.271065
   18.381000     25.261260
   18.396000     25.259081
   18.411000     25.231845
   18.426000     25.110915
   18.441000     24.983448
   18.456000     24.870145
   18.471000     24.866877
   18.486000     25.018311
   18.501000     25.103289
   18.516000     24.955122
   18.530000     25.019400
   18.545000     25.071695
   18.560000     25.096752
   18.575000     25.065158
   18.590000     25.079320
   18.605000     25.126167
   18.620000     25.338611
   18.635000     25.182819
   18.650000     25.074962
   18.665000     24.936601
   18.680000     24.981269
   18.695000     25.044458
   18.710000     25.001969
   18.724000     24.978001
   18.739000     25.024848
   18.754000     25.073873
   18.769000     25.218771
   18.784000     25.257991
   18.799000     25.182819
   18.814000     25.181729
   18.829000     25.184998
   18.844000     25.272155
   18.859000     25.135972
   18.874000     25.101110
   18.889000     25.186088
   18.903000     25.171925
   18.918000     25.259081
   18.933000     25.334254
   18.948000     25.131615
   18.963000     25.201340
   18.978000     25.324448
   18.993000     25.474794
   19.008000     25.419231
   19.023000     25.410516
   19.038000     25.363669
   19.053000     25.353864
   19.068000     25.468257
   19.083000     25.380011
   19.098000     25.488957
   19.112000     25.430126
   19.127000     25.369116
   19.142000     25.407247
   19.157000     25.374564
   19.172000     25.342969
   19.187000     25.340790
   19.202000     25.447557
   19.217000     25.560860
   19.232000     25.622960
   19.247000     25.603349
   19.262000     25.654555
   19.277000     25.732995
   19.292000     25.719922
   19.307000     25.801632
   19.321000     25.657823
   19.336000     25.698133
   19.351000     25.714475
   19.366000     25.801632
   19.381000     25.671986
   19.396000     25.670896
   19.411000     25.820152
   19.426000     25.592455
   19.441000     25.581560
   19.456000     25.583739
   19.471000     25.486778
   19.486000     25.583739
   19.501000     25.503119
   19.516000     25.515104
   19.531000     25.598992
   19.545000     25.655644
   19.560000     25.517283
   19.575000     25.546698
   19.590000     25.569577
   19.605000     25.605528
   19.620000     25.464988
   19.635000     25.419231
   19.650000     25.470436
   19.665000     25.480241
   19.680000     25.451915
   19.695000     25.398531
   19.710000     25.417053
   19.725000     25.346238
   19.740000     25.261260
   19.755000     25.413784
   19.770000     25.433395
   19.785000     25.353864
   19.799000     25.415963
   19.814000     25.394174
   19.829000     25.378921
   19.844000     25.327717
   19.859000     25.334254
   19.874000     25.290676
   19.889000     25.323359
   19.904000     25.437753
   19.919000     25.419231
   19.934000     25.322269
   19.949000     25.385458
   19.964000     25.382190
   19.979000     25.203519
   19.994000     25.054263
   20.009000     25.106557
   20.024000     24.982359
   20.039000     24.976911
   20.054000     24.850534
   20.068000     24.945317
   20.083000     24.926797
   20.098000     24.994342
   20.113000     24.864698
   20.128000     24.678400
   20.143000     24.878860
   20.158000     24.816761
   20.173000     24.756841
   20.188000     24.741589
   20.203000     24.861429
   20.218000     24.833103
   20.233000     24.803688
   20.248000     24.918081
   20.263000     24.821119
   20.278000     24.706726
   20.293000     24.702368
   20.308000     24.653342
   20.323000     24.510623
   20.338000     24.493192
   20.353000     24.445256
   20.368000     24.333042
   20.382000     24.213202
   20.397000     24.159819
   20.412000     24.204486
   20.427000     24.197949
   20.442000     24.190323
   20.457000     23.998578
   20.472000     23.876560
   20.487000     23.871112
   20.502000     23.858038
   20.517000     23.853681
   20.532000     23.826444
   20.547000     23.858038
   20.562000     23.777418
   20.577000     23.777418
   20.592000     23.806834
   20.607000     23.769792
   20.622000     23.804655
   20.637000     23.751272
   20.652000     23.774150
   20.667000     23.725124
   20.682000     23.804655
   20.697000     23.823175
   20.712000     23.742556
   20.727000     23.620536
   20.742000     23.656488
   20.757000     23.579137
   20.771000     23.511591
   20.786000     23.401555
   20.801000     23.278447
   20.816000     23.188021
   20.831000     23.211989
   20.846000     23.240316
   20.861000     23.103044
   20.876000     22.934178
   20.891000     23.031140
   20.906000     22.951609
   20.921000     22.838306
   20.936000     22.759865
   20.951000     22.686871
   20.966000     22.686871
   20.981000     22.729360
   20.996000     22.679245
   21.011000     22.497306
   21.026000     22.439564
   21.041000     22.351318
   21.056000     22.202062
   21.071000     22.295755
   21.086000     22.218404
   21.101000     22.077864
   21.116000     22.085490
   21.131000     22.002692
   21.146000     21.809857
   21.161000     21.815305
   21.176000     21.888299
   21.191000     21.843631
   21.206000     21.842541
   21.221000     21.707448
   21.236000     21.639902
   21.251000     21.601771
   21.266000     21.674765
   21.281000     21.569087
   21.296000     21.571266
   21.310000     21.547298
   21.325000     21.535314
   21.340000     21.518972
   21.355000     21.564730
   21.370000     21.569087
   21.385000     21.480842
   21.400000     21.424189
   21.415000     21.364269
   21.430000     21.259682
   21.445000     21.174704
   21.460000     21.236803
   21.475000     21.268397
   21.490000     21.212835
   21.505000     21.136573
   21.520000     21.022179
   21.535000     20.853314
   21.550000     20.774872
   21.565000     20.760709
   21.580000     20.719310
   21.595000     20.524297
   21.610000     20.464377
   21.625000     20.436051
   21.640000     20.307496
   21.655000     20.249753
   21.670000     20.317300
   21.685000     20.323837
   21.700000     20.202907
   21.715000     20.174581
   21.730000     20.059099
   21.745000     20.058009
   21.760000     20.180029
   21.775000     20.062367
   21.790000     19.956690
   21.805000     19.844475
   21.820000     19.745335
   21.835000     19.805255
   21.850000     19.832491
   21.865000     19.962137
   21.880000     19.823775
   21.895000     19.683235
   21.910000     19.633121
   21.925000     19.625494
   21.940000     19.578647
   21.955000     19.537249
   21.970000     19.434840
   21.985000     19.450092
   22.000000     19.359666
