# Supplementary material for: Changing the game of time resolved X-ray diffraction on the mechanochemistry playground by downsizing
Source: Nat Commun. 2021 Oct 21;12:6134. doi: 10.1038/s41467-021-26264-1 (PMC8531352; doi:10.1038/s41467-021-26264-1)
Supplement: Supplementary file 3 — Source Data. [file 41467_2021_26264_MOESM3_ESM.zip › PXRD_raw_data/reactionIIIa_cocrystal_FormI_normalized/000393.xy]

    3.140900     20.597817
    3.155600     20.515120
    3.170400     20.614138
    3.185100     20.855697
    3.199800     21.099433
    3.214500     20.924248
    3.229300     21.135340
    3.244000     21.271353
    3.258700     21.627163
    3.273500     21.809964
    3.288200     21.849136
    3.302900     22.037378
    3.317600     21.989502
    3.332400     22.371426
    3.347100     22.772937
    3.361800     23.215796
    3.376500     23.238645
    3.391300     23.479117
    3.406000     23.960059
    3.420700     24.065605
    3.435400     23.937208
    3.450200     23.609689
    3.464900     23.371395
    3.479600     23.778346
    3.494400     23.990525
    3.509100     24.198354
    3.523800     24.341983
    3.538500     24.804428
    3.553300     24.871890
    3.568000     24.946970
    3.582700     25.039458
    3.597400     25.364802
    3.612200     25.642269
    3.626900     25.539987
    3.641600     25.542163
    3.656400     25.640092
    3.671100     26.143884
    3.685800     26.326686
    3.700500     26.314717
    3.715300     26.507311
    3.730000     26.801100
    3.744700     27.236342
    3.759500     27.569302
    3.774200     27.737958
    3.788900     27.641116
    3.803600     27.749926
    3.818400     27.971899
    3.833100     28.143821
    3.847800     27.978428
    3.862600     28.285274
    3.877300     28.772745
    3.892000     28.951193
    3.906700     29.055651
    3.921500     29.225396
    3.936200     29.309180
    3.950900     29.371202
    3.965700     29.900021
    3.980400     29.933752
    3.995100     30.437544
    4.009800     30.829262
    4.024600     30.618170
    4.039300     30.871698
    4.054000     31.279737
    4.068800     31.710626
    4.083500     31.938040
    4.098200     32.077317
    4.113000     32.536498
    4.127700     32.502767
    4.142400     32.464683
    4.157100     32.838991
    4.171900     33.126250
    4.186600     33.405893
    4.201300     34.070725
    4.216100     34.450474
    4.230800     34.682239
    4.245500     34.850896
    4.260300     35.391684
    4.275000     35.722468
    4.289700     35.810604
    4.304500     35.730084
    4.319200     36.055428
    4.333900     36.182735
    4.348600     36.529842
    4.363400     37.100008
    4.378100     37.264311
    4.392800     37.709346
    4.407600     38.020544
    4.422300     37.785514
    4.437000     37.772456
    4.451800     38.128266
    4.466500     38.144588
    4.481200     38.640764
    4.496000     38.851856
    4.510700     39.086886
    4.525400     38.966107
    4.540200     39.371970
    4.554900     39.731044
    4.569600     40.082502
    4.584400     40.130378
    4.599100     40.433960
    4.613800     40.729924
    4.628600     41.299002
    4.643300     41.265271
    4.658000     41.271800
    4.672700     41.809323
    4.687500     42.356640
    4.702200     43.081317
    4.716900     42.985565
    4.731700     43.221683
    4.746400     43.337022
    4.761100     44.252118
    4.775900     44.703682
    4.790600     44.857104
    4.805300     44.948504
    4.820100     45.416390
    4.834800     45.666653
    4.849500     46.064900
    4.864300     47.063779
    4.879000     46.999582
    4.893700     47.080101
    4.908500     47.290105
    4.923200     47.732964
    4.938000     48.430439
    4.952700     48.711170
    4.967400     48.845006
    4.982200     49.510926
    4.996900     50.026688
    5.011600     50.261718
    5.026400     50.852559
    5.041100     51.108264
    5.055800     51.371585
    5.070600     52.201809
    5.085300     52.657724
    5.100000     52.935191
    5.114800     53.242037
    5.129500     53.739300
    5.144200     54.366048
    5.159000     54.882898
    5.173700     55.671774
    5.188400     55.815403
    5.203200     56.439976
    5.217900     57.166829
    5.232700     57.249525
    5.247400     57.677150
    5.262100     58.433382
    5.276900     58.945880
    5.291600     59.530192
    5.306300     60.019839
    5.321100     60.407204
    5.335800     60.992604
    5.350500     61.694432
    5.365300     61.486604
    5.380000     61.921846
    5.394800     63.081764
    5.409500     63.556178
    5.424200     64.101319
    5.439000     64.814027
    5.453700     65.188335
    5.468400     65.708449
    5.483200     66.228563
    5.497900     66.845518
    5.512600     67.448327
    5.527400     68.034816
    5.542100     68.646331
    5.556900     69.018462
    5.571600     69.453704
    5.586300     69.959672
    5.601100     70.952024
    5.615800     71.536336
    5.630600     72.150027
    5.645300     72.990043
    5.660000     73.330621
    5.674800     73.944311
    5.689500     73.953016
    5.704200     74.392610
    5.719000     75.211953
    5.733700     75.659163
    5.748500     76.285911
    5.763200     76.857167
    5.777900     77.209712
    5.792700     77.797289
    5.807400     78.459944
    5.822200     79.315194
    5.836900     79.705823
    5.851600     80.522991
    5.866400     81.035487
    5.881100     81.419588
    5.895900     82.073539
    5.910600     82.471785
    5.925300     83.281335
    5.940100     84.566386
    5.954800     85.886257
    5.969600     87.182189
    5.984300     88.681597
    5.999000     89.899186
    6.013800     89.641305
    6.028500     89.149482
    6.043300     88.658747
    6.058000     87.951479
    6.072700     88.223505
    6.087500     88.002619
    6.102200     87.175661
    6.117000     87.310585
    6.131700     87.913396
    6.146500     88.057025
    6.161200     88.270293
    6.175900     88.442214
    6.190700     88.817610
    6.205400     89.028703
    6.220200     88.542320
    6.234900     88.821963
    6.249600     89.712032
    6.264400     89.807785
    6.279100     90.239762
    6.293900     90.351837
    6.308600     90.352926
    6.323400     91.080867
    6.338100     92.000316
    6.352800     92.389857
    6.367600     94.365854
    6.382300     97.995770
    6.397100    103.255667
    6.411800    107.803944
    6.426600    109.245682
    6.441300    106.683196
    6.456000    101.529934
    6.470800     96.581235
    6.485500     94.015485
    6.500300     93.225521
    6.515000     93.202671
    6.529800     93.547600
    6.544500     95.286390
    6.559300     97.240627
    6.574000    100.257940
    6.588700    102.856333
    6.603500    103.527694
    6.618200    102.313369
    6.633000     99.661659
    6.647700     96.163403
    6.662500     93.370239
    6.677200     91.260405
    6.692000     90.312665
    6.706700     89.973177
    6.721500     89.467209
    6.736200     88.707711
    6.750900     88.548848
    6.765700     88.605430
    6.780400     88.314906
    6.795200     88.190862
    6.809900     87.796968
    6.824700     87.337789
    6.839400     86.996123
    6.854200     86.527150
    6.868900     86.289944
    6.883700     85.832940
    6.898400     85.898226
    6.913200     85.954808
    6.927900     85.580499
    6.942700     85.175724
    6.957400     84.567474
    6.972200     84.455400
    6.986900     84.196430
    7.001600     84.031039
    7.016400     83.775334
    7.031100     83.794920
    7.045900     83.336829
    7.060600     83.055009
    7.075400     82.414115
    7.090100     82.092037
    7.104900     81.998460
    7.119600     81.986491
    7.134400     81.602390
    7.149100     81.245491
    7.163900     81.336892
    7.178600     80.962585
    7.193400     80.625272
    7.208100     80.257493
    7.222900     79.881008
    7.237600     79.914740
    7.252400     79.366335
    7.267100     79.000732
    7.281900     78.876688
    7.296600     78.506733
    7.311400     78.507821
    7.326100     78.211856
    7.340900     77.784232
    7.355600     77.390338
    7.370400     77.183598
    7.385100     76.774470
    7.399900     77.047585
    7.414600     77.223858
    7.429400     76.862607
    7.444100     76.508974
    7.458900     76.487211
    7.473600     76.605814
    7.488400     76.411044
    7.503200     76.530735
    7.517900     76.445863
    7.532700     75.873520
    7.547400     75.142314
    7.562200     74.737539
    7.576900     74.532976
    7.591700     74.124936
    7.606400     73.522127
    7.621200     73.321915
    7.635900     72.748484
    7.650700     72.091269
    7.665400     71.344829
    7.680200     70.813835
    7.694900     70.626680
    7.709700     70.323100
    7.724400     69.824747
    7.739200     69.256757
    7.754000     68.800842
    7.768700     68.752965
    7.783500     68.597365
    7.798200     68.136010
    7.813000     68.080516
    7.827700     67.634394
    7.842500     66.747588
    7.857200     66.324316
    7.872000     66.388514
    7.886700     66.192655
    7.901500     66.074052
    7.916300     65.565907
    7.931000     65.444039
    7.945800     65.127401
    7.960500     64.674749
    7.975300     64.347230
    7.990000     64.267798
    8.004800     63.621464
    8.019600     63.259126
    8.034300     63.292857
    8.049100     62.900052
    8.063800     62.644346
    8.078600     62.544241
    8.093300     62.082884
    8.108100     62.018687
    8.122900     62.563827
    8.137600     62.241748
    8.152400     62.276567
    8.167100     62.421285
    8.181900     62.017598
    8.196600     60.871825
    8.211400     60.457257
    8.226200     59.952376
    8.240900     59.674909
    8.255700     59.683615
    8.270400     59.509518
    8.285200     59.239668
    8.300000     58.866449
    8.314700     58.726083
    8.329500     58.483436
    8.344200     58.274520
    8.359000     57.496525
    8.373800     57.196208
    8.388500     57.012319
    8.403300     56.820812
    8.418000     56.206033
    8.432800     56.009086
    8.447600     55.795817
    8.462300     55.460682
    8.477100     55.263735
    8.491800     55.111400
    8.506600     54.837197
    8.521400     54.561907
    8.536100     54.648955
    8.550900     54.565172
    8.565600     54.331229
    8.580400     54.193040
    8.595200     53.819820
    8.609900     53.539089
    8.624700     53.232243
    8.639500     52.790474
    8.654200     52.509743
    8.669000     52.292121
    8.683700     52.325853
    8.698500     52.084294
    8.713300     51.789417
    8.728000     51.849263
    8.742800     51.621849
    8.757600     51.457546
    8.772300     51.066916
    8.787100     50.508718
    8.801800     50.099592
    8.816600     50.080006
    8.831400     49.824300
    8.846100     49.123561
    8.860900     48.797130
    8.875700     48.743813
    8.890400     48.426086
    8.905200     48.228052
    8.920000     48.071365
    8.934700     47.676382
    8.949500     47.258550
    8.964300     47.122537
    8.979000     47.024608
    8.993800     47.040930
    9.008600     46.851600
    9.023300     46.816781
    9.038100     46.219411
    9.052900     45.849455
    9.067600     45.816812
    9.082400     45.815724
    9.097200     45.731940
    9.111900     45.321725
    9.126700     45.024672
    9.141500     45.023584
    9.156200     44.827725
    9.171000     44.582901
    9.185800     44.483884
    9.200500     44.245590
    9.215300     44.148748
    9.230100     44.008382
    9.244800     43.749414
    9.259600     43.402308
    9.274400     43.161838
    9.289100     43.037794
    9.303900     42.982300
    9.318700     42.832142
    9.333400     42.587319
    9.348200     42.524208
    9.363000     42.234773
    9.377800     42.057411
    9.392500     41.673311
    9.407300     41.529681
    9.422100     41.408901
    9.436800     41.365377
    9.451600     41.328382
    9.466400     41.243510
    9.481200     40.871378
    9.495900     40.667903
    9.510700     40.326237
    9.525500     40.247894
    9.540200     40.194577
    9.555000     39.676639
    9.569800     39.632027
    9.584600     39.675550
    9.599300     39.605912
    9.614100     39.289274
    9.628900     38.950873
    9.643600     38.511279
    9.658400     38.430760
    9.673200     38.563508
    9.688000     38.243605
    9.702700     38.138059
    9.717500     37.956346
    9.732300     37.859504
    9.747100     37.644060
    9.761800     37.392708
    9.776600     37.252342
    9.791400     37.257783
    9.806200     37.044514
    9.820900     36.802955
    9.835700     36.824718
    9.850500     36.609273
    9.865300     36.688704
    9.880000     36.701762
    9.894800     36.396004
    9.909600     36.180560
    9.924400     35.903093
    9.939100     35.711586
    9.953900     35.668063
    9.968700     35.287226
    9.983500     35.083750
    9.998200     34.879187
   10.013000     34.878098
   10.028000     34.756231
   10.043000     34.604985
   10.057000     34.450474
   10.072000     34.232853
   10.087000     34.146892
   10.102000     34.203474
   10.116000     34.150157
   10.131000     33.788906
   10.146000     33.612634
   10.161000     33.472268
   10.176000     33.188273
   10.190000     33.216563
   10.205000     33.216563
   10.220000     33.215475
   10.235000     32.873810
   10.249000     32.675775
   10.264000     32.852048
   10.279000     32.584374
   10.294000     32.282970
   10.309000     32.628987
   10.323000     32.623546
   10.338000     32.508207
   10.353000     32.581111
   10.368000     32.699714
   10.382000     32.620282
   10.397000     32.612665
   10.412000     32.553907
   10.427000     32.322141
   10.442000     32.132811
   10.456000     31.783529
   10.471000     31.462539
   10.486000     31.537618
   10.501000     31.372226
   10.516000     31.129579
   10.530000     31.086055
   10.545000     31.188336
   10.560000     31.301500
   10.575000     31.473420
   10.589000     31.376579
   10.604000     31.316733
   10.619000     31.158958
   10.634000     31.153517
   10.649000     30.902165
   10.663000     30.802059
   10.678000     30.699777
   10.693000     30.624699
   10.708000     30.561588
   10.722000     30.442985
   10.737000     30.288474
   10.752000     30.154638
   10.767000     30.181840
   10.782000     30.013184
   10.796000     29.845615
   10.811000     29.780329
   10.826000     29.733541
   10.841000     29.572502
   10.856000     29.485453
   10.870000     29.474572
   10.885000     29.349440
   10.900000     29.067621
   10.915000     29.020832
   10.930000     28.994718
   10.944000     28.988189
   10.959000     28.778185
   10.974000     28.539890
   10.989000     28.530098
   11.003000     28.605176
   11.018000     28.770569
   11.033000     28.843472
   11.048000     28.596472
   11.063000     28.630203
   11.077000     28.846735
   11.092000     28.969691
   11.107000     29.205810
   11.122000     29.349440
   11.137000     29.512655
   11.151000     29.771624
   11.166000     30.069765
   11.181000     30.304796
   11.196000     30.703042
   11.211000     30.673663
   11.225000     30.512624
   11.240000     30.286298
   11.255000     30.131787
   11.270000     29.873907
   11.284000     29.437577
   11.299000     29.011040
   11.314000     28.657405
   11.329000     28.499630
   11.344000     28.404966
   11.358000     28.367970
   11.373000     28.284186
   11.388000     28.219987
   11.403000     28.131851
   11.418000     28.180816
   11.432000     28.434344
   11.447000     28.633468
   11.462000     28.643260
   11.477000     28.861970
   11.492000     29.256951
   11.506000     29.720483
   11.521000     30.055620
   11.536000     30.394021
   11.551000     30.457130
   11.566000     30.782474
   11.580000     31.046883
   11.595000     30.988126
   11.610000     30.877139
   11.625000     31.169838
   11.640000     31.619226
   11.654000     31.684512
   11.669000     31.363521
   11.684000     30.915222
   11.699000     30.336351
   11.714000     29.962043
   11.728000     29.474572
   11.743000     29.191665
   11.758000     28.813004
   11.773000     28.478956
   11.788000     28.292891
   11.802000     28.119882
   11.817000     27.980605
   11.832000     27.972988
   11.847000     28.143821
   11.862000     28.309212
   11.876000     28.142733
   11.891000     28.104649
   11.906000     28.174287
   11.921000     28.365794
   11.936000     28.519216
   11.950000     28.653053
   11.965000     28.823886
   11.980000     28.923991
   11.995000     28.996894
   12.010000     29.093735
   12.024000     29.164462
   12.039000     28.997983
   12.054000     28.944665
   12.069000     28.922903
   12.084000     28.953370
   12.098000     29.024097
   12.113000     29.120938
   12.128000     29.205810
   12.143000     29.111145
   12.158000     29.188401
   12.172000     29.256951
   12.187000     29.448458
   12.202000     29.357057
   12.217000     29.301563
   12.232000     29.289594
   12.246000     29.154670
   12.261000     29.399493
   12.276000     29.431048
   12.291000     29.179695
   12.306000     29.266744
   12.320000     29.374466
   12.335000     29.517008
   12.350000     29.616025
   12.365000     29.476748
   12.380000     29.612762
   12.394000     29.827118
   12.409000     29.882611
   12.424000     30.063237
   12.439000     30.489773
   12.454000     30.810764
   12.468000     31.254711
   12.483000     31.328702
   12.498000     31.625754
   12.513000     31.829230
   12.528000     31.785706
   12.543000     31.871666
   12.557000     31.659485
   12.572000     31.748710
   12.587000     31.790058
   12.602000     31.896693
   12.617000     31.976124
   12.631000     31.995710
   12.646000     32.117578
   12.661000     32.072966
   12.676000     32.066437
   12.691000     31.982653
   12.705000     32.062084
   12.720000     31.867313
   12.735000     31.887987
   12.750000     32.132811
   12.765000     32.386340
   12.779000     32.780233
   12.794000     33.241590
   12.809000     33.897716
   12.824000     35.002143
   12.839000     36.338334
   12.854000     38.319773
   12.868000     40.475308
   12.883000     42.599287
   12.898000     44.152012
   12.913000     44.920214
   12.928000     44.807052
   12.942000     44.126986
   12.957000     43.100903
   12.972000     41.245686
   12.987000     39.370882
   13.002000     37.900853
   13.017000     36.891092
   13.031000     36.230613
   13.046000     35.565781
   13.061000     35.130539
   13.076000     34.756231
   13.091000     34.487469
   13.105000     34.244821
   13.120000     34.070725
   13.135000     34.082695
   13.150000     34.114249
   13.165000     34.142540
   13.179000     34.522288
   13.194000     34.905302
   13.209000     35.489613
   13.224000     36.400357
   13.239000     37.551571
   13.254000     38.953050
   13.268000     40.749510
   13.283000     42.340319
   13.298000     43.125930
   13.313000     43.375106
   13.328000     43.405573
   13.343000     42.662397
   13.357000     41.517712
   13.372000     39.822445
   13.387000     38.043394
   13.402000     37.006431
   13.417000     36.182735
   13.431000     35.758375
   13.446000     35.446090
   13.461000     35.053283
   13.476000     35.065252
   13.491000     35.156653
   13.506000     35.191473
   13.520000     35.070693
   13.535000     34.983645
   13.550000     34.964059
   13.565000     35.039138
   13.580000     35.023905
   13.595000     35.255670
   13.609000     35.378626
   13.624000     35.179504
   13.639000     35.076134
   13.654000     35.154477
   13.669000     35.174063
   13.683000     35.293754
   13.698000     35.419975
   13.713000     35.646300
   13.728000     36.075014
   13.743000     36.319837
   13.758000     36.292634
   13.772000     36.401445
   13.787000     36.585334
   13.802000     36.571189
   13.817000     36.773577
   13.832000     36.607096
   13.847000     36.591863
   13.861000     36.468907
   13.876000     36.533105
   13.891000     36.187088
   13.906000     36.098952
   13.921000     36.066309
   13.936000     36.162062
   13.950000     36.043458
   13.965000     35.980348
   13.980000     35.940088
   13.995000     35.798635
   14.010000     35.702882
   14.025000     35.805164
   14.039000     36.039106
   14.054000     35.974908
   14.069000     35.900917
   14.084000     35.940088
   14.099000     36.004287
   14.114000     36.093511
   14.128000     35.856304
   14.143000     35.639771
   14.158000     35.837807
   14.173000     35.792107
   14.188000     35.885683
   14.203000     35.851952
   14.217000     35.894388
   14.232000     35.785578
   14.247000     35.579926
   14.262000     35.817132
   14.277000     36.003199
   14.292000     35.928119
   14.306000     35.804075
   14.321000     35.977084
   14.336000     35.948794
   14.351000     35.957498
   14.366000     36.203410
   14.381000     36.207762
   14.395000     36.510256
   14.410000     36.779017
   14.425000     36.950937
   14.440000     36.718083
   14.455000     36.644092
   14.470000     36.652796
   14.484000     36.591863
   14.499000     36.083718
   14.514000     35.876979
   14.529000     35.839983
   14.544000     35.893300
   14.559000     35.776873
   14.573000     35.489613
   14.588000     35.552723
   14.603000     35.607128
   14.618000     35.398212
   14.633000     35.314428
   14.648000     35.332926
   14.662000     35.300283
   14.677000     35.159918
   14.692000     34.958618
   14.707000     35.054372
   14.722000     35.081574
   14.737000     34.947737
   14.752000     34.955354
   14.766000     35.060901
   14.781000     35.004319
   14.796000     34.872658
   14.811000     34.674623
   14.826000     34.561460
   14.841000     34.641980
   14.855000     34.847632
   14.870000     34.808460
   14.885000     34.757319
   14.900000     34.676800
   14.915000     34.699649
   14.930000     34.637628
   14.945000     34.503791
   14.959000     34.341663
   14.974000     34.180624
   14.989000     34.180624
   15.004000     34.371042
   15.019000     34.310108
   15.034000     34.258968
   15.048000     34.175183
   15.063000     34.272025
   15.078000     34.273113
   15.093000     33.958651
   15.108000     33.831342
   15.123000     33.943417
   15.138000     33.762792
   15.152000     33.768232
   15.167000     33.719267
   15.182000     33.819373
   15.197000     33.733413
   15.212000     33.732325
   15.227000     33.503823
   15.242000     33.380867
   15.256000     33.270968
   15.271000     33.457034
   15.286000     33.473355
   15.301000     33.250294
   15.316000     33.173039
   15.331000     33.186096
   15.345000     33.035938
   15.360000     32.964123
   15.375000     32.844432
   15.390000     32.760647
   15.405000     32.783498
   15.420000     32.771529
   15.435000     32.642044
   15.449000     32.444009
   15.464000     32.411366
   15.479000     32.298203
   15.494000     32.361313
   15.509000     32.442920
   15.524000     32.298203
   15.539000     32.175247
   15.553000     32.170895
   15.568000     32.136075
   15.583000     31.997886
   15.598000     31.923895
   15.613000     31.832494
   15.628000     31.853168
   15.643000     31.872754
   15.657000     31.530002
   15.672000     31.612697
   15.687000     31.672543
   15.702000     31.512592
   15.717000     31.417926
   15.732000     31.410310
   15.747000     31.429895
   15.761000     31.380931
   15.776000     31.316733
   15.791000     31.198130
   15.806000     31.083878
   15.821000     31.142636
   15.836000     31.044707
   15.851000     30.809676
   15.866000     30.555060
   15.880000     30.440809
   15.895000     30.376611
   15.910000     30.222100
   15.925000     30.065413
   15.940000     30.123082
   15.955000     29.929399
   15.970000     30.106761
   15.984000     30.200338
   15.999000     29.978365
   16.014000     29.948985
   16.029000     29.886964
   16.044000     29.842351
   16.059000     29.634523
   16.074000     29.661726
   16.088000     29.630171
   16.103000     29.657374
   16.118000     29.402758
   16.133000     29.349440
   16.148000     29.358145
   16.163000     29.426695
   16.178000     29.283065
   16.193000     29.125290
   16.207000     29.028449
   16.222000     28.994718
   16.237000     29.030626
   16.252000     28.971868
   16.267000     28.885907
   16.282000     28.771657
   16.297000     28.651966
   16.312000     28.639996
   16.326000     28.805388
   16.341000     28.653053
   16.356000     28.610617
   16.371000     28.531185
   16.386000     28.465899
   16.401000     28.510512
   16.416000     28.416935
   16.430000     28.326622
   16.445000     28.231957
   16.460000     28.041538
   16.475000     28.094855
   16.490000     28.090504
   16.505000     28.032834
   16.520000     28.036098
   16.535000     28.035010
   16.549000     28.087239
   16.564000     28.144909
   16.579000     28.276569
   16.594000     28.023041
   16.609000     28.089415
   16.624000     28.189521
   16.639000     27.983869
   16.654000     27.947962
   16.668000     27.892468
   16.683000     27.712931
   16.698000     27.691169
   16.713000     27.402821
   16.728000     27.389764
   16.743000     27.136235
   16.758000     26.983901
   16.773000     26.952346
   16.788000     26.880531
   16.802000     26.757575
   16.817000     26.671615
   16.832000     26.562805
   16.847000     26.475756
   16.862000     26.353889
   16.877000     26.372386
   16.892000     26.418086
   16.907000     26.179792
   16.921000     26.185233
   16.936000     26.254871
   16.951000     26.241814
   16.966000     26.119947
   16.981000     26.008960
   16.996000     25.896885
   17.011000     26.037250
   17.026000     25.852273
   17.041000     25.930616
   17.055000     25.937145
   17.070000     25.889268
   17.085000     25.669471
   17.100000     25.670559
   17.115000     25.712995
   17.130000     25.701027
   17.145000     25.670559
   17.160000     25.399621
   17.175000     25.347392
   17.189000     25.543251
   17.204000     25.424647
   17.219000     25.352832
   17.234000     25.350657
   17.249000     25.292987
   17.264000     25.411590
   17.279000     25.275577
   17.294000     25.333247
   17.309000     25.311485
   17.323000     25.161326
   17.338000     25.328895
   17.353000     25.407238
   17.368000     25.397445
   17.383000     25.211380
   17.398000     25.360449
   17.413000     25.224437
   17.428000     25.138476
   17.443000     25.052516
   17.457000     25.012256
   17.472000     25.074278
   17.487000     24.958939
   17.502000     24.889300
   17.517000     24.851216
   17.532000     24.793546
   17.547000     24.881683
   17.562000     24.951322
   17.577000     24.967643
   17.591000     24.956762
   17.606000     24.939353
   17.621000     24.850128
   17.636000     24.868626
   17.651000     24.837071
   17.666000     24.704323
   17.681000     24.629243
   17.696000     24.782666
   17.711000     24.753287
   17.726000     24.652094
   17.740000     24.562869
   17.755000     24.661886
   17.770000     24.694529
   17.785000     24.487790
   17.800000     24.508464
   17.815000     24.518256
   17.830000     24.621626
   17.845000     24.510640
   17.860000     24.430120
   17.875000     24.381155
   17.889000     24.344160
   17.904000     24.356128
   17.919000     24.216851
   17.934000     24.521521
   17.949000     24.464939
   17.964000     24.420327
   17.979000     24.459499
   17.994000     24.534578
   18.009000     24.647741
   18.024000     24.592248
   18.038000     24.655357
   18.053000     24.859922
   18.068000     24.676031
   18.083000     24.717380
   18.098000     24.691265
   18.113000     24.704323
   18.128000     24.804428
   18.143000     24.795723
   18.158000     24.943705
   18.173000     25.065573
   18.188000     25.000287
   18.202000     24.956762
   18.217000     25.078630
   18.232000     25.126507
   18.247000     25.247286
   18.262000     25.329983
   18.277000     25.461643
   18.292000     25.510607
   18.307000     25.469260
   18.322000     25.469260
   18.337000     25.542163
   18.352000     25.415943
   18.366000     25.329983
   18.381000     25.275577
   18.396000     25.101481
   18.411000     25.147181
   18.426000     25.128683
   18.441000     24.992670
   18.456000     25.007903
   18.471000     24.893653
   18.486000     25.051428
   18.501000     25.096040
   18.516000     25.005727
   18.530000     24.958939
   18.545000     25.130859
   18.560000     25.137388
   18.575000     25.040546
   18.590000     24.942617
   18.605000     25.045987
   18.620000     25.151533
   18.635000     25.153710
   18.650000     25.098216
   18.665000     25.106922
   18.680000     25.051428
   18.695000     25.104745
   18.710000     24.995935
   18.724000     25.051428
   18.739000     25.012256
   18.754000     25.119979
   18.769000     25.160238
   18.784000     25.091687
   18.799000     25.133036
   18.814000     25.099304
   18.829000     25.150445
   18.844000     25.172208
   18.859000     25.267960
   18.874000     25.377859
   18.889000     25.285370
   18.903000     25.220084
   18.918000     25.417031
   18.933000     25.464907
   18.948000     25.322366
   18.963000     25.410502
   18.978000     25.433353
   18.993000     25.551956
   19.008000     25.433353
   19.023000     25.396357
   19.038000     25.451850
   19.053000     25.498639
   19.068000     25.518225
   19.083000     25.349569
   19.098000     25.385476
   19.112000     25.452939
   19.127000     25.425735
   19.142000     25.348481
   19.157000     25.347392
   19.172000     25.338687
   19.187000     25.359361
   19.202000     25.403974
   19.217000     25.406149
   19.232000     25.550868
   19.247000     25.559573
   19.262000     25.574806
   19.277000     25.686880
   19.292000     25.684704
   19.307000     25.723876
   19.321000     25.696674
   19.336000     25.705378
   19.351000     25.741286
   19.366000     25.796779
   19.381000     25.808748
   19.396000     25.753256
   19.411000     25.806572
   19.426000     25.671647
   19.441000     25.555220
   19.456000     25.689057
   19.471000     25.451850
   19.486000     25.493198
   19.501000     25.544339
   19.516000     25.588951
   19.531000     25.640092
   19.545000     25.618330
   19.560000     25.668383
   19.575000     25.612890
   19.590000     25.531282
   19.605000     25.516048
   19.620000     25.510607
   19.635000     25.425735
   19.650000     25.496462
   19.665000     25.525842
   19.680000     25.637916
   19.695000     25.637916
   19.710000     25.407238
   19.725000     25.435529
   19.740000     25.445321
   19.755000     25.294075
   19.770000     25.242934
   19.785000     25.427912
   19.799000     25.345216
   19.814000     25.292987
   19.829000     25.562836
   19.844000     25.555220
   19.859000     25.479053
   19.874000     25.462731
   19.889000     25.328895
   19.904000     25.413767
   19.919000     25.409414
   19.934000     25.376771
   19.949000     25.327806
   19.964000     25.223348
   19.979000     25.237494
   19.994000     25.244023
   20.009000     25.249462
   20.024000     25.152622
   20.039000     25.160238
   20.054000     25.149357
   20.068000     25.084071
   20.083000     25.066661
   20.098000     24.870802
   20.113000     24.952410
   20.128000     25.052516
   20.143000     24.921943
   20.158000     24.876243
   20.173000     24.891476
   20.188000     24.790283
   20.203000     24.960027
   20.218000     25.043811
   20.233000     24.962203
   20.248000     24.819661
   20.263000     24.707586
   20.278000     24.746758
   20.293000     24.797899
   20.308000     24.671679
   20.323000     24.738054
   20.338000     24.655357
   20.353000     24.524785
   20.368000     24.447529
   20.382000     24.311517
   20.397000     24.411622
   20.412000     24.349600
   20.427000     24.228821
   20.442000     24.109130
   20.457000     24.060164
   20.472000     24.034050
   20.487000     24.054724
   20.502000     24.044931
   20.517000     23.876275
   20.532000     23.858865
   20.547000     23.931768
   20.562000     23.857777
   20.577000     23.856689
   20.592000     23.888244
   20.607000     23.889332
   20.622000     23.847985
   20.637000     23.760936
   20.652000     23.816429
   20.667000     23.964411
   20.682000     23.895861
   20.697000     23.739174
   20.712000     23.690209
   20.727000     23.767464
   20.742000     23.731557
   20.757000     23.728292
   20.771000     23.571605
   20.786000     23.373571
   20.801000     23.393157
   20.816000     23.357249
   20.831000     23.191857
   20.846000     23.018849
   20.861000     23.022113
   20.876000     22.985117
   20.891000     23.099368
   20.906000     22.949210
   20.921000     22.913302
   20.936000     22.780554
   20.951000     22.750086
   20.966000     22.677184
   20.981000     22.795787
   20.996000     22.733765
   21.011000     22.633660
   21.026000     22.605369
   21.041000     22.638012
   21.056000     22.451947
   21.071000     22.400805
   21.086000     22.269145
   21.101000     22.275674
   21.116000     22.077638
   21.131000     22.015617
   21.146000     21.968828
   21.161000     21.910071
   21.176000     21.944890
   21.191000     21.829550
   21.206000     21.763176
   21.221000     21.657630
   21.236000     21.636956
   21.251000     21.703330
   21.266000     21.635868
   21.281000     21.646749
   21.296000     21.700067
   21.310000     21.727269
   21.325000     21.477004
   21.340000     21.509647
   21.355000     21.443273
   21.370000     21.292027
   21.385000     21.272441
   21.400000     21.276794
   21.415000     21.284410
   21.430000     21.268088
   21.445000     21.212595
   21.460000     21.166895
   21.475000     21.207155
   21.490000     21.136428
   21.505000     21.017825
   21.520000     21.002592
   21.535000     20.892693
   21.550000     20.855697
   21.565000     20.779530
   21.580000     20.685953
   21.595000     20.676160
   21.610000     20.576054
   21.625000     20.493359
   21.640000     20.585847
   21.655000     20.495535
   21.670000     20.267033
   21.685000     20.372579
   21.700000     20.292059
   21.715000     20.161487
   21.730000     20.082055
   21.745000     20.138636
   21.760000     20.113610
   21.775000     20.028738
   21.790000     20.040707
   21.805000     19.979773
   21.820000     20.029826
   21.835000     19.950394
   21.850000     19.808941
   21.865000     19.839407
   21.880000     19.765416
   21.895000     19.691426
   21.910000     19.627227
   21.925000     19.526033
   21.940000     19.529298
   21.955000     19.511888
   21.970000     19.406342
   21.985000     19.392197
   22.000000     19.530386
