# Supplementary material for: Changing the game of time resolved X-ray diffraction on the mechanochemistry playground by downsizing
Source: Nat Commun. 2021 Oct 21;12:6134. doi: 10.1038/s41467-021-26264-1 (PMC8531352; doi:10.1038/s41467-021-26264-1)
Supplement: Supplementary file 3 — Source Data. [file 41467_2021_26264_MOESM3_ESM.zip › PXRD_raw_data/reactionIIIa_cocrystal_FormI_normalized/000142.xy]

    3.140900     20.582146
    3.155600     20.322863
    3.170400     20.378120
    3.185100     20.607648
    3.199800     20.554517
    3.214500     20.761730
    3.229300     20.981695
    3.244000     21.216538
    3.258700     21.390809
    3.273500     21.584209
    3.288200     21.692597
    3.302900     22.182472
    3.317600     22.539516
    3.332400     22.784984
    3.347100     22.784984
    3.361800     23.086773
    3.376500     23.595773
    3.391300     23.903937
    3.406000     24.423565
    3.420700     24.476697
    3.435400     23.811488
    3.450200     23.462944
    3.464900     23.785985
    3.479600     23.868870
    3.494400     23.952818
    3.509100     23.920940
    3.523800     24.106900
    3.538500     24.337492
    3.553300     24.263107
    3.568000     24.150469
    3.582700     24.492636
    3.597400     24.761483
    3.612200     25.239667
    3.626900     25.477698
    3.641600     25.488323
    3.656400     25.446881
    3.671100     25.897437
    3.685800     26.597713
    3.700500     26.700788
    3.715300     27.192787
    3.730000     27.279923
    3.744700     27.205539
    3.759500     27.348995
    3.774200     27.598714
    3.788900     27.847370
    3.803600     27.742169
    3.818400     27.877124
    3.833100     28.118341
    3.847800     28.403127
    3.862600     28.541269
    3.877300     28.622029
    3.892000     28.523205
    3.906700     28.764422
    3.921500     29.251108
    3.936200     29.515704
    3.950900     29.548645
    3.965700     29.793051
    3.980400     29.863185
    3.995100     30.256359
    4.009800     30.554959
    4.024600     31.023581
    4.039300     30.916254
    4.054000     31.038458
    4.068800     31.225481
    4.083500     31.324306
    4.098200     31.759985
    4.113000     31.993764
    4.127700     32.108529
    4.142400     32.556960
    4.157100     32.974575
    4.171900     32.993703
    4.186600     33.585590
    4.201300     33.772614
    4.216100     33.963887
    4.230800     34.255048
    4.245500     34.840560
    4.260300     34.839497
    4.275000     35.288991
    4.289700     35.678977
    4.304500     35.745923
    4.319200     35.775677
    4.333900     36.196480
    4.348600     36.360125
    4.363400     36.689542
    4.378100     36.673602
    4.392800     37.127347
    4.407600     37.333497
    4.422300     37.889255
    4.437000     37.894568
    4.451800     38.000832
    4.466500     38.293055
    4.481200     38.281366
    4.496000     38.220797
    4.510700     38.653288
    4.525400     39.305745
    4.540200     39.421572
    4.554900     39.493831
    4.569600     39.704233
    4.584400     40.166478
    4.599100     41.037838
    4.613800     40.713734
    4.628600     40.782805
    4.643300     41.145163
    4.658000     41.538338
    4.672700     41.913447
    4.687500     42.005896
    4.702200     42.681731
    4.716900     42.997333
    4.731700     43.198171
    4.746400     43.555216
    4.761100     43.853816
    4.775900     44.240614
    4.790600     44.633789
    4.805300     45.033339
    4.820100     45.338314
    4.834800     45.367006
    4.849500     45.700672
    4.864300     46.031152
    4.879000     46.174607
    4.893700     46.922701
    4.908500     47.258493
    4.923200     47.380695
    4.938000     48.134103
    4.952700     48.655856
    4.967400     48.991648
    4.982200     49.293436
    4.996900     49.610101
    5.011600     50.179672
    5.026400     50.743931
    5.041100     51.233804
    5.055800     51.336879
    5.070600     51.755557
    5.085300     52.431392
    5.100000     52.837318
    5.114800     52.978648
    5.129500     53.774561
    5.144200     54.397264
    5.159000     54.531156
    5.173700     55.113478
    5.188400     55.831819
    5.203200     56.431144
    5.217900     56.739307
    5.232700     57.295066
    5.247400     57.532032
    5.262100     57.703116
    5.276900     58.429957
    5.291600     58.897516
    5.306300     59.708305
    5.321100     60.203492
    5.335800     60.548849
    5.350500     61.199180
    5.365300     61.767689
    5.380000     62.250125
    5.394800     62.690055
    5.409500     63.404144
    5.424200     63.960964
    5.439000     64.587918
    5.453700     64.936461
    5.468400     65.835449
    5.483200     66.629236
    5.497900     66.952277
    5.512600     67.258316
    5.527400     67.882081
    5.542100     68.075480
    5.556900     68.959591
    5.571600     69.397396
    5.586300     69.830951
    5.601100     70.380333
    5.615800     71.161367
    5.630600     71.977470
    5.645300     72.323889
    5.660000     72.653305
    5.674800     72.867957
    5.689500     73.899773
    5.704200     74.581984
    5.719000     74.986848
    5.733700     75.646743
    5.748500     76.469221
    5.763200     76.391649
    5.777900     77.151432
    5.792700     77.316140
    5.807400     77.989849
    5.822200     78.894151
    5.836900     79.171498
    5.851600     79.944032
    5.866400     80.339332
    5.881100     80.907840
    5.895900     81.865274
    5.910600     82.563423
    5.925300     82.842896
    5.940100     83.435846
    5.954800     84.332708
    5.969600     85.760887
    5.984300     87.281516
    5.999000     88.791518
    6.013800     90.008233
    6.028500     90.704257
    6.043300     90.096431
    6.058000     89.279266
    6.072700     88.958351
    6.087500     88.425972
    6.102200     88.472727
    6.117000     88.263388
    6.131700     88.207070
    6.146500     88.459976
    6.161200     88.560926
    6.175900     88.415346
    6.190700     88.566239
    6.205400     88.759638
    6.220200     89.120934
    6.234900     89.136874
    6.249600     89.181504
    6.264400     88.983854
    6.279100     89.416346
    6.293900     89.775516
    6.308600     89.767015
    6.323400     89.498169
    6.338100     89.612933
    6.352800     89.971041
    6.367600     90.189943
    6.382300     90.512984
    6.397100     91.106996
    6.411800     91.915659
    6.426600     91.820023
    6.441300     91.152689
    6.456000     90.958227
    6.470800     90.520422
    6.485500     90.637312
    6.500300     90.268578
    6.515000     90.165503
    6.529800     89.821209
    6.544500     90.137874
    6.559300     90.705320
    6.574000     90.625623
    6.588700     90.537424
    6.603500     90.851963
    6.618200     90.723385
    6.633000     90.364215
    6.647700     89.973166
    6.662500     89.433348
    6.677200     89.381279
    6.692000     89.103932
    6.706700     88.930723
    6.721500     88.389842
    6.736200     88.164564
    6.750900     88.141186
    6.765700     87.878716
    6.780400     87.755451
    6.795200     87.373964
    6.809900     87.588617
    6.824700     87.360150
    6.839400     86.838397
    6.854200     86.554674
    6.868900     85.920282
    6.883700     85.772576
    6.898400     85.678002
    6.913200     85.417657
    6.927900     84.959662
    6.942700     84.828957
    6.957400     84.460224
    6.972200     84.455973
    6.986900     83.989477
    7.001600     83.901279
    7.016400     83.949097
    7.031100     83.241384
    7.045900     82.960848
    7.060600     82.930032
    7.075400     82.666498
    7.090100     82.276513
    7.104900     81.743070
    7.119600     81.488039
    7.134400     81.306328
    7.149100     81.018355
    7.163900     80.548671
    7.178600     80.682563
    7.193400     80.267073
    7.208100     80.154434
    7.222900     80.117241
    7.237600     80.065173
    7.252400     79.532793
    7.267100     79.181062
    7.281900     79.172560
    7.296600     78.619991
    7.311400     77.956908
    7.326100     78.007914
    7.340900     77.769885
    7.355600     77.764571
    7.370400     77.603051
    7.385100     77.324641
    7.399900     76.687061
    7.414600     76.280073
    7.429400     76.447969
    7.444100     76.030354
    7.458900     75.298199
    7.473600     75.096299
    7.488400     75.084610
    7.503200     74.976222
    7.517900     74.321640
    7.532700     73.717001
    7.547400     73.491723
    7.562200     73.459844
    7.576900     73.112363
    7.591700     72.664994
    7.606400     72.286696
    7.621200     71.976407
    7.635900     71.525851
    7.650700     71.306948
    7.665400     70.870206
    7.680200     70.199685
    7.694900     70.107236
    7.709700     69.593984
    7.724400     69.636489
    7.739200     69.184869
    7.754000     68.876706
    7.768700     68.537726
    7.783500     68.411273
    7.798200     68.119049
    7.813000     67.793883
    7.827700     67.302946
    7.842500     66.746126
    7.857200     66.722749
    7.872000     66.590982
    7.886700     66.174429
    7.901500     65.831199
    7.916300     65.815259
    7.931000     65.173428
    7.945800     64.714371
    7.960500     64.350951
    7.975300     64.160739
    7.990000     64.198994
    8.004800     63.868515
    8.019600     63.267065
    8.034300     62.938711
    8.049100     62.603981
    8.063800     62.275627
    8.078600     61.859075
    8.093300     61.766626
    8.108100     61.463776
    8.122900     61.444649
    8.137600     61.096105
    8.152400     60.883577
    8.167100     60.514844
    8.181900     60.276815
    8.196600     59.973963
    8.211400     59.445835
    8.226200     59.250310
    8.240900     58.949586
    8.255700     58.729620
    8.270400     58.562786
    8.285200     58.433146
    8.300000     58.241871
    8.314700     57.702054
    8.329500     57.508655
    8.344200     57.036845
    8.359000     57.035783
    8.373800     56.791377
    8.388500     56.443896
    8.403300     56.125106
    8.418000     56.049659
    8.432800     56.008216
    8.447600     55.616104
    8.462300     55.499215
    8.477100     55.409954
    8.491800     55.270749
    8.506600     54.998715
    8.521400     55.040157
    8.536100     54.822317
    8.550900     54.763873
    8.565600     54.532218
    8.580400     54.143295
    8.595200     53.658734
    8.609900     53.310190
    8.624700     52.928705
    8.639500     52.461146
    8.654200     52.504713
    8.669000     52.398451
    8.683700     51.957458
    8.698500     51.334755
    8.713300     51.114789
    8.728000     51.046781
    8.742800     50.577097
    8.757600     50.359257
    8.772300     50.375197
    8.787100     49.961832
    8.801800     49.520840
    8.816600     49.264744
    8.831400     48.961894
    8.846100     48.956581
    8.860900     48.536841
    8.875700     48.049092
    8.890400     47.982146
    8.905200     47.839753
    8.920000     47.684609
    8.934700     47.325439
    8.949500     47.183046
    8.964300     47.240429
    8.979000     47.005586
    8.993800     46.913137
    9.008600     46.660230
    9.023300     46.496585
    9.038100     46.237302
    9.052900     45.919575
    9.067600     45.505148
    9.082400     45.445641
    9.097200     45.439265
    9.111900     45.340440
    9.126700     45.020587
    9.141500     44.943015
    9.156200     44.724113
    9.171000     44.568968
    9.185800     44.610411
    9.200500     44.323500
    9.215300     43.911198
    9.230100     43.648727
    9.244800     43.699734
    9.259600     43.521212
    9.274400     43.142914
    9.289100     42.755053
    9.303900     42.371442
    9.318700     42.375692
    9.333400     42.243926
    9.348200     41.901758
    9.363000     41.968704
    9.377800     41.731737
    9.392500     41.611659
    9.407300     41.521335
    9.422100     41.189794
    9.436800     41.177043
    9.451600     41.266304
    9.466400     41.001708
    9.481200     40.734987
    9.495900     40.245113
    9.510700     40.047463
    9.525500     39.896569
    9.540200     39.777554
    9.555000     39.678729
    9.569800     39.424760
    9.584600     39.278117
    9.599300     39.036899
    9.614100     38.888130
    9.628900     38.707483
    9.643600     38.593780
    9.658400     38.239924
    9.673200     38.174041
    9.688000     37.957264
    9.702700     37.756426
    9.717500     37.598093
    9.732300     37.592780
    9.747100     37.461013
    9.761800     37.242111
    9.776600     37.123096
    9.791400     36.976453
    9.806200     36.843624
    9.820900     36.458950
    9.835700     36.325059
    9.850500     36.269801
    9.865300     36.219858
    9.880000     35.927634
    9.894800     35.902130
    9.909600     35.949948
    9.924400     35.862813
    9.939100     35.574839
    9.953900     35.327246
    9.968700     35.028646
    9.983500     34.863938
    9.998200     35.025457
   10.013000     34.834184
   10.028000     34.478202
   10.043000     34.442072
   10.057000     34.299679
   10.072000     34.285865
   10.087000     34.042522
   10.102000     33.788552
   10.116000     33.689728
   10.131000     33.770488
   10.146000     33.614280
   10.161000     33.438947
   10.176000     33.181789
   10.190000     33.137158
   10.205000     33.047897
   10.220000     32.991578
   10.235000     32.845997
   10.249000     32.545271
   10.264000     32.610092
   10.279000     32.422006
   10.294000     32.307241
   10.309000     32.182913
   10.323000     32.139346
   10.338000     31.868375
   10.353000     31.687727
   10.368000     31.926819
   10.382000     31.836495
   10.397000     31.847122
   10.412000     31.672850
   10.427000     31.557022
   10.442000     31.544271
   10.456000     31.568712
   10.471000     31.297741
   10.486000     31.512392
   10.501000     31.566586
   10.516000     31.442258
   10.530000     31.532582
   10.545000     31.570837
   10.560000     31.523018
   10.575000     31.638846
   10.589000     31.773800
   10.604000     31.588902
   10.619000     31.480513
   10.634000     31.466699
   10.649000     31.321118
   10.663000     31.350872
   10.678000     31.288176
   10.693000     30.972574
   10.708000     30.699478
   10.722000     30.648471
   10.737000     30.424255
   10.752000     30.160722
   10.767000     30.109716
   10.782000     29.959885
   10.796000     29.750546
   10.811000     29.454071
   10.826000     29.330805
   10.841000     29.346745
   10.856000     29.167160
   10.870000     29.056646
   10.885000     28.966323
   10.900000     28.802677
   10.915000     28.731481
   10.930000     28.653908
   10.944000     28.628406
   10.959000     28.578462
   10.974000     28.543395
   10.989000     28.516829
   11.003000     28.428630
   11.018000     28.388250
   11.033000     28.437131
   11.048000     28.330867
   11.063000     28.207602
   11.077000     28.393563
   11.092000     28.275611
   11.107000     28.253295
   11.122000     28.314929
   11.137000     28.436068
   11.151000     28.442444
   11.166000     28.452008
   11.181000     28.397814
   11.196000     28.427567
   11.211000     28.207602
   11.225000     28.311740
   11.240000     28.273486
   11.255000     28.116216
   11.270000     28.007827
   11.284000     28.077961
   11.299000     28.193788
   11.314000     28.081149
   11.329000     27.968509
   11.344000     28.170410
   11.358000     28.113028
   11.373000     28.035456
   11.388000     28.190600
   11.403000     28.150220
   11.418000     28.076899
   11.432000     27.844181
   11.447000     27.874998
   11.462000     27.938756
   11.477000     27.839931
   11.492000     27.935568
   11.506000     27.979136
   11.521000     28.054583
   11.536000     28.081149
   11.551000     27.905814
   11.566000     27.769797
   11.580000     27.921754
   11.595000     27.889875
   11.610000     27.897314
   11.625000     27.810177
   11.640000     27.779361
   11.654000     27.737919
   11.669000     27.613590
   11.684000     27.530704
   11.699000     27.658221
   11.714000     27.680536
   11.728000     27.652908
   11.743000     27.596588
   11.758000     27.422316
   11.773000     27.515828
   11.788000     27.544519
   11.802000     27.509452
   11.817000     27.542394
   11.832000     27.696476
   11.847000     27.642281
   11.862000     27.706039
   11.876000     27.806990
   11.891000     27.975948
   11.906000     28.087524
   11.921000     28.099214
   11.936000     28.076899
   11.950000     28.083274
   11.965000     28.165097
   11.980000     28.227792
   11.995000     28.413753
   12.010000     28.617779
   12.024000     28.690038
   12.039000     28.794176
   12.054000     28.886625
   12.069000     29.070461
   12.084000     29.136343
   12.098000     29.157596
   12.113000     29.319117
   12.128000     29.350996
   12.143000     29.338244
   12.158000     29.305302
   12.172000     29.348871
   12.187000     29.395626
   12.202000     29.356309
   12.217000     29.325492
   12.232000     29.182037
   12.246000     29.244733
   12.261000     29.110841
   12.276000     28.982262
   12.291000     29.109778
   12.306000     29.206477
   12.320000     29.370123
   12.335000     29.420067
   12.350000     29.399877
   12.365000     29.475324
   12.380000     29.441320
   12.394000     29.712292
   12.409000     29.805803
   12.424000     29.844058
   12.439000     30.088464
   12.454000     30.239357
   12.468000     30.587901
   12.483000     30.816367
   12.498000     30.772799
   12.513000     30.942821
   12.528000     30.886501
   12.543000     30.915192
   12.557000     31.160660
   12.572000     31.117093
   12.587000     30.983201
   12.602000     30.840807
   12.617000     30.829119
   12.631000     30.780238
   12.646000     30.764298
   12.661000     30.744108
   12.676000     30.833369
   12.691000     30.768549
   12.705000     30.770674
   12.720000     30.908817
   12.735000     31.024643
   12.750000     31.049084
   12.765000     31.215917
   12.779000     31.307304
   12.794000     31.197853
   12.809000     31.322181
   12.824000     31.507078
   12.839000     31.816305
   12.854000     32.012893
   12.868000     32.655785
   12.883000     32.927820
   12.898000     33.346497
   12.913000     33.360311
   12.928000     33.400691
   12.942000     33.384752
   12.957000     33.512268
   12.972000     33.361374
   12.987000     33.114843
   13.002000     32.982014
   13.017000     32.894878
   13.031000     33.025582
   13.046000     33.004329
   13.061000     32.962886
   13.076000     32.922507
   13.091000     33.119094
   13.105000     32.927820
   13.120000     32.978826
   13.135000     33.031958
   13.150000     33.002204
   13.165000     33.225357
   13.179000     33.276363
   13.194000     33.213668
   13.209000     33.415568
   13.224000     33.564337
   13.239000     33.780052
   13.254000     33.911819
   13.268000     34.179602
   13.283000     34.268863
   13.298000     34.400629
   13.313000     34.632284
   13.328000     34.653536
   13.343000     34.637596
   13.357000     34.673726
   13.372000     34.824620
   13.387000     34.692853
   13.402000     34.359187
   13.417000     34.463325
   13.431000     34.577027
   13.446000     34.643972
   13.461000     34.439947
   13.476000     34.548335
   13.491000     34.638659
   13.506000     34.828871
   13.520000     34.790616
   13.535000     34.757674
   13.550000     34.667350
   13.565000     34.809743
   13.580000     34.836310
   13.595000     34.868188
   13.609000     35.004206
   13.624000     34.782114
   13.639000     34.785303
   13.654000     34.943635
   13.669000     35.002080
   13.683000     35.181665
   13.698000     35.271989
   13.713000     35.081777
   13.728000     35.147661
   13.743000     35.231609
   13.758000     35.260300
   13.772000     35.301743
   13.787000     35.292179
   13.802000     35.421820
   13.817000     35.464325
   13.832000     35.558900
   13.847000     35.728921
   13.861000     35.872377
   13.876000     35.804368
   13.891000     35.667288
   13.906000     35.814995
   13.921000     35.756549
   13.936000     35.797992
   13.950000     35.542960
   13.965000     35.579090
   13.980000     35.592904
   13.995000     35.687478
   14.010000     35.644973
   14.025000     35.482391
   14.039000     35.726796
   14.054000     35.618407
   14.069000     35.588653
   14.084000     35.513206
   14.099000     35.694917
   14.114000     35.634347
   14.128000     35.659850
   14.143000     35.599280
   14.158000     35.726796
   14.173000     35.522770
   14.188000     35.552524
   14.203000     35.624783
   14.217000     35.684291
   14.232000     35.570589
   14.247000     35.453699
   14.262000     35.432447
   14.277000     35.616282
   14.292000     35.629034
   14.306000     35.557837
   14.321000     35.499392
   14.336000     35.522770
   14.351000     35.413319
   14.366000     35.516395
   14.381000     35.449448
   14.395000     35.627971
   14.410000     35.404818
   14.425000     35.432447
   14.440000     35.592904
   14.455000     35.558900
   14.470000     35.392067
   14.484000     35.369751
   14.499000     35.396317
   14.514000     35.388878
   14.529000     35.332559
   14.544000     35.277302
   14.559000     35.220982
   14.573000     35.251799
   14.588000     35.079653
   14.603000     35.176352
   14.618000     35.292179
   14.633000     35.234796
   14.648000     35.132784
   14.662000     34.972326
   14.677000     34.913882
   14.692000     34.894754
   14.707000     34.850124
   14.722000     34.817181
   14.737000     34.675852
   14.752000     34.524957
   14.766000     34.592966
   14.781000     34.775739
   14.796000     34.860750
   14.811000     34.605718
   14.826000     34.492016
   14.841000     34.597217
   14.855000     34.469700
   14.870000     34.390003
   14.885000     34.267800
   14.900000     34.353874
   14.915000     34.445260
   14.930000     34.564275
   14.945000     34.448448
   14.959000     34.400629
   14.974000     34.346435
   14.989000     34.261424
   15.004000     33.945823
   15.019000     33.958574
   15.034000     33.981952
   15.048000     33.863999
   15.063000     33.832121
   15.078000     33.770488
   15.093000     33.839559
   15.108000     33.696104
   15.123000     33.661037
   15.138000     33.732233
   15.152000     33.757737
   15.167000     33.499516
   15.182000     33.267862
   15.197000     33.251923
   15.212000     33.453823
   15.227000     33.272113
   15.242000     33.289115
   15.256000     33.201979
   15.271000     33.145660
   15.286000     32.935258
   15.301000     32.989452
   15.316000     33.093590
   15.331000     32.903379
   15.345000     32.827933
   15.360000     32.597341
   15.375000     32.465575
   15.390000     32.449635
   15.405000     32.469825
   15.420000     32.406066
   15.435000     32.096841
   15.449000     32.144659
   15.464000     32.156348
   15.479000     32.154222
   15.494000     32.102154
   15.509000     31.863061
   15.524000     31.906629
   15.539000     31.915130
   15.553000     31.746171
   15.568000     31.612279
   15.583000     31.681350
   15.598000     31.548522
   15.613000     31.515580
   15.628000     31.357248
   15.643000     31.376375
   15.657000     31.357248
   15.672000     31.260548
   15.687000     31.181913
   15.702000     31.052272
   15.717000     31.079900
   15.732000     31.014017
   15.747000     30.886501
   15.761000     30.833369
   15.776000     30.841870
   15.791000     30.734545
   15.806000     30.493326
   15.821000     30.410441
   15.836000     30.321180
   15.851000     30.191539
   15.866000     30.191539
   15.880000     30.075711
   15.895000     29.957759
   15.910000     29.984325
   15.925000     29.905691
   15.940000     29.837682
   15.955000     29.810054
   15.970000     29.749483
   15.984000     29.753734
   15.999000     29.577337
   16.014000     29.579462
   16.029000     29.394563
   16.044000     29.476387
   16.059000     29.496577
   16.074000     29.350996
   16.088000     29.436006
   16.103000     29.290425
   16.118000     29.136343
   16.133000     29.162910
   16.148000     29.183100
   16.163000     29.115092
   16.178000     28.985450
   16.193000     28.911066
   16.207000     28.867498
   16.222000     28.866435
   16.237000     28.773986
   16.252000     28.814366
   16.267000     28.848370
   16.282000     28.786738
   16.297000     28.752734
   16.312000     28.596526
   16.326000     28.432881
   16.341000     28.280924
   16.356000     28.292613
   16.371000     28.340432
   16.386000     28.301114
   16.401000     28.252233
   16.416000     28.293676
   16.430000     27.962134
   16.445000     27.833556
   16.460000     27.935568
   16.475000     27.795300
   16.490000     27.758109
   16.505000     27.738981
   16.520000     27.758109
   16.535000     27.636968
   16.549000     27.448882
   16.564000     27.458446
   16.579000     27.448882
   16.594000     27.374498
   16.609000     27.139656
   16.624000     26.908002
   16.639000     26.915440
   16.654000     26.856995
   16.668000     26.826179
   16.683000     26.880373
   16.698000     26.922879
   16.713000     26.813428
   16.728000     26.463821
   16.743000     26.638093
   16.758000     26.611527
   16.773000     26.573272
   16.788000     26.502075
   16.802000     26.589212
   16.817000     26.474447
   16.832000     26.403251
   16.847000     26.270422
   16.862000     26.216227
   16.877000     26.226854
   16.892000     26.030266
   16.907000     25.955882
   16.921000     26.036642
   16.936000     26.096150
   16.951000     25.939943
   16.966000     25.783736
   16.981000     25.928254
   16.996000     25.907001
   17.011000     25.742293
   17.026000     25.657282
   17.041000     25.604150
   17.055000     25.490449
   17.070000     25.490449
   17.085000     25.621153
   17.100000     25.419252
   17.115000     25.434129
   17.130000     25.421378
   17.145000     25.235417
   17.160000     25.268359
   17.175000     25.207788
   17.189000     25.120652
   17.204000     25.139780
   17.219000     25.094087
   17.234000     25.091961
   17.249000     25.088774
   17.264000     24.920878
   17.279000     24.870934
   17.294000     24.895374
   17.309000     24.754044
   17.323000     24.807175
   17.338000     24.877309
   17.353000     24.714726
   17.368000     24.790174
   17.383000     24.750856
   17.398000     24.739167
   17.413000     24.608463
   17.428000     24.588274
   17.443000     24.625465
   17.457000     24.570208
   17.472000     24.509638
   17.487000     24.529828
   17.502000     24.471383
   17.517000     24.406563
   17.532000     24.358745
   17.547000     24.350243
   17.562000     24.392749
   17.577000     24.282235
   17.591000     24.303488
   17.606000     24.384248
   17.621000     24.470321
   17.636000     24.383185
   17.651000     24.250356
   17.666000     24.235479
   17.681000     24.260982
   17.696000     24.301362
   17.711000     24.373621
   17.726000     24.236541
   17.740000     24.238667
   17.755000     24.276921
   17.770000     24.253544
   17.785000     24.374684
   17.800000     24.226978
   17.815000     24.232291
   17.830000     24.133466
   17.845000     24.217414
   17.860000     24.321552
   17.875000     24.309864
   17.889000     24.119652
   17.904000     23.894373
   17.919000     24.016577
   17.934000     24.153656
   17.949000     24.174909
   17.964000     24.282235
   17.979000     24.353431
   17.994000     24.188723
   18.009000     24.320489
   18.024000     24.131340
   18.038000     24.161094
   18.053000     24.166407
   18.068000     24.279047
   18.083000     24.253544
   18.098000     24.271608
   18.113000     24.252481
   18.128000     24.288611
   18.143000     24.399125
   18.158000     24.361932
   18.173000     24.320489
   18.188000     24.391686
   18.202000     24.404438
   18.217000     24.375746
   18.232000     24.277984
   18.247000     24.296049
   18.262000     24.437379
   18.277000     24.562770
   18.292000     24.523453
   18.307000     24.406563
   18.322000     24.449069
   18.337000     24.504325
   18.352000     24.489448
   18.366000     24.480947
   18.381000     24.505388
   18.396000     24.688160
   18.411000     24.558520
   18.426000     24.443755
   18.441000     24.512826
   18.456000     24.529828
   18.471000     24.575521
   18.486000     24.569145
   18.501000     24.408688
   18.516000     24.552144
   18.530000     24.612714
   18.545000     24.563832
   18.560000     24.554268
   18.575000     24.632904
   18.590000     24.718977
   18.605000     24.714726
   18.620000     24.573397
   18.635000     24.662658
   18.650000     24.762545
   18.665000     24.647781
   18.680000     24.656282
   18.695000     24.743417
   18.710000     24.799737
   18.724000     24.732791
   18.739000     24.751919
   18.754000     24.750856
   18.769000     24.866684
   18.784000     24.981447
   18.799000     24.829491
   18.814000     24.923002
   18.829000     24.860307
   18.844000     24.899625
   18.859000     24.982510
   18.874000     25.088774
   18.889000     25.033517
   18.903000     24.911314
   18.918000     24.934692
   18.933000     24.849681
   18.948000     25.107901
   18.963000     25.237542
   18.978000     25.053707
   18.993000     25.084523
   19.008000     25.087711
   19.023000     24.998450
   19.038000     25.089836
   19.053000     25.155719
   19.068000     25.255607
   19.083000     25.189724
   19.098000     25.253482
   19.112000     25.136592
   19.127000     25.153594
   19.142000     25.151469
   19.157000     25.182285
   19.172000     25.312989
   19.187000     25.242855
   19.202000     25.242855
   19.217000     25.186536
   19.232000     25.261983
   19.247000     25.264108
   19.262000     25.323616
   19.277000     25.342743
   19.292000     25.281110
   19.307000     25.263046
   19.321000     25.304488
   19.336000     25.215226
   19.351000     25.252419
   19.366000     25.379935
   19.381000     25.450069
   19.396000     25.265170
   19.411000     25.189724
   19.426000     25.286423
   19.441000     25.299174
   19.456000     25.242855
   19.471000     25.239667
   19.486000     25.257732
   19.501000     25.230103
   19.516000     25.149344
   19.531000     25.095150
   19.545000     25.193974
   19.560000     25.248169
   19.575000     25.299174
   19.590000     25.249232
   19.605000     25.336367
   19.620000     25.203538
   19.635000     25.236479
   19.650000     25.269421
   19.665000     25.191849
   19.680000     25.215226
   19.695000     25.174847
   19.710000     25.164221
   19.725000     25.171659
   19.740000     25.164221
   19.755000     25.085585
   19.770000     24.986760
   19.785000     25.118527
   19.799000     25.039893
   19.814000     25.051581
   19.829000     25.108964
   19.844000     25.166345
   19.859000     25.050519
   19.874000     25.083460
   19.889000     25.054769
   19.904000     24.996324
   19.919000     24.928316
   19.934000     24.908126
   19.949000     24.895374
   19.964000     24.836930
   19.979000     24.867745
   19.994000     24.866684
   20.009000     24.976134
   20.024000     24.913439
   20.039000     24.785923
   20.054000     24.794424
   20.068000     24.865621
   20.083000     24.662658
   20.098000     24.741293
   20.113000     24.757232
   20.128000     24.655219
   20.143000     24.655219
   20.158000     24.547893
   20.173000     24.550018
   20.188000     24.586148
   20.203000     24.601025
   20.218000     24.507513
   20.233000     24.407626
   20.248000     24.360869
   20.263000     24.354494
   20.278000     24.343868
   20.293000     24.333241
   20.308000     24.252481
   20.323000     24.288611
   20.338000     24.189786
   20.353000     24.114339
   20.368000     24.064395
   20.382000     24.039954
   20.397000     24.007012
   20.412000     23.975134
   20.427000     23.950693
   20.442000     23.827428
   20.457000     23.635091
   20.472000     23.709475
   20.487000     23.891186
   20.502000     23.675471
   20.517000     23.505449
   20.532000     23.479947
   20.547000     23.527765
   20.562000     23.434254
   20.577000     23.482072
   20.592000     23.589398
   20.607000     23.401311
   20.622000     23.366244
   20.637000     23.279109
   20.652000     23.253606
   20.667000     23.220664
   20.682000     23.161157
   20.697000     22.968820
   20.712000     22.985822
   20.727000     23.097399
   20.742000     23.044267
   20.757000     22.886997
   20.771000     22.854055
   20.786000     22.744605
   20.801000     22.699973
   20.816000     22.758419
   20.831000     22.774358
   20.846000     22.614963
   20.861000     22.533140
   20.876000     22.476820
   20.891000     22.451318
   20.906000     22.400311
   20.921000     22.235603
   20.936000     22.205849
   20.951000     22.289797
   20.966000     22.275983
   20.981000     22.173970
   20.996000     21.997573
   21.011000     22.096398
   21.026000     22.186722
   21.041000     21.896623
   21.056000     21.901936
   21.071000     21.834991
   21.086000     21.792485
   21.101000     21.843491
   21.116000     21.697910
   21.131000     21.762731
   21.146000     21.528952
   21.161000     21.505574
   21.176000     21.455630
   21.191000     21.504511
   21.206000     21.571457
   21.221000     21.382309
   21.236000     21.314299
   21.251000     21.247354
   21.266000     21.251604
   21.281000     21.136840
   21.296000     21.064581
   21.310000     21.142153
   21.325000     21.078395
   21.340000     20.990197
   21.355000     20.920063
   21.370000     20.841427
   21.385000     20.903061
   21.400000     20.850992
   21.415000     20.744728
   21.430000     20.705411
   21.445000     20.725601
   21.460000     20.582146
   21.475000     20.717099
   21.490000     20.676720
   21.505000     20.487571
   21.520000     20.495009
   21.535000     20.412124
   21.550000     20.386621
   21.565000     20.275044
   21.580000     20.259105
   21.595000     20.256980
   21.610000     20.191096
   21.625000     20.142215
   21.640000     19.975382
   21.655000     19.986009
   21.670000     19.979632
   21.685000     19.868055
   21.700000     19.894622
   21.715000     19.913749
   21.730000     19.835114
   21.745000     19.706536
   21.760000     19.695909
   21.775000     19.711849
   21.790000     19.763917
   21.805000     19.739477
   21.820000     19.508886
   21.835000     19.526951
   21.850000     19.419625
   21.865000     19.435564
   21.880000     19.487633
   21.895000     19.390933
   21.910000     19.340989
   21.925000     19.192221
   21.940000     19.209223
   21.955000     19.211348
   21.970000     19.182657
   21.985000     19.108273
   22.000000     19.011574
