# Supplementary material for: Changing the game of time resolved X-ray diffraction on the mechanochemistry playground by downsizing
Source: Nat Commun. 2021 Oct 21;12:6134. doi: 10.1038/s41467-021-26264-1 (PMC8531352; doi:10.1038/s41467-021-26264-1)
Supplement: Supplementary file 3 — Source Data. [file 41467_2021_26264_MOESM3_ESM.zip › PXRD_raw_data/reactionIIIa_cocrystal_FormI_normalized/000053.xy]

    3.140900     20.000739
    3.155600     20.398437
    3.170400     20.473592
    3.185100     20.511170
    3.199800     20.735592
    3.214500     20.741855
    3.229300     20.824317
    3.244000     21.206357
    3.258700     21.313871
    3.273500     21.476709
    3.288200     21.787769
    3.302900     21.751234
    3.317600     21.963131
    3.332400     22.257489
    3.347100     22.637443
    3.361800     22.917187
    3.376500     23.063323
    3.391300     23.471459
    3.406000     24.189611
    3.420700     24.501715
    3.435400     24.362886
    3.450200     23.870200
    3.464900     23.566447
    3.479600     23.839929
    3.494400     23.809658
    3.509100     23.873332
    3.523800     24.115500
    3.538500     24.152033
    3.553300     24.399420
    3.568000     24.427603
    3.582700     24.797117
    3.597400     25.112352
    3.612200     25.233436
    3.626900     25.112352
    3.641600     25.346170
    3.656400     25.741779
    3.671100     25.945325
    3.685800     26.174967
    3.700500     26.503772
    3.715300     26.603979
    3.730000     26.844058
    3.744700     27.118585
    3.759500     27.174951
    3.774200     27.320043
    3.788900     27.500625
    3.803600     27.558036
    3.818400     27.885796
    3.833100     28.052809
    3.847800     28.055940
    3.862600     28.663447
    3.877300     28.842984
    3.892000     28.791837
    3.906700     29.041311
    3.921500     29.178053
    3.936200     29.432746
    3.950900     29.538172
    3.965700     29.858626
    3.980400     29.960921
    3.995100     30.360707
    4.009800     30.372188
    4.024600     30.387846
    4.039300     30.941074
    4.054000     31.046500
    4.068800     31.150883
    4.083500     31.294931
    4.098200     31.504740
    4.113000     31.972373
    4.127700     32.400342
    4.142400     32.689481
    4.157100     33.026637
    4.171900     33.359617
    4.186600     33.550637
    4.201300     33.822032
    4.216100     34.145618
    4.230800     34.429539
    4.245500     34.795921
    4.260300     34.787570
    4.275000     35.469189
    4.289700     35.518248
    4.304500     35.729101
    4.319200     36.175858
    4.333900     36.127842
    4.348600     36.230137
    4.363400     36.645579
    4.378100     36.802154
    4.392800     36.756225
    4.407600     36.963946
    4.422300     37.271875
    4.437000     37.475421
    4.451800     37.760386
    4.466500     38.065183
    4.481200     38.384593
    4.496000     38.883542
    4.510700     38.832394
    4.525400     38.983749
    4.540200     39.169550
    4.554900     39.515056
    4.569600     39.691462
    4.584400     39.968076
    4.599100     40.153877
    4.613800     40.348029
    4.628600     40.951360
    4.643300     41.238411
    4.658000     41.534858
    4.672700     41.760324
    4.687500     42.073472
    4.702200     42.634006
    4.716900     42.928365
    4.731700     43.012915
    4.746400     43.175752
    4.761100     43.744636
    4.775900     44.059872
    4.790600     44.412685
    4.805300     44.609968
    4.820100     45.102653
    4.834800     45.528534
    4.849500     45.977379
    4.864300     46.211196
    4.879000     46.752941
    4.893700     47.319739
    4.908500     47.359404
    4.923200     47.690296
    4.938000     48.232042
    4.952700     48.563979
    4.967400     48.670449
    4.982200     49.195493
    4.996900     49.729932
    5.011600     49.951223
    5.026400     50.665199
    5.041100     51.125526
    5.055800     51.639088
    5.070600     52.241376
    5.085300     52.440747
    5.100000     52.630723
    5.114800     53.106707
    5.129500     53.682899
    5.144200     54.327983
    5.159000     54.680795
    5.173700     55.405210
    5.188400     55.714183
    5.203200     55.932342
    5.217900     56.392670
    5.232700     56.877004
    5.247400     57.296622
    5.262100     57.912479
    5.276900     58.720400
    5.291600     59.121230
    5.306300     59.566942
    5.321100     60.421835
    5.335800     61.206793
    5.350500     61.506371
    5.365300     61.904068
    5.380000     62.416586
    5.394800     62.982340
    5.409500     63.358117
    5.424200     63.622204
    5.439000     64.242236
    5.453700     64.705695
    5.468400     65.511528
    5.483200     66.230724
    5.497900     66.677481
    5.512600     67.331960
    5.527400     68.092908
    5.542100     68.405012
    5.556900     68.831937
    5.571600     69.310009
    5.586300     69.831922
    5.601100     70.636711
    5.615800     70.646106
    5.630600     71.293278
    5.645300     72.381987
    5.660000     72.980100
    5.674800     73.237924
    5.689500     74.079248
    5.704200     74.634563
    5.719000     74.949798
    5.733700     75.792166
    5.748500     76.209696
    5.763200     76.929935
    5.777900     77.392349
    5.792700     77.678357
    5.807400     78.238892
    5.822200     78.889195
    5.836900     79.474781
    5.851600     80.040535
    5.866400     80.186670
    5.881100     80.734678
    5.895900     80.874551
    5.910600     81.524855
    5.925300     82.118791
    5.940100     82.476823
    5.954800     82.940282
    5.969600     83.831708
    5.984300     85.462164
    5.999000     87.514325
    6.013800     88.582158
    6.028500     89.092589
    6.043300     88.713681
    6.058000     87.686556
    6.072700     87.440213
    6.087500     87.301384
    6.102200     87.242931
    6.117000     87.189695
    6.131700     87.520588
    6.146500     87.683424
    6.161200     87.492404
    6.175900     88.176110
    6.190700     88.294063
    6.205400     88.630174
    6.220200     88.843114
    6.234900     88.833720
    6.249600     89.048748
    6.264400     89.087370
    6.279100     89.058142
    6.293900     89.329538
    6.308600     89.611370
    6.323400     89.377553
    6.338100     89.843100
    6.352800     90.399458
    6.367600     90.256455
    6.382300     89.886940
    6.397100     90.109275
    6.411800     90.044558
    6.426600     90.091530
    6.441300     90.006980
    6.456000     89.922430
    6.470800     89.963140
    6.485500     89.942263
    6.500300     90.116582
    6.515000     89.817004
    6.529800     89.643729
    6.544500     89.634335
    6.559300     89.838924
    6.574000     89.558135
    6.588700     89.033090
    6.603500     88.972549
    6.618200     88.758565
    6.633000     89.185489
    6.647700     88.842071
    6.662500     88.596772
    6.677200     88.370262
    6.692000     88.410970
    6.706700     88.674015
    6.721500     88.159409
    6.736200     88.041457
    6.750900     87.519544
    6.765700     87.556078
    6.780400     87.652110
    6.795200     87.457959
    6.809900     86.889073
    6.824700     86.747113
    6.839400     86.801392
    6.854200     86.664651
    6.868900     85.978858
    6.883700     85.792013
    6.898400     85.512267
    6.913200     85.268013
    6.927900     84.947558
    6.942700     84.888060
    6.957400     84.731486
    6.972200     84.383892
    6.986900     83.907908
    7.001600     83.380776
    7.016400     83.501860
    7.031100     82.938194
    7.045900     82.461166
    7.060600     82.878697
    7.075400     82.697070
    7.090100     82.372440
    7.104900     82.128186
    7.119600     81.916289
    7.134400     81.371412
    7.149100     81.347404
    7.163900     80.820272
    7.178600     80.276440
    7.193400     80.327587
    7.208100     80.235730
    7.222900     79.676239
    7.237600     79.428853
    7.252400     79.253490
    7.267100     78.830741
    7.281900     78.381896
    7.296600     78.235760
    7.311400     78.320310
    7.326100     78.250374
    7.340900     77.790047
    7.355600     77.551011
    7.370400     77.226382
    7.385100     76.965425
    7.399900     76.392365
    7.414600     76.049990
    7.429400     76.016587
    7.444100     75.734755
    7.458900     75.066707
    7.473600     74.991551
    7.488400     74.654395
    7.503200     74.529137
    7.517900     74.585503
    7.532700     73.918499
    7.547400     73.785933
    7.562200     73.029159
    7.576900     72.466537
    7.591700     72.097023
    7.606400     71.920617
    7.621200     71.597031
    7.635900     71.452983
    7.650700     70.999963
    7.665400     70.432122
    7.680200     70.099141
    7.694900     69.751548
    7.709700     69.766161
    7.724400     69.505205
    7.739200     68.823586
    7.754000     68.433196
    7.768700     68.508351
    7.783500     68.245307
    7.798200     67.875793
    7.813000     67.327785
    7.827700     67.137809
    7.842500     67.003155
    7.857200     66.593976
    7.872000     66.117991
    7.886700     65.829895
    7.901500     65.535536
    7.916300     65.173328
    7.931000     64.602356
    7.945800     64.547033
    7.960500     64.346619
    7.975300     63.841407
    7.990000     63.440579
    8.004800     63.501121
    8.019600     62.995909
    8.034300     62.745391
    8.049100     62.289239
    8.063800     62.043941
    8.078600     61.826825
    8.093300     61.702610
    8.108100     61.305956
    8.122900     61.157732
    8.137600     60.760035
    8.152400     60.628513
    8.167100     60.399915
    8.181900     60.197413
    8.196600     59.602433
    8.211400     59.349826
    8.226200     59.059643
    8.240900     58.874886
    8.255700     58.774679
    8.270400     58.449005
    8.285200     58.304957
    8.300000     58.007467
    8.314700     57.555491
    8.329500     57.595156
    8.344200     57.484511
    8.359000     57.069068
    8.373800     56.737131
    8.388500     56.541936
    8.403300     56.314383
    8.418000     56.051338
    8.432800     56.072215
    8.447600     55.680781
    8.462300     55.317529
    8.477100     55.098326
    8.491800     54.817537
    8.506600     54.695409
    8.521400     54.801879
    8.536100     54.742382
    8.550900     54.508565
    8.565600     54.164102
    8.580400     53.957424
    8.595200     53.465783
    8.609900     53.255974
    8.624700     52.669344
    8.639500     52.367678
    8.654200     51.974156
    8.669000     51.914659
    8.683700     51.763303
    8.698500     51.165192
    8.713300     51.095256
    8.728000     50.911542
    8.742800     50.502362
    8.757600     50.240362
    8.772300     50.218442
    8.787100     49.882330
    8.801800     49.324928
    8.816600     49.306139
    8.831400     49.006561
    8.846100     48.638090
    8.860900     48.380266
    8.875700     48.143317
    8.890400     47.860441
    8.905200     47.762321
    8.920000     47.854178
    8.934700     47.323914
    8.949500     47.228926
    8.964300     47.084878
    8.979000     46.960662
    8.993800     46.860455
    9.008600     46.694487
    9.023300     46.211196
    9.038100     45.952327
    9.052900     45.869865
    9.067600     45.720598
    9.082400     45.345865
    9.097200     44.985745
    9.111900     45.141275
    9.126700     45.033761
    9.141500     44.762366
    9.156200     44.635020
    9.171000     44.667378
    9.185800     44.562995
    9.200500     44.342748
    9.215300     44.118326
    9.230100     43.717497
    9.244800     43.504556
    9.259600     43.136086
    9.274400     43.155919
    9.289100     42.779098
    9.303900     42.441943
    9.318700     42.512923
    9.333400     42.544238
    9.348200     42.312508
    9.363000     41.886627
    9.377800     41.850093
    9.392500     41.572436
    9.407300     41.370978
    9.422100     41.207097
    9.436800     41.263463
    9.451600     41.010857
    9.466400     40.607941
    9.481200     40.298969
    9.495900     40.138220
    9.510700     40.145527
    9.525500     39.720690
    9.540200     39.703988
    9.555000     39.753048
    9.569800     39.501486
    9.584600     39.064123
    9.599300     38.785422
    9.614100     38.718617
    9.628900     38.437828
    9.643600     38.292736
    9.658400     38.086058
    9.673200     37.995246
    9.688000     38.041174
    9.702700     37.657047
    9.717500     37.624688
    9.732300     37.621557
    9.747100     37.337636
    9.761800     37.167492
    9.776600     37.047452
    9.791400     36.991086
    9.806200     36.896098
    9.820900     36.803198
    9.835700     36.431595
    9.850500     36.243707
    9.865300     35.976488
    9.880000     35.862711
    9.894800     35.844966
    9.909600     35.722838
    9.924400     35.740583
    9.939100     35.387770
    9.953900     35.273993
    9.968700     35.093411
    9.983500     34.906567
    9.998200     34.721810
   10.013000     34.572542
   10.028000     34.629953
   10.043000     34.617427
   10.057000     34.448327
   10.072000     34.253132
   10.087000     34.143530
   10.102000     33.840821
   10.116000     33.594478
   10.131000     33.506796
   10.146000     33.341872
   10.161000     33.279243
   10.176000     33.169641
   10.190000     33.169641
   10.205000     33.075697
   10.220000     32.959832
   10.235000     32.626852
   10.249000     32.477584
   10.264000     32.324143
   10.279000     32.105983
   10.294000     32.202015
   10.309000     32.012039
   10.323000     31.800142
   10.338000     31.843982
   10.353000     31.781353
   10.368000     31.587202
   10.382000     31.486995
   10.397000     31.412883
   10.412000     31.355472
   10.427000     31.238564
   10.442000     31.124787
   10.456000     31.327289
   10.471000     31.327289
   10.486000     31.094516
   10.501000     31.029799
   10.516000     31.207249
   10.530000     31.138357
   10.545000     31.227082
   10.560000     31.155058
   10.575000     31.148795
   10.589000     31.021448
   10.604000     30.967170
   10.619000     31.088253
   10.634000     30.988046
   10.649000     30.718739
   10.663000     30.453607
   10.678000     30.543376
   10.693000     30.321041
   10.708000     30.126890
   10.722000     29.987017
   10.737000     29.952571
   10.752000     30.045472
   10.767000     29.649861
   10.782000     29.395168
   10.796000     29.431703
   10.811000     29.412914
   10.826000     29.353415
   10.841000     29.282435
   10.856000     29.187447
   10.870000     28.957805
   10.885000     28.899351
   10.900000     28.866993
   10.915000     28.767829
   10.930000     28.469295
   10.944000     28.435893
   10.959000     28.575765
   10.974000     28.561152
   10.989000     28.235478
   11.003000     28.063247
   11.018000     28.101868
   11.033000     28.229215
   11.048000     28.139446
   11.063000     28.139446
   11.077000     28.245916
   11.092000     28.290800
   11.107000     28.079948
   11.122000     28.067423
   11.137000     27.969303
   11.151000     27.921287
   11.166000     27.816904
   11.181000     27.634235
   11.196000     27.912936
   11.211000     27.920243
   11.225000     27.807510
   11.240000     27.669724
   11.255000     27.537159
   11.270000     27.709390
   11.284000     27.784545
   11.299000     27.724004
   11.314000     27.631103
   11.329000     27.757406
   11.344000     27.755319
   11.358000     27.828386
   11.373000     27.755319
   11.388000     27.644673
   11.403000     27.654068
   11.418000     27.584131
   11.432000     27.548641
   11.447000     27.494362
   11.462000     27.606051
   11.477000     27.547598
   11.492000     27.528809
   11.506000     27.539247
   11.521000     27.428601
   11.536000     27.397286
   11.551000     27.319000
   11.566000     27.357621
   11.580000     27.381629
   11.595000     27.389979
   11.610000     27.278290
   11.625000     27.129024
   11.640000     27.350314
   11.654000     27.296035
   11.669000     27.319000
   11.684000     27.307517
   11.699000     27.337789
   11.714000     27.371190
   11.728000     27.445303
   11.743000     27.269939
   11.758000     27.204179
   11.773000     27.293948
   11.788000     27.409812
   11.802000     27.439040
   11.817000     27.483924
   11.832000     27.400418
   11.847000     27.457828
   11.862000     27.546554
   11.876000     27.493318
   11.891000     27.475573
   11.906000     27.560123
   11.921000     27.680163
   11.936000     27.665549
   11.950000     27.606051
   11.965000     27.791852
   11.980000     27.932769
   11.995000     28.061160
   12.010000     28.165542
   12.024000     28.356562
   12.039000     28.335685
   12.054000     28.525661
   12.069000     28.596642
   12.084000     28.594555
   12.098000     28.802276
   12.113000     28.927534
   12.128000     28.879519
   12.143000     28.839853
   12.158000     28.872212
   12.172000     28.971375
   12.187000     28.844028
   12.202000     28.830458
   12.217000     28.754259
   12.232000     28.953630
   12.246000     28.787662
   12.261000     28.777224
   12.276000     28.747996
   12.291000     28.789750
   12.306000     28.693718
   12.320000     28.792881
   12.335000     28.909790
   12.350000     29.047574
   12.365000     29.083065
   12.380000     29.116467
   12.394000     29.445271
   12.409000     29.529822
   12.424000     29.454666
   12.439000     29.472411
   12.454000     29.699965
   12.468000     29.958833
   12.483000     30.112276
   12.498000     30.113320
   12.513000     30.197870
   12.528000     30.316866
   12.543000     30.206220
   12.557000     30.265719
   12.572000     30.432731
   12.587000     30.268850
   12.602000     30.136285
   12.617000     30.295989
   12.631000     30.170730
   12.646000     30.175949
   12.661000     30.412898
   12.676000     30.434818
   12.691000     30.398284
   12.705000     30.440038
   12.720000     30.427512
   12.735000     30.509974
   12.750000     30.681162
   12.765000     31.018316
   12.779000     30.857568
   12.794000     30.746922
   12.809000     30.968213
   12.824000     31.097648
   12.839000     31.197855
   12.854000     31.199943
   12.868000     31.343990
   12.883000     31.348165
   12.898000     31.585114
   12.913000     31.811624
   12.928000     31.888867
   12.942000     31.829370
   12.957000     31.818931
   12.972000     31.952540
   12.987000     32.101808
   13.002000     32.052747
   13.017000     32.081975
   13.031000     32.111202
   13.046000     32.199927
   13.061000     32.231242
   13.076000     32.354413
   13.091000     32.585098
   13.105000     32.532908
   13.120000     32.713489
   13.135000     32.818916
   13.150000     32.747936
   13.165000     32.621633
   13.179000     32.680087
   13.194000     32.904509
   13.209000     32.905553
   13.224000     32.872150
   13.239000     33.020374
   13.254000     32.958789
   13.268000     33.155028
   13.283000     33.258366
   13.298000     33.481745
   13.313000     33.470263
   13.328000     33.538111
   13.343000     33.585084
   13.357000     33.737482
   13.372000     33.746876
   13.387000     33.816812
   13.402000     33.973387
   13.417000     34.010965
   13.431000     33.900319
   13.446000     33.995307
   13.461000     34.378391
   13.476000     34.412837
   13.491000     34.304279
   13.506000     34.442064
   13.520000     34.508869
   13.535000     34.406574
   13.550000     34.268789
   13.565000     34.371084
   13.580000     34.611164
   13.595000     34.730160
   13.609000     34.639348
   13.624000     34.648741
   13.639000     34.770869
   13.654000     34.720766
   13.669000     34.679012
   13.683000     34.828280
   13.698000     34.807403
   13.713000     34.867945
   13.728000     35.073578
   13.743000     35.017212
   13.758000     35.062096
   13.772000     35.089236
   13.787000     35.088192
   13.802000     34.957713
   13.817000     35.151866
   13.832000     35.386726
   13.847000     35.270861
   13.861000     35.371069
   13.876000     35.344973
   13.891000     35.489021
   13.906000     35.472320
   13.921000     35.578791
   13.936000     35.543300
   13.950000     35.502591
   13.965000     35.388814
   13.980000     35.384638
   13.995000     35.549563
   14.010000     35.508854
   14.025000     35.386726
   14.039000     35.342886
   14.054000     35.300089
   14.069000     35.409690
   14.084000     35.306352
   14.099000     35.109069
   14.114000     35.391945
   14.128000     35.479626
   14.143000     35.491108
   14.158000     35.460838
   14.173000     35.407603
   14.188000     35.458751
   14.203000     35.308439
   14.217000     35.524511
   14.232000     35.501547
   14.247000     35.435786
   14.262000     35.347061
   14.277000     35.391945
   14.292000     35.491108
   14.306000     35.439961
   14.321000     35.497371
   14.336000     35.504678
   14.351000     35.374200
   14.366000     35.265643
   14.381000     35.265643
   14.395000     35.265643
   14.410000     35.264599
   14.425000     35.264599
   14.440000     35.292782
   14.455000     35.462926
   14.470000     35.402383
   14.484000     35.246854
   14.499000     34.989029
   14.514000     35.054790
   14.529000     35.169610
   14.544000     35.180048
   14.559000     35.218670
   14.573000     35.244766
   14.588000     35.275036
   14.603000     35.253117
   14.618000     34.995292
   14.633000     34.945188
   14.648000     35.050615
   14.662000     34.914917
   14.677000     34.831411
   14.692000     34.853331
   14.707000     34.834543
   14.722000     34.801140
   14.737000     34.639348
   14.752000     34.552709
   14.766000     34.501562
   14.781000     34.636216
   14.796000     34.556885
   14.811000     34.589244
   14.826000     34.614296
   14.841000     34.573586
   14.855000     34.498431
   14.870000     34.476510
   14.885000     34.435801
   14.900000     34.378391
   14.915000     34.330375
   14.930000     34.152924
   14.945000     34.312630
   14.959000     34.082988
   14.974000     33.991132
   14.989000     33.871092
   15.004000     33.865873
   15.019000     33.801156
   15.034000     33.968167
   15.048000     33.936852
   15.063000     33.838733
   15.078000     33.799068
   15.093000     33.747920
   15.108000     33.591347
   15.123000     33.662327
   15.138000     33.579865
   15.152000     33.510972
   15.167000     33.374231
   15.182000     33.387801
   15.197000     33.389889
   15.212000     33.147721
   15.227000     33.189473
   15.242000     33.115362
   15.256000     32.968183
   15.271000     32.958789
   15.286000     32.823091
   15.301000     32.682174
   15.316000     32.601800
   15.331000     32.640422
   15.345000     32.689481
   15.360000     32.476541
   15.375000     32.457752
   15.390000     32.560046
   15.405000     32.304310
   15.420000     32.065273
   15.435000     32.146692
   15.449000     32.056923
   15.464000     32.150867
   15.479000     31.992206
   15.494000     31.875297
   15.509000     31.619561
   15.524000     31.675927
   15.539000     31.692628
   15.553000     31.636261
   15.568000     31.539185
   15.583000     31.561106
   15.598000     31.561106
   15.613000     31.425408
   15.628000     31.348165
   15.643000     31.251090
   15.657000     31.151926
   15.672000     31.078859
   15.687000     31.104954
   15.702000     30.973433
   15.717000     30.880532
   15.732000     30.758404
   15.747000     30.700993
   15.761000     30.741703
   15.776000     30.709344
   15.791000     30.689511
   15.806000     30.524587
   15.821000     30.413942
   15.836000     30.202045
   15.851000     29.942133
   15.866000     30.005806
   15.880000     29.734412
   15.895000     29.884722
   15.910000     29.935870
   15.925000     29.636292
   15.940000     29.756331
   15.955000     29.706228
   15.970000     29.674913
   15.984000     29.673869
   15.999000     29.580969
   16.014000     29.432746
   16.029000     29.382642
   16.044000     29.364897
   16.059000     29.363853
   16.074000     29.378467
   16.088000     29.294961
   16.103000     29.134211
   16.118000     29.074714
   16.133000     29.114380
   16.148000     29.074714
   16.163000     29.094547
   16.178000     29.022522
   16.193000     28.960937
   16.207000     28.906658
   16.222000     28.733383
   16.237000     28.673885
   16.252000     28.691630
   16.267000     28.585160
   16.282000     28.541319
   16.297000     28.567415
   16.312000     28.590379
   16.326000     28.469295
   16.341000     28.249048
   16.356000     28.276188
   16.371000     28.109175
   16.386000     27.865964
   16.401000     27.934857
   16.416000     28.017319
   16.430000     27.961996
   16.445000     27.984960
   16.460000     27.900410
   16.475000     27.661375
   16.490000     27.598745
   16.505000     27.525677
   16.520000     27.564298
   16.535000     27.385804
   16.549000     27.465135
   16.564000     27.421294
   16.579000     27.142592
   16.594000     27.087270
   16.609000     26.878505
   16.624000     26.761596
   16.639000     26.932784
   16.654000     26.874330
   16.668000     26.816920
   16.683000     26.695836
   16.698000     26.542393
   16.713000     26.601892
   16.728000     26.498553
   16.743000     26.422353
   16.758000     26.416090
   16.773000     26.307533
   16.788000     26.299182
   16.802000     26.255341
   16.817000     26.152003
   16.832000     26.142608
   16.847000     26.125907
   16.862000     26.134257
   16.877000     26.014217
   16.892000     26.100855
   16.907000     26.110249
   16.921000     25.951588
   16.936000     25.772050
   16.951000     25.798145
   16.966000     25.670799
   16.981000     25.588336
   16.996000     25.637397
   17.011000     25.617564
   17.026000     25.605038
   17.041000     25.588336
   17.055000     25.569548
   17.070000     25.494392
   17.085000     25.463078
   17.100000     25.450552
   17.115000     25.356608
   17.130000     25.201077
   17.145000     25.100870
   17.160000     25.179157
   17.175000     25.315898
   17.189000     25.218823
   17.204000     25.049723
   17.219000     24.956822
   17.234000     24.894193
   17.249000     24.822169
   17.264000     24.700041
   17.279000     24.709436
   17.294000     24.634281
   17.309000     24.618623
   17.323000     24.704217
   17.338000     24.634281
   17.353000     24.594615
   17.368000     24.519460
   17.383000     24.596703
   17.398000     24.575826
   17.413000     24.411946
   17.428000     24.523635
   17.443000     24.545555
   17.457000     24.396288
   17.472000     24.426560
   17.487000     24.408814
   17.502000     24.219882
   17.517000     24.253284
   17.532000     24.379587
   17.547000     24.346184
   17.562000     24.426560
   17.577000     24.368105
   17.591000     24.192742
   17.606000     24.248065
   17.621000     24.352447
   17.636000     24.252240
   17.651000     24.174997
   17.666000     24.147857
   17.681000     24.211531
   17.696000     24.189611
   17.711000     24.245977
   17.726000     24.356623
   17.740000     24.115500
   17.755000     24.030949
   17.770000     24.171866
   17.785000     24.037212
   17.800000     24.117587
   17.815000     24.146814
   17.830000     24.061220
   17.845000     24.075834
   17.860000     24.156208
   17.875000     24.086272
   17.889000     24.071658
   17.904000     24.223014
   17.919000     24.187523
   17.934000     24.110280
   17.949000     24.027817
   17.964000     24.045563
   17.979000     24.078965
   17.994000     24.129068
   18.009000     24.076878
   18.024000     24.117587
   18.038000     24.054957
   18.053000     24.165603
   18.068000     24.240758
   18.083000     24.148901
   18.098000     24.125937
   18.113000     24.065395
   18.128000     24.167690
   18.143000     24.095667
   18.158000     24.042431
   18.173000     24.078965
   18.188000     24.213619
   18.202000     24.182304
   18.217000     24.158296
   18.232000     24.331571
   18.247000     24.265810
   18.262000     24.254328
   18.277000     24.239714
   18.292000     24.249109
   18.307000     24.267898
   18.322000     24.287730
   18.337000     24.380631
   18.352000     24.355579
   18.366000     24.292950
   18.381000     24.306519
   18.396000     24.328439
   18.411000     24.406727
   18.426000     24.300256
   18.441000     24.398376
   18.456000     24.407771
   18.471000     24.401508
   18.486000     24.440128
   18.501000     24.319046
   18.516000     24.369149
   18.530000     24.465180
   18.545000     24.602966
   18.560000     24.548686
   18.575000     24.458917
   18.590000     24.512153
   18.605000     24.493364
   18.620000     24.624886
   18.635000     24.525723
   18.650000     24.625930
   18.665000     24.670814
   18.680000     24.628018
   18.695000     24.501715
   18.710000     24.709436
   18.724000     24.854527
   18.739000     24.653069
   18.754000     24.670814
   18.769000     24.827388
   18.784000     24.798161
   18.799000     24.855571
   18.814000     24.814862
   18.829000     24.801292
   18.844000     24.676033
   18.859000     24.762671
   18.874000     24.897324
   18.889000     24.824257
   18.903000     24.857659
   18.918000     24.747013
   18.933000     24.948472
   18.948000     24.975611
   18.963000     25.016321
   18.978000     24.981874
   18.993000     24.965173
   19.008000     25.003795
   19.023000     25.091476
   19.038000     25.135317
   19.053000     25.069555
   19.068000     24.988137
   19.083000     24.782503
   19.098000     24.964129
   19.112000     25.009014
   19.127000     25.125922
   19.142000     25.148887
   19.157000     25.038241
   19.172000     25.108177
   19.187000     25.090432
   19.202000     25.104002
   19.217000     25.081037
   19.232000     25.184376
   19.247000     25.068511
   19.262000     25.104002
   19.277000     25.035110
   19.292000     25.060161
   19.307000     25.096695
   19.321000     25.132185
   19.336000     25.204209
   19.351000     25.298153
   19.366000     25.160369
   19.381000     25.189595
   19.396000     25.301285
   19.411000     25.244919
   19.426000     25.228217
   19.441000     25.265795
   19.456000     25.334687
   19.471000     25.248050
   19.486000     25.155150
   19.501000     25.095651
   19.516000     25.071643
   19.531000     25.185420
   19.545000     25.176025
   19.560000     25.141580
   19.575000     25.176025
   19.590000     25.215691
   19.605000     25.201077
   19.620000     25.192727
   19.635000     25.211516
   19.650000     25.185420
   19.665000     25.122791
   19.680000     25.128010
   19.695000     25.092520
   19.710000     25.036153
   19.725000     25.025715
   19.740000     25.044504
   19.755000     25.138448
   19.770000     24.973523
   19.785000     25.043460
   19.799000     25.037197
   19.814000     24.862878
   19.829000     24.970392
   19.844000     25.005882
   19.859000     24.918201
   19.874000     24.798161
   19.889000     24.786679
   19.904000     24.854527
   19.919000     24.712567
   19.934000     24.815906
   19.949000     24.882711
   19.964000     24.824257
   19.979000     24.674989
   19.994000     24.748057
   20.009000     24.709436
   20.024000     24.712567
   20.039000     24.678121
   20.054000     24.690647
   20.068000     24.665595
   20.083000     24.597747
   20.098000     24.647850
   20.113000     24.602966
   20.128000     24.544511
   20.143000     24.401508
   20.158000     24.436997
   20.173000     24.685428
   20.188000     24.542423
   20.203000     24.260591
   20.218000     24.284599
   20.233000     24.350360
   20.248000     24.305476
   20.263000     24.262678
   20.278000     24.185436
   20.293000     24.112368
   20.308000     24.024686
   20.323000     24.102974
   20.338000     24.126981
   20.353000     23.951618
   20.368000     23.881682
   20.382000     23.940136
   20.397000     23.884814
   20.412000     23.900471
   20.427000     23.731371
   20.442000     23.652041
   20.457000     23.604024
   20.472000     23.719889
   20.487000     23.646821
   20.502000     23.562272
   20.517000     23.510080
   20.532000     23.491292
   20.547000     23.376471
   20.562000     23.280439
   20.577000     23.429706
   20.592000     23.292964
   20.607000     23.292964
   20.622000     23.171881
   20.637000     23.129084
   20.652000     23.129084
   20.667000     23.083155
   20.682000     23.050797
   20.697000     22.963116
   20.712000     22.884829
   20.727000     22.805498
   20.742000     22.897355
   20.757000     22.739737
   20.771000     22.703203
   20.786000     22.676063
   20.801000     22.625960
   20.816000     22.595689
   20.831000     22.588382
   20.846000     22.355609
   20.861000     22.352477
   20.876000     22.260621
   20.891000     22.320120
   20.906000     22.241833
   20.921000     22.288805
   20.936000     22.264796
   20.951000     22.154151
   20.966000     22.092565
   20.981000     22.141625
   20.996000     22.072733
   21.011000     21.880669
   21.026000     21.727226
   21.041000     21.643720
   21.056000     21.719920
   21.071000     21.726182
   21.086000     21.763760
   21.101000     21.651027
   21.116000     21.545601
   21.131000     21.421385
   21.146000     21.535162
   21.161000     21.371282
   21.176000     21.265856
   21.191000     21.405729
   21.206000     21.448525
   21.221000     21.187569
   21.236000     21.131202
   21.251000     21.235585
   21.266000     21.133290
   21.281000     21.064398
   21.296000     21.058135
   21.310000     21.012206
   21.325000     20.925568
   21.340000     20.787783
   21.355000     20.743943
   21.370000     20.629122
   21.385000     20.610333
   21.400000     20.744987
   21.415000     20.692795
   21.430000     20.519520
   21.445000     20.428708
   21.460000     20.355640
   21.475000     20.407831
   21.490000     20.425576
   21.505000     20.325369
   21.520000     20.204285
   21.535000     20.161488
   21.550000     20.190715
   21.565000     20.159401
   21.580000     20.042493
   21.595000     20.106166
   21.610000     20.129130
   21.625000     20.112429
   21.640000     19.972556
   21.655000     19.991345
   21.670000     19.929759
   21.685000     19.858779
   21.700000     19.761703
   21.715000     19.648970
   21.730000     19.666715
   21.745000     19.610349
   21.760000     19.489265
   21.775000     19.519536
   21.790000     19.541456
   21.805000     19.538324
   21.820000     19.491353
   21.835000     19.478826
   21.850000     19.352523
   21.865000     19.271105
   21.880000     19.293026
   21.895000     19.271105
   21.910000     19.296157
   21.925000     19.294070
   21.940000     19.174030
   21.955000     19.021631
   21.970000     19.005974
   21.985000     18.973615
   22.000000     19.022674
