# Supplementary material for: Changing the game of time resolved X-ray diffraction on the mechanochemistry playground by downsizing
Source: Nat Commun. 2021 Oct 21;12:6134. doi: 10.1038/s41467-021-26264-1 (PMC8531352; doi:10.1038/s41467-021-26264-1)
Supplement: Supplementary file 3 — Source Data. [file 41467_2021_26264_MOESM3_ESM.zip › PXRD_raw_data/reactionIIIa_cocrystal_FormI_normalized/000282.xy]

    3.140900     20.455020
    3.155600     20.574735
    3.170400     20.622189
    3.185100     20.788280
    3.199800     20.939272
    3.214500     21.025552
    3.229300     20.947899
    3.244000     21.208899
    3.258700     21.229390
    3.273500     21.387932
    3.288200     21.756782
    3.302900     21.984347
    3.317600     22.250740
    3.332400     22.054451
    3.347100     22.495561
    3.361800     22.832056
    3.376500     23.112468
    3.391300     23.415530
    3.406000     23.873897
    3.420700     24.025967
    3.435400     23.727220
    3.450200     23.541715
    3.464900     23.868504
    3.479600     23.895467
    3.494400     24.073422
    3.509100     24.088520
    3.523800     24.296673
    3.538500     24.392660
    3.553300     24.517767
    3.568000     24.762590
    3.582700     24.920051
    3.597400     25.174580
    3.612200     25.238212
    3.626900     25.183208
    3.641600     25.430186
    3.656400     25.686872
    3.671100     26.104256
    3.685800     26.381432
    3.700500     26.502225
    3.715300     26.784795
    3.730000     26.988634
    3.744700     27.352092
    3.759500     27.622797
    3.774200     27.541909
    3.788900     27.599070
    3.803600     27.830950
    3.818400     28.071457
    3.833100     28.071457
    3.847800     28.089793
    3.862600     28.476978
    3.877300     28.798374
    3.892000     28.694836
    3.906700     28.978484
    3.921500     29.374298
    3.936200     29.569509
    3.950900     29.321451
    3.965700     29.675202
    3.980400     30.065623
    3.995100     30.014933
    4.009800     30.261911
    4.024600     30.732141
    4.039300     31.120405
    4.054000     31.162467
    4.068800     31.379248
    4.083500     31.608971
    4.098200     31.789081
    4.113000     31.912032
    4.127700     32.573159
    4.142400     32.838472
    4.157100     33.199773
    4.171900     33.404690
    4.186600     33.598821
    4.201300     33.989242
    4.216100     34.378585
    4.230800     34.653604
    4.245500     35.129227
    4.260300     34.953430
    4.275000     35.102264
    4.289700     35.522883
    4.304500     35.934874
    4.319200     36.068609
    4.333900     36.184010
    4.348600     36.522662
    4.363400     36.702773
    4.378100     36.849451
    4.392800     37.326152
    4.407600     37.431845
    4.422300     37.679903
    4.437000     37.717651
    4.451800     37.845994
    4.466500     37.889134
    4.481200     38.343187
    4.496000     38.804789
    4.510700     39.295512
    4.525400     39.368850
    4.540200     39.411990
    4.554900     39.841237
    4.569600     40.090373
    4.584400     40.158319
    4.599100     40.496972
    4.613800     40.946710
    4.628600     41.209866
    4.643300     41.489200
    4.658000     41.821382
    4.672700     42.068360
    4.687500     42.242000
    4.702200     42.413483
    4.716900     42.803904
    4.731700     43.273056
    4.746400     43.524349
    4.761100     43.854373
    4.775900     44.074389
    4.790600     44.339703
    4.805300     44.929647
    4.820100     45.329774
    4.834800     45.750393
    4.849500     45.977959
    4.864300     46.277784
    4.879000     46.690854
    4.893700     47.170791
    4.908500     47.586017
    4.923200     47.921434
    4.938000     48.181355
    4.952700     48.311855
    4.967400     48.742180
    4.982200     49.443212
    4.996900     50.019136
    5.011600     50.348082
    5.026400     50.477503
    5.041100     51.119216
    5.055800     51.521500
    5.070600     52.030557
    5.085300     52.507258
    5.100000     52.790907
    5.114800     53.366831
    5.129500     53.898536
    5.144200     54.442105
    5.159000     54.917728
    5.173700     55.559442
    5.188400     56.042614
    5.203200     56.502059
    5.217900     56.683249
    5.232700     57.362710
    5.247400     57.704598
    5.262100     58.144630
    5.276900     58.697906
    5.291600     59.269516
    5.306300     60.248803
    5.321100     60.723347
    5.335800     60.972483
    5.350500     61.342413
    5.365300     61.863332
    5.380000     62.157766
    5.394800     62.871739
    5.409500     63.164016
    5.424200     63.844555
    5.439000     64.144381
    5.453700     64.974833
    5.468400     65.589585
    5.483200     66.186000
    5.497900     66.472884
    5.512600     67.372362
    5.527400     67.887889
    5.542100     68.250269
    5.556900     68.656867
    5.571600     69.265147
    5.586300     69.944608
    5.601100     70.415917
    5.615800     71.410303
    5.630600     72.499598
    5.645300     72.737949
    5.660000     73.306323
    5.674800     74.003041
    5.689500     74.103342
    5.704200     74.564945
    5.719000     75.159203
    5.733700     75.886119
    5.748500     76.223692
    5.763200     76.613035
    5.777900     77.338872
    5.792700     77.973036
    5.807400     78.259920
    5.822200     78.726915
    5.836900     79.137827
    5.851600     80.009263
    5.866400     80.675782
    5.881100     80.935703
    5.895900     81.455545
    5.910600     81.985093
    5.925300     82.705537
    5.940100     83.726887
    5.954800     84.990900
    5.969600     86.224716
    5.984300     87.630014
    5.999000     88.865987
    6.013800     89.356709
    6.028500     89.100024
    6.043300     88.594202
    6.058000     88.253393
    6.072700     87.976216
    6.087500     87.892092
    6.102200     87.858658
    6.117000     87.820910
    6.131700     88.003179
    6.146500     88.256629
    6.161200     88.434583
    6.175900     88.524099
    6.190700     88.752743
    6.205400     88.453996
    6.220200     89.235915
    6.234900     89.497994
    6.249600     89.684575
    6.264400     89.681341
    6.279100     89.890571
    6.293900     90.722102
    6.308600     91.200961
    6.323400     91.424212
    6.338100     91.508336
    6.352800     92.277314
    6.367600     93.308370
    6.382300     96.011116
    6.397100     99.887280
    6.411800    102.828377
    6.426600    103.075356
    6.441300    100.539779
    6.456000     97.103646
    6.470800     94.316777
    6.485500     92.923342
    6.500300     92.445562
    6.515000     92.031414
    6.529800     92.438012
    6.544500     93.432398
    6.559300     95.188212
    6.574000     97.247088
    6.588700     98.727882
    6.603500     98.873481
    6.618200     97.672020
    6.633000     95.809434
    6.647700     93.546720
    6.662500     91.553633
    6.677200     90.637979
    6.692000     90.045877
    6.706700     89.466717
    6.721500     89.092474
    6.736200     88.487430
    6.750900     88.423798
    6.765700     88.257707
    6.780400     87.839245
    6.795200     87.976216
    6.809900     87.718452
    6.824700     87.279498
    6.839400     86.745636
    6.854200     86.424240
    6.868900     86.436104
    6.883700     85.980973
    6.898400     85.601338
    6.913200     85.397499
    6.927900     84.984429
    6.942700     84.750392
    6.957400     84.503414
    6.972200     84.613422
    6.986900     84.477530
    7.001600     83.863858
    7.016400     83.543540
    7.031100     83.627664
    7.045900     83.101351
    7.060600     82.999971
    7.075400     83.016149
    7.090100     82.005585
    7.104900     81.848122
    7.119600     81.780177
    7.134400     81.133071
    7.149100     80.839715
    7.163900     80.819223
    7.178600     80.729708
    7.193400     80.163490
    7.208100     80.293990
    7.222900     80.419097
    7.237600     80.274577
    7.252400     79.894940
    7.267100     79.247835
    7.281900     78.873592
    7.296600     78.722600
    7.311400     78.559746
    7.326100     78.154225
    7.340900     77.961172
    7.355600     77.734685
    7.370400     77.250435
    7.385100     76.856778
    7.399900     76.907469
    7.414600     76.687452
    7.429400     76.425374
    7.444100     76.503026
    7.458900     76.346643
    7.473600     76.285168
    7.488400     76.107214
    7.503200     76.262520
    7.517900     75.715715
    7.532700     74.990956
    7.547400     74.574651
    7.562200     74.284532
    7.576900     73.895190
    7.591700     73.479963
    7.606400     73.160724
    7.621200     72.707750
    7.635900     72.289289
    7.650700     71.895632
    7.665400     71.431873
    7.680200     70.737313
    7.694900     70.230413
    7.709700     69.995298
    7.724400     69.622133
    7.739200     69.078564
    7.754000     68.655788
    7.768700     68.701086
    7.783500     68.330078
    7.798200     67.887889
    7.813000     67.657088
    7.827700     67.693758
    7.842500     66.875168
    7.857200     66.483669
    7.872000     66.190315
    7.886700     65.740576
    7.901500     65.812836
    7.916300     65.437515
    7.931000     65.226127
    7.945800     64.879925
    7.960500     64.483033
    7.975300     64.025745
    7.990000     63.822985
    8.004800     63.742097
    8.019600     63.563064
    8.034300     63.170486
    8.049100     62.727219
    8.063800     62.703492
    8.078600     62.419843
    8.093300     62.148059
    8.108100     62.277480
    8.122900     61.992753
    8.137600     61.716655
    8.152400     61.799700
    8.167100     61.806171
    8.181900     61.321921
    8.196600     60.856004
    8.211400     60.318906
    8.226200     59.913386
    8.240900     59.683664
    8.255700     59.279223
    8.270400     58.933021
    8.285200     58.667707
    8.300000     58.842426
    8.314700     58.570642
    8.329500     58.144630
    8.344200     57.640966
    8.359000     57.364867
    8.373800     57.016508
    8.388500     56.653051
    8.403300     56.457840
    8.418000     56.276651
    8.432800     56.024279
    8.447600     55.654351
    8.462300     55.670528
    8.477100     55.568070
    8.491800     55.078426
    8.506600     54.972732
    8.521400     55.054698
    8.536100     54.696633
    8.550900     54.377395
    8.565600     54.430242
    8.580400     54.261994
    8.595200     53.760487
    8.609900     53.552334
    8.624700     53.260058
    8.639500     52.950526
    8.654200     52.542849
    8.669000     52.231160
    8.683700     52.150272
    8.698500     51.909764
    8.713300     51.689748
    8.728000     51.520422
    8.742800     51.235695
    8.757600     50.996266
    8.772300     50.856060
    8.787100     50.728795
    8.801800     50.298470
    8.816600     49.823925
    8.831400     49.202704
    8.846100     48.867287
    8.860900     48.691490
    8.875700     48.472552
    8.890400     48.262243
    8.905200     47.818976
    8.920000     47.927905
    8.934700     47.526699
    8.949500     47.305604
    8.964300     47.236580
    8.979000     47.336882
    8.993800     47.272171
    9.008600     46.924891
    9.023300     46.742623
    9.038100     46.485938
    9.052900     46.038355
    9.067600     45.725588
    9.082400     45.755786
    9.097200     45.604795
    9.111900     45.210060
    9.126700     45.196039
    9.141500     44.901606
    9.156200     44.747379
    9.171000     44.735515
    9.185800     44.457260
    9.200500     44.427062
    9.215300     44.042033
    9.230100     43.647299
    9.244800     43.476895
    9.259600     43.514642
    9.274400     43.568568
    9.289100     43.177069
    9.303900     42.780177
    9.318700     42.615165
    9.333400     42.452310
    9.348200     42.183761
    9.363000     42.116893
    9.377800     41.827853
    9.392500     41.563618
    9.407300     41.400763
    9.422100     41.183982
    9.436800     41.172118
    9.451600     41.202317
    9.466400     40.966123
    9.481200     40.692182
    9.495900     40.317939
    9.510700     40.168026
    9.525500     40.299604
    9.540200     40.096844
    9.555000     39.692403
    9.569800     39.571610
    9.584600     39.386106
    9.599300     39.202759
    9.614100     39.032355
    9.628900     38.849008
    9.643600     38.571831
    9.658400     38.478001
    9.673200     38.289261
    9.688000     38.069246
    9.702700     38.154448
    9.717500     37.961395
    9.732300     37.812560
    9.747100     37.656176
    9.761800     37.313210
    9.776600     37.117999
    9.791400     36.905533
    9.806200     36.895826
    9.820900     36.920632
    9.835700     36.746992
    9.850500     36.672575
    9.865300     36.548547
    9.880000     36.477365
    9.894800     36.247642
    9.909600     35.923011
    9.924400     35.754763
    9.939100     35.715936
    9.953900     35.589751
    9.968700     35.424739
    9.983500     35.059124
    9.998200     35.026768
   10.013000     34.901661
   10.028000     34.695666
   10.043000     34.548989
   10.057000     34.584580
   10.072000     34.415254
   10.087000     34.057189
   10.102000     33.883548
   10.116000     33.619313
   10.131000     33.715301
   10.146000     33.539504
   10.161000     33.449987
   10.176000     33.443516
   10.190000     33.377727
   10.205000     33.018583
   10.220000     32.807195
   10.235000     32.895633
   10.249000     32.825530
   10.264000     32.746799
   10.279000     32.797488
   10.294000     32.587179
   10.309000     32.604435
   10.323000     32.528940
   10.338000     32.457758
   10.353000     32.399519
   10.368000     32.501977
   10.382000     32.359614
   10.397000     32.078123
   10.412000     32.137440
   10.427000     32.127733
   10.442000     31.838693
   10.456000     31.483863
   10.471000     31.377090
   10.486000     31.271397
   10.501000     31.345814
   10.516000     31.189430
   10.530000     31.140897
   10.545000     31.105306
   10.560000     30.982356
   10.575000     31.014711
   10.589000     31.138741
   10.604000     31.322087
   10.619000     31.235806
   10.634000     31.170017
   10.649000     31.204529
   10.663000     30.884211
   10.678000     30.687923
   10.693000     30.617820
   10.708000     30.412903
   10.722000     30.212300
   10.737000     30.055916
   10.752000     30.026796
   10.767000     30.101214
   10.782000     29.967478
   10.796000     29.798152
   10.811000     29.592157
   10.826000     29.569509
   10.841000     29.299880
   10.856000     29.280467
   10.870000     29.330079
   10.885000     29.138104
   10.900000     29.178009
   10.915000     28.943973
   10.930000     28.772489
   10.944000     28.709936
   10.959000     28.526589
   10.974000     28.577279
   10.989000     28.693758
   11.003000     28.452172
   11.018000     28.410110
   11.033000     28.457564
   11.048000     28.476978
   11.063000     28.652774
   11.077000     28.527667
   11.092000     28.663560
   11.107000     28.791903
   11.122000     28.991427
   11.137000     29.034568
   11.151000     29.296645
   11.166000     29.661181
   11.181000     29.680594
   11.196000     29.638532
   11.211000     29.700008
   11.225000     29.598628
   11.240000     29.593236
   11.255000     29.360277
   11.270000     29.174773
   11.284000     28.897596
   11.299000     28.603164
   11.314000     28.372362
   11.329000     28.223527
   11.344000     28.226763
   11.358000     28.131855
   11.373000     28.196565
   11.388000     28.273139
   11.403000     28.246176
   11.418000     28.118912
   11.432000     28.139404
   11.447000     28.331378
   11.462000     28.441387
   11.477000     28.550316
   11.492000     28.790824
   11.506000     29.223307
   11.521000     29.400183
   11.536000     29.430380
   11.551000     29.508033
   11.566000     29.773346
   11.580000     29.757169
   11.595000     29.733442
   11.610000     29.729127
   11.625000     30.073172
   11.640000     30.003069
   11.654000     30.195043
   11.669000     30.103371
   11.684000     29.894139
   11.699000     29.539310
   11.714000     29.154282
   11.728000     28.831807
   11.743000     28.611791
   11.758000     28.395010
   11.773000     28.167445
   11.788000     28.036945
   11.802000     27.981942
   11.817000     27.878404
   11.832000     28.041260
   11.847000     28.027238
   11.862000     27.911838
   11.876000     27.850364
   11.891000     27.853599
   11.906000     27.963606
   11.921000     28.277453
   11.936000     28.417659
   11.950000     28.439229
   11.965000     28.476978
   11.980000     28.617184
   11.995000     28.681894
   12.010000     28.625812
   12.024000     28.658167
   12.039000     28.860927
   12.054000     28.926717
   12.069000     28.874948
   12.084000     28.942894
   12.098000     28.900832
   12.113000     28.794060
   12.128000     29.012997
   12.143000     29.215757
   12.158000     29.046431
   12.172000     28.989270
   12.187000     29.228698
   12.202000     29.154282
   12.217000     29.082021
   12.232000     29.020546
   12.246000     28.936423
   12.261000     29.076629
   12.276000     29.202815
   12.291000     29.151046
   12.306000     29.161832
   12.320000     29.201736
   12.335000     29.335472
   12.350000     29.323608
   12.365000     29.345178
   12.380000     29.525290
   12.394000     29.760405
   12.409000     29.858549
   12.424000     29.932966
   12.439000     30.325543
   12.454000     30.440944
   12.468000     30.673902
   12.483000     30.888526
   12.498000     31.188351
   12.513000     31.184037
   12.528000     31.285418
   12.543000     31.443958
   12.557000     31.428859
   12.572000     31.496806
   12.587000     31.324244
   12.602000     31.208843
   12.617000     31.385719
   12.631000     31.463371
   12.646000     31.482784
   12.661000     31.542103
   12.676000     31.496806
   12.691000     31.522690
   12.705000     31.573379
   12.720000     31.480628
   12.735000     31.582008
   12.750000     31.720057
   12.765000     31.807416
   12.779000     32.075965
   12.794000     32.512762
   12.809000     33.041232
   12.824000     33.826387
   12.839000     35.010591
   12.854000     36.500013
   12.868000     37.891291
   12.883000     39.451895
   12.898000     40.252149
   12.913000     40.384806
   12.928000     40.255385
   12.942000     39.719366
   12.957000     38.974116
   12.972000     37.772656
   12.987000     36.591687
   13.002000     35.811924
   13.017000     35.105500
   13.031000     34.761455
   13.046000     34.355936
   13.061000     34.043167
   13.076000     33.782168
   13.091000     33.795110
   13.105000     33.804816
   13.120000     33.657061
   13.135000     33.728243
   13.150000     33.757363
   13.165000     33.942866
   13.179000     34.221122
   13.194000     34.363485
   13.209000     34.832636
   13.224000     35.560632
   13.239000     36.366278
   13.254000     37.267912
   13.268000     38.565360
   13.283000     39.569453
   13.298000     40.150770
   13.313000     40.182046
   13.328000     39.748485
   13.343000     39.248057
   13.357000     38.562125
   13.372000     37.596858
   13.387000     36.590609
   13.402000     35.796825
   13.417000     35.418268
   13.431000     35.293161
   13.446000     35.218743
   13.461000     34.919996
   13.476000     34.996571
   13.491000     35.018141
   13.506000     35.060203
   13.520000     34.932938
   13.535000     35.055888
   13.550000     35.023534
   13.565000     35.100107
   13.580000     35.063438
   13.595000     34.875777
   13.609000     34.880091
   13.624000     35.058045
   13.639000     35.077459
   13.654000     35.132462
   13.669000     35.228450
   13.683000     35.275905
   13.698000     35.505627
   13.713000     35.569259
   13.728000     35.646912
   13.743000     35.779568
   13.758000     35.862613
   13.772000     36.179696
   13.787000     36.309117
   13.802000     36.196952
   13.817000     36.181853
   13.832000     36.084787
   13.847000     35.882027
   13.861000     36.093415
   13.876000     36.120377
   13.891000     36.095572
   13.906000     36.070766
   13.921000     35.804374
   13.936000     35.829180
   13.950000     35.698680
   13.965000     35.787118
   13.980000     35.796825
   13.995000     35.587594
   14.010000     35.585436
   14.025000     35.778490
   14.039000     35.792511
   14.054000     35.694366
   14.069000     35.474351
   14.084000     35.592986
   14.099000     35.650147
   14.114000     35.839966
   14.128000     35.978014
   14.143000     35.821630
   14.158000     35.720250
   14.173000     35.708387
   14.188000     35.646912
   14.203000     35.743978
   14.217000     35.650147
   14.232000     35.505627
   14.247000     35.540140
   14.262000     35.604849
   14.277000     35.792511
   14.292000     35.733193
   14.306000     35.681424
   14.321000     35.631812
   14.336000     35.883106
   14.351000     35.971543
   14.366000     36.082630
   14.381000     36.097730
   14.395000     36.039489
   14.410000     36.260584
   14.425000     36.176460
   14.440000     36.256270
   14.455000     36.255191
   14.470000     36.033019
   14.484000     36.031940
   14.499000     35.796825
   14.514000     35.720250
   14.529000     35.544453
   14.544000     35.550924
   14.559000     35.434445
   14.573000     35.435524
   14.588000     35.293161
   14.603000     35.436602
   14.618000     35.335222
   14.633000     35.146483
   14.648000     35.100107
   14.662000     34.946959
   14.677000     35.010591
   14.692000     35.091479
   14.707000     35.090400
   14.722000     34.890877
   14.737000     34.958823
   14.752000     35.041868
   14.766000     34.811066
   14.781000     34.735571
   14.796000     34.625563
   14.811000     34.714001
   14.826000     34.650369
   14.841000     34.454080
   14.855000     34.538203
   14.870000     34.640662
   14.885000     34.706451
   14.900000     34.557617
   14.915000     34.385055
   14.930000     34.473493
   14.945000     34.348386
   14.959000     34.278282
   14.974000     34.227593
   14.989000     34.448687
   15.004000     34.399076
   15.019000     34.334366
   15.034000     34.081993
   15.048000     33.997870
   15.063000     33.956886
   15.078000     33.922375
   15.093000     34.060423
   15.108000     33.897569
   15.123000     33.804816
   15.138000     33.785403
   15.152000     33.771383
   15.167000     33.707751
   15.182000     33.485578
   15.197000     33.476950
   15.212000     33.443516
   15.227000     33.366942
   15.242000     33.356156
   15.256000     33.462929
   15.271000     33.327037
   15.286000     33.212715
   15.301000     33.152319
   15.316000     33.280661
   15.331000     33.068195
   15.345000     32.971128
   15.360000     32.911811
   15.375000     32.820137
   15.390000     32.697187
   15.405000     32.581786
   15.420000     32.522468
   15.435000     32.385497
   15.449000     32.269019
   15.464000     32.313238
   15.479000     32.413539
   15.494000     32.325101
   15.509000     32.074887
   15.524000     31.835458
   15.539000     31.931445
   15.553000     31.932524
   15.568000     31.782611
   15.583000     31.730842
   15.598000     31.654268
   15.613000     31.596028
   15.628000     31.550731
   15.643000     31.599264
   15.657000     31.492491
   15.672000     31.258455
   15.687000     31.309145
   15.702000     31.282182
   15.717000     31.428859
   15.732000     31.255219
   15.747000     31.126876
   15.761000     31.241199
   15.776000     31.303752
   15.791000     31.229335
   15.806000     31.019025
   15.821000     31.082657
   15.836000     30.724592
   15.851000     30.467907
   15.866000     30.387019
   15.880000     30.364370
   15.895000     30.341722
   15.910000     30.218771
   15.925000     30.121705
   15.940000     30.121705
   15.955000     30.108764
   15.970000     30.093664
   15.984000     29.978264
   15.999000     29.847764
   16.014000     29.788445
   16.029000     29.710793
   16.044000     29.773346
   16.059000     29.638532
   16.074000     29.688144
   16.088000     29.566273
   16.103000     29.361355
   16.118000     29.463815
   16.133000     29.426066
   16.148000     29.213600
   16.163000     29.201736
   16.178000     29.139183
   16.193000     29.014075
   16.207000     28.963386
   16.222000     28.941815
   16.237000     28.831807
   16.252000     28.787588
   16.267000     28.715328
   16.282000     28.709936
   16.297000     28.718563
   16.312000     28.694836
   16.326000     28.665717
   16.341000     28.533060
   16.356000     28.438151
   16.371000     28.434915
   16.386000     28.252647
   16.401000     28.265589
   16.416000     28.334614
   16.430000     28.167445
   16.445000     28.050966
   16.460000     28.179308
   16.475000     28.178230
   16.490000     28.139404
   16.505000     27.930173
   16.520000     28.009982
   16.535000     27.930173
   16.549000     27.873012
   16.564000     27.876247
   16.579000     27.770553
   16.594000     27.715549
   16.609000     27.805066
   16.624000     27.514946
   16.639000     27.601227
   16.654000     27.485827
   16.668000     27.399546
   16.683000     27.375819
   16.698000     27.218356
   16.713000     27.100799
   16.728000     27.083542
   16.743000     26.918530
   16.758000     26.847349
   16.773000     26.739497
   16.788000     26.621940
   16.802000     26.464478
   16.817000     26.452614
   16.832000     26.391140
   16.847000     26.350156
   16.862000     26.437516
   16.877000     26.303780
   16.892000     26.124747
   16.907000     26.081607
   16.921000     25.960814
   16.936000     26.025525
   16.951000     26.134454
   16.966000     26.057879
   16.981000     26.006112
   16.996000     25.840020
   17.011000     25.814137
   17.026000     25.820607
   17.041000     25.677166
   17.055000     25.591963
   17.070000     25.701972
   17.085000     25.600591
   17.100000     25.595199
   17.115000     25.478720
   17.130000     25.545587
   17.145000     25.531567
   17.160000     25.406460
   17.175000     25.320179
   17.189000     25.417245
   17.204000     25.430186
   17.219000     25.264096
   17.234000     25.220956
   17.249000     25.215563
   17.264000     25.046237
   17.279000     25.005254
   17.294000     25.061337
   17.309000     24.990155
   17.323000     25.016039
   17.338000     25.065650
   17.353000     25.066729
   17.368000     25.096927
   17.383000     25.032217
   17.398000     24.873675
   17.413000     24.909267
   17.428000     25.037609
   17.443000     24.927601
   17.457000     24.818672
   17.472000     24.706506
   17.487000     24.635324
   17.502000     24.748568
   17.517000     24.661209
   17.532000     24.616990
   17.547000     24.786316
   17.562000     24.782003
   17.577000     24.693565
   17.591000     24.749647
   17.606000     24.660130
   17.621000     24.716214
   17.636000     24.800337
   17.651000     24.757197
   17.666000     24.610520
   17.681000     24.430408
   17.696000     24.624540
   17.711000     24.649346
   17.726000     24.465999
   17.740000     24.482177
   17.755000     24.393739
   17.770000     24.400209
   17.785000     24.457371
   17.800000     24.528552
   17.815000     24.367855
   17.830000     24.276181
   17.845000     24.236276
   17.860000     24.378639
   17.875000     24.334420
   17.889000     24.433644
   17.904000     24.374326
   17.919000     24.395896
   17.934000     24.305301
   17.949000     24.189900
   17.964000     24.292358
   17.979000     24.389425
   17.994000     24.335499
   18.009000     24.347363
   18.024000     24.477863
   18.038000     24.484333
   18.053000     24.528552
   18.068000     24.620226
   18.083000     24.633168
   18.098000     24.497276
   18.113000     24.651503
   18.128000     24.571692
   18.143000     24.525317
   18.158000     24.753961
   18.173000     24.767981
   18.188000     24.736705
   18.202000     24.765824
   18.217000     24.889854
   18.232000     24.939464
   18.247000     25.007411
   18.262000     25.110948
   18.277000     25.252233
   18.292000     25.234977
   18.307000     25.107712
   18.322000     25.126047
   18.337000     25.102320
   18.352000     25.077514
   18.366000     25.127126
   18.381000     24.979369
   18.396000     24.889854
   18.411000     24.909267
   18.426000     24.931916
   18.441000     24.722684
   18.456000     24.803573
   18.471000     24.849948
   18.486000     24.782003
   18.501000     24.876911
   18.516000     24.906031
   18.530000     24.794944
   18.545000     24.937307
   18.560000     25.086142
   18.575000     25.036531
   18.590000     24.888775
   18.605000     24.861812
   18.620000     24.904953
   18.635000     25.034374
   18.650000     25.242526
   18.665000     24.915737
   18.680000     24.884461
   18.695000     24.936229
   18.710000     24.951329
   18.724000     25.051630
   18.739000     25.039767
   18.754000     24.990155
   18.769000     24.967506
   18.784000     24.949172
   18.799000     24.995548
   18.814000     25.018196
   18.829000     24.913580
   18.844000     25.063494
   18.859000     25.074279
   18.874000     25.177815
   18.889000     25.286745
   18.903000     25.271646
   18.918000     25.267332
   18.933000     25.364397
   18.948000     25.267332
   18.963000     25.315865
   18.978000     25.228506
   18.993000     25.264096
   19.008000     25.342828
   19.023000     25.226348
   19.038000     25.272725
   19.053000     25.401067
   19.068000     25.346063
   19.083000     25.352534
   19.098000     25.333121
   19.112000     25.486270
   19.127000     25.429108
   19.142000     25.390282
   19.157000     25.312629
   19.172000     25.313708
   19.187000     25.312629
   19.202000     25.561765
   19.217000     25.532646
   19.232000     25.410773
   19.247000     25.560686
   19.262000     25.513233
   19.277000     25.418323
   19.292000     25.524017
   19.307000     25.687950
   19.321000     25.662067
   19.336000     25.588728
   19.351000     25.644810
   19.366000     25.750505
   19.381000     25.589806
   19.396000     25.466856
   19.411000     25.632947
   19.426000     25.451757
   19.441000     25.447443
   19.456000     25.493818
   19.471000     25.536959
   19.486000     25.511075
   19.501000     25.520781
   19.516000     25.567158
   19.531000     25.563922
   19.545000     25.492741
   19.560000     25.489505
   19.575000     25.437736
   19.590000     25.451757
   19.605000     25.498133
   19.620000     25.463621
   19.635000     25.520781
   19.650000     25.505683
   19.665000     25.318022
   19.680000     25.464699
   19.695000     25.467935
   19.710000     25.424795
   19.725000     25.381654
   19.740000     25.307237
   19.755000     25.116340
   19.770000     25.314786
   19.785000     25.473327
   19.799000     25.375183
   19.814000     25.370869
   19.829000     25.292138
   19.844000     25.320179
   19.859000     25.222034
   19.874000     25.220956
   19.889000     25.252233
   19.904000     25.199385
   19.919000     25.148696
   19.934000     25.167031
   19.949000     25.167031
   19.964000     25.330964
   19.979000     25.149774
   19.994000     25.005254
   20.009000     25.075357
   20.024000     25.054865
   20.039000     25.057023
   20.054000     25.038688
   20.068000     24.998783
   20.083000     24.771217
   20.098000     24.770139
   20.113000     24.886618
   20.128000     24.913580
   20.143000     24.778767
   20.158000     24.791709
   20.173000     24.763667
   20.188000     24.824065
   20.203000     24.747490
   20.218000     24.711899
   20.233000     24.932994
   20.248000     24.723762
   20.263000     24.693565
   20.278000     24.735627
   20.293000     24.470313
   20.308000     24.443350
   20.323000     24.461685
   20.338000     24.381875
   20.353000     24.238433
   20.368000     24.195293
   20.382000     24.262161
   20.397000     24.282652
   20.412000     24.190979
   20.427000     24.154310
   20.442000     24.033516
   20.457000     24.074500
   20.472000     23.994690
   20.487000     23.968806
   20.502000     23.926743
   20.517000     23.871740
   20.532000     23.925666
   20.547000     23.651724
   20.562000     23.602113
   20.577000     23.608583
   20.592000     23.622604
   20.607000     23.668980
   20.622000     23.639860
   20.637000     23.678687
   20.652000     23.740162
   20.667000     23.701335
   20.682000     23.686237
   20.697000     23.597799
   20.712000     23.605347
   20.727000     23.556815
   20.742000     23.406902
   20.757000     23.244047
   20.771000     23.236498
   20.786000     23.148060
   20.801000     23.095213
   20.816000     22.977655
   20.831000     22.929122
   20.846000     22.914023
   20.861000     22.928044
   20.876000     22.704792
   20.891000     22.785681
   20.906000     22.689693
   20.921000     22.675673
   20.936000     22.745775
   20.951000     22.562429
   20.966000     22.488011
   20.981000     22.500954
   20.996000     22.413594
   21.011000     22.374768
   21.026000     22.348884
   21.041000     22.238876
   21.056000     22.173087
   21.071000     22.294958
   21.086000     22.152595
   21.101000     22.012389
   21.116000     22.051215
   21.131000     21.954149
   21.146000     21.887281
   21.161000     21.833356
   21.176000     21.817179
   21.191000     21.777274
   21.206000     21.682365
   21.221000     21.635989
   21.236000     21.661873
   21.251000     21.642460
   21.266000     21.623047
   21.281000     21.398716
   21.296000     21.404109
   21.310000     21.428915
   21.325000     21.327535
   21.340000     21.364204
   21.355000     21.367440
   21.370000     21.301651
   21.385000     21.221840
   21.400000     21.218606
   21.415000     21.147424
   21.430000     21.078399
   21.445000     21.069771
   21.460000     20.995354
   21.475000     20.948978
   21.490000     20.947899
   21.505000     20.893974
   21.520000     20.712784
   21.535000     20.689057
   21.550000     20.682586
   21.565000     20.546694
   21.580000     20.538065
   21.595000     20.417272
   21.610000     20.380603
   21.625000     20.328835
   21.640000     20.163823
   21.655000     20.174607
   21.670000     20.186472
   21.685000     20.210199
   21.700000     20.165980
   21.715000     20.164901
   21.730000     20.080778
   21.745000     20.047343
   21.760000     19.995575
   21.775000     19.859683
   21.790000     19.815464
   21.805000     19.815464
   21.820000     19.895273
   21.835000     19.734576
   21.850000     19.697906
   21.865000     19.648295
   21.880000     19.587899
   21.895000     19.439064
   21.910000     19.556621
   21.925000     19.524267
   21.940000     19.441220
   21.955000     19.406709
   21.970000     19.390531
   21.985000     19.290229
   22.000000     19.315035
