# Supplementary material for: Changing the game of time resolved X-ray diffraction on the mechanochemistry playground by downsizing
Source: Nat Commun. 2021 Oct 21;12:6134. doi: 10.1038/s41467-021-26264-1 (PMC8531352; doi:10.1038/s41467-021-26264-1)
Supplement: Supplementary file 3 — Source Data. [file 41467_2021_26264_MOESM3_ESM.zip › PXRD_raw_data/reactionIIIa_cocrystal_FormI_normalized/000113.xy]

    3.140900     20.445847
    3.155600     20.517595
    3.170400     20.712790
    3.185100     21.013494
    3.199800     21.094738
    3.214500     21.175981
    3.229300     20.996613
    3.244000     21.085242
    3.258700     21.323696
    3.273500     21.486182
    3.288200     21.590637
    3.302900     21.976807
    3.317600     22.364031
    3.332400     22.550785
    3.347100     22.664736
    3.361800     22.865206
    3.376500     23.248210
    3.391300     23.786313
    3.406000     24.289600
    3.420700     24.611407
    3.435400     24.326529
    3.450200     24.046926
    3.464900     23.813746
    3.479600     23.858061
    3.494400     23.945635
    3.509100     24.053256
    3.523800     24.172483
    3.538500     24.269553
    3.553300     24.270608
    3.568000     24.506951
    3.582700     24.743296
    3.597400     24.949041
    3.612200     25.264518
    3.626900     25.317273
    3.641600     25.429114
    3.656400     25.774134
    3.671100     25.996761
    3.685800     26.626660
    3.700500     26.640376
    3.715300     26.592896
    3.730000     26.809193
    3.744700     27.161599
    3.759500     27.349407
    3.774200     27.656443
    3.788900     27.632176
    3.803600     27.961370
    3.818400     28.199824
    3.833100     28.220925
    3.847800     28.431947
    3.862600     28.466765
    3.877300     28.396073
    3.892000     28.617645
    3.906700     28.894083
    3.921500     28.954224
    3.936200     29.343558
    3.950900     29.632657
    3.965700     29.972402
    3.980400     30.144384
    3.995100     30.198195
    4.009800     30.333248
    4.024600     30.281547
    4.039300     30.621292
    4.054000     30.722582
    4.068800     30.795384
    4.083500     31.418952
    4.098200     31.853655
    4.113000     31.997150
    4.127700     32.124818
    4.142400     32.615442
    4.157100     32.812747
    4.171900     33.210522
    4.186600     33.459527
    4.201300     33.766563
    4.216100     34.472429
    4.230800     34.650742
    4.245500     34.725655
    4.260300     35.078060
    4.275000     35.395648
    4.289700     35.870445
    4.304500     36.103623
    4.319200     35.871500
    4.333900     35.868334
    4.348600     36.219685
    4.363400     36.736687
    4.378100     36.993078
    4.392800     37.077487
    4.407600     37.345483
    4.422300     37.555449
    4.437000     37.810786
    4.451800     38.127318
    4.466500     38.131538
    4.481200     38.172687
    4.496000     38.326732
    4.510700     38.794144
    4.525400     39.153936
    4.540200     39.276328
    4.554900     39.448310
    4.569600     39.687819
    4.584400     40.195325
    4.599100     40.289230
    4.613800     40.567778
    4.628600     40.936010
    4.643300     41.061567
    4.658000     41.479389
    4.672700     41.905652
    4.687500     42.340356
    4.702200     42.562984
    4.716900     42.962869
    4.731700     43.341652
    4.746400     43.522076
    4.761100     43.498863
    4.775900     44.168856
    4.790600     44.686913
    4.805300     44.838847
    4.820100     45.424432
    4.834800     45.682932
    4.849500     45.805326
    4.864300     46.129243
    4.879000     46.684229
    4.893700     46.993374
    4.908500     47.191735
    4.923200     47.898656
    4.938000     48.306982
    4.952700     48.679434
    4.967400     49.085650
    4.982200     49.408512
    4.996900     49.572054
    5.011600     50.081671
    5.026400     50.730561
    5.041100     50.881441
    5.055800     51.489182
    5.070600     52.131741
    5.085300     52.378636
    5.100000     52.641358
    5.114800     53.124597
    5.129500     53.444294
    5.144200     54.247230
    5.159000     54.639729
    5.173700     55.021678
    5.188400     55.309722
    5.203200     55.811952
    5.217900     56.222389
    5.232700     56.917703
    5.247400     57.269053
    5.262100     57.781836
    5.276900     58.656519
    5.291600     58.911854
    5.306300     59.464729
    5.321100     60.402719
    5.335800     60.888068
    5.350500     60.885957
    5.365300     61.297450
    5.380000     62.278697
    5.394800     63.191364
    5.409500     63.681989
    5.424200     63.901451
    5.439000     64.553507
    5.453700     65.433465
    5.468400     65.871335
    5.483200     66.252228
    5.497900     66.673216
    5.512600     67.360090
    5.527400     67.993153
    5.542100     68.444738
    5.556900     68.979677
    5.571600     69.684489
    5.586300     70.119192
    5.601100     70.798681
    5.615800     71.325179
    5.630600     71.667033
    5.645300     71.977234
    5.660000     72.781225
    5.674800     73.077709
    5.689500     74.075841
    5.704200     74.524261
    5.719000     74.924146
    5.733700     75.638453
    5.748500     76.058385
    5.763200     76.566946
    5.777900     77.328733
    5.792700     77.730728
    5.807400     77.990285
    5.822200     79.050666
    5.836900     79.662628
    5.851600     79.829334
    5.866400     80.448681
    5.881100     81.104958
    5.895900     81.260058
    5.910600     81.812934
    5.925300     82.586327
    5.940100     83.298523
    5.954800     83.956910
    5.969600     84.691264
    5.984300     86.594675
    5.999000     88.391521
    6.013800     89.493052
    6.028500     90.366679
    6.043300     90.374066
    6.058000     88.867374
    6.072700     88.084485
    6.087500     88.426340
    6.102200     88.257523
    6.117000     88.250137
    6.131700     88.430560
    6.146500     88.600432
    6.161200     88.295506
    6.175900     88.309222
    6.190700     89.005592
    6.205400     89.203953
    6.220200     88.916964
    6.234900     89.118489
    6.249600     89.134316
    6.264400     89.092111
    6.279100     89.334786
    6.293900     89.813804
    6.308600     89.841237
    6.323400     89.703018
    6.338100     89.962575
    6.352800     89.920370
    6.367600     90.125060
    6.382300     89.840182
    6.397100     90.007944
    6.411800     90.262224
    6.426600     90.410995
    6.441300     90.595637
    6.456000     90.205249
    6.470800     89.900323
    6.485500     90.071250
    6.500300     90.054369
    6.515000     89.952023
    6.529800     90.058589
    6.544500     90.007944
    6.559300     89.661869
    6.574000     89.355888
    6.588700     89.809584
    6.603500     89.773710
    6.618200     89.636547
    6.633000     89.421305
    6.647700     89.263039
    6.662500     89.027751
    6.677200     89.028805
    6.692000     88.962334
    6.706700     88.522354
    6.721500     88.028565
    6.736200     87.641341
    6.750900     88.030675
    6.765700     88.047556
    6.780400     87.696206
    6.795200     87.706757
    6.809900     87.631844
    6.824700     87.218243
    6.839400     86.719178
    6.854200     86.520817
    6.868900     86.279198
    6.883700     86.161027
    6.898400     85.755865
    6.913200     85.645080
    6.927900     85.463601
    6.942700     84.948709
    6.957400     84.883293
    6.972200     84.434873
    6.986900     83.919981
    7.001600     83.835572
    7.016400     83.715291
    7.031100     83.647763
    7.045900     83.419861
    7.060600     83.016810
    7.075400     82.592657
    7.090100     82.205433
    7.104900     81.940602
    7.119600     81.645172
    7.134400     81.944822
    7.149100     81.374009
    7.163900     80.827465
    7.178600     80.428635
    7.193400     80.157473
    7.208100     80.097331
    7.222900     79.944341
    7.237600     79.586660
    7.252400     79.410457
    7.267100     79.471653
    7.281900     79.084429
    7.296600     78.601190
    7.311400     78.293100
    7.326100     77.841514
    7.340900     77.955466
    7.355600     77.708571
    7.370400     77.185238
    7.385100     76.712550
    7.399900     76.668236
    7.414600     76.068936
    7.429400     76.400240
    7.444100     76.254634
    7.458900     75.585697
    7.473600     75.367290
    7.488400     75.216410
    7.503200     74.977956
    7.517900     74.229886
    7.532700     73.730821
    7.547400     73.759309
    7.562200     73.272905
    7.576900     72.761177
    7.591700     72.179814
    7.606400     71.724009
    7.621200     71.565742
    7.635900     71.490830
    7.650700     71.155306
    7.665400     70.588714
    7.680200     70.521187
    7.694900     70.069602
    7.709700     69.510396
    7.724400     69.091519
    7.739200     68.922702
    7.754000     68.694799
    7.768700     68.474282
    7.783500     68.270646
    7.798200     67.848603
    7.813000     67.509914
    7.827700     67.104754
    7.842500     67.107919
    7.857200     66.682712
    7.872000     66.281771
    7.886700     66.024325
    7.901500     65.781650
    7.916300     65.680360
    7.931000     65.209783
    7.945800     64.303447
    7.960500     64.483870
    7.975300     64.331934
    7.990000     63.888790
    8.004800     63.425598
    8.019600     63.056311
    8.034300     62.697575
    8.049100     62.518207
    8.063800     62.449625
    8.078600     62.021252
    8.093300     61.656185
    8.108100     61.483148
    8.122900     61.225702
    8.137600     60.948209
    8.152400     60.680212
    8.167100     60.467081
    8.181900     60.224407
    8.196600     60.165321
    8.211400     59.633547
    8.226200     59.463675
    8.240900     59.180906
    8.255700     58.955114
    8.270400     58.740927
    8.285200     58.437057
    8.300000     58.132130
    8.314700     57.951707
    8.329500     57.800827
    8.344200     57.227904
    8.359000     56.611723
    8.373800     56.679249
    8.388500     56.729894
    8.403300     56.380654
    8.418000     56.403866
    8.432800     56.184405
    8.447600     55.589325
    8.462300     55.016402
    8.477100     55.258021
    8.491800     55.291785
    8.506600     54.825428
    8.521400     54.565872
    8.536100     54.632344
    8.550900     54.782168
    8.565600     54.598580
    8.580400     54.345354
    8.595200     53.986619
    8.609900     53.506545
    8.624700     53.029637
    8.639500     52.466210
    8.654200     52.140182
    8.669000     51.510284
    8.683700     51.456474
    8.698500     51.261279
    8.713300     51.142052
    8.728000     50.884606
    8.742800     50.347558
    8.757600     50.092221
    8.772300     49.994097
    8.787100     49.831610
    8.801800     49.676510
    8.816600     49.196437
    8.831400     48.808157
    8.846100     48.688930
    8.860900     48.569703
    8.875700     48.365013
    8.890400     48.272163
    8.905200     47.779429
    8.920000     47.458677
    8.934700     47.442850
    8.949500     47.339450
    8.964300     46.882588
    8.979000     46.681063
    8.993800     46.516466
    9.008600     46.569222
    9.023300     46.449995
    9.038100     46.051165
    9.052900     46.037449
    9.067600     45.740964
    9.082400     45.624902
    9.097200     45.323142
    9.111900     45.329472
    9.126700     45.018216
    9.141500     44.916925
    9.156200     44.772376
    9.171000     44.692188
    9.185800     44.226886
    9.200500     43.879757
    9.215300     43.699333
    9.230100     43.667680
    9.244800     43.425006
    9.259600     43.207653
    9.274400     42.982916
    9.289100     42.547157
    9.303900     42.623125
    9.318700     42.559819
    9.333400     42.285490
    9.348200     42.170485
    9.363000     42.373064
    9.377800     42.075524
    9.392500     41.617608
    9.407300     41.338005
    9.422100     41.406587
    9.436800     41.255707
    9.451600     41.107992
    9.466400     40.751366
    9.481200     40.528739
    9.495900     40.428504
    9.510700     40.316663
    9.525500     39.895675
    9.540200     39.677268
    9.555000     39.561207
    9.569800     39.457806
    9.584600     39.386059
    9.599300     39.076912
    9.614100     38.929198
    9.628900     38.656980
    9.643600     38.302464
    9.658400     38.301410
    9.673200     38.227553
    9.688000     37.915241
    9.702700     37.553340
    9.717500     37.635638
    9.732300     37.648299
    9.747100     37.600820
    9.761800     37.146069
    9.776600     36.947709
    9.791400     36.793663
    9.806200     36.679711
    9.820900     36.544658
    9.835700     36.352629
    9.850500     36.345242
    9.865300     36.261890
    9.880000     36.086742
    9.894800     35.932696
    9.909600     35.819800
    9.924400     35.674196
    9.939100     35.527536
    9.953900     35.458954
    9.968700     34.983101
    9.983500     34.854378
    9.998200     34.773134
   10.013000     34.692947
   10.028000     34.405958
   10.043000     34.524130
   10.057000     34.514634
   10.072000     34.280400
   10.087000     34.077820
   10.102000     34.085206
   10.116000     33.934325
   10.131000     33.758123
   10.146000     33.539716
   10.161000     33.184145
   10.176000     33.202081
   10.190000     33.222129
   10.205000     33.091295
   10.220000     32.873944
   10.235000     32.820134
   10.249000     32.770543
   10.264000     32.758937
   10.279000     32.450846
   10.294000     32.219778
   10.309000     32.035134
   10.323000     31.871592
   10.338000     31.797736
   10.353000     31.760807
   10.368000     31.882144
   10.382000     31.601485
   10.397000     31.555061
   10.412000     31.667957
   10.427000     31.703831
   10.442000     31.596210
   10.456000     31.245915
   10.471000     31.110861
   10.486000     31.176278
   10.501000     31.351425
   10.516000     31.527629
   10.530000     31.485424
   10.545000     31.585659
   10.560000     31.593044
   10.575000     31.639469
   10.589000     31.619422
   10.604000     31.479093
   10.619000     31.507581
   10.634000     31.406291
   10.649000     31.342985
   10.663000     31.191049
   10.678000     30.939934
   10.693000     30.858690
   10.708000     30.631843
   10.722000     30.270997
   10.737000     30.185533
   10.752000     30.195029
   10.767000     29.985063
   10.782000     29.731837
   10.796000     29.672751
   10.811000     29.602060
   10.826000     29.402644
   10.841000     29.250709
   10.856000     29.241213
   10.870000     29.135702
   10.885000     28.847658
   10.900000     28.899359
   10.915000     28.933122
   10.930000     28.752699
   10.944000     28.695723
   10.959000     28.514245
   10.974000     28.493143
   10.989000     28.579662
   11.003000     28.433002
   11.018000     28.380246
   11.033000     28.321160
   11.048000     28.124911
   11.063000     28.226201
   11.077000     28.246247
   11.092000     28.312720
   11.107000     28.282122
   11.122000     28.265239
   11.137000     28.285287
   11.151000     28.324325
   11.166000     28.247303
   11.181000     28.134407
   11.196000     28.129131
   11.211000     28.119635
   11.225000     28.022565
   11.240000     27.956094
   11.255000     28.004628
   11.270000     27.963479
   11.284000     27.940267
   11.299000     27.900173
   11.314000     27.947653
   11.329000     28.037337
   11.344000     28.115415
   11.358000     27.909669
   11.373000     27.942377
   11.388000     27.961370
   11.403000     27.927606
   11.418000     27.776726
   11.432000     27.772505
   11.447000     27.707088
   11.462000     27.664884
   11.477000     27.697592
   11.492000     27.684931
   11.506000     27.751403
   11.521000     27.713419
   11.536000     27.814710
   11.551000     27.938157
   11.566000     27.631121
   11.580000     27.480241
   11.595000     27.442257
   11.610000     27.631121
   11.625000     27.699703
   11.640000     27.541437
   11.654000     27.408493
   11.669000     27.454918
   11.684000     27.586806
   11.699000     27.462303
   11.714000     27.524555
   11.728000     27.391612
   11.743000     27.389501
   11.758000     27.368400
   11.773000     27.331471
   11.788000     27.389501
   11.802000     27.444367
   11.817000     27.560429
   11.832000     27.657499
   11.847000     27.702868
   11.862000     27.665939
   11.876000     27.658554
   11.891000     27.662774
   11.906000     27.699703
   11.921000     27.867465
   11.936000     27.708144
   11.950000     27.738742
   11.965000     27.922330
   11.980000     28.163949
   11.995000     28.305334
   12.010000     28.345428
   12.024000     28.571221
   12.039000     28.712605
   12.054000     28.753754
   12.069000     28.962665
   12.084000     29.062900
   12.098000     29.068175
   12.113000     29.104049
   12.128000     29.092443
   12.143000     29.205339
   12.158000     29.393148
   12.172000     29.360440
   12.187000     29.321401
   12.202000     29.240158
   12.217000     29.234883
   12.232000     29.092443
   12.246000     29.197954
   12.261000     29.077671
   12.276000     29.195843
   12.291000     29.107215
   12.306000     29.035467
   12.320000     28.990098
   12.335000     29.068175
   12.350000     29.222221
   12.365000     29.340393
   12.380000     29.381542
   12.394000     29.604169
   12.409000     29.757160
   12.424000     29.809915
   12.439000     29.982953
   12.454000     30.163376
   12.468000     30.339579
   12.483000     30.325862
   12.498000     30.485183
   12.513000     30.738409
   12.528000     30.709921
   12.543000     30.790108
   12.557000     30.806991
   12.572000     30.829148
   12.587000     30.656111
   12.602000     30.720472
   12.617000     30.837589
   12.631000     30.668772
   12.646000     30.491514
   12.661000     30.578033
   12.676000     30.639228
   12.691000     30.741574
   12.705000     30.714141
   12.720000     30.889289
   12.735000     30.977917
   12.750000     31.136184
   12.765000     31.193159
   12.779000     31.175222
   12.794000     31.127743
   12.809000     31.193159
   12.824000     31.433724
   12.839000     31.629973
   12.854000     31.735484
   12.868000     31.730208
   12.883000     31.780853
   12.898000     32.029859
   12.913000     32.414972
   12.928000     32.355887
   12.942000     32.425524
   12.957000     32.469838
   12.972000     32.490940
   12.987000     32.352722
   13.002000     32.424468
   13.017000     32.366438
   13.031000     32.430798
   13.046000     32.571128
   13.061000     32.654482
   13.076000     32.754717
   13.091000     32.895045
   13.105000     32.809582
   13.120000     32.842291
   13.135000     32.770543
   13.150000     33.000556
   13.165000     33.140886
   13.179000     33.173593
   13.194000     33.012163
   13.209000     32.969958
   13.224000     33.124003
   13.239000     33.114507
   13.254000     33.138775
   13.268000     33.311812
   13.283000     33.617793
   13.298000     33.734910
   13.313000     33.927995
   13.328000     33.877350
   13.343000     33.852027
   13.357000     33.976529
   13.372000     34.020844
   13.387000     34.159062
   13.402000     34.126355
   13.417000     34.217094
   13.431000     34.315218
   13.446000     34.310998
   13.461000     34.227644
   13.476000     34.508303
   13.491000     34.609593
   13.506000     34.616978
   13.520000     34.624365
   13.535000     34.511469
   13.550000     34.715104
   13.565000     34.772080
   13.580000     34.711939
   13.595000     34.797402
   13.609000     34.760473
   13.624000     34.597987
   13.639000     34.784741
   13.654000     34.843827
   13.669000     34.832221
   13.683000     35.027415
   13.698000     35.081225
   13.713000     35.097053
   13.728000     35.074895
   13.743000     35.175130
   13.758000     35.349223
   13.772000     35.271145
   13.787000     35.218389
   13.802000     35.415694
   13.817000     35.469505
   13.832000     35.485331
   13.847000     35.454734
   13.861000     35.683692
   13.876000     35.699518
   13.891000     35.535976
   13.906000     35.527536
   13.921000     35.610889
   13.936000     35.413584
   13.950000     35.528591
   13.965000     35.487442
   13.980000     35.530701
   13.995000     35.435742
   14.010000     35.542307
   14.025000     35.499048
   14.039000     35.390372
   14.054000     35.317570
   14.069000     35.420970
   14.084000     35.405144
   14.099000     35.554969
   14.114000     35.414639
   14.128000     35.570795
   14.143000     35.464230
   14.158000     35.393537
   14.173000     35.349223
   14.188000     35.438907
   14.203000     35.576070
   14.217000     35.609834
   14.232000     35.622495
   14.247000     35.546528
   14.262000     35.477946
   14.277000     35.655203
   14.292000     35.457899
   14.306000     35.399868
   14.321000     35.444182
   14.336000     35.447347
   14.351000     35.369269
   14.366000     35.393537
   14.381000     35.282751
   14.395000     35.405144
   14.410000     35.345003
   14.425000     35.242657
   14.440000     35.387206
   14.455000     35.272200
   14.470000     35.312294
   14.484000     35.378765
   14.499000     35.218389
   14.514000     35.186736
   14.529000     35.168799
   14.544000     35.177240
   14.559000     35.141367
   14.573000     35.312294
   14.588000     35.271145
   14.603000     35.145587
   14.618000     35.003148
   14.633000     35.094942
   14.648000     35.028471
   14.662000     34.989431
   14.677000     34.979935
   14.692000     34.920849
   14.707000     34.735151
   14.722000     34.794237
   14.737000     34.687671
   14.752000     34.749922
   14.766000     34.766804
   14.781000     34.648633
   14.796000     34.631750
   14.811000     34.745702
   14.826000     34.610648
   14.841000     34.512523
   14.855000     34.731985
   14.870000     34.546287
   14.885000     34.580051
   14.900000     34.535736
   14.915000     34.382746
   14.930000     34.105252
   14.945000     34.148512
   14.959000     34.202322
   14.974000     34.143236
   14.989000     34.129520
   15.004000     34.021899
   15.019000     34.048277
   15.034000     33.894231
   15.048000     33.847806
   15.063000     33.801381
   15.078000     33.724359
   15.093000     33.720139
   15.108000     33.699037
   15.123000     33.599856
   15.138000     33.649447
   15.152000     33.678989
   15.167000     33.409938
   15.182000     33.421543
   15.197000     33.323419
   15.212000     33.133500
   15.227000     33.191530
   15.242000     33.236900
   15.256000     33.045926
   15.271000     33.108177
   15.286000     33.096571
   15.301000     32.892936
   15.316000     32.837015
   15.331000     32.780039
   15.345000     32.658702
   15.360000     32.670308
   15.375000     32.615442
   15.390000     32.405476
   15.405000     32.469838
   15.420000     32.186014
   15.435000     32.193400
   15.449000     32.167022
   15.464000     32.043575
   15.479000     32.030914
   15.494000     31.998206
   15.509000     31.886364
   15.524000     31.873703
   15.539000     31.818837
   15.553000     31.551895
   15.568000     31.521298
   15.583000     31.603596
   15.598000     31.548730
   15.613000     31.487534
   15.628000     31.511801
   15.643000     31.408402
   15.657000     31.115082
   15.672000     31.022232
   15.687000     31.039114
   15.702000     31.032783
   15.717000     30.917777
   15.732000     30.900895
   15.747000     30.803825
   15.761000     30.604410
   15.776000     30.484128
   15.791000     30.542159
   15.806000     30.425042
   15.821000     30.322696
   15.836000     30.311091
   15.851000     30.240398
   15.866000     30.202415
   15.880000     30.104290
   15.895000     29.979787
   15.910000     29.791978
   15.925000     29.859505
   15.940000     29.722341
   15.955000     29.841568
   15.970000     29.859505
   15.984000     29.805695
   15.999000     29.588343
   16.014000     29.531367
   16.029000     29.577792
   16.044000     29.740278
   16.059000     29.605225
   16.074000     29.484942
   16.088000     29.293968
   16.103000     29.309794
   16.118000     29.326677
   16.133000     29.287637
   16.148000     29.163135
   16.163000     29.025971
   16.178000     28.832886
   16.193000     28.931012
   16.207000     29.092443
   16.222000     28.783297
   16.237000     28.684117
   16.252000     28.705219
   16.267000     28.584937
   16.282000     28.443552
   16.297000     28.301113
   16.312000     28.481536
   16.326000     28.481536
   16.341000     28.224090
   16.356000     28.232531
   16.371000     28.327491
   16.386000     28.168169
   16.401000     28.068990
   16.416000     28.010959
   16.430000     27.913889
   16.445000     27.851639
   16.460000     27.708144
   16.475000     27.729246
   16.490000     27.749293
   16.505000     27.715529
   16.520000     27.741907
   16.535000     27.483406
   16.549000     27.410604
   16.564000     27.252337
   16.579000     27.142607
   16.594000     27.028655
   16.609000     27.006498
   16.624000     27.018104
   16.639000     26.818689
   16.654000     26.947412
   16.668000     26.944246
   16.683000     26.827130
   16.698000     26.644597
   16.713000     26.578125
   16.728000     26.550692
   16.743000     26.534866
   16.758000     26.532755
   16.773000     26.476834
   16.788000     26.485276
   16.802000     26.423024
   16.817000     26.322789
   16.832000     26.339671
   16.847000     26.294301
   16.862000     26.246822
   16.877000     26.171909
   16.892000     26.194066
   16.907000     26.022084
   16.921000     25.946116
   16.936000     25.885975
   16.951000     25.871204
   16.966000     25.819504
   16.981000     25.786795
   16.996000     25.689725
   17.011000     25.590546
   17.026000     25.575774
   17.041000     25.551506
   17.055000     25.566278
   17.070000     25.392185
   17.085000     25.348927
   17.100000     25.509303
   17.115000     25.445996
   17.130000     25.214928
   17.145000     25.277179
   17.160000     25.198046
   17.175000     25.192771
   17.189000     25.087260
   17.204000     25.190660
   17.219000     25.052441
   17.234000     25.066158
   17.249000     24.957482
   17.264000     24.853027
   17.279000     24.868853
   17.294000     24.857247
   17.309000     24.728524
   17.323000     24.670493
   17.338000     24.672603
   17.353000     24.640950
   17.368000     24.625123
   17.383000     24.654666
   17.398000     24.648335
   17.413000     24.543880
   17.428000     24.548100
   17.443000     24.604021
   17.457000     24.621958
   17.472000     24.461582
   17.487000     24.504842
   17.502000     24.586084
   17.517000     24.471078
   17.532000     24.501676
   17.547000     24.434149
   17.562000     24.295930
   17.577000     24.332859
   17.591000     24.349741
   17.606000     24.410937
   17.621000     24.269553
   17.636000     24.232624
   17.651000     24.294876
   17.666000     24.265332
   17.681000     24.183034
   17.696000     24.177758
   17.711000     24.148216
   17.726000     24.140829
   17.740000     24.055366
   17.755000     24.107066
   17.770000     24.191475
   17.785000     24.276938
   17.800000     24.241064
   17.815000     24.222072
   17.830000     24.166153
   17.845000     24.125003
   17.860000     24.140829
   17.875000     24.122893
   17.889000     24.087019
   17.904000     24.154546
   17.919000     24.104956
   17.934000     24.137664
   17.949000     24.179869
   17.964000     24.285380
   17.979000     24.252671
   17.994000     24.203081
   18.009000     24.263222
   18.024000     24.294876
   18.038000     24.187254
   18.053000     24.205191
   18.068000     24.323363
   18.083000     24.332859
   18.098000     24.230514
   18.113000     24.121837
   18.128000     24.164042
   18.143000     24.199915
   18.158000     24.169318
   18.173000     24.280104
   18.188000     24.216798
   18.202000     24.096515
   18.217000     24.280104
   18.232000     24.269553
   18.247000     24.199915
   18.262000     24.235789
   18.277000     24.299096
   18.292000     24.308592
   18.307000     24.328638
   18.322000     24.474243
   18.337000     24.439425
   18.352000     24.432039
   18.366000     24.327583
   18.381000     24.374008
   18.396000     24.158766
   18.411000     24.322308
   18.426000     24.424653
   18.441000     24.388780
   18.456000     24.439425
   18.471000     24.449976
   18.486000     24.518558
   18.501000     24.482684
   18.516000     24.483739
   18.530000     24.566037
   18.545000     24.568148
   18.560000     24.552321
   18.575000     24.519612
   18.590000     24.496401
   18.605000     24.606132
   18.620000     24.640950
   18.635000     24.701091
   18.650000     24.651501
   18.665000     24.538604
   18.680000     24.608242
   18.695000     24.575533
   18.710000     24.741185
   18.724000     24.732744
   18.739000     24.684210
   18.754000     24.591360
   18.769000     24.741185
   18.784000     24.841420
   18.799000     24.878349
   18.814000     24.979639
   18.829000     24.832979
   18.844000     24.925829
   18.859000     24.895231
   18.874000     24.874128
   18.889000     24.770728
   18.903000     24.796050
   18.918000     24.880459
   18.933000     24.930049
   18.948000     25.060882
   18.963000     25.164283
   18.978000     25.117858
   18.993000     25.065102
   19.008000     25.076709
   19.023000     25.146346
   19.038000     25.112582
   19.053000     24.960647
   19.068000     25.155842
   19.083000     25.303556
   19.098000     25.168503
   19.112000     25.094646
   19.127000     25.019733
   19.142000     25.060882
   19.157000     25.079874
   19.172000     25.033449
   19.187000     25.175888
   19.202000     25.358422
   19.217000     25.196991
   19.232000     25.271903
   19.247000     25.131574
   19.262000     24.990190
   19.277000     25.218093
   19.292000     25.318328
   19.307000     25.228644
   19.321000     25.277179
   19.336000     25.229700
   19.351000     25.270849
   19.366000     25.277179
   19.381000     25.227589
   19.396000     25.227589
   19.411000     25.247636
   19.426000     25.191716
   19.441000     25.323604
   19.456000     25.220204
   19.471000     25.075654
   19.486000     25.213873
   19.501000     25.258187
   19.516000     25.284565
   19.531000     25.214928
   19.545000     25.274014
   19.560000     25.233920
   19.575000     25.097811
   19.590000     25.212817
   19.605000     25.111527
   19.620000     25.079874
   19.635000     25.160062
   19.650000     25.184329
   19.665000     25.323604
   19.680000     25.245526
   19.695000     25.161118
   19.710000     25.085150
   19.725000     25.147401
   19.740000     25.238140
   19.755000     25.173779
   19.770000     25.031339
   19.785000     25.038725
   19.799000     25.069324
   19.814000     25.036615
   19.829000     24.974363
   19.844000     24.926884
   19.859000     24.924773
   19.874000     24.993355
   19.889000     24.944821
   19.904000     24.941655
   19.919000     24.882569
   19.934000     24.799215
   19.949000     24.930049
   19.964000     24.868853
   19.979000     24.657831
   19.994000     24.642005
   20.009000     24.654666
   20.024000     24.757012
   20.039000     24.731689
   20.054000     24.651501
   20.068000     24.545991
   20.083000     24.536495
   20.098000     24.726413
   20.113000     24.646226
   20.128000     24.463692
   20.143000     24.564983
   20.158000     24.627234
   20.173000     24.533329
   20.188000     24.372953
   20.203000     24.372953
   20.218000     24.388780
   20.233000     24.409881
   20.248000     24.308592
   20.263000     24.312812
   20.278000     24.195695
   20.293000     24.245285
   20.308000     24.141885
   20.323000     24.137664
   20.338000     24.100736
   20.353000     24.119728
   20.368000     23.967792
   20.382000     23.900266
   20.397000     23.939304
   20.412000     23.819022
   20.427000     23.782093
   20.442000     23.793700
   20.457000     23.778928
   20.472000     23.768377
   20.487000     23.699795
   20.502000     23.695575
   20.517000     23.706126
   20.532000     23.514097
   20.547000     23.381153
   20.562000     23.486664
   20.577000     23.440239
   20.592000     23.270367
   20.607000     23.322067
   20.622000     23.306240
   20.637000     23.266147
   20.652000     23.197565
   20.667000     23.218666
   20.682000     23.144809
   20.697000     23.029803
   20.712000     23.046685
   20.727000     23.002370
   20.742000     22.887364
   20.757000     22.847269
   20.771000     22.813506
   20.786000     22.731208
   20.801000     22.630973
   20.816000     22.542344
   20.831000     22.536013
   20.846000     22.575052
   20.861000     22.530737
   20.876000     22.385133
   20.891000     22.479038
   20.906000     22.364031
   20.921000     22.270126
   20.936000     22.187828
   20.951000     22.170946
   20.966000     22.181498
   20.981000     21.997909
   20.996000     21.878682
   21.011000     21.946209
   21.026000     21.895564
   21.041000     21.902949
   21.056000     21.822761
   21.071000     21.795329
   21.086000     21.829091
   21.101000     21.753124
   21.116000     21.531552
   21.131000     21.535772
   21.146000     21.573756
   21.161000     21.562150
   21.176000     21.427096
   21.191000     21.418656
   21.206000     21.401774
   21.221000     21.371175
   21.236000     21.143273
   21.251000     21.102124
   21.266000     21.133777
   21.281000     21.111620
   21.296000     21.071526
   21.310000     20.922756
   21.325000     20.951244
   21.340000     20.883717
   21.355000     20.913259
   21.370000     20.817245
   21.385000     20.748663
   21.400000     20.762379
   21.415000     20.767655
   21.430000     20.754994
   21.445000     20.602003
   21.460000     20.465895
   21.475000     20.480667
   21.490000     20.423690
   21.505000     20.332951
   21.520000     20.235882
   21.535000     20.176796
   21.550000     20.233772
   21.565000     20.335061
   21.580000     20.247488
   21.595000     20.100828
   21.610000     20.001648
   21.625000     20.124040
   21.640000     20.099773
   21.655000     19.974215
   21.670000     19.997428
   21.685000     19.868704
   21.700000     19.908798
   21.715000     19.758973
   21.730000     19.813839
   21.745000     19.921460
   21.760000     19.691447
   21.775000     19.611258
   21.790000     19.649243
   21.805000     19.628141
   21.820000     19.469874
   21.835000     19.483591
   21.850000     19.466709
   21.865000     19.438221
   21.880000     19.360143
   21.895000     19.176555
   21.910000     19.137516
   21.925000     19.211374
   21.940000     19.197658
   21.955000     19.211374
   21.970000     19.134350
   21.985000     19.118524
   22.000000     19.123800
