# Supplementary material for: Changing the game of time resolved X-ray diffraction on the mechanochemistry playground by downsizing
Source: Nat Commun. 2021 Oct 21;12:6134. doi: 10.1038/s41467-021-26264-1 (PMC8531352; doi:10.1038/s41467-021-26264-1)
Supplement: Supplementary file 3 — Source Data. [file 41467_2021_26264_MOESM3_ESM.zip › PXRD_raw_data/reactionIIIa_cocrystal_FormI_normalized/000331.xy]

    3.140900     20.343343
    3.155600     20.744885
    3.170400     20.848544
    3.185100     20.731791
    3.199800     20.856182
    3.214500     21.016580
    3.229300     21.023127
    3.244000     21.207531
    3.258700     21.595979
    3.273500     21.781474
    3.288200     21.971334
    3.302900     21.911321
    3.317600     21.805480
    3.332400     21.963696
    3.347100     22.557280
    3.361800     22.789694
    3.376500     23.249067
    3.391300     23.676797
    3.406000     24.027054
    3.420700     23.888479
    3.435400     23.835013
    3.450200     23.808826
    3.464900     23.842651
    3.479600     23.964860
    3.494400     23.936490
    3.509100     23.764088
    3.523800     24.207094
    3.538500     24.169995
    3.553300     24.506068
    3.568000     24.755941
    3.582700     24.917431
    3.597400     25.152027
    3.612200     25.543749
    3.626900     25.572119
    3.641600     25.791439
    3.656400     25.933288
    3.671100     25.972570
    3.685800     26.072955
    3.700500     26.438489
    3.715300     26.520326
    3.730000     26.686180
    3.744700     27.256850
    3.759500     27.218659
    3.774200     27.377966
    3.788900     27.525272
    3.803600     27.896262
    3.818400     27.942090
    3.833100     28.126494
    3.847800     28.247611
    3.862600     28.593504
    3.877300     29.189271
    3.892000     28.897935
    3.906700     29.087794
    3.921500     29.080156
    3.936200     29.407500
    3.950900     29.636641
    3.965700     29.788310
    3.980400     30.168030
    3.995100     30.267324
    4.009800     30.463730
    4.024600     30.924194
    4.039300     30.950382
    4.054000     31.390114
    4.068800     31.505776
    4.083500     31.721823
    4.098200     32.300131
    4.113000     32.629657
    4.127700     32.993009
    4.142400     32.824972
    4.157100     32.827155
    4.171900     33.289800
    4.186600     33.863744
    4.201300     34.045966
    4.216100     34.280562
    4.230800     34.595904
    4.245500     34.943980
    4.260300     35.229860
    4.275000     35.410990
    4.289700     35.870363
    4.304500     35.967475
    4.319200     36.303548
    4.333900     36.569788
    4.348600     36.947325
    4.363400     37.143731
    4.378100     37.529998
    4.392800     37.682758
    4.407600     37.739498
    4.422300     37.838792
    4.437000     38.129037
    4.451800     38.134493
    4.466500     38.329808
    4.481200     38.641876
    4.496000     38.971403
    4.510700     39.019413
    4.525400     39.256192
    4.540200     39.304202
    4.554900     39.880328
    4.569600     40.177120
    4.584400     40.209854
    4.599100     40.356068
    4.613800     40.937649
    4.628600     41.309730
    4.643300     41.268267
    4.658000     41.547600
    4.672700     42.313585
    4.687500     42.681302
    4.702200     42.912626
    4.716900     43.009737
    4.731700     43.385092
    4.746400     43.737532
    4.761100     44.206725
    4.775900     44.496970
    4.790600     44.754481
    4.805300     44.873416
    4.820100     45.454997
    4.834800     45.701597
    4.849500     46.170790
    4.864300     46.415207
    4.879000     46.607248
    4.893700     47.038251
    4.908500     47.524903
    4.923200     48.067203
    4.938000     48.358539
    4.952700     48.786269
    4.967400     49.433319
    4.982200     49.868687
    4.996900     50.015991
    5.011600     50.380434
    5.026400     51.043852
    5.041100     51.418115
    5.055800     51.708360
    5.070600     51.997514
    5.085300     52.630379
    5.100000     52.939175
    5.114800     53.375633
    5.129500     54.212542
    5.144200     54.711196
    5.159000     55.024355
    5.173700     55.532830
    5.188400     55.915823
    5.203200     56.171151
    5.217900     56.771282
    5.232700     57.804598
    5.247400     58.112301
    5.262100     58.726617
    5.276900     58.855372
    5.291600     59.185990
    5.306300     59.491511
    5.321100     60.147290
    5.335800     61.078039
    5.350500     61.527591
    5.365300     61.946592
    5.380000     62.797686
    5.394800     63.302888
    5.409500     63.871375
    5.424200     64.053596
    5.439000     64.626449
    5.453700     65.493911
    5.468400     66.013296
    5.483200     66.220614
    5.497900     67.112081
    5.512600     67.806051
    5.527400     68.004639
    5.542100     68.602588
    5.556900     68.957210
    5.571600     69.356570
    5.586300     70.186933
    5.601100     70.745601
    5.615800     71.161327
    5.630600     71.906581
    5.645300     72.699845
    5.660000     73.239962
    5.674800     73.868462
    5.689500     74.001582
    5.704200     74.603895
    5.719000     75.327326
    5.733700     75.655762
    5.748500     76.551593
    5.763200     77.009874
    5.777900     77.481250
    5.792700     78.144667
    5.807400     78.421819
    5.822200     78.940113
    5.836900     80.024714
    5.851600     80.268040
    5.866400     80.721956
    5.881100     81.453025
    5.895900     82.288843
    5.910600     82.512529
    5.925300     83.716063
    5.940100     84.765747
    5.954800     85.990014
    5.969600     87.870060
    5.984300     89.268910
    5.999000     90.021801
    6.013800     89.960697
    6.028500     89.495869
    6.043300     88.919743
    6.058000     88.094836
    6.072700     87.630008
    6.087500     87.345218
    6.102200     87.870060
    6.117000     87.834052
    6.131700     87.865695
    6.146500     88.000998
    6.161200     88.177763
    6.175900     88.712425
    6.190700     89.176162
    6.205400     89.374752
    6.220200     89.649720
    6.234900     89.471863
    6.249600     89.603892
    6.264400     89.951968
    6.279100     90.098182
    6.293900     90.489903
    6.308600     90.972190
    6.323400     91.129315
    6.338100     91.742540
    6.352800     92.652556
    6.367600     94.461678
    6.382300     98.156302
    6.397100    103.010814
    6.411800    106.954219
    6.426600    108.263596
    6.441300    105.919811
    6.456000    101.116583
    6.470800     97.032420
    6.485500     94.185618
    6.500300     92.712570
    6.515000     92.818411
    6.529800     93.958660
    6.544500     95.113093
    6.559300     97.161175
    6.574000     99.660993
    6.588700    102.134623
    6.603500    103.468004
    6.618200    101.799641
    6.633000     98.748794
    6.647700     95.676125
    6.662500     93.450185
    6.677200     92.065520
    6.692000     90.303317
    6.706700     89.541697
    6.721500     89.311465
    6.736200     88.926290
    6.750900     88.792079
    6.765700     88.376351
    6.780400     88.488740
    6.795200     88.119932
    6.809900     88.163578
    6.824700     87.752216
    6.839400     86.543225
    6.854200     86.257345
    6.868900     86.287897
    6.883700     85.688857
    6.898400     85.587380
    6.913200     85.442258
    6.927900     85.383336
    6.942700     85.173836
    6.957400     85.302591
    6.972200     85.221846
    6.986900     84.413307
    7.001600     84.097965
    7.016400     83.849183
    7.031100     83.172673
    7.045900     82.943531
    7.060600     82.871516
    7.075400     82.932620
    7.090100     82.463426
    7.104900     82.062976
    7.119600     81.886210
    7.134400     81.805465
    7.149100     81.532679
    7.163900     81.035116
    7.178600     80.879082
    7.193400     80.941277
    7.208100     80.535371
    7.222900     80.238578
    7.237600     80.082545
    7.252400     79.652632
    7.267100     79.810849
    7.281900     79.741016
    7.296600     79.109242
    7.311400     78.837546
    7.326100     78.444733
    7.340900     77.971175
    7.355600     77.995180
    7.370400     77.468157
    7.385100     77.410326
    7.399900     77.384138
    7.414600     77.181185
    7.429400     76.579962
    7.444100     76.287536
    7.458900     76.108587
    7.473600     76.591965
    7.488400     76.667254
    7.503200     76.168600
    7.517900     75.744144
    7.532700     75.416801
    7.547400     75.579381
    7.562200     75.147287
    7.576900     74.019041
    7.591700     73.745163
    7.606400     73.924111
    7.621200     73.303249
    7.635900     72.365953
    7.650700     71.905490
    7.665400     71.361007
    7.680200     70.782699
    7.694900     70.206574
    7.709700     69.863954
    7.724400     69.741745
    7.739200     69.365300
    7.754000     69.255094
    7.768700     68.987762
    7.783500     68.450919
    7.798200     67.890069
    7.813000     67.881339
    7.827700     67.674022
    7.842500     67.621647
    7.857200     66.989873
    7.872000     66.425749
    7.886700     65.962012
    7.901500     65.572473
    7.916300     65.317144
    7.931000     65.296413
    7.945800     65.058542
    7.960500     64.324201
    7.975300     64.140888
    7.990000     63.991401
    8.004800     63.673878
    8.019600     63.347624
    8.034300     63.094479
    8.049100     62.832603
    8.063800     62.676569
    8.078600     62.305580
    8.093300     62.311034
    8.108100     62.570727
    8.122900     62.352499
    8.137600     62.359045
    8.152400     62.513988
    8.167100     62.191009
    8.181900     61.562508
    8.196600     61.084586
    8.211400     60.760515
    8.226200     60.106918
    8.240900     59.625722
    8.255700     59.403129
    8.270400     59.399855
    8.285200     59.455504
    8.300000     59.295105
    8.314700     58.794269
    8.329500     58.448375
    8.344200     57.994458
    8.359000     57.420515
    8.373800     57.155366
    8.388500     56.858574
    8.403300     56.385016
    8.418000     56.490857
    8.432800     56.398109
    8.447600     55.922369
    8.462300     55.507734
    8.477100     55.344061
    8.491800     55.526283
    8.506600     55.148747
    8.521400     54.835588
    8.536100     54.848681
    8.550900     54.653366
    8.565600     54.329295
    8.580400     54.185264
    8.595200     53.854646
    8.609900     53.712797
    8.624700     53.279612
    8.639500     53.055927
    8.654200     53.053744
    8.669000     52.501624
    8.683700     52.370686
    8.698500     52.187374
    8.713300     51.880762
    8.728000     51.762918
    8.742800     51.937501
    8.757600     51.600337
    8.772300     51.121323
    8.787100     50.723055
    8.801800     50.329150
    8.816600     50.139291
    8.831400     49.683192
    8.846100     49.427864
    8.860900     49.244551
    8.875700     48.753534
    8.890400     48.704433
    8.905200     48.522211
    8.920000     48.143583
    8.934700     47.815149
    8.949500     47.722400
    8.964300     47.307765
    8.979000     47.246660
    8.993800     47.078624
    9.008600     47.054619
    9.023300     46.695631
    9.038100     46.326824
    9.052900     46.111868
    9.067600     45.970019
    9.082400     45.641583
    9.097200     45.379708
    9.111900     45.292416
    9.126700     45.242224
    9.141500     45.177846
    9.156200     44.894148
    9.171000     44.704289
    9.185800     44.656277
    9.200500     44.469692
    9.215300     44.120525
    9.230100     44.048509
    9.244800     43.651332
    9.259600     43.456016
    9.274400     43.254155
    9.289100     43.056657
    9.303900     43.111214
    9.318700     42.621289
    9.333400     42.427065
    9.348200     42.221930
    9.363000     42.117179
    9.377800     42.152095
    9.392500     41.961146
    9.407300     41.763647
    9.422100     41.746189
    9.436800     41.599975
    9.451600     41.306457
    9.466400     41.269358
    9.481200     40.947470
    9.495900     40.571024
    9.510700     40.288417
    9.525500     40.221857
    9.540200     40.030906
    9.555000     39.787581
    9.569800     39.745026
    9.584600     39.593356
    9.599300     39.431866
    9.614100     39.067423
    9.628900     38.923392
    9.643600     38.920119
    9.658400     38.814278
    9.673200     38.458563
    9.688000     38.329808
    9.702700     38.214147
    9.717500     37.934813
    9.732300     37.767868
    9.747100     37.605287
    9.761800     37.471076
    9.776600     37.370691
    9.791400     37.177557
    9.806200     36.990971
    9.820900     37.032434
    9.835700     36.814206
    9.850500     36.738917
    9.865300     36.749827
    9.880000     36.587246
    9.894800     36.328645
    9.909600     36.022033
    9.924400     35.970749
    9.939100     35.795074
    9.953900     35.609579
    9.968700     35.270232
    9.983500     35.089102
    9.998200     34.880693
   10.013000     34.766122
   10.028000     34.703927
   10.043000     34.504247
   10.057000     34.439870
   10.072000     34.239098
   10.087000     34.211820
   10.102000     34.174721
   10.116000     34.112525
   10.131000     33.949944
   10.146000     33.921574
   10.161000     33.548402
   10.176000     33.572408
   10.190000     33.367272
   10.205000     33.113035
   10.220000     32.978824
   10.235000     33.059569
   10.249000     32.779144
   10.264000     32.653662
   10.279000     32.599104
   10.294000     32.683123
   10.309000     32.598013
   10.323000     32.617654
   10.338000     32.598013
   10.353000     32.748592
   10.368000     32.936269
   10.382000     32.919902
   10.397000     32.638386
   10.412000     32.319771
   10.427000     32.067717
   10.442000     31.991335
   10.456000     31.865854
   10.471000     31.687997
   10.486000     31.588703
   10.501000     31.434851
   10.516000     31.445762
   10.530000     31.563607
   10.545000     31.319189
   10.560000     31.273362
   10.575000     31.356289
   10.589000     31.357379
   10.604000     31.525416
   10.619000     31.349742
   10.634000     31.212257
   10.649000     31.213348
   10.663000     31.086775
   10.678000     30.779071
   10.693000     30.625220
   10.708000     30.483371
   10.722000     30.271689
   10.737000     30.138569
   10.752000     30.089467
   10.767000     30.135295
   10.782000     30.006540
   10.796000     29.803586
   10.811000     29.738118
   10.826000     29.482790
   10.841000     29.410773
   10.856000     29.382403
   10.870000     29.383494
   10.885000     29.396589
   10.900000     29.192545
   10.915000     29.072518
   10.930000     29.056151
   10.944000     28.935033
   10.959000     28.900117
   10.974000     28.896844
   10.989000     28.756085
   11.003000     28.630604
   11.018000     28.586958
   11.033000     28.521489
   11.048000     28.614236
   11.063000     28.880476
   11.077000     28.819372
   11.092000     28.820463
   11.107000     29.173994
   11.122000     29.344214
   11.137000     29.694472
   11.151000     29.647552
   11.166000     30.051277
   11.181000     30.309878
   11.196000     30.543384
   11.211000     30.631767
   11.225000     30.469186
   11.240000     30.269506
   11.255000     30.120019
   11.270000     29.846141
   11.284000     29.489336
   11.299000     28.892479
   11.314000     28.759359
   11.329000     28.574955
   11.344000     28.409100
   11.358000     28.220332
   11.373000     28.284710
   11.388000     28.246519
   11.403000     28.268343
   11.418000     28.397098
   11.432000     28.391642
   11.447000     28.509486
   11.462000     28.609872
   11.477000     28.782273
   11.492000     29.140170
   11.506000     29.715204
   11.521000     29.995628
   11.536000     30.342613
   11.551000     30.460456
   11.566000     30.546657
   11.580000     30.605579
   11.595000     30.768160
   11.610000     30.942744
   11.625000     31.143515
   11.640000     31.215531
   11.654000     31.397752
   11.669000     31.205710
   11.684000     30.882730
   11.699000     30.425540
   11.714000     29.861417
   11.728000     29.516614
   11.743000     28.897935
   11.758000     28.592413
   11.773000     28.528036
   11.788000     28.283619
   11.802000     28.234517
   11.817000     28.249793
   11.832000     28.169048
   11.847000     27.995556
   11.862000     28.062116
   11.876000     28.110127
   11.891000     28.162502
   11.906000     28.337085
   11.921000     28.420012
   11.936000     28.654609
   11.950000     28.957947
   11.965000     29.061607
   11.980000     29.026690
   11.995000     29.243828
   12.010000     29.127075
   12.024000     29.110708
   12.039000     29.000502
   12.054000     29.007050
   12.069000     28.980862
   12.084000     29.089976
   12.098000     28.968859
   12.113000     29.038692
   12.128000     29.104161
   12.143000     29.288565
   12.158000     29.371492
   12.172000     29.213276
   12.187000     29.196908
   12.202000     29.175086
   12.217000     29.235099
   12.232000     29.357307
   12.246000     29.345305
   12.261000     29.313661
   12.276000     29.180541
   12.291000     29.258013
   12.306000     29.426050
   12.320000     29.411864
   12.335000     29.542802
   12.350000     29.487153
   12.365000     29.594086
   12.380000     29.885422
   12.394000     30.025089
   12.409000     30.092740
   12.424000     30.159300
   12.439000     30.544475
   12.454000     30.710329
   12.468000     31.035492
   12.483000     31.285364
   12.498000     31.718549
   12.513000     31.792747
   12.528000     31.850578
   12.543000     31.789474
   12.557000     31.894224
   12.572000     31.907318
   12.587000     31.841849
   12.602000     31.848396
   12.617000     31.811296
   12.631000     31.863671
   12.646000     32.121183
   12.661000     32.126638
   12.676000     32.084083
   12.691000     32.051349
   12.705000     31.876766
   12.720000     31.911682
   12.735000     32.002247
   12.750000     32.092813
   12.765000     32.318680
   12.779000     32.751866
   12.794000     33.189415
   12.809000     33.729533
   12.824000     34.767213
   12.839000     36.152970
   12.854000     38.050475
   12.868000     40.364797
   12.883000     42.260119
   12.898000     43.656787
   12.913000     44.379127
   12.928000     44.154350
   12.942000     43.350175
   12.957000     42.288489
   12.972000     40.525196
   12.987000     39.071788
   13.002000     37.883529
   13.017000     36.856760
   13.031000     36.086410
   13.046000     35.486279
   13.061000     35.250592
   13.076000     34.939615
   13.091000     34.578445
   13.105000     34.128892
   13.120000     34.117981
   13.135000     34.319843
   13.150000     34.101614
   13.165000     33.966312
   13.179000     34.396223
   13.194000     34.892696
   13.209000     35.462274
   13.224000     36.251173
   13.239000     37.370691
   13.254000     39.047783
   13.268000     40.592846
   13.283000     42.045163
   13.298000     43.147222
   13.313000     43.418917
   13.328000     42.955180
   13.343000     42.209926
   13.357000     40.789253
   13.372000     39.454781
   13.387000     37.956636
   13.402000     36.899314
   13.417000     36.174793
   13.431000     35.580118
   13.446000     35.522288
   13.461000     35.250592
   13.476000     35.126201
   13.491000     35.157844
   13.506000     35.103287
   13.520000     35.080372
   13.535000     35.236406
   13.550000     35.110925
   13.565000     35.304058
   13.580000     35.201490
   13.595000     35.006175
   13.609000     35.200399
   13.624000     35.193852
   13.639000     35.348795
   13.654000     35.317151
   13.669000     35.316060
   13.683000     35.480823
   13.698000     35.714329
   13.713000     35.920556
   13.728000     36.083136
   13.743000     36.202072
   13.758000     36.287182
   13.772000     36.396296
   13.787000     36.590520
   13.802000     36.729096
   13.817000     36.781471
   13.832000     36.664718
   13.847000     36.504319
   13.861000     36.315551
   13.876000     36.047129
   13.891000     35.954381
   13.906000     36.172611
   13.921000     36.139876
   13.936000     35.894369
   13.950000     35.805986
   13.965000     35.861634
   13.980000     35.978386
   13.995000     36.049312
   14.010000     35.908553
   14.025000     35.879092
   14.039000     35.919465
   14.054000     36.000210
   14.069000     35.811442
   14.084000     35.910736
   14.099000     35.870363
   14.114000     36.008939
   14.128000     36.128965
   14.143000     36.144241
   14.158000     35.819079
   14.173000     35.847449
   14.188000     35.690324
   14.203000     35.707783
   14.217000     35.596485
   14.232000     35.894369
   14.247000     36.027488
   14.262000     35.850722
   14.277000     35.747063
   14.292000     35.833264
   14.306000     35.862725
   14.321000     36.110415
   14.336000     35.922738
   14.351000     35.916192
   14.366000     36.283908
   14.381000     36.410481
   14.395000     36.530507
   14.410000     36.729096
   14.425000     36.640713
   14.440000     36.698544
   14.455000     36.719275
   14.470000     36.638530
   14.484000     36.477040
   14.499000     36.134420
   14.514000     36.018759
   14.529000     35.814715
   14.544000     35.618308
   14.559000     35.634675
   14.573000     35.538654
   14.588000     35.456818
   14.603000     35.428448
   14.618000     35.418629
   14.633000     35.140386
   14.648000     35.401170
   14.662000     35.314969
   14.677000     35.176394
   14.692000     35.230951
   14.707000     35.138203
   14.722000     35.050912
   14.737000     35.072735
   14.752000     34.943980
   14.766000     35.110925
   14.781000     35.091284
   14.796000     35.069462
   14.811000     35.057458
   14.826000     34.688651
   14.841000     34.780308
   14.855000     34.654826
   14.870000     34.666828
   14.885000     34.663554
   14.900000     34.712656
   14.915000     34.600269
   14.930000     34.689742
   14.945000     34.505338
   14.959000     34.426776
   14.974000     34.241281
   14.989000     34.330755
   15.004000     34.291473
   15.019000     34.415865
   15.034000     34.388586
   15.048000     34.376583
   15.063000     34.177995
   15.078000     34.090703
   15.093000     34.035054
   15.108000     34.065606
   15.123000     34.029598
   15.138000     33.944488
   15.152000     33.839738
   15.167000     33.786272
   15.182000     33.610598
   15.197000     33.731716
   15.212000     33.514577
   15.227000     33.367272
   15.242000     33.474204
   15.256000     33.444743
   15.271000     33.185050
   15.286000     33.171957
   15.301000     33.271251
   15.316000     33.213420
   15.331000     33.246155
   15.345000     32.965731
   15.360000     32.877347
   15.375000     32.895896
   15.390000     32.812969
   15.405000     32.666756
   15.420000     32.652571
   15.435000     32.520542
   15.449000     32.337229
   15.464000     32.445253
   15.479000     32.414700
   15.494000     32.280490
   15.509000     32.288128
   15.524000     32.305587
   15.539000     32.180104
   15.553000     31.991335
   15.568000     31.985880
   15.583000     31.847305
   15.598000     31.808023
   15.613000     31.768742
   15.628000     31.572335
   15.643000     31.632348
   15.657000     31.530872
   15.672000     31.467585
   15.687000     31.395570
   15.702000     31.303914
   15.717000     31.481771
   15.732000     31.605070
   15.747000     31.594159
   15.761000     31.502502
   15.776000     31.468676
   15.791000     31.479588
   15.806000     31.168611
   15.821000     31.095504
   15.836000     31.092231
   15.851000     30.839085
   15.866000     30.644861
   15.880000     30.573936
   15.895000     30.376439
   15.910000     30.338248
   15.925000     30.154936
   15.940000     30.011995
   15.955000     30.033819
   15.970000     29.981444
   15.984000     30.068735
   15.999000     29.903972
   16.014000     29.826501
   16.029000     29.807951
   16.044000     29.845050
   16.059000     29.786128
   16.074000     29.639915
   16.088000     29.527526
   16.103000     29.470787
   16.118000     29.491518
   16.133000     29.440234
   16.148000     29.360581
   16.163000     29.244920
   16.178000     29.282018
   16.193000     29.227461
   16.207000     29.107435
   16.222000     29.068153
   16.237000     29.005958
   16.252000     29.034328
   16.267000     28.961221
   16.282000     28.801913
   16.297000     28.843377
   16.312000     28.625148
   16.326000     28.485481
   16.341000     28.574955
   16.356000     28.578229
   16.371000     28.573864
   16.386000     28.463658
   16.401000     28.355634
   16.416000     28.447291
   16.430000     28.400372
   16.445000     28.334903
   16.460000     28.388369
   16.475000     28.212695
   16.490000     28.035928
   16.505000     28.091577
   16.520000     28.135223
   16.535000     28.210512
   16.549000     28.047931
   16.564000     28.123220
   16.579000     28.051205
   16.594000     28.136314
   16.609000     28.161411
   16.624000     27.949728
   16.639000     28.013014
   16.654000     27.938816
   16.668000     27.770779
   16.683000     27.831884
   16.698000     27.640933
   16.713000     27.352870
   16.728000     27.311407
   16.743000     27.197927
   16.758000     27.048441
   16.773000     26.775654
   16.788000     26.665448
   16.802000     26.643625
   16.817000     26.570518
   16.832000     26.561789
   16.847000     26.654537
   16.862000     26.446128
   16.877000     26.233354
   16.892000     26.326101
   16.907000     26.382841
   16.921000     26.323919
   16.936000     26.221351
   16.951000     26.191890
   16.966000     26.116601
   16.981000     26.110054
   16.996000     25.983481
   17.011000     25.959476
   17.026000     26.055496
   17.041000     26.067499
   17.055000     25.994393
   17.070000     25.876548
   17.085000     25.852543
   17.100000     25.814354
   17.115000     25.783801
   17.130000     25.677960
   17.145000     25.636496
   17.160000     25.585212
   17.175000     25.529564
   17.189000     25.592851
   17.204000     25.508832
   17.219000     25.405173
   17.234000     25.384442
   17.249000     25.419359
   17.264000     25.384442
   17.279000     25.342977
   17.294000     25.361528
   17.309000     25.339705
   17.323000     25.262233
   17.338000     25.301514
   17.353000     25.339705
   17.368000     25.268780
   17.383000     25.149845
   17.398000     25.040730
   17.413000     25.140024
   17.428000     25.148754
   17.443000     25.133477
   17.457000     25.162938
   17.472000     25.015634
   17.487000     25.100744
   17.502000     25.006904
   17.517000     24.992720
   17.532000     24.881423
   17.547000     24.810499
   17.562000     24.886879
   17.577000     24.836686
   17.591000     24.826865
   17.606000     24.863965
   17.621000     24.973079
   17.636000     25.038548
   17.651000     24.969806
   17.666000     24.907610
   17.681000     24.802860
   17.696000     24.702475
   17.711000     24.658828
   17.726000     24.585722
   17.740000     24.473333
   17.755000     24.503886
   17.770000     24.590087
   17.785000     24.494066
   17.800000     24.352216
   17.815000     24.321664
   17.830000     24.411139
   17.845000     24.414412
   17.860000     24.490792
   17.875000     24.485336
   17.889000     24.379495
   17.904000     24.399136
   17.919000     24.317299
   17.934000     24.395862
   17.949000     24.439509
   17.964000     24.545350
   17.979000     24.439509
   17.994000     24.520253
   18.009000     24.717751
   18.024000     24.722115
   18.038000     24.771217
   18.053000     24.693745
   18.068000     24.775582
   18.083000     24.722115
   18.098000     24.644644
   18.113000     24.717751
   18.128000     24.790857
   18.143000     24.847597
   18.158000     24.761396
   18.173000     24.891243
   18.188000     25.007996
   18.202000     25.030910
   18.217000     25.203311
   18.232000     25.298241
   18.247000     25.358254
   18.262000     25.320063
   18.277000     25.387715
   18.292000     25.311335
   18.307000     25.402991
   18.322000     25.435725
   18.337000     25.388806
   18.352000     25.398626
   18.366000     25.208767
   18.381000     25.206585
   18.396000     25.209857
   18.411000     25.080011
   18.426000     24.978535
   18.441000     25.066918
   18.456000     25.214222
   18.471000     25.027636
   18.486000     25.019999
   18.501000     25.088741
   18.516000     25.047277
   18.530000     25.045095
   18.545000     25.100744
   18.560000     25.085467
   18.575000     25.073465
   18.590000     25.073465
   18.605000     25.085467
   18.620000     25.021090
   18.635000     25.120384
   18.650000     25.216405
   18.665000     25.047277
   18.680000     25.011269
   18.695000     24.908701
   18.710000     25.243683
   18.724000     25.313517
   18.739000     25.189126
   18.754000     25.130205
   18.769000     25.168394
   18.784000     25.086558
   18.799000     25.131295
   18.814000     25.146572
   18.829000     25.141116
   18.844000     25.245866
   18.859000     25.348433
   18.874000     25.237136
   18.889000     25.304788
   18.903000     25.257869
   18.918000     25.249139
   18.933000     25.250230
   18.948000     25.497921
   18.963000     25.481553
   18.978000     25.293876
   18.993000     25.376803
   19.008000     25.563389
   19.023000     25.446637
   19.038000     25.412811
   19.053000     25.452092
   19.068000     25.444455
   19.083000     25.487009
   19.098000     25.465186
   19.112000     25.496830
   19.127000     25.385533
   19.142000     25.477189
   19.157000     25.448819
   19.172000     25.422631
   19.187000     25.483736
   19.202000     25.503376
   19.217000     25.543749
   19.232000     25.507741
   19.247000     25.552479
   19.262000     25.519744
   19.277000     25.613582
   19.292000     25.847087
   19.307000     25.809989
   19.321000     25.716150
   19.336000     25.835085
   19.351000     25.760888
   19.366000     25.736882
   19.381000     25.749976
   19.396000     25.779437
   19.411000     25.829629
   19.426000     25.651773
   19.441000     25.683416
   19.456000     25.653955
   19.471000     25.589577
   19.486000     25.465186
   19.501000     25.532837
   19.516000     25.644134
   19.531000     25.746702
   19.545000     25.736882
   19.560000     25.584121
   19.575000     25.675778
   19.590000     25.694327
   19.605000     25.648499
   19.620000     25.627768
   19.635000     25.598306
   19.650000     25.529564
   19.665000     25.519744
   19.680000     25.597215
   19.695000     25.404082
   19.710000     25.338614
   19.725000     25.382259
   19.740000     25.408447
   19.755000     25.337522
   19.770000     25.200038
   19.785000     25.327702
   19.799000     25.411720
   19.814000     25.365892
   19.829000     25.456457
   19.844000     25.408447
   19.859000     25.365892
   19.874000     25.264415
   19.889000     25.292785
   19.904000     25.400808
   19.919000     25.411720
   19.934000     25.294967
   19.949000     25.318972
   19.964000     25.361528
   19.979000     25.352798
   19.994000     25.253504
   20.009000     25.178215
   20.024000     25.158574
   20.039000     25.095288
   20.054000     25.147663
   20.068000     25.063644
   20.083000     25.090923
   20.098000     25.009087
   20.113000     25.089832
   20.128000     24.899972
   20.143000     24.886879
   20.158000     24.883605
   20.173000     24.974170
   20.188000     24.943619
   20.203000     24.901063
   20.218000     24.860691
   20.233000     24.793040
   20.248000     24.830139
   20.263000     24.839960
   20.278000     24.798495
   20.293000     24.806134
   20.308000     24.730845
   20.323000     24.603180
   20.338000     24.626095
   20.353000     24.576992
   20.368000     24.483154
   20.382000     24.336941
   20.397000     24.330394
   20.412000     24.365311
   20.427000     24.247466
   20.442000     24.149263
   20.457000     24.124167
   20.472000     23.995412
   20.487000     23.912485
   20.502000     23.789184
   20.517000     23.977953
   20.532000     23.946309
   20.547000     23.905937
   20.562000     23.824101
   20.577000     23.808826
   20.592000     23.811008
   20.607000     23.887388
   20.622000     23.847015
   20.637000     23.871020
   20.652000     23.789184
   20.667000     23.776091
   20.682000     23.948492
   20.697000     23.911393
   20.712000     23.819737
   20.727000     23.600417
   20.742000     23.540403
   20.757000     23.500030
   20.771000     23.363637
   20.786000     23.460750
   20.801000     23.281802
   20.816000     23.231608
   20.831000     23.234882
   20.846000     23.130132
   20.861000     23.004650
   20.876000     22.954457
   20.891000     22.922814
   20.906000     22.928270
   20.921000     22.871530
   20.936000     22.874804
   20.951000     22.700220
   20.966000     22.753687
   20.981000     22.747140
   20.996000     22.716587
   21.011000     22.644572
   21.026000     22.515817
   21.041000     22.659847
   21.056000     22.498358
   21.071000     22.197202
   21.086000     22.065173
   21.101000     22.106636
   21.116000     22.094634
   21.131000     22.093543
   21.146000     22.078266
   21.161000     21.916776
   21.176000     21.904774
   21.191000     21.819665
   21.206000     21.947329
   21.221000     21.813117
   21.236000     21.601435
   21.251000     21.634170
   21.266000     21.540331
   21.281000     21.558881
   21.296000     21.675633
   21.310000     21.586159
   21.325000     21.397391
   21.340000     21.449766
   21.355000     21.493411
   21.370000     21.495594
   21.385000     21.526146
   21.400000     21.504323
   21.415000     21.493411
   21.430000     21.448675
   21.445000     21.333013
   21.460000     21.162794
   21.475000     21.088596
   21.490000     21.157338
   21.505000     21.088596
   21.520000     20.904193
   21.535000     20.704512
   21.550000     20.768890
   21.565000     20.813627
   21.580000     20.687054
   21.595000     20.610674
   21.610000     20.504833
   21.625000     20.547387
   21.640000     20.418632
   21.655000     20.409902
   21.670000     20.310608
   21.685000     20.314973
   21.700000     20.286603
   21.715000     20.269145
   21.730000     20.242958
   21.745000     20.176397
   21.760000     20.142572
   21.775000     20.052007
   21.790000     20.059645
   21.805000     20.022545
   21.820000     20.013816
   21.835000     19.930890
   21.850000     19.943983
   21.865000     19.847962
   21.880000     19.898155
   21.895000     19.770491
   21.910000     19.773765
   21.925000     19.784675
   21.940000     19.712660
   21.955000     19.552261
   21.970000     19.437691
   21.985000     19.490066
   22.000000     19.401683
