# Supplementary material for: Changing the game of time resolved X-ray diffraction on the mechanochemistry playground by downsizing
Source: Nat Commun. 2021 Oct 21;12:6134. doi: 10.1038/s41467-021-26264-1 (PMC8531352; doi:10.1038/s41467-021-26264-1)
Supplement: Supplementary file 3 — Source Data. [file 41467_2021_26264_MOESM3_ESM.zip › PXRD_raw_data/reactionIIIa_cocrystal_FormI_normalized/000271.xy]

    3.140900     20.331911
    3.155600     20.414130
    3.170400     20.416293
    3.185100     20.803588
    3.199800     21.087028
    3.214500     20.964781
    3.229300     20.952881
    3.244000     21.389940
    3.258700     21.492714
    3.273500     21.612797
    3.288200     21.661480
    3.302900     21.687444
    3.317600     22.081229
    3.332400     22.439316
    3.347100     22.356014
    3.361800     22.657845
    3.376500     22.985639
    3.391300     23.151159
    3.406000     23.716957
    3.420700     23.856513
    3.435400     23.749411
    3.450200     23.639065
    3.464900     23.860840
    3.479600     23.867331
    3.494400     23.996068
    3.509100     23.854349
    3.523800     24.213516
    3.538500     24.665721
    3.553300     24.675458
    3.568000     24.562948
    3.582700     24.934015
    3.597400     25.139563
    3.612200     25.115762
    3.626900     25.562558
    3.641600     25.820034
    3.656400     25.752960
    3.671100     25.869798
    3.685800     26.372849
    3.700500     26.712544
    3.715300     26.677925
    3.730000     27.012210
    3.744700     27.283750
    3.759500     27.268604
    3.774200     27.443861
    3.788900     27.721891
    3.803600     28.137314
    3.818400     27.956648
    3.833100     27.886329
    3.847800     28.169768
    3.862600     28.485662
    3.877300     28.663083
    3.892000     28.747465
    3.906700     29.037396
    3.921500     29.322999
    3.936200     29.703803
    3.950900     30.051070
    3.965700     30.068380
    3.980400     29.885550
    3.995100     29.955870
    4.009800     30.171154
    4.024600     30.533567
    4.039300     30.918698
    4.054000     31.479086
    4.068800     31.446631
    4.083500     31.727907
    4.098200     31.786325
    4.113000     31.851235
    4.127700     32.217975
    4.142400     32.772954
    4.157100     32.881137
    4.171900     33.097504
    4.186600     33.567017
    4.201300     33.723883
    4.216100     34.196642
    4.230800     34.210706
    4.245500     34.729984
    4.260300     35.121607
    4.275000     35.624658
    4.289700     35.571649
    4.304500     35.773951
    4.319200     36.163409
    4.333900     36.502022
    4.348600     36.714061
    4.363400     36.784380
    4.378100     36.916363
    4.392800     37.369650
    4.407600     37.470260
    4.422300     37.659580
    4.437000     38.047957
    4.451800     38.345461
    4.466500     38.510980
    4.481200     38.302187
    4.496000     38.758719
    4.510700     38.986986
    4.525400     39.113559
    4.540200     39.261770
    4.554900     39.521410
    4.569600     39.645819
    4.584400     40.100189
    4.599100     40.582685
    4.613800     40.690868
    4.628600     40.647594
    4.643300     41.209064
    4.658000     41.521713
    4.672700     42.076692
    4.687500     42.249784
    4.702200     42.980020
    4.716900     43.055747
    4.731700     43.188813
    4.746400     43.718909
    4.761100     43.980712
    4.775900     44.362598
    4.790600     44.737993
    4.805300     44.888367
    4.820100     45.041987
    4.834800     45.698658
    4.849500     46.111917
    4.864300     46.346674
    4.879000     46.901652
    4.893700     47.498823
    4.908500     47.694634
    4.923200     48.132775
    4.938000     48.376187
    4.952700     48.812164
    4.967400     49.125895
    4.982200     49.511026
    4.996900     49.826920
    5.011600     50.229362
    5.026400     50.709694
    5.041100     51.042898
    5.055800     51.422620
    5.070600     51.860761
    5.085300     52.460095
    5.100000     52.733798
    5.114800     53.098374
    5.129500     53.429414
    5.144200     54.136931
    5.159000     54.670273
    5.173700     55.375626
    5.188400     56.048524
    5.203200     56.293018
    5.217900     56.880451
    5.232700     57.382421
    5.247400     57.835707
    5.262100     58.525914
    5.276900     58.956483
    5.291600     59.221531
    5.306300     59.804637
    5.321100     60.419117
    5.335800     60.900531
    5.350500     61.284581
    5.365300     61.557202
    5.380000     62.534094
    5.394800     62.811043
    5.409500     63.258921
    5.424200     64.102748
    5.439000     64.567934
    5.453700     64.990930
    5.468400     65.699529
    5.483200     66.458973
    5.497900     66.923078
    5.512600     68.068737
    5.527400     68.228847
    5.542100     68.790317
    5.556900     69.444824
    5.571600     69.644962
    5.586300     69.940302
    5.601100     70.499608
    5.615800     71.030786
    5.630600     71.497055
    5.645300     72.522630
    5.660000     72.957525
    5.674800     73.696415
    5.689500     74.086956
    5.704200     74.617052
    5.719000     75.057357
    5.733700     75.936885
    5.748500     76.250615
    5.763200     76.104568
    5.777900     77.170171
    5.792700     78.037799
    5.807400     78.566813
    5.822200     79.252693
    5.836900     79.538297
    5.851600     79.993747
    5.866400     80.445952
    5.881100     80.991195
    5.895900     82.078433
    5.910600     82.369446
    5.925300     83.336602
    5.940100     84.712689
    5.954800     85.336905
    5.969600     85.913520
    5.984300     87.282035
    5.999000     88.538039
    6.013800     89.222837
    6.028500     88.720869
    6.043300     88.300037
    6.058000     88.158317
    6.072700     87.487583
    6.087500     87.759122
    6.102200     87.659594
    6.117000     87.457291
    6.131700     87.562228
    6.146500     87.650939
    6.161200     88.214572
    6.175900     88.496930
    6.190700     88.929662
    6.205400     89.051909
    6.220200     88.899370
    6.234900     89.102755
    6.249600     89.549550
    6.264400     89.911963
    6.279100     90.038537
    6.293900     90.268967
    6.308600     90.702781
    6.323400     90.944029
    6.338100     91.043557
    6.352800     92.121060
    6.367600     93.209381
    6.382300     94.939227
    6.397100     98.383773
    6.411800    101.124048
    6.426600    102.369234
    6.441300    100.469542
    6.456000     96.969821
    6.470800     94.424276
    6.485500     93.097953
    6.500300     92.075623
    6.515000     92.165415
    6.529800     92.597065
    6.544500     93.269963
    6.559300     94.485940
    6.574000     96.363997
    6.588700     97.585383
    6.603500     98.017033
    6.618200     97.959696
    6.633000     95.876092
    6.647700     93.656176
    6.662500     91.819230
    6.677200     90.378232
    6.692000     89.742116
    6.706700     89.446776
    6.721500     89.177401
    6.736200     88.658123
    6.750900     88.439593
    6.765700     88.253518
    6.780400     87.994960
    6.795200     87.970079
    6.809900     87.539511
    6.824700     87.501647
    6.839400     87.209552
    6.854200     87.039705
    6.868900     86.301897
    6.883700     85.582481
    6.898400     85.170303
    6.913200     85.164893
    6.927900     84.546087
    6.942700     84.189084
    6.957400     84.764617
    6.972200     84.682397
    6.986900     84.100373
    7.001600     83.509694
    7.016400     83.496713
    7.031100     83.585422
    7.045900     83.600568
    7.060600     82.994743
    7.075400     82.734022
    7.090100     82.551192
    7.104900     82.296963
    7.119600     81.941041
    7.134400     81.514800
    7.149100     81.322234
    7.163900     80.981458
    7.178600     80.555217
    7.193400     80.607145
    7.208100     80.187395
    7.222900     80.217686
    7.237600     79.829308
    7.252400     79.835800
    7.267100     79.535051
    7.281900     78.799407
    7.296600     78.284455
    7.311400     78.309338
    7.326100     78.361266
    7.340900     78.202237
    7.355600     77.754359
    7.370400     77.637521
    7.385100     77.639685
    7.399900     77.122570
    7.414600     76.460490
    7.429400     76.397745
    7.444100     76.200851
    7.458900     76.125124
    7.473600     75.987731
    7.488400     75.635054
    7.503200     75.926066
    7.517900     75.372170
    7.532700     74.578107
    7.547400     74.406096
    7.562200     74.186484
    7.576900     74.287094
    7.591700     73.763489
    7.606400     72.877470
    7.621200     72.550758
    7.635900     72.423101
    7.650700     72.164544
    7.665400     71.487319
    7.680200     70.659719
    7.694900     70.199941
    7.709700     69.630898
    7.724400     69.755309
    7.739200     69.549761
    7.754000     69.254421
    7.768700     68.743798
    7.783500     68.388958
    7.798200     68.060082
    7.813000     67.612204
    7.827700     67.255200
    7.842500     67.073452
    7.857200     66.757558
    7.872000     66.423272
    7.886700     66.154980
    7.901500     66.020832
    7.916300     65.174841
    7.931000     65.017976
    7.945800     64.989848
    7.960500     64.752928
    7.975300     64.259613
    7.990000     64.005383
    8.004800     63.671098
    8.019600     63.516396
    8.034300     63.211320
    8.049100     62.939781
    8.063800     62.837007
    8.078600     62.538422
    8.093300     62.469185
    8.108100     62.128408
    8.122900     62.032126
    8.137600     61.948824
    8.152400     61.812514
    8.167100     61.386273
    8.181900     61.097424
    8.196600     60.628992
    8.211400     60.168133
    8.226200     60.036149
    8.240900     59.705109
    8.255700     59.217205
    8.270400     59.026802
    8.285200     58.769327
    8.300000     58.559452
    8.314700     58.277094
    8.329500     57.935236
    8.344200     57.863835
    8.359000     57.401894
    8.373800     56.885860
    8.388500     56.664085
    8.403300     56.391464
    8.418000     56.408774
    8.432800     56.090716
    8.447600     55.594155
    8.462300     55.234988
    8.477100     55.071632
    8.491800     54.816320
    8.506600     54.527471
    8.521400     54.526389
    8.536100     54.335988
    8.550900     54.476625
    8.565600     54.264587
    8.580400     54.181286
    8.595200     53.831855
    8.609900     53.275795
    8.624700     52.965310
    8.639500     52.781398
    8.654200     52.655905
    8.669000     52.403839
    8.683700     52.149610
    8.698500     51.841288
    8.713300     51.434520
    8.728000     51.130526
    8.742800     51.344728
    8.757600     51.041816
    8.772300     50.684811
    8.787100     50.362426
    8.801800     50.326726
    8.816600     49.905894
    8.831400     49.500209
    8.846100     49.175659
    8.860900     48.754828
    8.875700     48.447587
    8.890400     48.152248
    8.905200     47.842845
    8.920000     47.694634
    8.934700     47.608088
    8.949500     47.523705
    8.964300     47.291112
    8.979000     47.155882
    8.993800     46.733969
    9.008600     46.498130
    9.023300     46.746951
    9.038100     46.392111
    9.052900     46.253636
    9.067600     46.034026
    9.082400     45.743013
    9.097200     45.803596
    9.111900     45.682430
    9.126700     45.534220
    9.141500     44.948950
    9.156200     44.819130
    9.171000     44.479436
    9.185800     44.322571
    9.200500     43.942848
    9.215300     43.915802
    9.230100     43.946094
    9.244800     43.822765
    9.259600     43.518771
    9.274400     43.120657
    9.289100     42.827482
    9.303900     42.680352
    9.318700     42.430450
    9.333400     42.539715
    9.348200     42.418549
    9.363000     42.117801
    9.377800     42.004209
    9.392500     41.930644
    9.407300     41.755388
    9.422100     41.436248
    9.436800     41.417857
    9.451600     41.185263
    9.466400     40.909397
    9.481200     40.852060
    9.495900     40.688704
    9.510700     40.411755
    9.525500     40.113170
    9.540200     39.898967
    9.555000     39.852449
    9.569800     39.672866
    9.584600     39.240134
    9.599300     39.067041
    9.614100     38.983740
    9.628900     38.873393
    9.643600     38.693809
    9.658400     38.612673
    9.673200     38.408206
    9.688000     38.327069
    9.702700     37.993865
    9.717500     37.835918
    9.732300     37.690953
    9.747100     37.469178
    9.761800     37.206293
    9.776600     37.214948
    9.791400     37.091619
    9.806200     36.912035
    9.820900     36.831980
    9.835700     36.727043
    9.850500     36.404657
    9.865300     36.323520
    9.880000     36.381939
    9.894800     36.260774
    9.909600     35.955698
    9.924400     35.703632
    9.939100     35.936225
    9.953900     35.726350
    9.968700     35.310927
    9.983500     35.144326
    9.998200     35.086989
   10.013000     34.882522
   10.028000     34.727821
   10.043000     34.406517
   10.057000     34.245325
   10.072000     34.163106
   10.087000     33.909958
   10.102000     33.714146
   10.116000     33.696838
   10.131000     33.716310
   10.146000     33.574590
   10.161000     33.359306
   10.176000     33.226241
   10.190000     33.261942
   10.205000     33.164577
   10.220000     33.094258
   10.235000     32.739418
   10.249000     32.672344
   10.264000     32.898447
   10.279000     32.649626
   10.294000     32.451651
   10.309000     32.428932
   10.323000     32.251513
   10.338000     32.323995
   10.353000     32.639889
   10.368000     32.455978
   10.382000     32.386741
   10.397000     32.228794
   10.412000     32.175784
   10.427000     31.930209
   10.442000     31.762525
   10.456000     31.672734
   10.471000     31.431485
   10.486000     31.362248
   10.501000     31.287602
   10.516000     31.259474
   10.530000     31.297339
   10.545000     31.254065
   10.560000     31.150209
   10.575000     30.990098
   10.589000     30.997671
   10.604000     30.941416
   10.619000     31.020390
   10.634000     31.017145
   10.649000     30.917616
   10.663000     30.992262
   10.678000     30.655814
   10.693000     30.438366
   10.708000     30.316119
   10.722000     30.279337
   10.737000     30.284746
   10.752000     30.041334
   10.767000     29.890960
   10.782000     29.927742
   10.796000     29.715703
   10.811000     29.649711
   10.826000     29.485274
   10.841000     29.453900
   10.856000     29.106633
   10.870000     29.185606
   10.885000     29.207243
   10.900000     29.077423
   10.915000     29.175870
   10.930000     28.983304
   10.944000     28.977895
   10.959000     28.839421
   10.974000     28.575455
   10.989000     28.660919
   11.003000     28.530017
   11.018000     28.435898
   11.033000     28.692292
   11.048000     28.682556
   11.063000     28.641446
   11.077000     28.599255
   11.092000     28.623055
   11.107000     28.718256
   11.122000     28.802638
   11.137000     28.891349
   11.151000     29.180197
   11.166000     29.384663
   11.181000     29.433346
   11.196000     29.741667
   11.211000     29.790350
   11.225000     29.644303
   11.240000     29.420364
   11.255000     29.344635
   11.270000     28.967077
   11.284000     28.825357
   11.299000     28.407771
   11.314000     28.243333
   11.329000     28.209796
   11.344000     28.269296
   11.358000     28.130822
   11.373000     27.927439
   11.388000     27.929602
   11.403000     28.091877
   11.418000     28.089713
   11.432000     28.233596
   11.447000     28.274706
   11.462000     28.485662
   11.477000     28.725829
   11.492000     28.682556
   11.506000     28.844831
   11.521000     29.203998
   11.536000     29.304608
   11.551000     29.436591
   11.566000     29.607520
   11.580000     29.718949
   11.595000     29.615093
   11.610000     29.708130
   11.625000     29.709212
   11.640000     29.822804
   11.654000     30.026188
   11.669000     29.793595
   11.684000     29.576147
   11.699000     29.388990
   11.714000     28.995205
   11.728000     28.817784
   11.743000     28.666328
   11.758000     28.306079
   11.773000     28.052930
   11.788000     28.055094
   11.802000     28.092959
   11.817000     28.033458
   11.832000     27.839810
   11.847000     28.008575
   11.862000     27.924193
   11.876000     27.939339
   11.891000     28.087549
   11.906000     28.140559
   11.921000     28.174095
   11.936000     28.289851
   11.950000     28.308243
   11.965000     28.426162
   11.980000     28.504054
   11.995000     28.522445
   12.010000     28.565718
   12.024000     28.828603
   12.039000     28.856730
   12.054000     28.825357
   12.069000     28.850239
   12.084000     28.843749
   12.098000     28.986550
   12.113000     29.162889
   12.128000     29.028741
   12.143000     29.012513
   12.158000     29.140170
   12.172000     29.195343
   12.187000     29.076342
   12.202000     29.100142
   12.217000     29.159643
   12.232000     29.180197
   12.246000     28.877285
   12.261000     28.771266
   12.276000     29.052542
   12.291000     29.136924
   12.306000     29.267826
   12.320000     29.245107
   12.335000     29.171542
   12.350000     29.365191
   12.365000     29.558838
   12.380000     29.623748
   12.394000     29.676757
   12.409000     29.860669
   12.424000     30.240390
   12.439000     30.095425
   12.454000     30.277173
   12.468000     30.798615
   12.483000     31.136146
   12.498000     31.168601
   12.513000     31.302748
   12.528000     31.494232
   12.543000     31.214037
   12.557000     31.193483
   12.572000     31.435813
   12.587000     31.506132
   12.602000     31.272456
   12.617000     31.439058
   12.631000     31.435813
   12.646000     31.522359
   12.661000     31.560223
   12.676000     31.589432
   12.691000     31.605660
   12.705000     31.482331
   12.720000     31.513705
   12.735000     31.418503
   12.750000     31.631624
   12.765000     31.870708
   12.779000     32.002691
   12.794000     32.410542
   12.809000     32.966602
   12.824000     33.649237
   12.839000     34.532010
   12.854000     35.824797
   12.868000     37.450787
   12.883000     38.790092
   12.898000     39.783212
   12.913000     40.104516
   12.928000     39.898967
   12.942000     39.446763
   12.957000     38.700300
   12.972000     37.882437
   12.987000     36.843881
   13.002000     35.613840
   13.017000     35.084825
   13.031000     34.721330
   13.046000     34.268043
   13.061000     34.158779
   13.076000     34.139305
   13.091000     33.931594
   13.105000     33.934840
   13.120000     33.814756
   13.135000     33.723883
   13.150000     33.777974
   13.165000     34.023550
   13.179000     33.954313
   13.194000     34.286435
   13.209000     34.749458
   13.224000     35.110789
   13.239000     36.020608
   13.254000     37.098110
   13.268000     38.142076
   13.283000     39.111396
   13.298000     39.575501
   13.313000     39.946569
   13.328000     39.715057
   13.343000     39.084350
   13.357000     38.253504
   13.372000     37.350176
   13.387000     36.471731
   13.402000     35.845351
   13.417000     35.543521
   13.431000     35.217890
   13.446000     34.932286
   13.461000     34.852231
   13.476000     34.983133
   13.491000     34.852231
   13.506000     34.704021
   13.520000     34.906323
   13.535000     34.927960
   13.550000     34.953923
   13.565000     34.933368
   13.580000     34.818695
   13.595000     34.814368
   13.609000     34.810040
   13.624000     35.009097
   13.639000     35.184353
   13.654000     35.344464
   13.669000     35.405047
   13.683000     35.157307
   13.698000     35.236281
   13.713000     35.505657
   13.728000     35.518639
   13.743000     35.616004
   13.758000     35.831288
   13.772000     35.789096
   13.787000     35.863742
   13.802000     35.996808
   13.817000     36.030344
   13.832000     36.109317
   13.847000     36.282410
   13.861000     36.040081
   13.876000     35.983826
   13.891000     36.031426
   13.906000     35.857251
   13.921000     35.644131
   13.936000     35.698222
   13.950000     35.771787
   13.965000     35.709041
   13.980000     35.690649
   13.995000     35.879970
   14.010000     35.798832
   14.025000     35.637640
   14.039000     35.768542
   14.054000     35.789096
   14.069000     35.712286
   14.084000     35.634394
   14.099000     35.725269
   14.114000     35.699304
   14.128000     35.810733
   14.143000     35.651704
   14.158000     35.479693
   14.173000     35.679831
   14.188000     35.771787
   14.203000     35.769623
   14.217000     35.731760
   14.232000     35.601940
   14.247000     35.508903
   14.262000     35.822633
   14.277000     35.803160
   14.292000     35.744741
   14.306000     35.694977
   14.321000     35.809651
   14.336000     35.870233
   14.351000     36.041163
   14.366000     36.045490
   14.381000     36.241301
   14.395000     36.154755
   14.410000     36.149346
   14.425000     36.186128
   14.440000     36.187210
   14.455000     36.252120
   14.470000     36.311620
   14.484000     36.189373
   14.499000     36.010871
   14.514000     35.785851
   14.529000     35.651704
   14.544000     35.579221
   14.559000     35.412620
   14.573000     35.270899
   14.588000     35.366100
   14.603000     35.373673
   14.618000     35.094561
   14.633000     34.999360
   14.648000     34.924714
   14.662000     35.078334
   14.677000     35.067516
   14.692000     35.185435
   14.707000     35.314172
   14.722000     34.865214
   14.737000     34.848986
   14.752000     34.821941
   14.766000     34.702939
   14.781000     34.692121
   14.796000     34.713758
   14.811000     34.746212
   14.826000     34.826267
   14.841000     34.732148
   14.855000     34.662912
   14.870000     34.487655
   14.885000     34.547156
   14.900000     34.649929
   14.915000     34.512537
   14.930000     34.363244
   14.945000     34.170679
   14.959000     34.091705
   14.974000     34.192315
   14.989000     34.105769
   15.004000     34.245325
   15.019000     34.189069
   15.034000     34.008404
   15.048000     34.044104
   15.063000     34.006241
   15.078000     34.225852
   15.093000     34.185824
   15.108000     33.957558
   15.123000     33.798529
   15.138000     33.891567
   15.152000     33.837475
   15.167000     33.718474
   15.182000     33.509680
   15.197000     33.516172
   15.212000     33.574590
   15.227000     33.335506
   15.242000     33.220832
   15.256000     33.110486
   15.271000     33.248960
   15.286000     33.237059
   15.301000     33.219751
   15.316000     33.145104
   15.331000     33.035839
   15.345000     32.970929
   15.360000     32.822719
   15.375000     32.858419
   15.390000     32.869237
   15.405000     32.728600
   15.420000     32.618253
   15.435000     32.521970
   15.449000     32.446242
   15.464000     32.379168
   15.479000     32.353205
   15.494000     32.334813
   15.509000     32.101139
   15.524000     32.018919
   15.539000     32.023246
   15.553000     32.014592
   15.568000     31.849071
   15.583000     31.786325
   15.598000     31.791734
   15.613000     31.603496
   15.628000     31.380639
   15.643000     31.446631
   15.657000     31.458532
   15.672000     31.503968
   15.687000     31.465022
   15.702000     31.305993
   15.717000     31.286520
   15.732000     31.265965
   15.747000     31.133982
   15.761000     31.146964
   15.776000     31.092872
   15.791000     30.976035
   15.806000     31.043108
   15.821000     30.789960
   15.836000     30.702332
   15.851000     30.598477
   15.866000     30.562776
   15.880000     30.529239
   15.895000     30.219836
   15.910000     30.073789
   15.925000     30.011043
   15.940000     29.854178
   15.955000     30.054316
   15.970000     30.218754
   15.984000     30.017534
   15.999000     29.852014
   16.014000     29.681085
   16.029000     29.573984
   16.044000     29.456064
   16.059000     29.448491
   16.074000     29.632402
   16.088000     29.466882
   16.103000     29.400891
   16.118000     29.169379
   16.133000     29.255926
   16.148000     29.472292
   16.163000     29.419282
   16.178000     29.191016
   16.193000     29.002778
   16.207000     28.852403
   16.222000     28.894595
   16.237000     29.097979
   16.252000     28.930295
   16.267000     28.849157
   16.282000     28.777757
   16.297000     28.625219
   16.312000     28.602500
   16.326000     28.534345
   16.341000     28.570046
   16.356000     28.509463
   16.371000     28.500808
   16.386000     28.411017
   16.401000     28.401280
   16.416000     28.484580
   16.430000     28.210877
   16.445000     28.095122
   16.460000     27.947993
   16.475000     28.101613
   16.490000     28.004248
   16.505000     27.995593
   16.520000     28.058340
   16.535000     27.920948
   16.549000     27.786800
   16.564000     27.747855
   16.579000     27.834401
   16.594000     27.715400
   16.609000     27.778146
   16.624000     27.687272
   16.639000     27.676453
   16.654000     27.627771
   16.668000     27.548798
   16.683000     27.438451
   16.698000     27.354068
   16.713000     27.061975
   16.728000     26.859673
   16.743000     26.923501
   16.758000     26.739589
   16.773000     26.621670
   16.788000     26.616260
   16.802000     26.502668
   16.817000     26.561087
   16.832000     26.621670
   16.847000     26.527551
   16.862000     26.424777
   16.877000     26.271157
   16.892000     26.285221
   16.907000     26.318757
   16.921000     26.287384
   16.936000     26.143501
   16.951000     25.896844
   16.966000     25.905499
   16.981000     26.011518
   16.996000     25.904417
   17.011000     25.812461
   17.026000     25.883862
   17.041000     25.614486
   17.055000     25.627468
   17.070000     25.723751
   17.085000     25.785415
   17.100000     25.705359
   17.115000     25.494403
   17.130000     25.527940
   17.145000     25.387301
   17.160000     25.480340
   17.175000     25.416511
   17.189000     25.268301
   17.204000     25.315901
   17.219000     25.178508
   17.234000     25.110354
   17.249000     25.089799
   17.264000     25.087635
   17.279000     25.155791
   17.294000     25.084389
   17.309000     25.119008
   17.323000     25.058426
   17.338000     25.054099
   17.353000     25.059507
   17.368000     24.964306
   17.383000     25.046526
   17.398000     24.937261
   17.413000     24.941588
   17.428000     24.994598
   17.443000     24.887497
   17.457000     24.710076
   17.472000     24.699258
   17.487000     24.759840
   17.502000     24.777150
   17.517000     24.826914
   17.532000     24.760922
   17.547000     24.650576
   17.562000     24.738203
   17.577000     24.636511
   17.591000     24.623530
   17.606000     24.694930
   17.621000     24.648412
   17.636000     24.744695
   17.651000     24.849632
   17.666000     24.704667
   17.681000     24.612712
   17.696000     24.525083
   17.711000     24.544556
   17.726000     24.374709
   17.740000     24.505611
   17.755000     24.410410
   17.770000     24.355236
   17.785000     24.438537
   17.800000     24.454765
   17.815000     24.396346
   17.830000     24.333599
   17.845000     24.333599
   17.860000     24.467747
   17.875000     24.355236
   17.889000     24.290326
   17.904000     24.218925
   17.919000     24.320617
   17.934000     24.388773
   17.949000     24.570521
   17.964000     24.376872
   17.979000     24.293572
   17.994000     24.485055
   18.009000     24.417983
   18.024000     24.411492
   18.038000     24.341172
   18.053000     24.468829
   18.068000     24.480728
   18.083000     24.436373
   18.098000     24.429882
   18.113000     24.531574
   18.128000     24.498038
   18.143000     24.465583
   18.158000     24.594320
   18.173000     24.633266
   18.188000     24.779314
   18.202000     24.799868
   18.217000     24.805277
   18.232000     24.925360
   18.247000     24.978370
   18.262000     25.176345
   18.277000     25.010825
   18.292000     25.091962
   18.307000     24.905887
   18.322000     25.001089
   18.337000     25.136317
   18.352000     24.993516
   18.366000     25.004335
   18.381000     25.095208
   18.396000     25.129826
   18.411000     24.998925
   18.426000     24.809605
   18.441000     24.844224
   18.456000     24.896152
   18.471000     24.838814
   18.486000     24.759840
   18.501000     24.856123
   18.516000     24.939425
   18.530000     24.872351
   18.545000     24.908051
   18.560000     24.861532
   18.575000     24.927524
   18.590000     25.067080
   18.605000     24.953488
   18.620000     24.872351
   18.635000     24.914542
   18.650000     24.820423
   18.665000     24.916706
   18.680000     25.031380
   18.695000     25.151463
   18.710000     24.910215
   18.724000     24.906969
   18.739000     25.136317
   18.754000     25.045444
   18.769000     24.874515
   18.784000     24.844224
   18.799000     25.076817
   18.814000     25.134154
   18.829000     25.229354
   18.844000     25.202309
   18.859000     25.131990
   18.874000     25.073571
   18.889000     25.051935
   18.903000     25.207718
   18.918000     25.204473
   18.933000     25.308328
   18.948000     25.295346
   18.963000     25.421921
   18.978000     25.393793
   18.993000     25.351601
   19.008000     25.266137
   19.023000     25.387301
   19.038000     25.326719
   19.053000     25.326719
   19.068000     25.517122
   19.083000     25.461948
   19.098000     25.369993
   19.112000     25.373238
   19.127000     25.400284
   19.142000     25.397038
   19.157000     25.379729
   19.172000     25.464112
   19.187000     25.413266
   19.202000     25.365665
   19.217000     25.459784
   19.232000     25.425166
   19.247000     25.438147
   19.262000     25.461948
   19.277000     25.473849
   19.292000     25.538759
   19.307000     25.667496
   19.321000     25.554985
   19.336000     25.500894
   19.351000     25.445720
   19.366000     25.708605
   19.381000     25.707523
   19.396000     25.512794
   19.411000     25.491157
   19.426000     25.538759
   19.441000     25.503057
   19.456000     25.490075
   19.471000     25.455457
   19.486000     25.531186
   19.501000     25.613404
   19.516000     25.456539
   19.531000     25.477094
   19.545000     25.503057
   19.560000     25.492239
   19.575000     25.525776
   19.590000     25.506303
   19.605000     25.430576
   19.620000     25.464112
   19.635000     25.415430
   19.650000     25.376484
   19.665000     25.377566
   19.680000     25.357011
   19.695000     25.426248
   19.710000     25.381892
   19.725000     25.395956
   19.740000     25.283446
   19.755000     25.296428
   19.770000     25.440311
   19.785000     25.255319
   19.799000     25.190409
   19.814000     25.292101
   19.829000     25.337537
   19.844000     25.323474
   19.859000     25.374320
   19.874000     25.281282
   19.889000     25.239091
   19.904000     25.257482
   19.919000     25.309410
   19.934000     25.197982
   19.949000     25.274791
   19.964000     25.231518
   19.979000     25.095208
   19.994000     24.992434
   20.009000     25.142808
   20.024000     25.194736
   20.039000     24.905887
   20.054000     24.899396
   20.068000     25.030298
   20.083000     24.941588
   20.098000     24.893988
   20.113000     24.892906
   20.128000     24.869105
   20.143000     24.848550
   20.158000     24.767413
   20.173000     24.825832
   20.188000     24.689521
   20.203000     24.806359
   20.218000     24.742531
   20.233000     24.838814
   20.248000     24.717649
   20.263000     24.611630
   20.278000     24.524002
   20.293000     24.436373
   20.308000     24.607303
   20.323000     24.451519
   20.338000     24.370381
   20.353000     24.334681
   20.368000     24.373627
   20.382000     24.241644
   20.397000     24.235153
   20.412000     24.106415
   20.427000     24.003641
   20.442000     24.070715
   20.457000     24.129134
   20.472000     24.028524
   20.487000     23.842448
   20.502000     23.780784
   20.517000     23.924668
   20.532000     23.921423
   20.547000     23.728856
   20.562000     23.728856
   20.577000     23.748330
   20.592000     23.751575
   20.607000     23.680174
   20.622000     23.601201
   20.637000     23.549273
   20.652000     23.665029
   20.667000     23.559010
   20.682000     23.549273
   20.697000     23.415126
   20.712000     23.482199
   20.727000     23.408635
   20.742000     23.406471
   20.757000     23.359952
   20.771000     23.313434
   20.786000     23.170633
   20.801000     23.145750
   20.816000     23.139259
   20.831000     23.041894
   20.846000     22.942366
   20.861000     22.875292
   20.876000     22.801729
   20.891000     22.780092
   20.906000     22.787665
   20.921000     22.762783
   20.936000     22.652436
   20.951000     22.643782
   20.966000     22.663254
   20.981000     22.528026
   20.996000     22.418761
   21.011000     22.480425
   21.026000     22.344114
   21.041000     22.054184
   21.056000     22.175349
   21.071000     22.151549
   21.086000     22.056348
   21.101000     21.953574
   21.116000     21.874600
   21.131000     21.763171
   21.146000     21.834573
   21.161000     21.905974
   21.176000     21.870273
   21.191000     21.803199
   21.206000     21.665807
   21.221000     21.551133
   21.236000     21.413741
   21.251000     21.454850
   21.266000     21.462423
   21.281000     21.461341
   21.296000     21.272021
   21.310000     21.260121
   21.325000     21.386695
   21.340000     21.291494
   21.355000     21.206030
   21.370000     21.203866
   21.385000     21.269857
   21.400000     21.197375
   21.415000     21.109746
   21.430000     21.140038
   21.445000     21.154102
   21.460000     21.062146
   21.475000     20.947472
   21.490000     20.926917
   21.505000     20.931245
   21.520000     20.808998
   21.535000     20.723533
   21.550000     20.640232
   21.565000     20.548277
   21.580000     20.519068
   21.595000     20.499595
   21.610000     20.525558
   21.625000     20.327583
   21.640000     20.169636
   21.655000     20.171800
   21.670000     20.204254
   21.685000     20.069026
   21.700000     20.094991
   21.715000     20.069026
   21.730000     20.204254
   21.745000     20.149081
   21.760000     19.955434
   21.775000     20.046307
   21.790000     19.984644
   21.805000     19.844005
   21.820000     19.750968
   21.835000     19.679567
   21.850000     19.665504
   21.865000     19.686058
   21.880000     19.715268
   21.895000     19.637376
   21.910000     19.593021
   21.925000     19.533520
   21.940000     19.441565
   21.955000     19.332300
   21.970000     19.291191
   21.985000     19.358264
   22.000000     19.298763
