# Supplementary material for: Changing the game of time resolved X-ray diffraction on the mechanochemistry playground by downsizing
Source: Nat Commun. 2021 Oct 21;12:6134. doi: 10.1038/s41467-021-26264-1 (PMC8531352; doi:10.1038/s41467-021-26264-1)
Supplement: Supplementary file 3 — Source Data. [file 41467_2021_26264_MOESM3_ESM.zip › PXRD_raw_data/reactionIIIa_cocrystal_FormI_normalized/000360.xy]

    3.140900     20.630195
    3.155600     20.519604
    3.170400     20.587492
    3.185100     21.092270
    3.199800     20.866708
    3.214500     20.851378
    3.229300     21.185342
    3.244000     21.667125
    3.258700     21.750342
    3.273500     21.759102
    3.288200     21.948531
    3.302900     22.107301
    3.317600     22.157669
    3.332400     22.280304
    3.347100     22.674491
    3.361800     23.032544
    3.376500     23.017215
    3.391300     23.520897
    3.406000     23.864716
    3.420700     23.970927
    3.435400     24.069474
    3.450200     23.707041
    3.464900     23.664338
    3.479600     23.662148
    3.494400     24.105607
    3.509100     24.168020
    3.523800     24.288467
    3.538500     24.331170
    3.553300     24.472420
    3.568000     24.764775
    3.582700     24.725357
    3.597400     25.146918
    3.612200     25.382334
    3.626900     25.358245
    3.641600     25.537820
    3.656400     25.513730
    3.671100     25.763381
    3.685800     26.133478
    3.700500     26.365611
    3.715300     26.525476
    3.730000     26.768558
    3.744700     27.505468
    3.759500     27.356553
    3.774200     27.490138
    3.788900     27.462764
    3.803600     27.478093
    3.818400     27.909508
    3.833100     27.888705
    3.847800     28.352969
    3.862600     28.525973
    3.877300     28.759200
    3.892000     29.029655
    3.906700     29.040605
    3.921500     29.153387
    3.936200     29.323106
    3.950900     29.669114
    3.965700     29.986653
    3.980400     30.218785
    3.995100     30.054541
    4.009800     30.245065
    4.024600     30.667721
    4.039300     30.950220
    4.054000     31.032343
    4.068800     31.482372
    4.083500     31.569970
    4.098200     31.884224
    4.113000     32.208333
    4.127700     32.206143
    4.142400     32.524777
    4.157100     33.086493
    4.171900     33.883627
    4.186600     33.979983
    4.201300     34.134373
    4.216100     34.305187
    4.230800     34.610682
    4.245500     34.737698
    4.260300     34.968734
    4.275000     35.274229
    4.289700     35.592864
    4.304500     35.966246
    4.319200     36.121731
    4.333900     36.237797
    4.348600     36.883824
    4.363400     37.233118
    4.378100     37.224358
    4.392800     37.095152
    4.407600     37.507953
    4.422300     37.881336
    4.437000     38.067479
    4.451800     38.238293
    4.466500     38.207635
    4.481200     38.716792
    4.496000     38.858043
    4.510700     39.024476
    4.525400     39.131783
    4.540200     39.481076
    4.554900     39.724158
    4.569600     40.020893
    4.584400     40.210321
    4.599100     40.680060
    4.613800     40.951611
    4.628600     41.125710
    4.643300     41.399451
    4.658000     41.579026
    4.672700     42.053144
    4.687500     42.254617
    4.702200     42.562302
    4.716900     43.131683
    4.731700     43.533534
    4.746400     43.961664
    4.761100     44.083205
    4.775900     44.388700
    4.790600     44.499291
    4.805300     44.973410
    4.820100     45.521987
    4.834800     45.447529
    4.849500     45.941357
    4.864300     46.155970
    4.879000     46.717686
    4.893700     47.264072
    4.908500     48.004268
    4.923200     48.258299
    4.938000     48.394074
    4.952700     48.753222
    4.967400     49.186827
    4.982200     49.452903
    4.996900     49.789057
    5.011600     50.370482
    5.026400     50.914679
    5.041100     51.371279
    5.055800     51.743566
    5.070600     52.194690
    5.085300     52.963354
    5.100000     53.417763
    5.114800     53.714499
    5.129500     53.876554
    5.144200     54.418560
    5.159000     54.807271
    5.173700     55.786168
    5.188400     56.468330
    5.203200     56.624910
    5.217900     56.704842
    5.232700     57.339921
    5.247400     57.730823
    5.262100     58.070261
    5.276900     58.691105
    5.291600     59.509042
    5.306300     60.245953
    5.321100     60.505459
    5.335800     60.736496
    5.350500     61.484356
    5.365300     62.236594
    5.380000     62.581508
    5.394800     63.187023
    5.409500     63.337033
    5.424200     63.997296
    5.439000     64.909399
    5.453700     65.309061
    5.468400     65.772230
    5.483200     66.228830
    5.497900     66.510235
    5.512600     66.953695
    5.527400     67.681846
    5.542100     68.633368
    5.556900     69.095442
    5.571600     69.645114
    5.586300     70.167411
    5.601100     70.859427
    5.615800     71.290843
    5.630600     71.644516
    5.645300     72.384711
    5.660000     73.224547
    5.674800     73.923134
    5.689500     73.903424
    5.704200     74.552737
    5.719000     75.369580
    5.733700     75.508639
    5.748500     75.654270
    5.763200     76.603603
    5.777900     77.308759
    5.792700     77.966831
    5.807400     78.304080
    5.822200     79.031135
    5.836900     79.893966
    5.851600     80.284868
    5.866400     80.762272
    5.881100     81.323988
    5.895900     82.151779
    5.910600     82.732110
    5.925300     83.586181
    5.940100     84.608876
    5.954800     85.623907
    5.969600     87.117436
    5.984300     88.757691
    5.999000     89.308457
    6.013800     89.800095
    6.028500     89.235095
    6.043300     88.228824
    6.058000     87.880625
    6.072700     87.338619
    6.087500     87.438260
    6.102200     87.787554
    6.117000     87.600315
    6.131700     87.808357
    6.146500     88.093048
    6.161200     88.339414
    6.175900     88.671188
    6.190700     88.871567
    6.205400     88.812439
    6.220200     88.697468
    6.234900     89.361015
    6.249600     89.604097
    6.264400     90.273119
    6.279100     90.850165
    6.293900     90.681541
    6.308600     90.737384
    6.323400     91.088866
    6.338100     91.824681
    6.352800     92.920740
    6.367600     94.914667
    6.382300     98.912377
    6.397100    103.978769
    6.411800    107.899832
    6.426600    109.045162
    6.441300    106.777495
    6.456000    102.031925
    6.470800     97.254603
    6.485500     94.642021
    6.500300     93.509830
    6.515000     93.339015
    6.529800     93.676264
    6.544500     95.344987
    6.559300     97.898441
    6.574000    100.497882
    6.588700    103.086375
    6.603500    104.030233
    6.618200    102.322091
    6.633000     99.354742
    6.647700     96.087372
    6.662500     93.545963
    6.677200     91.857531
    6.692000     90.878634
    6.706700     90.189902
    6.721500     89.103699
    6.736200     88.765356
    6.750900     88.891276
    6.765700     88.222254
    6.780400     88.031730
    6.795200     87.808357
    6.809900     87.451400
    6.824700     87.375847
    6.839400     87.005750
    6.854200     86.611564
    6.868900     86.249131
    6.883700     85.874654
    6.898400     85.650186
    6.913200     85.602008
    6.927900     85.409294
    6.942700     84.745747
    6.957400     84.439157
    6.972200     84.370175
    6.986900     84.227829
    7.001600     83.693487
    7.016400     83.530337
    7.031100     83.493109
    7.045900     83.322295
    7.060600     82.955482
    7.075400     82.237187
    7.090100     81.905413
    7.104900     82.278796
    7.119600     82.190103
    7.134400     82.067468
    7.149100     81.523271
    7.163900     80.859723
    7.178600     80.786361
    7.193400     80.844394
    7.208100     80.789646
    7.222900     80.185226
    7.237600     79.605991
    7.252400     79.207424
    7.267100     78.746445
    7.281900     78.846087
    7.296600     78.770534
    7.311400     78.483654
    7.326100     78.066474
    7.340900     77.952597
    7.355600     77.844196
    7.370400     77.466434
    7.385100     77.131375
    7.399900     77.345988
    7.414600     77.100716
    7.429400     76.499581
    7.444100     76.417459
    7.458900     76.312342
    7.473600     76.570753
    7.488400     76.620028
    7.503200     76.132769
    7.517900     76.187517
    7.532700     75.976189
    7.547400     75.225045
    7.562200     75.044376
    7.576900     74.876846
    7.591700     74.380828
    7.606400     73.789548
    7.621200     72.992415
    7.635900     72.289449
    7.650700     72.184332
    7.665400     71.583198
    7.680200     71.001773
    7.694900     70.730222
    7.709700     70.359030
    7.724400     69.858631
    7.739200     69.513718
    7.754000     69.084492
    7.768700     68.930103
    7.783500     68.241371
    7.798200     67.988435
    7.813000     67.854849
    7.827700     67.515411
    7.842500     67.059906
    7.857200     66.789450
    7.872000     66.333946
    7.886700     66.146707
    7.901500     65.843402
    7.916300     65.818219
    7.931000     65.679158
    7.945800     65.092258
    7.960500     64.635659
    7.975300     64.140735
    7.990000     63.714795
    8.004800     63.750928
    8.019600     63.612963
    8.034300     63.242866
    8.049100     62.951605
    8.063800     62.618737
    8.078600     62.700859
    8.093300     62.779696
    8.108100     62.282584
    8.122900     62.244259
    8.137600     62.313242
    8.152400     62.200461
    8.167100     61.685829
    8.181900     61.240179
    8.196600     61.061699
    8.211400     60.693792
    8.226200     60.266756
    8.240900     59.702851
    8.255700     59.365602
    8.270400     59.198073
    8.285200     59.230922
    8.300000     58.899148
    8.314700     58.663731
    8.329500     58.363711
    8.344200     58.454593
    8.359000     57.807470
    8.373800     57.373864
    8.388500     56.981868
    8.403300     56.576731
    8.418000     56.470520
    8.432800     56.224154
    8.447600     55.838727
    8.462300     55.681052
    8.477100     55.419356
    8.491800     55.217883
    8.506600     54.913483
    8.521400     54.686826
    8.536100     54.564190
    8.550900     54.509442
    8.565600     54.274024
    8.580400     54.136060
    8.595200     53.775817
    8.609900     53.551349
    8.624700     53.516310
    8.639500     53.037811
    8.654200     52.664429
    8.669000     52.443247
    8.683700     52.096144
    8.698500     52.045775
    8.713300     51.774224
    8.728000     51.720571
    8.742800     51.651588
    8.757600     51.420552
    8.772300     51.174185
    8.787100     51.087683
    8.801800     50.580715
    8.816600     50.079222
    8.831400     49.791247
    8.846100     49.321508
    8.860900     48.776216
    8.875700     48.495905
    8.890400     48.415974
    8.905200     48.246254
    8.920000     47.855352
    8.934700     47.744761
    8.949500     47.731622
    8.964300     47.682349
    8.979000     47.273927
    8.993800     47.030846
    9.008600     46.878646
    9.023300     46.460369
    9.038100     46.030049
    9.052900     46.161445
    9.067600     45.883324
    9.082400     45.688421
    9.097200     45.474903
    9.111900     45.547170
    9.126700     45.186928
    9.141500     44.958080
    9.156200     44.653681
    9.171000     44.218980
    9.185800     44.477391
    9.200500     44.477391
    9.215300     44.149998
    9.230100     43.975899
    9.244800     43.649600
    9.259600     43.545579
    9.274400     43.228039
    9.289100     43.064890
    9.303900     42.646614
    9.318700     42.628000
    9.333400     42.665228
    9.348200     42.298416
    9.363000     42.323600
    9.377800     42.036720
    9.392500     41.872475
    9.407300     41.568076
    9.422100     41.468434
    9.436800     41.525372
    9.451600     41.240682
    9.466400     40.874964
    9.481200     40.807076
    9.495900     40.630787
    9.510700     40.531145
    9.525500     40.510342
    9.540200     40.374566
    9.555000     39.784381
    9.569800     39.429613
    9.584600     39.449322
    9.599300     39.298217
    9.614100     39.097839
    9.628900     38.944545
    9.643600     38.950020
    9.658400     38.688324
    9.673200     38.305086
    9.688000     38.375164
    9.702700     38.212015
    9.717500     37.977692
    9.732300     37.711616
    9.747100     37.642633
    9.761800     37.504669
    9.776600     37.222168
    9.791400     37.171800
    9.806200     37.078728
    9.820900     37.033835
    9.835700     36.803892
    9.850500     36.769949
    9.865300     36.613369
    9.880000     36.454599
    9.894800     36.347292
    9.909600     36.192902
    9.924400     36.041798
    9.939100     35.783387
    9.953900     35.512931
    9.968700     35.404529
    9.983500     35.244665
    9.998200     35.214006
   10.013000     34.979684
   10.028000     34.782591
   10.043000     34.651195
   10.057000     34.398259
   10.072000     34.393879
   10.087000     34.255914
   10.102000     33.940564
   10.116000     34.058820
   10.131000     33.985458
   10.146000     33.682153
   10.161000     33.636164
   10.176000     33.483965
   10.190000     33.295632
   10.205000     33.212414
   10.220000     33.042694
   10.235000     33.054739
   10.249000     32.835747
   10.264000     32.661647
   10.279000     32.493024
   10.294000     32.539012
   10.309000     32.595950
   10.323000     32.659457
   10.338000     32.650698
   10.353000     32.623324
   10.368000     32.773333
   10.382000     32.790853
   10.397000     32.499593
   10.412000     32.368198
   10.427000     32.212713
   10.442000     31.944447
   10.456000     31.597343
   10.471000     31.671801
   10.486000     31.778013
   10.501000     31.510842
   10.516000     31.274329
   10.530000     31.265569
   10.545000     31.198777
   10.560000     31.295134
   10.575000     31.256811
   10.589000     31.196587
   10.604000     31.064096
   10.619000     31.046578
   10.634000     31.084901
   10.649000     31.052052
   10.663000     30.849484
   10.678000     30.796926
   10.693000     30.702759
   10.708000     30.499096
   10.722000     30.447633
   10.737000     30.395075
   10.752000     30.057826
   10.767000     29.983368
   10.782000     29.891391
   10.796000     29.776420
   10.811000     29.701963
   10.826000     29.607796
   10.841000     29.620935
   10.856000     29.579327
   10.870000     29.392089
   10.885000     29.188425
   10.900000     29.186235
   10.915000     29.181855
   10.930000     28.910305
   10.944000     28.785479
   10.959000     28.712116
   10.974000     28.646418
   10.989000     28.718686
   11.003000     28.799714
   11.018000     28.801904
   11.033000     28.677078
   11.048000     28.484364
   11.063000     28.601525
   11.077000     28.888406
   11.092000     28.937679
   11.107000     29.140247
   11.122000     29.486256
   11.137000     29.788465
   11.151000     29.937380
   11.166000     30.350181
   11.181000     30.445443
   11.196000     30.642536
   11.211000     30.899852
   11.225000     30.839629
   11.240000     30.564794
   11.255000     30.080820
   11.270000     29.876062
   11.284000     29.477496
   11.299000     29.009947
   11.314000     28.708831
   11.329000     28.366109
   11.344000     28.444945
   11.358000     28.404432
   11.373000     28.202959
   11.388000     28.144926
   11.403000     28.234713
   11.418000     28.186534
   11.432000     28.470130
   11.447000     28.602620
   11.462000     28.773434
   11.477000     29.016517
   11.492000     29.263978
   11.506000     29.579327
   11.521000     30.066586
   11.536000     30.501286
   11.551000     30.718089
   11.566000     30.726849
   11.580000     30.795831
   11.595000     30.966645
   11.610000     31.330172
   11.625000     31.496607
   11.640000     31.440764
   11.654000     31.447334
   11.669000     31.357547
   11.684000     31.124320
   11.699000     30.859339
   11.714000     30.308572
   11.728000     29.652690
   11.743000     28.960674
   11.758000     28.815043
   11.773000     28.624520
   11.788000     28.347494
   11.802000     28.360634
   11.817000     28.244567
   11.832000     28.125216
   11.847000     28.421952
   11.862000     28.164635
   11.876000     28.116456
   11.891000     28.276321
   11.906000     28.304790
   11.921000     28.528163
   11.936000     28.624520
   11.950000     28.855557
   11.965000     28.916874
   11.980000     28.996807
   11.995000     29.202660
   12.010000     29.154482
   12.024000     29.035130
   12.039000     29.104113
   12.054000     28.986952
   12.069000     28.848987
   12.084000     28.878551
   12.098000     29.005567
   12.113000     28.985857
   12.128000     29.057030
   12.143000     29.123823
   12.158000     29.197185
   12.172000     29.299016
   12.187000     29.384424
   12.202000     28.938774
   12.217000     28.873076
   12.232000     29.127107
   12.246000     29.050460
   12.261000     29.320916
   12.276000     29.227844
   12.291000     29.207040
   12.306000     29.117253
   12.320000     29.313251
   12.335000     29.585897
   12.350000     29.662544
   12.365000     29.647215
   12.380000     29.738097
   12.394000     29.929715
   12.409000     30.020597
   12.424000     30.343611
   12.439000     30.569173
   12.454000     30.738892
   12.468000     30.903137
   12.483000     31.332362
   12.498000     31.661946
   12.513000     31.735309
   12.528000     31.714505
   12.543000     31.692605
   12.557000     31.907218
   12.572000     32.026569
   12.587000     31.994815
   12.602000     31.941162
   12.617000     31.861229
   12.631000     32.084602
   12.646000     31.910503
   12.661000     32.079127
   12.676000     32.303595
   12.691000     32.111977
   12.705000     31.933497
   12.720000     31.988245
   12.735000     31.960871
   12.750000     32.134970
   12.765000     32.466744
   12.779000     32.829177
   12.794000     33.361329
   12.809000     34.061010
   12.824000     35.232620
   12.839000     36.849880
   12.854000     38.634670
   12.868000     40.839925
   12.883000     43.034230
   12.898000     44.396365
   12.913000     44.814640
   12.928000     44.650396
   12.942000     44.182847
   12.957000     43.092264
   12.972000     41.615159
   12.987000     39.734013
   13.002000     38.100328
   13.017000     36.905724
   13.031000     36.070267
   13.046000     35.574249
   13.061000     35.328978
   13.076000     34.924936
   13.091000     34.664335
   13.105000     34.386214
   13.120000     34.230729
   13.135000     34.194596
   13.150000     34.197881
   13.165000     34.467242
   13.179000     34.613967
   13.194000     35.020197
   13.209000     35.532641
   13.224000     36.443650
   13.239000     37.970027
   13.254000     39.567578
   13.268000     41.197978
   13.283000     42.390392
   13.298000     43.085694
   13.313000     43.200665
   13.328000     43.118543
   13.343000     42.381633
   13.357000     41.308570
   13.372000     39.896067
   13.387000     38.471521
   13.402000     37.203553
   13.417000     36.467738
   13.431000     35.856750
   13.446000     35.550159
   13.461000     35.406719
   13.476000     35.277513
   13.491000     35.128599
   13.506000     35.103415
   13.520000     35.139549
   13.535000     35.109985
   13.550000     35.282988
   13.565000     35.127504
   13.580000     34.945740
   13.595000     35.019102
   13.609000     35.074945
   13.624000     35.286273
   13.639000     35.356351
   13.654000     35.303793
   13.669000     35.436284
   13.683000     35.422049
   13.698000     35.430809
   13.713000     35.565489
   13.728000     36.069172
   13.743000     36.260790
   13.758000     36.279405
   13.772000     36.356052
   13.787000     36.594754
   13.802000     36.622128
   13.817000     36.722864
   13.832000     36.754619
   13.847000     36.448030
   13.861000     36.304589
   13.876000     36.375762
   13.891000     36.315539
   13.906000     35.919162
   13.921000     35.846895
   13.936000     35.787767
   13.950000     35.693600
   13.965000     35.768057
   13.980000     35.761487
   13.995000     35.751633
   14.010000     35.932301
   14.025000     36.012234
   14.039000     36.063697
   14.054000     36.061507
   14.069000     36.096546
   14.084000     35.957486
   14.099000     35.806381
   14.114000     35.862225
   14.128000     35.906023
   14.143000     35.892883
   14.158000     35.946536
   14.173000     36.008949
   14.188000     35.958581
   14.203000     35.851275
   14.217000     35.724259
   14.232000     35.618047
   14.247000     35.618047
   14.262000     35.659656
   14.277000     35.817330
   14.292000     35.933396
   14.306000     35.819520
   14.321000     35.925732
   14.336000     36.112971
   14.351000     36.218087
   14.366000     36.292544
   14.381000     36.405325
   14.395000     36.519202
   14.410000     36.601324
   14.425000     36.909009
   14.440000     36.840026
   14.455000     36.822507
   14.470000     36.649503
   14.484000     36.442555
   14.499000     36.171004
   14.514000     36.052748
   14.529000     35.775722
   14.544000     35.743968
   14.559000     35.757108
   14.573000     35.503076
   14.588000     35.345401
   14.603000     35.455993
   14.618000     35.440663
   14.633000     35.348686
   14.648000     35.099035
   14.662000     35.057427
   14.677000     35.218386
   14.692000     35.230430
   14.707000     35.021292
   14.722000     34.939171
   14.737000     34.873473
   14.752000     34.828579
   14.766000     34.930411
   14.781000     34.829674
   14.796000     34.847194
   14.811000     34.769451
   14.826000     34.944645
   14.841000     34.727843
   14.855000     34.770546
   14.870000     34.681854
   14.885000     34.615061
   14.900000     34.567978
   14.915000     34.527464
   14.930000     34.456292
   14.945000     34.332561
   14.959000     34.407019
   14.974000     34.373074
   14.989000     34.541699
   15.004000     34.426727
   15.019000     34.165031
   15.034000     34.243869
   15.048000     34.377454
   15.063000     34.131088
   15.078000     33.975603
   15.093000     34.017212
   15.108000     33.947134
   15.123000     33.860632
   15.138000     33.904430
   15.152000     33.959178
   15.167000     33.854062
   15.182000     33.712812
   15.197000     33.737996
   15.212000     33.646019
   15.227000     33.478490
   15.242000     33.277017
   15.256000     33.474110
   15.271000     33.302200
   15.286000     33.223364
   15.301000     33.234313
   15.316000     33.326290
   15.331000     33.093063
   15.345000     33.128102
   15.360000     33.024081
   15.375000     32.824797
   15.390000     32.808373
   15.405000     32.931008
   15.420000     32.588285
   15.435000     32.500688
   15.449000     32.590475
   15.464000     32.406521
   15.479000     32.348488
   15.494000     32.272936
   15.509000     32.334254
   15.524000     32.323304
   15.539000     32.053943
   15.553000     32.040804
   15.568000     32.092267
   15.583000     31.913788
   15.598000     31.838236
   15.613000     31.779108
   15.628000     31.690416
   15.643000     31.596248
   15.657000     31.518507
   15.672000     31.565590
   15.687000     31.520697
   15.702000     31.475803
   15.717000     31.484562
   15.732000     31.456094
   15.747000     31.531646
   15.761000     31.510842
   15.776000     31.388206
   15.791000     31.244766
   15.806000     31.244766
   15.821000     31.127605
   15.836000     30.940366
   15.851000     30.884523
   15.866000     30.776122
   15.880000     30.639251
   15.895000     30.452013
   15.910000     30.182652
   15.925000     30.037021
   15.940000     30.062206
   15.955000     30.126809
   15.970000     29.947234
   15.984000     29.922051
   15.999000     29.977894
   16.014000     29.902341
   16.029000     29.770945
   16.044000     29.721672
   16.059000     29.710723
   16.074000     29.786275
   16.088000     29.603417
   16.103000     29.684443
   16.118000     29.538814
   16.133000     29.375664
   16.148000     29.364714
   16.163000     29.300111
   16.178000     29.232223
   16.193000     29.211420
   16.207000     29.191710
   16.222000     29.141342
   16.237000     29.043890
   16.252000     28.832562
   16.267000     28.815043
   16.282000     28.702261
   16.297000     28.669413
   16.312000     28.656273
   16.326000     28.749346
   16.341000     28.739491
   16.356000     28.693503
   16.371000     28.578531
   16.386000     28.510643
   16.401000     28.292746
   16.416000     28.310265
   16.430000     28.345304
   16.445000     28.393482
   16.460000     28.148211
   16.475000     28.062803
   16.490000     28.135071
   16.505000     28.243472
   16.520000     28.172299
   16.535000     28.047474
   16.549000     28.064993
   16.564000     28.155876
   16.579000     28.252232
   16.594000     28.032145
   16.609000     28.154781
   16.624000     28.017910
   16.639000     28.090178
   16.654000     28.087988
   16.668000     27.820817
   16.683000     27.633578
   16.698000     27.437580
   16.713000     27.334653
   16.728000     27.167124
   16.743000     27.087192
   16.758000     26.979886
   16.773000     26.876959
   16.788000     26.674390
   16.802000     26.702860
   16.817000     26.711620
   16.832000     26.507956
   16.847000     26.484962
   16.862000     26.568179
   16.877000     26.433499
   16.892000     26.394081
   16.907000     26.272539
   16.921000     26.217791
   16.936000     26.189322
   16.951000     26.201366
   16.966000     26.027267
   16.981000     25.991134
   16.996000     26.042597
   17.011000     25.917771
   17.026000     25.889302
   17.041000     25.773236
   17.055000     25.681259
   17.070000     25.707538
   17.085000     25.772141
   17.100000     25.719583
   17.115000     25.630891
   17.130000     25.658265
   17.145000     25.526870
   17.160000     25.550958
   17.175000     25.460077
   17.189000     25.443652
   17.204000     25.469932
   17.219000     25.322112
   17.234000     25.315542
   17.249000     25.318827
   17.264000     25.191811
   17.279000     25.328681
   17.294000     25.271744
   17.309000     25.356055
   17.323000     25.449127
   17.338000     25.455697
   17.353000     25.448032
   17.368000     25.242179
   17.383000     25.151297
   17.398000     25.203856
   17.413000     25.243274
   17.428000     25.296927
   17.443000     25.174291
   17.457000     25.040706
   17.472000     25.003478
   17.487000     24.964058
   17.502000     25.014427
   17.517000     24.967343
   17.532000     24.919165
   17.547000     24.977198
   17.562000     24.990338
   17.577000     24.987053
   17.591000     24.883032
   17.606000     25.046181
   17.621000     24.862227
   17.636000     24.939970
   17.651000     24.923545
   17.666000     24.876462
   17.681000     24.975008
   17.696000     24.821713
   17.711000     24.666229
   17.726000     24.623525
   17.740000     24.411103
   17.755000     24.589581
   17.770000     24.673894
   17.785000     24.595056
   17.800000     24.567682
   17.815000     24.560017
   17.830000     24.506364
   17.845000     24.459281
   17.860000     24.420957
   17.875000     24.360734
   17.889000     24.333360
   17.904000     24.420957
   17.919000     24.468041
   17.934000     24.440666
   17.949000     24.450521
   17.964000     24.333360
   17.979000     24.468041
   17.994000     24.574252
   18.009000     24.592866
   18.024000     24.577537
   18.038000     24.710027
   18.053000     24.671704
   18.068000     24.634474
   18.083000     24.711122
   18.098000     24.749446
   18.113000     24.668419
   18.128000     24.717692
   18.143000     24.889601
   18.158000     24.908215
   18.173000     24.873177
   18.188000     25.086694
   18.202000     25.262984
   18.217000     25.186336
   18.232000     25.219185
   18.247000     25.345105
   18.262000     25.592568
   18.277000     25.580523
   18.292000     25.481976
   18.307000     25.571763
   18.322000     25.765571
   18.337000     25.559718
   18.352000     25.352770
   18.366000     25.292547
   18.381000     25.358245
   18.396000     25.271744
   18.411000     25.155677
   18.426000     25.020996
   18.441000     24.998003
   18.456000     25.126113
   18.471000     25.161152
   18.486000     25.093264
   18.501000     25.155677
   18.516000     25.062605
   18.530000     25.123923
   18.545000     25.139253
   18.560000     25.210426
   18.575000     25.214805
   18.590000     25.149107
   18.605000     25.173196
   18.620000     25.083409
   18.635000     25.073555
   18.650000     25.122828
   18.665000     25.068080
   18.680000     25.100929
   18.695000     25.086694
   18.710000     24.981578
   18.724000     25.099834
   18.739000     25.120638
   18.754000     25.100929
   18.769000     25.057131
   18.784000     25.257509
   18.799000     25.322112
   18.814000     25.157867
   18.829000     25.134873
   18.844000     25.145823
   18.859000     25.215900
   18.874000     25.269554
   18.889000     25.351675
   18.903000     25.418468
   18.918000     25.357150
   18.933000     25.287072
   18.948000     25.306782
   18.963000     25.380145
   18.978000     25.473217
   18.993000     25.418468
   19.008000     25.325397
   19.023000     25.327586
   19.038000     25.346200
   19.053000     25.196191
   19.068000     25.422848
   19.083000     25.380145
   19.098000     25.400949
   19.112000     25.421753
   19.127000     25.502780
   19.142000     25.512635
   19.157000     25.374670
   19.172000     25.463362
   19.187000     25.352770
   19.202000     25.460077
   19.217000     25.317732
   19.232000     25.466647
   19.247000     25.713013
   19.262000     25.622131
   19.277000     25.545483
   19.292000     25.629796
   19.307000     25.734913
   19.321000     25.699874
   19.336000     25.797326
   19.351000     25.780901
   19.366000     25.804991
   19.381000     25.869593
   19.396000     25.700969
   19.411000     25.795136
   19.426000     25.737103
   19.441000     25.716298
   19.456000     25.589283
   19.471000     25.575048
   19.486000     25.696589
   19.501000     25.665930
   19.516000     25.699874
   19.531000     25.746957
   19.545000     25.672500
   19.560000     25.734913
   19.575000     25.635271
   19.590000     25.727248
   19.605000     25.584903
   19.620000     25.617751
   19.635000     25.526870
   19.650000     25.472122
   19.665000     25.322112
   19.680000     25.398759
   19.695000     25.351675
   19.710000     25.460077
   19.725000     25.427228
   19.740000     25.388904
   19.755000     25.369195
   19.770000     25.460077
   19.785000     25.403139
   19.799000     25.326492
   19.814000     25.331966
   19.829000     25.382334
   19.844000     25.466647
   19.859000     25.457887
   19.874000     25.479786
   19.889000     25.325397
   19.904000     25.307877
   19.919000     25.335251
   19.934000     25.298022
   19.949000     25.325397
   19.964000     25.336346
   19.979000     25.212616
   19.994000     25.236704
   20.009000     25.227944
   20.024000     25.211521
   20.039000     25.201666
   20.054000     25.192906
   20.068000     25.038516
   20.083000     24.979388
   20.098000     24.981578
   20.113000     24.981578
   20.128000     24.982673
   20.143000     25.043991
   20.158000     24.926830
   20.173000     24.845802
   20.188000     25.002383
   20.203000     24.889601
   20.218000     24.956393
   20.233000     24.975008
   20.248000     24.868797
   20.263000     24.816239
   20.278000     24.878652
   20.293000     24.694697
   20.308000     24.584106
   20.323000     24.595056
   20.338000     24.549068
   20.353000     24.482275
   20.368000     24.351975
   20.382000     24.197585
   20.397000     24.201965
   20.412000     24.251238
   20.427000     24.189920
   20.442000     24.193205
   20.457000     24.105607
   20.472000     24.068379
   20.487000     24.003776
   20.502000     23.920559
   20.517000     23.939173
   20.532000     23.895375
   20.547000     23.840626
   20.562000     23.838436
   20.577000     23.875666
   20.592000     23.808873
   20.607000     23.860336
   20.622000     23.868001
   20.637000     23.845006
   20.652000     23.884425
   20.667000     23.906324
   20.682000     23.907419
   20.697000     23.802303
   20.712000     23.778213
   20.727000     23.838436
   20.742000     23.828583
   20.757000     23.723465
   20.771000     23.552652
   20.786000     23.476004
   20.801000     23.491334
   20.816000     23.267961
   20.831000     23.206643
   20.846000     23.173795
   20.861000     23.125616
   20.876000     22.908814
   20.891000     22.936187
   20.906000     22.943852
   20.921000     22.882534
   20.936000     22.924142
   20.951000     22.879249
   20.966000     22.840926
   20.981000     22.786177
   20.996000     22.704056
   21.011000     22.664636
   21.026000     22.452213
   21.041000     22.437980
   21.056000     22.489443
   21.071000     22.503677
   21.086000     22.303299
   21.101000     22.177378
   21.116000     22.190517
   21.131000     22.084306
   21.146000     22.032843
   21.161000     22.015323
   21.176000     21.931011
   21.191000     21.871883
   21.206000     21.880643
   21.221000     21.817135
   21.236000     21.793047
   21.251000     21.696689
   21.266000     21.653986
   21.281000     21.626612
   21.296000     21.588288
   21.310000     21.568579
   21.325000     21.520401
   21.340000     21.402144
   21.355000     21.326592
   21.370000     21.406524
   21.385000     21.485361
   21.400000     21.493026
   21.415000     21.406524
   21.430000     21.230235
   21.445000     21.313453
   21.460000     21.328782
   21.475000     21.334256
   21.490000     21.140448
   21.505000     21.033142
   21.520000     20.948829
   21.535000     20.848093
   21.550000     20.884227
   21.565000     20.839333
   21.580000     20.767066
   21.595000     20.681658
   21.610000     20.552453
   21.625000     20.360834
   21.640000     20.354264
   21.655000     20.331271
   21.670000     20.238199
   21.685000     20.092568
   21.700000     20.214110
   21.715000     20.243674
   21.730000     20.192211
   21.745000     20.244769
   21.760000     20.262288
   21.775000     19.983072
   21.790000     19.923945
   21.805000     19.925039
   21.820000     20.023586
   21.835000     19.915185
   21.850000     19.952414
   21.865000     19.930514
   21.880000     19.770649
   21.895000     19.665533
   21.910000     19.681958
   21.925000     19.646919
   21.940000     19.534138
   21.955000     19.494719
   21.970000     19.536328
   21.985000     19.562606
   22.000000     19.493625
