# Supplementary material for: Changing the game of time resolved X-ray diffraction on the mechanochemistry playground by downsizing
Source: Nat Commun. 2021 Oct 21;12:6134. doi: 10.1038/s41467-021-26264-1 (PMC8531352; doi:10.1038/s41467-021-26264-1)
Supplement: Supplementary file 3 — Source Data. [file 41467_2021_26264_MOESM3_ESM.zip › PXRD_raw_data/reactionIIIa_cocrystal_FormI_normalized/000220.xy]

    3.140900     20.385672
    3.155600     20.874496
    3.170400     20.905858
    3.185100     20.665772
    3.199800     20.718765
    3.214500     21.172980
    3.229300     21.330875
    3.244000     21.374134
    3.258700     21.286535
    3.273500     21.401170
    3.288200     21.791580
    3.302900     21.960290
    3.317600     22.070599
    3.332400     22.135487
    3.347100     22.564830
    3.361800     22.973625
    3.376500     23.252643
    3.391300     23.824740
    3.406000     24.029137
    3.420700     23.856103
    3.435400     23.863673
    3.450200     23.552210
    3.464900     23.428923
    3.479600     23.688475
    3.494400     23.766341
    3.509100     24.003182
    3.523800     24.262735
    3.538500     24.617456
    3.553300     24.557976
    3.568000     24.597989
    3.582700     24.586094
    3.597400     24.979748
    3.612200     25.109524
    3.626900     25.415579
    3.641600     25.334469
    3.656400     25.655665
    3.671100     26.092578
    3.685800     26.265613
    3.700500     26.611683
    3.715300     26.542469
    3.730000     26.875561
    3.744700     27.157824
    3.759500     27.302741
    3.774200     27.432517
    3.788900     27.762365
    3.803600     27.870512
    3.818400     27.772099
    3.833100     27.696395
    3.847800     27.867267
    3.862600     28.132227
    3.877300     28.661065
    3.892000     28.974691
    3.906700     29.092571
    3.921500     29.210451
    3.936200     29.505692
    3.950900     29.673319
    3.965700     29.787955
    3.980400     30.034529
    3.995100     30.471442
    4.009800     30.479013
    4.024600     30.760195
    4.039300     31.019747
    4.054000     31.367980
    4.068800     31.472881
    4.083500     31.351758
    4.098200     31.246855
    4.113000     31.813544
    4.127700     32.292634
    4.142400     32.564083
    4.157100     32.705755
    4.171900     33.304889
    4.186600     33.327600
    4.201300     33.707195
    4.216100     33.937547
    4.230800     34.445838
    4.245500     34.944395
    4.260300     35.033075
    4.275000     35.300197
    4.289700     35.702504
    4.304500     35.876620
    4.319200     35.927449
    4.333900     36.074529
    4.348600     36.343814
    4.363400     36.661766
    4.378100     36.756934
    4.392800     37.337683
    4.407600     37.574524
    4.422300     37.610213
    4.437000     37.841647
    4.451800     38.001705
    4.466500     38.206102
    4.481200     38.389951
    4.496000     38.983677
    4.510700     39.077765
    4.525400     39.182667
    4.540200     39.382739
    4.554900     39.520086
    4.569600     39.932125
    4.584400     40.438252
    4.599100     40.400400
    4.613800     40.945460
    4.628600     41.438609
    4.643300     41.579201
    4.658000     41.734932
    4.672700     42.189149
    4.687500     42.236733
    4.702200     42.052883
    4.716900     42.434642
    4.731700     42.945095
    4.746400     43.709693
    4.761100     44.245020
    4.775900     44.368306
    4.790600     44.388854
    4.805300     44.803056
    4.820100     45.291880
    4.834800     45.573062
    4.849500     46.163543
    4.864300     46.427421
    4.879000     46.875149
    4.893700     47.067651
    4.908500     47.414802
    4.923200     47.676517
    4.938000     47.937151
    4.952700     48.380552
    4.967400     48.734193
    4.982200     49.007804
    4.996900     49.936785
    5.011600     50.286099
    5.026400     50.499149
    5.041100     51.176147
    5.055800     51.432455
    5.070600     51.873694
    5.085300     52.225172
    5.100000     53.042761
    5.114800     53.428845
    5.129500     53.658117
    5.144200     54.123148
    5.159000     54.685511
    5.173700     55.085654
    5.188400     55.678299
    5.203200     56.433164
    5.217900     56.909010
    5.232700     57.407567
    5.247400     57.908286
    5.262100     58.430635
    5.276900     59.030849
    5.291600     59.407201
    5.306300     59.817077
    5.321100     60.304819
    5.335800     60.955862
    5.350500     61.575544
    5.365300     61.888088
    5.380000     62.418008
    5.394800     62.904668
    5.409500     63.192338
    5.424200     63.823915
    5.439000     64.695579
    5.453700     65.189809
    5.468400     65.458014
    5.483200     65.929534
    5.497900     66.603289
    5.512600     67.338687
    5.527400     67.951879
    5.542100     68.370407
    5.556900     68.756491
    5.571600     69.530823
    5.586300     70.105082
    5.601100     70.862110
    5.615800     71.503420
    5.630600     72.009547
    5.645300     72.484312
    5.660000     72.932040
    5.674800     73.550639
    5.689500     74.122735
    5.704200     74.375799
    5.719000     75.049554
    5.733700     75.623814
    5.748500     76.497639
    5.763200     76.786391
    5.777900     77.093528
    5.792700     77.518545
    5.807400     78.185811
    5.822200     78.968794
    5.836900     79.516016
    5.851600     80.041610
    5.866400     80.555307
    5.881100     80.969509
    5.895900     81.548095
    5.910600     82.177509
    5.925300     83.045928
    5.940100     83.979235
    5.954800     84.821699
    5.969600     85.713910
    5.984300     87.402081
    5.999000     88.552763
    6.013800     89.225436
    6.028500     89.025365
    6.043300     88.905322
    6.058000     88.797175
    6.072700     88.005541
    6.087500     87.978503
    6.102200     88.087731
    6.117000     87.889823
    6.131700     87.924430
    6.146500     88.020681
    6.161200     88.362425
    6.175900     88.671724
    6.190700     88.506260
    6.205400     88.291048
    6.220200     88.837189
    6.234900     89.297894
    6.249600     89.287080
    6.264400     89.653698
    6.279100     89.454708
    6.293900     90.013826
    6.308600     90.303660
    6.323400     90.397748
    6.338100     90.624855
    6.352800     91.282389
    6.367600     92.129178
    6.382300     93.936311
    6.397100     95.835369
    6.411800     97.558147
    6.426600     98.765066
    6.441300     98.131326
    6.456000     95.720734
    6.470800     93.502642
    6.485500     92.107549
    6.500300     91.420816
    6.515000     91.477053
    6.529800     91.577629
    6.544500     92.184332
    6.559300     93.408555
    6.574000     94.656568
    6.588700     95.315183
    6.603500     95.782376
    6.618200     95.309776
    6.633000     93.906030
    6.647700     92.401707
    6.662500     91.308344
    6.677200     90.684336
    6.692000     89.464441
    6.706700     88.939929
    6.721500     89.044832
    6.736200     88.593859
    6.750900     88.076917
    6.765700     87.924430
    6.780400     87.779513
    6.795200     87.655145
    6.809900     87.435606
    6.824700     87.443177
    6.839400     86.906769
    6.854200     86.397398
    6.868900     86.387664
    6.883700     85.784205
    6.898400     85.411099
    6.913200     85.286730
    6.927900     85.035830
    6.942700     84.893075
    6.957400     84.818454
    6.972200     84.504828
    6.986900     84.217158
    7.001600     84.032227
    7.016400     83.702379
    7.031100     83.039440
    7.045900     82.803680
    7.060600     82.717162
    7.075400     82.510601
    7.090100     82.310530
    7.104900     82.232664
    7.119600     81.868210
    7.134400     81.255017
    7.149100     81.059271
    7.163900     81.090634
    7.178600     80.598566
    7.193400     80.105416
    7.208100     79.778813
    7.222900     79.458699
    7.237600     79.620919
    7.252400     79.659852
    7.267100     79.565764
    7.281900     79.014215
    7.296600     78.642191
    7.311400     78.189055
    7.326100     77.664544
    7.340900     77.917606
    7.355600     77.624529
    7.370400     77.200593
    7.385100     77.014581
    7.399900     76.419773
    7.414600     76.393818
    7.429400     76.347315
    7.444100     75.779545
    7.458900     75.806581
    7.473600     75.721145
    7.488400     75.901750
    7.503200     75.729798
    7.517900     75.183655
    7.532700     74.912207
    7.547400     74.316318
    7.562200     73.636075
    7.576900     73.523603
    7.591700     72.968809
    7.606400     72.680057
    7.621200     72.332906
    7.635900     71.806232
    7.650700     71.376889
    7.665400     70.885902
    7.680200     70.627431
    7.694900     70.497655
    7.709700     69.808759
    7.724400     69.548126
    7.739200     69.231256
    7.754000     69.152308
    7.768700     68.447192
    7.783500     67.745318
    7.798200     67.866443
    7.813000     67.596076
    7.827700     67.333279
    7.842500     67.300836
    7.857200     66.958010
    7.872000     66.541645
    7.886700     66.258301
    7.901500     65.793269
    7.916300     65.297956
    7.931000     64.960539
    7.945800     64.883754
    7.960500     64.323555
    7.975300     63.999114
    7.990000     63.978566
    8.004800     63.753620
    8.019600     63.269123
    8.034300     63.290752
    8.049100     62.867898
    8.063800     62.863572
    8.078600     62.415845
    8.093300     61.787512
    8.108100     61.885925
    8.122900     61.790756
    8.137600     61.527960
    8.152400     61.396021
    8.167100     61.199193
    8.181900     60.895300
    8.196600     60.380522
    8.211400     60.087444
    8.226200     59.565095
    8.240900     59.480740
    8.255700     59.147648
    8.270400     58.891340
    8.285200     58.646929
    8.300000     58.570144
    8.314700     58.123498
    8.329500     57.840154
    8.344200     57.741740
    8.359000     57.261568
    8.373800     56.784641
    8.388500     56.612687
    8.403300     56.227684
    8.418000     56.121700
    8.432800     56.168203
    8.447600     55.909732
    8.462300     55.398199
    8.477100     55.372244
    8.491800     54.924516
    8.506600     54.817450
    8.521400     54.847732
    8.536100     54.497335
    8.550900     54.554654
    8.565600     54.438937
    8.580400     54.192361
    8.595200     53.469941
    8.609900     53.015725
    8.624700     52.914066
    8.639500     52.736706
    8.654200     52.309526
    8.669000     51.820703
    8.683700     51.870450
    8.698500     51.878021
    8.713300     51.350264
    8.728000     51.384871
    8.742800     51.213999
    8.757600     50.915514
    8.772300     50.690569
    8.787100     50.255818
    8.801800     49.888119
    8.816600     49.323593
    8.831400     49.093240
    8.846100     48.960220
    8.860900     48.791510
    8.875700     48.554669
    8.890400     48.063683
    8.905200     47.888485
    8.920000     47.568370
    8.934700     47.582429
    8.949500     47.410476
    8.964300     47.200671
    8.979000     46.882719
    8.993800     47.004926
    9.008600     46.758350
    9.023300     46.365777
    9.038100     46.185173
    9.052900     45.954820
    9.067600     45.701757
    9.082400     45.813148
    9.097200     45.802333
    9.111900     45.487626
    9.126700     45.023676
    9.141500     44.854967
    9.156200     44.725191
    9.171000     44.488350
    9.185800     44.157420
    9.200500     43.887053
    9.215300     43.813514
    9.230100     43.892460
    9.244800     43.324690
    9.259600     43.234928
    9.274400     43.065137
    9.289100     42.827214
    9.303900     42.803422
    9.318700     42.706091
    9.333400     42.427072
    9.348200     42.039906
    9.363000     41.977181
    9.377800     41.703569
    9.392500     41.615970
    9.407300     41.530534
    9.422100     41.435365
    9.436800     41.290448
    9.451600     41.101192
    9.466400     40.799462
    9.481200     40.403644
    9.495900     40.443659
    9.510700     40.363631
    9.525500     39.898599
    9.540200     39.725564
    9.555000     39.665002
    9.569800     39.511433
    9.584600     39.262696
    9.599300     39.017202
    9.614100     39.018284
    9.628900     38.707903
    9.643600     38.668970
    9.658400     38.652748
    9.673200     38.330471
    9.688000     38.114177
    9.702700     37.897884
    9.717500     37.786492
    9.732300     37.668612
    9.747100     37.482600
    9.761800     37.429607
    9.776600     37.237106
    9.791400     36.946192
    9.806200     36.846696
    9.820900     36.888873
    9.835700     36.539559
    9.850500     36.547130
    9.865300     36.326510
    9.880000     36.015048
    9.894800     35.912308
    9.909600     35.962056
    9.924400     35.757658
    9.939100     35.652755
    9.953900     35.252613
    9.968700     34.954127
    9.983500     35.056867
    9.998200     34.949802
   10.013000     34.747568
   10.028000     34.727020
   10.043000     34.485851
   10.057000     34.123560
   10.072000     34.086790
   10.087000     33.963502
   10.102000     33.895370
   10.116000     33.752617
   10.131000     33.588233
   10.146000     33.553626
   10.161000     33.385999
   10.176000     33.143750
   10.190000     33.208639
   10.205000     33.152402
   10.220000     32.859323
   10.235000     32.901501
   10.249000     32.824717
   10.264000     32.749014
   10.279000     32.686289
   10.294000     32.494870
   10.309000     32.130415
   10.323000     32.155288
   10.338000     32.228828
   10.353000     32.308857
   10.368000     32.093644
   10.382000     31.953054
   10.397000     32.074178
   10.412000     31.966031
   10.427000     31.765960
   10.442000     31.589681
   10.456000     31.425297
   10.471000     31.323640
   10.486000     31.273891
   10.501000     31.398261
   10.516000     31.436112
   10.530000     31.334454
   10.545000     31.213330
   10.560000     31.475045
   10.575000     31.456660
   10.589000     31.387446
   10.604000     31.290114
   10.619000     31.349595
   10.634000     31.194945
   10.649000     31.138708
   10.663000     31.001362
   10.678000     31.098694
   10.693000     30.576345
   10.708000     30.411962
   10.722000     30.383843
   10.737000     30.256230
   10.752000     30.232438
   10.767000     30.262720
   10.782000     29.954500
   10.796000     29.752266
   10.811000     29.596535
   10.826000     29.460270
   10.841000     29.318597
   10.856000     29.205044
   10.870000     29.149888
   10.885000     28.922780
   10.900000     28.983343
   10.915000     29.061208
   10.930000     28.804900
   10.944000     28.696753
   10.959000     28.723791
   10.974000     28.691346
   10.989000     28.519392
   11.003000     28.518311
   11.018000     28.520474
   11.033000     28.444772
   11.048000     28.464238
   11.063000     28.464238
   11.077000     28.475052
   11.092000     28.418817
   11.107000     28.610236
   11.122000     28.637273
   11.137000     28.741094
   11.151000     28.810308
   11.166000     28.844914
   11.181000     29.038497
   11.196000     29.234243
   11.211000     29.222347
   11.225000     29.313190
   11.240000     29.075267
   11.255000     28.793004
   11.270000     28.789760
   11.284000     28.636192
   11.299000     28.373395
   11.314000     28.213337
   11.329000     28.072747
   11.344000     28.099783
   11.358000     28.207930
   11.373000     28.158183
   11.388000     28.056525
   11.403000     28.094376
   11.418000     28.162509
   11.432000     28.133308
   11.447000     28.112761
   11.462000     28.206849
   11.477000     28.104109
   11.492000     28.122494
   11.506000     28.397187
   11.521000     28.733523
   11.536000     28.850322
   11.551000     28.828693
   11.566000     28.951980
   11.580000     29.107711
   11.595000     28.989831
   11.610000     29.112038
   11.625000     29.142318
   11.640000     29.122852
   11.654000     29.262362
   11.669000     29.200718
   11.684000     29.014705
   11.699000     28.931432
   11.714000     28.676206
   11.728000     28.525882
   11.743000     28.212256
   11.758000     27.989474
   11.773000     27.897549
   11.788000     27.871593
   11.802000     27.782913
   11.817000     27.731003
   11.832000     27.818602
   11.847000     27.952703
   11.862000     27.924586
   11.876000     28.033814
   11.891000     28.086805
   11.906000     28.077072
   11.921000     27.980821
   11.936000     28.039221
   11.950000     28.360417
   11.965000     28.430712
   11.980000     28.489112
   11.995000     28.552918
   12.010000     28.478297
   12.024000     28.769212
   12.039000     28.847077
   12.054000     28.888173
   12.069000     29.078512
   12.084000     28.853567
   12.098000     28.901151
   12.113000     28.996320
   12.128000     29.126096
   12.143000     29.301294
   12.158000     29.262362
   12.172000     29.147725
   12.187000     29.145563
   12.202000     29.271013
   12.217000     29.059045
   12.232000     29.165029
   12.246000     29.271013
   12.261000     29.085000
   12.276000     29.009298
   12.291000     29.162866
   12.306000     29.273176
   12.320000     29.203962
   12.335000     29.189903
   12.350000     29.314272
   12.365000     29.453781
   12.380000     29.531647
   12.394000     29.751185
   12.409000     29.774977
   12.424000     29.789036
   12.439000     30.030204
   12.454000     30.317874
   12.468000     30.541738
   12.483000     30.773172
   12.498000     30.868342
   12.513000     31.030561
   12.528000     31.188455
   12.543000     31.042458
   12.557000     31.065169
   12.572000     31.191701
   12.587000     31.104101
   12.602000     31.174397
   12.617000     31.264159
   12.631000     31.337698
   12.646000     31.252262
   12.661000     31.143034
   12.676000     31.391772
   12.691000     31.298765
   12.705000     31.227388
   12.720000     31.360409
   12.735000     31.308499
   12.750000     31.333372
   12.765000     31.503163
   12.779000     31.830848
   12.794000     32.042816
   12.809000     32.295879
   12.824000     32.848509
   12.839000     33.654203
   12.854000     34.513970
   12.868000     35.371574
   12.883000     36.320021
   12.898000     37.113819
   12.913000     37.480437
   12.928000     37.438260
   12.942000     37.509636
   12.957000     37.284691
   12.972000     36.499545
   12.987000     35.803080
   13.002000     34.930335
   13.017000     34.353912
   13.031000     34.126805
   13.046000     33.939710
   13.061000     33.707195
   13.076000     33.743964
   13.091000     33.676914
   13.105000     33.474679
   13.120000     33.457376
   13.135000     33.383836
   13.150000     33.347066
   13.165000     33.515775
   13.179000     33.749372
   13.194000     33.934303
   13.209000     34.196018
   13.224000     34.662131
   13.239000     35.353189
   13.254000     35.966382
   13.268000     36.607692
   13.283000     37.255491
   13.298000     37.825425
   13.313000     37.967097
   13.328000     37.856788
   13.343000     37.690241
   13.357000     37.500984
   13.372000     36.760179
   13.387000     36.139417
   13.402000     35.510002
   13.417000     35.129325
   13.431000     34.971431
   13.446000     34.958453
   13.461000     34.867610
   13.476000     34.691331
   13.491000     34.798396
   13.506000     34.911950
   13.520000     34.839492
   13.535000     34.609139
   13.550000     34.811373
   13.565000     34.788662
   13.580000     34.961697
   13.595000     34.707553
   13.609000     34.734589
   13.624000     34.907624
   13.639000     35.094719
   13.654000     35.134732
   13.669000     35.132569
   13.683000     35.048215
   13.698000     35.126081
   13.713000     35.319664
   13.728000     35.517572
   13.743000     35.609497
   13.758000     35.619231
   13.772000     35.653837
   13.787000     35.626800
   13.802000     35.764147
   13.817000     35.976115
   13.832000     36.114543
   13.847000     35.863642
   13.861000     35.832280
   13.876000     35.799835
   13.891000     35.727377
   13.906000     35.769555
   13.921000     35.774962
   13.936000     35.782532
   13.950000     35.933937
   13.965000     35.688444
   13.980000     35.577053
   13.995000     35.796591
   14.010000     35.704667
   14.025000     35.581379
   14.039000     35.652755
   14.054000     35.717644
   14.069000     35.647348
   14.084000     35.729540
   14.099000     35.826872
   14.114000     35.703585
   14.128000     35.675466
   14.143000     35.614905
   14.158000     35.632208
   14.173000     35.635452
   14.188000     35.510002
   14.203000     35.625719
   14.217000     35.553261
   14.232000     35.453766
   14.247000     35.432136
   14.262000     35.507839
   14.277000     35.672222
   14.292000     35.635452
   14.306000     35.570564
   14.321000     35.528387
   14.336000     35.727377
   14.351000     35.647348
   14.366000     35.643023
   14.381000     35.837687
   14.395000     35.783613
   14.410000     35.958811
   14.425000     36.002070
   14.440000     35.827953
   14.455000     35.848501
   14.470000     36.010722
   14.484000     35.886353
   14.499000     35.676548
   14.514000     35.600845
   14.529000     35.409425
   14.544000     35.342374
   14.559000     35.367248
   14.573000     35.432136
   14.588000     35.320745
   14.603000     35.368330
   14.618000     35.361841
   14.633000     35.051460
   14.648000     34.882751
   14.662000     34.831921
   14.677000     35.042808
   14.692000     35.014690
   14.707000     35.006037
   14.722000     34.761626
   14.737000     34.690249
   14.752000     34.860040
   14.766000     34.914113
   14.781000     34.676190
   14.796000     34.760545
   14.811000     34.827595
   14.826000     34.682679
   14.841000     34.614546
   14.855000     34.623198
   14.870000     34.608058
   14.885000     34.433941
   14.900000     34.369053
   14.915000     34.444756
   14.930000     34.465303
   14.945000     34.420963
   14.959000     34.295514
   14.974000     34.256581
   14.989000     34.273884
   15.004000     34.277129
   15.019000     33.965665
   15.034000     33.879148
   15.048000     33.898614
   15.063000     33.973236
   15.078000     33.826156
   15.093000     33.817505
   15.108000     33.831563
   15.123000     33.808853
   15.138000     33.707195
   15.152000     33.740720
   15.167000     33.590396
   15.182000     33.403303
   15.197000     33.376265
   15.212000     33.367614
   15.227000     33.092921
   15.242000     33.163216
   15.256000     33.105899
   15.271000     33.272444
   15.286000     33.254060
   15.301000     33.180520
   15.316000     33.034522
   15.331000     32.784703
   15.345000     32.633297
   15.360000     32.793354
   15.375000     32.737118
   15.390000     32.615993
   15.405000     32.573816
   15.420000     32.532720
   15.435000     32.394293
   15.449000     32.286146
   15.464000     32.115274
   15.479000     32.161777
   15.494000     32.035245
   15.509000     32.015779
   15.524000     31.903306
   15.539000     31.989823
   15.553000     31.915202
   15.568000     31.694583
   15.583000     31.670791
   15.598000     31.547503
   15.613000     31.541015
   15.628000     31.533444
   15.643000     31.395016
   15.657000     31.375550
   15.672000     31.233877
   15.687000     31.255506
   15.702000     31.084635
   15.717000     30.981896
   15.732000     31.133301
   15.747000     31.092205
   15.761000     31.117079
   15.776000     31.026236
   15.791000     30.871586
   15.806000     30.745054
   15.821000     30.665025
   15.836000     30.486583
   15.851000     30.290837
   15.866000     30.164305
   15.880000     30.232438
   15.895000     30.237846
   15.910000     30.114558
   15.925000     29.879880
   15.940000     29.919894
   15.955000     29.840946
   15.970000     29.752266
   15.984000     29.734962
   15.999000     29.733881
   16.014000     29.719823
   16.029000     29.505692
   16.044000     29.351042
   16.059000     29.538135
   16.074000     29.476492
   16.088000     29.346715
   16.103000     29.147725
   16.118000     29.266687
   16.133000     29.278583
   16.148000     29.186658
   16.163000     29.168273
   16.178000     28.996320
   16.193000     28.873033
   16.207000     28.808145
   16.222000     28.897907
   16.237000     28.856811
   16.252000     28.622132
   16.267000     28.575629
   16.282000     28.519392
   16.297000     28.690265
   16.312000     28.583199
   16.326000     28.554000
   16.341000     28.525882
   16.356000     28.352847
   16.371000     28.410164
   16.386000     28.358254
   16.401000     28.171160
   16.416000     28.083561
   16.430000     28.228478
   16.445000     28.048955
   16.460000     27.927830
   16.475000     27.798054
   16.490000     27.792647
   16.505000     27.897549
   16.520000     27.771017
   16.535000     27.658545
   16.549000     27.668277
   16.564000     27.609878
   16.579000     27.646648
   16.594000     27.517953
   16.609000     27.437924
   16.624000     27.365466
   16.639000     27.368711
   16.654000     27.428192
   16.668000     27.178372
   16.683000     27.089692
   16.698000     27.025885
   16.713000     26.966405
   16.728000     26.913413
   16.743000     26.728482
   16.758000     26.604113
   16.773000     26.598706
   16.788000     26.672245
   16.802000     26.582484
   16.817000     26.393226
   16.832000     26.162874
   16.847000     26.324013
   16.862000     26.185585
   16.877000     26.239658
   16.892000     26.205052
   16.907000     26.208296
   16.921000     26.180177
   16.936000     26.132593
   16.951000     25.893588
   16.966000     25.821130
   16.981000     25.893588
   16.996000     25.795175
   17.011000     25.757324
   17.026000     25.655665
   17.041000     25.678376
   17.055000     25.552926
   17.070000     25.674050
   17.085000     25.561578
   17.100000     25.481549
   17.115000     25.420987
   17.130000     25.399357
   17.145000     25.403684
   17.160000     25.525889
   17.175000     25.416661
   17.189000     25.246870
   17.204000     25.143050
   17.219000     25.136561
   17.234000     25.141969
   17.249000     25.203612
   17.264000     25.098710
   17.279000     24.952712
   17.294000     25.104117
   17.309000     25.121421
   17.323000     24.940815
   17.338000     24.937571
   17.353000     24.883498
   17.368000     24.887823
   17.383000     24.866194
   17.398000     24.767780
   17.413000     24.742906
   17.428000     24.742906
   17.443000     24.786165
   17.457000     24.702892
   17.472000     24.658552
   17.487000     24.690996
   17.502000     24.690996
   17.517000     24.595827
   17.532000     24.632597
   17.547000     24.515799
   17.562000     24.673693
   17.577000     24.502821
   17.591000     24.495251
   17.606000     24.485517
   17.621000     24.494169
   17.636000     24.380614
   17.651000     24.488761
   17.666000     24.727766
   17.681000     24.464969
   17.696000     24.343845
   17.711000     24.394674
   17.726000     24.516880
   17.740000     24.494169
   17.755000     24.310319
   17.770000     24.322216
   17.785000     24.302749
   17.800000     24.301668
   17.815000     24.256246
   17.830000     24.206498
   17.845000     24.250838
   17.860000     24.276794
   17.875000     24.254083
   17.889000     24.200009
   17.904000     24.190277
   17.919000     24.273549
   17.934000     24.315726
   17.949000     24.376289
   17.964000     24.191358
   17.979000     24.276794
   17.994000     24.393592
   18.009000     24.338437
   18.024000     24.309238
   18.038000     24.433607
   18.053000     24.423873
   18.068000     24.486598
   18.083000     24.402244
   18.098000     24.401162
   18.113000     24.501739
   18.128000     24.420629
   18.143000     24.413059
   18.158000     24.482273
   18.173000     24.382778
   18.188000     24.629352
   18.202000     24.765617
   18.217000     24.682344
   18.232000     24.613130
   18.247000     24.750476
   18.262000     24.802387
   18.277000     24.812120
   18.292000     24.882416
   18.307000     24.852135
   18.322000     24.707218
   18.337000     24.806713
   18.352000     24.814283
   18.366000     24.703973
   18.381000     24.781839
   18.396000     24.939733
   18.411000     24.805632
   18.426000     24.825098
   18.441000     24.734255
   18.456000     24.696403
   18.471000     24.644493
   18.486000     24.687752
   18.501000     24.774270
   18.516000     24.756966
   18.530000     24.688833
   18.545000     24.754803
   18.560000     24.790491
   18.575000     24.779677
   18.590000     24.749395
   18.605000     24.708300
   18.620000     24.740744
   18.635000     24.741825
   18.650000     24.788328
   18.665000     24.836994
   18.680000     24.893231
   18.695000     24.924593
   18.710000     24.835912
   18.724000     24.991645
   18.739000     25.052206
   18.754000     24.972178
   18.769000     24.752640
   18.784000     24.832668
   18.799000     24.936489
   18.814000     24.942978
   18.829000     24.917023
   18.844000     24.870520
   18.859000     25.014355
   18.874000     24.964607
   18.889000     24.840239
   18.903000     24.897556
   18.918000     25.020844
   18.933000     25.084651
   18.948000     25.126828
   18.963000     25.193879
   18.978000     25.196042
   18.993000     25.140886
   19.008000     25.237137
   19.023000     25.125746
   19.038000     25.108443
   19.053000     25.173331
   19.068000     25.147376
   19.083000     25.166842
   19.098000     25.160353
   19.112000     25.201449
   19.127000     25.221997
   19.142000     25.246870
   19.157000     25.209020
   19.172000     25.191716
   19.187000     25.232812
   19.202000     25.209020
   19.217000     25.189553
   19.232000     25.520482
   19.247000     25.481549
   19.262000     25.356098
   19.277000     25.276071
   19.292000     25.334469
   19.307000     25.373402
   19.321000     25.377728
   19.336000     25.521563
   19.351000     25.442616
   19.366000     25.379891
   19.381000     25.477223
   19.396000     25.490201
   19.411000     25.350691
   19.426000     25.324736
   19.441000     25.397194
   19.456000     25.430720
   19.471000     25.384217
   19.486000     25.332306
   19.501000     25.495608
   19.516000     25.435046
   19.531000     25.449105
   19.545000     25.451268
   19.560000     25.329062
   19.575000     25.369076
   19.590000     25.300944
   19.605000     25.321492
   19.620000     25.237137
   19.635000     25.270662
   19.650000     25.280396
   19.665000     25.274989
   19.680000     25.236056
   19.695000     25.216590
   19.710000     25.322574
   19.725000     25.344203
   19.740000     25.317166
   19.755000     25.197123
   19.770000     25.140886
   19.785000     25.203612
   19.799000     25.298781
   19.814000     25.180901
   19.829000     25.152783
   19.844000     25.238219
   19.859000     25.039229
   19.874000     25.119257
   19.889000     25.188472
   19.904000     25.068428
   19.919000     25.133316
   19.934000     25.023007
   19.949000     25.028414
   19.964000     25.031658
   19.979000     24.948386
   19.994000     24.940815
   20.009000     24.918104
   20.024000     24.772106
   20.039000     24.836994
   20.054000     24.842402
   20.068000     24.780758
   20.083000     24.747232
   20.098000     24.754803
   20.113000     24.693159
   20.128000     24.497413
   20.143000     24.516880
   20.158000     24.814283
   20.173000     24.740744
   20.188000     24.666123
   20.203000     24.683425
   20.218000     24.631515
   20.233000     24.678018
   20.248000     24.468213
   20.263000     24.466050
   20.278000     24.339519
   20.293000     24.358985
   20.308000     24.349252
   20.323000     24.363312
   20.338000     24.275713
   20.353000     24.222720
   20.368000     24.125389
   20.382000     24.083211
   20.397000     24.017242
   20.412000     24.065908
   20.427000     23.893954
   20.442000     23.876650
   20.457000     23.822578
   20.472000     23.723082
   20.487000     23.802030
   20.502000     23.717675
   20.517000     23.665764
   20.532000     23.606284
   20.547000     23.606284
   20.562000     23.612772
   20.577000     23.545722
   20.592000     23.462448
   20.607000     23.547884
   20.622000     23.519766
   20.637000     23.362953
   20.652000     23.341323
   20.667000     23.360790
   20.682000     23.427841
   20.697000     23.398642
   20.712000     23.176941
   20.727000     23.154230
   20.742000     23.273191
   20.757000     23.172615
   20.771000     23.081772
   20.786000     23.028780
   20.801000     23.032024
   20.816000     23.017965
   20.831000     23.016884
   20.846000     22.855745
   20.861000     22.645940
   20.876000     22.549689
   20.891000     22.521572
   20.906000     22.548608
   20.921000     22.508594
   20.936000     22.456683
   20.951000     22.323663
   20.966000     22.333396
   20.981000     22.362595
   20.996000     22.280404
   21.011000     22.174420
   21.026000     22.016525
   21.041000     22.024096
   21.056000     22.108451
   21.071000     22.071681
   21.086000     21.851061
   21.101000     21.891076
   21.116000     21.920275
   21.131000     21.830513
   21.146000     21.745077
   21.161000     21.747240
   21.176000     21.660723
   21.191000     21.572042
   21.206000     21.480118
   21.221000     21.540679
   21.236000     21.445511
   21.251000     21.375215
   21.266000     21.296268
   21.281000     21.270313
   21.296000     21.154596
   21.310000     21.206506
   21.325000     21.263824
   21.340000     21.231380
   21.355000     21.177307
   21.370000     21.105929
   21.385000     20.957769
   21.400000     20.951279
   21.415000     20.965339
   21.430000     20.812852
   21.445000     20.853948
   21.460000     20.883147
   21.475000     20.840970
   21.490000     20.807445
   21.505000     20.734986
   21.520000     20.639817
   21.535000     20.504634
   21.550000     20.409464
   21.565000     20.436501
   21.580000     20.315377
   21.595000     20.285096
   21.610000     20.153156
   21.625000     20.088268
   21.640000     20.199660
   21.655000     20.158564
   21.670000     20.055824
   21.685000     19.969307
   21.700000     20.026625
   21.715000     19.889278
   21.730000     19.815738
   21.745000     19.811413
   21.760000     19.829798
   21.775000     19.804923
   21.790000     19.866567
   21.805000     19.769235
   21.820000     19.684881
   21.835000     19.625400
   21.850000     19.572408
   21.865000     19.531312
   21.880000     19.557267
   21.895000     19.514009
   21.910000     19.427491
   21.925000     19.365847
   21.940000     19.396129
   21.955000     19.324752
   21.970000     19.302041
   21.985000     19.278249
   22.000000     19.228501
