# Supplementary material for: Changing the game of time resolved X-ray diffraction on the mechanochemistry playground by downsizing
Source: Nat Commun. 2021 Oct 21;12:6134. doi: 10.1038/s41467-021-26264-1 (PMC8531352; doi:10.1038/s41467-021-26264-1)
Supplement: Supplementary file 3 — Source Data. [file 41467_2021_26264_MOESM3_ESM.zip › PXRD_raw_data/reactionIIIa_cocrystal_FormI_normalized/000127.xy]

    3.140900     20.382557
    3.155600     20.580673
    3.170400     20.731113
    3.185100     20.672844
    3.199800     20.861425
    3.214500     21.038351
    3.229300     21.304270
    3.244000     21.128403
    3.258700     21.496029
    3.273500     21.658123
    3.288200     21.926162
    3.302900     22.092493
    3.317600     22.374304
    3.332400     22.431513
    3.347100     23.027978
    3.361800     23.275887
    3.376500     23.603254
    3.391300     24.246334
    3.406000     24.493183
    3.420700     24.623494
    3.435400     24.519670
    3.450200     24.127676
    3.464900     24.024911
    3.479600     24.127676
    3.494400     24.326851
    3.509100     24.157341
    3.523800     24.107547
    3.538500     24.389358
    3.553300     24.369229
    3.568000     24.531323
    3.582700     24.711428
    3.597400     24.923316
    3.612200     25.294120
    3.626900     25.401123
    3.641600     25.835493
    3.656400     25.946735
    3.671100     26.184049
    3.685800     26.578160
    3.700500     26.506119
    3.715300     26.936250
    3.730000     27.209586
    3.744700     27.451138
    3.759500     27.562380
    3.774200     27.645016
    3.788900     27.915173
    3.803600     27.892924
    3.818400     28.012641
    3.833100     28.362256
    3.847800     28.529648
    3.862600     28.557193
    3.877300     28.569907
    3.892000     28.448071
    3.906700     28.716109
    3.921500     29.188619
    3.936200     29.140945
    3.950900     29.328466
    3.965700     29.577433
    3.980400     29.888909
    3.995100     30.191909
    4.009800     30.554237
    4.024600     30.404856
    4.039300     30.773540
    4.054000     31.349876
    4.068800     31.375303
    4.083500     31.631687
    4.098200     32.090425
    4.113000     32.178358
    4.127700     32.094662
    4.142400     32.400840
    4.157100     32.733504
    4.171900     33.356454
    4.186600     33.545035
    4.201300     33.834262
    4.216100     33.840618
    4.230800     34.386230
    4.245500     34.749617
    4.260300     34.818481
    4.275000     35.093936
    4.289700     35.439313
    4.304500     35.392697
    4.319200     35.726421
    4.333900     36.187278
    4.348600     36.357847
    4.363400     36.562319
    4.378100     36.890745
    4.392800     37.106871
    4.407600     37.398217
    4.422300     37.650363
    4.437000     37.635531
    4.451800     37.899332
    4.466500     38.183261
    4.481200     38.227758
    4.496000     38.449180
    4.510700     39.054121
    4.525400     39.221511
    4.540200     39.439756
    4.554900     39.574305
    4.569600     39.772420
    4.584400     39.825393
    4.599100     40.394311
    4.613800     40.706847
    4.628600     40.900724
    4.643300     41.080828
    4.658000     41.753573
    4.672700     42.040681
    4.687500     42.370166
    4.702200     42.666809
    4.716900     43.112833
    4.731700     43.385109
    4.746400     43.483638
    4.761100     43.734724
    4.775900     43.883046
    4.790600     44.387339
    4.805300     44.897989
    4.820100     45.327062
    4.834800     45.773087
    4.849500     46.142830
    4.864300     46.419344
    4.879000     46.541180
    4.893700     46.856893
    4.908500     47.405683
    4.923200     47.763773
    4.938000     48.125042
    4.952700     48.333752
    4.967400     48.933394
    4.982200     49.218383
    4.996900     49.612496
    5.011600     50.127383
    5.026400     50.847802
    5.041100     51.076641
    5.055800     51.364808
    5.070600     51.865923
    5.085300     52.429545
    5.100000     53.062030
    5.114800     53.432835
    5.129500     53.420121
    5.144200     53.910641
    5.159000     54.352428
    5.173700     55.190445
    5.188400     55.711688
    5.203200     56.243527
    5.217900     56.627044
    5.232700     57.084722
    5.247400     57.533924
    5.262100     58.214084
    5.276900     58.802074
    5.291600     59.245979
    5.306300     59.802185
    5.321100     60.375342
    5.335800     60.807593
    5.350500     61.375452
    5.365300     61.683750
    5.380000     61.964501
    5.394800     62.639364
    5.409500     63.561076
    5.424200     63.913870
    5.439000     64.628992
    5.453700     65.102561
    5.468400     65.625924
    5.483200     66.314559
    5.497900     66.927975
    5.512600     67.212964
    5.527400     67.773408
    5.542100     68.631554
    5.556900     69.328666
    5.571600     69.861564
    5.586300     69.949497
    5.601100     70.349965
    5.615800     71.084157
    5.630600     72.102278
    5.645300     72.426467
    5.660000     72.981613
    5.674800     73.474253
    5.689500     73.909682
    5.704200     74.306972
    5.719000     74.963824
    5.733700     75.410908
    5.748500     76.104841
    5.763200     76.584766
    5.777900     76.822081
    5.792700     77.861391
    5.807400     78.269275
    5.822200     78.946258
    5.836900     79.622180
    5.851600     79.920942
    5.866400     80.116939
    5.881100     80.753662
    5.895900     81.930699
    5.910600     82.423339
    5.925300     82.602384
    5.940100     83.633218
    5.954800     84.337745
    5.969600     85.827317
    5.984300     87.177043
    5.999000     88.953724
    6.013800     90.428464
    6.028500     90.894617
    6.043300     90.242002
    6.058000     89.292745
    6.072700     88.594574
    6.087500     88.186690
    6.102200     88.256612
    6.117000     88.439896
    6.131700     88.661318
    6.146500     88.387983
    6.161200     88.241780
    6.175900     88.373150
    6.190700     88.323358
    6.205400     88.888038
    6.220200     88.934653
    6.234900     89.151839
    6.249600     89.093570
    6.264400     89.450601
    6.279100     89.620111
    6.293900     89.599981
    6.308600     90.039650
    6.323400     90.042827
    6.338100     90.015282
    6.352800     90.294975
    6.367600     90.359600
    6.382300     90.670016
    6.397100     91.066246
    6.411800     91.095911
    6.426600     91.322631
    6.441300     90.823635
    6.456000     90.549240
    6.470800     90.322520
    6.485500     90.523814
    6.500300     90.213397
    6.515000     90.109572
    6.529800     90.129702
    6.544500     90.017401
    6.559300     89.999390
    6.574000     90.242002
    6.588700     90.463426
    6.603500     90.428464
    6.618200     90.559834
    6.633000     90.131820
    6.647700     89.512048
    6.662500     89.622230
    6.677200     89.209048
    6.692000     88.878503
    6.706700     88.823413
    6.721500     88.465322
    6.736200     88.499224
    6.750900     87.949375
    6.765700     87.902759
    6.780400     87.697228
    6.795200     87.512886
    6.809900     87.607176
    6.824700     87.162211
    6.839400     86.884638
    6.854200     86.620838
    6.868900     86.369750
    6.883700     85.721373
    6.898400     85.448038
    6.913200     85.609073
    6.927900     85.544447
    6.942700     85.066640
    6.957400     84.742452
    6.972200     84.285833
    6.986900     84.036864
    7.001600     83.846166
    7.016400     83.649110
    7.031100     83.567533
    7.045900     83.478540
    7.060600     83.001792
    7.075400     82.671247
    7.090100     82.264422
    7.104900     81.995325
    7.119600     82.101269
    7.134400     81.974136
    7.149100     81.404158
    7.163900     81.139297
    7.178600     80.630767
    7.193400     80.424175
    7.208100     80.262082
    7.222900     79.606288
    7.237600     79.324478
    7.252400     78.969565
    7.267100     78.797937
    7.281900     79.015121
    7.296600     78.771450
    7.311400     78.376279
    7.326100     78.429251
    7.340900     78.071160
    7.355600     77.494825
    7.370400     77.078466
    7.385100     77.092238
    7.399900     77.234204
    7.414600     76.758515
    7.429400     76.155694
    7.444100     76.218201
    7.458900     76.084711
    7.473600     75.561348
    7.488400     75.095195
    7.503200     74.933100
    7.517900     74.512503
    7.532700     74.167126
    7.547400     73.351358
    7.562200     73.476371
    7.576900     73.050476
    7.591700     72.384089
    7.606400     71.979383
    7.621200     71.779149
    7.635900     71.378681
    7.650700     71.438010
    7.665400     71.234597
    7.680200     70.684748
    7.694900     70.256735
    7.709700     69.695232
    7.724400     69.242850
    7.739200     69.302180
    7.754000     68.914424
    7.768700     68.646386
    7.783500     68.554215
    7.798200     68.001187
    7.813000     67.661108
    7.827700     67.059345
    7.842500     66.787069
    7.857200     66.257350
    7.872000     66.277479
    7.886700     66.088899
    7.901500     65.745641
    7.916300     65.137522
    7.931000     64.861008
    7.945800     64.566485
    7.960500     64.453124
    7.975300     64.255009
    7.990000     63.839709
    8.004800     63.835471
    8.019600     63.471024
    8.034300     63.098102
    8.049100     62.988979
    8.063800     62.125536
    8.078600     62.162616
    8.093300     62.228302
    8.108100     61.633956
    8.122900     61.253617
    8.137600     61.378631
    8.152400     60.973925
    8.167100     60.639142
    8.181900     60.285289
    8.196600     59.792649
    8.211400     59.971696
    8.226200     59.491769
    8.240900     58.955693
    8.255700     58.673881
    8.270400     58.635742
    8.285200     58.536154
    8.300000     58.331683
    8.314700     57.889897
    8.329500     57.520152
    8.344200     57.373949
    8.359000     57.123921
    8.373800     56.876013
    8.388500     56.562418
    8.403300     56.307094
    8.418000     56.238230
    8.432800     56.013629
    8.447600     55.658717
    8.462300     55.634350
    8.477100     55.495563
    8.491800     54.959487
    8.506600     54.784679
    8.521400     55.105689
    8.536100     55.185147
    8.550900     55.048479
    8.565600     54.822819
    8.580400     54.227414
    8.595200     53.772914
    8.609900     53.472033
    8.624700     53.105467
    8.639500     52.793992
    8.654200     52.304531
    8.669000     51.901944
    8.683700     51.731374
    8.698500     51.398710
    8.713300     51.256745
    8.728000     50.978112
    8.742800     50.686767
    8.757600     50.610487
    8.772300     50.222732
    8.787100     49.878414
    8.801800     49.497016
    8.816600     49.357170
    8.831400     48.948226
    8.846100     48.903730
    8.860900     48.725744
    8.875700     48.403674
    8.890400     48.089021
    8.905200     47.962947
    8.920000     47.702325
    8.934700     47.539172
    8.949500     47.130228
    8.964300     46.860071
    8.979000     46.900330
    8.993800     46.725523
    9.008600     46.391799
    9.023300     46.422523
    9.038100     46.205337
    9.052900     46.104691
    9.067600     46.004044
    9.082400     46.036886
    9.097200     45.633240
    9.111900     45.404401
    9.126700     45.283625
    9.141500     44.846077
    9.156200     44.833364
    9.171000     44.835482
    9.185800     44.406409
    9.200500     44.100231
    9.215300     43.856560
    9.230100     43.661623
    9.244800     43.512242
    9.259600     43.226193
    9.274400     42.982523
    9.289100     43.005830
    9.303900     42.916837
    9.318700     42.668928
    9.333400     42.243033
    9.348200     42.048097
    9.363000     41.902954
    9.377800     41.780059
    9.392500     41.645510
    9.407300     41.647629
    9.422100     41.378531
    9.436800     41.120027
    9.451600     41.113671
    9.466400     40.901783
    9.481200     40.574416
    9.495900     40.308497
    9.510700     40.133689
    9.525500     39.799966
    9.540200     39.654823
    9.555000     39.425984
    9.569800     39.241641
    9.584600     39.165361
    9.599300     39.021278
    9.614100     39.057298
    9.628900     38.856006
    9.643600     38.302978
    9.658400     38.208687
    9.673200     38.192796
    9.688000     38.008453
    9.702700     37.841062
    9.717500     37.613283
    9.732300     37.350542
    9.747100     37.310282
    9.761800     37.190566
    9.776600     37.019997
    9.791400     36.917230
    9.806200     36.908755
    9.820900     36.760434
    9.835700     36.636480
    9.850500     36.448958
    9.865300     36.113116
    9.880000     36.010350
    9.894800     35.880040
    9.909600     35.856732
    9.924400     35.676627
    9.939100     35.376806
    9.953900     35.373627
    9.968700     35.321715
    9.983500     35.074866
    9.998200     34.993288
   10.013000     34.917009
   10.028000     34.628841
   10.043000     34.321603
   10.057000     34.191293
   10.072000     34.219898
   10.087000     34.244265
   10.102000     34.091706
   10.116000     33.931730
   10.131000     33.591650
   10.146000     33.556689
   10.161000     33.444388
   10.176000     33.310899
   10.190000     33.260045
   10.205000     32.972937
   10.220000     32.921025
   10.235000     32.809784
   10.249000     32.687948
   10.264000     32.512081
   10.279000     32.410375
   10.294000     32.130683
   10.309000     32.149753
   10.323000     32.160347
   10.338000     32.080889
   10.353000     31.909261
   10.368000     31.713263
   10.382000     31.560704
   10.397000     31.667707
   10.412000     31.697372
   10.427000     31.677243
   10.442000     31.683599
   10.456000     31.432512
   10.471000     31.478068
   10.486000     31.410264
   10.501000     31.149642
   10.516000     31.317034
   10.530000     31.754582
   10.545000     31.701610
   10.560000     31.557526
   10.575000     31.635925
   10.589000     31.832981
   10.604000     31.703729
   10.619000     31.593547
   10.634000     31.568121
   10.649000     31.486543
   10.663000     31.363648
   10.678000     31.152820
   10.693000     30.903852
   10.708000     30.622041
   10.722000     30.554237
   10.737000     30.405916
   10.752000     30.303149
   10.767000     30.127283
   10.782000     29.852888
   10.796000     29.670664
   10.811000     29.375081
   10.826000     29.276553
   10.841000     29.374022
   10.856000     29.189679
   10.870000     29.078437
   10.885000     29.061486
   10.900000     28.746833
   10.915000     28.807221
   10.930000     28.796627
   10.944000     28.652543
   10.959000     28.624997
   10.974000     28.655721
   10.989000     28.575203
   11.003000     28.519053
   11.018000     28.496805
   11.033000     28.362256
   11.048000     28.473498
   11.063000     28.617582
   11.077000     28.568847
   11.092000     28.602749
   11.107000     28.252075
   11.122000     28.362256
   11.137000     28.333651
   11.151000     28.262669
   11.166000     28.255253
   11.181000     28.385564
   11.196000     28.488330
   11.211000     28.287036
   11.225000     28.116467
   11.240000     28.300809
   11.255000     28.207579
   11.270000     28.199103
   11.284000     28.194865
   11.299000     28.112229
   11.314000     28.000987
   11.329000     28.164141
   11.344000     28.203341
   11.358000     28.202281
   11.373000     28.068792
   11.388000     28.088921
   11.403000     28.129180
   11.418000     27.868558
   11.432000     28.084684
   11.447000     28.230886
   11.462000     28.146131
   11.477000     27.914114
   11.492000     27.914114
   11.506000     27.778505
   11.521000     27.731890
   11.536000     27.917292
   11.551000     27.824061
   11.566000     27.827240
   11.580000     27.732950
   11.595000     27.633362
   11.610000     27.621708
   11.625000     27.542250
   11.640000     27.568737
   11.654000     27.700107
   11.669000     27.664085
   11.684000     27.729771
   11.699000     27.792278
   11.714000     27.566618
   11.728000     27.596282
   11.743000     27.683156
   11.758000     27.562380
   11.773000     27.563439
   11.788000     27.687394
   11.802000     27.635481
   11.817000     27.613233
   11.832000     27.781684
   11.847000     27.621708
   11.862000     27.590984
   11.876000     27.764733
   11.891000     27.970264
   11.906000     28.021117
   11.921000     28.029592
   11.936000     27.971323
   11.950000     27.971323
   11.965000     28.077267
   11.980000     28.199103
   11.995000     28.313523
   12.010000     28.597452
   12.024000     28.726703
   12.039000     28.791329
   12.054000     28.823113
   12.069000     28.936472
   12.084000     29.058308
   12.098000     29.230997
   12.113000     29.435469
   12.128000     29.436529
   12.143000     29.506451
   12.158000     29.550948
   12.172000     29.517045
   12.187000     29.338000
   12.202000     29.194975
   12.217000     29.446063
   12.232000     29.182262
   12.246000     29.082675
   12.261000     28.997920
   12.276000     29.123993
   12.291000     29.042416
   12.306000     29.014871
   12.320000     29.186500
   12.335000     29.275493
   12.350000     29.324228
   12.365000     29.372962
   12.380000     29.425934
   12.394000     29.663249
   12.409000     29.745884
   12.424000     29.970485
   12.439000     30.143174
   12.454000     30.183433
   12.468000     30.405916
   12.483000     30.591317
   12.498000     30.718450
   12.513000     30.858296
   12.528000     30.972715
   12.543000     31.240754
   12.557000     31.247110
   12.572000     30.855118
   12.587000     30.931397
   12.602000     30.845583
   12.617000     30.867831
   12.631000     30.695143
   12.646000     30.652764
   12.661000     30.834988
   12.676000     30.847701
   12.691000     30.816978
   12.705000     30.910208
   12.720000     31.024628
   12.735000     30.999202
   12.750000     31.005558
   12.765000     31.035222
   12.779000     31.154939
   12.794000     31.322330
   12.809000     31.488662
   12.824000     31.539516
   12.839000     31.630628
   12.854000     31.966470
   12.868000     32.086187
   12.883000     32.419910
   12.898000     32.566112
   12.913000     32.721850
   12.928000     32.903014
   12.942000     32.879707
   12.957000     32.720791
   12.972000     32.843686
   12.987000     32.768466
   13.002000     32.864875
   13.017000     32.767406
   13.031000     32.645571
   13.046000     32.694305
   13.061000     32.684769
   13.076000     32.901955
   13.091000     32.985651
   13.105000     32.911489
   13.120000     33.025909
   13.135000     33.306660
   13.150000     33.249451
   13.165000     33.123377
   13.179000     33.245213
   13.194000     33.209193
   13.209000     33.180588
   13.224000     33.478290
   13.239000     33.532322
   13.254000     33.727259
   13.268000     33.814132
   13.283000     33.892531
   13.298000     33.919017
   13.313000     34.179639
   13.328000     34.251681
   13.343000     34.208244
   13.357000     34.363982
   13.372000     34.336437
   13.387000     34.250621
   13.402000     34.282405
   13.417000     34.447677
   13.431000     34.475222
   13.446000     34.367159
   13.461000     34.675457
   13.476000     34.688170
   13.491000     34.670160
   13.506000     34.713597
   13.520000     34.621426
   13.535000     34.669101
   13.550000     34.759153
   13.565000     34.836492
   13.580000     34.986932
   13.595000     34.839670
   13.609000     34.815303
   13.624000     34.921247
   13.639000     35.013418
   13.654000     34.941376
   13.669000     34.968922
   13.683000     34.877810
   13.698000     35.071687
   13.713000     35.015537
   13.728000     35.037785
   13.743000     35.007061
   13.758000     35.079104
   13.772000     35.378925
   13.787000     35.383163
   13.802000     35.458383
   13.817000     35.457324
   13.832000     35.512414
   13.847000     35.717945
   13.861000     35.710529
   13.876000     35.831305
   13.891000     35.764560
   13.906000     35.513474
   13.921000     35.524068
   13.936000     35.511355
   13.950000     35.498641
   13.965000     35.396936
   13.980000     35.389519
   13.995000     35.363033
   14.010000     35.457324
   14.025000     35.404351
   14.039000     35.524068
   14.054000     35.452026
   14.069000     35.249673
   14.084000     35.322774
   14.099000     35.506057
   14.114000     35.582337
   14.128000     35.524068
   14.143000     35.457324
   14.158000     35.521949
   14.173000     35.521949
   14.188000     35.460501
   14.203000     35.535721
   14.217000     35.456264
   14.232000     35.414945
   14.247000     35.332309
   14.262000     35.488047
   14.277000     35.391638
   14.292000     35.409649
   14.306000     35.500760
   14.321000     35.534663
   14.336000     35.510295
   14.351000     35.549495
   14.366000     35.411768
   14.381000     35.397995
   14.395000     35.382103
   14.410000     35.560089
   14.425000     35.582337
   14.440000     35.504997
   14.455000     35.633190
   14.470000     35.527246
   14.484000     35.378925
   14.499000     35.491225
   14.514000     35.517712
   14.529000     35.329131
   14.544000     35.121481
   14.559000     35.213652
   14.573000     35.287813
   14.588000     35.361974
   14.603000     35.229544
   14.618000     35.078044
   14.633000     35.100292
   14.648000     34.813184
   14.662000     34.802590
   14.677000     34.755974
   14.692000     34.798352
   14.707000     34.690289
   14.722000     34.890523
   14.737000     34.766568
   14.752000     34.482639
   14.766000     34.504887
   14.781000     34.597058
   14.796000     34.585404
   14.811000     34.645792
   14.826000     34.740083
   14.841000     34.564215
   14.855000     34.499590
   14.870000     34.466747
   14.885000     34.335377
   14.900000     34.415894
   14.915000     34.331139
   14.930000     34.444499
   14.945000     34.393646
   14.959000     34.232611
   14.974000     34.160569
   14.989000     34.208244
   15.004000     34.082170
   15.019000     33.858629
   15.034000     33.952919
   15.048000     33.817311
   15.063000     33.849094
   15.078000     33.895710
   15.093000     33.830024
   15.108000     33.833203
   15.123000     33.733615
   15.138000     33.712427
   15.152000     33.612839
   15.167000     33.507954
   15.182000     33.536559
   15.197000     33.492063
   15.212000     33.407308
   15.227000     33.251570
   15.242000     33.158339
   15.256000     33.032266
   15.271000     33.113843
   15.286000     33.091595
   15.301000     32.857458
   15.316000     32.778000
   15.331000     32.707018
   15.345000     32.739861
   15.360000     32.705959
   15.375000     32.615906
   15.390000     32.391305
   15.405000     32.281123
   15.420000     32.451693
   15.435000     32.305490
   15.449000     32.291717
   15.464000     32.115851
   15.479000     31.994015
   15.494000     31.938925
   15.509000     31.854169
   15.524000     31.907142
   15.539000     31.849931
   15.553000     31.773651
   15.568000     31.677243
   15.583000     31.527862
   15.598000     31.656054
   15.613000     31.526803
   15.628000     31.340341
   15.643000     31.323390
   15.657000     31.150702
   15.672000     31.078659
   15.687000     31.125275
   15.702000     31.009796
   15.717000     31.000261
   15.732000     30.938813
   15.747000     30.961062
   15.761000     30.784136
   15.776000     30.677132
   15.791000     30.626279
   15.806000     30.596614
   15.821000     30.486432
   15.836000     30.291496
   15.851000     30.168601
   15.866000     30.250178
   15.880000     30.152709
   15.895000     29.998032
   15.910000     30.045706
   15.925000     29.889969
   15.940000     29.813689
   15.955000     29.776608
   15.970000     29.693972
   15.984000     29.734231
   15.999000     29.818986
   16.014000     29.583790
   16.029000     29.571077
   16.044000     29.374022
   16.059000     29.500094
   16.074000     29.508570
   16.088000     29.367665
   16.103000     29.326347
   16.118000     29.305157
   16.133000     29.166371
   16.148000     28.996861
   16.163000     29.216165
   16.178000     29.189679
   16.193000     28.979910
   16.207000     28.728822
   16.222000     28.628176
   16.237000     28.770140
   16.252000     28.743654
   16.267000     28.619700
   16.282000     28.680088
   16.297000     28.514815
   16.312000     28.541302
   16.326000     28.564609
   16.341000     28.335770
   16.356000     28.192747
   16.371000     28.152487
   16.386000     28.167319
   16.401000     28.047603
   16.416000     27.959670
   16.430000     27.846309
   16.445000     27.925767
   16.460000     27.792278
   16.475000     27.833596
   16.490000     27.836774
   16.505000     27.838893
   16.520000     27.606876
   16.535000     27.567677
   16.549000     27.499872
   16.564000     27.263618
   16.579000     27.289044
   16.594000     27.215943
   16.609000     27.170387
   16.624000     27.228656
   16.639000     27.175685
   16.654000     27.063384
   16.668000     26.957440
   16.683000     26.922478
   16.698000     26.988163
   16.713000     26.786870
   16.728000     26.689402
   16.743000     26.528366
   16.758000     26.400175
   16.773000     26.318597
   16.788000     26.406531
   16.802000     26.427720
   16.817000     26.359915
   16.832000     26.270923
   16.847000     26.279399
   16.862000     26.100353
   16.877000     26.065392
   16.892000     26.099294
   16.907000     26.027251
   16.921000     25.967923
   16.936000     26.073867
   16.951000     26.037846
   16.966000     25.872573
   16.981000     25.699885
   16.996000     25.694587
   17.011000     25.947793
   17.026000     25.794175
   17.041000     25.589703
   17.055000     25.485878
   17.070000     25.487997
   17.085000     25.455154
   17.100000     25.399004
   17.115000     25.335438
   17.130000     25.323784
   17.145000     25.196651
   17.160000     25.178640
   17.175000     25.224196
   17.189000     25.263396
   17.204000     25.059983
   17.219000     24.879879
   17.234000     24.913781
   17.249000     25.065281
   17.264000     25.013368
   17.279000     25.074815
   17.294000     24.940267
   17.309000     24.800421
   17.323000     24.822669
   17.338000     24.724141
   17.353000     24.774994
   17.368000     24.547215
   17.383000     24.542977
   17.398000     24.471995
   17.413000     24.580058
   17.428000     24.634089
   17.443000     24.449746
   17.457000     24.432795
   17.472000     24.597009
   17.487000     24.481529
   17.502000     24.475173
   17.517000     24.346980
   17.532000     24.470935
   17.547000     24.376645
   17.562000     24.312019
   17.577000     24.349100
   17.591000     24.320495
   17.606000     24.307782
   17.621000     24.397834
   17.636000     24.334267
   17.651000     24.277058
   17.666000     24.184887
   17.681000     24.325791
   17.696000     24.207134
   17.711000     24.056694
   17.726000     24.252690
   17.740000     24.081062
   17.755000     24.147806
   17.770000     24.249512
   17.785000     24.205015
   17.800000     24.196540
   17.815000     24.161578
   17.830000     24.162638
   17.845000     24.150984
   17.860000     24.141450
   17.875000     23.998425
   17.889000     23.944394
   17.904000     24.043981
   17.919000     24.050338
   17.934000     24.217729
   17.949000     24.095894
   17.964000     24.131914
   17.979000     24.091656
   17.994000     24.075764
   18.009000     24.208194
   18.024000     24.192302
   18.038000     24.198659
   18.053000     24.164757
   18.068000     24.114963
   18.083000     24.029149
   18.098000     24.101190
   18.113000     24.230442
   18.128000     24.321554
   18.143000     24.304603
   18.158000     24.273879
   18.173000     24.367110
   18.188000     24.471995
   18.202000     24.429617
   18.217000     24.413726
   18.232000     24.424320
   18.247000     24.255869
   18.262000     24.351219
   18.277000     24.354397
   18.292000     24.289771
   18.307000     24.371347
   18.322000     24.411607
   18.337000     24.484708
   18.352000     24.320495
   18.366000     24.274939
   18.381000     24.449746
   18.396000     24.541917
   18.411000     24.478351
   18.426000     24.499540
   18.441000     24.624554
   18.456000     24.559928
   18.471000     24.666931
   18.486000     24.593830
   18.501000     24.707190
   18.516000     24.681763
   18.530000     24.480470
   18.545000     24.602305
   18.560000     24.617137
   18.575000     24.531323
   18.590000     24.629850
   18.605000     24.521789
   18.620000     24.669050
   18.635000     24.664812
   18.650000     24.669050
   18.665000     24.694477
   18.680000     24.641505
   18.695000     24.643623
   18.710000     24.634089
   18.724000     24.742151
   18.739000     24.802540
   18.754000     24.831144
   18.769000     24.774994
   18.784000     24.985823
   18.799000     24.873522
   18.814000     24.922256
   18.829000     25.128846
   18.844000     25.018665
   18.859000     24.954039
   18.874000     25.026081
   18.889000     24.985823
   18.903000     25.034557
   18.918000     24.910602
   18.933000     24.812074
   18.948000     25.049389
   18.963000     25.033498
   18.978000     25.141561
   18.993000     25.283525
   19.008000     25.206186
   19.023000     25.035617
   19.038000     24.950861
   19.053000     25.020784
   19.068000     25.066340
   19.083000     25.073756
   19.098000     25.045151
   19.112000     25.057864
   19.127000     25.088588
   19.142000     25.012308
   19.157000     24.993238
   19.172000     25.152155
   19.187000     25.215721
   19.202000     25.183938
   19.217000     25.273990
   19.232000     25.106599
   19.247000     25.108718
   19.262000     25.175462
   19.277000     25.294120
   19.292000     25.085410
   19.307000     25.235850
   19.321000     25.183938
   19.336000     25.174402
   19.351000     25.224196
   19.366000     25.362983
   19.381000     25.383113
   19.396000     25.348151
   19.411000     25.421252
   19.426000     25.260218
   19.441000     25.187116
   19.456000     25.286703
   19.471000     25.406420
   19.486000     25.397945
   19.501000     25.304714
   19.516000     25.302595
   19.531000     25.210424
   19.545000     25.237969
   19.560000     25.295179
   19.575000     25.240088
   19.590000     25.280346
   19.605000     25.209364
   19.620000     25.223137
   19.635000     25.082232
   19.650000     25.150036
   19.665000     25.265514
   19.680000     25.342853
   19.695000     25.288822
   19.710000     25.233732
   19.725000     25.165927
   19.740000     25.214662
   19.755000     25.197711
   19.770000     25.155333
   19.785000     25.121431
   19.799000     25.119312
   19.814000     25.152155
   19.829000     25.150036
   19.844000     24.967812
   19.859000     25.012308
   19.874000     25.061043
   19.889000     25.084350
   19.904000     24.950861
   19.919000     24.879879
   19.934000     24.919078
   19.949000     24.992179
   19.964000     24.838561
   19.979000     24.743211
   19.994000     24.880938
   20.009000     24.627732
   20.024000     24.642565
   20.039000     24.724141
   20.054000     24.657397
   20.068000     24.611841
   20.083000     24.659515
   20.098000     24.647861
   20.113000     24.712487
   20.128000     24.700834
   20.143000     24.613959
   20.158000     24.510134
   20.173000     24.484708
   20.188000     24.459281
   20.203000     24.487886
   20.218000     24.497421
   20.233000     24.466697
   20.248000     24.496361
   20.263000     24.432795
   20.278000     24.370288
   20.293000     24.305663
   20.308000     24.242096
   20.323000     24.187006
   20.338000     24.113903
   20.353000     24.136152
   20.368000     24.193362
   20.382000     23.982533
   20.397000     23.914730
   20.412000     24.018555
   20.427000     23.948631
   20.442000     23.809844
   20.457000     23.720851
   20.472000     23.692247
   20.487000     23.690128
   20.502000     23.663642
   20.517000     23.581006
   20.532000     23.619146
   20.547000     23.459171
   20.562000     23.357464
   20.577000     23.334156
   20.592000     23.274828
   20.607000     23.279065
   20.622000     23.251520
   20.637000     23.240926
   20.652000     23.133922
   20.667000     23.098960
   20.682000     23.204904
   20.697000     23.100020
   20.712000     23.058702
   20.727000     22.895549
   20.742000     22.938985
   20.757000     22.970769
   20.771000     22.791724
   20.786000     22.751464
   20.801000     22.761000
   20.816000     22.719681
   20.831000     22.670948
   20.846000     22.613737
   20.861000     22.443168
   20.876000     22.387017
   20.891000     22.401849
   20.906000     22.366888
   20.921000     22.264122
   20.936000     22.210091
   20.951000     22.106266
   20.966000     22.052234
   20.981000     22.180427
   20.996000     22.082958
   21.011000     22.041640
   21.026000     21.960063
   21.041000     21.874249
   21.056000     21.777839
   21.071000     21.806445
   21.086000     21.687787
   21.101000     21.702619
   21.116000     21.681431
   21.131000     21.597735
   21.146000     21.405976
   21.161000     21.380550
   21.176000     21.427166
   21.191000     21.535228
   21.206000     21.360420
   21.221000     21.287319
   21.236000     21.318043
   21.251000     21.274606
   21.266000     21.148533
   21.281000     21.134760
   21.296000     20.968428
   21.310000     20.979022
   21.325000     20.957833
   21.340000     20.920753
   21.355000     21.031995
   21.370000     20.915456
   21.385000     20.802096
   21.400000     20.720519
   21.415000     20.786204
   21.430000     20.641061
   21.445000     20.699330
   21.460000     20.523463
   21.475000     20.590208
   21.490000     20.422817
   21.505000     20.456718
   21.520000     20.447183
   21.535000     20.379380
   21.550000     20.378320
   21.565000     20.329586
   21.580000     20.232117
   21.595000     20.298862
   21.610000     20.092272
   21.625000     19.989505
   21.640000     20.024467
   21.655000     20.038240
   21.670000     19.789271
   21.685000     19.876146
   21.700000     19.972554
   21.715000     19.956663
   21.730000     19.798807
   21.745000     19.779736
   21.760000     19.794569
   21.775000     19.626118
   21.790000     19.537125
   21.805000     19.609166
   21.820000     19.670614
   21.835000     19.590097
   21.850000     19.495807
   21.865000     19.403636
   21.880000     19.419527
   21.895000     19.311464
   21.910000     19.241542
   21.925000     19.272265
   21.940000     19.087923
   21.955000     19.046604
   21.970000     19.076268
   21.985000     19.046604
   22.000000     19.082625
