# Supplementary material for: Changing the game of time resolved X-ray diffraction on the mechanochemistry playground by downsizing
Source: Nat Commun. 2021 Oct 21;12:6134. doi: 10.1038/s41467-021-26264-1 (PMC8531352; doi:10.1038/s41467-021-26264-1)
Supplement: Supplementary file 3 — Source Data. [file 41467_2021_26264_MOESM3_ESM.zip › PXRD_raw_data/reactionIIIa_cocrystal_FormI_normalized/000067.xy]

    3.140900     20.393763
    3.155600     20.536638
    3.170400     20.623199
    3.185100     20.437564
    3.199800     20.605470
    3.214500     20.896437
    3.229300     21.188447
    3.244000     21.339665
    3.258700     21.315679
    3.273500     21.581617
    3.288200     21.612904
    3.302900     21.635847
    3.317600     22.117663
    3.332400     22.360657
    3.347100     22.529606
    3.361800     22.753828
    3.376500     23.260674
    3.391300     23.746662
    3.406000     24.454786
    3.420700     24.609134
    3.435400     24.179462
    3.450200     23.723718
    3.464900     23.684088
    3.479600     23.566241
    3.494400     23.778992
    3.509100     23.846779
    3.523800     24.274366
    3.538500     24.389084
    3.553300     24.425584
    3.568000     24.541346
    3.582700     24.845870
    3.597400     24.884457
    3.612200     24.956417
    3.626900     25.097207
    3.641600     25.509150
    3.656400     25.809503
    3.671100     25.679141
    3.685800     25.909621
    3.700500     26.371622
    3.715300     26.469654
    3.730000     26.852396
    3.744700     27.205936
    3.759500     27.318568
    3.774200     27.290410
    3.788900     27.326912
    3.803600     27.629351
    3.818400     27.809771
    3.833100     28.008964
    3.847800     28.099695
    3.862600     28.249871
    3.877300     28.517895
    3.892000     28.864135
    3.906700     28.989282
    3.921500     28.953823
    3.936200     28.927751
    3.950900     29.244791
    3.965700     29.817339
    3.980400     30.070761
    3.995100     30.132293
    4.009800     30.507733
    4.024600     30.643310
    4.039300     30.766371
    4.054000     30.890475
    4.068800     30.994764
    4.083500     31.358734
    4.098200     31.377506
    4.113000     31.983426
    4.127700     32.153418
    4.142400     32.523645
    4.157100     32.762468
    4.171900     33.177539
    4.186600     33.463291
    4.201300     33.689599
    4.216100     34.010810
    4.230800     34.313248
    4.245500     34.664703
    4.260300     34.934812
    4.275000     35.256023
    4.289700     35.275838
    4.304500     35.415586
    4.319200     35.939118
    4.333900     35.980834
    4.348600     36.198798
    4.363400     36.558596
    4.378100     36.711901
    4.392800     36.769260
    4.407600     36.983053
    4.422300     37.327207
    4.437000     37.497199
    4.451800     37.585845
    4.466500     38.016559
    4.481200     38.424330
    4.496000     38.583893
    4.510700     38.582850
    4.525400     38.869645
    4.540200     39.309746
    4.554900     39.492252
    4.569600     39.786348
    4.584400     40.193076
    4.599100     40.520544
    4.613800     40.718694
    4.628600     40.819854
    4.643300     41.088920
    4.658000     41.260998
    4.672700     41.627053
    4.687500     41.877348
    4.702200     42.033781
    4.716900     42.487439
    4.731700     43.065202
    4.746400     43.394756
    4.761100     43.818170
    4.775900     44.092451
    4.790600     44.611811
    4.805300     44.975781
    4.820100     45.071727
    4.834800     45.650533
    4.849500     46.049960
    4.864300     46.215780
    4.879000     46.818572
    4.893700     47.246158
    4.908500     47.353576
    4.923200     47.538168
    4.938000     48.095072
    4.952700     48.307823
    4.967400     48.745838
    4.982200     49.286055
    4.996900     49.935778
    5.011600     49.986879
    5.026400     50.428022
    5.041100     51.095474
    5.055800     51.550175
    5.070600     51.924573
    5.085300     52.325045
    5.100000     52.799560
    5.114800     53.342907
    5.129500     53.759022
    5.144200     54.152192
    5.159000     54.436901
    5.173700     54.988591
    5.188400     55.653957
    5.203200     56.018970
    5.217900     56.276564
    5.232700     56.712493
    5.247400     57.203695
    5.262100     57.622938
    5.276900     58.113097
    5.291600     58.977656
    5.306300     59.500144
    5.321100     60.049749
    5.335800     60.429362
    5.350500     60.956022
    5.365300     61.545257
    5.380000     61.991615
    5.394800     62.694525
    5.409500     63.288973
    5.424200     63.399520
    5.439000     64.031513
    5.453700     64.830368
    5.468400     65.532235
    5.483200     66.001536
    5.497900     66.236187
    5.512600     66.954740
    5.527400     67.628449
    5.542100     68.266699
    5.556900     68.470063
    5.571600     69.084326
    5.586300     70.020844
    5.601100     70.391071
    5.615800     70.970918
    5.630600     71.486108
    5.645300     71.942894
    5.660000     72.730279
    5.674800     73.299698
    5.689500     73.889975
    5.704200     74.930781
    5.719000     75.225921
    5.733700     75.842270
    5.748500     76.090478
    5.763200     76.139494
    5.777900     76.716214
    5.792700     77.275204
    5.807400     78.154362
    5.822200     78.380670
    5.836900     79.027263
    5.851600     79.778146
    5.866400     80.385110
    5.881100     80.914899
    5.895900     81.202737
    5.910600     81.680381
    5.925300     82.154898
    5.940100     82.735789
    5.954800     83.588875
    5.969600     84.464904
    5.984300     85.855080
    5.999000     88.208888
    6.013800     89.872302
    6.028500     90.214371
    6.043300     89.194422
    6.058000     88.469612
    6.072700     87.667628
    6.087500     87.252556
    6.102200     87.493464
    6.117000     87.740630
    6.131700     87.609225
    6.146500     87.402733
    6.161200     88.237047
    6.175900     88.585373
    6.190700     88.218275
    6.205400     88.131715
    6.220200     88.451882
    6.234900     88.877383
    6.249600     88.719906
    6.264400     88.873211
    6.279100     89.403001
    6.293900     89.526062
    6.308600     89.484346
    6.323400     89.485389
    6.338100     89.754455
    6.352800     89.366499
    6.367600     89.034859
    6.382300     89.575078
    6.397100     90.484480
    6.411800     90.219586
    6.426600     89.934875
    6.441300     89.969291
    6.456000     90.222714
    6.470800     90.023521
    6.485500     89.949476
    6.500300     89.999535
    6.515000     89.755498
    6.529800     89.532319
    6.544500     89.339384
    6.559300     89.391528
    6.574000     89.688753
    6.588700     89.509376
    6.603500     89.296626
    6.618200     88.794994
    6.633000     88.873211
    6.647700     88.730335
    6.662500     88.671933
    6.677200     89.053632
    6.692000     88.794994
    6.706700     88.338207
    6.721500     88.222446
    6.736200     87.847005
    6.750900     87.734373
    6.765700     87.615483
    6.780400     87.262986
    6.795200     86.993918
    6.809900     87.416291
    6.824700     87.278629
    6.839400     86.722767
    6.854200     86.690437
    6.868900     86.200277
    6.883700     85.718461
    6.898400     85.546384
    6.913200     85.492154
    6.927900     85.064568
    6.942700     84.857033
    6.957400     84.286570
    6.972200     84.079035
    6.986900     84.021676
    7.001600     83.719236
    7.016400     83.415755
    7.031100     83.369867
    7.045900     83.023627
    7.060600     82.395806
    7.075400     81.960920
    7.090100     82.095453
    7.104900     81.951534
    7.119600     81.676210
    7.134400     81.190222
    7.149100     80.854411
    7.163900     80.219289
    7.178600     80.210946
    7.193400     80.334007
    7.208100     80.045127
    7.222900     79.518466
    7.237600     79.280686
    7.252400     79.224370
    7.267100     78.976162
    7.281900     79.150324
    7.296600     78.474531
    7.311400     77.979157
    7.326100     78.126204
    7.340900     77.993756
    7.355600     77.544270
    7.370400     76.852833
    7.385100     76.463833
    7.399900     76.566037
    7.414600     76.134280
    7.429400     75.941344
    7.444100     75.822454
    7.458900     75.330210
    7.473600     75.234264
    7.488400     75.045499
    7.503200     74.501110
    7.517900     74.055795
    7.532700     73.485333
    7.547400     73.196451
    7.562200     73.014988
    7.576900     72.272449
    7.591700     72.107672
    7.606400     72.123315
    7.621200     71.585182
    7.635900     71.042878
    7.650700     70.862458
    7.665400     70.355612
    7.680200     69.839381
    7.694900     69.707976
    7.709700     69.721534
    7.724400     69.012367
    7.739200     68.934150
    7.754000     68.667169
    7.768700     68.568095
    7.783500     68.529508
    7.798200     67.829727
    7.813000     67.109088
    7.827700     66.800392
    7.842500     66.689845
    7.857200     66.712789
    7.872000     66.228887
    7.886700     65.681368
    7.901500     65.008702
    7.916300     64.829325
    7.931000     64.644733
    7.945800     64.540444
    7.960500     64.291193
    7.975300     63.996054
    7.990000     63.683187
    8.004800     63.221185
    8.019600     63.044936
    8.034300     62.568334
    8.049100     62.571462
    8.063800     61.948856
    8.078600     61.774693
    8.093300     61.558814
    8.108100     61.280362
    8.122900     61.082213
    8.137600     60.572238
    8.152400     60.265628
    8.167100     60.356359
    8.181900     60.084164
    8.196600     59.574189
    8.211400     59.312424
    8.226200     59.320767
    8.240900     59.023542
    8.255700     58.743005
    8.270400     58.469767
    8.285200     57.908691
    8.300000     57.932677
    8.314700     57.694897
    8.329500     57.428960
    8.344200     57.001374
    8.359000     56.930457
    8.373800     56.807396
    8.388500     56.540416
    8.403300     56.286993
    8.418000     55.772847
    8.432800     55.707145
    8.447600     55.447464
    8.462300     55.070981
    8.477100     54.931232
    8.491800     55.111653
    8.506600     55.182569
    8.521400     55.069937
    8.536100     55.006321
    8.550900     54.678852
    8.565600     54.351385
    8.580400     53.873740
    8.595200     53.198988
    8.609900     52.860049
    8.624700     52.953908
    8.639500     52.554481
    8.654200     52.119594
    8.669000     51.832799
    8.683700     51.398956
    8.698500     51.037073
    8.713300     50.804507
    8.728000     50.695003
    8.742800     50.336248
    8.757600     50.237174
    8.772300     50.061967
    8.787100     49.891976
    8.801800     49.384087
    8.816600     49.061834
    8.831400     48.930429
    8.846100     48.767738
    8.860900     48.537259
    8.875700     48.345366
    8.890400     48.123231
    8.905200     47.863550
    8.920000     47.399463
    8.934700     47.249287
    8.949500     46.998992
    8.964300     47.129354
    8.979000     46.753913
    8.993800     46.531776
    9.008600     46.480675
    9.023300     46.500490
    9.038100     46.224123
    9.052900     45.799666
    9.067600     45.864325
    9.082400     45.462811
    9.097200     45.006025
    9.111900     45.369994
    9.126700     45.240676
    9.141500     45.122828
    9.156200     44.801618
    9.171000     44.389675
    9.185800     44.304158
    9.200500     44.189440
    9.215300     43.800441
    9.230100     43.606463
    9.244800     43.253966
    9.259600     43.078759
    9.274400     42.786750
    9.289100     42.812822
    9.303900     42.536455
    9.318700     42.286161
    9.333400     41.971207
    9.348200     41.871090
    9.363000     41.640611
    9.377800     41.676069
    9.392500     41.681284
    9.407300     41.518592
    9.422100     41.167138
    9.436800     41.055548
    9.451600     40.670721
    9.466400     40.622748
    9.481200     40.500730
    9.495900     40.290065
    9.510700     40.083572
    9.525500     39.950082
    9.540200     39.806163
    9.555000     39.705003
    9.569800     39.377534
    9.584600     39.081353
    9.599300     38.817501
    9.614100     38.509848
    9.628900     38.689225
    9.643600     38.487947
    9.658400     38.180293
    9.673200     38.109377
    9.688000     37.875769
    9.702700     37.532657
    9.717500     37.427325
    9.732300     37.372052
    9.747100     37.001825
    9.761800     36.996610
    9.776600     36.988267
    9.791400     36.795332
    9.806200     36.612826
    9.820900     36.597183
    9.835700     36.390690
    9.850500     36.192541
    9.865300     36.096594
    9.880000     35.895316
    9.894800     35.712810
    9.909600     35.673180
    9.924400     35.386384
    9.939100     35.462516
    9.953900     35.318597
    9.968700     35.082903
    9.983500     34.755435
    9.998200     34.510355
   10.013000     34.552070
   10.028000     34.507226
   10.043000     34.499926
   10.057000     34.293434
   10.072000     34.055654
   10.087000     33.913821
   10.102000     33.842904
   10.116000     33.725057
   10.131000     33.386117
   10.146000     33.336058
   10.161000     33.309986
   10.176000     33.249498
   10.190000     33.148337
   10.205000     32.962702
   10.220000     32.606033
   10.235000     32.649835
   10.249000     32.610205
   10.264000     32.445427
   10.279000     32.543460
   10.294000     32.285866
   10.309000     32.014713
   10.323000     32.052258
   10.338000     31.976126
   10.353000     31.748775
   10.368000     31.557927
   10.382000     31.367077
   10.397000     31.328491
   10.412000     31.469281
   10.427000     31.386892
   10.442000     31.521425
   10.456000     31.469281
   10.471000     31.304504
   10.486000     31.209600
   10.501000     31.256531
   10.516000     31.307632
   10.530000     31.226287
   10.545000     31.087582
   10.560000     31.120955
   10.575000     31.259659
   10.589000     31.444251
   10.604000     31.312847
   10.619000     31.160585
   10.634000     31.019793
   10.649000     30.957221
   10.663000     30.826859
   10.678000     30.721527
   10.693000     30.521291
   10.708000     30.347128
   10.722000     30.230324
   10.737000     29.964387
   10.752000     29.903899
   10.767000     29.690106
   10.782000     29.575388
   10.796000     29.602503
   10.811000     29.299021
   10.826000     29.237490
   10.841000     29.244791
   10.856000     29.204118
   10.870000     29.028912
   10.885000     28.845363
   10.900000     28.560654
   10.915000     28.559611
   10.930000     28.727516
   10.944000     28.601326
   10.959000     28.360418
   10.974000     28.207113
   10.989000     28.161226
   11.003000     28.211285
   11.018000     28.311402
   11.033000     28.425077
   11.048000     28.306187
   11.063000     28.166440
   11.077000     28.279072
   11.092000     28.383362
   11.107000     28.276987
   11.122000     28.220671
   11.137000     28.090309
   11.151000     28.346860
   11.166000     28.183126
   11.181000     27.747197
   11.196000     27.711739
   11.211000     27.809771
   11.225000     27.825414
   11.240000     27.800385
   11.255000     27.767012
   11.270000     27.768055
   11.284000     27.656465
   11.299000     27.767012
   11.314000     27.682538
   11.329000     27.813943
   11.344000     27.734683
   11.358000     27.784741
   11.373000     27.907802
   11.388000     27.846272
   11.403000     27.715911
   11.418000     27.783699
   11.432000     27.869215
   11.447000     27.922403
   11.462000     27.735725
   11.477000     27.663766
   11.492000     27.679409
   11.506000     27.682538
   11.521000     27.540705
   11.536000     27.548005
   11.551000     27.448930
   11.566000     27.289368
   11.580000     27.315440
   11.595000     27.298753
   11.610000     27.350898
   11.625000     27.297711
   11.640000     27.342555
   11.654000     27.288325
   11.669000     27.335255
   11.684000     27.229923
   11.699000     27.392614
   11.714000     27.437458
   11.728000     27.408258
   11.743000     27.331083
   11.758000     27.197593
   11.773000     27.385314
   11.788000     27.518804
   11.802000     27.484388
   11.817000     27.399915
   11.832000     27.493774
   11.847000     27.553219
   11.862000     27.632479
   11.876000     27.773270
   11.891000     27.760755
   11.906000     27.707568
   11.921000     27.725297
   11.936000     27.890073
   11.950000     27.947432
   11.965000     27.949518
   11.980000     28.011049
   11.995000     28.139325
   12.010000     28.356247
   12.024000     28.632613
   12.039000     28.679543
   12.054000     28.698315
   12.069000     28.757760
   12.084000     28.921494
   12.098000     29.134245
   12.113000     29.223933
   12.128000     28.979897
   12.143000     29.188474
   12.158000     29.145716
   12.172000     28.919408
   12.187000     28.919408
   12.202000     29.008054
   12.217000     29.084185
   12.232000     29.129030
   12.246000     29.005969
   12.261000     28.769232
   12.276000     28.849534
   12.291000     28.835977
   12.306000     28.817204
   12.320000     28.961124
   12.335000     29.047684
   12.350000     28.994496
   12.365000     29.097743
   12.380000     29.277120
   12.394000     29.399139
   12.409000     29.413739
   12.424000     29.571217
   12.439000     29.745379
   12.454000     29.834025
   12.468000     30.024875
   12.483000     30.169836
   12.498000     30.418045
   12.513000     30.516077
   12.528000     30.493133
   12.543000     30.523377
   12.557000     30.700669
   12.572000     30.606808
   12.587000     30.654781
   12.602000     30.372157
   12.617000     30.382587
   12.631000     30.262654
   12.646000     30.365901
   12.661000     30.494177
   12.676000     30.534849
   12.691000     30.473318
   12.705000     30.592208
   12.720000     30.802873
   12.735000     30.784100
   12.750000     30.838331
   12.765000     30.829987
   12.779000     30.968692
   12.794000     31.006237
   12.809000     31.131383
   12.824000     31.223158
   12.839000     31.156412
   12.854000     31.273217
   12.868000     31.242973
   12.883000     31.530811
   12.898000     31.669516
   12.913000     31.820735
   12.928000     31.843679
   12.942000     31.872880
   12.957000     32.004284
   12.972000     32.067901
   12.987000     32.103359
   13.002000     32.017842
   13.017000     32.127346
   13.031000     32.280651
   13.046000     32.372425
   13.061000     32.485057
   13.076000     32.604990
   13.091000     32.992946
   13.105000     32.873014
   13.120000     32.802097
   13.135000     32.843813
   13.150000     32.849027
   13.165000     32.928287
   13.179000     32.983561
   13.194000     32.822955
   13.209000     32.854242
   13.224000     32.846942
   13.239000     32.965832
   13.254000     33.168153
   13.268000     33.194225
   13.283000     33.295385
   13.298000     33.420533
   13.313000     33.214039
   13.328000     33.354830
   13.343000     33.537336
   13.357000     33.639540
   13.372000     33.708370
   13.387000     33.767816
   13.402000     33.773030
   13.417000     34.074426
   13.431000     34.338278
   13.446000     34.328892
   13.461000     34.467596
   13.476000     34.310120
   13.491000     34.506184
   13.506000     34.548942
   13.520000     34.577101
   13.535000     34.600043
   13.550000     34.469682
   13.565000     34.514527
   13.580000     34.722062
   13.595000     34.522870
   13.609000     34.396679
   13.624000     34.684518
   13.639000     34.752306
   13.654000     34.739792
   13.669000     34.815922
   13.683000     34.776292
   13.698000     34.821137
   13.713000     34.853467
   13.728000     35.076645
   13.743000     35.040145
   13.758000     34.968185
   13.772000     35.258109
   13.787000     35.180935
   13.802000     35.248722
   13.817000     35.483373
   13.832000     35.446872
   13.847000     35.227865
   13.861000     35.399942
   13.876000     35.589749
   13.891000     35.530304
   13.906000     35.578277
   13.921000     35.597048
   13.936000     35.405157
   13.950000     35.400985
   13.965000     35.387428
   13.980000     35.416628
   13.995000     35.462516
   14.010000     35.272709
   14.025000     35.295653
   14.039000     35.289395
   14.054000     35.313382
   14.069000     35.548033
   14.084000     35.386384
   14.099000     35.406200
   14.114000     35.457301
   14.128000     35.332154
   14.143000     35.333197
   14.158000     35.378041
   14.173000     35.204921
   14.188000     35.373870
   14.203000     35.682566
   14.217000     35.720111
   14.232000     35.515703
   14.247000     35.274795
   14.262000     35.504231
   14.277000     35.556376
   14.292000     35.549076
   14.306000     35.245594
   14.321000     35.382213
   14.336000     35.260195
   14.351000     35.212222
   14.366000     35.225780
   14.381000     35.247680
   14.395000     35.195535
   14.410000     35.092289
   14.425000     34.991129
   14.440000     34.997385
   14.455000     35.027629
   14.470000     35.202836
   14.484000     35.185107
   14.499000     35.179892
   14.514000     35.019286
   14.529000     35.137134
   14.544000     35.143390
   14.559000     35.117318
   14.573000     35.122533
   14.588000     34.914997
   14.603000     34.946284
   14.618000     34.983828
   14.633000     35.128791
   14.648000     34.976528
   14.662000     35.024501
   14.677000     34.888925
   14.692000     34.930640
   14.707000     34.828438
   14.722000     34.706419
   14.737000     34.686604
   14.752000     34.602130
   14.766000     34.580229
   14.781000     34.485325
   14.796000     34.421709
   14.811000     34.365392
   14.826000     34.318463
   14.841000     34.417538
   14.855000     34.493668
   14.870000     34.423795
   14.885000     34.396679
   14.900000     34.204788
   14.915000     34.252761
   14.930000     34.270490
   14.945000     34.169329
   14.959000     34.069212
   14.974000     33.923207
   14.989000     33.895048
   15.004000     33.968051
   15.019000     33.912778
   15.034000     33.635368
   15.048000     33.551937
   15.063000     33.706285
   15.078000     33.726099
   15.093000     33.690641
   15.108000     33.601995
   15.123000     33.696899
   15.138000     33.579052
   15.152000     33.459120
   15.167000     33.477892
   15.182000     33.374645
   15.197000     33.304771
   15.212000     33.243241
   15.227000     33.114965
   15.242000     33.003375
   15.256000     32.979388
   15.271000     32.856327
   15.286000     32.829213
   15.301000     32.806269
   15.316000     32.638363
   15.331000     32.814612
   15.345000     32.709280
   15.360000     32.639406
   15.375000     32.489230
   15.390000     32.344267
   15.405000     32.225377
   15.420000     32.088758
   15.435000     32.023056
   15.449000     32.018885
   15.464000     32.036614
   15.479000     31.886437
   15.494000     31.791535
   15.509000     31.859322
   15.524000     31.680988
   15.539000     31.543326
   15.553000     31.533940
   15.568000     31.534983
   15.583000     31.492224
   15.598000     31.445294
   15.613000     31.414007
   15.628000     31.374377
   15.643000     31.286774
   15.657000     31.120955
   15.672000     31.056295
   15.687000     31.035437
   15.702000     30.997893
   15.717000     31.055252
   15.732000     30.807044
   15.747000     30.720483
   15.761000     30.776799
   15.776000     30.602637
   15.791000     30.479576
   15.806000     30.325228
   15.821000     30.236582
   15.836000     30.322099
   15.851000     30.227196
   15.866000     30.131250
   15.880000     29.898684
   15.895000     29.836111
   15.910000     29.804824
   15.925000     29.815253
   15.940000     29.605632
   15.955000     29.747465
   15.970000     29.747465
   15.984000     29.724522
   15.999000     29.684892
   16.014000     29.739122
   16.029000     29.533672
   16.044000     29.323008
   16.059000     29.309450
   16.074000     29.180131
   16.088000     29.163445
   16.103000     29.245833
   16.118000     29.138416
   16.133000     29.143630
   16.148000     28.998668
   16.163000     28.947567
   16.178000     29.000754
   16.193000     28.965296
   16.207000     28.867264
   16.222000     28.883950
   16.237000     28.730645
   16.252000     28.646170
   16.267000     28.534581
   16.282000     28.656600
   16.297000     28.645127
   16.312000     28.552310
   16.326000     28.427163
   16.341000     28.285330
   16.356000     28.251957
   16.371000     28.236314
   16.386000     28.046507
   16.401000     28.160182
   16.416000     28.033993
   16.430000     28.053807
   16.445000     27.970376
   16.460000     27.821243
   16.475000     27.822286
   16.490000     27.739897
   16.505000     27.673152
   16.520000     27.522976
   16.535000     27.389485
   16.549000     27.363413
   16.564000     27.155877
   16.579000     27.130847
   16.594000     27.033858
   16.609000     27.066188
   16.624000     27.057845
   16.639000     26.933741
   16.654000     26.873254
   16.668000     26.789822
   16.683000     26.742891
   16.698000     26.722034
   16.713000     26.766878
   16.728000     26.590630
   16.743000     26.512413
   16.758000     26.375794
   16.773000     26.264204
   16.788000     26.265247
   16.802000     26.370579
   16.817000     26.266290
   16.832000     26.166172
   16.847000     26.168258
   16.862000     26.310091
   16.877000     26.132800
   16.892000     25.979494
   16.907000     25.986795
   16.921000     25.920050
   16.936000     25.856433
   16.951000     25.780302
   16.966000     25.642641
   16.981000     25.612396
   16.996000     25.618654
   17.011000     25.580067
   17.026000     25.545652
   17.041000     25.444491
   17.055000     25.401732
   17.070000     25.369403
   17.085000     25.484121
   17.100000     25.389217
   17.115000     25.369403
   17.130000     25.325600
   17.145000     25.181682
   17.160000     25.203582
   17.175000     25.117023
   17.189000     25.123279
   17.204000     25.107637
   17.219000     25.064878
   17.234000     24.901144
   17.249000     24.829184
   17.264000     24.773910
   17.279000     24.772868
   17.294000     24.750968
   17.309000     24.659192
   17.323000     24.537174
   17.338000     24.528831
   17.353000     24.600791
   17.368000     24.673793
   17.383000     24.598705
   17.398000     24.571589
   17.413000     24.476687
   17.428000     24.489201
   17.443000     24.405770
   17.457000     24.489201
   17.472000     24.429756
   17.487000     24.319209
   17.502000     24.195106
   17.517000     24.228478
   17.532000     24.331725
   17.547000     24.302523
   17.562000     24.219092
   17.577000     24.296266
   17.591000     24.268108
   17.606000     24.308781
   17.621000     24.227435
   17.636000     24.116888
   17.651000     24.175290
   17.666000     24.223263
   17.681000     24.174247
   17.696000     24.087688
   17.711000     24.111674
   17.726000     24.116888
   17.740000     24.245164
   17.755000     24.170076
   17.770000     24.102288
   17.785000     24.111674
   17.800000     24.138789
   17.815000     24.077258
   17.830000     24.045971
   17.845000     24.007385
   17.860000     23.994870
   17.875000     24.039715
   17.889000     23.996955
   17.904000     24.023029
   17.919000     24.062659
   17.934000     24.110631
   17.949000     24.164861
   17.964000     24.024071
   17.979000     24.000085
   17.994000     24.108545
   18.009000     24.146090
   18.024000     24.170076
   18.038000     24.129403
   18.053000     24.092902
   18.068000     24.040758
   18.083000     24.104374
   18.098000     24.078301
   18.113000     24.142960
   18.128000     24.134617
   18.143000     24.103331
   18.158000     24.148175
   18.173000     24.147132
   18.188000     24.208664
   18.202000     24.337982
   18.217000     24.312952
   18.232000     24.271236
   18.247000     24.174247
   18.262000     24.195106
   18.277000     24.302523
   18.292000     24.139832
   18.307000     24.116888
   18.322000     24.376568
   18.337000     24.342153
   18.352000     24.324424
   18.366000     24.377611
   18.381000     24.261850
   18.396000     24.239949
   18.411000     24.351539
   18.426000     24.374483
   18.441000     24.461043
   18.456000     24.386998
   18.471000     24.348411
   18.486000     24.486073
   18.501000     24.558032
   18.516000     24.625820
   18.530000     24.462086
   18.545000     24.430799
   18.560000     24.374483
   18.575000     24.364054
   18.590000     24.419328
   18.605000     24.588276
   18.620000     24.546560
   18.635000     24.553860
   18.650000     24.609134
   18.665000     24.643549
   18.680000     24.599748
   18.695000     24.496501
   18.710000     24.656064
   18.724000     24.609134
   18.739000     24.567418
   18.754000     24.709251
   18.769000     24.779125
   18.784000     24.744710
   18.799000     24.797897
   18.814000     24.750968
   18.829000     24.869857
   18.844000     24.868814
   18.859000     24.832313
   18.874000     24.790597
   18.889000     24.856300
   18.903000     24.892801
   18.918000     25.001261
   18.933000     24.942859
   18.948000     24.789554
   18.963000     24.896973
   18.978000     24.892801
   18.993000     24.895929
   19.008000     24.834399
   19.023000     24.894886
   19.038000     24.880285
   19.053000     24.884457
   19.068000     24.901144
   19.083000     24.936602
   19.098000     25.016904
   19.112000     24.973103
   19.127000     24.989790
   19.142000     25.050277
   19.157000     25.124323
   19.172000     25.278671
   19.187000     25.174382
   19.202000     25.130580
   19.217000     25.049234
   19.232000     25.066964
   19.247000     25.090950
   19.262000     25.148310
   19.277000     25.170210
   19.292000     25.182725
   19.307000     25.159781
   19.321000     25.175424
   19.336000     25.167081
   19.351000     25.030462
   19.366000     25.201497
   19.381000     25.123279
   19.396000     25.132666
   19.411000     25.122237
   19.426000     25.247384
   19.441000     25.253642
   19.456000     25.169167
   19.471000     25.279714
   19.486000     25.217140
   19.501000     25.241127
   19.516000     25.198368
   19.531000     25.096164
   19.545000     25.112851
   19.560000     25.132666
   19.575000     25.198368
   19.590000     25.215055
   19.605000     25.242169
   19.620000     25.207754
   19.635000     25.110765
   19.650000     25.118065
   19.665000     25.248427
   19.680000     25.307871
   19.695000     25.091993
   19.710000     25.053406
   19.725000     25.194196
   19.740000     25.173339
   19.755000     24.974146
   19.770000     25.040891
   19.785000     25.120151
   19.799000     25.142052
   19.814000     25.052363
   19.829000     25.084693
   19.844000     25.020034
   19.859000     24.958503
   19.874000     24.881329
   19.889000     24.793726
   19.904000     24.857343
   19.919000     24.864643
   19.934000     24.888629
   19.949000     24.791640
   19.964000     24.813540
   19.979000     24.749924
   19.994000     24.617477
   20.009000     24.679008
   20.024000     24.629992
   20.039000     24.646678
   20.054000     24.660235
   20.068000     24.650849
   20.083000     24.585147
   20.098000     24.517360
   20.113000     24.500673
   20.128000     24.624777
   20.143000     24.441228
   20.158000     24.385954
   20.173000     24.367183
   20.188000     24.242036
   20.203000     24.342153
   20.218000     24.324424
   20.233000     24.240993
   20.248000     24.308781
   20.263000     24.308781
   20.278000     24.211792
   20.293000     24.208664
   20.308000     24.078301
   20.323000     24.165904
   20.338000     24.165904
   20.353000     24.057444
   20.368000     23.832179
   20.382000     23.844694
   20.397000     23.825921
   20.412000     23.773777
   20.427000     23.795678
   20.442000     23.691389
   20.457000     23.627772
   20.472000     23.502624
   20.487000     23.485938
   20.502000     23.464038
   20.517000     23.515140
   20.532000     23.434837
   20.547000     23.467166
   20.562000     23.531826
   20.577000     23.412936
   20.592000     23.319076
   20.607000     23.239816
   20.622000     23.063567
   20.637000     23.126141
   20.652000     23.161599
   20.667000     23.061481
   20.682000     23.062524
   20.697000     23.029152
   20.712000     23.013508
   20.727000     22.932163
   20.742000     22.840388
   20.757000     22.804930
   20.771000     22.716284
   20.786000     22.730884
   20.801000     22.577579
   20.816000     22.606780
   20.831000     22.534821
   20.846000     22.425317
   20.861000     22.339800
   20.876000     22.404459
   20.891000     22.396116
   20.906000     22.302255
   20.921000     22.199009
   20.936000     22.181280
   20.951000     22.070734
   20.966000     22.120793
   20.981000     22.058219
   20.996000     21.847554
   21.011000     21.897613
   21.026000     21.904913
   21.041000     21.778724
   21.056000     21.790195
   21.071000     21.718236
   21.086000     21.641062
   21.101000     21.749523
   21.116000     21.589960
   21.131000     21.536773
   21.146000     21.466899
   21.161000     21.443955
   21.176000     21.431441
   21.191000     21.366781
   21.206000     21.308380
   21.221000     21.144645
   21.236000     20.987168
   21.251000     21.055999
   21.266000     21.083115
   21.281000     21.095629
   21.296000     20.995511
   21.310000     20.973610
   21.325000     20.919381
   21.340000     20.772332
   21.355000     20.746260
   21.370000     20.745217
   21.385000     20.716016
   21.400000     20.659700
   21.415000     20.690986
   21.430000     20.587741
   21.445000     20.558539
   21.460000     20.527253
   21.475000     20.493880
   21.490000     20.417749
   21.505000     20.344747
   21.520000     20.267572
   21.535000     20.384376
   21.550000     20.255057
   21.565000     20.257144
   21.580000     20.307202
   21.595000     20.245671
   21.610000     20.217514
   21.625000     20.081937
   21.640000     19.994334
   21.655000     19.899432
   21.670000     19.872316
   21.685000     19.828515
   21.700000     19.818086
   21.715000     19.857715
   21.730000     19.752383
   21.745000     19.676252
   21.760000     19.634537
   21.775000     19.463503
   21.790000     19.488532
   21.805000     19.415529
   21.820000     19.344612
   21.835000     19.328969
   21.850000     19.293511
   21.865000     19.301854
   21.880000     19.297682
   21.895000     19.163150
   21.910000     19.177750
   21.925000     19.140206
   21.940000     19.146463
   21.955000     19.165235
   21.970000     19.076589
   21.985000     18.922241
   22.000000     19.038002
