# Supplementary material for: Changing the game of time resolved X-ray diffraction on the mechanochemistry playground by downsizing
Source: Nat Commun. 2021 Oct 21;12:6134. doi: 10.1038/s41467-021-26264-1 (PMC8531352; doi:10.1038/s41467-021-26264-1)
Supplement: Supplementary file 3 — Source Data. [file 41467_2021_26264_MOESM3_ESM.zip › PXRD_raw_data/reactionIIIa_cocrystal_FormI_normalized/000176.xy]

    3.140900     20.311387
    3.155600     20.637958
    3.170400     20.656100
    3.185100     20.745747
    3.199800     20.982671
    3.214500     21.238804
    3.229300     21.247342
    3.244000     21.334854
    3.258700     21.359400
    3.273500     21.796962
    3.288200     21.903684
    3.302900     21.952776
    3.317600     22.164086
    3.332400     22.394607
    3.347100     22.651807
    3.361800     23.080830
    3.376500     23.354040
    3.391300     23.635786
    3.406000     23.643257
    3.420700     23.993306
    3.435400     24.049870
    3.450200     23.931407
    3.464900     23.770257
    3.479600     23.691282
    3.494400     23.957021
    3.509100     24.227028
    3.523800     24.319877
    3.538500     24.221692
    3.553300     24.182205
    3.568000     24.490632
    3.582700     24.693404
    3.597400     24.804395
    3.612200     24.995428
    3.626900     25.327335
    3.641600     25.586670
    3.656400     25.643233
    3.671100     25.872686
    3.685800     26.069055
    3.700500     26.580255
    3.715300     27.083984
    3.730000     27.014614
    3.744700     27.155488
    3.759500     27.276084
    3.774200     27.615461
    3.788900     27.644276
    3.803600     27.994325
    3.818400     27.975115
    3.833100     28.178954
    3.847800     28.427617
    3.862600     28.342240
    3.877300     28.396668
    3.892000     28.691222
    3.906700     29.017792
    3.921500     29.324085
    3.936200     29.500177
    3.950900     29.728562
    3.965700     29.835284
    3.980400     30.300594
    3.995100     30.336879
    4.009800     30.409451
    4.024600     30.612223
    4.039300     30.668786
    4.054000     30.844877
    4.068800     31.346472
    4.083500     31.426514
    4.098200     31.680513
    4.113000     31.889689
    4.127700     32.279225
    4.142400     32.840584
    4.157100     32.963315
    4.171900     33.246129
    4.186600     33.698632
    4.201300     33.876858
    4.216100     34.216234
    4.230800     34.559880
    4.245500     34.626048
    4.260300     35.010249
    4.275000     35.252508
    4.289700     35.336819
    4.304500     35.892842
    4.319200     35.881102
    4.333900     35.937666
    4.348600     36.470210
    4.363400     36.751957
    4.378100     36.899234
    4.392800     37.268492
    4.407600     37.458458
    4.422300     37.762617
    4.437000     37.696448
    4.451800     37.612138
    4.466500     38.044363
    4.481200     38.543824
    4.496000     38.798890
    4.510700     39.132931
    4.525400     39.157477
    4.540200     39.473375
    4.554900     39.729509
    4.569600     39.889592
    4.584400     40.231104
    4.599100     40.501111
    4.613800     40.838353
    4.628600     41.047529
    4.643300     41.273780
    4.658000     41.432797
    4.672700     41.911979
    4.687500     42.185189
    4.702200     42.549112
    4.716900     42.831925
    4.731700     43.234268
    4.746400     43.502142
    4.761100     43.854325
    4.775900     44.370861
    4.790600     44.607785
    4.805300     44.496793
    4.820100     44.963170
    4.834800     45.353773
    4.849500     45.788133
    4.864300     46.257711
    4.879000     46.618433
    4.893700     46.895910
    4.908500     47.416715
    4.923200     47.846806
    4.938000     48.105074
    4.952700     48.471131
    4.967400     48.965256
    4.982200     49.447641
    4.996900     49.948168
    5.011600     50.352646
    5.026400     50.796611
    5.041100     50.825425
    5.055800     51.223500
    5.070600     51.792329
    5.085300     52.039925
    5.100000     52.542587
    5.114800     53.347273
    5.129500     53.688785
    5.144200     54.439042
    5.159000     54.918225
    5.173700     55.170090
    5.188400     55.540417
    5.203200     56.072960
    5.217900     56.568152
    5.232700     57.039865
    5.247400     57.695140
    5.262100     58.165785
    5.276900     58.703666
    5.291600     59.226605
    5.306300     59.758081
    5.321100     60.131610
    5.335800     60.669490
    5.350500     61.426151
    5.365300     61.825293
    5.380000     62.526457
    5.394800     62.882911
    5.409500     63.113430
    5.424200     63.776176
    5.439000     64.476274
    5.453700     65.103802
    5.468400     65.404758
    5.483200     66.041890
    5.497900     66.438897
    5.512600     67.271331
    5.527400     68.073883
    5.542100     68.441007
    5.556900     69.209408
    5.571600     69.704599
    5.586300     70.184850
    5.601100     70.723797
    5.615800     70.929771
    5.630600     71.471920
    5.645300     72.382262
    5.660000     73.177343
    5.674800     73.652257
    5.689500     74.112230
    5.704200     74.139978
    5.719000     74.804858
    5.733700     75.619148
    5.748500     76.006551
    5.763200     76.286164
    5.777900     77.323504
    5.792700     78.008661
    5.807400     78.177282
    5.822200     78.603105
    5.836900     79.264783
    5.851600     80.009704
    5.866400     80.460073
    5.881100     80.874155
    5.895900     81.671371
    5.910600     82.098259
    5.925300     82.806895
    5.940100     83.670279
    5.954800     84.208159
    5.969600     85.769506
    5.984300     87.459988
    5.999000     88.414084
    6.013800     89.197426
    6.028500     89.620046
    6.043300     89.736374
    6.058000     88.815360
    6.072700     88.298825
    6.087500     88.464244
    6.102200     88.337245
    6.117000     88.169691
    6.131700     88.181430
    6.146500     88.334043
    6.161200     88.166490
    6.175900     88.717176
    6.190700     88.937024
    6.205400     88.763066
    6.220200     88.800419
    6.234900     88.959435
    6.249600     89.406602
    6.264400     89.574156
    6.279100     89.900726
    6.293900     90.100297
    6.308600     89.933811
    6.323400     90.029861
    6.338100     90.304137
    6.352800     90.331885
    6.367600     90.970084
    6.382300     91.925248
    6.397100     93.052236
    6.411800     94.229383
    6.426600     94.804615
    6.441300     94.364920
    6.456000     92.928438
    6.470800     91.645636
    6.485500     90.987160
    6.500300     90.658455
    6.515000     90.586951
    6.529800     91.129100
    6.544500     91.293453
    6.559300     91.807854
    6.574000     92.534632
    6.588700     92.664834
    6.603500     93.092790
    6.618200     92.796102
    6.633000     92.287036
    6.647700     91.325469
    6.662500     90.193146
    6.677200     89.362846
    6.692000     89.277469
    6.706700     88.970107
    6.721500     88.534681
    6.736200     88.482387
    6.750900     88.045893
    6.765700     88.088582
    6.780400     87.837784
    6.795200     87.678768
    6.809900     86.869813
    6.824700     86.933846
    6.839400     86.874082
    6.854200     86.066194
    6.868900     85.754566
    6.883700     85.823935
    6.898400     85.575272
    6.913200     85.572070
    6.927900     85.340482
    6.942700     84.913594
    6.957400     84.754577
    6.972200     84.580620
    6.986900     84.305277
    7.001600     84.055546
    7.016400     83.623321
    7.031100     83.409876
    7.045900     83.106785
    7.060600     82.997928
    7.075400     82.762072
    7.090100     82.277553
    7.104900     81.756748
    7.119600     81.445119
    7.134400     81.051313
    7.149100     80.878424
    7.163900     80.891230
    7.178600     80.365090
    7.193400     80.165519
    7.208100     80.424854
    7.222900     79.996897
    7.237600     79.686335
    7.252400     79.470757
    7.267100     78.958490
    7.281900     78.830423
    7.296600     78.152736
    7.311400     78.389659
    7.326100     77.995855
    7.340900     77.525209
    7.355600     77.122866
    7.370400     77.154883
    7.385100     77.272277
    7.399900     76.926497
    7.414600     76.592456
    7.429400     76.259483
    7.444100     76.118609
    7.458900     76.026829
    7.473600     75.413175
    7.488400     75.382226
    7.503200     75.127159
    7.517900     74.715211
    7.532700     74.536985
    7.547400     73.891315
    7.562200     73.335292
    7.576900     73.036469
    7.591700     72.481513
    7.606400     72.263800
    7.621200     72.349177
    7.635900     71.865726
    7.650700     70.846528
    7.665400     70.595731
    7.680200     70.549840
    7.694900     70.236077
    7.709700     69.886028
    7.724400     69.347080
    7.739200     69.221147
    7.754000     68.587217
    7.768700     68.219025
    7.783500     68.231832
    7.798200     68.040799
    7.813000     67.795337
    7.827700     67.360977
    7.842500     66.981046
    7.857200     66.584039
    7.872000     66.216915
    7.886700     66.106991
    7.901500     65.700378
    7.916300     65.057911
    7.931000     64.908500
    7.945800     64.477341
    7.960500     64.437854
    7.975300     64.199864
    7.990000     63.834873
    8.004800     63.609689
    8.019600     63.540320
    8.034300     63.120901
    8.049100     62.887180
    8.063800     62.526457
    8.078600     61.985376
    8.093300     62.125182
    8.108100     62.045140
    8.122900     61.600108
    8.137600     61.666276
    8.152400     60.972582
    8.167100     60.528617
    8.181900     60.540356
    8.196600     60.539289
    8.211400     59.814645
    8.226200     59.562780
    8.240900     59.426175
    8.255700     58.868018
    8.270400     58.565994
    8.285200     58.347212
    8.300000     58.332271
    8.314700     58.118827
    8.329500     57.655653
    8.344200     57.498771
    8.359000     57.233032
    8.373800     57.138049
    8.388500     56.834957
    8.403300     56.385657
    8.418000     56.382455
    8.432800     55.951297
    8.447600     55.464643
    8.462300     55.437963
    8.477100     55.352585
    8.491800     55.171157
    8.506600     54.924629
    8.521400     55.072972
    8.536100     54.728260
    8.550900     54.906486
    8.565600     54.919292
    8.580400     54.093262
    8.595200     53.629020
    8.609900     53.353676
    8.624700     52.981216
    8.639500     52.724015
    8.654200     52.559663
    8.669000     52.142378
    8.683700     52.011110
    8.698500     51.867035
    8.713300     51.462558
    8.728000     51.018593
    8.742800     50.685619
    8.757600     50.316360
    8.772300     50.321696
    8.787100     50.074100
    8.801800     50.085840
    8.816600     49.544758
    8.831400     49.063440
    8.846100     49.028222
    8.860900     48.843593
    8.875700     48.518089
    8.890400     48.429510
    8.905200     48.145629
    8.920000     47.958864
    8.934700     47.569328
    8.949500     47.386833
    8.964300     47.215010
    8.979000     46.885238
    8.993800     47.041053
    9.008600     46.599222
    9.023300     46.155257
    9.038100     46.064544
    9.052900     46.052804
    9.067600     45.745444
    9.082400     45.438084
    9.097200     45.098707
    9.111900     45.206497
    9.126700     45.148866
    9.141500     44.966372
    9.156200     44.604583
    9.171000     44.702768
    9.185800     44.585373
    9.200500     44.312164
    9.215300     44.054963
    9.230100     43.950376
    9.244800     43.596058
    9.259600     43.412495
    9.274400     43.382612
    9.289100     42.970664
    9.303900     42.874614
    9.318700     42.564053
    9.333400     42.296180
    9.348200     42.111550
    9.363000     41.977080
    9.377800     41.856484
    9.392500     41.766837
    9.407300     41.380503
    9.422100     41.243898
    9.436800     41.304729
    9.451600     40.995235
    9.466400     41.002705
    9.481200     40.616370
    9.495900     40.253515
    9.510700     40.108372
    9.525500     39.873584
    9.540200     39.883189
    9.555000     39.446694
    9.569800     39.354913
    9.584600     39.332502
    9.599300     39.107317
    9.614100     38.818100
    9.628900     38.607858
    9.643600     38.541689
    9.658400     38.319707
    9.673200     38.134010
    9.688000     38.140413
    9.702700     37.855465
    9.717500     37.637751
    9.732300     37.510752
    9.747100     37.348535
    9.761800     37.367744
    9.776600     37.050779
    9.791400     36.677251
    9.806200     36.843738
    9.820900     36.790376
    9.835700     36.801049
    9.850500     36.560924
    9.865300     36.345345
    9.880000     36.193799
    9.894800     35.886439
    9.909600     35.832010
    9.924400     35.755170
    9.939100     35.536390
    9.953900     35.521448
    9.968700     35.456348
    9.983500     35.141517
    9.998200     35.061475
   10.013000     34.808543
   10.028000     34.542805
   10.043000     34.368847
   10.057000     34.397663
   10.072000     34.239714
   10.087000     34.071092
   10.102000     33.923816
   10.116000     33.662346
   10.131000     33.746657
   10.146000     33.788279
   10.161000     33.649539
   10.176000     33.184230
   10.190000     33.206642
   10.205000     33.145810
   10.220000     33.018811
   10.235000     32.879005
   10.249000     32.929164
   10.264000     32.791492
   10.279000     32.594056
   10.294000     32.385947
   10.309000     32.311242
   10.323000     32.254679
   10.338000     32.237603
   10.353000     32.028428
   10.368000     31.916370
   10.382000     31.855537
   10.397000     31.802176
   10.412000     31.811782
   10.427000     31.710396
   10.442000     31.443589
   10.456000     31.160776
   10.471000     31.216271
   10.486000     31.475606
   10.501000     31.372086
   10.516000     31.251489
   10.530000     31.238683
   10.545000     31.142632
   10.560000     31.355011
   10.575000     31.417976
   10.589000     31.615413
   10.604000     31.461733
   10.619000     31.650630
   10.634000     31.639958
   10.649000     31.357145
   10.663000     31.312321
   10.678000     31.142632
   10.693000     30.945196
   10.708000     30.538584
   10.722000     30.453207
   10.737000     30.183199
   10.752000     29.964419
   10.767000     30.045528
   10.782000     29.958015
   10.796000     29.718957
   10.811000     29.536462
   10.826000     29.565277
   10.841000     29.343295
   10.856000     29.255783
   10.870000     29.221631
   10.885000     29.258984
   10.900000     29.106371
   10.915000     28.971901
   10.930000     28.892927
   10.944000     28.879052
   10.959000     28.606911
   10.974000     28.558886
   10.989000     28.713633
   11.003000     28.796877
   11.018000     28.730708
   11.033000     28.472441
   11.048000     28.631457
   11.063000     28.615449
   11.077000     28.516197
   11.092000     28.664541
   11.107000     28.695491
   11.122000     28.557819
   11.137000     28.458567
   11.151000     28.432954
   11.166000     28.623986
   11.181000     28.649600
   11.196000     28.765927
   11.211000     28.902532
   11.225000     28.654936
   11.240000     28.604777
   11.255000     28.563155
   11.270000     28.591970
   11.284000     28.335837
   11.299000     28.178954
   11.314000     28.129863
   11.329000     27.863056
   11.344000     27.990056
   11.358000     27.978317
   11.373000     28.105316
   11.388000     28.095711
   11.403000     28.209904
   11.418000     28.129863
   11.432000     28.127727
   11.447000     28.148005
   11.462000     27.977249
   11.477000     28.057291
   11.492000     28.173618
   11.506000     28.180022
   11.521000     28.300618
   11.536000     28.412676
   11.551000     28.350778
   11.566000     28.456433
   11.580000     28.327298
   11.595000     28.293148
   11.610000     28.422281
   11.625000     28.441492
   11.640000     28.257929
   11.654000     28.468172
   11.669000     28.542878
   11.684000     28.314492
   11.699000     28.146938
   11.714000     28.008199
   11.728000     27.920686
   11.743000     27.972980
   11.758000     27.818233
   11.773000     27.699772
   11.788000     27.647478
   11.802000     27.594117
   11.817000     27.805426
   11.832000     27.831040
   11.847000     27.770208
   11.862000     27.820367
   11.876000     28.018871
   11.891000     27.809695
   11.906000     27.869460
   11.921000     28.119190
   11.936000     28.057291
   11.950000     28.128795
   11.965000     28.205635
   11.980000     28.351845
   11.995000     28.575961
   12.010000     28.437223
   12.024000     28.558886
   12.039000     28.833162
   12.054000     28.764860
   12.069000     28.858776
   12.084000     29.161867
   12.098000     29.008187
   12.113000     29.112775
   12.128000     29.239775
   12.143000     29.364639
   12.158000     29.349698
   12.172000     29.139456
   12.187000     29.286732
   12.202000     29.199220
   12.217000     29.125581
   12.232000     29.337959
   12.246000     29.329421
   12.261000     29.304875
   12.276000     29.284597
   12.291000     29.248312
   12.306000     29.262186
   12.320000     29.220564
   12.335000     29.437210
   12.350000     29.356102
   12.365000     29.446816
   12.380000     29.414799
   12.394000     29.644252
   12.409000     29.733898
   12.424000     30.094620
   12.439000     30.168258
   12.454000     30.505501
   12.468000     30.605820
   12.483000     30.651711
   12.498000     30.800055
   12.513000     30.871558
   12.528000     31.079666
   12.543000     31.163977
   12.557000     31.068994
   12.572000     31.055121
   12.587000     31.088204
   12.602000     30.959071
   12.617000     31.051919
   12.631000     31.043381
   12.646000     30.963339
   12.661000     30.968675
   12.676000     30.987885
   12.691000     31.108482
   12.705000     31.094607
   12.720000     31.244019
   12.735000     31.235481
   12.750000     31.214137
   12.765000     31.344338
   12.779000     31.430783
   12.794000     31.865143
   12.809000     31.891823
   12.824000     32.263217
   12.839000     32.592989
   12.854000     32.973988
   12.868000     33.667682
   12.883000     34.255722
   12.898000     34.849098
   12.913000     34.976097
   12.928000     35.325079
   12.942000     35.316541
   12.957000     34.935543
   12.972000     34.579091
   12.987000     34.033740
   13.002000     33.687960
   13.017000     33.613253
   13.031000     33.303759
   13.046000     33.410481
   13.061000     33.357120
   13.076000     33.311229
   13.091000     33.278146
   13.105000     33.250398
   13.120000     33.269608
   13.135000     33.284549
   13.150000     33.341112
   13.165000     33.436095
   13.179000     33.512934
   13.194000     33.607917
   13.209000     33.630330
   13.224000     33.808555
   13.239000     34.258924
   13.254000     34.671939
   13.268000     35.146853
   13.283000     35.525717
   13.298000     35.859758
   13.313000     36.071068
   13.328000     36.214076
   13.343000     35.888574
   13.357000     35.613230
   13.372000     35.612162
   13.387000     35.193811
   13.402000     34.916333
   13.417000     35.026257
   13.431000     34.673006
   13.446000     34.624981
   13.461000     34.795737
   13.476000     34.708224
   13.491000     34.794670
   13.506000     34.849098
   13.520000     35.094559
   13.535000     35.047602
   13.550000     34.972895
   13.565000     34.836292
   13.580000     34.798939
   13.595000     34.943014
   13.609000     35.004913
   13.624000     34.983568
   13.639000     34.925938
   13.654000     34.943014
   13.669000     35.163929
   13.683000     35.144719
   13.698000     35.094559
   13.713000     35.327213
   13.728000     35.275987
   13.743000     35.438205
   13.758000     35.441407
   13.772000     35.591885
   13.787000     35.606826
   13.802000     35.533188
   13.817000     35.663389
   13.832000     35.689003
   13.847000     35.640978
   13.861000     35.734894
   13.876000     35.896044
   13.891000     35.763708
   13.906000     35.661255
   13.921000     35.817069
   13.936000     35.766910
   13.950000     35.698608
   13.965000     35.534256
   13.980000     35.539592
   13.995000     35.610028
   14.010000     35.680464
   14.025000     35.622834
   14.039000     35.527851
   14.054000     35.491567
   14.069000     35.626036
   14.084000     35.548129
   14.099000     35.668725
   14.114000     35.543860
   14.128000     35.529986
   14.143000     35.524650
   14.158000     35.442474
   14.173000     35.686868
   14.188000     35.668725
   14.203000     35.693272
   14.217000     35.587617
   14.232000     35.520381
   14.247000     35.617498
   14.262000     35.541726
   14.277000     35.580145
   14.292000     35.856557
   14.306000     35.643112
   14.321000     35.456348
   14.336000     35.522515
   14.351000     35.523583
   14.366000     35.707145
   14.381000     35.762641
   14.395000     35.715683
   14.410000     35.587617
   14.425000     35.531053
   14.440000     35.665523
   14.455000     35.630305
   14.470000     35.481961
   14.484000     35.587617
   14.499000     35.697540
   14.514000     35.525717
   14.529000     35.487298
   14.544000     35.409390
   14.559000     35.318676
   14.573000     35.145786
   14.588000     35.329348
   14.603000     35.127643
   14.618000     35.103097
   14.633000     35.150055
   14.648000     35.229029
   14.662000     35.010249
   14.677000     35.096694
   14.692000     35.142585
   14.707000     34.898190
   14.722000     34.798939
   14.737000     34.854434
   14.752000     34.769056
   14.766000     34.801073
   14.781000     34.767989
   14.796000     34.677276
   14.811000     34.755182
   14.826000     34.751981
   14.841000     34.690082
   14.855000     34.649527
   14.870000     34.539604
   14.885000     34.438217
   14.900000     34.379520
   14.915000     34.348570
   14.930000     34.256789
   14.945000     34.360310
   14.959000     34.286672
   14.974000     34.267461
   14.989000     34.134059
   15.004000     33.918479
   15.019000     33.966504
   15.034000     34.048681
   15.048000     33.874724
   15.063000     33.673019
   15.078000     33.617522
   15.093000     33.742388
   15.108000     33.907807
   15.123000     33.871522
   15.138000     33.708236
   15.152000     33.477717
   15.167000     33.514002
   15.182000     33.580170
   15.197000     33.488389
   15.212000     33.263204
   15.227000     33.272810
   15.242000     33.253599
   15.256000     33.135138
   15.271000     33.160751
   15.286000     33.046558
   15.301000     32.809635
   15.316000     32.956911
   15.331000     32.989996
   15.345000     32.810702
   15.360000     32.666627
   15.375000     32.654887
   15.390000     32.753072
   15.405000     32.527888
   15.420000     32.375275
   15.435000     32.319780
   15.449000     32.187444
   15.464000     32.274956
   15.479000     31.975067
   15.494000     32.020957
   15.509000     32.189578
   15.524000     32.047637
   15.539000     31.856605
   15.553000     31.676244
   15.568000     31.737076
   15.583000     31.654900
   15.598000     31.586597
   15.613000     31.487346
   15.628000     31.293111
   15.643000     31.331531
   15.657000     31.432917
   15.672000     31.270700
   15.687000     31.088204
   15.702000     31.146901
   15.717000     31.365683
   15.732000     31.178918
   15.747000     31.114885
   15.761000     30.991087
   15.776000     30.811794
   15.791000     30.659181
   15.806000     30.685861
   15.821000     30.659181
   15.836000     30.332610
   15.851000     30.347552
   15.866000     30.325140
   15.880000     30.139443
   15.895000     30.043394
   15.910000     30.080746
   15.925000     29.897184
   15.940000     29.828881
   15.955000     29.929200
   15.970000     29.787259
   15.984000     29.891848
   15.999000     29.775520
   16.014000     29.714688
   16.029000     29.698680
   16.044000     29.495908
   16.059000     29.413732
   16.074000     29.384916
   16.088000     29.315547
   16.103000     29.405194
   16.118000     29.260051
   16.133000     29.158665
   16.148000     29.083959
   16.163000     29.162934
   16.178000     29.127715
   16.193000     29.103170
   16.207000     28.964431
   16.222000     28.987910
   16.237000     28.868380
   16.252000     28.738180
   16.267000     28.702961
   16.282000     28.765927
   16.297000     28.593037
   16.312000     28.459634
   16.326000     28.333702
   16.341000     28.284610
   16.356000     28.288879
   16.371000     28.254727
   16.386000     28.207770
   16.401000     28.299551
   16.416000     28.318761
   16.430000     28.120257
   16.445000     28.123459
   16.460000     28.094644
   16.475000     27.819300
   16.490000     27.633604
   16.505000     27.844914
   16.520000     27.906813
   16.535000     27.729654
   16.549000     27.438302
   16.564000     27.404151
   16.579000     27.345454
   16.594000     27.157622
   16.609000     27.194975
   16.624000     27.353991
   16.639000     27.231261
   16.654000     27.175765
   16.668000     27.128808
   16.683000     26.959119
   16.698000     26.949514
   16.713000     26.985800
   16.728000     26.970859
   16.743000     26.650691
   16.758000     26.523692
   16.773000     26.625078
   16.788000     26.615473
   16.802000     26.468197
   16.817000     26.313448
   16.832000     26.477802
   16.847000     26.579188
   16.862000     26.284634
   16.877000     26.078660
   16.892000     26.108542
   16.907000     26.108542
   16.921000     26.012492
   16.936000     26.060517
   16.951000     25.897232
   16.966000     26.012492
   16.981000     25.923913
   16.996000     25.856677
   17.011000     25.715804
   17.026000     25.629359
   17.041000     25.604812
   17.055000     25.541847
   17.070000     25.565326
   17.085000     25.462873
   17.100000     25.372159
   17.115000     25.441528
   17.130000     25.538645
   17.145000     25.326268
   17.160000     25.216344
   17.175000     25.245158
   17.189000     25.304923
   17.204000     25.146974
   17.219000     25.054125
   17.234000     25.129899
   17.249000     25.098949
   17.264000     24.888706
   17.279000     24.828942
   17.294000     24.929261
   17.309000     24.910051
   17.323000     24.924992
   17.338000     24.742496
   17.353000     24.700875
   17.368000     24.840681
   17.383000     24.946336
   17.398000     24.744631
   17.413000     24.704076
   17.428000     24.609094
   17.443000     24.658187
   17.457000     24.648581
   17.472000     24.523716
   17.487000     24.553599
   17.502000     24.457549
   17.517000     24.542926
   17.532000     24.520515
   17.547000     24.522649
   17.562000     24.516246
   17.577000     24.342288
   17.591000     24.424464
   17.606000     24.500237
   17.621000     24.397783
   17.636000     24.237700
   17.651000     24.294263
   17.666000     24.377506
   17.681000     24.333750
   17.696000     24.356162
   17.711000     24.410591
   17.726000     24.371103
   17.740000     24.289994
   17.755000     24.324145
   17.770000     24.174734
   17.785000     24.276120
   17.800000     24.272919
   17.815000     24.204617
   17.830000     24.107499
   17.845000     24.197145
   17.860000     24.225961
   17.875000     24.176869
   17.889000     24.049870
   17.904000     24.204617
   17.919000     24.335885
   17.934000     24.286792
   17.949000     24.273986
   17.964000     24.193944
   17.979000     24.273986
   17.994000     24.203550
   18.009000     24.056273
   18.024000     24.244103
   18.038000     24.302801
   18.053000     24.356162
   18.068000     24.169398
   18.083000     24.167264
   18.098000     24.398850
   18.113000     24.428733
   18.128000     24.390313
   18.143000     24.428733
   18.158000     24.298532
   18.173000     24.428733
   18.188000     24.518380
   18.202000     24.568540
   18.217000     24.515178
   18.232000     24.486363
   18.247000     24.572808
   18.262000     24.561069
   18.277000     24.679531
   18.292000     24.730757
   18.307000     24.720085
   18.322000     24.583480
   18.337000     24.505574
   18.352000     24.602690
   18.366000     24.701942
   18.381000     24.716884
   18.396000     24.635774
   18.411000     24.573876
   18.426000     24.656052
   18.441000     24.609094
   18.456000     24.646446
   18.471000     24.611229
   18.486000     24.509842
   18.501000     24.638976
   18.516000     24.642177
   18.530000     24.594152
   18.545000     24.664590
   18.560000     24.821471
   18.575000     24.764909
   18.590000     24.788387
   18.605000     24.783051
   18.620000     24.816135
   18.635000     24.828942
   18.650000     24.825740
   18.665000     24.810799
   18.680000     24.770245
   18.695000     24.868429
   18.710000     24.844950
   18.724000     24.779850
   18.739000     24.834278
   18.754000     24.778782
   18.769000     24.796925
   18.784000     24.979420
   18.799000     25.076538
   18.814000     25.023177
   18.829000     24.928194
   18.844000     25.017841
   18.859000     25.042386
   18.874000     24.997563
   18.889000     25.058395
   18.903000     25.081874
   18.918000     25.127764
   18.933000     25.093613
   18.948000     24.936731
   18.963000     25.060530
   18.978000     25.097882
   18.993000     25.301721
   19.008000     25.263302
   19.023000     25.221680
   19.038000     25.066933
   19.053000     25.049857
   19.068000     25.017841
   19.083000     25.003966
   19.098000     25.094680
   19.112000     25.194999
   19.127000     25.266504
   19.142000     25.156579
   19.157000     25.098949
   19.172000     25.232352
   19.187000     25.335873
   19.202000     25.240890
   19.217000     25.185394
   19.232000     25.291049
   19.247000     25.259033
   19.262000     25.222747
   19.277000     25.346545
   19.292000     25.336940
   19.307000     25.302788
   19.321000     25.301721
   19.336000     25.382831
   19.351000     25.441528
   19.366000     25.446864
   19.381000     25.422318
   19.396000     25.407376
   19.411000     25.282512
   19.426000     25.467141
   19.441000     25.506628
   19.456000     25.396704
   19.471000     25.260100
   19.486000     25.254763
   19.501000     25.247293
   19.516000     25.301721
   19.531000     25.406309
   19.545000     25.320932
   19.560000     25.282512
   19.575000     25.272907
   19.590000     25.225949
   19.605000     25.289982
   19.620000     25.358284
   19.635000     25.283579
   19.650000     25.159781
   19.665000     25.162983
   19.680000     25.188596
   19.695000     25.171521
   19.710000     25.140571
   19.725000     25.197133
   19.740000     25.183260
   19.755000     25.264369
   19.770000     25.261168
   19.785000     25.173655
   19.799000     25.093613
   19.814000     25.148041
   19.829000     25.239822
   19.844000     25.135235
   19.859000     25.017841
   19.874000     25.219546
   19.889000     25.127764
   19.904000     25.046655
   19.919000     25.114958
   19.934000     24.998630
   19.949000     25.041319
   19.964000     25.014639
   19.979000     24.929261
   19.994000     24.935664
   20.009000     24.897244
   20.024000     24.758505
   20.039000     24.665657
   20.054000     24.704076
   20.068000     24.935664
   20.083000     24.847084
   20.098000     24.731824
   20.113000     24.676329
   20.128000     24.688068
   20.143000     24.634707
   20.158000     24.561069
   20.173000     24.515178
   20.188000     24.653918
   20.203000     24.589884
   20.218000     24.616565
   20.233000     24.746765
   20.248000     24.585615
   20.263000     24.470355
   20.278000     24.533321
   20.293000     24.371103
   20.308000     24.311339
   20.323000     24.306003
   20.338000     24.166197
   20.353000     24.282524
   20.368000     24.312406
   20.382000     24.156592
   20.397000     24.022121
   20.412000     23.979432
   20.427000     23.863105
   20.442000     23.789466
   20.457000     23.769189
   20.472000     23.736105
   20.487000     23.772391
   20.502000     23.894054
   20.517000     23.863105
   20.532000     23.634719
   20.547000     23.393526
   20.562000     23.502384
   20.577000     23.515190
   20.592000     23.592030
   20.607000     23.517325
   20.622000     23.317754
   20.637000     23.284670
   20.652000     23.231309
   20.667000     23.239846
   20.682000     23.223838
   20.697000     23.106444
   20.712000     23.146999
   20.727000     23.096839
   20.742000     23.110713
   20.757000     23.133124
   20.771000     23.059486
   20.786000     22.803353
   20.801000     22.883394
   20.816000     22.822563
   20.831000     22.735050
   20.846000     22.674218
   20.861000     22.703034
   20.876000     22.494926
   20.891000     22.493858
   20.906000     22.518404
   20.921000     22.517337
   20.936000     22.430891
   20.951000     22.329505
   20.966000     22.251599
   20.981000     22.212111
   20.996000     22.203573
   21.011000     22.098986
   21.026000     22.125666
   21.041000     22.102187
   21.056000     22.098986
   21.071000     22.004003
   21.086000     21.827910
   21.101000     21.763877
   21.116000     21.737197
   21.131000     21.625138
   21.146000     21.619802
   21.161000     21.522685
   21.176000     21.437308
   21.191000     21.485333
   21.206000     21.411694
   21.221000     21.265484
   21.236000     21.284695
   21.251000     21.343392
   21.266000     21.239871
   21.281000     21.161964
   21.296000     21.170501
   21.310000     21.144888
   21.325000     21.037099
   21.340000     20.986939
   21.355000     20.901561
   21.370000     20.941049
   21.385000     20.997612
   21.400000     20.942116
   21.415000     20.825788
   21.430000     20.824721
   21.445000     20.819385
   21.460000     20.753217
   21.475000     20.744680
   21.490000     20.696655
   21.505000     20.557915
   21.520000     20.528034
   21.535000     20.481076
   21.550000     20.492815
   21.565000     20.387160
   21.580000     20.238816
   21.595000     20.216404
   21.610000     20.169446
   21.625000     20.224942
   21.640000     20.097942
   21.655000     20.031775
   21.670000     20.050985
   21.685000     19.988019
   21.700000     19.957069
   21.715000     19.803389
   21.730000     19.793784
   21.745000     19.724415
   21.760000     19.763901
   21.775000     19.780978
   21.790000     19.741490
   21.805000     19.645440
   21.820000     19.578205
   21.835000     19.490693
   21.850000     19.561129
   21.865000     19.485357
   21.880000     19.452272
   21.895000     19.474685
   21.910000     19.420256
   21.925000     19.451205
   21.940000     19.429861
   21.955000     19.382903
   21.970000     19.299660
   21.985000     19.328475
   22.000000     19.136375
