# Supplementary material for: Changing the game of time resolved X-ray diffraction on the mechanochemistry playground by downsizing
Source: Nat Commun. 2021 Oct 21;12:6134. doi: 10.1038/s41467-021-26264-1 (PMC8531352; doi:10.1038/s41467-021-26264-1)
Supplement: Supplementary file 3 — Source Data. [file 41467_2021_26264_MOESM3_ESM.zip › PXRD_raw_data/reactionIIIa_cocrystal_FormI_normalized/000036.xy]

    3.140900     20.226468
    3.155600     20.268005
    3.170400     20.550458
    3.185100     20.711413
    3.199800     20.735298
    3.214500     20.860947
    3.229300     21.205705
    3.244000     21.175590
    3.258700     21.376006
    3.273500     21.580576
    3.288200     21.559808
    3.302900     21.842260
    3.317600     22.013601
    3.332400     22.111213
    3.347100     22.303322
    3.361800     22.728038
    3.376500     23.214021
    3.391300     23.647045
    3.406000     24.410288
    3.420700     24.545284
    3.435400     23.842269
    3.450200     23.455974
    3.464900     23.511011
    3.479600     23.436245
    3.494400     23.606546
    3.509100     23.914959
    3.523800     23.883806
    3.538500     24.231679
    3.553300     24.594090
    3.568000     24.711432
    3.582700     24.877580
    3.597400     24.908733
    3.612200     25.160032
    3.626900     25.085265
    3.641600     25.272182
    3.656400     25.883816
    3.671100     25.957543
    3.685800     26.182882
    3.700500     26.604483
    3.715300     26.856820
    3.730000     26.894204
    3.744700     27.128889
    3.759500     27.196386
    3.774200     27.340727
    3.788900     27.871363
    3.803600     28.033358
    3.818400     27.816327
    3.833100     27.750906
    3.847800     28.168353
    3.862600     28.305426
    3.877300     28.287772
    3.892000     28.744679
    3.906700     29.062438
    3.921500     29.033362
    3.936200     29.176665
    3.950900     29.605535
    3.965700     29.708340
    3.980400     29.777914
    3.995100     30.016753
    4.009800     30.323088
    4.024600     30.661615
    4.039300     30.653308
    4.054000     30.981450
    4.068800     31.167329
    4.083500     31.247288
    4.098200     31.766501
    4.113000     31.598275
    4.127700     31.997031
    4.142400     32.624241
    4.157100     32.849579
    4.171900     33.265989
    4.186600     33.656437
    4.201300     33.979387
    4.216100     34.219263
    4.230800     34.566098
    4.245500     34.791436
    4.260300     34.935778
    4.275000     35.302342
    4.289700     35.592063
    4.304500     35.625293
    4.319200     35.898399
    4.333900     36.047932
    4.348600     35.967973
    4.363400     36.220311
    4.378100     36.458111
    4.392800     36.925403
    4.407600     37.472653
    4.422300     37.659570
    4.437000     37.543266
    4.451800     37.628418
    4.466500     37.894254
    4.481200     38.353239
    4.496000     38.624269
    4.510700     38.834030
    4.525400     38.701112
    4.540200     38.969026
    4.554900     39.478893
    4.569600     39.747845
    4.584400     39.565083
    4.599100     40.290943
    4.613800     40.753043
    4.628600     40.684506
    4.643300     40.974227
    4.658000     41.646089
    4.672700     41.594167
    4.687500     41.862082
    4.702200     42.483061
    4.716900     43.005390
    4.731700     43.222420
    4.746400     43.456066
    4.761100     43.877667
    4.775900     43.951395
    4.790600     44.378189
    4.805300     44.866249
    4.820100     45.167392
    4.834800     45.482036
    4.849500     45.675183
    4.864300     46.229703
    4.879000     46.972177
    4.893700     47.057329
    4.908500     47.523582
    4.923200     47.889108
    4.938000     48.271249
    4.952700     48.309671
    4.967400     48.476857
    4.982200     49.172603
    4.996900     49.895348
    5.011600     50.250490
    5.026400     50.533980
    5.041100     50.684552
    5.055800     51.510101
    5.070600     52.170541
    5.085300     52.277498
    5.100000     52.926515
    5.114800     53.556839
    5.129500     53.976364
    5.144200     54.373042
    5.159000     54.562036
    5.173700     55.039713
    5.188400     55.118633
    5.203200     55.710536
    5.217900     56.548546
    5.232700     57.184063
    5.247400     57.315943
    5.262100     58.078148
    5.276900     58.958734
    5.291600     59.335682
    5.306300     59.251570
    5.321100     59.680440
    5.335800     60.391762
    5.350500     61.074008
    5.365300     61.836213
    5.380000     62.244314
    5.394800     62.878793
    5.409500     63.590115
    5.424200     64.216286
    5.439000     64.564158
    5.453700     64.706423
    5.468400     65.149831
    5.483200     65.832077
    5.497900     66.968115
    5.512600     67.121803
    5.527400     67.455138
    5.542100     68.241226
    5.556900     68.947357
    5.571600     69.508107
    5.586300     70.148815
    5.601100     70.690874
    5.615800     71.494616
    5.630600     71.918294
    5.645300     71.972292
    5.660000     72.419854
    5.674800     72.807187
    5.689500     73.344054
    5.704200     74.179987
    5.719000     74.814465
    5.733700     75.635860
    5.748500     76.306684
    5.763200     76.780207
    5.777900     77.142617
    5.792700     77.614062
    5.807400     77.979588
    5.822200     78.325384
    5.836900     78.731409
    5.851600     79.369003
    5.866400     80.050211
    5.881100     80.531002
    5.895900     80.944296
    5.910600     81.644195
    5.925300     82.267252
    5.940100     82.803079
    5.954800     83.380445
    5.969600     84.298413
    5.984300     85.507141
    5.999000     87.552841
    6.013800     89.294282
    6.028500     90.051295
    6.043300     89.718999
    6.058000     88.532077
    6.072700     87.916291
    6.087500     87.413692
    6.102200     87.404347
    6.117000     87.704451
    6.131700     87.939136
    6.146500     87.723143
    6.161200     87.666030
    6.175900     87.895522
    6.190700     88.371122
    6.205400     88.457311
    6.220200     88.268317
    6.234900     88.171744
    6.249600     88.893450
    6.264400     89.288052
    6.279100     89.197708
    6.293900     89.220555
    6.308600     89.014946
    6.323400     89.221593
    6.338100     89.297398
    6.352800     89.973413
    6.367600     90.116716
    6.382300     90.239250
    6.397100     90.088678
    6.411800     89.774036
    6.426600     89.732499
    6.441300     89.714845
    6.456000     89.758459
    6.470800     89.735614
    6.485500     89.713807
    6.500300     89.967183
    6.515000     89.554927
    6.529800     89.656694
    6.544500     89.870609
    6.559300     89.320243
    6.574000     89.604772
    6.588700     89.575696
    6.603500     89.083482
    6.618200     89.098020
    6.633000     89.477046
    6.647700     89.527928
    6.662500     89.271437
    6.677200     89.015984
    6.692000     88.811414
    6.706700     88.406428
    6.721500     88.039864
    6.736200     88.159282
    6.750900     87.952635
    6.765700     87.348272
    6.780400     87.192507
    6.795200     86.953670
    6.809900     87.025321
    6.824700     87.109433
    6.839400     87.308811
    6.854200     86.970284
    6.868900     85.907974
    6.883700     85.544525
    6.898400     85.118770
    6.913200     85.434452
    6.927900     85.204960
    6.942700     84.844625
    6.957400     84.592288
    6.972200     84.292183
    6.986900     84.163418
    7.001600     83.536208
    7.016400     83.324370
    7.031100     83.208066
    7.045900     83.045032
    7.060600     82.573587
    7.075400     82.430284
    7.090100     82.473898
    7.104900     81.881995
    7.119600     81.348244
    7.134400     81.330591
    7.149100     80.935989
    7.163900     80.701304
    7.178600     80.365893
    7.193400     80.023212
    7.208100     79.979598
    7.222900     79.736606
    7.237600     79.371080
    7.252400     79.128088
    7.267100     78.966094
    7.281900     79.020092
    7.296600     78.508148
    7.311400     78.295270
    7.326100     78.082393
    7.340900     77.530988
    7.355600     77.422992
    7.370400     77.061619
    7.385100     76.631711
    7.399900     76.748015
    7.414600     76.685709
    7.429400     76.266185
    7.444100     75.538248
    7.458900     75.365869
    7.473600     75.168569
    7.488400     74.743852
    7.503200     74.483207
    7.517900     74.337827
    7.532700     73.744886
    7.547400     73.198674
    7.562200     72.890261
    7.576900     72.472814
    7.591700     71.917255
    7.606400     71.790568
    7.621200     71.674264
    7.635900     71.318084
    7.650700     70.875714
    7.665400     70.364809
    7.680200     70.195545
    7.694900     69.842480
    7.709700     69.647256
    7.724400     69.358573
    7.739200     69.307691
    7.754000     68.763555
    7.768700     68.248495
    7.783500     67.685668
    7.798200     67.861162
    7.813000     67.666976
    7.827700     67.426062
    7.842500     67.173724
    7.857200     66.757315
    7.872000     65.967072
    7.886700     65.665929
    7.901500     65.455128
    7.916300     65.058450
    7.931000     64.658655
    7.945800     64.304552
    7.960500     64.528852
    7.975300     64.053253
    7.990000     63.632691
    8.004800     63.093747
    8.019600     62.663839
    8.034300     62.658647
    8.049100     62.221469
    8.063800     62.060512
    8.078600     61.861134
    8.093300     61.951478
    8.108100     61.460302
    8.122900     60.799863
    8.137600     60.692905
    8.152400     60.489374
    8.167100     60.529872
    8.181900     60.227690
    8.196600     59.576597
    8.211400     59.630595
    8.226200     59.203802
    8.240900     58.969117
    8.255700     58.543362
    8.270400     58.316986
    8.285200     58.032457
    8.300000     57.909923
    8.314700     57.891231
    8.329500     57.879808
    8.344200     57.129026
    8.359000     56.647196
    8.373800     56.516354
    8.388500     56.499740
    8.403300     56.369936
    8.418000     55.964950
    8.432800     55.781149
    8.447600     55.657576
    8.462300     55.569309
    8.477100     55.423930
    8.491800     55.038673
    8.506600     54.820604
    8.521400     54.453002
    8.536100     54.626419
    8.550900     54.531922
    8.565600     54.237008
    8.580400     53.850714
    8.595200     53.514264
    8.609900     53.105124
    8.624700     52.900554
    8.639500     52.392764
    8.654200     52.098889
    8.669000     51.753093
    8.683700     51.454026
    8.698500     51.411451
    8.713300     51.320068
    8.728000     50.715705
    8.742800     50.462328
    8.757600     50.437407
    8.772300     49.941039
    8.787100     49.852772
    8.801800     49.589012
    8.816600     49.126912
    8.831400     48.834076
    8.846100     48.351208
    8.860900     48.277479
    8.875700     48.294095
    8.890400     47.955568
    8.905200     47.673116
    8.920000     47.450893
    8.934700     47.101981
    8.949500     47.126903
    8.964300     47.106135
    8.979000     46.954525
    8.993800     46.744763
    9.008600     46.457118
    9.023300     46.363660
    9.038100     46.192320
    9.052900     45.969058
    9.067600     45.545380
    9.082400     45.353271
    9.097200     45.258775
    9.111900     45.072896
    9.126700     45.178815
    9.141500     44.865211
    9.156200     44.691794
    9.171000     44.484109
    9.185800     44.318999
    9.200500     44.101967
    9.215300     43.819515
    9.230100     43.983587
    9.244800     43.523564
    9.259600     43.136231
    9.274400     43.043811
    9.289100     43.076002
    9.303900     42.773820
    9.318700     42.698015
    9.333400     42.252530
    9.348200     42.164264
    9.363000     41.762393
    9.377800     41.688664
    9.392500     41.506940
    9.407300     41.332485
    9.422100     41.226565
    9.436800     40.993958
    9.451600     40.773811
    9.466400     40.541203
    9.481200     40.406208
    9.495900     40.209945
    9.510700     39.942031
    9.525500     39.815343
    9.540200     39.547429
    9.555000     39.542238
    9.569800     39.315860
    9.584600     38.931642
    9.599300     38.899452
    9.614100     38.765494
    9.628900     38.613884
    9.643600     38.501734
    9.658400     38.369854
    9.673200     38.180861
    9.688000     37.777951
    9.702700     37.726030
    9.717500     37.912946
    9.732300     37.450847
    9.747100     37.086359
    9.761800     37.059359
    9.776600     37.075975
    9.791400     36.997054
    9.806200     36.691757
    9.820900     36.446689
    9.835700     36.385421
    9.850500     36.321039
    9.865300     36.010550
    9.880000     35.830902
    9.894800     35.544296
    9.909600     35.365686
    9.924400     35.309611
    9.939100     35.323111
    9.953900     35.273266
    9.968700     35.164231
    9.983500     35.029237
    9.998200     34.753015
   10.013000     34.664749
   10.028000     34.551561
   10.043000     34.383335
   10.057000     34.458102
   10.072000     34.355297
   10.087000     34.040655
   10.102000     34.078038
   10.116000     33.946158
   10.131000     33.480943
   10.146000     33.321025
   10.161000     33.188106
   10.176000     33.065572
   10.190000     33.022996
   10.205000     32.862040
   10.220000     32.637741
   10.235000     32.583742
   10.249000     32.583742
   10.264000     32.523513
   10.279000     32.350096
   10.294000     32.323097
   10.309000     32.007416
   10.323000     31.931611
   10.338000     31.866190
   10.353000     31.865151
   10.368000     31.675119
   10.382000     31.663697
   10.397000     31.648121
   10.412000     31.414474
   10.427000     31.259748
   10.442000     31.274286
   10.456000     31.392668
   10.471000     31.112292
   10.486000     30.894222
   10.501000     30.934721
   10.516000     30.880723
   10.530000     31.070755
   10.545000     31.111254
   10.560000     31.265979
   10.575000     31.151753
   10.589000     31.364630
   10.604000     31.343862
   10.619000     31.173559
   10.634000     31.004295
   10.649000     30.926414
   10.663000     30.757151
   10.678000     30.788303
   10.693000     30.471583
   10.708000     30.196400
   10.722000     30.250398
   10.737000     30.091519
   10.752000     29.904602
   10.767000     29.889026
   10.782000     29.678226
   10.796000     29.536999
   10.811000     29.468463
   10.826000     29.252470
   10.841000     29.244163
   10.856000     29.022978
   10.870000     28.810101
   10.885000     28.762333
   10.900000     28.739488
   10.915000     28.719758
   10.930000     28.593070
   10.944000     28.468459
   10.959000     28.287772
   10.974000     28.342809
   10.989000     28.259735
   11.003000     28.238966
   11.018000     28.446651
   11.033000     28.273234
   11.048000     28.040627
   11.063000     28.058280
   11.077000     28.098779
   11.092000     28.335540
   11.107000     28.280503
   11.122000     28.099817
   11.137000     28.176660
   11.151000     28.176660
   11.166000     28.062434
   11.181000     28.176660
   11.196000     28.053088
   11.211000     27.784136
   11.225000     27.811134
   11.240000     27.774790
   11.255000     27.887979
   11.270000     27.766482
   11.284000     27.487146
   11.299000     27.629410
   11.314000     27.655371
   11.329000     27.660563
   11.344000     27.853711
   11.358000     27.667832
   11.373000     27.604488
   11.388000     27.747790
   11.403000     27.879670
   11.418000     27.832942
   11.432000     27.697946
   11.447000     27.718715
   11.462000     27.534913
   11.477000     27.420686
   11.492000     27.555681
   11.506000     27.660563
   11.521000     27.702100
   11.536000     27.519337
   11.551000     27.454955
   11.566000     27.344881
   11.580000     27.284652
   11.595000     27.165233
   11.610000     27.178733
   11.625000     27.260769
   11.640000     27.434186
   11.654000     27.424841
   11.669000     27.312690
   11.684000     27.232731
   11.699000     27.387457
   11.714000     27.410302
   11.728000     27.451839
   11.743000     27.394726
   11.758000     27.458069
   11.773000     27.426917
   11.788000     27.399918
   11.802000     27.614872
   11.817000     27.491299
   11.832000     27.507915
   11.847000     27.541143
   11.862000     27.707292
   11.876000     27.743637
   11.891000     27.543221
   11.906000     27.579566
   11.921000     27.696908
   11.936000     27.722869
   11.950000     27.668870
   11.965000     27.794520
   11.980000     27.998051
   11.995000     27.994936
   12.010000     28.004282
   12.024000     28.076972
   12.039000     28.358386
   12.054000     28.409268
   12.069000     28.616954
   12.084000     28.810101
   12.098000     28.752988
   12.113000     28.999094
   12.128000     28.989749
   12.143000     29.072823
   12.158000     29.147590
   12.172000     29.222356
   12.187000     29.117475
   12.202000     28.925367
   12.217000     28.882790
   12.232000     28.908751
   12.246000     28.911867
   12.261000     28.687566
   12.276000     28.720796
   12.291000     28.767526
   12.306000     28.734296
   12.320000     28.750910
   12.335000     28.963788
   12.350000     28.994941
   12.365000     28.882790
   12.380000     28.889021
   12.394000     29.081130
   12.409000     29.198472
   12.424000     29.367736
   12.439000     29.516231
   12.454000     29.607612
   12.468000     29.883833
   12.483000     29.933678
   12.498000     30.210938
   12.513000     30.454968
   12.528000     30.429007
   12.543000     30.474699
   12.557000     30.479891
   12.572000     30.574387
   12.587000     30.511043
   12.602000     30.512081
   12.617000     30.531812
   12.631000     30.562965
   12.646000     30.479891
   12.661000     30.478852
   12.676000     30.502736
   12.691000     30.478852
   12.705000     30.633578
   12.720000     30.583733
   12.735000     30.544273
   12.750000     30.498582
   12.765000     30.685499
   12.779000     30.810110
   12.794000     31.004295
   12.809000     30.962758
   12.824000     31.046872
   12.839000     31.118523
   12.854000     31.291940
   12.868000     31.392668
   12.883000     31.376052
   12.898000     31.471588
   12.913000     31.636697
   12.928000     31.760270
   12.942000     31.852690
   12.957000     32.086336
   12.972000     32.285714
   12.987000     32.254561
   13.002000     32.033376
   13.017000     32.100874
   13.031000     32.075951
   13.046000     32.198486
   13.061000     32.373981
   13.076000     32.580626
   13.091000     32.649163
   13.105000     32.728084
   13.120000     32.676162
   13.135000     32.803889
   13.150000     32.808042
   13.165000     32.730160
   13.179000     32.846464
   13.194000     32.904616
   13.209000     32.871386
   13.224000     33.102955
   13.239000     33.151761
   13.254000     33.218221
   13.268000     33.318948
   13.283000     33.130993
   13.298000     33.083225
   13.313000     33.231721
   13.328000     33.408253
   13.343000     33.441482
   13.357000     33.586862
   13.372000     33.729127
   13.387000     33.612823
   13.402000     34.035462
   13.417000     34.130998
   13.431000     34.252493
   13.446000     34.244186
   13.461000     34.303377
   13.476000     34.389565
   13.491000     34.460178
   13.506000     34.462256
   13.520000     34.451871
   13.535000     34.651249
   13.550000     34.633595
   13.565000     34.674094
   13.580000     34.710440
   13.595000     34.623212
   13.609000     34.681363
   13.624000     34.481986
   13.639000     34.540138
   13.654000     34.729131
   13.669000     34.733285
   13.683000     34.847511
   13.698000     34.841281
   13.713000     34.872434
   13.728000     35.071812
   13.743000     35.028198
   13.758000     35.100888
   13.772000     35.150732
   13.787000     35.187078
   13.802000     35.142425
   13.817000     35.166309
   13.832000     35.240037
   13.847000     35.468490
   13.861000     35.597256
   13.876000     35.608679
   13.891000     35.699022
   13.906000     35.565064
   13.921000     35.372955
   13.936000     35.552603
   13.950000     35.483028
   13.965000     35.214076
   13.980000     35.399954
   13.995000     35.410339
   14.010000     35.283650
   14.025000     35.342841
   14.039000     35.209923
   14.054000     35.367764
   14.069000     35.530796
   14.084000     35.467452
   14.099000     35.379186
   14.114000     35.332457
   14.128000     35.364648
   14.143000     35.336610
   14.158000     35.243152
   14.173000     35.236922
   14.188000     35.194346
   14.203000     35.232768
   14.217000     35.487182
   14.232000     35.496528
   14.247000     35.414492
   14.262000     35.384378
   14.277000     35.534950
   14.292000     35.416570
   14.306000     35.435261
   14.321000     35.462260
   14.336000     35.369840
   14.351000     35.202654
   14.366000     35.322072
   14.381000     35.561949
   14.395000     35.387494
   14.410000     35.377109
   14.425000     35.276381
   14.440000     35.175655
   14.455000     35.289881
   14.470000     35.150732
   14.484000     35.206807
   14.499000     35.423839
   14.514000     35.359455
   14.529000     35.189154
   14.544000     35.105042
   14.559000     35.240037
   14.573000     34.891126
   14.588000     34.818436
   14.603000     34.930585
   14.618000     34.899433
   14.633000     35.026121
   14.648000     35.018852
   14.662000     34.990814
   14.677000     34.994968
   14.692000     34.780014
   14.707000     34.693824
   14.722000     34.719785
   14.737000     34.556752
   14.752000     34.767553
   14.766000     34.716669
   14.781000     34.615943
   14.796000     34.410334
   14.811000     34.628404
   14.826000     34.693824
   14.841000     34.429026
   14.855000     34.421757
   14.870000     34.601405
   14.885000     34.583751
   14.900000     34.286761
   14.915000     34.108152
   14.930000     34.152805
   14.945000     34.108152
   14.959000     34.052077
   14.974000     34.205765
   14.989000     33.984580
   15.004000     33.775855
   15.019000     33.895275
   15.034000     33.880737
   15.048000     33.957581
   15.063000     33.691743
   15.078000     33.641899
   15.093000     33.655398
   15.108000     33.761317
   15.123000     33.774817
   15.138000     33.596208
   15.152000     33.566094
   15.167000     33.308564
   15.182000     33.342832
   15.197000     33.322064
   15.212000     33.410329
   15.227000     33.234835
   15.242000     33.106070
   15.256000     32.981459
   15.271000     32.854771
   15.286000     32.896308
   15.301000     32.794542
   15.316000     32.859964
   15.331000     32.749890
   15.345000     32.539089
   15.360000     32.511052
   15.375000     32.488207
   15.390000     32.359442
   15.405000     32.361519
   15.420000     32.148642
   15.435000     32.151756
   15.449000     32.119566
   15.464000     32.112297
   15.479000     31.824652
   15.494000     31.785192
   15.509000     31.788308
   15.524000     31.879689
   15.539000     31.764423
   15.553000     31.565046
   15.568000     31.541162
   15.583000     31.492356
   15.598000     31.383321
   15.613000     31.378129
   15.628000     31.380206
   15.643000     31.275325
   15.657000     31.154867
   15.672000     30.973143
   15.687000     31.049986
   15.702000     30.956528
   15.717000     30.952375
   15.732000     30.898376
   15.747000     30.647077
   15.761000     30.470544
   15.776000     30.358395
   15.791000     30.332434
   15.806000     30.575425
   15.821000     30.472621
   15.836000     30.129941
   15.851000     30.078019
   15.866000     30.135133
   15.880000     30.118518
   15.895000     30.024022
   15.910000     29.797644
   15.925000     29.692764
   15.940000     29.625266
   15.955000     29.554653
   15.970000     29.671995
   15.984000     29.607612
   15.999000     29.527654
   16.014000     29.518307
   16.029000     29.502731
   16.044000     29.444580
   16.059000     29.403043
   16.074000     29.265970
   16.088000     29.299200
   16.103000     29.282585
   16.118000     29.198472
   16.133000     29.062438
   16.148000     28.930558
   16.163000     29.011555
   16.178000     29.036478
   16.193000     28.869292
   16.207000     28.697951
   16.222000     28.733257
   16.237000     28.648107
   16.252000     28.636684
   16.267000     28.530765
   16.282000     28.416537
   16.297000     28.409268
   16.312000     28.335540
   16.326000     28.451844
   16.341000     28.290888
   16.356000     28.254543
   16.371000     28.275312
   16.386000     28.103971
   16.401000     28.039588
   16.416000     27.903555
   16.430000     27.712484
   16.445000     27.695870
   16.460000     27.652255
   16.475000     27.654333
   16.490000     27.761290
   16.505000     27.651217
   16.520000     27.500646
   16.535000     27.458069
   16.549000     27.278422
   16.564000     27.232731
   16.579000     27.157965
   16.594000     27.088390
   16.609000     27.062429
   16.624000     27.167310
   16.639000     27.003239
   16.654000     26.905626
   16.668000     26.765439
   16.683000     26.566061
   16.698000     26.534909
   16.713000     26.552562
   16.728000     26.593060
   16.743000     26.511025
   16.758000     26.466373
   16.773000     26.243111
   16.788000     26.207804
   16.802000     26.287763
   16.817000     26.154845
   16.832000     26.173537
   16.847000     26.000119
   16.862000     25.937813
   16.877000     26.048925
   16.892000     26.082154
   16.907000     25.975197
   16.921000     25.907699
   16.936000     25.901468
   16.951000     25.783088
   16.966000     25.623170
   16.981000     25.654323
   16.996000     25.385370
   17.011000     25.395755
   17.026000     25.516212
   17.041000     25.524520
   17.055000     25.515174
   17.070000     25.378101
   17.085000     25.337603
   17.100000     25.320988
   17.115000     25.249337
   17.130000     25.194300
   17.145000     25.129918
   17.160000     25.162109
   17.175000     25.166263
   17.189000     25.166263
   17.204000     25.170416
   17.219000     25.217145
   17.234000     24.928463
   17.249000     24.741546
   17.264000     24.853697
   17.279000     24.865119
   17.294000     24.735315
   17.309000     24.721817
   17.323000     24.750892
   17.338000     24.680279
   17.353000     24.619012
   17.368000     24.498554
   17.383000     24.540091
   17.398000     24.536977
   17.413000     24.462210
   17.428000     24.601359
   17.443000     24.547360
   17.457000     24.264908
   17.472000     24.325137
   17.487000     24.465325
   17.502000     24.279447
   17.517000     24.244140
   17.532000     24.327214
   17.547000     24.425865
   17.562000     24.457017
   17.577000     24.364598
   17.591000     24.291907
   17.606000     24.237909
   17.621000     24.141336
   17.636000     24.218180
   17.651000     24.155874
   17.666000     24.139259
   17.681000     24.225449
   17.696000     24.312676
   17.711000     24.168335
   17.726000     24.056185
   17.740000     24.015686
   17.755000     24.135106
   17.770000     24.185988
   17.785000     24.184950
   17.800000     24.124721
   17.815000     24.046839
   17.830000     24.101876
   17.845000     24.131990
   17.860000     24.063454
   17.875000     24.052032
   17.889000     24.002186
   17.904000     24.055146
   17.919000     24.036455
   17.934000     24.012571
   17.949000     24.004264
   17.964000     24.000110
   17.979000     24.060339
   17.994000     24.066570
   18.009000     23.917036
   18.024000     24.028147
   18.038000     24.070723
   18.053000     24.207795
   18.068000     24.219218
   18.083000     24.180796
   18.098000     24.149644
   18.113000     24.058262
   18.128000     24.059301
   18.143000     24.161066
   18.158000     24.139259
   18.173000     24.084222
   18.188000     24.031263
   18.202000     24.076953
   18.217000     24.165220
   18.232000     24.209872
   18.247000     24.038532
   18.262000     24.143413
   18.277000     24.183912
   18.292000     24.354213
   18.307000     24.357329
   18.322000     24.253486
   18.337000     24.228564
   18.352000     24.363559
   18.366000     24.441441
   18.381000     24.442479
   18.396000     24.359405
   18.411000     24.276331
   18.426000     24.305407
   18.441000     24.346944
   18.456000     24.426903
   18.471000     24.518285
   18.486000     24.454941
   18.501000     24.236871
   18.516000     24.289831
   18.530000     24.511016
   18.545000     24.534899
   18.560000     24.465325
   18.575000     24.623166
   18.590000     24.628358
   18.605000     24.549438
   18.620000     24.516208
   18.635000     24.551514
   18.650000     24.528669
   18.665000     24.472593
   18.680000     24.683395
   18.695000     24.702087
   18.710000     24.704163
   18.724000     24.669895
   18.739000     24.758161
   18.754000     24.815275
   18.769000     24.720777
   18.784000     24.746738
   18.799000     24.694818
   18.814000     24.752969
   18.829000     24.790352
   18.844000     24.750892
   18.859000     24.710394
   18.874000     24.924310
   18.889000     24.782045
   18.903000     24.881734
   18.918000     25.049959
   18.933000     24.961693
   18.948000     24.833967
   18.963000     24.789314
   18.978000     24.953385
   18.993000     24.956500
   19.008000     24.990768
   19.023000     24.882773
   19.038000     25.052036
   19.053000     25.063459
   19.068000     24.947155
   19.083000     25.088381
   19.098000     25.092534
   19.112000     24.985577
   19.127000     25.097727
   19.142000     25.021922
   19.157000     25.033345
   19.172000     25.154840
   19.187000     25.041652
   19.202000     25.045805
   19.217000     25.097727
   19.232000     25.125764
   19.247000     25.044767
   19.262000     24.988692
   19.277000     25.109150
   19.292000     25.119534
   19.307000     25.077996
   19.321000     25.089420
   19.336000     25.108110
   19.351000     25.314757
   19.366000     25.270106
   19.381000     25.164186
   19.396000     25.037498
   19.411000     25.107072
   19.426000     25.158994
   19.441000     25.223376
   19.456000     25.253490
   19.471000     25.133033
   19.486000     25.140302
   19.501000     25.030229
   19.516000     25.022960
   19.531000     25.178724
   19.545000     25.134071
   19.560000     25.087342
   19.575000     25.144456
   19.590000     25.230645
   19.605000     25.121610
   19.620000     25.140302
   19.635000     25.263875
   19.650000     25.260759
   19.665000     25.163147
   19.680000     25.137187
   19.695000     25.308527
   19.710000     25.176647
   19.725000     25.068651
   19.740000     25.061382
   19.755000     24.991808
   19.770000     25.053074
   19.785000     24.989730
   19.799000     24.957539
   19.814000     24.933655
   19.829000     25.062420
   19.844000     24.958578
   19.859000     24.916002
   19.874000     24.878618
   19.889000     24.902503
   19.904000     24.958578
   19.919000     24.832928
   19.934000     24.841236
   19.949000     24.782045
   19.964000     24.675087
   19.979000     24.724932
   19.994000     24.790352
   20.009000     24.740508
   20.024000     24.714547
   20.039000     24.761276
   20.054000     24.855773
   20.068000     24.642896
   20.083000     24.622127
   20.098000     24.623166
   20.113000     24.507901
   20.128000     24.460133
   20.143000     24.487132
   20.158000     24.345906
   20.173000     24.431056
   20.188000     24.344868
   20.203000     24.253486
   20.218000     24.314754
   20.233000     24.392635
   20.248000     24.248294
   20.263000     24.243101
   20.278000     24.141336
   20.293000     24.228564
   20.308000     24.163143
   20.323000     24.030224
   20.338000     24.090453
   20.353000     24.124721
   20.368000     24.114337
   20.382000     23.932612
   20.397000     23.828769
   20.412000     23.811117
   20.427000     23.808001
   20.442000     23.553586
   20.457000     23.589932
   20.472000     23.716619
   20.487000     23.514127
   20.502000     23.480897
   20.517000     23.415476
   20.532000     23.460128
   20.547000     23.408206
   20.562000     23.301249
   20.577000     23.404053
   20.592000     23.234789
   20.607000     23.232713
   20.622000     23.169369
   20.637000     23.141331
   20.652000     23.004259
   20.667000     23.045796
   20.682000     23.022951
   20.697000     23.034373
   20.712000     22.777882
   20.727000     22.797612
   20.742000     22.714538
   20.757000     22.703115
   20.771000     22.732192
   20.786000     22.617964
   20.801000     22.574351
   20.816000     22.660540
   20.831000     22.545275
   20.846000     22.481930
   20.861000     22.523467
   20.876000     22.399895
   20.891000     22.413395
   20.906000     22.342781
   20.921000     22.119520
   20.936000     22.037484
   20.951000     22.038522
   20.966000     21.962717
   20.981000     22.027100
   20.996000     21.956486
   21.011000     21.902489
   21.026000     21.921180
   21.041000     21.888989
   21.056000     21.819415
   21.071000     21.858874
   21.086000     21.765417
   21.101000     21.671958
   21.116000     21.649113
   21.131000     21.625229
   21.146000     21.650151
   21.161000     21.573308
   21.176000     21.418582
   21.191000     21.332392
   21.206000     21.376006
   21.221000     21.398852
   21.236000     21.238935
   21.251000     21.176629
   21.266000     21.087324
   21.281000     21.077978
   21.296000     20.884830
   21.310000     20.880677
   21.325000     20.924291
   21.340000     20.847448
   21.355000     20.752950
   21.370000     20.794487
   21.385000     20.747759
   21.400000     20.746720
   21.415000     20.563957
   21.430000     20.567072
   21.445000     20.647031
   21.460000     20.540074
   21.475000     20.439346
   21.490000     20.385348
   21.505000     20.308504
   21.520000     20.418577
   21.535000     20.358348
   21.550000     20.282543
   21.565000     20.100819
   21.580000     20.102896
   21.595000     20.083165
   21.610000     19.981400
   21.625000     20.014630
   21.640000     19.974131
   21.655000     19.980362
   21.670000     19.897288
   21.685000     19.799675
   21.700000     19.801752
   21.715000     19.641835
   21.730000     19.680256
   21.745000     19.803829
   21.760000     19.724909
   21.775000     19.636643
   21.790000     19.514108
   21.805000     19.425842
   21.820000     19.382228
   21.835000     19.450764
   21.850000     19.408189
   21.865000     19.317846
   21.880000     19.319922
   21.895000     19.226463
   21.910000     19.196349
   21.925000     19.289808
   21.940000     19.140275
   21.955000     19.167274
   21.970000     18.953358
   21.985000     18.988664
   22.000000     18.863015
