# Supplementary material for: Changing the game of time resolved X-ray diffraction on the mechanochemistry playground by downsizing
Source: Nat Commun. 2021 Oct 21;12:6134. doi: 10.1038/s41467-021-26264-1 (PMC8531352; doi:10.1038/s41467-021-26264-1)
Supplement: Supplementary file 3 — Source Data. [file 41467_2021_26264_MOESM3_ESM.zip › PXRD_raw_data/reactionIIIa_cocrystal_FormI_normalized/000214.xy]

    3.140900     20.243293
    3.155600     20.291789
    3.170400     20.706699
    3.185100     20.928702
    3.199800     20.971810
    3.214500     21.281106
    3.229300     21.267097
    3.244000     21.311282
    3.258700     21.694939
    3.273500     21.991304
    3.288200     22.044110
    3.302900     21.870602
    3.317600     22.358794
    3.332400     22.576488
    3.347100     22.693956
    3.361800     22.945057
    3.376500     23.240344
    3.391300     23.462348
    3.406000     23.800741
    3.420700     23.878335
    3.435400     24.112193
    3.450200     23.841694
    3.464900     23.793198
    3.479600     23.546407
    3.494400     23.735003
    3.509100     24.152068
    3.523800     24.174699
    3.538500     24.449509
    3.553300     24.689834
    3.568000     24.571288
    3.582700     24.556201
    3.597400     24.942013
    3.612200     25.244844
    3.626900     25.401108
    3.641600     25.687773
    3.656400     25.532587
    3.671100     25.989526
    3.685800     26.100528
    3.700500     26.553157
    3.715300     27.034883
    3.730000     27.229945
    3.744700     27.365733
    3.759500     27.416385
    3.774200     27.666409
    3.788900     27.495057
    3.803600     27.678263
    3.818400     28.207408
    3.833100     28.355051
    3.847800     28.428335
    3.862600     28.536103
    3.877300     28.657882
    3.892000     28.916527
    3.906700     29.155774
    3.921500     29.090035
    3.936200     29.258154
    3.950900     29.771134
    3.965700     29.901534
    3.980400     30.091207
    3.995100     30.230229
    4.009800     30.612808
    4.024600     30.844511
    4.039300     30.960901
    4.054000     31.012631
    4.068800     31.288519
    4.083500     31.679719
    4.098200     31.692651
    4.113000     32.187310
    4.127700     32.457810
    4.142400     32.476130
    4.157100     32.714300
    4.171900     33.261765
    4.186600     33.563518
    4.201300     33.888980
    4.216100     34.216597
    4.230800     34.880452
    4.245500     34.807170
    4.260300     35.001154
    4.275000     35.214537
    4.289700     35.479647
    4.304500     35.816964
    4.319200     36.002327
    4.333900     36.235107
    4.348600     36.203853
    4.363400     36.548714
    4.378100     36.940992
    4.392800     37.390389
    4.407600     37.492769
    4.422300     37.727705
    4.437000     37.784822
    4.451800     38.087652
    4.466500     38.017603
    4.481200     38.473465
    4.496000     38.898074
    4.510700     39.030630
    4.525400     39.263410
    4.540200     39.318373
    4.554900     39.443384
    4.569600     40.049045
    4.584400     40.177289
    4.599100     40.389595
    4.613800     40.843302
    4.628600     41.170918
    4.643300     41.513623
    4.658000     41.557808
    4.672700     42.069710
    4.687500     42.199033
    4.702200     42.505096
    4.716900     43.165719
    4.731700     43.268100
    4.746400     43.781078
    4.761100     43.967519
    4.775900     44.383507
    4.790600     44.958991
    4.805300     45.348037
    4.820100     45.246734
    4.834800     45.348037
    4.849500     46.058234
    4.864300     46.521640
    4.879000     46.705924
    4.893700     47.295419
    4.908500     47.420431
    4.923200     47.599328
    4.938000     48.069200
    4.952700     48.527217
    4.967400     48.934584
    4.982200     49.537011
    4.996900     50.014427
    5.011600     50.409938
    5.026400     50.621165
    5.041100     51.103969
    5.055800     51.485471
    5.070600     51.894993
    5.085300     52.502809
    5.100000     52.743133
    5.114800     53.570798
    5.129500     53.771247
    5.144200     54.347810
    5.159000     54.664650
    5.173700     55.366225
    5.188400     55.718629
    5.203200     56.005295
    5.217900     56.753210
    5.232700     57.429998
    5.247400     57.968842
    5.262100     58.263051
    5.276900     58.608989
    5.291600     59.124124
    5.306300     59.702843
    5.321100     60.258930
    5.335800     60.890455
    5.350500     61.698721
    5.365300     62.056514
    5.380000     62.321624
    5.394800     62.668640
    5.409500     63.671968
    5.424200     64.462991
    5.439000     64.677451
    5.453700     65.002913
    5.468400     65.687245
    5.483200     66.118320
    5.497900     66.382354
    5.512600     67.159366
    5.527400     67.744551
    5.542100     68.314648
    5.556900     69.385870
    5.571600     69.949501
    5.586300     69.919325
    5.601100     70.542230
    5.615800     71.122026
    5.630600     71.661948
    5.645300     72.682518
    5.660000     73.034922
    5.674800     73.474619
    5.689500     74.376644
    5.704200     74.759223
    5.719000     75.298067
    5.733700     75.563178
    5.748500     76.354201
    5.763200     76.870414
    5.777900     77.509483
    5.792700     78.276797
    5.807400     78.807020
    5.822200     78.872758
    5.836900     79.041955
    5.851600     79.450399
    5.866400     80.544253
    5.881100     81.323422
    5.895900     81.797604
    5.910600     82.508878
    5.925300     83.130704
    5.940100     84.092002
    5.954800     84.870093
    5.969600     85.654650
    5.984300     86.615947
    5.999000     88.129021
    6.013800     88.750847
    6.028500     89.097863
    6.043300     88.742226
    6.058000     88.619370
    6.072700     88.010476
    6.087500     87.720578
    6.102200     87.530904
    6.117000     87.628974
    6.131700     88.338093
    6.146500     88.347792
    6.161200     88.552553
    6.175900     88.613981
    6.190700     88.749769
    6.205400     88.574107
    6.220200     88.550398
    6.234900     88.939443
    6.249600     89.415782
    6.264400     89.639940
    6.279100     89.845778
    6.293900     90.160464
    6.308600     90.461138
    6.323400     90.485925
    6.338100     90.801688
    6.352800     91.034469
    6.367600     92.015165
    6.382300     93.693125
    6.397100     95.689004
    6.411800     96.974686
    6.426600     97.768941
    6.441300     96.742983
    6.456000     94.715851
    6.470800     92.877315
    6.485500     92.084136
    6.500300     91.330833
    6.515000     91.487098
    6.529800     91.765141
    6.544500     92.367569
    6.559300     93.281448
    6.574000     94.438885
    6.588700     95.433591
    6.603500     95.495019
    6.618200     94.626403
    6.633000     93.384906
    6.647700     92.015165
    6.662500     90.846951
    6.677200     89.889963
    6.692000     89.216409
    6.706700     89.065533
    6.721500     88.756236
    6.736200     88.736838
    6.750900     88.304685
    6.765700     88.264810
    6.780400     87.913484
    6.795200     87.563235
    6.809900     87.394038
    6.824700     86.882136
    6.839400     86.911234
    6.854200     86.694619
    6.868900     86.127755
    6.883700     85.516705
    6.898400     85.553347
    6.913200     85.600765
    6.927900     85.677281
    6.942700     85.269915
    6.957400     84.942297
    6.972200     84.359268
    6.986900     84.266588
    7.001600     84.018719
    7.016400     84.102779
    7.031100     83.619975
    7.045900     83.046645
    7.060600     82.666220
    7.075400     82.512111
    7.090100     82.291185
    7.104900     82.199582
    7.119600     81.599309
    7.134400     81.473220
    7.149100     81.176855
    7.163900     81.016280
    7.178600     80.757635
    7.193400     80.282374
    7.208100     80.214480
    7.222900     80.301773
    7.237600     79.494584
    7.252400     79.339398
    7.267100     79.037645
    7.281900     78.804864
    7.296600     78.366245
    7.311400     78.176571
    7.326100     78.249855
    7.340900     77.934092
    7.355600     77.568756
    7.370400     77.490084
    7.385100     77.037455
    7.399900     76.804675
    7.414600     76.400542
    7.429400     76.615002
    7.444100     76.307861
    7.458900     76.111722
    7.473600     76.021195
    7.488400     75.667714
    7.503200     75.207541
    7.517900     75.187065
    7.532700     74.677318
    7.547400     74.234389
    7.562200     73.906772
    7.576900     73.495095
    7.591700     73.177177
    7.606400     72.746102
    7.621200     72.570439
    7.635900     71.809591
    7.650700     71.210396
    7.665400     70.780398
    7.680200     70.156417
    7.694900     69.923637
    7.709700     69.807246
    7.724400     69.833110
    7.739200     69.390181
    7.754000     69.039932
    7.768700     68.524797
    7.783500     68.441815
    7.798200     68.290939
    7.813000     67.825378
    7.827700     67.361972
    7.842500     67.257436
    7.857200     66.834982
    7.872000     66.465336
    7.886700     66.051504
    7.901500     66.103232
    7.916300     65.765916
    7.931000     65.333763
    7.945800     64.707627
    7.960500     64.322891
    7.975300     64.350911
    7.990000     64.004974
    8.004800     63.705376
    8.019600     63.484451
    8.034300     62.861546
    8.049100     62.569493
    8.063800     62.706359
    8.078600     62.030649
    8.093300     61.904559
    8.108100     61.908870
    8.122900     61.971376
    8.137600     61.777392
    8.152400     61.342006
    8.167100     60.859202
    8.181900     60.969126
    8.196600     60.519730
    8.211400     60.120986
    8.226200     59.781514
    8.240900     59.373070
    8.255700     58.808362
    8.270400     58.560494
    8.285200     58.801895
    8.300000     58.614377
    8.314700     58.133729
    8.329500     57.633682
    8.344200     57.433231
    8.359000     57.075439
    8.373800     57.073284
    8.388500     56.726268
    8.403300     56.478400
    8.418000     56.242387
    8.432800     56.123841
    8.447600     55.649658
    8.462300     55.377003
    8.477100     55.337128
    8.491800     55.221815
    8.506600     55.223971
    8.521400     54.943772
    8.536100     54.284227
    8.550900     54.145205
    8.565600     54.379064
    8.580400     54.189390
    8.595200     53.799268
    8.609900     53.224860
    8.624700     52.943583
    8.639500     52.598723
    8.654200     52.288349
    8.669000     52.264639
    8.683700     52.134239
    8.698500     51.917624
    8.713300     51.333517
    8.728000     51.002666
    8.742800     50.917529
    8.757600     51.011288
    8.772300     50.671816
    8.787100     50.473522
    8.801800     50.031670
    8.816600     49.713752
    8.831400     49.438941
    8.846100     48.924884
    8.860900     48.849445
    8.875700     48.823581
    8.890400     48.356943
    8.905200     47.765292
    8.920000     47.818099
    8.934700     47.799778
    8.949500     47.315895
    8.964300     47.083115
    8.979000     47.023842
    8.993800     46.724245
    9.008600     46.801838
    9.023300     46.365374
    9.038100     45.987106
    9.052900     46.154148
    9.067600     45.894426
    9.082400     45.654101
    9.097200     45.537710
    9.111900     45.363125
    9.126700     45.077537
    9.141500     44.929894
    9.156200     44.793028
    9.171000     44.632453
    9.185800     44.483731
    9.200500     44.187367
    9.215300     44.063433
    9.230100     43.633435
    9.244800     43.473938
    9.259600     43.277798
    9.274400     43.124767
    9.289100     43.068727
    9.303900     42.748654
    9.318700     42.618253
    9.333400     42.465222
    9.348200     41.951164
    9.363000     41.938232
    9.377800     41.717306
    9.392500     41.583672
    9.407300     41.586905
    9.422100     41.610615
    9.436800     41.329338
    9.451600     40.987712
    9.466400     40.816359
    9.481200     40.758163
    9.495900     40.606210
    9.510700     40.361574
    9.525500     40.032879
    9.540200     39.796866
    9.555000     39.786089
    9.569800     39.482181
    9.584600     39.273110
    9.599300     39.209526
    9.614100     39.017697
    9.628900     38.906696
    9.643600     38.667448
    9.658400     38.409881
    9.673200     38.310734
    9.688000     38.191110
    9.702700     38.006825
    9.717500     37.461516
    9.732300     37.247056
    9.747100     37.369913
    9.761800     37.264299
    9.776600     37.154374
    9.791400     37.155452
    9.806200     37.045528
    9.820900     36.777184
    9.835700     36.421547
    9.850500     36.314856
    9.865300     36.286835
    9.880000     36.211398
    9.894800     35.946286
    9.909600     35.786788
    9.924400     35.874081
    9.939100     35.667165
    9.953900     35.447317
    9.968700     35.434384
    9.983500     35.219925
    9.998200     35.007620
   10.013000     34.799627
   10.028000     34.584089
   10.043000     34.550680
   10.057000     34.401959
   10.072000     34.413814
   10.087000     33.876048
   10.102000     33.823240
   10.116000     33.787677
   10.131000     33.720860
   10.146000     33.596926
   10.161000     33.419108
   10.176000     33.467604
   10.190000     33.269310
   10.205000     33.156152
   10.220000     33.094724
   10.235000     32.966479
   10.249000     32.692746
   10.264000     32.772495
   10.279000     32.669037
   10.294000     32.451344
   10.309000     32.373750
   10.323000     32.358663
   10.338000     32.315555
   10.353000     32.121571
   10.368000     32.079541
   10.382000     31.999792
   10.397000     31.983627
   10.412000     31.889868
   10.427000     31.757313
   10.442000     31.563329
   10.456000     31.527765
   10.471000     31.481424
   10.486000     31.450172
   10.501000     31.423229
   10.516000     31.316538
   10.530000     31.312228
   10.545000     31.384432
   10.560000     31.407065
   10.575000     31.326238
   10.589000     31.328393
   10.604000     31.222780
   10.619000     31.318693
   10.634000     31.306839
   10.649000     31.221702
   10.663000     31.147341
   10.678000     30.827268
   10.693000     30.679624
   10.708000     30.505039
   10.722000     30.383260
   10.737000     30.006070
   10.752000     29.970506
   10.767000     29.850882
   10.782000     29.721560
   10.796000     29.528654
   10.811000     29.652588
   10.826000     29.623490
   10.841000     29.472614
   10.856000     29.250610
   10.870000     29.181638
   10.885000     28.832467
   10.900000     28.902517
   10.915000     28.966101
   10.930000     28.793670
   10.944000     28.589987
   10.959000     28.475753
   10.974000     28.473597
   10.989000     28.443421
   11.003000     28.578133
   11.018000     28.610463
   11.033000     28.481141
   11.048000     28.509161
   11.063000     28.459587
   11.077000     28.629861
   11.092000     28.662193
   11.107000     28.594299
   11.122000     28.646027
   11.137000     28.710688
   11.151000     28.740864
   11.166000     28.990888
   11.181000     29.079258
   11.196000     29.244144
   11.211000     29.216124
   11.225000     29.059859
   11.240000     29.077102
   11.255000     28.904673
   11.270000     28.633095
   11.284000     28.671891
   11.299000     28.516705
   11.314000     28.385227
   11.329000     28.024201
   11.344000     27.902422
   11.358000     27.917510
   11.373000     27.953074
   11.388000     28.054377
   11.403000     28.005880
   11.418000     27.835606
   11.432000     27.922898
   11.447000     28.019891
   11.462000     28.130892
   11.477000     28.246205
   11.492000     28.245127
   11.506000     28.327032
   11.521000     28.487608
   11.536000     28.559812
   11.551000     28.788282
   11.566000     28.612619
   11.580000     28.713921
   11.595000     29.029684
   11.610000     29.080335
   11.625000     29.026452
   11.640000     28.850788
   11.654000     29.042616
   11.669000     29.018907
   11.684000     28.869109
   11.699000     28.781816
   11.714000     28.618007
   11.728000     28.350741
   11.743000     28.095329
   11.758000     27.865781
   11.773000     27.941219
   11.788000     27.914277
   11.802000     27.770945
   11.817000     27.750469
   11.832000     27.748313
   11.847000     27.930443
   11.862000     27.988637
   11.876000     27.981094
   11.891000     27.872247
   11.906000     28.108261
   11.921000     28.095329
   11.936000     27.907811
   11.950000     28.181544
   11.965000     28.204175
   11.980000     28.293623
   11.995000     28.445577
   12.010000     28.567356
   12.024000     28.748407
   12.039000     28.642794
   12.054000     28.743019
   12.069000     28.891740
   12.084000     28.815224
   12.098000     28.995198
   12.113000     28.994120
   12.128000     29.163317
   12.143000     29.193493
   12.158000     29.247377
   12.172000     29.178405
   12.187000     29.067404
   12.202000     29.085724
   12.217000     28.968256
   12.232000     29.160084
   12.246000     29.167628
   12.261000     29.137453
   12.276000     29.102967
   12.291000     29.060937
   12.306000     29.130987
   12.320000     29.334669
   12.335000     29.307728
   12.350000     29.415496
   12.365000     29.521109
   12.380000     29.674142
   12.394000     29.752813
   12.409000     29.819630
   12.424000     29.888601
   12.439000     30.133237
   12.454000     30.572933
   12.468000     30.665615
   12.483000     30.588021
   12.498000     30.793860
   12.513000     30.993232
   12.528000     31.084835
   12.543000     31.099923
   12.557000     31.111777
   12.572000     31.143031
   12.587000     31.112855
   12.602000     31.036340
   12.617000     31.067592
   12.631000     31.075137
   12.646000     31.171050
   12.661000     31.233556
   12.676000     31.262654
   12.691000     31.072980
   12.705000     31.022329
   12.720000     31.254032
   12.735000     31.297140
   12.750000     31.280974
   12.765000     31.402753
   12.779000     31.595660
   12.794000     31.887713
   12.809000     32.357585
   12.824000     32.874876
   12.839000     33.520411
   12.854000     34.232762
   12.868000     35.386966
   12.883000     36.076686
   12.898000     36.436635
   12.913000     36.875254
   12.928000     37.067082
   12.942000     36.856933
   12.957000     36.404304
   12.972000     35.811575
   12.987000     35.364335
   13.002000     34.857821
   13.017000     34.281258
   13.031000     34.128226
   13.046000     33.855572
   13.061000     33.676675
   13.076000     33.669132
   13.091000     33.481614
   13.105000     33.546275
   13.120000     33.533342
   13.135000     33.469759
   13.150000     33.322116
   13.165000     33.442817
   13.179000     33.671287
   13.194000     33.979506
   13.209000     34.234917
   13.224000     34.516194
   13.239000     34.998998
   13.254000     35.660699
   13.268000     36.516383
   13.283000     36.969012
   13.298000     37.359135
   13.313000     37.381767
   13.328000     37.340814
   13.343000     37.346204
   13.357000     37.005654
   13.372000     36.317011
   13.387000     35.986161
   13.402000     35.433307
   13.417000     34.981755
   13.431000     34.797470
   13.446000     34.940803
   13.461000     34.796393
   13.476000     34.837345
   13.491000     34.662760
   13.506000     34.802860
   13.520000     34.891230
   13.535000     35.120777
   13.550000     34.933260
   13.565000     34.983910
   13.580000     35.036718
   13.595000     34.934337
   13.609000     34.759752
   13.624000     34.881530
   13.639000     34.960201
   13.654000     35.037795
   13.669000     35.114311
   13.683000     34.997921
   13.698000     35.085213
   13.713000     35.242556
   13.728000     35.380501
   13.743000     35.315838
   13.758000     35.302907
   13.772000     35.494735
   13.787000     35.614359
   13.802000     35.641300
   13.817000     35.812653
   13.832000     35.895635
   13.847000     35.805109
   13.861000     35.791099
   13.876000     35.897791
   13.891000     35.780322
   13.906000     35.698418
   13.921000     35.677942
   13.936000     35.795410
   13.950000     35.618669
   13.965000     35.381578
   13.980000     35.578795
   13.995000     35.546464
   14.010000     35.676864
   14.025000     35.655311
   14.039000     35.494735
   14.054000     35.582027
   14.069000     35.477492
   14.084000     35.674709
   14.099000     35.561551
   14.114000     35.681175
   14.128000     35.832051
   14.143000     35.608970
   14.158000     35.515211
   14.173000     35.461326
   14.188000     35.527066
   14.203000     35.473181
   14.217000     35.580950
   14.232000     35.417141
   14.247000     35.521677
   14.262000     35.731827
   14.277000     35.657466
   14.292000     35.656388
   14.306000     35.617591
   14.321000     35.700573
   14.336000     35.647766
   14.351000     35.662854
   14.366000     35.707039
   14.381000     35.667165
   14.395000     35.806187
   14.410000     35.856839
   14.425000     35.940898
   14.440000     35.985083
   14.455000     35.821275
   14.470000     35.825585
   14.484000     35.825585
   14.499000     35.670399
   14.514000     35.617591
   14.529000     35.501201
   14.544000     35.305062
   14.559000     35.300751
   14.573000     35.218847
   14.588000     35.099224
   14.603000     35.175740
   14.618000     35.175740
   14.633000     35.162807
   14.648000     35.236090
   14.662000     34.885842
   14.677000     34.753285
   14.692000     34.796393
   14.707000     34.842734
   14.722000     35.046416
   14.737000     35.158497
   14.752000     34.990377
   14.766000     34.728499
   14.781000     34.795315
   14.796000     34.756518
   14.811000     34.685391
   14.826000     34.532360
   14.841000     34.532360
   14.855000     34.647672
   14.870000     34.553914
   14.885000     34.425668
   14.900000     34.353463
   14.915000     34.345920
   14.930000     34.210131
   14.945000     34.316822
   14.959000     34.226296
   14.974000     34.167023
   14.989000     34.175644
   15.004000     34.042012
   15.019000     33.954719
   15.034000     34.084041
   15.048000     33.805997
   15.063000     33.839406
   15.078000     34.018303
   15.093000     33.926699
   15.108000     33.617402
   15.123000     33.720860
   15.138000     33.699306
   15.152000     33.629257
   15.167000     33.673442
   15.182000     33.405098
   15.197000     33.522566
   15.212000     33.468681
   15.227000     33.350135
   15.242000     33.330738
   15.256000     33.394321
   15.271000     33.058082
   15.286000     32.972945
   15.301000     33.169084
   15.316000     33.073170
   15.331000     33.012819
   15.345000     32.811291
   15.360000     32.671193
   15.375000     32.678736
   15.390000     32.704600
   15.405000     32.527860
   15.420000     32.458887
   15.435000     32.414702
   15.449000     32.326332
   15.464000     32.368362
   15.479000     32.262749
   15.494000     31.995482
   15.509000     31.983627
   15.524000     31.993327
   15.539000     31.932976
   15.553000     31.685108
   15.568000     31.703428
   15.583000     31.612903
   15.598000     31.625835
   15.613000     31.516988
   15.628000     31.518066
   15.643000     31.514833
   15.657000     31.337014
   15.672000     31.197992
   15.687000     31.328393
   15.702000     31.132253
   15.717000     31.027718
   15.732000     31.134409
   15.747000     30.909173
   15.761000     30.888697
   15.776000     30.891930
   15.791000     30.671003
   15.806000     30.760451
   15.821000     30.692557
   15.836000     30.519049
   15.851000     30.553535
   15.866000     30.289502
   15.880000     30.198976
   15.895000     30.155868
   15.910000     29.974816
   15.925000     29.942486
   15.940000     29.870281
   15.955000     29.923088
   15.970000     29.885368
   15.984000     29.780833
   15.999000     29.619179
   16.014000     29.711861
   16.029000     29.805619
   16.044000     29.598703
   16.059000     29.522188
   16.074000     29.359457
   16.088000     29.251687
   16.103000     29.323893
   16.118000     29.227978
   16.133000     29.195648
   16.148000     29.221513
   16.163000     29.030762
   16.178000     28.922993
   16.193000     29.037228
   16.207000     28.975800
   16.222000     28.878807
   16.237000     28.827079
   16.252000     28.641716
   16.267000     28.750563
   16.282000     28.806603
   16.297000     28.754873
   16.312000     28.515627
   16.326000     28.482218
   16.341000     28.527481
   16.356000     28.399236
   16.371000     28.254826
   16.386000     28.077008
   16.401000     28.051143
   16.416000     28.178311
   16.430000     28.094251
   16.445000     28.101795
   16.460000     28.048988
   16.475000     28.124426
   16.490000     27.886257
   16.505000     27.692273
   16.520000     27.779566
   16.535000     27.657787
   16.549000     27.609291
   16.564000     27.652399
   16.579000     27.659943
   16.594000     27.540319
   16.609000     27.488590
   16.624000     27.440094
   16.639000     27.447638
   16.654000     27.203002
   16.668000     27.128643
   16.683000     26.942202
   16.698000     27.037038
   16.713000     26.971300
   16.728000     26.888318
   16.743000     26.904483
   16.758000     26.966989
   16.773000     26.701878
   16.788000     26.517593
   16.802000     26.368872
   16.817000     26.445388
   16.832000     26.385038
   16.847000     26.330075
   16.862000     26.225540
   16.877000     26.110227
   16.892000     25.937797
   16.907000     26.078974
   16.921000     26.092984
   16.936000     26.027246
   16.951000     26.020779
   16.966000     25.841883
   16.981000     25.785843
   16.996000     25.701783
   17.011000     25.758901
   17.026000     25.749201
   17.041000     25.644666
   17.055000     25.461459
   17.070000     25.595092
   17.085000     25.573539
   17.100000     25.512110
   17.115000     25.416196
   17.130000     25.312738
   17.145000     25.266397
   17.160000     25.369856
   17.175000     25.554140
   17.189000     25.355845
   17.204000     25.104744
   17.219000     25.110132
   17.234000     25.187726
   17.249000     25.031462
   17.264000     25.119832
   17.279000     24.982965
   17.294000     24.918304
   17.309000     24.876274
   17.323000     24.833167
   17.338000     24.862264
   17.353000     24.962489
   17.368000     24.694145
   17.383000     24.845022
   17.398000     24.921537
   17.413000     24.808380
   17.428000     24.750185
   17.443000     24.672591
   17.457000     24.755573
   17.472000     24.701689
   17.487000     24.632716
   17.502000     24.598231
   17.517000     24.579910
   17.532000     24.469985
   17.547000     24.471063
   17.562000     24.536803
   17.577000     24.670436
   17.591000     24.523870
   17.606000     24.469985
   17.621000     24.683368
   17.636000     24.612240
   17.651000     24.607930
   17.666000     24.521715
   17.681000     24.538958
   17.696000     24.586376
   17.711000     24.458131
   17.726000     24.479685
   17.740000     24.321265
   17.755000     24.370839
   17.770000     24.420412
   17.785000     24.348208
   17.800000     24.312644
   17.815000     24.361139
   17.830000     24.365450
   17.845000     24.268459
   17.860000     24.268459
   17.875000     24.378382
   17.889000     24.261992
   17.904000     24.094950
   17.919000     24.055076
   17.934000     24.055076
   17.949000     24.149913
   17.964000     24.224273
   17.979000     24.218884
   17.994000     24.384848
   18.009000     24.336353
   18.024000     24.183321
   18.038000     24.171466
   18.053000     24.306177
   18.068000     24.336353
   18.083000     24.353596
   18.098000     24.399936
   18.113000     24.448432
   18.128000     24.459209
   18.143000     24.364372
   18.158000     24.396703
   18.173000     24.346051
   18.188000     24.358984
   18.202000     24.490462
   18.217000     24.701689
   18.232000     24.778204
   18.247000     24.723243
   18.262000     24.663970
   18.277000     24.657503
   18.292000     24.785749
   18.307000     24.765273
   18.322000     24.768506
   18.337000     24.790059
   18.352000     24.842866
   18.366000     24.910761
   18.381000     24.684446
   18.396000     24.750185
   18.411000     24.737252
   18.426000     24.711388
   18.441000     24.604697
   18.456000     24.709233
   18.471000     24.786826
   18.486000     24.773894
   18.501000     24.621940
   18.516000     24.585299
   18.530000     24.730786
   18.545000     24.743719
   18.560000     24.773894
   18.575000     24.699533
   18.590000     24.753418
   18.605000     24.887052
   18.620000     24.875197
   18.635000     24.921537
   18.650000     24.851488
   18.665000     24.945246
   18.680000     24.875197
   18.695000     24.800836
   18.710000     24.840710
   18.724000     24.893517
   18.739000     24.905371
   18.754000     24.956023
   18.769000     24.988353
   18.784000     25.007752
   18.799000     24.964644
   18.814000     24.863342
   18.829000     24.985120
   18.844000     24.916149
   18.859000     24.907528
   18.874000     24.979732
   18.889000     24.915071
   18.903000     25.060559
   18.918000     25.104744
   18.933000     25.210357
   18.948000     25.117677
   18.963000     25.126298
   18.978000     25.189881
   18.993000     25.151084
   19.008000     25.209280
   19.023000     25.280408
   19.038000     25.237299
   19.053000     25.124143
   19.068000     25.145696
   19.083000     25.132764
   19.098000     25.088579
   19.112000     25.226523
   19.127000     25.296572
   19.142000     25.195269
   19.157000     25.245921
   19.172000     25.269630
   19.187000     25.232989
   19.202000     25.272863
   19.217000     25.289029
   19.232000     25.222212
   19.247000     25.301961
   19.262000     25.324593
   19.277000     25.299805
   19.292000     25.338602
   19.307000     25.403263
   19.321000     25.401108
   19.336000     25.470081
   19.351000     25.606946
   19.366000     25.557373
   19.381000     25.526120
   19.396000     25.563839
   19.411000     25.488402
   19.426000     25.351535
   19.441000     25.387099
   19.456000     25.463614
   19.471000     25.428051
   19.486000     25.393565
   19.501000     25.255620
   19.516000     25.269630
   19.531000     25.341836
   19.545000     25.265320
   19.560000     25.350457
   19.575000     25.379554
   19.590000     25.326748
   19.605000     25.254542
   19.620000     25.266397
   19.635000     25.300884
   19.650000     25.268553
   19.665000     25.282563
   19.680000     25.340757
   19.695000     25.383866
   19.710000     25.248077
   19.725000     25.276096
   19.740000     25.237299
   19.755000     25.140308
   19.770000     25.165095
   19.785000     25.111210
   19.799000     25.198503
   19.814000     25.124143
   19.829000     25.162939
   19.844000     25.328903
   19.859000     25.217902
   19.874000     25.119832
   19.889000     25.211435
   19.904000     25.125220
   19.919000     25.132764
   19.934000     25.125220
   19.949000     25.054093
   19.964000     25.029306
   19.979000     24.940935
   19.994000     24.911838
   20.009000     24.896750
   20.024000     24.881662
   20.039000     24.854721
   20.054000     24.673669
   20.068000     24.689834
   20.083000     24.772816
   20.098000     24.876274
   20.113000     24.659659
   20.128000     24.673669
   20.143000     24.710310
   20.158000     24.610085
   20.173000     24.593920
   20.188000     24.652115
   20.203000     24.585299
   20.218000     24.510938
   20.233000     24.531414
   20.248000     24.570211
   20.263000     24.573444
   20.278000     24.577755
   20.293000     24.541113
   20.308000     24.310488
   20.323000     24.393470
   20.338000     24.418257
   20.353000     24.333120
   20.368000     24.191942
   20.382000     24.050765
   20.397000     24.053998
   20.412000     24.070163
   20.427000     23.959162
   20.442000     24.002269
   20.457000     23.906355
   20.472000     23.836305
   20.487000     23.806130
   20.502000     23.695128
   20.517000     23.627234
   20.532000     23.708061
   20.547000     23.584127
   20.562000     23.510843
   20.577000     23.523776
   20.592000     23.460193
   20.607000     23.433250
   20.622000     23.356734
   20.637000     23.423551
   20.652000     23.380443
   20.667000     23.373977
   20.682000     23.408463
   20.697000     23.368588
   20.712000     23.302850
   20.727000     23.259742
   20.742000     23.225256
   20.757000     23.100244
   20.771000     22.992475
   20.786000     22.984932
   20.801000     22.879319
   20.816000     22.854531
   20.831000     22.809268
   20.846000     22.699344
   20.861000     22.790948
   20.876000     22.672403
   20.891000     22.475185
   20.906000     22.471952
   20.921000     22.449321
   20.936000     22.578643
   20.951000     22.439621
   20.966000     22.239172
   20.981000     22.180977
   20.996000     22.206841
   21.011000     22.096917
   21.026000     22.164811
   21.041000     22.145413
   21.056000     22.129247
   21.071000     22.010702
   21.086000     21.908322
   21.101000     22.035489
   21.116000     21.940652
   21.131000     21.831805
   21.146000     21.632433
   21.161000     21.595792
   21.176000     21.685240
   21.191000     21.670152
   21.206000     21.601180
   21.221000     21.563461
   21.236000     21.429827
   21.251000     21.388876
   21.266000     21.361933
   21.281000     21.440605
   21.296000     21.316670
   21.310000     21.183038
   21.325000     21.221833
   21.340000     21.143163
   21.355000     21.150707
   21.370000     21.017074
   21.385000     21.050481
   21.400000     20.952411
   21.415000     20.876974
   21.430000     20.921159
   21.445000     20.925470
   21.460000     20.797225
   21.475000     20.736874
   21.490000     20.606474
   21.505000     20.639882
   21.520000     20.536424
   21.535000     20.650659
   21.550000     20.596775
   21.565000     20.576299
   21.580000     20.440510
   21.595000     20.306877
   21.610000     20.287478
   21.625000     20.267002
   21.640000     20.277779
   21.655000     20.187253
   21.670000     20.106427
   21.685000     20.067630
   21.700000     20.029911
   21.715000     19.969560
   21.730000     19.971716
   21.745000     19.894122
   21.760000     19.824073
   21.775000     19.797131
   21.790000     19.648409
   21.805000     19.766955
   21.820000     19.723847
   21.835000     19.530942
   21.850000     19.597758
   21.865000     19.599913
   21.880000     19.519087
   21.895000     19.530942
   21.910000     19.455503
   21.925000     19.363900
   21.940000     19.304627
   21.955000     19.251820
   21.970000     19.221645
   21.985000     19.158062
   22.000000     19.152672
