# Supplementary material for: Changing the game of time resolved X-ray diffraction on the mechanochemistry playground by downsizing
Source: Nat Commun. 2021 Oct 21;12:6134. doi: 10.1038/s41467-021-26264-1 (PMC8531352; doi:10.1038/s41467-021-26264-1)
Supplement: Supplementary file 3 — Source Data. [file 41467_2021_26264_MOESM3_ESM.zip › PXRD_raw_data/reactionIIIa_cocrystal_FormI_normalized/000185.xy]

    3.140900     20.177651
    3.155600     20.408363
    3.170400     20.813176
    3.185100     20.995823
    3.199800     20.860173
    3.214500     20.897557
    3.229300     21.143221
    3.244000     21.250032
    3.258700     21.420930
    3.273500     21.763794
    3.288200     21.737091
    3.302900     22.024412
    3.317600     22.387569
    3.332400     22.435634
    3.347100     22.836175
    3.361800     23.227103
    3.376500     23.314688
    3.391300     23.760090
    3.406000     23.972643
    3.420700     24.443680
    3.435400     24.179856
    3.450200     23.963030
    3.464900     23.801746
    3.479600     23.877581
    3.494400     23.997209
    3.509100     23.941668
    3.523800     24.301621
    3.538500     24.471450
    3.553300     24.577193
    3.568000     24.579329
    3.582700     24.864514
    3.597400     25.160381
    3.612200     25.204173
    3.626900     25.277873
    3.641600     25.393229
    3.656400     25.897376
    3.671100     25.901649
    3.685800     26.208196
    3.700500     26.860810
    3.715300     27.139587
    3.730000     27.178038
    3.744700     27.121429
    3.759500     27.216491
    3.774200     27.571103
    3.788900     27.677914
    3.803600     27.803951
    3.818400     27.862697
    3.833100     28.056025
    3.847800     28.332665
    3.862600     28.849629
    3.877300     28.882741
    3.892000     28.938283
    3.906700     29.195697
    3.921500     29.183948
    3.936200     29.221332
    3.950900     29.436021
    3.965700     29.585557
    3.980400     29.794907
    3.995100     30.100386
    4.009800     30.310804
    4.024600     30.661143
    4.039300     30.857675
    4.054000     30.961282
    4.068800     31.139656
    4.083500     31.195198
    4.098200     31.736729
    4.113000     32.022982
    4.127700     32.498290
    4.142400     32.441681
    4.157100     32.649962
    4.171900     33.135952
    4.186600     33.425409
    4.201300     33.690301
    4.216100     33.968009
    4.230800     34.437977
    4.245500     34.585376
    4.260300     35.029709
    4.275000     35.003007
    4.289700     35.242263
    4.304500     35.458021
    4.319200     35.913036
    4.333900     36.167246
    4.348600     36.302896
    4.363400     36.729072
    4.378100     37.050573
    4.392800     37.052708
    4.407600     37.455386
    4.422300     37.665804
    4.437000     37.658326
    4.451800     37.956328
    4.466500     38.201994
    4.481200     38.070617
    4.496000     38.487180
    4.510700     38.803339
    4.525400     38.897333
    4.540200     39.107751
    4.554900     39.371574
    4.569600     39.819111
    4.584400     40.051959
    4.599100     40.577469
    4.613800     40.804976
    4.628600     40.969465
    4.643300     41.276013
    4.658000     41.537699
    4.672700     41.888039
    4.687500     42.117682
    4.702200     42.562016
    4.716900     42.830111
    4.731700     43.468841
    4.746400     43.304352
    4.761100     43.846951
    4.775900     44.325464
    4.790600     44.681144
    4.805300     44.967397
    4.820100     45.359394
    4.834800     45.633898
    4.849500     45.989578
    4.864300     46.249129
    4.879000     46.683849
    4.893700     46.906016
    4.908500     47.420844
    4.923200     47.840611
    4.938000     48.457978
    4.952700     48.710052
    4.967400     49.026213
    4.982200     49.415004
    4.996900     49.503658
    5.011600     49.703394
    5.026400     50.159477
    5.041100     50.693531
    5.055800     51.378190
    5.070600     51.833203
    5.085300     52.445230
    5.100000     52.875679
    5.114800     53.322148
    5.129500     53.369144
    5.144200     54.168090
    5.159000     54.614561
    5.173700     55.149682
    5.188400     55.807638
    5.203200     56.286152
    5.217900     56.679216
    5.232700     57.511272
    5.247400     57.724894
    5.262100     57.928903
    5.276900     58.476843
    5.291600     59.184999
    5.306300     59.961515
    5.321100     60.605584
    5.335800     60.867272
    5.350500     61.391713
    5.365300     61.719622
    5.380000     62.294266
    5.394800     62.688397
    5.409500     63.352761
    5.424200     63.693488
    5.439000     64.283084
    5.453700     64.722078
    5.468400     65.660945
    5.483200     66.275109
    5.497900     66.517569
    5.512600     66.985401
    5.527400     67.479936
    5.542100     68.588633
    5.556900     69.039375
    5.571600     69.652470
    5.586300     70.093599
    5.601100     70.557158
    5.615800     71.321925
    5.630600     71.568658
    5.645300     72.502185
    5.660000     72.958267
    5.674800     73.162277
    5.689500     73.680309
    5.704200     74.505958
    5.719000     75.187412
    5.733700     75.869933
    5.748500     76.309995
    5.763200     76.603724
    5.777900     77.496664
    5.792700     77.838459
    5.807400     78.389603
    5.822200     78.456894
    5.836900     79.376536
    5.851600     80.106055
    5.866400     80.537571
    5.881100     81.197662
    5.895900     81.654813
    5.910600     82.590476
    5.925300     83.036947
    5.940100     83.575274
    5.954800     84.226820
    5.969600     85.473303
    5.984300     87.108578
    5.999000     88.706470
    6.013800     89.219162
    6.028500     89.482985
    6.043300     88.988451
    6.058000     88.274954
    6.072700     88.062400
    6.087500     88.124351
    6.102200     87.915001
    6.117000     87.590296
    6.131700     87.604181
    6.146500     87.756921
    6.161200     88.060264
    6.175900     88.255728
    6.190700     88.697925
    6.205400     89.113420
    6.220200     89.174302
    6.234900     89.188188
    6.249600     89.499007
    6.264400     89.888867
    6.279100     90.041607
    6.293900     90.070446
    6.308600     89.889935
    6.323400     90.175120
    6.338100     90.319315
    6.352800     90.285135
    6.367600     90.991156
    6.382300     92.042175
    6.397100     93.524711
    6.411800     94.777603
    6.426600     95.221936
    6.441300     94.099353
    6.456000     93.042994
    6.470800     92.536710
    6.485500     91.332951
    6.500300     90.625862
    6.515000     91.204777
    6.529800     91.352177
    6.544500     91.350040
    6.559300     91.717470
    6.574000     92.660610
    6.588700     93.376243
    6.603500     93.192529
    6.618200     93.069696
    6.633000     92.193846
    6.647700     91.248570
    6.662500     90.578866
    6.677200     89.967907
    6.692000     89.253342
    6.706700     88.932909
    6.721500     88.660541
    6.736200     88.343313
    6.750900     88.213003
    6.765700     87.786828
    6.780400     87.683221
    6.795200     88.046378
    6.809900     87.544367
    6.824700     86.925932
    6.839400     86.712310
    6.854200     86.845824
    6.868900     86.497620
    6.883700     85.707219
    6.898400     85.173164
    6.913200     85.145394
    6.927900     85.457282
    6.942700     85.476508
    6.957400     85.172097
    6.972200     84.442578
    6.986900     84.312269
    7.001600     84.255659
    7.016400     83.574205
    7.031100     83.270862
    7.045900     83.055104
    7.060600     82.856436
    7.075400     82.798758
    7.090100     82.384331
    7.104900     81.973109
    7.119600     81.539457
    7.134400     81.269226
    7.149100     80.816347
    7.163900     80.832369
    7.178600     80.723422
    7.193400     80.557865
    7.208100     80.207525
    7.222900     80.091101
    7.237600     79.583749
    7.252400     79.508981
    7.267100     79.214184
    7.281900     78.856367
    7.296600     78.354356
    7.311400     77.876911
    7.326100     77.852345
    7.340900     77.798938
    7.355600     77.809620
    7.370400     77.336448
    7.385100     77.167686
    7.399900     76.645380
    7.414600     76.316404
    7.429400     76.234159
    7.444100     76.412533
    7.458900     75.968200
    7.473600     75.512117
    7.488400     75.684083
    7.503200     75.660584
    7.517900     74.964177
    7.532700     74.350014
    7.547400     73.791393
    7.562200     73.169754
    7.576900     72.961472
    7.591700     72.636767
    7.606400     72.307789
    7.621200     72.244771
    7.635900     71.813255
    7.650700     71.208705
    7.665400     71.080531
    7.680200     70.516571
    7.694900     69.784915
    7.709700     69.982515
    7.724400     69.614018
    7.739200     68.924019
    7.754000     68.413463
    7.768700     68.736033
    7.783500     68.412395
    7.798200     67.802504
    7.813000     67.842025
    7.827700     67.782211
    7.842500     67.272723
    7.857200     66.811299
    7.872000     66.308219
    7.886700     65.687648
    7.901500     65.516751
    7.916300     65.505002
    7.931000     65.284971
    7.945800     64.941040
    7.960500     64.269200
    7.975300     63.899633
    7.990000     63.828071
    8.004800     63.301492
    8.019600     63.295084
    8.034300     63.020579
    8.049100     62.426711
    8.063800     62.085985
    8.078600     62.069963
    8.093300     62.152207
    8.108100     61.833911
    8.122900     61.463277
    8.137600     61.123617
    8.152400     61.071281
    8.167100     60.843773
    8.181900     60.769006
    8.196600     60.225338
    8.211400     59.842955
    8.226200     59.731872
    8.240900     59.281130
    8.255700     58.980991
    8.270400     58.657353
    8.285200     58.574041
    8.300000     58.305945
    8.314700     57.887246
    8.329500     57.717417
    8.344200     57.407665
    8.359000     57.149184
    8.373800     56.556383
    8.388500     56.109913
    8.403300     56.259449
    8.418000     56.331012
    8.432800     56.029805
    8.447600     55.819388
    8.462300     55.856771
    8.477100     55.528862
    8.491800     55.143274
    8.506600     55.011897
    8.521400     54.600675
    8.536100     54.249267
    8.550900     54.500272
    8.565600     54.494932
    8.580400     54.063416
    8.595200     53.374486
    8.609900     53.438572
    8.624700     53.428959
    8.639500     52.736824
    8.654200     52.169658
    8.669000     51.973126
    8.683700     51.761641
    8.698500     51.709303
    8.713300     51.456161
    8.728000     51.095141
    8.742800     50.941332
    8.757600     50.472433
    8.772300     50.239585
    8.787100     49.865746
    8.801800     49.660670
    8.816600     49.581630
    8.831400     49.385098
    8.846100     49.000578
    8.860900     48.672669
    8.875700     48.459047
    8.890400     48.367190
    8.905200     47.782934
    8.920000     47.775457
    8.934700     47.542609
    8.949500     47.165567
    8.964300     47.167703
    8.979000     47.052347
    8.993800     46.672100
    9.008600     46.691326
    9.023300     46.494794
    9.038100     46.135909
    9.052900     45.987442
    9.067600     45.845384
    9.082400     45.659532
    9.097200     45.548449
    9.111900     45.374347
    9.126700     45.126546
    9.141500     45.090230
    9.156200     44.620262
    9.171000     44.567925
    9.185800     44.281671
    9.200500     44.007168
    9.215300     43.731595
    9.230100     43.604491
    9.244800     43.563902
    9.259600     43.533995
    9.274400     43.265900
    9.289100     42.890993
    9.303900     42.766025
    9.318700     42.352666
    9.333400     42.396459
    9.348200     42.129432
    9.363000     42.097389
    9.377800     41.868813
    9.392500     41.739572
    9.407300     41.531290
    9.422100     41.383891
    9.436800     41.169202
    9.451600     41.063459
    9.466400     40.951307
    9.481200     40.501633
    9.495900     40.420457
    9.510700     40.241015
    9.525500     40.122455
    9.540200     39.732595
    9.555000     39.419638
    9.569800     39.489066
    9.584600     39.400413
    9.599300     39.220970
    9.614100     38.844996
    9.628900     38.561946
    9.643600     38.344052
    9.658400     38.295988
    9.673200     38.257536
    9.688000     38.156065
    9.702700     37.876220
    9.717500     37.440432
    9.732300     37.281284
    9.747100     37.317600
    9.761800     37.141362
    9.776600     36.997167
    9.791400     36.982213
    9.806200     36.617988
    9.820900     36.497292
    9.835700     36.488747
    9.850500     36.349892
    9.865300     36.405434
    9.880000     36.330666
    9.894800     36.099955
    9.909600     35.985667
    9.924400     35.868176
    9.939100     35.509290
    9.953900     35.177109
    9.968700     35.217697
    9.983500     35.000870
    9.998200     34.898332
   10.013000     34.615283
   10.028000     34.526631
   10.043000     34.451863
   10.057000     34.336507
   10.072000     34.176290
   10.087000     33.946647
   10.102000     33.907127
   10.116000     33.921013
   10.131000     33.688165
   10.146000     33.412592
   10.161000     33.321803
   10.176000     33.423273
   10.190000     33.229946
   10.205000     33.020596
   10.220000     32.781339
   10.235000     32.820860
   10.249000     32.530334
   10.264000     32.542084
   10.279000     32.576263
   10.294000     32.426728
   10.309000     32.283601
   10.323000     32.087069
   10.338000     32.138338
   10.353000     31.961032
   10.368000     32.081729
   10.382000     32.095613
   10.397000     31.864902
   10.412000     31.660893
   10.427000     31.531652
   10.442000     31.359687
   10.456000     31.237922
   10.471000     31.190925
   10.486000     31.258216
   10.501000     31.484655
   10.516000     31.222968
   10.530000     31.248603
   10.545000     31.144997
   10.560000     31.383185
   10.575000     31.394934
   10.589000     31.336188
   10.604000     31.222968
   10.619000     31.231514
   10.634000     31.161019
   10.649000     31.138588
   10.663000     31.132180
   10.678000     30.975167
   10.693000     30.698527
   10.708000     30.546855
   10.722000     30.279828
   10.737000     30.098250
   10.752000     30.183698
   10.767000     29.993575
   10.782000     29.948714
   10.796000     29.752182
   10.811000     29.571671
   10.826000     29.540697
   10.841000     29.339892
   10.856000     29.251239
   10.870000     29.094226
   10.885000     28.920125
   10.900000     28.869924
   10.915000     28.913716
   10.930000     28.901967
   10.944000     28.576194
   10.959000     28.674460
   10.974000     28.672323
   10.989000     28.531333
   11.003000     28.474724
   11.018000     28.570853
   11.033000     28.360435
   11.048000     28.404229
   11.063000     28.485404
   11.077000     28.441612
   11.092000     28.547355
   11.107000     28.579398
   11.122000     28.636008
   11.137000     28.608237
   11.151000     28.521720
   11.166000     28.532401
   11.181000     28.676596
   11.196000     28.785543
   11.211000     28.743887
   11.225000     28.483268
   11.240000     28.659506
   11.255000     28.690482
   11.270000     28.574058
   11.284000     28.350823
   11.299000     28.115839
   11.314000     28.021845
   11.329000     28.003687
   11.344000     28.076319
   11.358000     28.083795
   11.373000     28.016505
   11.388000     28.069910
   11.403000     28.157495
   11.418000     27.926783
   11.432000     27.896876
   11.447000     27.980189
   11.462000     27.985530
   11.477000     28.101954
   11.492000     28.209832
   11.506000     28.263237
   11.521000     28.429863
   11.536000     28.481132
   11.551000     28.536674
   11.566000     28.490745
   11.580000     28.338005
   11.595000     28.379661
   11.610000     28.402092
   11.625000     28.382866
   11.640000     28.428795
   11.654000     28.401024
   11.669000     28.435203
   11.684000     28.495017
   11.699000     28.256829
   11.714000     28.117975
   11.728000     27.912898
   11.743000     27.861629
   11.758000     27.797542
   11.773000     27.688595
   11.788000     27.719570
   11.802000     27.565762
   11.817000     27.624509
   11.832000     27.692868
   11.847000     27.720638
   11.862000     27.702481
   11.876000     27.755886
   11.891000     27.770839
   11.906000     27.900080
   11.921000     28.045343
   11.936000     28.112634
   11.950000     28.085932
   11.965000     28.277123
   11.980000     28.287805
   11.995000     28.445885
   12.010000     28.689413
   12.024000     28.801565
   12.039000     28.826132
   12.054000     28.786611
   12.069000     28.982075
   12.084000     28.972462
   12.098000     28.881673
   12.113000     28.856038
   12.128000     29.020527
   12.143000     29.121998
   12.158000     29.183948
   12.172000     29.284350
   12.187000     29.336687
   12.202000     29.390094
   12.217000     29.240558
   12.232000     29.048298
   12.246000     29.088886
   12.261000     29.205310
   12.276000     28.984212
   12.291000     28.923329
   12.306000     29.113452
   12.320000     29.234149
   12.335000     29.172199
   12.350000     29.076069
   12.365000     29.361255
   12.380000     29.653916
   12.394000     29.589830
   12.409000     29.788498
   12.424000     29.720139
   12.439000     29.969008
   12.454000     30.069411
   12.468000     30.317212
   12.483000     30.563945
   12.498000     30.753000
   12.513000     30.877970
   12.528000     31.008278
   12.543000     31.209083
   12.557000     31.139656
   12.572000     30.996530
   12.587000     31.011483
   12.602000     30.889719
   12.617000     30.882241
   12.631000     30.936715
   12.646000     30.851267
   12.661000     30.745524
   12.676000     31.047799
   12.691000     31.209083
   12.705000     31.182380
   12.720000     31.155677
   12.735000     31.163154
   12.750000     31.424841
   12.765000     31.565832
   12.779000     31.546606
   12.794000     31.679051
   12.809000     31.941806
   12.824000     32.215242
   12.839000     32.501495
   12.854000     33.127407
   12.868000     33.802452
   12.883000     34.529835
   12.898000     35.254013
   12.913000     35.670575
   12.928000     35.766705
   12.942000     35.835064
   12.957000     35.331984
   12.972000     34.694323
   12.987000     34.339712
   13.002000     34.051322
   13.017000     33.699913
   13.031000     33.500177
   13.046000     33.469202
   13.061000     33.369868
   13.076000     33.165859
   13.091000     33.138089
   13.105000     33.226741
   13.120000     33.243831
   13.135000     33.232081
   13.150000     33.424342
   13.165000     33.448908
   13.179000     33.533289
   13.194000     33.459589
   13.209000     33.813133
   13.224000     34.054526
   13.239000     34.394185
   13.254000     34.882311
   13.268000     35.246536
   13.283000     35.717572
   13.298000     35.961101
   13.313000     36.331735
   13.328000     36.496224
   13.343000     36.298623
   13.357000     36.030529
   13.372000     35.625714
   13.387000     35.270035
   13.402000     34.663348
   13.417000     34.834246
   13.431000     34.647327
   13.446000     34.633441
   13.461000     34.829973
   13.476000     34.693256
   13.491000     34.691119
   13.506000     34.833177
   13.520000     34.855608
   13.535000     34.857744
   13.550000     34.842790
   13.565000     34.712481
   13.580000     34.744525
   13.595000     34.949601
   13.609000     34.962419
   13.624000     35.044664
   13.639000     34.950670
   13.654000     34.934648
   13.669000     35.033982
   13.683000     34.983781
   13.698000     35.116226
   13.713000     35.071366
   13.728000     35.232650
   13.743000     35.409956
   13.758000     35.528516
   13.772000     35.417433
   13.787000     35.580854
   13.802000     35.497542
   13.817000     35.734661
   13.832000     35.873516
   13.847000     35.650282
   13.861000     35.534925
   13.876000     35.722913
   13.891000     35.746411
   13.906000     35.678052
   13.921000     35.649213
   13.936000     35.805156
   13.950000     35.742138
   13.965000     35.611830
   13.980000     35.304214
   13.995000     35.593671
   14.010000     35.695142
   14.025000     35.676984
   14.039000     35.653486
   14.054000     35.563764
   14.069000     35.631056
   14.084000     35.573377
   14.099000     35.783795
   14.114000     35.632123
   14.128000     35.574445
   14.143000     35.516767
   14.158000     35.723981
   14.173000     35.620374
   14.188000     35.465498
   14.203000     35.402480
   14.217000     35.420638
   14.232000     35.588331
   14.247000     35.478316
   14.262000     35.396072
   14.277000     35.638532
   14.292000     35.729321
   14.306000     35.516767
   14.321000     35.295669
   14.336000     35.399276
   14.351000     35.515699
   14.366000     35.640669
   14.381000     35.578718
   14.395000     35.501814
   14.410000     35.453749
   14.425000     35.643873
   14.440000     35.582990
   14.455000     35.548811
   14.470000     35.586194
   14.484000     35.694074
   14.499000     35.636396
   14.514000     35.592603
   14.529000     35.497542
   14.544000     35.333053
   14.559000     35.249740
   14.573000     35.336257
   14.588000     35.306350
   14.603000     35.257217
   14.618000     35.201675
   14.633000     35.044664
   14.648000     35.039322
   14.662000     35.084183
   14.677000     35.019029
   14.692000     34.827837
   14.707000     34.777636
   14.722000     34.684710
   14.737000     34.776568
   14.752000     34.807543
   14.766000     34.724230
   14.781000     34.622760
   14.796000     34.616352
   14.811000     34.618488
   14.826000     34.625965
   14.841000     34.571491
   14.855000     34.431569
   14.870000     34.323690
   14.885000     34.431569
   14.900000     34.402730
   14.915000     34.330099
   14.930000     34.215810
   14.945000     34.125021
   14.959000     34.201925
   14.974000     34.166677
   14.989000     34.041709
   15.004000     34.135702
   15.019000     33.834495
   15.034000     33.872947
   15.048000     33.946647
   15.063000     34.045981
   15.078000     33.972282
   15.093000     33.830223
   15.108000     33.867607
   15.123000     33.737298
   15.138000     33.738365
   15.152000     33.703118
   15.167000     33.508723
   15.182000     33.608057
   15.197000     33.348505
   15.212000     33.267330
   15.227000     33.286556
   15.242000     33.323939
   15.256000     33.313258
   15.271000     33.126339
   15.286000     32.949033
   15.301000     32.943692
   15.316000     32.877470
   15.331000     32.994962
   15.345000     32.788816
   15.360000     32.580535
   15.375000     32.705504
   15.390000     32.536742
   15.405000     32.604034
   15.420000     32.512176
   15.435000     32.260102
   15.449000     32.219514
   15.464000     32.067843
   15.479000     32.106295
   15.494000     31.966373
   15.509000     31.905490
   15.524000     31.908694
   15.539000     31.859562
   15.553000     31.761295
   15.568000     31.595739
   15.583000     31.492132
   15.598000     31.578649
   15.613000     31.566900
   15.628000     31.212288
   15.643000     31.167427
   15.657000     31.272101
   15.672000     31.320166
   15.687000     31.311622
   15.702000     31.179176
   15.717000     30.969827
   15.732000     30.886514
   15.747000     30.871561
   15.761000     30.901467
   15.776000     30.598124
   15.791000     30.628031
   15.806000     30.672892
   15.821000     30.601328
   15.836000     30.536175
   15.851000     30.504131
   15.866000     30.293714
   15.880000     30.147382
   15.895000     30.127089
   15.910000     30.090773
   15.925000     29.892105
   15.940000     29.828018
   15.955000     29.840836
   15.970000     29.918807
   15.984000     29.820541
   15.999000     29.769272
   16.014000     29.834427
   16.029000     29.668870
   16.044000     29.488359
   16.059000     29.677414
   16.074000     29.615465
   16.088000     29.455247
   16.103000     29.466997
   16.118000     29.440294
   16.133000     29.274737
   16.148000     29.262988
   16.163000     29.234149
   16.178000     29.119861
   16.193000     28.956441
   16.207000     28.786611
   16.222000     28.791952
   16.237000     28.827199
   16.252000     28.771658
   16.267000     28.575126
   16.282000     28.499290
   16.297000     28.345482
   16.312000     28.346551
   16.326000     28.486473
   16.341000     28.460838
   16.356000     28.391411
   16.371000     28.188471
   16.386000     28.202355
   16.401000     28.193811
   16.416000     28.097681
   16.430000     28.163903
   16.445000     27.950282
   16.460000     27.828517
   16.475000     27.936396
   16.490000     27.873378
   16.505000     27.842403
   16.520000     27.812495
   16.535000     27.677914
   16.549000     27.542264
   16.564000     27.436521
   16.579000     27.326506
   16.594000     27.422635
   16.609000     27.368162
   16.624000     27.283782
   16.639000     27.141723
   16.654000     26.977235
   16.668000     26.948396
   16.683000     26.960144
   16.698000     26.830903
   16.713000     26.749727
   16.728000     26.807405
   16.743000     26.814882
   16.758000     26.595919
   16.773000     26.542514
   16.788000     26.476291
   16.802000     26.536105
   16.817000     26.290440
   16.832000     26.339573
   16.847000     26.222081
   16.862000     26.285100
   16.877000     26.302189
   16.892000     26.058660
   16.907000     25.990301
   16.921000     26.014868
   16.936000     25.943305
   16.951000     25.941169
   16.966000     25.820472
   16.981000     25.756386
   16.996000     25.635689
   17.011000     25.660256
   17.026000     25.579079
   17.041000     25.538492
   17.055000     25.534219
   17.070000     25.486154
   17.085000     25.474404
   17.100000     25.580148
   17.115000     25.425272
   17.130000     25.419931
   17.145000     25.439157
   17.160000     25.385752
   17.175000     25.341960
   17.189000     25.215923
   17.204000     25.062115
   17.219000     25.119793
   17.234000     25.114452
   17.249000     25.173198
   17.264000     25.022595
   17.279000     24.992687
   17.294000     24.862379
   17.309000     24.894422
   17.323000     24.873059
   17.338000     24.783338
   17.353000     24.667982
   17.368000     24.811108
   17.383000     24.741682
   17.398000     24.665846
   17.413000     24.637008
   17.428000     24.600692
   17.443000     24.708570
   17.457000     24.665846
   17.472000     24.465042
   17.487000     24.503493
   17.502000     24.664778
   17.517000     24.505629
   17.532000     24.538741
   17.547000     24.520583
   17.562000     24.483199
   17.577000     24.435134
   17.591000     24.572920
   17.606000     24.604963
   17.621000     24.531264
   17.636000     24.568648
   17.651000     24.377456
   17.666000     24.422317
   17.681000     24.484268
   17.696000     24.337936
   17.711000     24.175584
   17.726000     24.299484
   17.740000     24.347549
   17.755000     24.233262
   17.770000     24.272782
   17.785000     24.333664
   17.800000     24.266374
   17.815000     24.165971
   17.830000     24.089067
   17.845000     24.136064
   17.860000     24.211900
   17.875000     24.268509
   17.889000     24.146745
   17.904000     24.121111
   17.919000     24.223649
   17.934000     24.188401
   17.949000     24.209763
   17.964000     24.132859
   17.979000     23.979052
   17.994000     24.162767
   18.009000     24.330460
   18.024000     24.412704
   18.038000     24.366775
   18.053000     24.249284
   18.068000     24.327256
   18.083000     24.248215
   18.098000     24.261032
   18.113000     24.278122
   18.128000     24.259965
   18.143000     24.314438
   18.158000     24.174516
   18.173000     24.373184
   18.188000     24.387069
   18.202000     24.413772
   18.217000     24.596419
   18.232000     24.736342
   18.247000     24.689344
   18.262000     24.606032
   18.277000     24.620985
   18.292000     24.657301
   18.307000     24.732069
   18.322000     24.735273
   18.337000     24.619917
   18.352000     24.680800
   18.366000     24.690413
   18.381000     24.670118
   18.396000     24.525924
   18.411000     24.459701
   18.426000     24.601759
   18.441000     24.633803
   18.456000     24.502425
   18.471000     24.584670
   18.486000     24.696821
   18.501000     24.748090
   18.516000     24.561171
   18.530000     24.587874
   18.545000     24.654097
   18.560000     24.773725
   18.575000     24.867719
   18.590000     24.893353
   18.605000     24.839947
   18.620000     24.834607
   18.635000     24.796155
   18.650000     24.623122
   18.665000     24.648756
   18.680000     24.812177
   18.695000     24.789747
   18.710000     24.820721
   18.724000     24.754499
   18.739000     24.786542
   18.754000     24.897626
   18.769000     24.806837
   18.784000     24.837811
   18.799000     24.836743
   18.814000     24.911511
   18.829000     24.915784
   18.844000     24.851697
   18.859000     24.909375
   18.874000     25.036479
   18.889000     24.949963
   18.903000     25.058910
   18.918000     25.023662
   18.933000     24.885876
   18.948000     24.816450
   18.963000     24.885876
   18.978000     25.169994
   18.993000     25.076000
   19.008000     25.119793
   19.023000     25.114452
   19.038000     25.212718
   19.053000     25.222331
   19.068000     25.289622
   19.083000     25.207377
   19.098000     25.225535
   19.112000     25.332347
   19.127000     25.206310
   19.142000     25.286418
   19.157000     25.256510
   19.172000     25.177471
   19.187000     25.266123
   19.202000     25.253306
   19.217000     25.303508
   19.232000     25.176402
   19.247000     25.175334
   19.262000     25.319529
   19.277000     25.376139
   19.292000     25.267192
   19.307000     25.282145
   19.321000     25.341960
   19.336000     25.409250
   19.351000     25.386820
   19.366000     25.300303
   19.381000     25.190288
   19.396000     25.167858
   19.411000     25.246897
   19.426000     25.323801
   19.441000     25.466928
   19.456000     25.401773
   19.471000     25.374003
   19.486000     25.377207
   19.501000     25.227671
   19.516000     25.237284
   19.531000     25.321665
   19.545000     25.343027
   19.560000     25.376139
   19.575000     25.259715
   19.590000     25.164653
   19.605000     25.280009
   19.620000     25.256510
   19.635000     25.205241
   19.650000     25.150768
   19.665000     25.224467
   19.680000     25.198832
   19.695000     25.163585
   19.710000     25.220194
   19.725000     25.223399
   19.740000     25.300303
   19.755000     25.252238
   19.770000     25.074932
   19.785000     25.187084
   19.799000     25.338755
   19.814000     25.150768
   19.829000     25.116589
   19.844000     25.083477
   19.859000     25.029003
   19.874000     25.001232
   19.889000     25.046092
   19.904000     24.974530
   19.919000     25.047161
   19.934000     25.000164
   19.949000     24.920056
   19.964000     25.022595
   19.979000     24.971326
   19.994000     24.870923
   20.009000     24.719251
   20.024000     24.716047
   20.039000     24.754499
   20.054000     24.741682
   20.068000     24.680800
   20.083000     24.679731
   20.098000     24.690413
   20.113000     24.628462
   20.128000     24.686140
   20.143000     24.594283
   20.158000     24.669051
   20.173000     24.581466
   20.188000     24.551558
   20.203000     24.642348
   20.218000     24.573989
   20.233000     24.510971
   20.248000     24.471450
   20.263000     24.441543
   20.278000     24.429794
   20.293000     24.341140
   20.308000     24.348618
   20.323000     24.293076
   20.338000     24.052751
   20.353000     24.097612
   20.368000     24.200150
   20.382000     24.123246
   20.397000     23.964098
   20.412000     23.864764
   20.427000     23.806019
   20.442000     23.844470
   20.457000     23.809223
   20.472000     23.798541
   20.487000     23.640461
   20.502000     23.719501
   20.517000     23.763294
   20.532000     23.629780
   20.547000     23.567830
   20.562000     23.442861
   20.577000     23.407613
   20.592000     23.483449
   20.607000     23.410817
   20.622000     23.298666
   20.637000     23.301870
   20.652000     23.269827
   20.667000     23.182242
   20.682000     23.260214
   20.697000     23.150199
   20.712000     23.251670
   20.727000     23.305075
   20.742000     23.114951
   20.757000     23.003868
   20.771000     22.876763
   20.786000     22.926965
   20.801000     22.900262
   20.816000     22.777429
   20.831000     22.738977
   20.846000     22.621485
   20.861000     22.505062
   20.876000     22.411068
   20.891000     22.484767
   20.906000     22.495449
   20.921000     22.474086
   20.936000     22.341640
   20.951000     22.228420
   20.966000     22.218807
   20.981000     22.218807
   20.996000     22.228420
   21.011000     22.137632
   21.026000     22.187833
   21.041000     22.083158
   21.056000     21.912261
   21.071000     21.877013
   21.086000     21.799041
   21.101000     21.761657
   21.116000     21.841766
   21.131000     21.697570
   21.146000     21.671936
   21.161000     21.567261
   21.176000     21.571533
   21.191000     21.474336
   21.206000     21.525605
   21.221000     21.444429
   21.236000     21.315187
   21.251000     21.267123
   21.266000     21.329073
   21.281000     21.314119
   21.296000     21.217989
   21.310000     21.158176
   21.325000     21.026798
   21.340000     21.004368
   21.355000     20.818516
   21.370000     20.905033
   21.385000     20.913579
   21.400000     20.880467
   21.415000     20.743749
   21.430000     20.744817
   21.445000     20.842015
   21.460000     20.748021
   21.475000     20.726659
   21.490000     20.541876
   21.505000     20.483130
   21.520000     20.480994
   21.535000     20.588874
   21.550000     20.412635
   21.565000     20.306892
   21.580000     20.360298
   21.595000     20.307961
   21.610000     20.206490
   21.625000     20.256691
   21.640000     20.195809
   21.655000     20.072977
   21.670000     19.993936
   21.685000     20.016366
   21.700000     19.897806
   21.715000     19.958688
   21.730000     19.959757
   21.745000     19.813425
   21.760000     19.787791
   21.775000     19.751476
   21.790000     19.722637
   21.805000     19.567761
   21.820000     19.479107
   21.835000     19.482312
   21.850000     19.384046
   21.865000     19.482312
   21.880000     19.478040
   21.895000     19.388318
   21.910000     19.390455
   21.925000     19.313551
   21.940000     19.292188
   21.955000     19.171493
   21.970000     19.136245
   21.985000     19.197127
   22.000000     19.138381
