# Supplementary material for: Changing the game of time resolved X-ray diffraction on the mechanochemistry playground by downsizing
Source: Nat Commun. 2021 Oct 21;12:6134. doi: 10.1038/s41467-021-26264-1 (PMC8531352; doi:10.1038/s41467-021-26264-1)
Supplement: Supplementary file 3 — Source Data. [file 41467_2021_26264_MOESM3_ESM.zip › PXRD_raw_data/reactionIIIa_cocrystal_FormI_normalized/000354.xy]

    3.140900     20.466588
    3.155600     20.583784
    3.170400     20.651692
    3.185100     20.856511
    3.199800     21.121571
    3.214500     21.374583
    3.229300     21.214671
    3.244000     21.248624
    3.258700     21.514780
    3.273500     21.679074
    3.288200     21.811604
    3.302900     22.084331
    3.317600     22.296817
    3.332400     22.509304
    3.347100     22.389917
    3.361800     22.891559
    3.376500     23.377869
    3.391300     23.387726
    3.406000     23.564067
    3.420700     23.986849
    3.435400     23.906893
    3.450200     23.628689
    3.464900     23.325294
    3.479600     23.501636
    3.494400     23.883892
    3.509100     24.203717
    3.523800     24.441394
    3.538500     24.443585
    3.553300     24.633070
    3.568000     24.567353
    3.582700     24.576116
    3.597400     24.986849
    3.612200     25.529018
    3.626900     25.422774
    3.641600     25.325293
    3.656400     25.590354
    3.671100     26.070091
    3.685800     26.393201
    3.700500     26.672500
    3.715300     26.828031
    3.730000     27.153332
    3.744700     27.419488
    3.759500     27.456728
    3.774200     27.584877
    3.788900     27.968228
    3.803600     28.416202
    3.818400     28.327484
    3.833100     28.466585
    3.847800     28.410725
    3.862600     28.446870
    3.877300     28.418393
    3.892000     28.711931
    3.906700     28.932083
    3.921500     29.284767
    3.936200     29.393201
    3.950900     29.831316
    3.965700     29.878414
    3.980400     30.194953
    3.995100     30.419488
    4.009800     30.652784
    4.024600     30.533398
    4.039300     30.927702
    4.054000     31.191666
    4.068800     31.407438
    4.083500     31.627592
    4.098200     31.711929
    4.113000     32.154427
    4.127700     32.514777
    4.142400     32.913463
    4.157100     32.891557
    4.171900     33.134711
    4.186600     33.861984
    4.201300     33.957274
    4.216100     34.271622
    4.230800     34.565160
    4.245500     34.890461
    4.260300     35.547635
    4.275000     35.591447
    4.289700     35.652782
    4.304500     35.638544
    4.319200     36.082136
    4.333900     36.489584
    4.348600     36.865269
    4.363400     37.094184
    4.378100     37.395389
    4.392800     37.711928
    4.407600     37.749168
    4.422300     37.665925
    4.437000     37.859791
    4.451800     37.621018
    4.466500     38.245334
    4.481200     38.585969
    4.496000     38.441391
    4.510700     38.875126
    4.525400     39.055849
    4.540200     39.447962
    4.554900     39.843361
    4.569600     40.114993
    4.584400     40.500536
    4.599100     40.824741
    4.613800     41.177425
    4.628600     40.935366
    4.643300     41.285858
    4.658000     41.570634
    4.672700     41.987940
    4.687500     42.481916
    4.702200     42.606779
    4.716900     43.314336
    4.731700     43.318716
    4.746400     43.947413
    4.761100     44.099658
    4.775900     44.588158
    4.790600     44.731641
    4.805300     44.821454
    4.820100     45.518059
    4.834800     45.909077
    4.849500     46.229997
    4.864300     46.339526
    4.879000     46.705354
    4.893700     47.175233
    4.908500     47.654969
    4.923200     48.171946
    4.938000     48.135802
    4.952700     48.481914
    4.967400     49.204805
    4.982200     49.580489
    4.996900     50.130325
    5.011600     50.254093
    5.026400     50.595823
    5.041100     51.278189
    5.055800     51.579393
    5.070600     51.875122
    5.085300     52.462197
    5.100000     52.999984
    5.114800     53.618823
    5.129500     54.152230
    5.144200     54.474245
    5.159000     55.028461
    5.173700     55.409622
    5.188400     56.111703
    5.203200     56.324189
    5.217900     56.833499
    5.232700     57.422766
    5.247400     58.315427
    5.262100     58.295712
    5.276900     58.663729
    5.291600     59.186182
    5.306300     59.930979
    5.321100     60.249708
    5.335800     60.473148
    5.350500     60.909074
    5.365300     61.720683
    5.380000     62.473147
    5.394800     62.984648
    5.409500     63.511481
    5.424200     64.072270
    5.439000     64.625392
    5.453700     65.453431
    5.468400     65.910167
    5.483200     66.169750
    5.497900     66.675775
    5.512600     67.692203
    5.527400     68.359235
    5.542100     68.708633
    5.556900     69.245325
    5.571600     69.658249
    5.586300     70.140177
    5.601100     71.020789
    5.615800     71.117176
    5.630600     71.398665
    5.645300     71.974787
    5.660000     73.063505
    5.674800     73.844447
    5.689500     74.512574
    5.704200     74.743681
    5.719000     75.685630
    5.733700     76.077743
    5.748500     76.348280
    5.763200     76.684534
    5.777900     77.151127
    5.792700     77.966023
    5.807400     78.823635
    5.822200     79.312135
    5.836900     79.618815
    5.851600     80.111696
    5.866400     80.608958
    5.881100     81.108409
    5.895900     81.981356
    5.910600     82.721772
    5.925300     83.809395
    5.940100     84.623195
    5.954800     85.715200
    5.969600     87.716295
    5.984300     89.107312
    5.999000     89.764487
    6.013800     89.963829
    6.028500     89.375658
    6.043300     88.511475
    6.058000     88.110599
    6.072700     88.042690
    6.087500     87.685626
    6.102200     87.420566
    6.117000     87.520237
    6.131700     87.618814
    6.146500     88.220128
    6.161200     88.748057
    6.175900     88.799536
    6.190700     88.791869
    6.205400     88.812679
    6.220200     89.201508
    6.234900     89.614431
    6.249600     89.522427
    6.264400     89.866348
    6.279100     90.272701
    6.293900     90.288035
    6.308600     90.809393
    6.323400     90.760105
    6.338100     91.407422
    6.352800     92.255175
    6.367600     94.298986
    6.382300     98.231077
    6.397100    103.466563
    6.411800    107.229980
    6.426600    108.341699
    6.441300    105.705336
    6.456000    100.945206
    6.470800     96.486281
    6.485500     94.263938
    6.500300     93.035022
    6.515000     92.924398
    6.529800     94.210268
    6.544500     95.395372
    6.559300     97.352655
    6.574000     99.895918
    6.588700    102.189455
    6.603500    102.718480
    6.618200    101.736005
    6.633000     99.245316
    6.647700     95.969304
    6.662500     93.261747
    6.677200     91.481901
    6.692000     90.630861
    6.706700     89.722865
    6.721500     89.364705
    6.736200     88.975877
    6.750900     88.820346
    6.765700     88.372373
    6.780400     87.733818
    6.795200     87.568430
    6.809900     87.879492
    6.824700     87.321989
    6.839400     86.857587
    6.854200     86.903589
    6.868900     86.742581
    6.883700     86.110599
    6.898400     85.690007
    6.913200     85.653863
    6.927900     85.298989
    6.942700     85.240939
    6.957400     84.997784
    6.972200     84.978070
    6.986900     84.421662
    7.001600     84.154412
    7.016400     83.913447
    7.031100     83.447949
    7.045900     83.443568
    7.060600     83.095266
    7.075400     82.814872
    7.090100     82.568431
    7.104900     82.188366
    7.119600     81.638531
    7.134400     81.290228
    7.149100     81.155508
    7.163900     81.390994
    7.178600     81.087599
    7.193400     80.531192
    7.208100     80.009834
    7.222900     80.102934
    7.237600     79.966022
    7.252400     79.473142
    7.267100     79.497239
    7.281900     79.383329
    7.296600     79.151127
    7.311400     79.004358
    7.326100     78.342803
    7.340900     77.952880
    7.355600     77.738203
    7.370400     77.369090
    7.385100     76.955071
    7.399900     76.982453
    7.414600     77.050361
    7.429400     76.684534
    7.444100     76.577195
    7.458900     76.417283
    7.473600     77.042693
    7.488400     76.523526
    7.503200     76.679058
    7.517900     76.114984
    7.532700     75.443570
    7.547400     75.160986
    7.562200     74.330756
    7.576900     74.024074
    7.591700     73.703154
    7.606400     73.257372
    7.621200     73.028456
    7.635900     72.424951
    7.650700     71.570625
    7.665400     71.022980
    7.680200     70.525719
    7.694900     70.580484
    7.709700     70.254087
    7.724400     69.644010
    7.739200     69.221228
    7.754000     69.051459
    7.768700     68.654964
    7.783500     68.216847
    7.798200     68.096366
    7.813000     67.561864
    7.827700     67.384427
    7.842500     67.058030
    7.857200     66.612247
    7.872000     66.330758
    7.886700     65.806114
    7.901500     65.640726
    7.916300     65.589247
    7.931000     65.349378
    7.945800     64.958360
    7.960500     64.849927
    7.975300     64.263946
    7.990000     63.925501
    8.004800     63.782019
    8.019600     63.525721
    8.034300     63.109511
    8.049100     62.342808
    8.063800     62.418382
    8.078600     62.675776
    8.093300     62.478624
    8.108100     61.971505
    8.122900     62.254089
    8.137600     62.511482
    8.152400     62.346093
    8.167100     61.890452
    8.181900     61.568438
    8.196600     61.260661
    8.211400     60.375667
    8.226200     59.794068
    8.240900     59.719588
    8.255700     59.460005
    8.270400     59.187277
    8.285200     59.202611
    8.300000     58.801735
    8.314700     58.426051
    8.329500     58.359238
    8.344200     57.980268
    8.359000     57.809402
    8.373800     57.189469
    8.388500     56.559677
    8.403300     56.302283
    8.418000     56.104036
    8.432800     55.957267
    8.447600     55.809403
    8.462300     55.553105
    8.477100     55.383336
    8.491800     55.244233
    8.506600     55.342809
    8.521400     54.985745
    8.536100     54.815975
    8.550900     54.633062
    8.565600     54.334047
    8.580400     54.444672
    8.595200     53.973697
    8.609900     53.590346
    8.624700     53.262854
    8.639500     53.152229
    8.654200     52.906885
    8.669000     52.463292
    8.683700     52.088704
    8.698500     51.905790
    8.713300     51.832406
    8.728000     51.627587
    8.742800     51.529010
    8.757600     51.219043
    8.772300     51.193852
    8.787100     50.946316
    8.801800     50.560773
    8.816600     49.880599
    8.831400     49.584870
    8.846100     49.242045
    8.860900     48.880599
    8.875700     48.798452
    8.890400     48.376765
    8.905200     47.889361
    8.920000     47.849931
    8.934700     47.610063
    8.949500     47.474247
    8.964300     47.483009
    8.979000     47.337336
    8.993800     47.187281
    9.008600     46.645113
    9.023300     46.475342
    9.038100     46.547632
    9.052900     46.112802
    9.067600     45.752451
    9.082400     45.645112
    9.097200     45.328574
    9.111900     45.254094
    9.126700     45.318716
    9.141500     45.093086
    9.156200     44.887172
    9.171000     44.478628
    9.185800     44.301192
    9.200500     44.306668
    9.215300     44.041608
    9.230100     43.860885
    9.244800     43.755738
    9.259600     43.465485
    9.274400     43.205902
    9.289100     43.059133
    9.303900     42.995606
    9.318700     42.618826
    9.333400     42.464391
    9.348200     42.440294
    9.363000     42.085421
    9.377800     42.171948
    9.392500     41.681258
    9.407300     41.619922
    9.422100     41.642923
    9.436800     41.328575
    9.451600     41.327480
    9.466400     40.967129
    9.481200     40.796264
    9.495900     40.619922
    9.510700     40.544347
    9.525500     40.300098
    9.540200     40.073373
    9.555000     39.691116
    9.569800     39.590350
    9.584600     39.506013
    9.599300     39.303384
    9.614100     38.927699
    9.628900     38.726166
    9.643600     38.702070
    9.658400     38.457820
    9.673200     38.381150
    9.688000     38.389912
    9.702700     37.999988
    9.717500     37.838981
    9.732300     37.545443
    9.747100     37.458915
    9.761800     37.681259
    9.776600     37.595827
    9.791400     37.236572
    9.806200     36.853220
    9.820900     36.641829
    9.835700     36.533396
    9.850500     36.513681
    9.865300     36.634162
    9.880000     36.607875
    9.894800     36.300099
    9.909600     36.144568
    9.924400     35.900318
    9.939100     35.619923
    9.953900     35.292432
    9.968700     35.173046
    9.983500     35.124853
    9.998200     34.880603
   10.013000     34.779836
   10.028000     34.708643
   10.043000     34.538873
   10.057000     34.282575
   10.072000     34.258479
   10.087000     34.389913
   10.102000     34.227810
   10.116000     33.894843
   10.131000     33.800647
   10.146000     33.592542
   10.161000     33.440296
   10.176000     33.428249
   10.190000     33.217954
   10.205000     33.003276
   10.220000     32.986847
   10.235000     32.843364
   10.249000     32.743692
   10.264000     32.828029
   10.279000     32.851031
   10.294000     32.743692
   10.309000     32.501634
   10.323000     32.455631
   10.338000     32.700976
   10.353000     32.602400
   10.368000     32.452346
   10.382000     32.779837
   10.397000     32.766694
   10.412000     32.376771
   10.427000     32.093090
   10.442000     31.838983
   10.456000     31.740407
   10.471000     31.576113
   10.486000     31.736026
   10.501000     31.527920
   10.516000     31.308863
   10.530000     31.375675
   10.545000     31.283671
   10.560000     31.122663
   10.575000     31.044897
   10.589000     31.318720
   10.604000     31.480823
   10.619000     31.604591
   10.634000     31.303387
   10.649000     31.271623
   10.663000     30.975894
   10.678000     30.751361
   10.693000     30.693310
   10.708000     30.508205
   10.722000     30.363627
   10.737000     30.109520
   10.752000     30.045994
   10.767000     29.930988
   10.782000     29.830221
   10.796000     29.700977
   10.811000     29.828031
   10.826000     29.654975
   10.841000     29.582686
   10.856000     29.372390
   10.870000     29.221240
   10.885000     29.154427
   10.900000     29.141283
   10.915000     28.992324
   10.930000     28.831317
   10.944000     28.773266
   10.959000     28.687834
   10.974000     28.603497
   10.989000     28.714121
   11.003000     28.659356
   11.018000     28.593639
   11.033000     28.642927
   11.048000     28.676881
   11.063000     28.550922
   11.077000     28.754647
   11.092000     28.887176
   11.107000     28.943036
   11.122000     29.338436
   11.137000     29.644022
   11.151000     29.818173
   11.166000     30.099663
   11.181000     30.258479
   11.196000     30.493967
   11.211000     30.616639
   11.225000     30.541064
   11.240000     30.391010
   11.255000     30.022992
   11.270000     29.697691
   11.284000     29.199334
   11.299000     28.805030
   11.314000     28.694406
   11.329000     28.492872
   11.344000     28.211383
   11.358000     28.119378
   11.373000     28.284768
   11.388000     28.253003
   11.403000     28.205906
   11.418000     28.386629
   11.432000     28.473157
   11.447000     28.616640
   11.462000     28.720692
   11.477000     28.928798
   11.492000     29.282576
   11.506000     29.744788
   11.521000     29.974800
   11.536000     30.159904
   11.551000     30.290243
   11.566000     30.633068
   11.580000     30.734931
   11.595000     30.610068
   11.610000     30.961656
   11.625000     31.282576
   11.640000     31.490681
   11.654000     31.455632
   11.669000     31.109519
   11.684000     30.825840
   11.699000     30.564065
   11.714000     29.932084
   11.728000     29.441393
   11.743000     28.957275
   11.758000     28.476443
   11.773000     28.283672
   11.788000     28.094187
   11.802000     28.191668
   11.817000     28.191668
   11.832000     28.163190
   11.847000     28.077758
   11.862000     27.861985
   11.876000     27.937561
   11.891000     28.266147
   11.906000     28.273815
   11.921000     28.481919
   11.936000     28.763409
   11.950000     28.934274
   11.965000     28.890463
   11.980000     28.976991
   11.995000     28.934274
   12.010000     28.958370
   12.024000     28.949608
   12.039000     28.955085
   12.054000     28.871842
   12.069000     29.017516
   12.084000     29.174142
   12.098000     28.966038
   12.113000     29.190572
   12.128000     29.387724
   12.143000     29.267242
   12.158000     29.217954
   12.172000     29.182905
   12.187000     29.134712
   12.202000     29.018611
   12.217000     28.945227
   12.232000     29.185095
   12.246000     29.242051
   12.261000     29.176333
   12.276000     29.008754
   12.291000     29.194954
   12.306000     29.263957
   12.320000     29.293529
   12.335000     29.393201
   12.350000     29.400868
   12.365000     29.588162
   12.380000     29.754646
   12.394000     29.785315
   12.409000     30.150046
   12.424000     30.156617
   12.439000     30.135807
   12.454000     30.599115
   12.468000     31.045993
   12.483000     31.128140
   12.498000     31.567351
   12.513000     31.721786
   12.528000     31.543254
   12.543000     31.693310
   12.557000     31.675785
   12.572000     31.604591
   12.587000     31.668117
   12.602000     31.800648
   12.617000     31.890461
   12.631000     31.754645
   12.646000     31.932083
   12.661000     32.021896
   12.676000     31.820363
   12.691000     31.842269
   12.705000     31.972608
   12.720000     31.815982
   12.735000     32.001086
   12.750000     32.317625
   12.765000     32.263955
   12.779000     32.462203
   12.794000     32.997800
   12.809000     33.750264
   12.824000     34.921129
   12.839000     36.508204
   12.854000     38.346101
   12.868000     40.295717
   12.883000     42.285859
   12.898000     43.672495
   12.913000     44.177424
   12.928000     44.073371
   12.942000     43.541060
   12.957000     42.331860
   12.972000     41.099660
   12.987000     39.435914
   13.002000     37.851030
   13.017000     36.664831
   13.031000     36.032848
   13.046000     35.447963
   13.061000     35.006562
   13.076000     34.692214
   13.091000     34.443582
   13.105000     34.185094
   13.120000     34.221238
   13.135000     34.162093
   13.150000     34.104043
   13.165000     34.144569
   13.179000     34.542158
   13.194000     34.916748
   13.209000     35.527919
   13.224000     36.349387
   13.239000     37.529014
   13.254000     39.096374
   13.268000     40.961653
   13.283000     42.147852
   13.298000     42.940842
   13.313000     43.044894
   13.328000     42.519155
   13.343000     42.106231
   13.357000     41.033942
   13.372000     39.593635
   13.387000     38.147853
   13.402000     36.784217
   13.417000     35.958368
   13.431000     35.720691
   13.446000     35.300099
   13.461000     35.169759
   13.476000     35.093090
   13.491000     35.029562
   13.506000     34.944130
   13.520000     35.067897
   13.535000     35.145663
   13.550000     35.253002
   13.565000     34.962750
   13.580000     34.906890
   13.595000     35.050374
   13.609000     34.912367
   13.624000     34.969321
   13.639000     35.042706
   13.654000     35.150044
   13.669000     35.251906
   13.683000     35.316528
   13.698000     35.348292
   13.713000     35.693308
   13.728000     35.984655
   13.743000     35.981370
   13.758000     36.261764
   13.772000     36.491775
   13.787000     36.602399
   13.802000     36.532300
   13.817000     36.483012
   13.832000     36.381150
   13.847000     36.327481
   13.861000     36.364721
   13.876000     36.152235
   13.891000     36.039420
   13.906000     35.946320
   13.921000     35.978083
   13.936000     35.776551
   13.950000     35.918938
   13.965000     35.941939
   13.980000     35.801742
   13.995000     35.854316
   14.010000     35.784217
   14.025000     35.790789
   14.039000     35.963845
   14.054000     35.871841
   14.069000     35.943035
   14.084000     36.106233
   14.099000     35.921129
   14.114000     35.906889
   14.128000     35.950701
   14.143000     35.838982
   14.158000     35.562969
   14.173000     35.715214
   14.188000     35.943035
   14.203000     35.694404
   14.217000     35.583779
   14.232000     35.690023
   14.247000     35.667022
   14.262000     35.713023
   14.277000     35.749168
   14.292000     35.854316
   14.306000     35.933177
   14.321000     36.008752
   14.336000     35.897032
   14.351000     36.002180
   14.366000     36.181808
   14.381000     36.334053
   14.395000     36.332958
   14.410000     36.521347
   14.425000     36.481917
   14.440000     36.596922
   14.455000     36.512585
   14.470000     36.395389
   14.484000     36.297908
   14.499000     36.154425
   14.514000     35.936463
   14.529000     35.847744
   14.544000     35.791885
   14.559000     35.628686
   14.573000     35.429344
   14.588000     35.435915
   14.603000     35.353769
   14.618000     35.236572
   14.633000     35.283669
   14.648000     35.300099
   14.662000     35.208094
   14.677000     35.155521
   14.692000     35.240953
   14.707000     34.860887
   14.722000     34.835696
   14.737000     34.810505
   14.752000     34.993418
   14.766000     34.905795
   14.781000     34.941939
   14.796000     34.810505
   14.811000     34.904699
   14.826000     34.745883
   14.841000     34.531205
   14.855000     34.434820
   14.870000     34.702071
   14.885000     34.680165
   14.900000     34.593637
   14.915000     34.491776
   14.930000     34.404152
   14.945000     34.328577
   14.959000     34.279289
   14.974000     34.234382
   14.989000     34.074470
   15.004000     34.293528
   15.019000     34.209191
   15.034000     34.084328
   15.048000     34.124853
   15.063000     34.028468
   15.078000     34.097471
   15.093000     34.017515
   15.108000     33.995609
   15.123000     33.813791
   15.138000     33.585971
   15.152000     33.600209
   15.167000     33.546540
   15.182000     33.614448
   15.197000     33.617734
   15.212000     33.606781
   15.227000     33.520253
   15.242000     33.534492
   15.256000     33.419486
   15.271000     33.404152
   15.286000     33.383342
   15.301000     33.153330
   15.316000     33.062422
   15.331000     33.322005
   15.345000     33.224524
   15.360000     33.173046
   15.375000     33.037230
   15.390000     32.795172
   15.405000     32.688928
   15.420000     32.664832
   15.435000     32.463299
   15.449000     32.445774
   15.464000     32.305577
   15.479000     32.290243
   15.494000     32.179618
   15.509000     32.093090
   15.524000     32.087614
   15.539000     32.135806
   15.553000     31.952893
   15.568000     32.107329
   15.583000     31.973704
   15.598000     31.745883
   15.613000     31.853222
   15.628000     31.722882
   15.643000     31.529016
   15.657000     31.386628
   15.672000     31.335150
   15.687000     31.266147
   15.702000     31.316529
   15.717000     31.274909
   15.732000     31.424963
   15.747000     31.375675
   15.761000     31.267241
   15.776000     31.113901
   15.791000     31.097472
   15.806000     31.097472
   15.821000     31.058041
   15.836000     30.699881
   15.851000     30.590352
   15.866000     30.476442
   15.880000     30.458917
   15.895000     30.258479
   15.910000     30.186191
   15.925000     29.974800
   15.940000     30.075566
   15.955000     30.118282
   15.970000     29.982466
   15.984000     29.904701
   15.999000     29.929893
   16.014000     29.845556
   16.029000     29.675785
   16.044000     29.637450
   16.059000     29.667024
   16.074000     29.430440
   16.088000     29.455633
   16.103000     29.552018
   16.118000     29.330770
   16.133000     29.247527
   16.148000     29.474252
   16.163000     29.282576
   16.178000     29.061327
   16.193000     29.185095
   16.207000     29.145665
   16.222000     28.971514
   16.237000     28.961657
   16.252000     28.905797
   16.267000     28.924417
   16.282000     28.898129
   16.297000     28.732741
   16.312000     28.660451
   16.326000     28.565162
   16.341000     28.599116
   16.356000     28.486300
   16.371000     28.424965
   16.386000     28.388819
   16.401000     28.338437
   16.416000     28.251909
   16.430000     28.255194
   16.445000     28.330769
   16.460000     28.273815
   16.475000     28.074471
   16.490000     28.036136
   16.505000     28.090901
   16.520000     28.135808
   16.535000     28.101854
   16.549000     28.067899
   16.564000     28.072281
   16.579000     28.261766
   16.594000     28.121569
   16.609000     28.047089
   16.624000     27.901415
   16.639000     27.882796
   16.654000     27.972609
   16.668000     27.795173
   16.683000     27.592544
   16.698000     27.507111
   16.713000     27.385534
   16.728000     27.107331
   16.743000     26.997802
   16.758000     26.905797
   16.773000     26.714121
   16.788000     26.775458
   16.802000     26.785315
   16.817000     26.681262
   16.832000     26.498349
   16.847000     26.398678
   16.862000     26.257385
   16.877000     26.278196
   16.892000     26.325294
   16.907000     26.393201
   16.921000     26.132523
   16.936000     26.052566
   16.951000     26.077758
   16.966000     26.044900
   16.981000     25.894844
   16.996000     25.875129
   17.011000     25.812698
   17.026000     25.787506
   17.041000     25.812698
   17.055000     25.858700
   17.070000     25.870748
   17.085000     25.687835
   17.100000     25.583782
   17.115000     25.572830
   17.130000     25.544352
   17.145000     25.581591
   17.160000     25.579402
   17.175000     25.558590
   17.189000     25.445775
   17.204000     25.572830
   17.219000     25.561877
   17.234000     25.464396
   17.249000     25.389915
   17.264000     25.341723
   17.279000     25.314340
   17.294000     25.240956
   17.309000     25.188383
   17.323000     25.276006
   17.338000     25.283673
   17.353000     25.335152
   17.368000     25.384440
   17.383000     25.251909
   17.398000     25.122665
   17.413000     25.184001
   17.428000     25.231099
   17.443000     24.950705
   17.457000     24.983563
   17.472000     25.059139
   17.487000     24.990135
   17.502000     24.927704
   17.517000     24.982468
   17.532000     24.872939
   17.547000     24.788601
   17.562000     24.810507
   17.577000     24.808317
   17.591000     24.904702
   17.606000     24.876225
   17.621000     24.785316
   17.636000     24.814889
   17.651000     24.958372
   17.666000     24.745885
   17.681000     24.647309
   17.696000     24.703169
   17.711000     24.764505
   17.726000     24.631975
   17.740000     24.461110
   17.755000     24.446871
   17.770000     24.486302
   17.785000     24.428251
   17.800000     24.458919
   17.815000     24.394297
   17.830000     24.238766
   17.845000     24.200431
   17.860000     24.343914
   17.875000     24.341724
   17.889000     24.300103
   17.904000     24.286959
   17.919000     24.416203
   17.934000     24.244243
   17.949000     24.433728
   17.964000     24.515875
   17.979000     24.573925
   17.994000     24.610069
   18.009000     24.602403
   18.024000     24.629785
   18.038000     24.618832
   18.053000     24.599116
   18.068000     24.744791
   18.083000     24.659357
   18.098000     24.659357
   18.113000     24.627594
   18.128000     24.792983
   18.143000     24.765601
   18.158000     24.721789
   18.173000     24.939752
   18.188000     24.991230
   18.202000     24.972610
   18.217000     25.102950
   18.232000     25.299007
   18.247000     25.325293
   18.262000     25.273815
   18.277000     25.242052
   18.292000     25.199336
   18.307000     25.330770
   18.322000     25.411821
   18.337000     25.403059
   18.352000     25.369105
   18.366000     25.256290
   18.381000     25.216860
   18.396000     25.099664
   18.411000     24.948514
   18.426000     24.946323
   18.441000     25.095283
   18.456000     24.855414
   18.471000     24.865272
   18.486000     24.911274
   18.501000     25.022994
   18.516000     25.076663
   18.530000     24.937561
   18.545000     25.005469
   18.560000     25.024089
   18.575000     25.095283
   18.590000     25.077758
   18.605000     24.917846
   18.620000     24.986849
   18.635000     24.963848
   18.650000     24.980277
   18.665000     25.071186
   18.680000     24.980277
   18.695000     24.901417
   18.710000     25.050376
   18.724000     25.026280
   18.739000     25.009851
   18.754000     24.951800
   18.769000     25.012041
   18.784000     25.048186
   18.799000     25.116093
   18.814000     25.093092
   18.829000     25.077758
   18.844000     25.249718
   18.859000     25.317627
   18.874000     25.131427
   18.889000     25.306674
   18.903000     25.238766
   18.918000     25.212479
   18.933000     25.318722
   18.948000     25.416203
   18.963000     25.387725
   18.978000     25.338437
   18.993000     25.316531
   19.008000     25.311055
   19.023000     25.319817
   19.038000     25.188383
   19.053000     25.201526
   19.068000     25.307769
   19.083000     25.337342
   19.098000     25.319817
   19.112000     25.449062
   19.127000     25.453443
   19.142000     25.368011
   19.157000     25.423870
   19.172000     25.409631
   19.187000     25.414012
   19.202000     25.382249
   19.217000     25.474253
   19.232000     25.526827
   19.247000     25.442490
   19.262000     25.461109
   19.277000     25.585972
   19.292000     25.684549
   19.307000     25.566258
   19.321000     25.665929
   19.336000     25.723979
   19.351000     25.691121
   19.366000     25.751362
   19.381000     25.721788
   19.396000     25.699883
   19.411000     25.783125
   19.426000     25.556400
   19.441000     25.587068
   19.456000     25.443586
   19.471000     25.619927
   19.486000     25.582687
   19.501000     25.536684
   19.516000     25.561877
   19.531000     25.598021
   19.545000     25.611165
   19.560000     25.486302
   19.575000     25.389915
   19.590000     25.456728
   19.605000     25.452347
   19.620000     25.354867
   19.635000     25.444680
   19.650000     25.552019
   19.665000     25.465491
   19.680000     25.286958
   19.695000     25.336246
   19.710000     25.340628
   19.725000     25.376772
   19.740000     25.454538
   19.755000     25.279292
   19.770000     25.364724
   19.785000     25.405250
   19.799000     25.349390
   19.814000     25.408536
   19.829000     25.361439
   19.844000     25.360343
   19.859000     25.261767
   19.874000     25.415108
   19.889000     25.416203
   19.904000     25.312150
   19.919000     25.332961
   19.934000     25.291340
   19.949000     25.349390
   19.964000     25.243147
   19.979000     25.230004
   19.994000     25.188383
   20.009000     25.049280
   20.024000     24.950705
   20.039000     24.953991
   20.054000     24.978086
   20.068000     25.035042
   20.083000     25.005469
   20.098000     25.029566
   20.113000     24.854319
   20.128000     24.702073
   20.143000     24.841176
   20.158000     24.985754
   20.173000     24.923323
   20.188000     24.808317
   20.203000     24.879511
   20.218000     24.823651
   20.233000     24.700979
   20.248000     24.613356
   20.263000     24.771077
   20.278000     24.853223
   20.293000     24.623213
   20.308000     24.514779
   20.323000     24.593640
   20.338000     24.488493
   20.353000     24.386631
   20.368000     24.355962
   20.382000     24.313246
   20.397000     24.217956
   20.412000     24.223432
   20.427000     24.190574
   20.442000     24.151143
   20.457000     24.081044
   20.472000     23.893749
   20.487000     23.921132
   20.502000     23.870749
   20.517000     23.957277
   20.532000     23.852129
   20.547000     23.861986
   20.562000     23.924418
   20.577000     23.928799
   20.592000     23.819270
   20.607000     23.637452
   20.622000     23.628689
   20.637000     23.776554
   20.652000     23.783126
   20.667000     23.749171
   20.682000     23.871845
   20.697000     23.812698
   20.712000     23.698788
   20.727000     23.654977
   20.742000     23.681264
   20.757000     23.610070
   20.771000     23.352676
   20.786000     23.304484
   20.801000     23.394298
   20.816000     23.162096
   20.831000     23.087616
   20.846000     23.045996
   20.861000     22.945228
   20.876000     22.948515
   20.891000     22.967134
   20.906000     23.068997
   20.921000     22.882797
   20.936000     22.644024
   20.951000     22.734933
   20.966000     22.753553
   20.981000     22.669215
   20.996000     22.593640
   21.011000     22.472064
   21.026000     22.398679
   21.041000     22.263958
   21.056000     22.145667
   21.071000     22.171954
   21.086000     22.234386
   21.101000     22.082141
   21.116000     22.029566
   21.131000     22.053663
   21.146000     21.906894
   21.161000     21.802841
   21.176000     21.753553
   21.191000     21.667025
   21.206000     21.721790
   21.221000     21.645119
   21.236000     21.558591
   21.251000     21.631976
   21.266000     21.617737
   21.281000     21.491779
   21.296000     21.254101
   21.310000     21.247530
   21.325000     21.384440
   21.340000     21.443586
   21.355000     21.423871
   21.370000     21.440300
   21.385000     21.360344
   21.400000     21.309961
   21.415000     21.286959
   21.430000     21.259577
   21.445000     21.329676
   21.460000     21.163192
   21.475000     21.082140
   21.490000     21.020804
   21.505000     20.955087
   21.520000     20.899227
   21.535000     20.836795
   21.550000     20.811604
   21.565000     20.694408
   21.580000     20.621023
   21.595000     20.692217
   21.610000     20.477541
   21.625000     20.316533
   21.640000     20.179622
   21.655000     20.163193
   21.670000     20.180717
   21.685000     20.117190
   21.700000     20.164287
   21.715000     20.180717
   21.730000     20.073378
   21.745000     20.038330
   21.760000     20.059140
   21.775000     19.998899
   21.790000     19.914561
   21.805000     19.906895
   21.820000     19.831320
   21.835000     19.860892
   21.850000     19.694408
   21.865000     19.594736
   21.880000     19.496161
   21.895000     19.608976
   21.910000     19.596927
   21.925000     19.645120
   21.940000     19.664836
   21.955000     19.564069
   21.970000     19.461111
   21.985000     19.435920
   22.000000     19.349392
