# Supplementary material for: Changing the game of time resolved X-ray diffraction on the mechanochemistry playground by downsizing
Source: Nat Commun. 2021 Oct 21;12:6134. doi: 10.1038/s41467-021-26264-1 (PMC8531352; doi:10.1038/s41467-021-26264-1)
Supplement: Supplementary file 3 — Source Data. [file 41467_2021_26264_MOESM3_ESM.zip › PXRD_raw_data/reactionIIIa_cocrystal_FormI_normalized/000245.xy]

    3.140900     20.281110
    3.155600     20.426502
    3.170400     20.417822
    3.185100     20.725967
    3.199800     20.935375
    3.214500     20.974436
    3.229300     21.093787
    3.244000     21.605915
    3.258700     21.660166
    3.273500     21.651485
    3.288200     21.957460
    3.302900     22.488032
    3.317600     22.505392
    3.332400     22.523838
    3.347100     22.611724
    3.361800     23.220418
    3.376500     23.356045
    3.391300     23.584983
    3.406000     23.913742
    3.420700     23.881192
    3.435400     23.519882
    3.450200     23.690229
    3.464900     23.838876
    3.479600     23.778115
    3.494400     23.830197
    3.509100     24.072155
    3.523800     24.238162
    3.538500     24.489886
    3.553300     24.583197
    3.568000     24.744865
    3.582700     24.865301
    3.597400     25.029138
    3.612200     24.994418
    3.626900     25.151745
    3.641600     25.455549
    3.656400     25.606366
    3.671100     25.817945
    3.685800     25.866771
    3.700500     26.436403
    3.715300     26.794458
    3.730000     26.938765
    3.744700     27.009292
    3.759500     27.309841
    3.774200     27.930470
    3.788900     27.712382
    3.803600     27.391217
    3.818400     27.648366
    3.833100     27.990146
    3.847800     28.136623
    3.862600     28.229934
    3.877300     28.428492
    3.892000     28.604264
    3.906700     28.707341
    3.921500     29.054546
    3.936200     29.451661
    3.950900     29.625264
    3.965700     29.805377
    3.980400     30.033230
    3.995100     30.117861
    4.009800     30.450961
    4.024600     30.891477
    4.039300     31.001064
    4.054000     31.224577
    4.068800     31.623863
    4.083500     31.658583
    4.098200     31.967813
    4.113000     32.280297
    4.127700     32.711049
    4.142400     33.128779
    4.157100     33.353378
    4.171900     33.431499
    4.186600     33.576890
    4.201300     34.047788
    4.216100     34.411268
    4.230800     34.414523
    4.245500     34.793193
    4.260300     35.069872
    4.275000     35.124123
    4.289700     35.642761
    4.304500     35.879294
    4.319200     35.852168
    4.333900     35.998646
    4.348600     36.456522
    4.363400     36.751647
    4.378100     36.939354
    4.392800     37.468842
    4.407600     37.562153
    4.422300     37.810622
    4.437000     37.785666
    4.451800     38.196887
    4.466500     38.330344
    4.481200     38.653678
    4.496000     38.779540
    4.510700     38.718780
    4.525400     39.125660
    4.540200     39.467440
    4.554900     39.604152
    4.569600     39.762564
    4.584400     40.134725
    4.599100     40.472165
    4.613800     41.020097
    4.628600     41.213231
    4.643300     41.391173
    4.658000     41.799138
    4.672700     42.063882
    4.687500     42.527185
    4.702200     42.613985
    4.716900     43.033886
    4.731700     43.301885
    4.746400     43.408217
    4.761100     43.610030
    4.775900     44.068991
    4.790600     44.862137
    4.805300     45.194153
    4.820100     45.444791
    4.834800     45.681325
    4.849500     45.951494
    4.864300     46.568867
    4.879000     46.941028
    4.893700     46.886777
    4.908500     47.391309
    4.923200     47.759129
    4.938000     48.337442
    4.952700     48.637991
    4.967400     49.040532
    4.982200     49.509259
    4.996900     49.744707
    5.011600     49.947606
    5.026400     50.859018
    5.041100     51.443841
    5.055800     51.768261
    5.070600     52.240243
    5.085300     52.705715
    5.100000     52.838087
    5.114800     53.063770
    5.129500     53.694164
    5.144200     54.235587
    5.159000     54.926742
    5.173700     55.353153
    5.188400     55.850090
    5.203200     56.317732
    5.217900     56.791883
    5.232700     57.390812
    5.247400     57.599135
    5.262100     58.527908
    5.276900     58.955404
    5.291600     59.506592
    5.306300     59.814737
    5.321100     60.260678
    5.335800     60.672984
    5.350500     60.772806
    5.365300     61.678794
    5.380000     62.152946
    5.394800     62.947177
    5.409500     63.390948
    5.424200     63.932370
    5.439000     64.825339
    5.453700     65.129143
    5.468400     65.965690
    5.483200     66.590659
    5.497900     66.920503
    5.512600     67.359935
    5.527400     67.790686
    5.542100     68.475331
    5.556900     69.178420
    5.571600     69.473545
    5.586300     70.403403
    5.601100     70.852599
    5.615800     71.442849
    5.630600     72.004887
    5.645300     72.845773
    5.660000     73.239634
    5.674800     73.756101
    5.689500     74.296439
    5.704200     74.829182
    5.719000     75.065715
    5.733700     75.282718
    5.748500     75.981468
    5.763200     76.827781
    5.777900     77.346417
    5.792700     78.012617
    5.807400     78.412988
    5.822200     78.850250
    5.836900     79.594570
    5.851600     80.214114
    5.866400     80.939990
    5.881100     81.264409
    5.895900     81.969669
    5.910600     82.804046
    5.925300     83.639508
    5.940100     84.278582
    5.954800     85.380958
    5.969600     86.136129
    5.984300     87.261290
    5.999000     88.454807
    6.013800     89.236018
    6.028500     89.458446
    6.043300     89.160067
    6.058000     88.562223
    6.072700     88.819373
    6.087500     88.153173
    6.102200     87.900364
    6.117000     88.101092
    6.131700     88.248654
    6.146500     88.275780
    6.161200     88.506888
    6.175900     88.471082
    6.190700     88.573074
    6.205400     89.019015
    6.220200     89.117752
    6.234900     89.536567
    6.249600     89.754656
    6.264400     89.560438
    6.279100     89.738380
    6.293900     90.246167
    6.308600     90.648708
    6.323400     90.868966
    6.338100     90.970958
    6.352800     91.249807
    6.367600     93.084568
    6.382300     95.091847
    6.397100     97.709990
    6.411800    100.027583
    6.426600    100.509330
    6.441300     99.154145
    6.456000     96.563128
    6.470800     94.415882
    6.485500     92.976067
    6.500300     92.042954
    6.515000     91.803165
    6.529800     92.200280
    6.544500     93.314592
    6.559300     94.378992
    6.574000     95.726581
    6.588700     96.817022
    6.603500     97.006900
    6.618200     96.577233
    6.633000     95.338146
    6.647700     93.023807
    6.662500     91.498276
    6.677200     90.555397
    6.692000     89.850137
    6.706700     89.361880
    6.721500     88.954999
    6.736200     88.571988
    6.750900     88.382111
    6.765700     88.349560
    6.780400     88.084816
    6.795200     87.639960
    6.809900     87.570519
    6.824700     87.530374
    6.839400     87.150618
    6.854200     86.952060
    6.868900     86.622216
    6.883700     85.999417
    6.898400     86.242460
    6.913200     85.995077
    6.927900     85.346237
    6.942700     85.315857
    6.957400     85.129234
    6.972200     84.623617
    6.986900     84.275327
    7.001600     83.749094
    7.016400     83.572237
    7.031100     83.448545
    7.045900     83.668803
    7.060600     83.309663
    7.075400     82.447076
    7.090100     82.082511
    7.104900     82.000049
    7.119600     81.628974
    7.134400     81.554108
    7.149100     81.957734
    7.163900     81.138547
    7.178600     80.673076
    7.193400     80.388801
    7.208100     80.220624
    7.222900     80.315021
    7.237600     79.914650
    7.252400     79.272320
    7.267100     79.063998
    7.281900     79.164904
    7.296600     78.665797
    7.311400     78.514980
    7.326100     78.289296
    7.340900     78.112439
    7.355600     77.859630
    7.370400     77.228151
    7.385100     77.130500
    7.399900     77.087099
    7.414600     76.569547
    7.429400     76.428495
    7.444100     75.961938
    7.458900     76.233192
    7.473600     76.216917
    7.488400     75.978213
    7.503200     75.671154
    7.517900     75.568078
    7.532700     75.277293
    7.547400     74.989764
    7.562200     74.423386
    7.576900     73.683405
    7.591700     73.242889
    7.606400     73.152832
    7.621200     72.992250
    7.635900     72.301095
    7.650700     71.452613
    7.665400     71.260566
    7.680200     70.821134
    7.694900     70.036668
    7.709700     69.538646
    7.724400     69.273902
    7.739200     69.132850
    7.754000     68.880041
    7.768700     68.497031
    7.783500     68.187802
    7.798200     68.248562
    7.813000     67.824321
    7.827700     67.675675
    7.842500     67.197182
    7.857200     66.919418
    7.872000     66.700245
    7.886700     66.227179
    7.901500     65.925544
    7.916300     65.455732
    7.931000     64.903459
    7.945800     64.619186
    7.960500     64.612676
    7.975300     64.432563
    7.990000     64.123333
    8.004800     63.850994
    8.019600     63.420243
    8.034300     63.220601
    8.049100     62.870140
    8.063800     62.595632
    8.078600     62.271212
    8.093300     62.577187
    8.108100     62.210451
    8.122900     61.478065
    8.137600     61.461791
    8.152400     61.686388
    8.167100     61.385839
    8.181900     61.433580
    8.196600     60.965938
    8.211400     60.554717
    8.226200     60.193407
    8.240900     59.462107
    8.255700     59.230999
    8.270400     59.418706
    8.285200     58.830628
    8.300000     58.510548
    8.314700     58.374921
    8.329500     58.078711
    8.344200     57.867134
    8.359000     57.443977
    8.373800     57.126069
    8.388500     56.718103
    8.403300     56.288436
    8.418000     56.404533
    8.432800     56.210315
    8.447600     55.817539
    8.462300     55.673232
    8.477100     55.432359
    8.491800     55.235971
    8.506600     55.238142
    8.521400     54.844281
    8.536100     54.781350
    8.550900     54.721674
    8.565600     54.502501
    8.580400     54.157466
    8.595200     53.605192
    8.609900     53.171187
    8.624700     53.154912
    8.639500     53.030134
    8.654200     52.771901
    8.669000     52.366105
    8.683700     52.165377
    8.698500     51.696651
    8.713300     51.437331
    8.728000     51.137868
    8.742800     51.064086
    8.757600     50.681076
    8.772300     50.646355
    8.787100     50.325190
    8.801800     50.158099
    8.816600     49.922651
    8.831400     49.415948
    8.846100     49.151204
    8.860900     49.004727
    8.875700     48.330932
    8.890400     48.359142
    8.905200     48.307062
    8.920000     47.984812
    8.934700     47.723324
    8.949500     47.602887
    8.964300     47.408669
    8.979000     47.088590
    8.993800     47.082080
    9.008600     47.048443
    9.023300     46.436495
    9.038100     46.105566
    9.052900     46.152221
    9.067600     45.854926
    9.082400     45.685664
    9.097200     45.618394
    9.111900     45.492532
    9.126700     45.539187
    9.141500     45.313504
    9.156200     44.956534
    9.171000     44.447661
    9.185800     44.469362
    9.200500     44.313120
    9.215300     43.894303
    9.230100     43.731551
    9.244800     43.611114
    9.259600     43.343116
    9.274400     42.867879
    9.289100     42.936235
    9.303900     42.938405
    9.318700     42.590115
    9.333400     42.390472
    9.348200     42.119218
    9.363000     42.008547
    9.377800     42.098603
    9.392500     41.643982
    9.407300     41.344517
    9.422100     41.468209
    9.436800     41.277246
    9.451600     41.238186
    9.466400     41.051563
    9.481200     40.829135
    9.495900     40.679403
    9.510700     40.421169
    9.525500     40.213931
    9.540200     40.101090
    9.555000     39.766904
    9.569800     39.547732
    9.584600     39.502160
    9.599300     39.246097
    9.614100     39.090940
    9.628900     38.984608
    9.643600     38.841387
    9.658400     38.576643
    9.673200     38.152401
    9.688000     38.246798
    9.702700     38.246798
    9.717500     37.901763
    9.732300     37.552388
    9.747100     37.332130
    9.761800     37.303919
    9.776600     37.287644
    9.791400     37.201928
    9.806200     36.976244
    9.820900     36.725606
    9.835700     36.600829
    9.850500     36.476053
    9.865300     36.414206
    9.880000     36.351275
    9.894800     36.027941
    9.909600     36.077851
    9.924400     36.115827
    9.939100     35.877124
    9.953900     35.508219
    9.968700     35.254324
    9.983500     35.145823
    9.998200     35.051427
   10.013000     34.861549
   10.028000     34.645631
   10.043000     34.607655
   10.057000     34.616336
   10.072000     34.409098
   10.087000     34.141099
   10.102000     33.946882
   10.116000     33.958817
   10.131000     33.555190
   10.146000     33.507450
   10.161000     33.402203
   10.176000     33.460794
   10.190000     33.187370
   10.205000     32.899841
   10.220000     32.916117
   10.235000     32.983387
   10.249000     32.816296
   10.264000     32.679583
   10.279000     32.588442
   10.294000     32.568911
   10.309000     32.338888
   10.323000     32.521170
   10.338000     32.486450
   10.353000     32.516831
   10.368000     32.418094
   10.382000     32.341058
   10.397000     32.185901
   10.412000     32.028573
   10.427000     31.913562
   10.442000     31.730194
   10.456000     31.491491
   10.471000     31.513191
   10.486000     31.321143
   10.501000     31.260383
   10.516000     31.162731
   10.530000     31.211557
   10.545000     31.264722
   10.560000     31.157307
   10.575000     31.189857
   10.589000     31.252787
   10.604000     31.160562
   10.619000     31.168156
   10.634000     31.157307
   10.649000     31.019509
   10.663000     30.941388
   10.678000     31.087866
   10.693000     31.005404
   10.708000     30.748256
   10.722000     30.410815
   10.737000     30.277359
   10.752000     30.191642
   10.767000     30.168857
   10.782000     29.976809
   10.796000     29.859628
   10.811000     29.737021
   10.826000     29.565588
   10.841000     29.581864
   10.856000     29.472277
   10.870000     29.189088
   10.885000     28.928684
   10.900000     28.991615
   10.915000     29.055632
   10.930000     28.916749
   10.944000     28.764847
   10.959000     28.780037
   10.974000     28.787632
   10.989000     28.759422
   11.003000     28.659601
   11.018000     28.418727
   11.033000     28.395942
   11.048000     28.429577
   11.063000     28.516378
   11.077000     28.581479
   11.092000     28.693236
   11.107000     29.005720
   11.122000     28.931939
   11.137000     28.859243
   11.151000     29.004636
   11.166000     29.042611
   11.181000     29.378966
   11.196000     29.725085
   11.211000     29.677345
   11.225000     29.590544
   11.240000     29.469022
   11.255000     29.283484
   11.270000     29.108797
   11.284000     28.807163
   11.299000     28.394857
   11.314000     28.445853
   11.329000     28.313481
   11.344000     28.131198
   11.358000     28.071522
   11.373000     28.119263
   11.388000     28.216914
   11.403000     28.142048
   11.418000     28.219084
   11.432000     28.238615
   11.447000     28.267910
   11.462000     28.470808
   11.477000     28.513123
   11.492000     28.471892
   11.506000     28.824523
   11.521000     29.046951
   11.536000     29.051291
   11.551000     29.339905
   11.566000     29.334480
   11.580000     29.297590
   11.595000     29.436471
   11.610000     29.594884
   11.625000     29.571013
   11.640000     29.831418
   11.654000     29.945344
   11.669000     29.656730
   11.684000     29.352926
   11.699000     29.232488
   11.714000     28.860329
   11.728000     28.620540
   11.743000     28.542419
   11.758000     28.293950
   11.773000     28.025951
   11.788000     27.917450
   11.802000     28.111668
   11.817000     28.078032
   11.832000     27.909855
   11.847000     27.788333
   11.862000     27.866454
   11.876000     28.016186
   11.891000     28.067182
   11.906000     28.238615
   11.921000     28.328671
   11.936000     28.276590
   11.950000     28.472978
   11.965000     28.586905
   11.980000     28.481658
   11.995000     28.492508
   12.010000     28.436088
   12.024000     28.667195
   12.039000     28.719277
   12.054000     28.808247
   12.069000     29.018740
   12.084000     29.090351
   12.098000     29.253104
   12.113000     29.228149
   12.128000     29.336650
   12.143000     29.185833
   12.158000     29.153282
   12.172000     29.156537
   12.187000     29.256359
   12.202000     28.979680
   12.217000     28.975340
   12.232000     29.103371
   12.246000     29.102287
   12.261000     29.147857
   12.276000     29.120732
   12.291000     29.147857
   12.306000     29.069736
   12.320000     29.306270
   12.335000     29.398496
   12.350000     29.398496
   12.365000     29.485298
   12.380000     29.725085
   12.394000     29.717491
   12.409000     29.842267
   12.424000     30.039740
   12.439000     30.174282
   12.454000     30.325099
   12.468000     30.549698
   12.483000     30.978279
   12.498000     31.270148
   12.513000     31.228918
   12.528000     31.269063
   12.543000     31.363459
   12.557000     31.414455
   12.572000     31.292933
   12.587000     31.321143
   12.602000     31.366714
   12.617000     31.267977
   12.631000     31.378649
   12.646000     31.362374
   12.661000     31.316804
   12.676000     31.433985
   12.691000     31.683539
   12.705000     31.583718
   12.720000     31.506681
   12.735000     31.456770
   12.750000     31.448090
   12.765000     31.659669
   12.779000     31.925497
   12.794000     32.319358
   12.809000     32.887906
   12.824000     33.428244
   12.839000     34.291916
   12.854000     35.494113
   12.868000     36.697395
   12.883000     37.891998
   12.898000     38.496352
   12.913000     38.749160
   12.928000     38.967248
   12.942000     38.837046
   12.957000     38.230522
   12.972000     37.660889
   12.987000     36.737541
   13.002000     35.682906
   13.017000     35.065533
   13.031000     34.566425
   13.046000     34.439478
   13.061000     34.259366
   13.076000     33.896971
   13.091000     33.784128
   13.105000     33.786299
   13.120000     33.708178
   13.135000     33.568211
   13.150000     33.728793
   13.165000     33.684307
   13.179000     33.947966
   13.194000     34.167140
   13.209000     34.549065
   13.224000     34.951606
   13.239000     35.738241
   13.254000     36.726691
   13.268000     37.681505
   13.283000     38.439930
   13.298000     38.931443
   13.313000     39.079005
   13.328000     38.892382
   13.343000     38.723119
   13.357000     37.973374
   13.372000     37.057620
   13.387000     36.436992
   13.402000     35.928120
   13.417000     35.437692
   13.431000     35.244560
   13.446000     35.150164
   13.461000     35.049257
   13.476000     35.017792
   13.491000     34.859379
   13.506000     34.806213
   13.520000     34.874569
   13.535000     34.779088
   13.550000     34.925565
   13.565000     35.036237
   13.580000     35.118698
   13.595000     35.024302
   13.609000     34.953775
   13.624000     34.999347
   13.639000     35.035152
   13.654000     35.104593
   13.669000     35.308576
   13.683000     35.349806
   13.698000     35.259750
   13.713000     35.381272
   13.728000     35.619975
   13.743000     35.695926
   13.758000     35.707861
   13.772000     35.799003
   13.787000     35.832638
   13.802000     35.932460
   13.817000     36.083277
   13.832000     36.119082
   13.847000     36.112572
   13.861000     35.995391
   13.876000     35.948734
   13.891000     35.965010
   13.906000     35.746922
   13.921000     35.746922
   13.936000     35.925950
   13.950000     35.818533
   13.965000     35.839148
   13.980000     35.764282
   13.995000     35.672056
   14.010000     35.784898
   14.025000     35.643845
   14.039000     35.661206
   14.054000     35.619975
   14.069000     35.844574
   14.084000     35.980200
   14.099000     35.830468
   14.114000     35.749092
   14.128000     35.698096
   14.143000     35.580915
   14.158000     35.515813
   14.173000     35.635165
   14.188000     35.840233
   14.203000     35.779472
   14.217000     35.853254
   14.232000     35.805513
   14.247000     35.690502
   14.262000     35.714371
   14.277000     35.734986
   14.292000     35.519069
   14.306000     35.672056
   14.321000     35.603700
   14.336000     35.584169
   14.351000     35.924864
   14.366000     35.965010
   14.381000     35.899909
   14.395000     35.962840
   14.410000     35.979116
   14.425000     36.031196
   14.440000     36.025771
   14.455000     36.068086
   14.470000     36.067002
   14.484000     36.034451
   14.499000     35.807683
   14.514000     35.725222
   14.529000     35.651441
   14.544000     35.485433
   14.559000     35.429013
   14.573000     35.289045
   14.588000     35.062278
   14.603000     35.066617
   14.618000     35.232624
   14.633000     35.274940
   14.648000     35.119783
   14.662000     35.015621
   14.677000     34.987411
   14.692000     34.992836
   14.707000     34.884334
   14.722000     34.971136
   14.737000     34.913630
   14.752000     34.794278
   14.766000     34.906035
   14.781000     34.638036
   14.796000     34.633696
   14.811000     34.723752
   14.826000     34.713987
   14.841000     34.596806
   14.855000     34.598975
   14.870000     34.601145
   14.885000     34.470944
   14.900000     34.442734
   14.915000     34.467689
   14.930000     34.401503
   14.945000     34.410183
   14.959000     34.226816
   14.974000     34.281066
   14.989000     34.246345
   15.004000     34.126993
   15.019000     34.014152
   15.034000     34.011982
   15.048000     33.963156
   15.063000     34.070573
   15.078000     34.144354
   15.093000     34.146524
   15.108000     33.931691
   15.123000     33.893716
   15.138000     33.810169
   15.152000     33.755918
   15.167000     33.626802
   15.182000     33.614866
   15.197000     33.665862
   15.212000     33.462965
   15.227000     33.324082
   15.242000     33.387013
   15.256000     33.267662
   15.271000     33.148310
   15.286000     32.997493
   15.301000     33.028958
   15.316000     33.109249
   15.331000     33.019193
   15.345000     32.855356
   15.360000     32.861866
   15.375000     32.969282
   15.390000     32.830400
   15.405000     32.637267
   15.420000     32.534191
   15.435000     32.538531
   15.449000     32.514661
   15.464000     32.332379
   15.479000     32.319358
   15.494000     32.122970
   15.509000     32.239067
   15.524000     31.933093
   15.539000     31.936348
   15.553000     31.988428
   15.568000     31.858226
   15.583000     31.793125
   15.598000     31.756235
   15.613000     31.750810
   15.628000     31.556591
   15.643000     31.382990
   15.657000     31.372139
   15.672000     31.413370
   15.687000     31.382990
   15.702000     31.302698
   15.717000     31.108480
   15.732000     31.162731
   15.747000     31.162731
   15.761000     31.100886
   15.776000     31.081355
   15.791000     30.985874
   15.806000     31.008659
   15.821000     30.861097
   15.836000     30.733066
   15.851000     30.574653
   15.866000     30.310994
   15.880000     30.385860
   15.895000     30.225278
   15.910000     30.103756
   15.925000     30.090736
   15.940000     29.978980
   15.955000     29.957280
   15.970000     29.829247
   15.984000     29.774997
   15.999000     29.850947
   16.014000     29.944259
   16.029000     29.839012
   16.044000     29.779336
   16.059000     29.552568
   16.074000     29.503743
   16.088000     29.636115
   16.103000     29.632860
   16.118000     29.348585
   16.133000     29.165218
   16.148000     29.333395
   16.163000     29.181492
   16.178000     29.118563
   16.193000     29.016571
   16.207000     29.006805
   16.222000     29.019826
   16.237000     29.042611
   16.252000     28.876604
   16.267000     28.883113
   16.282000     29.007891
   16.297000     28.924344
   16.312000     28.585819
   16.326000     28.431747
   16.341000     28.405706
   16.356000     28.449108
   16.371000     28.532654
   16.386000     28.442598
   16.401000     28.350371
   16.416000     28.344946
   16.430000     28.349286
   16.445000     28.164833
   16.460000     28.084543
   16.475000     28.148558
   16.490000     27.997741
   16.505000     27.964106
   16.520000     27.934810
   16.535000     27.913110
   16.549000     27.889240
   16.564000     27.823054
   16.579000     27.874050
   16.594000     27.689596
   16.609000     27.635346
   16.624000     27.589775
   16.639000     27.553970
   16.654000     27.674406
   16.668000     27.586520
   16.683000     27.249081
   16.698000     27.141664
   16.713000     27.119964
   16.728000     27.079817
   16.743000     27.068968
   16.758000     26.932255
   16.773000     26.760823
   16.788000     26.610006
   16.802000     26.634961
   16.817000     26.682702
   16.832000     26.473294
   16.847000     26.396258
   16.862000     26.466785
   16.877000     26.255206
   16.892000     26.169490
   16.907000     26.104389
   16.921000     26.063158
   16.936000     26.051223
   16.951000     25.996972
   16.966000     25.960082
   16.981000     25.724634
   16.996000     25.770204
   17.011000     25.783224
   17.026000     25.833135
   17.041000     25.706189
   17.055000     25.798414
   17.070000     25.766949
   17.085000     25.785394
   17.100000     25.803840
   17.115000     25.705103
   17.130000     25.505461
   17.145000     25.451210
   17.160000     25.480505
   17.175000     25.510886
   17.189000     25.360068
   17.204000     25.372003
   17.219000     25.330773
   17.234000     25.186466
   17.249000     25.210336
   17.264000     25.196231
   17.279000     25.219016
   17.294000     25.160425
   17.309000     25.165851
   17.323000     25.118110
   17.338000     25.102920
   17.353000     25.028054
   17.368000     24.849026
   17.383000     24.751375
   17.398000     24.865301
   17.413000     24.946677
   17.428000     24.897852
   17.443000     24.805625
   17.457000     24.817561
   17.472000     24.951017
   17.487000     24.790435
   17.502000     24.720994
   17.517000     24.752459
   17.532000     24.660234
   17.547000     24.726420
   17.562000     24.756800
   17.577000     24.750290
   17.591000     24.623342
   17.606000     24.617918
   17.621000     24.647213
   17.636000     24.566922
   17.651000     24.447570
   17.666000     24.460590
   17.681000     24.546307
   17.696000     24.476866
   17.711000     24.384639
   17.726000     24.556072
   17.740000     24.479035
   17.755000     24.477951
   17.770000     24.391149
   17.785000     24.480121
   17.800000     24.373789
   17.815000     24.270713
   17.830000     24.369449
   17.845000     24.421530
   17.860000     24.466015
   17.875000     24.311943
   17.889000     24.216462
   17.904000     24.394404
   17.919000     24.496396
   17.934000     24.488801
   17.949000     24.501821
   17.964000     24.386810
   17.979000     24.345579
   17.994000     24.405255
   18.009000     24.391149
   18.024000     24.321708
   18.038000     24.320624
   18.053000     24.357514
   18.068000     24.686273
   18.083000     24.694954
   18.098000     24.678679
   18.113000     24.638533
   18.128000     24.679763
   18.143000     24.724249
   18.158000     24.650468
   18.173000     24.506161
   18.188000     24.523521
   18.202000     24.678679
   18.217000     24.743779
   18.232000     24.821900
   18.247000     24.994418
   18.262000     24.900021
   18.277000     25.016118
   18.292000     24.935827
   18.307000     25.109430
   18.322000     24.994418
   18.337000     24.968378
   18.352000     25.105090
   18.366000     25.128960
   18.381000     25.028054
   18.396000     24.887001
   18.411000     24.694954
   18.426000     24.805625
   18.441000     24.866386
   18.456000     24.700379
   18.471000     24.796945
   18.486000     24.766565
   18.501000     24.830580
   18.516000     24.936913
   18.530000     24.967293
   18.545000     24.872896
   18.560000     24.817561
   18.575000     24.907617
   18.590000     24.888086
   18.605000     24.904362
   18.620000     24.999843
   18.635000     24.980313
   18.650000     24.947762
   18.665000     24.981397
   18.680000     24.704718
   18.695000     24.832751
   18.710000     25.021544
   18.724000     25.076879
   18.739000     25.031308
   18.754000     24.972718
   18.769000     24.993333
   18.784000     25.083389
   18.799000     24.952103
   18.814000     24.931487
   18.829000     25.003098
   18.844000     24.954272
   18.859000     25.048669
   18.874000     25.199486
   18.889000     25.278692
   18.903000     25.274352
   18.918000     25.140895
   18.933000     25.200571
   18.948000     25.187551
   18.963000     25.164765
   18.978000     25.265672
   18.993000     25.248311
   19.008000     25.267842
   19.023000     25.273267
   19.038000     25.313413
   19.053000     25.276522
   19.068000     25.313413
   19.083000     25.317752
   19.098000     25.102920
   19.112000     25.202741
   19.127000     25.220101
   19.142000     25.323178
   19.157000     25.323178
   19.172000     25.280862
   19.187000     25.177786
   19.202000     25.234207
   19.217000     25.283032
   19.232000     25.283032
   19.247000     25.545606
   19.262000     25.484845
   19.277000     25.360068
   19.292000     25.411064
   19.307000     25.378514
   19.321000     25.515225
   19.336000     25.459890
   19.351000     25.407809
   19.366000     25.540181
   19.381000     25.632407
   19.396000     25.465314
   19.411000     25.411064
   19.426000     25.515225
   19.441000     25.401299
   19.456000     25.632407
   19.471000     25.619387
   19.486000     25.462059
   19.501000     25.405639
   19.516000     25.376344
   19.531000     25.250482
   19.545000     25.388279
   19.560000     25.481590
   19.575000     25.336197
   19.590000     25.326433
   19.605000     25.339453
   19.620000     25.358983
   19.635000     25.471825
   19.650000     25.516310
   19.665000     25.338368
   19.680000     25.235292
   19.695000     25.299307
   19.710000     25.199486
   19.725000     25.205996
   19.740000     25.250482
   19.755000     25.444700
   19.770000     25.394789
   19.785000     25.340538
   19.799000     25.221186
   19.814000     25.233121
   19.829000     25.357899
   19.844000     25.310158
   19.859000     25.245056
   19.874000     25.281947
   19.889000     25.230951
   19.904000     25.072539
   19.919000     25.186466
   19.934000     25.284117
   19.949000     25.028054
   19.964000     25.077965
   19.979000     25.133300
   19.994000     25.041073
   20.009000     25.071454
   20.024000     25.030224
   20.039000     25.041073
   20.054000     24.911956
   20.068000     24.821900
   20.083000     24.817561
   20.098000     24.809965
   20.113000     24.722079
   20.128000     24.732929
   20.143000     24.809965
   20.158000     24.760055
   20.173000     24.841431
   20.188000     24.814306
   20.203000     24.610322
   20.218000     24.696039
   20.233000     24.737269
   20.248000     24.673253
   20.263000     24.601642
   20.278000     24.442145
   20.293000     24.406339
   20.308000     24.595132
   20.323000     24.484461
   20.338000     24.394404
   20.353000     24.419359
   20.368000     24.379214
   20.382000     24.184997
   20.397000     24.038519
   20.412000     24.131831
   20.427000     24.001629
   20.442000     24.047200
   20.457000     23.941953
   20.472000     23.972334
   20.487000     23.948463
   20.502000     23.826941
   20.517000     23.862746
   20.532000     23.812836
   20.547000     23.669614
   20.562000     23.686974
   20.577000     23.682634
   20.592000     23.454781
   20.607000     23.575218
   20.622000     23.766180
   20.637000     23.624043
   20.652000     23.519882
   20.667000     23.491672
   20.682000     23.489501
   20.697000     23.366894
   20.712000     23.410295
   20.727000     23.370149
   20.742000     23.351704
   20.757000     23.323494
   20.771000     23.170507
   20.786000     22.973034
   20.801000     22.993649
   20.816000     22.874298
   20.831000     22.939398
   20.846000     22.935059
   20.861000     22.887318
   20.876000     22.789666
   20.891000     22.687674
   20.906000     22.690930
   20.921000     22.644274
   20.936000     22.572663
   20.951000     22.442462
   20.966000     22.476097
   20.981000     22.431611
   20.996000     22.526008
   21.011000     22.375191
   21.026000     22.384956
   21.041000     22.159273
   21.056000     21.983500
   21.071000     22.051856
   21.086000     22.063791
   21.101000     21.923824
   21.116000     21.966139
   21.131000     21.816408
   21.146000     21.880423
   21.161000     21.730691
   21.176000     21.695971
   21.191000     21.712246
   21.206000     21.617850
   21.221000     21.538643
   21.236000     21.546239
   21.251000     21.529963
   21.266000     21.505008
   21.281000     21.477883
   21.296000     21.490902
   21.310000     21.248944
   21.325000     21.203374
   21.340000     21.291260
   21.355000     21.208799
   21.370000     21.250029
   21.385000     21.226159
   21.400000     21.063406
   21.415000     21.060152
   21.430000     21.119828
   21.445000     21.087277
   21.460000     21.034111
   21.475000     20.997221
   21.490000     20.835553
   21.505000     20.849659
   21.520000     20.818194
   21.535000     20.679311
   21.550000     20.672801
   21.565000     20.654356
   21.580000     20.495943
   21.595000     20.462308
   21.610000     20.396122
   21.625000     20.296301
   21.640000     20.231199
   21.655000     20.187799
   21.670000     20.198650
   21.685000     20.200819
   21.700000     20.147654
   21.715000     20.162844
   21.730000     20.202989
   21.745000     20.033727
   21.760000     19.920885
   21.775000     19.839509
   21.790000     19.782003
   21.805000     19.881825
   21.820000     19.823234
   21.835000     19.804789
   21.850000     19.898100
   21.865000     19.686522
   21.880000     19.606231
   21.895000     19.540044
   21.910000     19.598636
   21.925000     19.514005
   21.940000     19.510750
   21.955000     19.487964
   21.970000     19.478199
   21.985000     19.358847
   22.000000     19.342572
