# Supplementary material for: Changing the game of time resolved X-ray diffraction on the mechanochemistry playground by downsizing
Source: Nat Commun. 2021 Oct 21;12:6134. doi: 10.1038/s41467-021-26264-1 (PMC8531352; doi:10.1038/s41467-021-26264-1)
Supplement: Supplementary file 3 — Source Data. [file 41467_2021_26264_MOESM3_ESM.zip › PXRD_raw_data/reactionIIIa_cocrystal_FormI_normalized/000305.xy]

    3.140900     20.431445
    3.155600     20.654365
    3.170400     20.738096
    3.185100     20.853362
    3.199800     21.138265
    3.214500     21.034960
    3.229300     21.104555
    3.244000     21.549308
    3.258700     21.627601
    3.273500     21.721119
    3.288200     21.705895
    3.302900     21.924466
    3.317600     22.122375
    3.332400     22.352907
    3.347100     22.401841
    3.361800     22.551905
    3.376500     22.981434
    3.391300     23.549064
    3.406000     23.757847
    3.420700     24.010129
    3.435400     24.004691
    3.450200     23.732837
    3.464900     23.463158
    3.479600     23.519704
    3.494400     23.990555
    3.509100     23.969894
    3.523800     23.936184
    3.538500     24.032964
    3.553300     24.161279
    3.568000     24.582108
    3.582700     24.805028
    3.597400     25.057309
    3.612200     25.022512
    3.626900     25.200848
    3.641600     25.423768
    3.656400     25.559695
    3.671100     25.981612
    3.685800     26.363294
    3.700500     26.449201
    3.715300     26.933101
    3.730000     26.980947
    3.744700     27.128835
    3.759500     27.282160
    3.774200     27.780197
    3.788900     27.892200
    3.803600     27.903075
    3.818400     28.053138
    3.833100     28.176015
    3.847800     28.291282
    3.862600     28.186890
    3.877300     28.515290
    3.892000     28.627293
    3.906700     28.925245
    3.921500     29.337375
    3.936200     29.648376
    3.950900     29.658163
    3.965700     29.583132
    3.980400     29.871296
    3.995100     30.310612
    4.009800     30.596603
    4.024600     30.808648
    4.039300     30.880418
    4.054000     31.095726
    4.068800     31.202292
    4.083500     31.911287
    4.098200     32.311456
    4.113000     32.422373
    4.127700     32.364740
    4.142400     32.963905
    4.157100     33.163990
    4.171900     33.422795
    4.186600     33.500001
    4.201300     33.979551
    4.216100     34.374283
    4.230800     34.769015
    4.245500     35.050655
    4.260300     35.053918
    4.275000     35.567178
    4.289700     35.764000
    4.304500     35.729202
    4.319200     35.943423
    4.333900     36.327281
    4.348600     36.583910
    4.363400     36.972118
    4.378100     37.072160
    4.392800     37.434269
    4.407600     37.609343
    4.422300     37.868148
    4.437000     38.181323
    4.451800     38.273754
    4.466500     38.380321
    4.481200     38.467314
    4.496000     38.817461
    4.510700     38.771790
    4.525400     39.252427
    4.540200     39.711317
    4.554900     39.855943
    4.569600     40.269161
    4.584400     40.294171
    4.599100     40.576899
    4.613800     40.989029
    4.628600     41.046662
    4.643300     41.261970
    4.658000     41.805679
    4.672700     42.150389
    4.687500     42.336337
    4.702200     42.948552
    4.716900     43.002923
    4.731700     43.092091
    4.746400     43.571641
    4.761100     44.093600
    4.775900     44.183855
    4.790600     44.752574
    4.805300     44.912423
    4.820100     45.458306
    4.834800     45.639905
    4.849500     45.718198
    4.864300     46.444592
    4.879000     47.138362
    4.893700     47.251454
    4.908500     47.616825
    4.923200     47.931088
    4.938000     48.209466
    4.952700     48.759699
    4.967400     49.451295
    4.982200     49.711188
    4.996900     49.898222
    5.011600     50.356025
    5.026400     51.115040
    5.041100     51.256404
    5.055800     51.387981
    5.070600     51.984972
    5.085300     52.604799
    5.100000     53.262685
    5.114800     53.539977
    5.129500     54.257670
    5.144200     54.456667
    5.159000     54.658926
    5.173700     55.296152
    5.188400     55.940989
    5.203200     56.453161
    5.217900     56.895739
    5.232700     57.484031
    5.247400     57.941833
    5.262100     58.310467
    5.276900     58.714985
    5.291600     59.338074
    5.306300     59.783915
    5.321100     60.317835
    5.335800     61.131222
    5.350500     61.816293
    5.365300     61.824993
    5.380000     62.460044
    5.394800     63.333238
    5.409500     63.457203
    5.424200     64.020484
    5.439000     64.613125
    5.453700     65.571138
    5.468400     65.901713
    5.483200     66.185528
    5.497900     66.733585
    5.512600     67.194649
    5.527400     67.899295
    5.542100     68.433215
    5.556900     68.785538
    5.571600     69.700053
    5.586300     69.994743
    5.601100     70.768983
    5.615800     71.487764
    5.630600     71.969489
    5.645300     72.805712
    5.660000     73.256989
    5.674800     73.721315
    5.689500     73.998606
    5.704200     74.647793
    5.719000     75.395935
    5.733700     75.907020
    5.748500     76.515972
    5.763200     77.248891
    5.777900     78.215602
    5.792700     78.609247
    5.807400     78.868051
    5.822200     79.201888
    5.836900     79.806491
    5.851600     80.442629
    5.866400     80.634014
    5.881100     81.083117
    5.895900     81.775800
    5.910600     82.995880
    5.925300     83.672252
    5.940100     84.696597
    5.954800     85.943862
    5.969600     87.182429
    5.984300     88.351399
    5.999000     88.919031
    6.013800     89.551906
    6.028500     89.434466
    6.043300     88.579757
    6.058000     87.963193
    6.072700     87.610870
    6.087500     87.947969
    6.102200     87.739185
    6.117000     87.697863
    6.131700     88.198075
    6.146500     88.064322
    6.161200     88.329652
    6.175900     88.456879
    6.190700     88.852698
    6.205400     89.121290
    6.220200     89.267003
    6.234900     89.469263
    6.249600     89.559518
    6.264400     89.861819
    6.279100     90.318534
    6.293900     90.453374
    6.308600     90.725227
    6.323400     90.814395
    6.338100     91.399425
    6.352800     92.614067
    6.367600     94.462673
    6.382300     97.284516
    6.397100    101.690722
    6.411800    105.411857
    6.426600    105.619553
    6.441300    102.866218
    6.456000     98.826471
    6.470800     95.717550
    6.485500     93.544895
    6.500300     92.649952
    6.515000     92.722809
    6.529800     93.654724
    6.544500     94.795422
    6.559300     96.824539
    6.574000     99.375615
    6.588700    100.971941
    6.603500    101.129616
    6.618200     99.684442
    6.633000     97.463939
    6.647700     94.620349
    6.662500     92.680400
    6.677200     91.507079
    6.692000     90.449023
    6.706700     89.735679
    6.721500     88.865747
    6.736200     88.766793
    6.750900     88.397071
    6.765700     87.855539
    6.780400     88.084983
    6.795200     87.977329
    6.809900     87.818566
    6.824700     87.648929
    6.839400     87.154155
    6.854200     86.533241
    6.868900     86.299447
    6.883700     86.176569
    6.898400     85.849257
    6.913200     85.287064
    6.927900     85.129389
    6.942700     85.026084
    6.957400     84.771629
    6.972200     84.790115
    6.986900     84.505212
    7.001600     84.306215
    7.016400     83.931057
    7.031100     83.601570
    7.045900     83.214451
    7.060600     83.017628
    7.075400     82.699015
    7.090100     82.523942
    7.104900     81.965010
    7.119600     81.498509
    7.134400     81.282113
    7.149100     81.225567
    7.163900     80.732969
    7.178600     80.632927
    7.193400     80.903693
    7.208100     80.491562
    7.222900     80.039198
    7.237600     80.217533
    7.252400     79.677089
    7.267100     79.415021
    7.281900     79.255171
    7.296600     79.044212
    7.311400     79.107283
    7.326100     78.565750
    7.340900     77.504432
    7.355600     77.537055
    7.370400     77.895903
    7.385100     77.444625
    7.399900     77.120575
    7.414600     77.122751
    7.429400     76.812836
    7.444100     76.600791
    7.458900     76.189748
    7.473600     76.005975
    7.488400     76.129940
    7.503200     76.324587
    7.517900     76.117978
    7.532700     75.426382
    7.547400     74.740223
    7.562200     74.566237
    7.576900     74.058414
    7.591700     73.937711
    7.606400     73.688693
    7.621200     72.922065
    7.635900     72.272879
    7.650700     71.558446
    7.665400     70.880987
    7.680200     70.684164
    7.694900     70.574336
    7.709700     69.874040
    7.724400     69.768561
    7.739200     69.536941
    7.754000     69.376004
    7.768700     68.895366
    7.783500     68.434302
    7.798200     68.288589
    7.813000     68.258141
    7.827700     67.600255
    7.842500     67.007614
    7.857200     66.631369
    7.872000     66.325805
    7.886700     66.269259
    7.901500     66.015891
    7.916300     65.350393
    7.931000     65.157920
    7.945800     64.992633
    7.960500     64.508733
    7.975300     64.209695
    7.990000     64.055281
    8.004800     63.834536
    8.019600     63.490913
    8.034300     62.811278
    8.049100     62.717761
    8.063800     62.789531
    8.078600     62.424158
    8.093300     62.458956
    8.108100     62.453519
    8.122900     61.908723
    8.137600     62.001154
    8.152400     62.043563
    8.167100     61.928297
    8.181900     61.662968
    8.196600     61.126872
    8.211400     60.510308
    8.226200     60.038369
    8.240900     59.794789
    8.255700     59.514235
    8.270400     59.453340
    8.285200     59.367434
    8.300000     59.144514
    8.314700     58.593194
    8.329500     58.362663
    8.344200     58.084285
    8.359000     57.665630
    8.373800     57.094737
    8.388500     56.708704
    8.403300     56.704354
    8.418000     56.582564
    8.432800     56.203056
    8.447600     55.769177
    8.462300     55.803974
    8.477100     55.666960
    8.491800     55.440778
    8.506600     55.073232
    8.521400     54.793766
    8.536100     55.007987
    8.550900     54.704598
    8.565600     54.501251
    8.580400     54.213086
    8.595200     54.334876
    8.609900     53.849890
    8.624700     53.099573
    8.639500     53.070213
    8.654200     52.580876
    8.669000     52.277487
    8.683700     51.794675
    8.698500     51.896892
    8.713300     51.921902
    8.728000     51.797937
    8.742800     51.729430
    8.757600     51.306425
    8.772300     50.962802
    8.787100     50.643102
    8.801800     50.367986
    8.816600     50.003701
    8.831400     49.605708
    8.846100     49.230549
    8.860900     48.829294
    8.875700     48.476971
    8.890400     48.478058
    8.905200     48.307334
    8.920000     47.983284
    8.934700     47.516784
    8.949500     47.545056
    8.964300     47.394993
    8.979000     46.782777
    8.993800     46.890432
    9.008600     46.910005
    9.023300     46.660988
    9.038100     46.157514
    9.052900     45.947643
    9.067600     46.082483
    9.082400     45.766045
    9.097200     45.615981
    9.111900     45.275620
    9.126700     45.314767
    9.141500     45.269096
    9.156200     44.722126
    9.171000     44.724301
    9.185800     44.614471
    9.200500     44.527479
    9.215300     44.159932
    9.230100     43.921789
    9.244800     43.818484
    9.259600     43.677120
    9.274400     43.304136
    9.289100     43.191045
    9.303900     42.989874
    9.318700     42.625589
    9.333400     42.375484
    9.348200     42.352648
    9.363000     42.318939
    9.377800     41.948130
    9.392500     41.678451
    9.407300     41.786105
    9.422100     41.761095
    9.436800     41.268495
    9.451600     41.256534
    9.466400     40.856365
    9.481200     40.686728
    9.495900     40.888987
    9.510700     40.599735
    9.525500     40.157157
    9.540200     39.998395
    9.555000     39.626498
    9.569800     39.612362
    9.584600     39.199144
    9.599300     39.078441
    9.614100     39.041469
    9.628900     39.149123
    9.643600     38.777227
    9.658400     38.455352
    9.673200     38.324863
    9.688000     38.451003
    9.702700     38.150876
    9.717500     37.908382
    9.732300     37.724609
    9.747100     37.487553
    9.761800     37.421220
    9.776600     37.346189
    9.791400     37.288555
    9.806200     37.048237
    9.820900     36.928621
    9.835700     36.668729
    9.850500     36.453421
    9.865300     36.482781
    9.880000     36.387088
    9.894800     36.346854
    9.909600     36.172867
    9.924400     36.061952
    9.939100     35.895577
    9.953900     35.455173
    9.968700     35.187669
    9.983500     34.940826
    9.998200     34.848396
   10.013000     34.873406
   10.028000     34.689633
   10.043000     34.542832
   10.057000     34.378632
   10.072000     34.267716
   10.087000     33.993688
   10.102000     33.919743
   10.116000     33.758806
   10.131000     33.689211
   10.146000     33.758806
   10.161000     33.502175
   10.176000     33.277081
   10.190000     33.240109
   10.205000     33.162902
   10.220000     33.088958
   10.235000     33.119406
   10.249000     32.933458
   10.264000     32.668128
   10.279000     32.619195
   10.294000     32.645293
   10.309000     32.544162
   10.323000     32.421285
   10.338000     32.656167
   10.353000     32.530027
   10.368000     32.618107
   10.382000     32.574611
   10.397000     32.531114
   10.412000     32.135295
   10.427000     31.990669
   10.442000     31.866703
   10.456000     31.787322
   10.471000     31.723164
   10.486000     31.352355
   10.501000     31.200117
   10.516000     31.328432
   10.530000     31.433912
   10.545000     31.343657
   10.560000     31.224041
   10.575000     31.194680
   10.589000     31.164233
   10.604000     31.142485
   10.619000     31.088114
   10.634000     31.403464
   10.649000     31.203380
   10.663000     31.033743
   10.678000     30.772764
   10.693000     30.604214
   10.708000     30.544406
   10.722000     30.525920
   10.737000     30.168160
   10.752000     30.058332
   10.767000     30.049632
   10.782000     29.944154
   10.796000     29.654900
   10.811000     29.735370
   10.826000     29.554858
   10.841000     29.388484
   10.856000     29.219935
   10.870000     29.360211
   10.885000     29.362386
   10.900000     29.114455
   10.915000     28.961130
   10.930000     28.926332
   10.944000     28.828466
   10.959000     28.682752
   10.974000     28.873050
   10.989000     28.607719
   11.003000     28.455481
   11.018000     28.408723
   11.033000     28.649042
   11.048000     28.523989
   11.063000     28.569660
   11.077000     28.734947
   11.092000     28.864350
   11.107000     28.982878
   11.122000     29.157952
   11.137000     29.239508
   11.151000     29.647288
   11.166000     29.964814
   11.181000     30.061594
   11.196000     30.245367
   11.211000     30.491123
   11.225000     30.288864
   11.240000     30.024622
   11.255000     29.747331
   11.270000     29.418931
   11.284000     29.148165
   11.299000     28.770832
   11.314000     28.620768
   11.329000     28.396762
   11.344000     28.470705
   11.358000     28.289107
   11.373000     28.136869
   11.388000     28.178191
   11.403000     28.153180
   11.418000     28.077061
   11.432000     28.408723
   11.447000     28.368488
   11.462000     28.400023
   11.477000     28.876311
   11.492000     29.128591
   11.506000     29.542897
   11.521000     29.763642
   11.536000     29.930017
   11.551000     30.044195
   11.566000     30.024622
   11.580000     30.139888
   11.595000     30.399780
   11.610000     30.670546
   11.625000     30.966323
   11.640000     30.859757
   11.654000     30.704257
   11.669000     30.510696
   11.684000     30.317137
   11.699000     29.937629
   11.714000     29.672299
   11.728000     29.185137
   11.743000     28.766482
   11.758000     28.315206
   11.773000     28.153180
   11.788000     28.344565
   11.802000     28.109684
   11.817000     27.985719
   11.832000     28.009642
   11.847000     28.030302
   11.862000     28.307593
   11.876000     28.124908
   11.891000     28.183628
   11.906000     28.311943
   11.921000     28.360876
   11.936000     28.691451
   11.950000     28.734947
   11.965000     28.665352
   11.980000     28.771919
   11.995000     29.135116
   12.010000     29.004627
   12.024000     28.865437
   12.039000     28.972004
   12.054000     28.904585
   12.069000     28.814329
   12.084000     29.061172
   12.098000     28.980704
   12.113000     29.154690
   12.128000     29.185137
   12.143000     29.118805
   12.158000     29.100319
   12.172000     29.197098
   12.187000     29.239508
   12.202000     29.404795
   12.217000     29.352599
   12.232000     29.204711
   12.246000     29.284092
   12.261000     29.289529
   12.276000     29.322152
   12.291000     29.292791
   12.306000     29.165563
   12.320000     29.367823
   12.335000     29.411320
   12.350000     29.621191
   12.365000     29.636414
   12.380000     29.543985
   12.394000     29.847373
   12.409000     30.045283
   12.424000     30.115964
   12.439000     30.396518
   12.454000     30.580291
   12.468000     30.935876
   12.483000     30.968498
   12.498000     31.327345
   12.513000     31.712291
   12.528000     31.681842
   12.543000     31.470884
   12.557000     31.662270
   12.572000     31.659007
   12.587000     31.590500
   12.602000     31.619860
   12.617000     31.528517
   12.631000     31.742738
   12.646000     31.787322
   12.661000     31.874315
   12.676000     31.878664
   12.691000     31.560052
   12.705000     31.685105
   12.720000     31.736213
   12.735000     31.686193
   12.750000     32.065700
   12.765000     32.151606
   12.779000     32.423459
   12.794000     32.930196
   12.809000     33.527186
   12.824000     34.493899
   12.839000     35.795535
   12.854000     37.578895
   12.868000     39.457949
   12.883000     41.478366
   12.898000     42.681047
   12.913000     42.832199
   12.928000     42.566869
   12.942000     41.771969
   12.957000     40.667155
   12.972000     39.232854
   12.987000     37.728959
   13.002000     36.674166
   13.017000     35.969521
   13.031000     35.546516
   13.046000     35.003896
   13.061000     34.741829
   13.076000     34.524346
   13.091000     34.269891
   13.105000     33.958890
   13.120000     33.857760
   13.135000     33.796865
   13.150000     33.977376
   13.165000     34.198122
   13.179000     34.220957
   13.194000     34.605902
   13.209000     35.167009
   13.224000     35.956472
   13.239000     37.073247
   13.254000     38.611940
   13.268000     39.913576
   13.283000     41.107558
   13.298000     41.810028
   13.313000     41.836126
   13.328000     41.586020
   13.343000     40.884638
   13.357000     39.754813
   13.372000     38.356398
   13.387000     37.124356
   13.402000     36.389263
   13.417000     35.738989
   13.431000     35.467135
   13.446000     35.386666
   13.461000     35.235516
   13.476000     35.013683
   13.491000     35.086539
   13.506000     35.259439
   13.520000     35.170270
   13.535000     35.090890
   13.550000     34.971274
   13.565000     34.921252
   13.580000     35.006071
   13.595000     35.201805
   13.609000     35.115900
   13.624000     35.223554
   13.639000     35.344257
   13.654000     35.148523
   13.669000     35.177883
   13.683000     35.320334
   13.698000     35.570439
   13.713000     35.742251
   13.728000     35.955384
   13.743000     36.100011
   13.758000     36.227238
   13.772000     36.405574
   13.787000     36.346854
   13.802000     36.549113
   13.817000     36.565424
   13.832000     36.301183
   13.847000     36.086962
   13.861000     36.225064
   13.876000     36.150032
   13.891000     35.831419
   13.906000     35.937986
   13.921000     35.995619
   13.936000     35.984745
   13.950000     35.852080
   13.965000     35.818370
   13.980000     35.799884
   13.995000     35.745513
   14.010000     35.657432
   14.025000     35.768349
   14.039000     35.850993
   14.054000     35.656346
   14.069000     35.786835
   14.084000     35.966259
   14.099000     35.932549
   14.114000     36.005405
   14.128000     36.015192
   14.143000     35.809670
   14.158000     35.635685
   14.173000     35.680269
   14.188000     35.708541
   14.203000     35.889052
   14.217000     35.896664
   14.232000     35.723765
   14.247000     35.789010
   14.262000     35.874916
   14.277000     35.806409
   14.292000     35.919500
   14.306000     35.995619
   14.321000     35.949947
   14.336000     35.929286
   14.351000     36.073913
   14.366000     36.167431
   14.381000     36.314232
   14.395000     36.511054
   14.410000     36.629582
   14.425000     36.687215
   14.440000     36.592610
   14.455000     36.590435
   14.470000     36.282697
   14.484000     36.214190
   14.499000     35.960822
   14.514000     35.904276
   14.529000     35.782486
   14.544000     35.741164
   14.559000     35.585664
   14.573000     35.548692
   14.588000     35.563915
   14.603000     35.381229
   14.618000     35.330121
   14.633000     35.290974
   14.648000     35.052830
   14.662000     34.981060
   14.677000     34.999546
   14.692000     34.998459
   14.707000     35.080015
   14.722000     34.941913
   14.737000     35.014771
   14.752000     35.159397
   14.766000     35.020207
   14.781000     35.061529
   14.796000     34.939739
   14.811000     34.688546
   14.826000     34.794025
   14.841000     34.794025
   14.855000     34.841871
   14.870000     34.677672
   14.885000     34.552619
   14.900000     34.565668
   14.915000     34.635263
   14.930000     34.523258
   14.945000     34.517821
   14.959000     34.564581
   14.974000     34.229657
   14.989000     34.222045
   15.004000     34.382982
   15.019000     34.190510
   15.034000     33.995862
   15.048000     34.094817
   15.063000     34.154624
   15.078000     33.974114
   15.093000     33.926267
   15.108000     33.732708
   15.123000     33.689211
   15.138000     33.906695
   15.152000     33.806652
   15.167000     33.803390
   15.182000     33.853411
   15.197000     33.691385
   15.212000     33.697910
   15.227000     33.644627
   15.242000     33.643540
   15.256000     33.309704
   15.271000     33.316228
   15.286000     33.335802
   15.301000     33.377123
   15.316000     33.261857
   15.331000     33.078084
   15.345000     32.966080
   15.360000     32.930196
   15.375000     33.009577
   15.390000     32.948682
   15.405000     32.762733
   15.420000     32.559387
   15.435000     32.480006
   15.449000     32.420198
   15.464000     32.494141
   15.479000     32.364740
   15.494000     32.194016
   15.509000     32.299494
   15.524000     32.216851
   15.539000     32.041777
   15.553000     31.962396
   15.568000     31.953697
   15.583000     32.002630
   15.598000     31.767749
   15.613000     31.716640
   15.628000     31.703591
   15.643000     31.652482
   15.657000     31.527430
   15.672000     31.426300
   15.687000     31.402377
   15.702000     31.425213
   15.717000     31.474146
   15.732000     31.328432
   15.747000     31.218604
   15.761000     31.242527
   15.776000     31.275150
   15.791000     31.095726
   15.806000     30.964149
   15.821000     30.896729
   15.836000     30.858669
   15.851000     30.618350
   15.866000     30.422616
   15.880000     30.437840
   15.895000     30.397605
   15.910000     30.168160
   15.925000     30.169248
   15.940000     30.064857
   15.955000     29.978950
   15.970000     29.957203
   15.984000     29.953940
   15.999000     29.864772
   16.014000     29.678823
   16.029000     29.664688
   16.044000     29.850635
   16.059000     29.697310
   16.074000     29.647288
   16.088000     29.557034
   16.103000     29.477652
   16.118000     29.527673
   16.133000     29.449380
   16.148000     29.467866
   16.163000     29.331938
   16.178000     29.234071
   16.193000     29.283005
   16.207000     29.244945
   16.222000     29.196012
   16.237000     28.999190
   16.252000     28.873050
   16.267000     28.682752
   16.282000     28.720811
   16.297000     28.860001
   16.312000     28.715373
   16.326000     28.713199
   16.341000     28.560961
   16.356000     28.394586
   16.371000     28.419597
   16.386000     28.484842
   16.401000     28.394586
   16.416000     28.301069
   16.430000     28.358702
   16.445000     28.241261
   16.460000     28.093373
   16.475000     28.135782
   16.490000     28.186890
   16.505000     28.140131
   16.520000     28.073799
   16.535000     28.100984
   16.549000     28.018340
   16.564000     28.059663
   16.579000     28.119470
   16.594000     28.098810
   16.609000     27.997680
   16.624000     27.850879
   16.639000     27.974844
   16.654000     27.816081
   16.668000     27.601861
   16.683000     27.503993
   16.698000     27.346318
   16.713000     27.174506
   16.728000     27.151671
   16.743000     26.943975
   16.758000     26.853719
   16.773000     26.744977
   16.788000     26.725404
   16.802000     26.780863
   16.817000     26.696044
   16.832000     26.630799
   16.847000     26.432889
   16.862000     26.333934
   16.877000     26.404617
   16.892000     26.304575
   16.907000     26.438327
   16.921000     26.282826
   16.936000     26.182784
   16.951000     26.228456
   16.966000     25.978350
   16.981000     26.017497
   16.996000     26.109927
   17.011000     25.872871
   17.026000     25.751080
   17.041000     25.719545
   17.055000     25.611891
   17.070000     25.594492
   17.085000     25.681485
   17.100000     25.702147
   17.115000     25.598842
   17.130000     25.679310
   17.145000     25.516198
   17.160000     25.566219
   17.175000     25.631464
   17.189000     25.527072
   17.204000     25.428118
   17.219000     25.407457
   17.234000     25.393320
   17.249000     25.435730
   17.264000     25.469439
   17.279000     25.381358
   17.294000     25.381358
   17.309000     25.154089
   17.323000     25.216071
   17.338000     25.273704
   17.353000     25.282404
   17.368000     25.233471
   17.383000     25.169313
   17.398000     25.057309
   17.413000     25.107331
   17.428000     25.089931
   17.443000     25.047522
   17.457000     24.979015
   17.472000     24.936605
   17.487000     24.832214
   17.502000     24.945305
   17.517000     24.947480
   17.532000     24.749571
   17.547000     24.845263
   17.562000     24.724560
   17.577000     24.850700
   17.591000     24.897459
   17.606000     24.661490
   17.621000     24.851788
   17.636000     24.875711
   17.651000     24.676713
   17.666000     24.775669
   17.681000     24.814816
   17.696000     24.621255
   17.711000     24.515776
   17.726000     24.508164
   17.740000     24.674539
   17.755000     24.544049
   17.770000     24.486416
   17.785000     24.635392
   17.800000     24.496203
   17.815000     24.412472
   17.830000     24.420084
   17.845000     24.476629
   17.860000     24.347226
   17.875000     24.391811
   17.889000     24.368975
   17.904000     24.341790
   17.919000     24.341790
   17.934000     24.465755
   17.949000     24.387461
   17.964000     24.546224
   17.979000     24.571234
   17.994000     24.451619
   18.009000     24.540787
   18.024000     24.629955
   18.038000     24.507077
   18.053000     24.565797
   18.068000     24.666927
   18.083000     24.696287
   18.098000     24.532087
   18.113000     24.517952
   18.128000     24.554924
   18.143000     24.718036
   18.158000     24.823514
   18.173000     24.893109
   18.188000     24.882235
   18.202000     24.930082
   18.217000     24.906158
   18.232000     25.119292
   18.247000     25.228034
   18.262000     25.170401
   18.277000     25.247606
   18.292000     25.248694
   18.307000     25.311764
   18.322000     25.396583
   18.337000     25.387883
   18.352000     25.172575
   18.366000     25.220422
   18.381000     25.100806
   18.396000     25.170401
   18.411000     25.124729
   18.426000     25.044260
   18.441000     25.000763
   18.456000     25.004026
   18.471000     24.926819
   18.486000     24.980103
   18.501000     25.070358
   18.516000     24.984452
   18.530000     25.013812
   18.545000     25.099719
   18.560000     25.141040
   18.575000     25.180187
   18.590000     25.142127
   18.605000     25.216071
   18.620000     25.341125
   18.635000     25.072533
   18.650000     24.860486
   18.665000     24.944218
   18.680000     25.075796
   18.695000     25.211722
   18.710000     25.178012
   18.724000     25.138866
   18.739000     25.081233
   18.754000     25.077970
   18.769000     25.084494
   18.784000     24.980103
   18.799000     25.175838
   18.814000     25.271530
   18.829000     25.045347
   18.844000     25.203022
   18.859000     25.168225
   18.874000     25.159526
   18.889000     25.157352
   18.903000     25.300890
   18.918000     25.223683
   18.933000     25.293278
   18.948000     25.372660
   18.963000     25.442254
   18.978000     25.379184
   18.993000     25.394408
   19.008000     25.349823
   19.023000     25.400932
   19.038000     25.422681
   19.053000     25.396583
   19.068000     25.534684
   19.083000     25.484663
   19.098000     25.447691
   19.112000     25.308502
   19.127000     25.354174
   19.142000     25.400932
   19.157000     25.509674
   19.172000     25.469439
   19.187000     25.558607
   19.202000     25.446604
   19.217000     25.582531
   19.232000     25.470527
   19.247000     25.486838
   19.262000     25.541209
   19.277000     25.491188
   19.292000     25.637989
   19.307000     25.656475
   19.321000     25.606454
   19.336000     25.612978
   19.351000     25.748905
   19.366000     25.637989
   19.381000     25.691272
   19.396000     25.760866
   19.411000     25.692359
   19.426000     25.605366
   19.441000     25.716282
   19.456000     25.597754
   19.471000     25.644513
   19.486000     25.585793
   19.501000     25.533597
   19.516000     25.609716
   19.531000     25.658650
   19.545000     25.565132
   19.560000     25.711933
   19.575000     25.707584
   19.590000     25.464002
   19.605000     25.325901
   19.620000     25.478139
   19.635000     25.516198
   19.650000     25.479226
   19.665000     25.495537
   19.680000     25.482488
   19.695000     25.457478
   19.710000     25.361785
   19.725000     25.377009
   19.740000     25.449866
   19.755000     25.415069
   19.770000     25.373747
   19.785000     25.450953
   19.799000     25.535772
   19.814000     25.435730
   19.829000     25.567307
   19.844000     25.481401
   19.859000     25.460740
   19.874000     25.296541
   19.889000     25.168225
   19.904000     25.341125
   19.919000     25.402020
   19.934000     25.271530
   19.949000     25.211722
   19.964000     25.062747
   19.979000     25.136690
   19.994000     25.271530
   20.009000     25.267180
   20.024000     25.220422
   20.039000     25.151915
   20.054000     25.116029
   20.068000     25.018163
   20.083000     25.008375
   20.098000     24.926819
   20.113000     24.881148
   20.128000     24.845263
   20.143000     24.887672
   20.158000     24.939868
   20.173000     24.915945
   20.188000     24.863749
   20.203000     24.831127
   20.218000     24.743046
   20.233000     24.892022
   20.248000     24.847438
   20.263000     24.724560
   20.278000     24.664752
   20.293000     24.684325
   20.308000     24.594071
   20.323000     24.590808
   20.338000     24.657141
   20.353000     24.422259
   20.368000     24.399423
   20.382000     24.292856
   20.397000     24.234135
   20.412000     24.215649
   20.427000     24.063411
   20.442000     23.968806
   20.457000     24.037313
   20.472000     23.890512
   20.487000     23.974243
   20.502000     24.084072
   20.517000     23.990555
   20.532000     23.863327
   20.547000     23.820917
   20.562000     23.724138
   20.577000     23.850278
   20.592000     23.663242
   20.607000     23.714351
   20.622000     23.818743
   20.637000     23.824180
   20.652000     23.710002
   20.667000     23.815481
   20.682000     23.776334
   20.697000     23.705652
   20.712000     23.638232
   20.727000     23.614309
   20.742000     23.460983
   20.757000     23.441410
   20.771000     23.500130
   20.786000     23.430536
   20.801000     23.298959
   20.816000     23.173906
   20.831000     23.118447
   20.846000     23.234801
   20.861000     23.037979
   20.876000     22.982521
   20.891000     23.001007
   20.906000     22.893353
   20.921000     22.829195
   20.936000     22.800922
   20.951000     22.710667
   20.966000     22.591051
   20.981000     22.659559
   20.996000     22.669345
   21.011000     22.613887
   21.026000     22.564954
   21.041000     22.420327
   21.056000     22.485572
   21.071000     22.321372
   21.086000     22.129987
   21.101000     22.120201
   21.116000     22.054956
   21.131000     21.847260
   21.146000     21.886407
   21.161000     21.808112
   21.176000     21.790714
   21.191000     21.832035
   21.206000     21.760267
   21.221000     21.755916
   21.236000     21.674360
   21.251000     21.631951
   21.266000     21.609115
   21.281000     21.525385
   21.296000     21.537346
   21.310000     21.556920
   21.325000     21.531909
   21.340000     21.537346
   21.355000     21.456877
   21.370000     21.343786
   21.385000     21.351398
   21.400000     21.395982
   21.415000     21.298114
   21.430000     21.223083
   21.445000     21.310077
   21.460000     21.115429
   21.475000     20.977327
   21.490000     21.088244
   21.505000     21.017562
   21.520000     20.906645
   21.535000     20.906645
   21.550000     20.693512
   21.565000     20.571721
   21.580000     20.542361
   21.595000     20.586945
   21.610000     20.531487
   21.625000     20.470592
   21.640000     20.489078
   21.655000     20.320529
   21.670000     20.300955
   21.685000     20.265070
   21.700000     20.207437
   21.715000     20.205263
   21.730000     20.241147
   21.745000     20.178077
   21.760000     20.105221
   21.775000     19.998653
   21.790000     20.049762
   21.805000     20.007353
   21.820000     19.874688
   21.835000     19.894262
   21.850000     19.812706
   21.865000     19.924709
   21.880000     19.896437
   21.895000     19.774646
   21.910000     19.635457
   21.925000     19.663729
   21.940000     19.469082
   21.955000     19.458208
   21.970000     19.395138
   21.985000     19.395138
   22.000000     19.399488
