# Supplementary material for: Changing the game of time resolved X-ray diffraction on the mechanochemistry playground by downsizing
Source: Nat Commun. 2021 Oct 21;12:6134. doi: 10.1038/s41467-021-26264-1 (PMC8531352; doi:10.1038/s41467-021-26264-1)
Supplement: Supplementary file 3 — Source Data. [file 41467_2021_26264_MOESM3_ESM.zip › PXRD_raw_data/reactionIIIa_cocrystal_FormI_normalized/000094.xy]

    3.140900     20.159209
    3.155600     20.449436
    3.170400     20.633457
    3.185100     20.703910
    3.199800     20.678674
    3.214500     20.785931
    3.229300     20.854281
    3.244000     21.172900
    3.258700     21.591416
    3.273500     21.708138
    3.288200     21.813292
    3.302900     22.188695
    3.317600     22.438962
    3.332400     22.240221
    3.347100     22.685025
    3.361800     23.226572
    3.376500     23.431624
    3.391300     23.939521
    3.406000     24.538903
    3.420700     24.778655
    3.435400     24.475810
    3.450200     24.017335
    3.464900     23.714490
    3.479600     23.635624
    3.494400     23.830160
    3.509100     24.045726
    3.523800     23.943726
    3.538500     24.019438
    3.553300     24.342263
    3.568000     24.673501
    3.582700     24.930078
    3.597400     25.223459
    3.612200     25.115150
    3.626900     25.229769
    3.641600     25.518945
    3.656400     25.950079
    3.671100     26.005811
    3.685800     26.409605
    3.700500     26.645152
    3.715300     26.735584
    3.730000     26.707192
    3.744700     26.947997
    3.759500     27.109935
    3.774200     27.688286
    3.788900     27.887029
    3.803600     28.003751
    3.818400     28.182513
    3.833100     28.174101
    3.847800     28.436987
    3.862600     28.690411
    3.877300     28.957503
    3.892000     28.710390
    3.906700     28.631524
    3.921500     29.105772
    3.936200     29.272968
    3.950900     29.630494
    3.965700     29.751421
    3.980400     30.085813
    3.995100     30.312947
    4.009800     30.637876
    4.024600     30.863958
    4.039300     31.160494
    4.054000     31.049031
    4.068800     30.996453
    4.083500     31.454928
    4.098200     31.968083
    4.113000     32.128970
    4.127700     32.074289
    4.142400     32.572722
    4.157100     33.080619
    4.171900     33.415012
    4.186600     33.604290
    4.201300     33.812496
    4.216100     34.360352
    4.230800     34.570661
    4.245500     34.751528
    4.260300     35.108002
    4.275000     35.294126
    4.289700     35.412951
    4.304500     35.730518
    4.319200     35.993405
    4.333900     36.149033
    4.348600     36.262601
    4.363400     36.447673
    4.378100     36.514972
    4.392800     36.740003
    4.407600     37.219509
    4.422300     37.704272
    4.437000     37.909323
    4.451800     38.092293
    4.466500     38.133304
    4.481200     38.222684
    4.496000     38.431943
    4.510700     38.659077
    4.525400     39.117551
    4.540200     39.447737
    4.554900     39.620191
    4.569600     39.973511
    4.584400     40.378356
    4.599100     40.389924
    4.613800     40.832624
    4.628600     40.976686
    4.643300     41.209078
    4.658000     41.422542
    4.672700     41.954625
    4.687500     42.251162
    4.702200     42.394172
    4.716900     42.821100
    4.731700     43.436255
    4.746400     43.501450
    4.761100     43.626585
    4.775900     44.335327
    4.790600     44.924194
    4.805300     45.036709
    4.820100     45.379514
    4.834800     45.985205
    4.849500     46.091411
    4.864300     46.452091
    4.879000     46.761247
    4.893700     46.793845
    4.908500     47.514154
    4.923200     48.142980
    4.938000     48.455289
    4.952700     48.655083
    4.967400     48.901145
    4.982200     49.388011
    4.996900     50.072569
    5.011600     50.480569
    5.026400     50.618321
    5.041100     51.215600
    5.055800     51.767663
    5.070600     52.171456
    5.085300     52.756116
    5.100000     52.816055
    5.114800     53.368117
    5.129500     54.205149
    5.144200     54.640489
    5.159000     54.713045
    5.173700     55.213582
    5.188400     56.009603
    5.203200     56.149459
    5.217900     56.526964
    5.232700     56.754099
    5.247400     57.526986
    5.262100     58.189460
    5.276900     58.707873
    5.291600     59.081172
    5.306300     59.848802
    5.321100     60.023358
    5.335800     60.288348
    5.350500     60.829895
    5.365300     61.737380
    5.380000     62.320989
    5.394800     62.771051
    5.409500     63.465072
    5.424200     64.392537
    5.439000     64.621774
    5.453700     65.073939
    5.468400     65.610228
    5.483200     66.324228
    5.497900     66.917301
    5.512600     67.352642
    5.527400     67.814270
    5.542100     68.503034
    5.556900     69.130808
    5.571600     69.643963
    5.586300     70.158169
    5.601100     70.798562
    5.615800     71.158191
    5.630600     71.698686
    5.645300     72.077243
    5.660000     73.085677
    5.674800     74.155099
    5.689500     74.241326
    5.704200     74.672460
    5.719000     75.272894
    5.733700     75.806028
    5.748500     75.667224
    5.763200     76.484276
    5.777900     76.884915
    5.792700     77.824999
    5.807400     78.737742
    5.822200     78.991165
    5.836900     79.333969
    5.851600     79.770361
    5.866400     80.359228
    5.881100     80.975434
    5.895900     81.459145
    5.910600     81.851372
    5.925300     82.539084
    5.940100     83.319332
    5.954800     83.877704
    5.969600     85.097499
    5.984300     86.396159
    5.999000     87.712696
    6.013800     89.427769
    6.028500     90.347873
    6.043300     90.173316
    6.058000     89.267934
    6.072700     88.360449
    6.087500     87.889356
    6.102200     87.999768
    6.117000     87.561273
    6.131700     88.499253
    6.146500     88.476119
    6.161200     88.191150
    6.175900     88.483480
    6.190700     88.732697
    6.205400     88.910408
    6.220200     88.886222
    6.234900     88.996635
    6.249600     89.214305
    6.264400     89.700120
    6.279100     89.568677
    6.293900     89.204841
    6.308600     89.594965
    6.323400     89.767419
    6.338100     90.154388
    6.352800     90.094450
    6.367600     89.759007
    6.382300     90.245873
    6.397100     90.347873
    6.411800     90.466698
    6.426600     90.035564
    6.441300     90.002965
    6.456000     89.928305
    6.470800     89.928305
    6.485500     89.971419
    6.500300     89.341543
    6.515000     89.437234
    6.529800     89.756904
    6.544500     89.924099
    6.559300     90.052388
    6.574000     89.791604
    6.588700     89.603378
    6.603500     89.676986
    6.618200     89.253213
    6.633000     89.366779
    6.647700     89.502429
    6.662500     89.437234
    6.677200     88.987171
    6.692000     88.593892
    6.706700     88.599150
    6.721500     88.294201
    6.736200     88.223748
    6.750900     88.013439
    6.765700     87.857810
    6.780400     87.732675
    6.795200     87.662222
    6.809900     87.492923
    6.824700     87.321520
    6.839400     87.200593
    6.854200     87.112263
    6.868900     86.434015
    6.883700     86.161664
    6.898400     85.729478
    6.913200     84.998653
    6.927900     85.186880
    6.942700     84.887189
    6.957400     84.480240
    6.972200     84.209992
    6.986900     84.079601
    7.001600     83.871395
    7.016400     83.724178
    7.031100     83.425539
    7.045900     83.075374
    7.060600     82.914487
    7.075400     82.731518
    7.090100     82.120568
    7.104900     82.074301
    7.119600     81.576919
    7.134400     81.342424
    7.149100     81.273022
    7.163900     81.022754
    7.178600     80.292980
    7.193400     79.893391
    7.208100     79.899702
    7.222900     79.738815
    7.237600     79.771412
    7.252400     79.118402
    7.267100     78.741948
    7.281900     78.954360
    7.296600     78.766134
    7.311400     78.077370
    7.326100     78.072113
    7.340900     77.715638
    7.355600     77.752442
    7.370400     77.310792
    7.385100     77.068936
    7.399900     77.083658
    7.414600     76.695637
    7.429400     76.041575
    7.444100     76.103616
    7.458900     75.369637
    7.473600     75.140399
    7.488400     74.979512
    7.503200     74.882771
    7.517900     74.626193
    7.532700     73.942687
    7.547400     73.543099
    7.562200     73.094088
    7.576900     72.858542
    7.591700     72.452645
    7.606400     72.271779
    7.621200     71.754418
    7.635900     71.387428
    7.650700     71.087737
    7.665400     70.472581
    7.680200     70.199180
    7.694900     70.199180
    7.709700     69.698643
    7.724400     69.633447
    7.739200     69.259097
    7.754000     69.144477
    7.768700     68.839529
    7.783500     68.347405
    7.798200     68.142353
    7.813000     67.835302
    7.827700     67.362105
    7.842500     67.022456
    7.857200     66.945692
    7.872000     66.489322
    7.886700     66.141259
    7.901500     65.991940
    7.916300     65.274784
    7.931000     64.899383
    7.945800     64.970888
    7.960500     64.567093
    7.975300     64.430392
    7.990000     64.079176
    8.004800     63.258969
    8.019600     62.907752
    8.034300     62.705855
    8.049100     62.628041
    8.063800     62.722680
    8.078600     62.411422
    8.093300     61.759462
    8.108100     61.548101
    8.122900     61.477648
    8.137600     61.569133
    8.152400     61.069648
    8.167100     60.686884
    8.181900     60.248389
    8.196600     60.011792
    8.211400     59.760471
    8.226200     59.263090
    8.240900     58.796203
    8.255700     58.499667
    8.270400     58.444986
    8.285200     57.902388
    8.300000     57.653172
    8.314700     57.524882
    8.329500     57.462842
    8.344200     57.268305
    8.359000     56.963356
    8.373800     56.983335
    8.388500     56.574284
    8.403300     56.332429
    8.418000     56.226222
    8.432800     56.240944
    8.447600     55.858180
    8.462300     55.227252
    8.477100     55.227252
    8.491800     55.007479
    8.506600     55.107376
    8.521400     54.885500
    8.536100     54.971726
    8.550900     54.692015
    8.565600     54.468035
    8.580400     54.332385
    8.595200     53.694097
    8.609900     53.326055
    8.624700     53.082097
    8.639500     52.382817
    8.654200     52.024239
    8.669000     51.756095
    8.683700     51.616239
    8.698500     51.261868
    8.713300     51.047352
    8.728000     50.696136
    8.742800     50.595187
    8.757600     50.263951
    8.772300     50.091496
    8.787100     50.128300
    8.801800     50.102012
    8.816600     49.527867
    8.831400     49.222918
    8.846100     49.029434
    8.860900     48.615124
    8.875700     48.455289
    8.890400     48.269166
    8.905200     47.992609
    8.920000     47.753907
    8.934700     47.502588
    8.949500     47.293329
    8.964300     46.906360
    8.979000     46.885329
    8.993800     46.962093
    9.008600     46.755989
    9.023300     46.479432
    9.038100     46.275432
    9.052900     46.063020
    9.067600     45.828525
    9.082400     45.482565
    9.097200     45.331143
    9.111900     45.368999
    9.126700     45.433143
    9.141500     44.835864
    9.156200     44.534070
    9.171000     44.713884
    9.185800     44.496214
    9.200500     44.231225
    9.215300     43.926276
    9.230100     43.698091
    9.244800     43.303760
    9.259600     42.927306
    9.274400     42.928358
    9.289100     42.795863
    9.303900     42.556110
    9.318700     42.445698
    9.333400     42.333182
    9.348200     42.111306
    9.363000     41.893636
    9.377800     42.032440
    9.392500     41.632851
    9.407300     41.249037
    9.422100     41.192254
    9.436800     41.021903
    9.451600     40.868377
    9.466400     40.787408
    9.481200     40.466686
    9.495900     40.348913
    9.510700     40.181717
    9.525500     39.827346
    9.540200     39.675922
    9.555000     39.365716
    9.569800     39.251097
    9.584600     39.259510
    9.599300     39.265819
    9.614100     38.988210
    9.628900     38.745304
    9.643600     38.442458
    9.658400     38.248974
    9.673200     38.181674
    9.688000     38.154334
    9.702700     37.898808
    9.717500     37.824148
    9.732300     37.718993
    9.747100     37.342540
    9.761800     37.455055
    9.776600     37.222663
    9.791400     36.944003
    9.806200     36.708457
    9.820900     36.602250
    9.835700     36.511818
    9.850500     36.478168
    9.865300     36.154291
    9.880000     36.012333
    9.894800     35.951343
    9.909600     35.806229
    9.924400     35.768373
    9.939100     35.670580
    9.953900     35.606436
    9.968700     35.368786
    9.983500     34.973404
    9.998200     34.815672
   10.013000     34.710517
   10.028000     34.437115
   10.043000     34.371920
   10.057000     34.260455
   10.072000     34.165816
   10.087000     34.125857
   10.102000     34.034373
   10.116000     33.874538
   10.131000     33.548558
   10.146000     33.425527
   10.161000     33.512805
   10.176000     33.358227
   10.190000     33.118475
   10.205000     33.041712
   10.220000     32.858743
   10.235000     32.766206
   10.249000     32.550640
   10.264000     32.651588
   10.279000     32.535918
   10.294000     32.381340
   10.309000     32.172083
   10.323000     32.028020
   10.338000     31.932330
   10.353000     31.921814
   10.368000     31.787216
   10.382000     31.718866
   10.397000     31.503298
   10.412000     31.337154
   10.427000     31.432845
   10.442000     31.430742
   10.456000     31.342412
   10.471000     31.308763
   10.486000     31.538000
   10.501000     31.553773
   10.516000     31.654722
   10.530000     31.425484
   10.545000     31.226742
   10.560000     31.228845
   10.575000     31.393938
   10.589000     31.407608
   10.604000     31.424433
   10.619000     31.532742
   10.634000     31.496989
   10.649000     31.267753
   10.663000     31.088989
   10.678000     30.931257
   10.693000     30.872371
   10.708000     30.552701
   10.722000     30.200432
   10.737000     30.102638
   10.752000     30.026926
   10.767000     29.901793
   10.782000     29.843958
   10.796000     29.613669
   10.811000     29.657834
   10.826000     29.350782
   10.841000     29.196204
   10.856000     29.185689
   10.870000     29.147833
   10.885000     29.057400
   10.900000     28.944885
   10.915000     28.866018
   10.930000     28.739833
   10.944000     28.604183
   10.959000     28.699874
   10.974000     28.529524
   10.989000     28.488513
   11.003000     28.491668
   11.018000     28.241400
   11.033000     28.134142
   11.048000     28.288720
   11.063000     28.190926
   11.077000     28.067895
   11.092000     28.153070
   11.107000     28.194080
   11.122000     28.284513
   11.137000     28.089977
   11.151000     28.014265
   11.166000     28.068946
   11.181000     28.057379
   11.196000     28.024781
   11.211000     27.922781
   11.225000     27.871255
   11.240000     28.066843
   11.255000     28.015317
   11.270000     27.934348
   11.284000     27.891235
   11.299000     27.895440
   11.314000     27.838657
   11.329000     27.865997
   11.344000     27.944864
   11.358000     28.047915
   11.373000     28.023730
   11.388000     28.075256
   11.403000     28.095235
   11.418000     27.776616
   11.432000     27.807110
   11.447000     27.836554
   11.462000     27.709317
   11.477000     27.696699
   11.492000     27.658843
   11.506000     27.626244
   11.521000     27.709317
   11.536000     27.392801
   11.551000     27.405419
   11.566000     27.493749
   11.580000     27.462204
   11.595000     27.477977
   11.610000     27.472719
   11.625000     27.452739
   11.640000     27.375976
   11.654000     27.227709
   11.669000     27.289749
   11.684000     27.430657
   11.699000     27.313935
   11.714000     27.461152
   11.728000     27.377028
   11.743000     27.332863
   11.758000     27.570513
   11.773000     27.749275
   11.788000     27.589440
   11.802000     27.549482
   11.817000     27.489544
   11.832000     27.390698
   11.847000     27.253997
   11.862000     27.506369
   11.876000     27.578925
   11.891000     27.690389
   11.906000     27.788183
   11.921000     27.720884
   11.936000     27.849173
   11.950000     27.956430
   11.965000     28.011111
   11.980000     28.196183
   11.995000     28.109956
   12.010000     28.229833
   12.024000     28.348657
   12.039000     28.569482
   12.054000     28.776637
   12.069000     28.993256
   12.084000     29.055298
   12.098000     29.164658
   12.113000     29.235112
   12.128000     29.242473
   12.143000     29.154143
   12.158000     29.275070
   12.172000     29.322390
   12.187000     29.207772
   12.202000     29.300308
   12.217000     29.283483
   12.232000     29.200411
   12.246000     29.136266
   12.261000     29.032163
   12.276000     29.088947
   12.291000     29.083689
   12.306000     29.199359
   12.320000     29.135215
   12.335000     29.260348
   12.350000     29.251937
   12.365000     29.308720
   12.380000     29.441215
   12.394000     29.404411
   12.409000     29.480122
   12.424000     29.734597
   12.439000     29.928081
   12.454000     30.039545
   12.468000     30.209895
   12.483000     30.468576
   12.498000     30.607381
   12.513000     30.745133
   12.528000     30.874473
   12.543000     30.889195
   12.557000     30.744081
   12.572000     30.859751
   12.587000     30.736721
   12.602000     30.723051
   12.617000     30.717793
   12.631000     30.587401
   12.646000     30.690453
   12.661000     30.635772
   12.676000     30.669422
   12.691000     30.662062
   12.705000     30.565319
   12.720000     30.724102
   12.735000     30.590556
   12.750000     30.704123
   12.765000     30.912329
   12.779000     30.980680
   12.794000     31.024845
   12.809000     30.955442
   12.824000     31.050082
   12.839000     31.378164
   12.854000     31.508557
   12.868000     31.536949
   12.883000     31.702041
   12.898000     31.872392
   12.913000     32.139484
   12.928000     32.240433
   12.942000     32.262515
   12.957000     32.391856
   12.972000     32.259361
   12.987000     32.344536
   13.002000     32.423402
   13.017000     32.350845
   13.031000     32.437072
   13.046000     32.604269
   13.061000     32.618991
   13.076000     32.693650
   13.091000     32.717836
   13.105000     32.875567
   13.120000     32.805114
   13.135000     32.850331
   13.150000     32.980722
   13.165000     32.963897
   13.179000     33.012269
   13.194000     33.150022
   13.209000     33.222578
   13.224000     33.153176
   13.239000     33.300392
   13.254000     33.355073
   13.268000     33.226784
   13.283000     33.300392
   13.298000     33.366640
   13.313000     33.566434
   13.328000     33.576949
   13.343000     33.707342
   13.357000     33.758867
   13.372000     33.881899
   13.387000     33.903981
   13.402000     34.004929
   13.417000     34.331960
   13.431000     34.453940
   13.446000     34.480229
   13.461000     34.607465
   13.476000     34.689486
   13.491000     34.636909
   13.506000     34.767300
   13.520000     34.686331
   13.535000     34.721033
   13.550000     34.873507
   13.565000     34.890332
   13.580000     34.897693
   13.595000     35.020724
   13.609000     34.867198
   13.624000     34.852476
   13.639000     34.815672
   13.654000     34.762043
   13.669000     34.805156
   13.683000     34.748373
   13.698000     34.868250
   13.713000     34.940806
   13.728000     34.893486
   13.743000     35.203693
   13.758000     35.200538
   13.772000     35.147961
   13.787000     35.260477
   13.802000     35.416106
   13.817000     35.437137
   13.832000     35.561219
   13.847000     35.674786
   13.861000     35.704229
   13.876000     35.676889
   13.891000     35.572786
   13.906000     35.481302
   13.921000     35.502332
   13.936000     35.539137
   13.950000     35.534930
   13.965000     35.632724
   13.980000     35.631672
   13.995000     35.481302
   14.010000     35.469734
   14.025000     35.471837
   14.039000     35.424517
   14.054000     35.601177
   14.069000     35.449755
   14.084000     35.557012
   14.099000     35.499177
   14.114000     35.302538
   14.128000     35.431878
   14.143000     35.568580
   14.158000     35.590663
   14.173000     35.496023
   14.188000     35.474993
   14.203000     35.582250
   14.217000     35.517054
   14.232000     35.395074
   14.247000     35.538085
   14.262000     35.585404
   14.277000     35.674786
   14.292000     35.480250
   14.306000     35.498126
   14.321000     35.564373
   14.336000     35.524415
   14.351000     35.473941
   14.366000     35.478147
   14.381000     35.575941
   14.395000     35.462373
   14.410000     35.377198
   14.425000     35.433982
   14.440000     35.370889
   14.455000     35.278352
   14.470000     35.304642
   14.484000     35.379302
   14.499000     35.417157
   14.514000     35.355116
   14.529000     35.450807
   14.544000     35.236291
   14.559000     35.225776
   14.573000     35.102744
   14.588000     35.003899
   14.603000     35.191074
   14.618000     35.133239
   14.633000     34.994435
   14.648000     34.964991
   14.662000     34.901899
   14.677000     34.808311
   14.692000     34.879816
   14.707000     34.792538
   14.722000     34.621135
   14.737000     34.931342
   14.752000     34.870352
   14.766000     34.683177
   14.781000     34.726290
   14.796000     34.724187
   14.811000     34.713672
   14.826000     34.591692
   14.841000     34.555940
   14.855000     34.538064
   14.870000     34.467609
   14.885000     34.643218
   14.900000     34.428703
   14.915000     34.426600
   14.930000     34.585383
   14.945000     34.406620
   14.959000     34.131115
   14.974000     34.171074
   14.989000     34.124805
   15.004000     34.022805
   15.019000     33.888208
   15.034000     33.794620
   15.048000     33.866125
   15.063000     33.869279
   15.078000     33.744146
   15.093000     33.739939
   15.108000     33.685259
   15.123000     33.546455
   15.138000     33.544352
   15.152000     33.597981
   15.167000     33.604290
   15.182000     33.389774
   15.197000     33.409753
   15.212000     33.331939
   15.227000     33.212062
   15.242000     33.104805
   15.256000     33.018578
   15.271000     33.095341
   15.286000     33.002805
   15.301000     32.895547
   15.316000     32.777774
   15.331000     32.789341
   15.345000     32.672619
   15.360000     32.460206
   15.375000     32.547485
   15.390000     32.654743
   15.405000     32.567465
   15.420000     32.444433
   15.435000     32.354000
   15.449000     32.245691
   15.464000     32.104784
   15.479000     32.049052
   15.494000     32.022763
   15.509000     31.874495
   15.524000     31.877649
   15.539000     31.787216
   15.553000     31.794577
   15.568000     31.751463
   15.583000     31.628433
   15.598000     31.583216
   15.613000     31.504350
   15.628000     31.479113
   15.643000     31.509608
   15.657000     31.377113
   15.672000     31.161546
   15.687000     31.116329
   15.702000     31.125793
   15.717000     30.967010
   15.732000     30.924948
   15.747000     30.776680
   15.761000     30.713586
   15.776000     30.751442
   15.791000     30.567421
   15.806000     30.592659
   15.821000     30.535876
   15.836000     30.342390
   15.851000     30.261421
   15.866000     30.237236
   15.880000     30.215154
   15.895000     30.076350
   15.910000     29.949112
   15.925000     29.850267
   15.940000     29.856576
   15.955000     29.904947
   15.970000     29.860782
   15.984000     29.781916
   15.999000     29.764039
   16.014000     29.515874
   16.029000     29.454885
   16.044000     29.513772
   16.059000     29.469607
   16.074000     29.433854
   16.088000     29.346576
   16.103000     29.298204
   16.118000     29.099462
   16.133000     29.153091
   16.148000     29.158348
   16.163000     28.902822
   16.178000     28.678843
   16.193000     28.742987
   16.207000     28.940678
   16.222000     28.826060
   16.237000     28.753503
   16.252000     28.640987
   16.267000     28.838678
   16.282000     28.706183
   16.297000     28.508492
   16.312000     28.483256
   16.326000     28.375998
   16.341000     28.485359
   16.356000     28.277152
   16.371000     28.195131
   16.386000     28.304492
   16.401000     28.229833
   16.416000     28.158327
   16.430000     28.103647
   16.445000     28.039503
   16.460000     27.853379
   16.475000     27.768204
   16.490000     27.669358
   16.505000     27.567358
   16.520000     27.527400
   16.535000     27.496904
   16.549000     27.389647
   16.564000     27.267667
   16.579000     27.163564
   16.594000     26.952203
   16.609000     27.078388
   16.624000     27.025811
   16.639000     26.952203
   16.654000     27.075234
   16.668000     27.002678
   16.683000     26.767131
   16.698000     26.724018
   16.713000     26.587316
   16.728000     26.582058
   16.743000     26.481110
   16.758000     26.453770
   16.773000     26.432739
   16.788000     26.381213
   16.802000     26.314966
   16.817000     26.318120
   16.832000     26.364388
   16.847000     26.206657
   16.862000     26.321275
   16.877000     26.316017
   16.892000     26.267646
   16.907000     26.218223
   16.921000     26.158285
   16.936000     26.023687
   16.951000     25.778676
   16.966000     25.849131
   16.981000     25.806016
   16.996000     25.715584
   17.011000     25.713480
   17.026000     25.585192
   17.041000     25.514738
   17.055000     25.465315
   17.070000     25.584140
   17.085000     25.474780
   17.100000     25.591501
   17.115000     25.476883
   17.130000     25.463212
   17.145000     25.360161
   17.160000     25.381192
   17.175000     25.263419
   17.189000     25.283398
   17.204000     25.345440
   17.219000     25.151954
   17.234000     25.101480
   17.249000     25.063624
   17.264000     24.917459
   17.279000     24.897480
   17.294000     24.824923
   17.309000     24.870140
   17.323000     24.897480
   17.338000     24.685068
   17.353000     24.650367
   17.368000     24.560985
   17.383000     24.543108
   17.398000     24.649315
   17.413000     24.519975
   17.428000     24.582016
   17.443000     24.606202
   17.457000     24.545212
   17.472000     24.394841
   17.487000     24.491582
   17.502000     24.403253
   17.517000     24.439006
   17.532000     24.481068
   17.547000     24.352778
   17.562000     24.388532
   17.577000     24.277067
   17.591000     24.356985
   17.606000     24.313872
   17.621000     24.321232
   17.636000     24.298098
   17.651000     24.350676
   17.666000     24.307562
   17.681000     24.399047
   17.696000     24.368552
   17.711000     24.163500
   17.726000     24.108820
   17.740000     24.232902
   17.755000     24.219232
   17.770000     24.154037
   17.785000     24.067809
   17.800000     24.110923
   17.815000     24.103562
   17.830000     24.185582
   17.845000     24.127747
   17.860000     24.207665
   17.875000     24.280222
   17.889000     24.204511
   17.904000     24.180325
   17.919000     24.027851
   17.934000     24.072016
   17.949000     24.017335
   17.964000     24.047830
   17.979000     24.140367
   17.994000     24.219232
   18.009000     24.179273
   18.024000     24.179273
   18.038000     24.078325
   18.053000     24.098304
   18.068000     24.174016
   18.083000     24.118284
   18.098000     24.118284
   18.113000     24.090943
   18.128000     24.232902
   18.143000     24.260242
   18.158000     24.276016
   18.173000     24.243417
   18.188000     24.262346
   18.202000     24.230799
   18.217000     24.367500
   18.232000     24.329645
   18.247000     24.343315
   18.262000     24.297047
   18.277000     24.313872
   18.292000     24.397995
   18.307000     24.440057
   18.322000     24.436902
   18.337000     24.322284
   18.352000     24.221335
   18.366000     24.422181
   18.381000     24.400098
   18.396000     24.441108
   18.411000     24.534697
   18.426000     24.436902
   18.441000     24.488428
   18.456000     24.603047
   18.471000     24.426387
   18.486000     24.504202
   18.501000     24.644058
   18.516000     24.441108
   18.530000     24.555728
   18.545000     24.618820
   18.560000     24.525233
   18.575000     24.506304
   18.590000     24.583068
   18.605000     24.653521
   18.620000     24.667191
   18.635000     24.687171
   18.650000     24.718717
   18.665000     24.620923
   18.680000     24.734490
   18.695000     24.760779
   18.710000     24.749212
   18.724000     24.757624
   18.739000     24.859624
   18.754000     24.902738
   18.769000     24.951109
   18.784000     24.792325
   18.799000     24.849108
   18.814000     24.889068
   18.829000     24.878552
   18.844000     24.863830
   18.859000     24.819666
   18.874000     25.065728
   18.889000     24.856469
   18.903000     24.835438
   18.918000     24.885913
   18.933000     24.832284
   18.948000     24.881707
   18.963000     25.095171
   18.978000     25.037336
   18.993000     24.979501
   19.008000     24.940594
   19.023000     24.897480
   19.038000     25.043645
   19.053000     25.021563
   19.068000     25.080449
   19.083000     25.061521
   19.098000     25.083603
   19.112000     25.080449
   19.127000     25.181398
   19.142000     25.154058
   19.157000     25.133027
   19.172000     25.190862
   19.187000     25.350697
   19.202000     25.282346
   19.217000     25.118305
   19.232000     25.159315
   19.247000     25.257110
   19.262000     25.143542
   19.277000     25.222408
   19.292000     25.200325
   19.307000     25.264470
   19.321000     25.209789
   19.336000     25.185604
   19.351000     25.268676
   19.366000     25.246594
   19.381000     25.246594
   19.396000     25.248697
   19.411000     25.210841
   19.426000     25.325459
   19.441000     25.330718
   19.456000     25.381192
   19.471000     25.203480
   19.486000     25.286553
   19.501000     25.270779
   19.516000     25.231872
   19.531000     25.219254
   19.545000     25.340181
   19.560000     25.347542
   19.575000     25.331769
   19.590000     25.281294
   19.605000     25.289707
   19.620000     25.148799
   19.635000     25.176140
   19.650000     25.108841
   19.665000     25.127769
   19.680000     25.222408
   19.695000     25.166676
   19.710000     25.207686
   19.725000     25.314945
   19.740000     25.202429
   19.755000     25.242388
   19.770000     25.213996
   19.785000     25.194016
   19.799000     25.104634
   19.814000     25.017356
   19.829000     25.158264
   19.844000     25.079398
   19.859000     24.931129
   19.874000     25.085707
   19.889000     25.064676
   19.904000     24.917459
   19.919000     24.880655
   19.934000     24.920614
   19.949000     24.909047
   19.964000     24.922717
   19.979000     24.789171
   19.994000     24.756573
   20.009000     24.800738
   20.024000     24.732387
   20.039000     24.709253
   20.054000     24.590428
   20.068000     24.650367
   20.083000     24.656676
   20.098000     24.570449
   20.113000     24.608304
   20.128000     24.498943
   20.143000     24.577810
   20.158000     24.562037
   20.173000     24.610408
   20.188000     24.571500
   20.203000     24.532593
   20.218000     24.504202
   20.233000     24.481068
   20.248000     24.472655
   20.263000     24.363294
   20.278000     24.276016
   20.293000     24.321232
   20.308000     24.312820
   20.323000     24.254985
   20.338000     24.192943
   20.353000     24.070964
   20.368000     24.002613
   20.382000     23.978428
   20.397000     24.042572
   20.412000     23.975273
   20.427000     23.832263
   20.442000     23.858551
   20.457000     23.844881
   20.472000     23.751294
   20.487000     23.777582
   20.502000     23.736572
   20.517000     23.600922
   20.532000     23.497871
   20.547000     23.499974
   20.562000     23.431624
   20.577000     23.458964
   20.592000     23.380098
   20.607000     23.226572
   20.622000     23.259170
   20.637000     23.205541
   20.652000     23.125623
   20.667000     23.152964
   20.682000     23.081459
   20.697000     23.062530
   20.712000     22.902695
   20.727000     22.783870
   20.742000     22.824881
   20.757000     22.943705
   20.771000     22.811211
   20.786000     22.839603
   20.801000     22.668200
   20.816000     22.662943
   20.831000     22.728139
   20.846000     22.654530
   20.861000     22.464200
   20.876000     22.457891
   20.891000     22.472613
   20.906000     22.344323
   20.921000     22.308571
   20.936000     22.255994
   20.951000     22.219190
   20.966000     22.244427
   20.981000     22.073025
   20.996000     22.006777
   21.011000     22.149787
   21.026000     21.847993
   21.041000     21.780695
   21.056000     21.789106
   21.071000     21.752303
   21.086000     21.675540
   21.101000     21.729169
   21.116000     21.825911
   21.131000     21.762818
   21.146000     21.721808
   21.161000     21.572488
   21.176000     21.404240
   21.191000     21.384261
   21.206000     21.430530
   21.221000     21.376901
   21.236000     21.234941
   21.251000     21.158179
   21.266000     21.108756
   21.281000     21.092983
   21.296000     20.984674
   21.310000     21.039354
   21.325000     20.908962
   21.340000     20.907910
   21.355000     20.899498
   21.370000     20.800653
   21.385000     20.789085
   21.400000     20.638714
   21.415000     20.561952
   21.430000     20.602962
   21.445000     20.612426
   21.460000     20.541972
   21.475000     20.556693
   21.490000     20.585085
   21.505000     20.441023
   21.520000     20.409477
   21.535000     20.377931
   21.550000     20.364261
   21.565000     20.273828
   21.580000     20.172879
   21.595000     20.065621
   21.610000     20.124507
   21.625000     20.030920
   21.640000     20.003580
   21.655000     20.033023
   21.670000     19.957312
   21.685000     19.834281
   21.700000     19.860570
   21.715000     19.853209
   21.730000     19.820611
   21.745000     19.671291
   21.760000     19.645002
   21.775000     19.691271
   21.790000     19.636590
   21.805000     19.536693
   21.820000     19.598734
   21.835000     19.492528
   21.850000     19.335847
   21.865000     19.372651
   21.880000     19.434693
   21.895000     19.340054
   21.910000     19.308507
   21.925000     19.192837
   21.940000     19.168651
   21.955000     19.159188
   21.970000     19.108713
   21.985000     19.125538
   22.000000     19.087682
