# Supplementary material for: Changing the game of time resolved X-ray diffraction on the mechanochemistry playground by downsizing
Source: Nat Commun. 2021 Oct 21;12:6134. doi: 10.1038/s41467-021-26264-1 (PMC8531352; doi:10.1038/s41467-021-26264-1)
Supplement: Supplementary file 3 — Source Data. [file 41467_2021_26264_MOESM3_ESM.zip › PXRD_raw_data/reactionIIIa_cocrystal_FormI_normalized/000314.xy]

    3.140900     20.407247
    3.155600     20.480732
    3.170400     20.682545
    3.185100     20.761516
    3.199800     20.730805
    3.214500     21.058751
    3.229300     21.277017
    3.244000     21.506250
    3.258700     21.643351
    3.273500     21.923037
    3.288200     22.113883
    3.302900     22.017364
    3.317600     22.276211
    3.332400     22.533961
    3.347100     22.887134
    3.361800     22.714935
    3.376500     23.348891
    3.391300     23.693289
    3.406000     24.101302
    3.420700     24.393054
    3.435400     24.198918
    3.450200     23.831487
    3.464900     23.662578
    3.479600     23.498056
    3.494400     23.741548
    3.509100     24.116658
    3.523800     24.368923
    3.538500     24.613512
    3.553300     24.618997
    3.568000     24.700161
    3.582700     25.011654
    3.597400     25.320955
    3.612200     25.458056
    3.626900     25.571028
    3.641600     25.466831
    3.656400     25.649998
    3.671100     26.131498
    3.685800     26.309181
    3.700500     26.190725
    3.715300     26.710614
    3.730000     26.864167
    3.744700     26.927781
    3.759500     27.351150
    3.774200     27.529930
    3.788900     27.588061
    3.803600     27.901749
    3.818400     28.061883
    3.833100     28.321827
    3.847800     28.436992
    3.862600     28.480865
    3.877300     28.739712
    3.892000     28.846102
    3.906700     29.036947
    3.921500     29.092885
    3.936200     29.622644
    3.950900     29.804714
    3.965700     29.970332
    3.980400     30.240147
    3.995100     30.368475
    4.009800     30.462800
    4.024600     30.945396
    4.039300     31.074820
    4.054000     31.499286
    4.068800     31.726325
    4.083500     31.738390
    4.098200     32.007109
    4.113000     32.338345
    4.127700     32.559901
    4.142400     32.861523
    4.157100     32.853845
    4.171900     33.232245
    4.186600     33.508641
    4.201300     33.966011
    4.216100     34.492480
    4.230800     34.729390
    4.245500     34.856621
    4.260300     35.258054
    4.275000     35.230633
    4.289700     35.530062
    4.304500     35.918333
    4.319200     35.866783
    4.333900     36.294539
    4.348600     36.709132
    4.363400     37.027208
    4.378100     37.433028
    4.392800     37.574516
    4.407600     37.714907
    4.422300     37.656776
    4.437000     37.902462
    4.451800     38.359832
    4.466500     38.465125
    4.481200     38.614292
    4.496000     38.870945
    4.510700     38.872042
    4.525400     39.440190
    4.540200     39.793363
    4.554900     39.869042
    4.569600     39.814202
    4.584400     40.353833
    4.599100     40.290218
    4.613800     40.914302
    4.628600     41.357414
    4.643300     41.698522
    4.658000     41.881688
    4.672700     42.140536
    4.687500     42.271057
    4.702200     42.776686
    4.716900     43.212120
    4.731700     42.998241
    4.746400     43.546647
    4.761100     43.959046
    4.775900     44.160859
    4.790600     44.811268
    4.805300     45.094245
    4.820100     45.772073
    4.834800     46.265639
    4.849500     46.234927
    4.864300     46.559583
    4.879000     46.890820
    4.893700     47.173796
    4.908500     47.404127
    4.923200     48.165313
    4.938000     48.698363
    4.952700     48.923208
    4.967400     49.571423
    4.982200     49.705234
    4.996900     49.840142
    5.011600     50.331512
    5.026400     50.693459
    5.041100     51.189218
    5.055800     51.587360
    5.070600     52.114926
    5.085300     52.508680
    5.100000     53.219413
    5.114800     53.484841
    5.129500     53.680073
    5.144200     54.226285
    5.159000     54.955663
    5.173700     55.284707
    5.188400     55.486520
    5.203200     56.052474
    5.217900     56.804885
    5.232700     57.012182
    5.247400     57.589104
    5.262100     58.278997
    5.276900     58.859210
    5.291600     59.243094
    5.306300     59.753110
    5.321100     60.426551
    5.335800     60.878437
    5.350500     61.615494
    5.365300     61.985119
    5.380000     62.222030
    5.394800     63.092897
    5.409500     63.986797
    5.424200     64.223708
    5.439000     64.485845
    5.453700     65.123092
    5.468400     65.666013
    5.483200     66.152997
    5.497900     66.836309
    5.512600     66.848374
    5.527400     67.632593
    5.542100     68.681143
    5.556900     68.733791
    5.571600     69.157159
    5.586300     70.100416
    5.601100     71.044769
    5.615800     71.714920
    5.630600     72.001187
    5.645300     72.409200
    5.660000     73.204387
    5.674800     73.807633
    5.689500     74.362619
    5.704200     74.561142
    5.719000     75.278455
    5.733700     76.045126
    5.748500     76.435590
    5.763200     76.992769
    5.777900     77.193485
    5.792700     77.932735
    5.807400     78.886960
    5.822200     79.449624
    5.836900     79.602081
    5.851600     79.931124
    5.866400     80.490496
    5.881100     81.195745
    5.895900     82.152164
    5.910600     82.674245
    5.925300     83.243489
    5.940100     84.190037
    5.954800     85.403109
    5.969600     87.346656
    5.984300     88.397399
    5.999000     88.953482
    6.013800     89.166263
    6.028500     89.541372
    6.043300     88.898641
    6.058000     88.284428
    6.072700     87.983902
    6.087500     87.661440
    6.102200     88.012419
    6.117000     88.090292
    6.131700     88.135262
    6.146500     88.149521
    6.161200     88.513661
    6.175900     88.877802
    6.190700     89.056583
    6.205400     89.366979
    6.220200     89.274847
    6.234900     89.464595
    6.249600     89.652150
    6.264400     90.023969
    6.279100     90.370560
    6.293900     90.495597
    6.308600     90.872899
    6.323400     91.172329
    6.338100     91.577052
    6.352800     92.582827
    6.367600     94.605344
    6.382300     97.709316
    6.397100    102.059264
    6.411800    105.731384
    6.426600    106.548507
    6.441300    103.555313
    6.456000     99.664928
    6.470800     95.941258
    6.485500     93.662087
    6.500300     92.853738
    6.515000     93.123553
    6.529800     93.597375
    6.544500     94.542826
    6.559300     96.668444
    6.574000     99.216333
    6.588700    101.528409
    6.603500    102.256690
    6.618200    101.204849
    6.633000     98.059198
    6.647700     94.718315
    6.662500     92.772575
    6.677200     91.386206
    6.692000     90.524114
    6.706700     89.814478
    6.721500     89.767315
    6.736200     88.999548
    6.750900     88.587148
    6.765700     88.160488
    6.780400     88.180231
    6.795200     88.053002
    6.809900     87.824864
    6.824700     87.528726
    6.839400     86.845414
    6.854200     86.481272
    6.868900     86.205973
    6.883700     85.824283
    6.898400     85.946029
    6.913200     85.914221
    6.927900     85.766153
    6.942700     85.422851
    6.957400     85.074065
    6.972200     84.629858
    6.986900     84.378688
    7.001600     83.890608
    7.016400     83.977255
    7.031100     83.677826
    7.045900     83.375107
    7.060600     82.844251
    7.075400     82.736763
    7.090100     82.608436
    7.104900     82.404430
    7.119600     82.050161
    7.134400     81.625694
    7.149100     81.393171
    7.163900     80.735085
    7.178600     80.524497
    7.193400     80.591403
    7.208100     80.117581
    7.222900     80.202036
    7.237600     79.751246
    7.252400     79.440849
    7.267100     79.543949
    7.281900     79.164453
    7.296600     78.756440
    7.311400     78.685147
    7.326100     78.253004
    7.340900     78.070933
    7.355600     77.934929
    7.370400     77.446849
    7.385100     77.213228
    7.399900     76.857861
    7.414600     76.498108
    7.429400     76.454235
    7.444100     76.403782
    7.458900     76.391717
    7.473600     76.502495
    7.488400     76.552948
    7.503200     76.425718
    7.517900     76.314941
    7.532700     75.494527
    7.547400     74.856183
    7.562200     74.405394
    7.576900     73.813117
    7.591700     73.445686
    7.606400     73.445686
    7.621200     73.362329
    7.635900     72.330230
    7.650700     72.100997
    7.665400     71.371618
    7.680200     70.644434
    7.694900     70.229839
    7.709700     69.871183
    7.724400     69.464266
    7.739200     69.408328
    7.754000     69.304132
    7.768700     68.924635
    7.783500     68.336745
    7.798200     67.963830
    7.813000     68.001121
    7.827700     67.549236
    7.842500     67.436264
    7.857200     66.995346
    7.872000     66.282420
    7.886700     65.933634
    7.901500     65.574978
    7.916300     65.336970
    7.931000     65.072639
    7.945800     64.810501
    7.960500     64.493523
    7.975300     64.221514
    7.990000     64.205062
    8.004800     63.811307
    8.019600     63.496523
    8.034300     63.260709
    8.049100     63.114833
    8.063800     62.811016
    8.078600     62.387648
    8.093300     62.114542
    8.108100     62.109058
    8.122900     62.190222
    8.137600     61.887503
    8.152400     62.247256
    8.167100     62.169382
    8.181900     61.640720
    8.196600     60.733658
    8.211400     59.973569
    8.226200     59.506328
    8.240900     59.342904
    8.255700     59.530458
    8.270400     59.160833
    8.285200     58.861404
    8.300000     58.737465
    8.314700     58.475326
    8.329500     58.095831
    8.344200     57.879759
    8.359000     57.478326
    8.373800     57.147090
    8.388500     56.792821
    8.403300     56.528489
    8.418000     56.325580
    8.432800     56.030537
    8.447600     55.864919
    8.462300     55.462389
    8.477100     55.371354
    8.491800     55.010504
    8.506600     54.724236
    8.521400     54.829530
    8.536100     54.695719
    8.550900     54.564102
    8.565600     54.423710
    8.580400     53.944405
    8.595200     53.979503
    8.609900     53.822659
    8.624700     53.043923
    8.639500     52.755463
    8.654200     52.844304
    8.669000     52.419839
    8.683700     52.185121
    8.698500     51.657556
    8.713300     51.393225
    8.728000     51.533616
    8.742800     51.302189
    8.757600     51.069665
    8.772300     50.957792
    8.787100     50.559649
    8.801800     50.194411
    8.816600     50.198798
    8.831400     49.562649
    8.846100     49.120634
    8.860900     48.790494
    8.875700     48.441709
    8.890400     48.445000
    8.905200     48.178474
    8.920000     47.950338
    8.934700     47.815430
    8.949500     47.775945
    8.964300     47.426063
    8.979000     47.213282
    8.993800     46.929208
    9.008600     46.672554
    9.023300     46.300736
    9.038100     46.455386
    9.052900     46.297446
    9.067600     46.008984
    9.082400     45.667876
    9.097200     45.712846
    9.111900     45.590003
    9.126700     45.143602
    9.141500     44.784945
    9.156200     44.498677
    9.171000     44.305639
    9.185800     44.252992
    9.200500     44.317704
    9.215300     44.019372
    9.230100     43.885560
    9.244800     43.849366
    9.259600     43.418319
    9.274400     43.401867
    9.289100     43.138633
    9.303900     42.722942
    9.318700     42.649455
    9.333400     42.636294
    9.348200     42.584744
    9.363000     42.496999
    9.377800     42.005629
    9.392500     41.890463
    9.407300     41.695231
    9.422100     41.429803
    9.436800     41.255410
    9.451600     41.365092
    9.466400     41.322316
    9.481200     40.925271
    9.495900     40.824364
    9.510700     40.517257
    9.525500     40.005047
    9.540200     39.982014
    9.555000     39.621164
    9.569800     39.172568
    9.584600     39.319541
    9.599300     39.214247
    9.614100     39.033273
    9.628900     38.822685
    9.643600     38.658164
    9.658400     38.538612
    9.673200     38.295120
    9.688000     38.086726
    9.702700     38.012143
    9.717500     37.835557
    9.732300     37.854202
    9.747100     37.673229
    9.761800     37.571226
    9.776600     37.174181
    9.791400     36.790297
    9.806200     36.828685
    9.820900     36.834169
    9.835700     36.610420
    9.850500     36.520481
    9.865300     36.454673
    9.880000     36.387767
    9.894800     36.281377
    9.909600     36.206793
    9.924400     35.938075
    9.939100     35.562967
    9.953900     35.389671
    9.968700     35.357863
    9.983500     35.267924
    9.998200     35.254763
   10.013000     35.017852
   10.028000     34.716229
   10.043000     34.503448
   10.057000     34.308216
   10.072000     34.319184
   10.087000     34.148082
   10.102000     34.119565
   10.116000     33.843168
   10.131000     33.586515
   10.146000     33.377024
   10.161000     33.488898
   10.176000     33.521804
   10.190000     33.311216
   10.205000     33.142307
   10.220000     32.972301
   10.235000     32.909783
   10.249000     32.701389
   10.264000     32.698099
   10.279000     32.706873
   10.294000     32.654226
   10.309000     32.523706
   10.323000     32.688227
   10.338000     32.644355
   10.353000     32.514932
   10.368000     32.545643
   10.382000     32.796812
   10.397000     32.705777
   10.412000     32.465575
   10.427000     32.219889
   10.442000     31.923751
   10.456000     31.825038
   10.471000     31.797618
   10.486000     31.512447
   10.501000     31.451026
   10.516000     31.273343
   10.530000     31.345732
   10.545000     31.179017
   10.560000     31.228374
   10.575000     31.278826
   10.589000     31.202050
   10.604000     31.325990
   10.619000     31.334764
   10.634000     31.175726
   10.649000     31.080304
   10.663000     31.078110
   10.678000     30.920170
   10.693000     30.602095
   10.708000     30.339957
   10.722000     30.314731
   10.737000     30.255503
   10.752000     30.194082
   10.767000     30.046012
   10.782000     30.013108
   10.796000     29.598513
   10.811000     29.491027
   10.826000     29.455929
   10.841000     29.426315
   10.856000     29.482252
   10.870000     29.302375
   10.885000     29.193791
   10.900000     29.186113
   10.915000     29.191598
   10.930000     28.968945
   10.944000     28.880103
   10.959000     28.643192
   10.974000     28.672806
   10.989000     28.582868
   11.003000     28.730937
   11.018000     28.790165
   11.033000     28.777003
   11.048000     28.739712
   11.063000     28.736421
   11.077000     28.906427
   11.092000     29.012817
   11.107000     28.900942
   11.122000     29.059981
   11.137000     29.404378
   11.151000     29.651161
   11.166000     29.860652
   11.181000     30.060271
   11.196000     30.355313
   11.211000     30.490220
   11.225000     30.424412
   11.240000     30.154597
   11.255000     29.917686
   11.270000     29.616063
   11.284000     29.164177
   11.299000     28.763841
   11.314000     28.666225
   11.329000     28.270277
   11.344000     28.128788
   11.358000     28.378861
   11.373000     28.361312
   11.388000     28.293310
   11.403000     28.245050
   11.418000     28.390926
   11.432000     28.330601
   11.447000     28.465509
   11.462000     28.753970
   11.477000     28.973332
   11.492000     29.245341
   11.506000     29.503091
   11.521000     29.899040
   11.536000     30.164468
   11.551000     30.191888
   11.566000     30.323505
   11.580000     30.478155
   11.595000     30.468285
   11.610000     30.664613
   11.625000     31.078110
   11.640000     31.290892
   11.654000     31.265665
   11.669000     30.847780
   11.684000     30.456219
   11.699000     30.017495
   11.714000     29.703807
   11.728000     29.227793
   11.743000     28.638805
   11.758000     28.460025
   11.773000     28.348151
   11.788000     28.228598
   11.802000     28.190209
   11.817000     28.214340
   11.832000     28.158402
   11.847000     28.134272
   11.862000     28.144144
   11.876000     28.155112
   11.891000     28.170467
   11.906000     28.327311
   11.921000     28.411766
   11.936000     28.324020
   11.950000     28.683775
   11.965000     28.872425
   11.980000     28.847199
   11.995000     28.862554
   12.010000     28.902039
   12.024000     29.065464
   12.039000     28.949202
   12.054000     28.964557
   12.069000     28.763841
   12.084000     28.804423
   12.098000     29.074239
   12.113000     29.015011
   12.128000     28.970041
   12.143000     29.034753
   12.158000     28.928362
   12.172000     28.991978
   12.187000     29.208049
   12.202000     29.316634
   12.217000     29.115918
   12.232000     29.130176
   12.246000     29.248632
   12.261000     29.235469
   12.276000     29.131272
   12.291000     29.171855
   12.306000     29.420831
   12.320000     29.509672
   12.335000     29.500897
   12.350000     29.431798
   12.365000     29.646773
   12.380000     29.664323
   12.394000     29.628128
   12.409000     30.073432
   12.424000     30.324602
   12.439000     30.375055
   12.454000     30.619644
   12.468000     30.890556
   12.483000     31.313924
   12.498000     31.508060
   12.513000     31.632000
   12.528000     31.702196
   12.543000     31.670388
   12.557000     31.574966
   12.572000     31.731809
   12.587000     31.818457
   12.602000     31.589224
   12.617000     31.753745
   12.631000     31.804199
   12.646000     31.709873
   12.661000     31.841491
   12.676000     31.781165
   12.691000     31.667098
   12.705000     31.901815
   12.720000     31.893040
   12.735000     31.854652
   12.750000     32.081691
   12.765000     32.117886
   12.779000     32.417315
   12.794000     32.919654
   12.809000     33.704970
   12.824000     34.750230
   12.839000     36.290151
   12.854000     38.196407
   12.868000     40.080727
   12.883000     41.667811
   12.898000     42.801912
   12.913000     43.048694
   12.928000     43.043211
   12.942000     42.290799
   12.957000     41.238958
   12.972000     39.793363
   12.987000     38.512289
   13.002000     37.208182
   13.017000     36.179373
   13.031000     35.543224
   13.046000     35.313990
   13.061000     34.867589
   13.076000     34.675647
   13.091000     34.460673
   13.105000     34.111887
   13.120000     34.006593
   13.135000     34.017561
   13.150000     34.069111
   13.165000     34.252279
   13.179000     34.456286
   13.194000     34.839072
   13.209000     35.313990
   13.224000     36.125630
   13.239000     37.417672
   13.254000     38.968561
   13.268000     40.191505
   13.283000     41.571291
   13.298000     42.301767
   13.313000     42.352220
   13.328000     42.119696
   13.343000     41.221409
   13.357000     39.988595
   13.372000     38.979530
   13.387000     37.665551
   13.402000     36.508416
   13.417000     35.935882
   13.431000     35.570644
   13.446000     35.275602
   13.461000     35.060628
   13.476000     34.889525
   13.491000     34.975076
   13.506000     35.071595
   13.520000     35.129727
   13.535000     35.065014
   13.550000     34.963012
   13.565000     34.923527
   13.580000     34.840168
   13.595000     35.111081
   13.609000     35.293151
   13.624000     35.272311
   13.639000     35.243795
   13.654000     35.297539
   13.669000     35.491674
   13.683000     35.478512
   13.698000     35.553095
   13.713000     35.681422
   13.728000     35.817426
   13.743000     36.026917
   13.758000     36.160728
   13.772000     36.276989
   13.787000     36.363638
   13.802000     36.593968
   13.817000     36.461254
   13.832000     36.298926
   13.847000     36.402026
   13.861000     36.281377
   13.876000     36.148663
   13.891000     36.076273
   13.906000     35.960012
   13.921000     35.967690
   13.936000     36.089435
   13.950000     35.941366
   13.965000     35.858008
   13.980000     35.722004
   13.995000     35.820717
   14.010000     35.870073
   14.025000     35.895300
   14.039000     35.798781
   14.054000     35.703358
   14.069000     35.764780
   14.084000     35.894203
   14.099000     35.932592
   14.114000     35.749424
   14.128000     35.663873
   14.143000     35.807555
   14.158000     35.964399
   14.173000     35.706648
   14.188000     35.602451
   14.203000     35.562967
   14.217000     35.836073
   14.232000     35.718713
   14.247000     35.761489
   14.262000     35.740649
   14.277000     35.734069
   14.292000     35.725294
   14.306000     35.711036
   14.321000     35.810845
   14.336000     35.872266
   14.351000     35.815233
   14.366000     36.036789
   14.381000     36.400930
   14.395000     36.321959
   14.410000     36.381186
   14.425000     36.621388
   14.440000     36.598355
   14.455000     36.348282
   14.470000     36.389961
   14.484000     36.462351
   14.499000     36.009368
   14.514000     35.706648
   14.529000     35.693487
   14.544000     35.675938
   14.559000     35.460963
   14.573000     35.298636
   14.588000     35.420381
   14.603000     35.436833
   14.618000     35.220762
   14.633000     35.259150
   14.648000     35.195535
   14.662000     35.022239
   14.677000     35.016755
   14.692000     34.935591
   14.707000     35.057337
   14.722000     34.931203
   14.737000     34.830297
   14.752000     34.756811
   14.766000     34.793006
   14.781000     34.880751
   14.796000     34.813845
   14.811000     34.544030
   14.826000     34.683325
   14.841000     34.718423
   14.855000     34.734875
   14.870000     34.480415
   14.885000     34.638355
   14.900000     34.540739
   14.915000     34.635065
   14.930000     34.595580
   14.945000     34.575837
   14.959000     34.570353
   14.974000     34.433252
   14.989000     34.240214
   15.004000     34.231439
   15.019000     34.245698
   15.034000     34.257763
   15.048000     34.076789
   15.063000     33.768585
   15.078000     33.921042
   15.093000     34.040594
   15.108000     33.891428
   15.123000     33.872782
   15.138000     33.819039
   15.152000     33.888138
   15.167000     33.830006
   15.182000     33.664388
   15.197000     33.664388
   15.212000     33.531674
   15.227000     33.289279
   15.242000     33.379218
   15.256000     33.328764
   15.271000     33.371540
   15.286000     33.273924
   15.301000     33.189469
   15.316000     33.232245
   15.331000     33.159855
   15.345000     33.039207
   15.360000     32.886750
   15.375000     32.744165
   15.390000     32.698099
   15.405000     32.691518
   15.420000     32.528093
   15.435000     32.314216
   15.449000     32.313119
   15.464000     32.124467
   15.479000     32.239632
   15.494000     32.295569
   15.509000     32.351506
   15.524000     32.226470
   15.539000     32.115692
   15.553000     32.012592
   15.568000     31.811876
   15.583000     31.751551
   15.598000     31.689033
   15.613000     31.719744
   15.628000     31.761423
   15.643000     31.493801
   15.657000     31.612256
   15.672000     31.532190
   15.687000     31.411540
   15.702000     31.372056
   15.717000     31.456510
   15.732000     31.390701
   15.747000     31.207535
   15.761000     31.177920
   15.776000     31.262375
   15.791000     31.233858
   15.806000     31.140628
   15.821000     30.981591
   15.836000     30.670098
   15.851000     30.609772
   15.866000     30.380539
   15.880000     30.309246
   15.895000     30.316924
   15.910000     30.235760
   15.925000     30.055884
   15.940000     29.951687
   15.955000     29.916589
   15.970000     29.798134
   15.984000     29.934137
   15.999000     29.894653
   16.014000     29.843102
   16.029000     29.862845
   16.044000     29.572190
   16.059000     29.564512
   16.074000     29.523931
   16.088000     29.582062
   16.103000     29.505285
   16.118000     29.460316
   16.133000     29.440573
   16.148000     29.280439
   16.163000     29.206952
   16.178000     29.213534
   16.193000     29.213534
   16.207000     29.136757
   16.222000     29.064367
   16.237000     29.019398
   16.252000     28.911911
   16.267000     28.769325
   16.282000     28.806617
   16.297000     28.683775
   16.312000     28.617966
   16.326000     28.542286
   16.341000     28.645386
   16.356000     28.630030
   16.371000     28.352538
   16.386000     28.354732
   16.401000     28.358021
   16.416000     28.313053
   16.430000     28.239566
   16.445000     28.433701
   16.460000     28.361312
   16.475000     28.049818
   16.490000     28.064076
   16.505000     28.147434
   16.520000     28.107949
   16.535000     27.960976
   16.549000     27.833746
   16.564000     27.935750
   16.579000     28.088207
   16.594000     28.028978
   16.609000     28.084916
   16.624000     28.110143
   16.639000     27.917105
   16.654000     27.629740
   16.668000     27.717485
   16.683000     27.518962
   16.698000     27.415862
   16.713000     27.332504
   16.728000     27.144950
   16.743000     26.943137
   16.758000     26.827972
   16.773000     26.846618
   16.788000     26.728162
   16.802000     26.646998
   16.817000     26.516477
   16.832000     26.551575
   16.847000     26.482476
   16.862000     26.517574
   16.877000     26.486864
   16.892000     26.447378
   16.907000     26.333311
   16.921000     26.178660
   16.936000     26.172080
   16.951000     26.100787
   16.966000     26.022913
   16.981000     26.019623
   16.996000     25.900071
   17.011000     25.916522
   17.026000     25.702645
   17.041000     25.481089
   17.055000     25.633546
   17.070000     25.773938
   17.085000     25.621481
   17.100000     25.566641
   17.115000     25.496445
   17.130000     25.532640
   17.145000     25.558963
   17.160000     25.506315
   17.175000     25.505219
   17.189000     25.564447
   17.204000     25.602835
   17.219000     25.375795
   17.234000     25.283663
   17.249000     25.209080
   17.264000     25.271598
   17.279000     25.121336
   17.294000     25.194822
   17.309000     25.266115
   17.323000     25.216758
   17.338000     25.190435
   17.353000     25.291341
   17.368000     25.266115
   17.383000     25.191531
   17.398000     25.084044
   17.413000     25.107077
   17.428000     25.157530
   17.443000     25.040171
   17.457000     24.951330
   17.472000     24.904167
   17.487000     24.859198
   17.502000     24.785712
   17.517000     24.804357
   17.532000     24.767066
   17.547000     24.828488
   17.562000     24.935974
   17.577000     24.899780
   17.591000     24.859198
   17.606000     24.712225
   17.621000     24.682611
   17.636000     24.826294
   17.651000     24.794486
   17.666000     24.772550
   17.681000     24.660676
   17.696000     24.739645
   17.711000     24.674934
   17.726000     24.721000
   17.740000     24.636545
   17.755000     24.462153
   17.770000     24.407312
   17.785000     24.432539
   17.800000     24.452282
   17.815000     24.341503
   17.830000     24.319568
   17.845000     24.490670
   17.860000     24.501637
   17.875000     24.462153
   17.889000     24.260340
   17.904000     24.332729
   17.919000     24.477508
   17.934000     24.388667
   17.949000     24.438023
   17.964000     24.500541
   17.979000     24.445700
   17.994000     24.452282
   18.009000     24.612416
   18.024000     24.629965
   18.038000     24.605834
   18.053000     24.566350
   18.068000     24.837261
   18.083000     24.740742
   18.098000     24.603641
   18.113000     24.533446
   18.128000     24.666160
   18.143000     24.652998
   18.158000     24.714419
   18.173000     24.711128
   18.188000     24.756098
   18.202000     24.931588
   18.217000     24.962298
   18.232000     25.214564
   18.247000     25.392248
   18.262000     25.312180
   18.277000     25.315471
   18.292000     25.482186
   18.307000     25.335214
   18.322000     25.226629
   18.337000     25.280373
   18.352000     25.211274
   18.366000     25.036881
   18.381000     25.033591
   18.396000     24.973266
   18.411000     24.976556
   18.426000     24.939265
   18.441000     24.819713
   18.456000     24.997396
   18.471000     24.961202
   18.486000     24.977653
   18.501000     24.844939
   18.516000     24.846036
   18.530000     24.977653
   18.545000     24.884425
   18.560000     24.847133
   18.575000     24.841649
   18.590000     24.955717
   18.605000     25.034688
   18.620000     25.050043
   18.635000     24.967783
   18.650000     24.960105
   18.665000     24.918426
   18.680000     24.877843
   18.695000     25.076366
   18.710000     25.066495
   18.724000     25.129013
   18.739000     24.897587
   18.754000     24.915135
   18.769000     24.993009
   18.784000     24.986428
   18.799000     25.001784
   18.814000     25.092819
   18.829000     25.152046
   18.844000     25.158627
   18.859000     25.039074
   18.874000     25.044559
   18.889000     25.144368
   18.903000     25.261727
   18.918000     25.157530
   18.933000     25.183854
   18.948000     25.221145
   18.963000     25.311083
   18.978000     25.435024
   18.993000     25.425152
   19.008000     25.517284
   19.023000     25.350569
   19.038000     25.409796
   19.053000     25.424055
   19.068000     25.295729
   19.083000     25.447088
   19.098000     25.395538
   19.112000     25.383473
   19.127000     25.399926
   19.142000     25.356053
   19.157000     25.407602
   19.172000     25.306696
   19.187000     25.312180
   19.202000     25.362634
   19.217000     25.399926
   19.232000     25.449282
   19.247000     25.339600
   19.262000     25.588577
   19.277000     25.626965
   19.292000     25.539221
   19.307000     25.522768
   19.321000     25.782712
   19.336000     25.635740
   19.351000     25.699355
   19.366000     25.646707
   19.381000     25.682902
   19.396000     25.640127
   19.411000     25.643417
   19.426000     25.682902
   19.441000     25.641223
   19.456000     25.576511
   19.471000     25.538124
   19.486000     25.535930
   19.501000     25.690580
   19.516000     25.662063
   19.531000     25.543607
   19.545000     25.291341
   19.560000     25.375795
   19.575000     25.512896
   19.590000     25.540316
   19.605000     25.485476
   19.620000     25.439410
   19.635000     25.443797
   19.650000     25.488767
   19.665000     25.511800
   19.680000     25.444894
   19.695000     25.429539
   19.710000     25.418571
   19.725000     25.495348
   19.740000     25.444894
   19.755000     25.398829
   19.770000     25.475605
   19.785000     25.274889
   19.799000     25.285857
   19.814000     25.372505
   19.829000     25.262824
   19.844000     25.156434
   19.859000     25.210177
   19.874000     25.166305
   19.889000     25.291341
   19.904000     25.283663
   19.919000     25.226629
   19.934000     25.194822
   19.949000     25.340697
   19.964000     25.257340
   19.979000     25.195919
   19.994000     25.040171
   20.009000     25.157530
   20.024000     25.090625
   20.039000     25.163015
   20.054000     24.979847
   20.068000     24.905264
   20.083000     24.925007
   20.098000     24.831778
   20.113000     24.770356
   20.128000     24.848230
   20.143000     24.730872
   20.158000     24.954620
   20.173000     24.790099
   20.188000     24.735258
   20.203000     24.826294
   20.218000     24.740742
   20.233000     24.603641
   20.248000     24.668353
   20.263000     24.646417
   20.278000     24.654095
   20.293000     24.613512
   20.308000     24.603641
   20.323000     24.493961
   20.338000     24.432539
   20.353000     24.329439
   20.368000     24.432539
   20.382000     24.200015
   20.397000     24.064010
   20.412000     24.132012
   20.427000     24.155046
   20.442000     24.092528
   20.457000     23.955427
   20.472000     23.958717
   20.487000     23.838068
   20.502000     23.953233
   20.517000     23.846842
   20.532000     23.764581
   20.547000     23.773356
   20.562000     23.832583
   20.577000     23.798582
   20.592000     23.652707
   20.607000     23.650514
   20.622000     23.727291
   20.637000     23.763484
   20.652000     23.782131
   20.667000     23.718516
   20.682000     23.675740
   20.697000     23.647223
   20.712000     23.617609
   20.727000     23.672449
   20.742000     23.616512
   20.757000     23.577027
   20.771000     23.355472
   20.786000     23.242500
   20.801000     23.085657
   20.816000     23.104302
   20.831000     23.028622
   20.846000     22.973782
   20.861000     22.985847
   20.876000     22.951846
   20.891000     22.812551
   20.906000     22.900295
   20.921000     22.754420
   20.936000     22.716032
   20.951000     22.719322
   20.966000     22.603060
   20.981000     22.563574
   20.996000     22.514219
   21.011000     22.438538
   21.026000     22.286082
   21.041000     22.393569
   21.056000     22.440732
   21.071000     22.122657
   21.086000     21.983363
   21.101000     22.038203
   21.116000     21.970201
   21.131000     21.976782
   21.146000     21.890133
   21.161000     21.784839
   21.176000     21.787033
   21.191000     21.759613
   21.206000     21.780453
   21.221000     21.573156
   21.236000     21.566574
   21.251000     21.574252
   21.266000     21.482120
   21.281000     21.452506
   21.296000     21.404247
   21.310000     21.437151
   21.325000     21.426183
   21.340000     21.436054
   21.355000     21.449215
   21.370000     21.400956
   21.385000     21.347213
   21.400000     21.278114
   21.415000     21.270436
   21.430000     21.156367
   21.445000     21.094946
   21.460000     21.272630
   21.475000     21.191465
   21.490000     21.055461
   21.505000     20.930425
   21.520000     20.953457
   21.535000     20.845970
   21.550000     20.788936
   21.565000     20.659513
   21.580000     20.618930
   21.595000     20.569574
   21.610000     20.423698
   21.625000     20.327179
   21.640000     20.424795
   21.655000     20.297565
   21.670000     20.186787
   21.685000     20.097946
   21.700000     20.170336
   21.715000     20.057364
   21.730000     20.141818
   21.745000     20.015685
   21.760000     19.967426
   21.775000     19.942198
   21.790000     19.903811
   21.805000     19.924650
   21.820000     19.903811
   21.835000     19.866519
   21.850000     19.704191
   21.865000     19.741482
   21.880000     19.777677
   21.895000     19.664706
   21.910000     19.587929
   21.925000     19.594510
   21.940000     19.544057
   21.955000     19.601091
   21.970000     19.519927
   21.985000     19.458506
   22.000000     19.404762
