# Supplementary material for: Changing the game of time resolved X-ray diffraction on the mechanochemistry playground by downsizing
Source: Nat Commun. 2021 Oct 21;12:6134. doi: 10.1038/s41467-021-26264-1 (PMC8531352; doi:10.1038/s41467-021-26264-1)
Supplement: Supplementary file 3 — Source Data. [file 41467_2021_26264_MOESM3_ESM.zip › PXRD_raw_data/reactionIIIa_cocrystal_FormI_normalized/000085.xy]

    3.140900     20.354731
    3.155600     20.687202
    3.170400     20.493347
    3.185100     20.596528
    3.199800     20.921703
    3.214500     20.744525
    3.229300     20.952970
    3.244000     21.028010
    3.258700     21.432395
    3.273500     21.465747
    3.288200     21.826357
    3.302900     21.649179
    3.317600     21.934749
    3.332400     22.333923
    3.347100     22.714337
    3.361800     23.103089
    3.376500     23.225029
    3.391300     23.727384
    3.406000     24.350636
    3.420700     24.192218
    3.435400     23.727384
    3.450200     23.557500
    3.464900     23.611696
    3.479600     23.736764
    3.494400     23.772199
    3.509100     23.821184
    3.523800     23.954590
    3.538500     24.139064
    3.553300     24.250583
    3.568000     24.609109
    3.582700     24.699783
    3.597400     25.002030
    3.612200     25.061437
    3.626900     25.216728
    3.641600     25.153153
    3.656400     25.516891
    3.671100     25.882712
    3.685800     26.179749
    3.700500     26.528894
    3.715300     26.972885
    3.730000     27.122966
    3.744700     27.220935
    3.759500     27.383523
    3.774200     27.840019
    3.788900     27.897342
    3.803600     27.417916
    3.818400     27.693065
    3.833100     28.019282
    3.847800     28.116210
    3.862600     28.243361
    3.877300     28.447638
    3.892000     28.722786
    3.906700     28.845770
    3.921500     29.020865
    3.936200     29.090693
    3.950900     29.430460
    3.965700     29.852563
    3.980400     30.071431
    3.995100     30.038080
    4.009800     30.238188
    4.024600     30.521674
    4.039300     30.829132
    4.054000     31.110533
    4.068800     31.386724
    4.083500     31.827587
    4.098200     31.594127
    4.113000     31.773391
    4.127700     32.101693
    4.142400     32.261154
    4.157100     33.086599
    4.171900     33.374255
    4.186600     33.445125
    4.201300     33.817202
    4.216100     34.226798
    4.230800     34.246600
    4.245500     34.729152
    4.260300     35.069961
    4.275000     35.122072
    4.289700     35.297167
    4.304500     35.376376
    4.319200     35.843294
    4.333900     36.215371
    4.348600     36.410267
    4.363400     37.000169
    4.378100     36.954311
    4.392800     37.173179
    4.407600     37.165883
    4.422300     37.342020
    4.437000     37.718264
    4.451800     37.586944
    4.466500     37.971526
    4.481200     38.114312
    4.496000     38.545794
    4.510700     38.870970
    4.525400     38.973108
    4.540200     39.334762
    4.554900     39.605741
    4.569600     40.047646
    4.584400     40.167502
    4.599100     40.572930
    4.613800     40.660477
    4.628600     40.919992
    4.643300     41.426515
    4.658000     41.684987
    4.672700     42.014332
    4.687500     42.492715
    4.702200     42.704287
    4.716900     42.727217
    4.731700     43.185798
    4.746400     43.505762
    4.761100     43.897640
    4.775900     44.395825
    4.790600     44.569878
    4.805300     44.611567
    4.820100     45.008655
    4.834800     45.155610
    4.849500     45.803877
    4.864300     46.250993
    4.879000     46.199923
    4.893700     46.545944
    4.908500     47.226519
    4.923200     47.939403
    4.938000     47.995683
    4.952700     48.584543
    4.967400     48.952450
    4.982200     49.772684
    4.996900     50.169773
    5.011600     50.318812
    5.026400     50.206251
    5.041100     50.837843
    5.055800     51.365210
    5.070600     51.701849
    5.085300     52.245893
    5.100000     52.201077
    5.114800     53.141168
    5.129500     53.629973
    5.144200     54.278240
    5.159000     54.557557
    5.173700     55.125572
    5.188400     55.278779
    5.203200     55.879103
    5.217900     56.574270
    5.232700     56.982824
    5.247400     57.468502
    5.262100     57.681118
    5.276900     57.969814
    5.291600     58.919285
    5.306300     59.668647
    5.321100     60.020921
    5.335800     60.686906
    5.350500     61.132980
    5.365300     61.416465
    5.380000     61.592603
    5.394800     62.454525
    5.409500     63.160115
    5.424200     63.694778
    5.439000     64.790161
    5.453700     65.128885
    5.468400     65.414456
    5.483200     66.152354
    5.497900     66.928814
    5.512600     67.444718
    5.527400     67.719866
    5.542100     68.594296
    5.556900     69.121664
    5.571600     69.508331
    5.586300     69.967954
    5.601100     70.335861
    5.615800     70.785061
    5.630600     71.365583
    5.645300     72.174352
    5.660000     73.058162
    5.674800     73.308298
    5.689500     73.735611
    5.704200     74.323429
    5.719000     74.824740
    5.733700     75.731479
    5.748500     76.398506
    5.763200     76.685119
    5.777900     77.140574
    5.792700     77.957681
    5.807400     78.435022
    5.822200     78.935291
    5.836900     79.085372
    5.851600     79.507475
    5.866400     80.461115
    5.881100     80.772741
    5.895900     81.267799
    5.910600     82.258959
    5.925300     82.763399
    5.940100     83.334540
    5.954800     83.526310
    5.969600     84.610228
    5.984300     86.196501
    5.999000     87.989134
    6.013800     89.575406
    6.028500     89.766134
    6.043300     89.358623
    6.058000     88.611345
    6.072700     87.895334
    6.087500     87.491991
    6.102200     87.616016
    6.117000     87.959951
    6.131700     88.064175
    6.146500     87.717112
    6.161200     87.741083
    6.175900     88.511290
    6.190700     88.530051
    6.205400     88.567571
    6.220200     88.992800
    6.234900     89.059503
    6.249600     88.975082
    6.264400     89.150177
    6.279100     89.196035
    6.293900     89.331525
    6.308600     89.161641
    6.323400     89.278371
    6.338100     89.448254
    6.352800     89.698390
    6.367600     90.116323
    6.382300     90.028776
    6.397100     89.923511
    6.411800     89.962073
    6.426600     90.029819
    6.441300     90.272658
    6.456000     90.143421
    6.470800     90.271616
    6.485500     90.113196
    6.500300     89.876610
    6.515000     89.897455
    6.529800     89.846386
    6.544500     90.000636
    6.559300     89.621264
    6.574000     89.396143
    6.588700     89.651489
    6.603500     89.631687
    6.618200     89.190824
    6.633000     89.002181
    6.647700     89.064714
    6.662500     88.795820
    6.677200     88.576951
    6.692000     88.282001
    6.706700     88.470644
    6.721500     88.323689
    6.736200     88.161102
    6.750900     87.853645
    6.765700     87.565989
    6.780400     87.619143
    6.795200     87.124084
    6.809900     87.022988
    6.824700     86.963580
    6.839400     86.724910
    6.854200     86.547732
    6.868900     85.875493
    6.883700     85.583669
    6.898400     85.657667
    6.913200     85.401280
    6.927900     84.913516
    6.942700     84.503921
    6.957400     84.596679
    6.972200     84.462232
    6.986900     84.057847
    7.001600     83.418960
    7.016400     83.268879
    7.031100     83.156319
    7.045900     82.956211
    7.060600     82.858241
    7.075400     82.375690
    7.090100     82.128681
    7.104900     82.208933
    7.119600     81.622158
    7.134400     81.256335
    7.149100     81.142733
    7.163900     80.866542
    7.178600     80.560126
    7.193400     80.430890
    7.208100     80.050476
    7.222900     80.010871
    7.237600     79.606486
    7.252400     79.217735
    7.267100     79.214609
    7.281900     78.771661
    7.296600     78.406881
    7.311400     77.967061
    7.326100     78.262011
    7.340900     77.723179
    7.355600     77.242711
    7.370400     77.266683
    7.385100     77.047815
    7.399900     76.541291
    7.414600     76.063950
    7.429400     75.878434
    7.444100     75.484472
    7.458900     75.187436
    7.473600     75.115523
    7.488400     74.917499
    7.503200     74.566268
    7.517900     74.113941
    7.532700     73.899241
    7.547400     73.219708
    7.562200     72.861182
    7.576900     72.679834
    7.591700     72.368207
    7.606400     72.344236
    7.621200     71.574029
    7.635900     71.236347
    7.650700     70.901791
    7.665400     70.585995
    7.680200     70.060712
    7.694900     69.926265
    7.709700     69.703227
    7.724400     69.142508
    7.739200     68.760010
    7.754000     68.620352
    7.768700     68.209713
    7.783500     68.163856
    7.798200     67.774062
    7.813000     67.190414
    7.827700     67.175822
    7.842500     66.993432
    7.857200     66.391024
    7.872000     65.959541
    7.886700     65.732335
    7.901500     65.687520
    7.916300     65.207052
    7.931000     64.776611
    7.945800     64.470197
    7.960500     64.385776
    7.975300     64.052262
    7.990000     63.559288
    8.004800     63.266421
    8.019600     63.106961
    8.034300     62.775532
    8.049100     62.393034
    8.063800     62.205433
    8.078600     61.981354
    8.093300     61.420634
    8.108100     61.393537
    8.122900     61.211146
    8.137600     60.951632
    8.152400     60.749439
    8.167100     60.551415
    8.181900     60.400292
    8.196600     59.746815
    8.211400     59.353894
    8.226200     59.244460
    8.240900     58.995368
    8.255700     58.550336
    8.270400     58.446113
    8.285200     58.341890
    8.300000     58.157415
    8.314700     57.732186
    8.329500     57.239212
    8.344200     56.907784
    8.359000     56.923416
    8.373800     56.697253
    8.388500     56.546130
    8.403300     56.257432
    8.418000     55.962481
    8.432800     55.641475
    8.447600     55.541422
    8.462300     55.222499
    8.477100     54.956731
    8.491800     54.861888
    8.506600     54.650315
    8.521400     54.718060
    8.536100     54.521079
    8.550900     54.515868
    8.565600     54.458545
    8.580400     54.281366
    8.595200     53.677916
    8.609900     53.306882
    8.624700     52.871231
    8.639500     52.556478
    8.654200     52.301132
    8.669000     51.960322
    8.683700     51.750835
    8.698500     51.455884
    8.713300     51.083808
    8.728000     50.703394
    8.742800     50.639819
    8.757600     50.265658
    8.772300     49.765388
    8.787100     49.726826
    8.801800     49.322441
    8.816600     49.042082
    8.831400     48.858649
    8.846100     48.888874
    8.860900     48.699189
    8.875700     48.295846
    8.890400     48.020698
    8.905200     47.990473
    8.920000     47.642368
    8.934700     47.728873
    8.949500     47.266124
    8.964300     47.150437
    8.979000     47.107705
    8.993800     46.577210
    9.008600     46.036293
    9.023300     45.947704
    9.038100     46.068603
    9.052900     45.956042
    9.067600     45.638162
    9.082400     45.656923
    9.097200     45.445350
    9.111900     45.237946
    9.126700     45.093076
    9.141500     44.972177
    9.156200     44.794999
    9.171000     44.463570
    9.185800     44.364559
    9.200500     44.330165
    9.215300     43.993524
    9.230100     43.575591
    9.244800     43.429679
    9.259600     43.153488
    9.274400     43.037801
    9.289100     43.082617
    9.303900     42.661556
    9.318700     42.435393
    9.333400     42.298861
    9.348200     42.141484
    9.363000     41.748564
    9.377800     41.515104
    9.392500     41.319165
    9.407300     41.368150
    9.422100     41.350432
    9.436800     41.039848
    9.451600     40.801177
    9.466400     40.723010
    9.481200     40.427017
    9.495900     40.142489
    9.510700     39.958015
    9.525500     39.799596
    9.540200     39.575517
    9.555000     39.321212
    9.569800     38.932461
    9.584600     38.933503
    9.599300     38.841787
    9.614100     38.780296
    9.628900     38.424895
    9.643600     38.369657
    9.658400     38.407177
    9.673200     37.943386
    9.688000     37.897528
    9.702700     37.813107
    9.717500     37.562973
    9.732300     37.378498
    9.747100     37.353484
    9.761800     37.184643
    9.776600     36.999126
    9.791400     36.899073
    9.806200     36.461336
    9.820900     36.429027
    9.835700     36.422774
    9.850500     36.236215
    9.865300     36.134076
    9.880000     36.177851
    9.894800     36.063205
    9.909600     35.795352
    9.924400     35.592118
    9.939100     35.473303
    9.953900     35.187733
    9.968700     34.997005
    9.983500     34.671829
    9.998200     34.672872
   10.013000     34.649943
   10.028000     34.487355
   10.043000     34.357076
   10.057000     34.048576
   10.072000     33.956860
   10.087000     33.925594
   10.102000     33.885988
   10.116000     33.775512
   10.131000     33.380508
   10.146000     33.393015
   10.161000     33.351325
   10.176000     33.101191
   10.190000     32.967786
   10.205000     33.001136
   10.220000     32.868773
   10.235000     32.769762
   10.249000     32.720777
   10.264000     32.466473
   10.279000     32.125664
   10.294000     31.976626
   10.309000     31.949527
   10.323000     31.953697
   10.338000     31.694182
   10.353000     31.661872
   10.368000     31.701477
   10.382000     31.633732
   10.397000     31.471144
   10.412000     31.203292
   10.427000     31.312726
   10.442000     31.254361
   10.456000     31.195995
   10.471000     31.234559
   10.486000     31.262698
   10.501000     31.183489
   10.516000     31.274163
   10.530000     31.379428
   10.545000     31.237685
   10.560000     31.385682
   10.575000     31.470102
   10.589000     31.498242
   10.604000     31.284585
   10.619000     31.227263
   10.634000     31.392977
   10.649000     31.127209
   10.663000     30.976086
   10.678000     30.946903
   10.693000     30.491449
   10.708000     30.353875
   10.722000     30.377846
   10.737000     30.186076
   10.752000     30.117289
   10.767000     29.933857
   10.782000     29.592006
   10.796000     29.525303
   10.811000     29.550316
   10.826000     29.262662
   10.841000     29.174072
   10.856000     29.144889
   10.870000     28.945823
   10.885000     28.829094
   10.900000     28.778024
   10.915000     28.711322
   10.930000     28.657126
   10.944000     28.361133
   10.959000     28.380936
   10.974000     28.339247
   10.989000     28.233981
   11.003000     28.455976
   11.018000     28.191250
   11.033000     28.141223
   11.048000     28.278797
   11.063000     28.204799
   11.077000     28.197503
   11.092000     28.127674
   11.107000     28.072436
   11.122000     28.124547
   11.137000     28.236066
   11.151000     28.206883
   11.166000     28.072436
   11.181000     28.031789
   11.196000     27.924439
   11.211000     28.140181
   11.225000     27.902553
   11.240000     27.746218
   11.255000     27.935904
   11.270000     27.942157
   11.284000     27.805626
   11.299000     27.968212
   11.314000     27.986973
   11.329000     27.861906
   11.344000     27.803541
   11.358000     27.842104
   11.373000     27.808752
   11.388000     27.772274
   11.403000     27.823344
   11.418000     27.804583
   11.432000     27.793119
   11.447000     27.648249
   11.462000     27.636785
   11.477000     27.585715
   11.492000     27.489830
   11.506000     27.342876
   11.521000     27.449183
   11.536000     27.566955
   11.551000     27.669093
   11.566000     27.615939
   11.580000     27.524223
   11.595000     27.388734
   11.610000     27.393944
   11.625000     27.412705
   11.640000     27.340791
   11.654000     27.238653
   11.669000     27.142768
   11.684000     27.347045
   11.699000     27.530477
   11.714000     27.420001
   11.728000     27.411662
   11.743000     27.440845
   11.758000     27.463774
   11.773000     27.417916
   11.788000     27.464816
   11.802000     27.476281
   11.817000     27.513801
   11.832000     27.445014
   11.847000     27.358509
   11.862000     27.581547
   11.876000     27.601349
   11.891000     27.579461
   11.906000     27.725373
   11.921000     27.841061
   11.936000     27.841061
   11.950000     27.809794
   11.965000     27.848357
   11.980000     27.936946
   11.995000     28.161025
   12.010000     28.177701
   12.024000     28.289220
   12.039000     28.499749
   12.054000     28.776982
   12.069000     28.789489
   12.084000     28.727998
   12.098000     29.023991
   12.113000     29.080271
   12.128000     29.014611
   12.143000     29.106327
   12.158000     29.182409
   12.172000     29.236605
   12.187000     29.208466
   12.202000     28.981259
   12.217000     29.158438
   12.232000     29.068807
   12.246000     28.751969
   12.261000     28.865572
   12.276000     29.017737
   12.291000     28.883290
   12.306000     28.998977
   12.320000     29.165734
   12.335000     29.118834
   12.350000     29.159481
   12.365000     29.363757
   12.380000     29.418995
   12.394000     29.366884
   12.409000     29.281422
   12.424000     29.482572
   12.439000     29.718115
   12.454000     29.874450
   12.468000     30.057882
   12.483000     30.360128
   12.498000     30.408071
   12.513000     30.675923
   12.528000     30.822878
   12.543000     30.623812
   12.557000     30.607137
   12.572000     30.663417
   12.587000     30.709275
   12.602000     30.467478
   12.617000     30.420577
   12.631000     30.367424
   12.646000     30.323650
   12.661000     30.346579
   12.676000     30.278835
   12.691000     30.557110
   12.705000     30.713444
   12.720000     30.686346
   12.735000     30.683220
   12.750000     30.785357
   12.765000     30.864568
   12.779000     30.930227
   12.794000     30.914594
   12.809000     30.946903
   12.824000     31.148053
   12.839000     31.259572
   12.854000     31.464891
   12.868000     31.568072
   12.883000     31.663957
   12.898000     31.750462
   12.913000     31.762968
   12.928000     32.073553
   12.942000     32.194452
   12.957000     32.223633
   12.972000     32.332025
   12.987000     32.334110
   13.002000     32.186113
   13.017000     32.389348
   13.031000     32.329941
   13.046000     32.551936
   13.061000     32.616554
   13.076000     32.558189
   13.091000     32.614469
   13.105000     32.662412
   13.120000     32.740579
   13.135000     32.737452
   13.150000     33.044910
   13.165000     32.836464
   13.179000     32.785395
   13.194000     33.006348
   13.209000     32.759339
   13.224000     32.875027
   13.239000     33.069923
   13.254000     33.117866
   13.268000     33.178315
   13.283000     33.155387
   13.298000     33.128288
   13.313000     33.434704
   13.328000     33.571235
   13.343000     33.721316
   13.357000     33.842215
   13.372000     33.850553
   13.387000     33.968325
   13.402000     34.071505
   13.417000     33.973536
   13.431000     34.001677
   13.446000     34.224713
   13.461000     34.262234
   13.476000     34.349781
   13.491000     34.568648
   13.506000     34.501946
   13.520000     34.611380
   13.535000     34.722899
   13.550000     34.539466
   13.565000     34.576987
   13.580000     34.584282
   13.595000     34.609296
   13.609000     34.631183
   13.624000     34.683294
   13.639000     34.860473
   13.654000     34.955315
   13.669000     34.915711
   13.683000     34.987625
   13.698000     34.955315
   13.713000     34.811488
   13.728000     34.965738
   13.743000     35.133537
   13.758000     35.093932
   13.772000     35.147086
   13.787000     35.177310
   13.802000     35.280491
   13.817000     35.289871
   13.832000     35.475388
   13.847000     35.464966
   13.861000     35.375334
   13.876000     35.422235
   13.891000     35.529583
   13.906000     35.482684
   13.921000     35.650482
   13.936000     35.504570
   13.950000     35.583779
   13.965000     35.428488
   13.980000     35.430572
   13.995000     35.300293
   14.010000     35.366996
   14.025000     35.434741
   14.039000     35.423277
   14.054000     35.451416
   14.069000     35.360742
   14.084000     35.460797
   14.099000     35.617131
   14.114000     35.397220
   14.128000     35.404517
   14.143000     35.393052
   14.158000     35.587949
   14.173000     35.428488
   14.188000     35.356574
   14.203000     35.338856
   14.217000     35.389925
   14.232000     35.462881
   14.247000     35.410770
   14.262000     35.335729
   14.277000     35.311758
   14.292000     35.534795
   14.306000     35.538964
   14.321000     35.573358
   14.336000     35.518119
   14.351000     35.449332
   14.366000     35.433698
   14.381000     35.547301
   14.395000     35.649440
   14.410000     35.307589
   14.425000     35.370123
   14.440000     35.309674
   14.455000     35.350321
   14.470000     35.290914
   14.484000     35.071003
   14.499000     35.106439
   14.514000     35.006385
   14.529000     35.064749
   14.544000     35.199198
   14.559000     35.311758
   14.573000     35.316969
   14.588000     35.401390
   14.603000     35.166888
   14.618000     35.035568
   14.633000     34.954273
   14.648000     35.090806
   14.662000     35.065792
   14.677000     34.757293
   14.692000     34.914669
   14.707000     34.911542
   14.722000     34.736447
   14.737000     34.670787
   14.752000     34.629098
   14.766000     34.507157
   14.781000     34.543635
   14.796000     34.672872
   14.811000     34.652027
   14.826000     34.533212
   14.841000     34.507157
   14.855000     34.489439
   14.870000     34.397723
   14.885000     34.456088
   14.900000     34.322683
   14.915000     34.247642
   14.930000     34.044408
   14.945000     33.928720
   14.959000     33.991254
   14.974000     33.991254
   14.989000     33.875567
   15.004000     33.924551
   15.019000     33.958944
   15.034000     33.906833
   15.048000     34.016267
   15.063000     33.701514
   15.078000     33.721316
   15.093000     33.718190
   15.108000     33.605629
   15.123000     33.496195
   15.138000     33.472224
   15.152000     33.439915
   15.167000     33.247103
   15.182000     33.322143
   15.197000     33.471182
   15.212000     33.225216
   15.227000     33.041784
   15.242000     33.041784
   15.256000     33.026150
   15.271000     32.986546
   15.286000     33.011559
   15.301000     32.873984
   15.316000     32.717650
   15.331000     32.728073
   15.345000     32.738495
   15.360000     32.609258
   15.375000     32.503993
   15.390000     32.393517
   15.405000     32.369546
   15.420000     32.319518
   15.435000     32.321604
   15.449000     32.345575
   15.464000     32.138171
   15.479000     31.950569
   15.494000     31.982879
   15.509000     31.861981
   15.524000     31.736913
   15.539000     31.577452
   15.553000     31.625394
   15.568000     31.555565
   15.583000     31.409653
   15.598000     31.298134
   15.613000     31.315852
   15.628000     31.333570
   15.643000     31.384640
   15.657000     31.231431
   15.672000     31.083435
   15.687000     30.999015
   15.702000     30.948988
   15.717000     30.912510
   15.732000     30.889581
   15.747000     30.719698
   15.761000     30.638403
   15.776000     30.555025
   15.791000     30.654037
   15.806000     30.417451
   15.821000     30.450802
   15.836000     30.247568
   15.851000     30.023488
   15.866000     29.975546
   15.880000     29.992221
   15.895000     29.984926
   15.910000     29.894252
   15.925000     29.721242
   15.940000     29.732706
   15.955000     29.691017
   15.970000     29.734791
   15.984000     29.766058
   15.999000     29.638906
   16.014000     29.528430
   16.029000     29.423164
   16.044000     29.209508
   16.059000     29.546147
   16.074000     29.334576
   16.088000     29.230352
   16.103000     29.229310
   16.118000     29.223057
   16.133000     29.222014
   16.148000     28.969795
   16.163000     28.720702
   16.178000     28.872868
   16.193000     28.868698
   16.207000     28.890585
   16.222000     28.868698
   16.237000     28.816587
   16.252000     28.730083
   16.267000     28.577917
   16.282000     28.586255
   16.297000     28.388231
   16.312000     28.429921
   16.326000     28.474736
   16.341000     28.369471
   16.356000     28.332993
   16.371000     28.186039
   16.386000     28.169363
   16.401000     28.253784
   16.416000     28.075562
   16.430000     27.927566
   16.445000     27.834807
   16.460000     27.852525
   16.475000     27.838976
   16.490000     27.884835
   16.505000     27.745176
   16.520000     27.508590
   16.535000     27.403325
   16.549000     27.226146
   16.564000     27.134430
   16.579000     27.207386
   16.594000     27.176119
   16.609000     27.039587
   16.624000     26.938491
   16.639000     26.870746
   16.654000     26.711285
   16.668000     26.749847
   16.683000     26.718581
   16.698000     26.650836
   16.713000     26.664385
   16.728000     26.602893
   16.743000     26.450727
   16.758000     26.423630
   16.773000     26.473656
   16.788000     26.414249
   16.802000     26.447601
   16.817000     26.310027
   16.832000     26.216226
   16.847000     26.204762
   16.862000     26.045300
   16.877000     25.937951
   16.892000     25.986936
   16.907000     25.955669
   16.921000     25.940036
   16.936000     25.873333
   16.951000     25.758688
   16.966000     25.702408
   16.981000     25.804546
   16.996000     25.799335
   17.011000     25.759730
   17.026000     25.649254
   17.041000     25.523144
   17.055000     25.624240
   17.070000     25.492919
   17.085000     25.368895
   17.100000     25.298023
   17.115000     25.236531
   17.130000     25.216728
   17.145000     25.291769
   17.160000     25.224025
   17.175000     25.094788
   17.189000     25.101041
   17.204000     25.092704
   17.219000     25.059352
   17.234000     24.893638
   17.249000     24.908229
   17.264000     25.045803
   17.279000     24.892596
   17.294000     24.756063
   17.309000     24.730008
   17.323000     24.843611
   17.338000     24.761275
   17.353000     24.679981
   17.368000     24.647671
   17.383000     24.587222
   17.398000     24.580969
   17.413000     24.495506
   17.428000     24.538238
   17.443000     24.620574
   17.457000     24.637249
   17.472000     24.524689
   17.487000     24.520520
   17.502000     24.592433
   17.517000     24.505929
   17.532000     24.347510
   17.547000     24.369396
   17.562000     24.299568
   17.577000     24.209936
   17.591000     24.157824
   17.606000     24.226612
   17.621000     24.303736
   17.636000     24.353764
   17.651000     24.231822
   17.666000     24.221400
   17.681000     24.220358
   17.696000     24.177626
   17.711000     24.164077
   17.726000     24.099460
   17.740000     24.141148
   17.755000     24.120304
   17.770000     24.158866
   17.785000     24.249540
   17.800000     24.168246
   17.815000     24.097375
   17.830000     24.001489
   17.845000     24.149486
   17.860000     24.069235
   17.875000     23.998363
   17.889000     24.010870
   17.904000     24.046306
   17.919000     24.143233
   17.934000     24.185964
   17.949000     24.113008
   17.964000     24.035883
   17.979000     24.071319
   17.994000     24.107797
   18.009000     24.113008
   18.024000     24.164077
   18.038000     24.132811
   18.053000     24.206809
   18.068000     24.151571
   18.083000     24.099460
   18.098000     24.077573
   18.113000     24.148444
   18.128000     24.270385
   18.143000     24.244329
   18.158000     24.302694
   18.173000     24.251625
   18.188000     24.151571
   18.202000     24.266216
   18.217000     24.301652
   18.232000     24.270385
   18.247000     24.464239
   18.262000     24.431931
   18.277000     24.391284
   18.292000     24.317286
   18.307000     24.360017
   18.322000     24.283934
   18.337000     24.376692
   18.352000     24.425676
   18.366000     24.358974
   18.381000     24.390241
   18.396000     24.454859
   18.411000     24.377735
   18.426000     24.391284
   18.441000     24.443394
   18.456000     24.331876
   18.471000     24.278722
   18.486000     24.374608
   18.501000     24.429846
   18.516000     24.595561
   18.530000     24.611193
   18.545000     24.427762
   18.560000     24.618489
   18.575000     24.603898
   18.590000     24.610151
   18.605000     24.542407
   18.620000     24.578885
   18.635000     24.592433
   18.650000     24.633081
   18.665000     24.603898
   18.680000     24.656010
   18.695000     24.669559
   18.710000     24.640376
   18.724000     24.746684
   18.739000     24.685191
   18.754000     24.640376
   18.769000     24.590349
   18.784000     24.768570
   18.799000     24.795668
   18.814000     24.784204
   18.829000     24.786288
   18.844000     24.728966
   18.859000     24.745641
   18.874000     24.864455
   18.889000     24.805048
   18.903000     24.860286
   18.918000     24.997860
   18.933000     24.903017
   18.948000     24.935327
   18.963000     25.007241
   18.978000     24.977016
   18.993000     25.027043
   19.008000     25.042677
   19.023000     24.899891
   19.038000     24.949918
   19.053000     25.055184
   19.068000     25.062479
   19.083000     25.064563
   19.098000     25.077070
   19.112000     25.095830
   19.127000     25.072901
   19.142000     25.076028
   19.157000     25.171913
   19.172000     25.125012
   19.187000     25.150026
   19.202000     25.078112
   19.217000     25.087492
   19.232000     25.150026
   19.247000     25.228193
   19.262000     25.212560
   19.277000     25.208391
   19.292000     25.201095
   19.307000     25.271966
   19.321000     25.136477
   19.336000     25.153153
   19.351000     25.270924
   19.366000     25.182335
   19.381000     25.216728
   19.396000     25.102083
   19.411000     25.172955
   19.426000     25.096873
   19.441000     25.283431
   19.456000     25.381401
   19.471000     25.186504
   19.486000     25.129182
   19.501000     25.217771
   19.516000     25.351177
   19.531000     25.283431
   19.545000     25.292811
   19.560000     25.291769
   19.575000     25.310529
   19.590000     25.205264
   19.605000     25.303234
   19.620000     25.261545
   19.635000     25.206307
   19.650000     25.224025
   19.665000     25.261545
   19.680000     25.187547
   19.695000     25.200053
   19.710000     25.269882
   19.725000     25.273009
   19.740000     25.247996
   19.755000     25.190673
   19.770000     25.053098
   19.785000     25.033296
   19.799000     25.129182
   19.814000     25.093746
   19.829000     25.071858
   19.844000     24.959298
   19.859000     24.925947
   19.874000     24.850906
   19.889000     24.816513
   19.904000     24.858202
   19.919000     24.930116
   19.934000     24.920735
   19.949000     24.931158
   19.964000     24.823808
   19.979000     24.810259
   19.994000     24.900933
   20.009000     24.868624
   20.024000     24.668517
   20.039000     24.684149
   20.054000     24.687277
   20.068000     24.497590
   20.083000     24.548660
   20.098000     24.516350
   20.113000     24.431931
   20.128000     24.492380
   20.143000     24.547618
   20.158000     24.481957
   20.173000     24.527815
   20.188000     24.409001
   20.203000     24.510097
   20.218000     24.511140
   20.233000     24.455901
   20.248000     24.329792
   20.263000     24.210978
   20.278000     24.291229
   20.293000     24.183879
   20.308000     24.145317
   20.323000     24.237033
   20.338000     24.154698
   20.353000     24.119262
   20.368000     23.955632
   20.382000     23.928533
   20.397000     23.927491
   20.412000     23.878507
   20.427000     23.902478
   20.442000     23.684652
   20.457000     23.806593
   20.472000     23.672146
   20.487000     23.524149
   20.502000     23.587725
   20.517000     23.633582
   20.532000     23.571049
   20.547000     23.455362
   20.562000     23.358435
   20.577000     23.344886
   20.592000     23.296943
   20.607000     23.251085
   20.622000     23.170833
   20.637000     23.177087
   20.652000     23.161453
   20.667000     23.200016
   20.682000     23.092666
   20.697000     23.001992
   20.712000     23.022836
   20.727000     22.946754
   20.742000     22.886305
   20.757000     22.876924
   20.771000     22.715380
   20.786000     22.729970
   20.801000     22.688281
   20.816000     22.602819
   20.831000     22.519440
   20.846000     22.500680
   20.861000     22.644508
   20.876000     22.441273
   20.891000     22.362064
   20.906000     22.242207
   20.921000     22.236996
   20.936000     22.102548
   20.951000     22.126520
   20.966000     22.166125
   20.981000     22.205729
   20.996000     22.156744
   21.011000     21.980608
   21.026000     21.932665
   21.041000     21.960806
   21.056000     21.749233
   21.071000     21.766951
   21.086000     21.721093
   21.101000     21.679403
   21.116000     21.617912
   21.131000     21.549125
   21.146000     21.511604
   21.161000     21.637714
   21.176000     21.426142
   21.191000     21.441776
   21.206000     21.380284
   21.221000     21.301075
   21.236000     21.318793
   21.251000     21.158289
   21.266000     21.097840
   21.281000     21.184345
   21.296000     20.996743
   21.310000     21.051981
   21.325000     21.049897
   21.340000     20.965477
   21.355000     20.906070
   21.370000     20.793509
   21.385000     20.680948
   21.400000     20.752862
   21.415000     20.777876
   21.430000     20.601739
   21.445000     20.638217
   21.460000     20.516276
   21.475000     20.401631
   21.490000     20.489178
   21.505000     20.443320
   21.520000     20.408927
   21.535000     20.334929
   21.550000     20.303662
   21.565000     20.220283
   21.580000     20.108764
   21.595000     20.156707
   21.610000     20.020176
   21.625000     19.980570
   21.640000     19.965980
   21.655000     19.956599
   21.670000     19.911784
   21.685000     19.839870
   21.700000     19.847165
   21.715000     19.850292
   21.730000     19.819025
   21.745000     19.755449
   21.760000     19.731478
   21.775000     19.599115
   21.790000     19.504272
   21.805000     19.530328
   21.820000     19.549088
   21.835000     19.413598
   21.850000     19.429231
   21.865000     19.368782
   21.880000     19.369824
   21.895000     19.219743
   21.910000     19.308333
   21.925000     19.287489
   21.940000     19.081127
   21.955000     19.002959
   21.970000     19.016509
   21.985000     19.008171
   22.000000     18.937300
