# Supplementary material for: Changing the game of time resolved X-ray diffraction on the mechanochemistry playground by downsizing
Source: Nat Commun. 2021 Oct 21;12:6134. doi: 10.1038/s41467-021-26264-1 (PMC8531352; doi:10.1038/s41467-021-26264-1)
Supplement: Supplementary file 3 — Source Data. [file 41467_2021_26264_MOESM3_ESM.zip › PXRD_raw_data/reactionIIIa_cocrystal_FormI_normalized/000254.xy]

    3.140900     20.185259
    3.155600     20.268984
    3.170400     20.693044
    3.185100     20.848532
    3.199800     20.698480
    3.214500     20.870279
    3.229300     21.084484
    3.244000     21.448740
    3.258700     21.719486
    3.273500     21.907595
    3.288200     21.806473
    3.302900     21.977184
    3.317600     22.212049
    3.332400     22.351227
    3.347100     22.706785
    3.361800     22.827479
    3.376500     23.251539
    3.391300     23.612534
    3.406000     23.996362
    3.420700     24.313865
    3.435400     24.149677
    3.450200     23.649504
    3.464900     23.613621
    3.479600     23.975703
    3.494400     24.104008
    3.509100     24.035507
    3.523800     24.208393
    3.538500     24.493274
    3.553300     24.944518
    3.568000     24.923859
    3.582700     24.748797
    3.597400     24.690082
    3.612200     25.248970
    3.626900     25.489272
    3.641600     25.740445
    3.656400     25.948126
    3.671100     26.333043
    3.685800     26.308033
    3.700500     26.601614
    3.715300     26.727744
    3.730000     26.997404
    3.744700     27.177900
    3.759500     27.214869
    3.774200     27.567166
    3.788900     27.497577
    3.803600     27.573690
    3.818400     27.824864
    3.833100     28.201082
    3.847800     28.414198
    3.862600     28.716477
    3.877300     28.791503
    3.892000     28.912197
    3.906700     29.023105
    3.921500     29.342781
    3.936200     29.448253
    3.950900     29.904933
    3.965700     30.007142
    3.980400     30.012579
    3.995100     30.281150
    4.009800     30.376836
    4.024600     30.660629
    4.039300     30.712822
    4.054000     31.222781
    4.068800     31.267362
    4.083500     31.463082
    4.098200     31.684898
    4.113000     32.180722
    4.127700     32.305766
    4.142400     32.702642
    4.157100     33.109305
    4.171900     33.652971
    4.186600     33.875875
    4.201300     34.095516
    4.216100     34.172717
    4.230800     34.374960
    4.245500     34.466296
    4.260300     34.783799
    4.275000     35.368783
    4.289700     35.571028
    4.304500     35.834162
    4.319200     36.245174
    4.333900     36.421322
    4.348600     36.796452
    4.363400     37.315111
    4.378100     37.306412
    4.392800     37.331421
    4.407600     37.639136
    4.422300     37.535839
    4.437000     37.972947
    4.451800     38.313283
    4.466500     38.364388
    4.481200     38.632959
    4.496000     38.743866
    4.510700     39.014613
    4.525400     39.519136
    4.540200     39.358211
    4.554900     39.242953
    4.569600     39.912750
    4.584400     40.221553
    4.599100     40.418360
    4.613800     40.639089
    4.628600     41.300188
    4.643300     41.611165
    4.658000     41.745994
    4.672700     41.912357
    4.687500     42.423403
    4.702200     42.610424
    4.716900     43.104074
    4.731700     43.535745
    4.746400     43.678186
    4.761100     43.790182
    4.775900     44.071801
    4.790600     44.650263
    4.805300     45.097156
    4.820100     45.412483
    4.834800     45.611465
    4.849500     46.145346
    4.864300     46.930400
    4.879000     46.891257
    4.893700     47.114160
    4.908500     47.368596
    4.923200     47.775259
    4.938000     48.134078
    4.952700     48.678833
    4.967400     49.641123
    4.982200     49.518254
    4.996900     49.812922
    5.011600     50.497942
    5.026400     50.970932
    5.041100     51.352585
    5.055800     51.721192
    5.070600     52.272470
    5.085300     52.755246
    5.100000     53.265205
    5.114800     53.447877
    5.129500     53.697964
    5.144200     54.411255
    5.159000     54.979931
    5.173700     55.387680
    5.188400     55.977015
    5.203200     56.536991
    5.217900     56.909947
    5.232700     57.302475
    5.247400     57.578657
    5.262100     58.297384
    5.276900     58.695349
    5.291600     59.324915
    5.306300     59.754412
    5.321100     60.211092
    5.335800     61.240796
    5.350500     61.697477
    5.365300     61.873624
    5.380000     62.207436
    5.394800     62.838089
    5.409500     63.393717
    5.424200     63.875405
    5.439000     64.376667
    5.453700     65.347655
    5.468400     65.856528
    5.483200     66.060946
    5.497900     66.866659
    5.512600     67.519060
    5.527400     67.985526
    5.542100     68.610742
    5.556900     69.260968
    5.571600     69.518666
    5.586300     69.951425
    5.601100     70.745178
    5.615800     71.289932
    5.630600     72.038018
    5.645300     72.633876
    5.660000     73.014443
    5.674800     73.472211
    5.689500     73.869088
    5.704200     74.277925
    5.719000     74.710684
    5.733700     75.473992
    5.748500     75.989388
    5.763200     76.811412
    5.777900     77.501869
    5.792700     77.896571
    5.807400     78.567456
    5.822200     79.172013
    5.836900     79.354685
    5.851600     79.852684
    5.866400     80.814973
    5.881100     81.628299
    5.895900     81.852290
    5.910600     81.974072
    5.925300     82.728681
    5.940100     83.819276
    5.954800     84.704366
    5.969600     86.041786
    5.984300     87.262861
    5.999000     88.387164
    6.013800     89.312485
    6.028500     89.326620
    6.043300     88.863416
    6.058000     88.693792
    6.072700     87.559703
    6.087500     87.666262
    6.102200     88.072924
    6.117000     88.215365
    6.131700     88.052265
    6.146500     88.075100
    6.161200     88.657910
    6.175900     88.834059
    6.190700     88.481763
    6.205400     88.585059
    6.220200     89.214625
    6.234900     89.163520
    6.249600     89.201577
    6.264400     89.895296
    6.279100     90.242155
    6.293900     90.839101
    6.308600     91.132681
    6.323400     91.047870
    6.338100     91.029385
    6.352800     91.910125
    6.367600     93.233410
    6.382300     95.413513
    6.397100     97.645809
    6.411800     99.955305
    6.426600    101.019805
    6.441300     99.720442
    6.456000     96.953177
    6.470800     94.377284
    6.485500     92.930044
    6.500300     92.352670
    6.515000     92.179784
    6.529800     92.656036
    6.544500     93.293213
    6.559300     94.476232
    6.574000     96.176822
    6.588700     97.531639
    6.603500     97.704525
    6.618200     96.722663
    6.633000     95.502675
    6.647700     93.543299
    6.662500     91.809003
    6.677200     90.835839
    6.692000     89.927916
    6.706700     88.823185
    6.721500     88.587233
    6.736200     88.738373
    6.750900     88.428483
    6.765700     88.118593
    6.780400     88.109895
    6.795200     88.078361
    6.809900     87.532521
    6.824700     86.921439
    6.839400     86.834452
    6.854200     86.821404
    6.868900     86.001555
    6.883700     85.906957
    6.898400     85.878686
    6.913200     85.628599
    6.927900     85.565534
    6.942700     85.104504
    6.957400     84.681531
    6.972200     84.535829
    6.986900     84.129167
    7.001600     84.100896
    7.016400     84.144389
    7.031100     83.630080
    7.045900     83.149479
    7.060600     83.094024
    7.075400     82.697148
    7.090100     82.412267
    7.104900     81.914268
    7.119600     81.965372
    7.134400     81.712024
    7.149100     81.216200
    7.163900     81.062886
    7.178600     81.120515
    7.193400     80.364818
    7.208100     79.978814
    7.222900     80.092984
    7.237600     79.827675
    7.252400     79.320978
    7.267100     79.438409
    7.281900     79.473204
    7.296600     79.030660
    7.311400     78.393482
    7.326100     77.996605
    7.340900     77.942238
    7.355600     77.707375
    7.370400     77.465987
    7.385100     77.296363
    7.399900     76.913621
    7.414600     76.912534
    7.429400     76.409098
    7.444100     76.043755
    7.458900     76.104645
    7.473600     76.010047
    7.488400     75.873044
    7.503200     75.680585
    7.517900     75.419626
    7.532700     74.895531
    7.547400     74.754177
    7.562200     74.569330
    7.576900     73.800585
    7.591700     73.627699
    7.606400     72.981823
    7.621200     72.406624
    7.635900     72.307677
    7.650700     71.430198
    7.665400     71.184461
    7.680200     70.634271
    7.694900     69.996006
    7.709700     69.715474
    7.724400     69.457776
    7.739200     69.249007
    7.754000     69.325121
    7.768700     68.886925
    7.783500     68.224739
    7.798200     67.828950
    7.813000     67.475567
    7.827700     67.154803
    7.842500     66.678551
    7.857200     66.624184
    7.872000     66.467608
    7.886700     66.092479
    7.901500     65.710825
    7.916300     65.446602
    7.931000     65.330258
    7.945800     64.956215
    7.960500     64.520194
    7.975300     64.237487
    7.990000     64.097221
    8.004800     63.710131
    8.019600     63.284984
    8.034300     63.187124
    8.049100     62.592352
    8.063800     62.405331
    8.078600     62.171554
    8.093300     61.838830
    8.108100     61.994319
    8.122900     61.930166
    8.137600     61.480010
    8.152400     61.441953
    8.167100     61.359316
    8.181900     60.983098
    8.196600     60.530768
    8.211400     60.179559
    8.226200     60.340484
    8.240900     59.788119
    8.255700     59.505413
    8.270400     58.898680
    8.285200     58.878021
    8.300000     58.475707
    8.314700     58.169079
    8.329500     58.227795
    8.344200     58.089704
    8.359000     57.426431
    8.373800     56.966489
    8.388500     56.598970
    8.403300     56.831659
    8.418000     56.413036
    8.432800     55.857408
    8.447600     55.920474
    8.462300     55.623631
    8.477100     55.228930
    8.491800     55.120197
    8.506600     54.649381
    8.521400     55.082140
    8.536100     54.935350
    8.550900     54.624373
    8.565600     54.204661
    8.580400     53.941527
    8.595200     53.676217
    8.609900     53.796912
    8.624700     53.014032
    8.639500     52.763945
    8.654200     52.708490
    8.669000     52.607369
    8.683700     52.466015
    8.698500     52.253985
    8.713300     51.610284
    8.728000     51.426525
    8.742800     51.462406
    8.757600     51.181874
    8.772300     50.736068
    8.787100     50.525125
    8.801800     50.140209
    8.816600     49.832494
    8.831400     49.563923
    8.846100     49.347543
    8.860900     48.974588
    8.875700     48.645126
    8.890400     48.734286
    8.905200     48.173223
    8.920000     47.717630
    8.934700     47.741551
    8.949500     47.645866
    8.964300     47.403391
    8.979000     46.985854
    8.993800     46.786873
    9.008600     46.605288
    9.023300     46.264953
    9.038100     46.249729
    9.052900     45.996381
    9.067600     46.039874
    9.082400     45.912657
    9.097200     45.390736
    9.111900     45.211327
    9.126700     45.043877
    9.141500     44.889475
    9.156200     44.582847
    9.171000     44.577411
    9.185800     44.259910
    9.200500     44.076150
    9.215300     44.121818
    9.230100     43.854334
    9.244800     43.519435
    9.259600     43.130170
    9.274400     43.122558
    9.289100     43.117122
    9.303900     42.884433
    9.318700     42.657180
    9.333400     42.508215
    9.348200     42.030876
    9.363000     42.080893
    9.377800     41.652484
    9.392500     41.551361
    9.407300     41.707937
    9.422100     41.562235
    9.436800     41.317585
    9.451600     40.889176
    9.466400     40.808713
    9.481200     40.797840
    9.495900     40.728250
    9.510700     40.399876
    9.525500     39.984515
    9.540200     39.857296
    9.555000     39.776833
    9.569800     39.486516
    9.584600     39.264700
    9.599300     39.149442
    9.614100     39.070067
    9.628900     38.838465
    9.643600     38.598164
    9.658400     38.682976
    9.673200     38.441588
    9.688000     38.350252
    9.702700     37.989257
    9.717500     37.727210
    9.732300     37.640224
    9.747100     37.503219
    9.761800     37.352080
    9.776600     37.355341
    9.791400     36.992173
    9.806200     36.649662
    9.820900     36.576811
    9.835700     36.737737
    9.850500     36.625742
    9.865300     36.406099
    9.880000     36.134267
    9.894800     36.182109
    9.909600     36.262572
    9.924400     35.812415
    9.939100     35.463382
    9.953900     35.451421
    9.968700     35.407928
    9.983500     35.477517
    9.998200     35.125220
   10.013000     34.658755
   10.028000     34.662017
   10.043000     34.610912
   10.057000     34.346690
   10.072000     34.237957
   10.087000     34.115088
   10.102000     34.000918
   10.116000     34.008529
   10.131000     33.654059
   10.146000     33.556199
   10.161000     33.508356
   10.176000     33.425718
   10.190000     33.221300
   10.205000     32.953816
   10.220000     33.123440
   10.235000     32.998396
   10.249000     32.919021
   10.264000     32.864655
   10.279000     32.763533
   10.294000     32.647188
   10.309000     32.422110
   10.323000     32.190508
   10.338000     32.250311
   10.353000     32.279669
   10.368000     32.170936
   10.382000     32.257922
   10.397000     32.200294
   10.412000     32.131792
   10.427000     31.765361
   10.442000     31.632706
   10.456000     31.487003
   10.471000     31.556592
   10.486000     31.514186
   10.501000     31.255401
   10.516000     31.295633
   10.530000     31.211908
   10.545000     31.342388
   10.560000     31.377183
   10.575000     31.314117
   10.589000     31.227130
   10.604000     31.257576
   10.619000     31.240178
   10.634000     31.294545
   10.649000     31.003140
   10.663000     30.782411
   10.678000     30.925939
   10.693000     30.778061
   10.708000     30.513839
   10.722000     30.420329
   10.737000     30.243094
   10.752000     30.114788
   10.767000     29.945164
   10.782000     29.876662
   10.796000     29.817946
   10.811000     29.505881
   10.826000     29.609178
   10.841000     29.499357
   10.856000     29.356917
   10.870000     29.215564
   10.885000     29.103569
   10.900000     29.039415
   10.915000     29.074210
   10.930000     29.082908
   10.944000     28.890451
   10.959000     28.639277
   10.974000     28.664285
   10.989000     28.808901
   11.003000     28.588172
   11.018000     28.718652
   11.033000     28.634927
   11.048000     28.724089
   11.063000     28.770844
   11.077000     28.744748
   11.092000     28.728438
   11.107000     28.804551
   11.122000     28.825211
   11.137000     29.067686
   11.151000     29.355830
   11.166000     29.138363
   11.181000     29.371052
   11.196000     29.461300
   11.211000     29.385187
   11.225000     29.555899
   11.240000     29.500445
   11.255000     29.226437
   11.270000     29.170983
   11.284000     28.850219
   11.299000     28.607744
   11.314000     28.512059
   11.329000     28.284806
   11.344000     28.357658
   11.358000     28.222828
   11.373000     28.168462
   11.388000     28.233702
   11.403000     28.138016
   11.418000     28.131492
   11.432000     27.939034
   11.447000     28.069514
   11.462000     28.190208
   11.477000     28.467478
   11.492000     28.656674
   11.506000     28.805639
   11.521000     29.050288
   11.536000     29.359091
   11.551000     29.341694
   11.566000     29.673331
   11.580000     29.678767
   11.595000     29.757056
   11.610000     29.608091
   11.625000     29.607003
   11.640000     29.646147
   11.654000     29.832082
   11.669000     29.753793
   11.684000     29.654846
   11.699000     29.324297
   11.714000     29.067686
   11.728000     28.603394
   11.743000     28.290242
   11.758000     28.290242
   11.773000     28.012972
   11.788000     28.022759
   11.802000     28.153239
   11.817000     28.056465
   11.832000     27.935772
   11.847000     28.024933
   11.862000     27.960780
   11.876000     27.865095
   11.891000     28.012972
   11.906000     28.142366
   11.921000     28.279369
   11.936000     28.460954
   11.950000     28.543591
   11.965000     28.591434
   11.980000     28.487050
   11.995000     28.680595
   12.010000     28.869792
   12.024000     28.774106
   12.039000     28.695818
   12.054000     28.654500
   12.069000     28.718652
   12.084000     28.702342
   12.098000     29.072035
   12.113000     29.056813
   12.128000     28.965477
   12.143000     29.147061
   12.158000     29.076385
   12.172000     29.182944
   12.187000     29.149236
   12.202000     29.216651
   12.217000     29.169895
   12.232000     29.287328
   12.246000     29.265581
   12.261000     29.253620
   12.276000     29.086171
   12.291000     29.047027
   12.306000     29.042678
   12.320000     29.230786
   12.335000     29.472174
   12.350000     29.503706
   12.365000     29.502620
   12.380000     29.550462
   12.394000     29.789675
   12.409000     29.772278
   12.424000     29.945164
   12.439000     30.078906
   12.454000     30.509490
   12.468000     30.629097
   12.483000     30.655193
   12.498000     31.061856
   12.513000     31.139057
   12.528000     31.422850
   12.543000     31.346737
   12.557000     31.158628
   12.572000     31.280409
   12.587000     31.531584
   12.602000     31.554418
   12.617000     31.495702
   12.631000     31.443509
   12.646000     31.356523
   12.661000     31.445685
   12.676000     31.279323
   12.691000     31.443509
   12.705000     31.463082
   12.720000     31.649016
   12.735000     31.404365
   12.750000     31.501139
   12.765000     31.903452
   12.779000     32.142665
   12.794000     32.469952
   12.809000     32.898362
   12.824000     33.604041
   12.839000     34.623960
   12.854000     35.842861
   12.868000     37.017181
   12.883000     38.142572
   12.898000     38.839552
   12.913000     39.195110
   12.928000     39.464769
   12.942000     39.138569
   12.957000     38.592727
   12.972000     37.717424
   12.987000     36.576811
   13.002000     35.731953
   13.017000     35.031710
   13.031000     34.625047
   13.046000     34.286887
   13.061000     34.212948
   13.076000     33.942203
   13.091000     33.732346
   13.105000     33.616002
   13.120000     33.582295
   13.135000     33.587731
   13.150000     33.683416
   13.165000     33.940027
   13.179000     34.038975
   13.194000     34.259704
   13.209000     34.784885
   13.224000     35.374220
   13.239000     36.090773
   13.254000     36.937806
   13.268000     37.751131
   13.283000     38.636220
   13.298000     39.272310
   13.313000     39.286446
   13.328000     39.290795
   13.343000     39.048320
   13.357000     38.263265
   13.372000     37.330333
   13.387000     36.537667
   13.402000     35.949420
   13.417000     35.422062
   13.431000     35.158928
   13.446000     35.041496
   13.461000     35.064330
   13.476000     34.863174
   13.491000     34.826204
   13.506000     34.815331
   13.520000     34.788148
   13.535000     34.905579
   13.550000     34.987130
   13.565000     34.987130
   13.580000     34.998003
   13.595000     34.915365
   13.609000     35.114347
   13.624000     35.119784
   13.639000     35.116522
   13.654000     35.067592
   13.669000     35.151317
   13.683000     35.265486
   13.698000     35.312242
   13.713000     35.403578
   13.728000     35.653665
   13.743000     35.700420
   13.758000     35.836337
   13.772000     35.911363
   13.787000     35.994001
   13.802000     36.002699
   13.817000     36.063590
   13.832000     36.165799
   13.847000     36.104908
   13.861000     36.038581
   13.876000     35.978777
   13.891000     36.129917
   13.906000     35.955944
   13.921000     35.797193
   13.936000     35.824376
   13.950000     35.824376
   13.965000     35.603648
   13.980000     35.498176
   13.995000     35.587338
   14.010000     35.594948
   14.025000     35.738477
   14.039000     35.677586
   14.054000     35.704770
   14.069000     35.790669
   14.084000     36.014660
   14.099000     35.802630
   14.114000     35.815678
   14.128000     35.762398
   14.143000     35.811328
   14.158000     35.765660
   14.173000     35.756961
   14.188000     35.597124
   14.203000     35.637355
   14.217000     35.711294
   14.232000     35.614521
   14.247000     35.568853
   14.262000     35.694984
   14.277000     35.658015
   14.292000     35.573202
   14.306000     35.679761
   14.321000     35.704770
   14.336000     35.735214
   14.351000     35.783058
   14.366000     35.813503
   14.381000     35.960293
   14.395000     36.306065
   14.410000     36.144053
   14.425000     36.190808
   14.440000     36.198419
   14.455000     35.990738
   14.470000     36.066852
   14.484000     36.165799
   14.499000     35.910276
   14.514000     35.805891
   14.529000     35.562328
   14.544000     35.341600
   14.559000     35.507963
   14.573000     35.348124
   14.588000     35.434023
   14.603000     35.457945
   14.618000     35.255701
   14.633000     35.090426
   14.648000     35.046933
   14.662000     35.107824
   14.677000     35.154579
   14.692000     34.980605
   14.707000     34.949073
   14.722000     35.080641
   14.737000     34.879484
   14.752000     34.835990
   14.766000     34.767488
   14.781000     34.883833
   14.796000     34.844688
   14.811000     34.762052
   14.826000     34.688112
   14.841000     34.738130
   14.855000     34.547846
   14.870000     34.626135
   14.885000     34.580466
   14.900000     34.577205
   14.915000     34.506528
   14.930000     34.501091
   14.945000     34.294498
   14.959000     34.301022
   14.974000     34.302110
   14.989000     34.305371
   15.004000     34.293410
   15.019000     34.130311
   15.034000     33.965036
   15.048000     33.878049
   15.063000     34.098779
   15.078000     34.028102
   15.093000     33.900883
   15.108000     33.805198
   15.123000     33.946552
   15.138000     33.823682
   15.152000     33.658408
   15.167000     33.620351
   15.182000     33.661670
   15.197000     33.471387
   15.212000     33.560548
   15.227000     33.481173
   15.242000     33.321334
   15.256000     33.195204
   15.271000     33.085383
   15.286000     33.132139
   15.301000     33.169108
   15.316000     33.098432
   15.331000     33.045152
   15.345000     32.770057
   15.360000     32.591734
   15.375000     32.530843
   15.390000     32.653712
   15.405000     32.706991
   15.420000     32.494962
   15.435000     32.464516
   15.449000     32.547153
   15.464000     32.341647
   15.479000     32.073076
   15.494000     31.999137
   15.509000     32.030669
   15.524000     31.999137
   15.539000     31.874093
   15.553000     31.921937
   15.568000     31.870832
   15.583000     31.630531
   15.598000     31.657715
   15.613000     31.629444
   15.628000     31.592475
   15.643000     31.442422
   15.657000     31.491352
   15.672000     31.385881
   15.687000     31.439160
   15.702000     31.245615
   15.717000     31.151017
   15.732000     31.207558
   15.747000     31.344563
   15.761000     31.240178
   15.776000     31.074903
   15.791000     30.907454
   15.806000     30.930288
   15.821000     30.784585
   15.836000     30.664979
   15.851000     30.576905
   15.866000     30.689988
   15.880000     30.349652
   15.895000     30.125661
   15.910000     30.025627
   15.925000     30.038674
   15.940000     30.107177
   15.955000     29.862527
   15.970000     29.696165
   15.984000     29.847304
   15.999000     29.874488
   16.014000     29.655933
   16.029000     29.597217
   16.044000     29.718999
   16.059000     29.614615
   16.074000     29.550462
   16.088000     29.422157
   16.103000     29.379750
   16.118000     29.576558
   16.133000     29.623313
   16.148000     29.230786
   16.163000     29.214476
   16.178000     29.239484
   16.193000     28.939381
   16.207000     28.869792
   16.222000     29.001358
   16.237000     28.908936
   16.252000     29.029629
   16.267000     28.853481
   16.282000     28.633840
   16.297000     28.661023
   16.312000     28.632753
   16.326000     28.580560
   16.341000     28.622967
   16.356000     28.525107
   16.371000     28.326125
   16.386000     28.211955
   16.401000     28.261972
   16.416000     28.231527
   16.430000     28.062990
   16.445000     28.034719
   16.460000     28.032545
   16.475000     28.133666
   16.490000     28.119531
   16.505000     27.980353
   16.520000     28.044506
   16.535000     27.925986
   16.549000     27.894453
   16.564000     27.875969
   16.579000     27.761799
   16.594000     27.754187
   16.609000     27.684598
   16.624000     27.632406
   16.639000     27.514974
   16.654000     27.380145
   16.668000     27.346437
   16.683000     27.293158
   16.698000     27.214869
   16.713000     27.190949
   16.728000     27.031110
   16.743000     26.900630
   16.758000     26.908242
   16.773000     26.662505
   16.788000     26.448299
   16.802000     26.548335
   16.817000     26.510278
   16.832000     26.482007
   16.847000     26.333043
   16.862000     26.235183
   16.877000     26.231920
   16.892000     26.254754
   16.907000     26.186253
   16.921000     26.216698
   16.936000     26.135147
   16.951000     26.007930
   16.966000     26.072082
   16.981000     25.987271
   16.996000     25.844830
   17.011000     25.725223
   17.026000     25.669768
   17.041000     25.782851
   17.055000     25.713262
   17.070000     25.631712
   17.085000     25.670856
   17.100000     25.628450
   17.115000     25.511018
   17.130000     25.550163
   17.145000     25.481660
   17.160000     25.419682
   17.175000     25.515368
   17.189000     25.280503
   17.204000     25.323996
   17.219000     25.247884
   17.234000     25.284853
   17.249000     25.132626
   17.264000     25.100006
   17.279000     25.056513
   17.294000     25.074998
   17.309000     25.058688
   17.323000     25.001059
   17.338000     25.030417
   17.353000     25.078260
   17.368000     25.026068
   17.383000     25.096745
   17.398000     25.065211
   17.413000     25.002146
   17.428000     24.846658
   17.443000     24.756409
   17.457000     24.729226
   17.472000     24.879278
   17.487000     24.847745
   17.502000     24.895588
   17.517000     24.654199
   17.532000     24.679208
   17.547000     24.771632
   17.562000     24.714002
   17.577000     24.673772
   17.591000     24.630278
   17.606000     24.790116
   17.621000     24.658549
   17.636000     24.536767
   17.651000     24.504147
   17.666000     24.398676
   17.681000     24.399764
   17.696000     24.400850
   17.711000     24.443257
   17.726000     24.436733
   17.740000     24.316039
   17.755000     24.186646
   17.770000     24.282331
   17.785000     24.397589
   17.800000     24.426947
   17.815000     24.397589
   17.830000     24.313865
   17.845000     24.150764
   17.860000     24.279069
   17.875000     24.418248
   17.889000     24.372580
   17.904000     24.289943
   17.919000     24.304078
   17.934000     24.257323
   17.949000     24.313865
   17.964000     24.241013
   17.979000     24.331261
   17.994000     24.381279
   18.009000     24.319300
   18.024000     24.333436
   18.038000     24.448694
   18.053000     24.469353
   18.068000     24.518283
   18.083000     24.463916
   18.098000     24.581348
   18.113000     24.424772
   18.128000     24.310602
   18.143000     24.408462
   18.158000     24.687907
   18.173000     24.685732
   18.188000     24.744448
   18.202000     24.597658
   18.217000     24.705304
   18.232000     24.803164
   18.247000     24.837958
   18.262000     24.825998
   18.277000     24.851007
   18.292000     24.999971
   18.307000     24.922771
   18.322000     25.042378
   18.337000     24.980399
   18.352000     25.053251
   18.366000     25.009758
   18.381000     24.952128
   18.396000     24.864055
   18.411000     24.677033
   18.426000     24.824911
   18.441000     24.808601
   18.456000     24.786854
   18.471000     24.717265
   18.486000     24.714002
   18.501000     24.728138
   18.516000     24.924945
   18.530000     24.895588
   18.545000     24.906461
   18.560000     25.006495
   18.575000     24.790116
   18.590000     24.745536
   18.605000     24.943430
   18.620000     24.935818
   18.635000     24.897762
   18.650000     24.940169
   18.665000     24.901024
   18.680000     24.940169
   18.695000     24.992360
   18.710000     25.031505
   18.724000     25.054338
   18.739000     24.993448
   18.754000     24.867317
   18.769000     25.020631
   18.784000     24.906461
   18.799000     24.865142
   18.814000     24.840133
   18.829000     24.928208
   18.844000     25.085871
   18.859000     25.041290
   18.874000     25.113055
   18.889000     25.195691
   18.903000     25.150024
   18.918000     25.243534
   18.933000     25.217438
   18.948000     25.183730
   18.963000     25.253321
   18.978000     25.240272
   18.993000     25.156547
   19.008000     25.278329
   19.023000     25.191342
   19.038000     25.130451
   19.053000     25.179381
   19.068000     25.278329
   19.083000     25.367490
   19.098000     25.372926
   19.112000     25.246796
   19.127000     25.282678
   19.142000     25.352267
   19.157000     25.377277
   19.172000     25.238097
   19.187000     25.318560
   19.202000     25.284853
   19.217000     25.148936
   19.232000     25.319647
   19.247000     25.469699
   19.262000     25.478398
   19.277000     25.536027
   19.292000     25.388150
   19.307000     25.376189
   19.321000     25.617577
   19.336000     25.599093
   19.351000     25.538202
   19.366000     25.546900
   19.381000     25.519717
   19.396000     25.501233
   19.411000     25.421857
   19.426000     25.456652
   19.441000     25.516455
   19.456000     25.435992
   19.471000     25.406634
   19.486000     25.397936
   19.501000     25.433817
   19.516000     25.466437
   19.531000     25.422944
   19.545000     25.438167
   19.560000     25.407722
   19.575000     25.425119
   19.590000     25.434905
   19.605000     25.376189
   19.620000     25.288115
   19.635000     25.382713
   19.650000     25.380538
   19.665000     25.312037
   19.680000     25.356616
   19.695000     25.363141
   19.710000     25.418595
   19.725000     25.391412
   19.740000     25.304425
   19.755000     25.227224
   19.770000     25.344657
   19.785000     25.234836
   19.799000     25.259844
   19.814000     25.326171
   19.829000     25.253321
   19.844000     25.267456
   19.859000     25.170683
   19.874000     25.119578
   19.889000     25.262019
   19.904000     25.200040
   19.919000     25.116316
   19.934000     25.132626
   19.949000     25.148936
   19.964000     25.181556
   19.979000     25.077172
   19.994000     24.996709
   20.009000     24.944518
   20.024000     24.992360
   20.039000     24.978224
   20.054000     24.886888
   20.068000     24.785767
   20.083000     24.845570
   20.098000     24.814038
   20.113000     24.757496
   20.128000     24.787942
   20.143000     24.856443
   20.158000     24.750973
   20.173000     24.662898
   20.188000     24.737924
   20.203000     24.730312
   20.218000     24.566126
   20.233000     24.537855
   20.248000     24.671597
   20.263000     24.685732
   20.278000     24.717265
   20.293000     24.642239
   20.308000     24.453043
   20.323000     24.403025
   20.338000     24.300816
   20.353000     24.279069
   20.368000     24.252974
   20.382000     24.051817
   20.397000     23.997450
   20.412000     24.132279
   20.427000     24.022458
   20.442000     23.996362
   20.457000     23.945258
   20.472000     23.828913
   20.487000     23.738665
   20.502000     23.697346
   20.517000     23.734315
   20.532000     23.688647
   20.547000     23.741926
   20.562000     23.656027
   20.577000     23.686473
   20.592000     23.539683
   20.607000     23.645154
   20.622000     23.711481
   20.637000     23.669075
   20.652000     23.578827
   20.667000     23.505975
   20.682000     23.532071
   20.697000     23.376583
   20.712000     23.390717
   20.727000     23.315692
   20.742000     23.332002
   20.757000     23.349399
   20.771000     23.288508
   20.786000     23.044945
   20.801000     23.009064
   20.816000     23.074304
   20.831000     22.828567
   20.846000     22.779637
   20.861000     22.791597
   20.876000     22.641545
   20.891000     22.649157
   20.906000     22.590441
   20.921000     22.673077
   20.936000     22.554558
   20.951000     22.508891
   20.966000     22.518677
   20.981000     22.359925
   20.996000     22.325131
   21.011000     22.361013
   21.026000     22.263153
   21.041000     22.112013
   21.056000     22.121799
   21.071000     22.169643
   21.086000     22.079393
   21.101000     22.017416
   21.116000     21.915207
   21.131000     21.843442
   21.146000     21.771678
   21.161000     21.709701
   21.176000     21.671644
   21.191000     21.706438
   21.206000     21.546600
   21.221000     21.565085
   21.236000     21.533552
   21.251000     21.430255
   21.266000     21.410684
   21.281000     21.384588
   21.296000     21.393286
   21.310000     21.276942
   21.325000     21.256283
   21.340000     21.209527
   21.355000     21.211702
   21.370000     21.092095
   21.385000     21.099707
   21.400000     21.058387
   21.415000     21.099707
   21.430000     20.952916
   21.445000     20.931170
   21.460000     20.922471
   21.475000     20.962702
   21.490000     20.842008
   21.505000     20.714790
   21.520000     20.780030
   21.535000     20.783292
   21.550000     20.626716
   21.565000     20.654987
   21.580000     20.370106
   21.595000     20.397289
   21.610000     20.420123
   21.625000     20.265721
   21.640000     20.126543
   21.655000     20.125455
   21.670000     20.140678
   21.685000     20.096098
   21.700000     20.087399
   21.715000     20.081962
   21.730000     19.954744
   21.745000     19.932998
   21.760000     19.938434
   21.775000     19.874282
   21.790000     19.830788
   21.805000     19.850360
   21.820000     19.812303
   21.835000     19.644854
   21.850000     19.651378
   21.865000     19.693784
   21.880000     19.625282
   21.895000     19.511112
   21.910000     19.443697
   21.925000     19.414340
   21.940000     19.441523
   21.955000     19.277335
   21.970000     19.316479
   21.985000     19.230580
   22.000000     19.266462
