# Supplementary material for: Changing the game of time resolved X-ray diffraction on the mechanochemistry playground by downsizing
Source: Nat Commun. 2021 Oct 21;12:6134. doi: 10.1038/s41467-021-26264-1 (PMC8531352; doi:10.1038/s41467-021-26264-1)
Supplement: Supplementary file 3 — Source Data. [file 41467_2021_26264_MOESM3_ESM.zip › PXRD_raw_data/reactionIIIa_cocrystal_FormI_normalized/000345.xy]

    3.140900     20.441788
    3.155600     20.463542
    3.170400     20.517929
    3.185100     20.953023
    3.199800     20.963900
    3.214500     21.259764
    3.229300     21.252150
    3.244000     21.279343
    3.258700     21.524084
    3.273500     21.819947
    3.288200     21.968966
    3.302900     22.221321
    3.317600     22.394271
    3.332400     22.488904
    3.347100     22.596589
    3.361800     22.808697
    3.376500     23.203544
    3.391300     23.616884
    3.406000     23.764815
    3.420700     23.645165
    3.435400     23.644077
    3.450200     23.599480
    3.464900     23.628849
    3.479600     24.035661
    3.494400     24.003030
    3.509100     23.824642
    3.523800     23.859448
    3.538500     24.276051
    3.553300     24.519704
    3.568000     24.805778
    3.582700     24.660021
    3.597400     24.838409
    3.612200     25.321363
    3.626900     25.547612
    3.641600     25.422522
    3.656400     25.647683
    3.671100     25.856529
    3.685800     26.187200
    3.700500     26.267692
    3.715300     26.364500
    3.730000     26.664715
    3.744700     27.055212
    3.759500     27.407637
    3.774200     27.518586
    3.788900     27.717641
    3.803600     27.943890
    3.818400     28.284351
    3.833100     28.333299
    3.847800     28.483406
    3.862600     28.634602
    3.877300     28.649830
    3.892000     28.567162
    3.906700     28.716181
    3.921500     29.154538
    3.936200     29.416682
    3.950900     29.571140
    3.965700     29.884408
    3.980400     30.110657
    3.995100     30.356485
    4.009800     30.472873
    4.024600     30.736104
    4.039300     30.630594
    4.054000     30.888387
    4.068800     31.450746
    4.083500     31.742258
    4.098200     31.755311
    4.113000     32.173000
    4.127700     32.539568
    4.142400     32.491707
    4.157100     32.770167
    4.171900     33.464141
    4.186600     33.742601
    4.201300     34.076536
    4.216100     34.413733
    4.230800     34.539910
    4.245500     34.953249
    4.260300     35.009812
    4.275000     35.499292
    4.289700     35.900666
    4.304500     35.802769
    4.319200     35.611328
    4.333900     36.158459
    4.348600     36.655553
    4.363400     37.114577
    4.378100     37.320159
    4.392800     37.683462
    4.407600     37.623637
    4.422300     37.604058
    4.437000     37.930378
    4.451800     38.214276
    4.466500     38.196872
    4.481200     38.485122
    4.496000     38.698318
    4.510700     38.895198
    4.525400     39.096428
    4.540200     39.255238
    4.554900     39.398819
    4.569600     39.688156
    4.584400     40.271182
    4.599100     40.597502
    4.613800     40.893365
    4.628600     40.943401
    4.643300     41.240353
    4.658000     41.768991
    4.672700     42.037662
    4.687500     42.433597
    4.702200     42.804515
    4.716900     43.071009
    4.731700     43.359259
    4.746400     43.786738
    4.761100     43.948810
    4.775900     44.178323
    4.790600     44.513345
    4.805300     44.896227
    4.820100     45.283460
    4.834800     45.407462
    4.849500     45.914347
    4.864300     46.445160
    4.879000     46.682287
    4.893700     47.317524
    4.908500     47.638405
    4.923200     47.836373
    4.938000     48.207289
    4.952700     48.468346
    4.967400     48.855579
    4.982200     49.690960
    4.996900     50.109737
    5.011600     50.190229
    5.026400     50.556796
    5.041100     51.078909
    5.055800     51.596669
    5.070600     52.175344
    5.085300     52.358084
    5.100000     52.795353
    5.114800     53.277218
    5.129500     53.618767
    5.144200     54.375830
    5.159000     54.941452
    5.173700     55.296054
    5.188400     55.632163
    5.203200     56.303295
    5.217900     56.818881
    5.232700     57.510680
    5.247400     57.884860
    5.262100     57.968616
    5.276900     58.995437
    5.291600     59.261932
    5.306300     59.701377
    5.321100     60.207173
    5.335800     60.679250
    5.350500     61.173081
    5.365300     61.740878
    5.380000     62.427238
    5.394800     63.187564
    5.409500     63.860872
    5.424200     64.584215
    5.439000     64.995379
    5.453700     65.232505
    5.468400     65.723073
    5.483200     65.894935
    5.497900     66.747719
    5.512600     67.485203
    5.527400     68.048649
    5.542100     68.330372
    5.556900     68.839431
    5.571600     69.532318
    5.586300     70.415558
    5.601100     71.035567
    5.615800     71.332518
    5.630600     71.803507
    5.645300     72.093931
    5.660000     72.865135
    5.674800     73.798412
    5.689500     74.555474
    5.704200     75.024288
    5.719000     75.323415
    5.733700     75.637770
    5.748500     76.391570
    5.763200     76.844067
    5.777900     77.483654
    5.792700     78.150436
    5.807400     78.458265
    5.822200     79.209889
    5.836900     80.082252
    5.851600     80.382466
    5.866400     80.613066
    5.881100     81.123214
    5.895900     81.847644
    5.910600     82.451336
    5.925300     83.537983
    5.940100     84.474522
    5.954800     85.507870
    5.969600     87.032873
    5.984300     88.532858
    5.999000     89.843577
    6.013800     90.032843
    6.028500     89.119147
    6.043300     88.191310
    6.058000     87.581091
    6.072700     87.525616
    6.087500     87.609371
    6.102200     88.008570
    6.117000     88.218503
    6.131700     88.056431
    6.146500     87.569126
    6.161200     87.537582
    6.175900     88.367522
    6.190700     88.412119
    6.205400     88.773248
    6.220200     89.286658
    6.234900     89.301886
    6.249600     89.575996
    6.264400     89.965404
    6.279100     90.413550
    6.293900     90.581061
    6.308600     90.708327
    6.323400     90.961768
    6.338100     91.554584
    6.352800     92.790250
    6.367600     94.480588
    6.382300     97.580630
    6.397100    102.771298
    6.411800    107.373501
    6.426600    108.107722
    6.441300    104.822765
    6.456000    100.209684
    6.470800     96.123067
    6.485500     93.919317
    6.500300     92.792425
    6.515000     92.694529
    6.529800     93.565804
    6.544500     95.178914
    6.559300     97.549086
    6.574000     99.954066
    6.588700    102.389504
    6.603500    103.351060
    6.618200    101.714020
    6.633000     98.396431
    6.647700     95.315968
    6.662500     93.198150
    6.677200     91.633988
    6.692000     90.666993
    6.706700     89.603188
    6.721500     88.841774
    6.736200     89.031040
    6.750900     89.017987
    6.765700     88.525244
    6.780400     88.178256
    6.795200     87.362457
    6.809900     87.213436
    6.824700     87.181892
    6.839400     87.031785
    6.854200     86.828379
    6.868900     86.525989
    6.883700     86.060438
    6.898400     85.655801
    6.913200     85.305551
    6.927900     85.480676
    6.942700     85.437167
    6.957400     84.704034
    6.972200     84.497364
    6.986900     84.238484
    7.001600     84.278729
    7.016400     84.188448
    7.031100     83.850163
    7.045900     83.563001
    7.060600     83.135521
    7.075400     82.570988
    7.090100     82.056489
    7.104900     81.787818
    7.119600     81.602904
    7.134400     81.577886
    7.149100     81.288549
    7.163900     80.569557
    7.178600     80.620680
    7.193400     80.494502
    7.208100     79.849476
    7.222900     79.837512
    7.237600     79.910389
    7.252400     79.829897
    7.267100     79.394804
    7.281900     78.859639
    7.296600     78.627951
    7.311400     78.641004
    7.326100     78.304894
    7.340900     77.864361
    7.355600     77.826291
    7.370400     77.654429
    7.385100     77.149721
    7.399900     77.212809
    7.414600     77.221510
    7.429400     76.707012
    7.444100     76.668942
    7.458900     76.029354
    7.473600     76.199040
    7.488400     76.353499
    7.503200     76.395920
    7.517900     76.370903
    7.532700     75.805280
    7.547400     74.953585
    7.562200     74.612036
    7.576900     74.573966
    7.591700     74.364033
    7.606400     74.158451
    7.621200     73.410091
    7.635900     72.648676
    7.650700     71.778489
    7.665400     71.135638
    7.680200     70.583070
    7.694900     70.258924
    7.709700     69.953271
    7.724400     69.419193
    7.739200     69.187507
    7.754000     69.393088
    7.768700     69.143997
    7.783500     68.339073
    7.798200     67.894190
    7.813000     67.461272
    7.827700     67.540677
    7.842500     67.108846
    7.857200     67.027266
    7.872000     66.719438
    7.886700     66.076587
    7.901500     65.565352
    7.916300     65.202048
    7.931000     64.954045
    7.945800     64.959484
    7.960500     64.421055
    7.975300     63.939189
    7.990000     63.706414
    8.004800     63.586763
    8.019600     63.058124
    8.034300     62.557767
    8.049100     62.454432
    8.063800     62.454432
    8.078600     62.538187
    8.093300     62.445730
    8.108100     62.149866
    8.122900     62.293447
    8.137600     62.465309
    8.152400     62.462046
    8.167100     62.326079
    8.181900     62.215130
    8.196600     60.988166
    8.211400     60.563950
    8.226200     60.110365
    8.240900     59.533866
    8.255700     59.319582
    8.270400     59.256493
    8.285200     59.422917
    8.300000     58.831190
    8.314700     58.336270
    8.329500     58.139390
    8.344200     57.821772
    8.359000     57.251800
    8.373800     57.345344
    8.388500     56.883057
    8.403300     56.491474
    8.418000     56.346805
    8.432800     56.018309
    8.447600     55.933465
    8.462300     55.582127
    8.477100     55.013242
    8.491800     54.989312
    8.506600     54.884890
    8.521400     54.618395
    8.536100     54.491130
    8.550900     54.664079
    8.565600     54.215933
    8.580400     54.029931
    8.595200     53.888525
    8.609900     53.570907
    8.624700     53.464309
    8.639500     53.083602
    8.654200     52.789914
    8.669000     52.396154
    8.683700     52.064395
    8.698500     51.795725
    8.713300     51.755479
    8.728000     51.409579
    8.742800     51.263823
    8.757600     51.408492
    8.772300     50.808062
    8.787100     50.533953
    8.801800     50.379495
    8.816600     49.929173
    8.831400     49.560432
    8.846100     49.343972
    8.860900     48.784876
    8.875700     48.473785
    8.890400     48.200764
    8.905200     47.878794
    8.920000     47.606860
    8.934700     47.616651
    8.949500     47.504613
    8.964300     47.340366
    8.979000     47.268575
    8.993800     47.118468
    9.008600     46.897658
    9.023300     46.513688
    9.038100     46.280913
    9.052900     46.128630
    9.067600     45.941539
    9.082400     45.757713
    9.097200     45.516236
    9.111900     45.231249
    9.126700     45.092019
    9.141500     45.023492
    9.156200     45.025668
    9.171000     44.567731
    9.185800     44.488327
    9.200500     44.173971
    9.215300     44.053233
    9.230100     43.891161
    9.244800     43.820458
    9.259600     43.592034
    9.274400     43.287468
    9.289100     43.036202
    9.303900     42.812129
    9.318700     42.659846
    9.333400     42.379211
    9.348200     42.344403
    9.363000     42.372684
    9.377800     42.213875
    9.392500     41.700465
    9.407300     41.695026
    9.422100     41.596041
    9.436800     41.377407
    9.451600     41.259932
    9.466400     41.181615
    9.481200     40.799820
    9.495900     40.585537
    9.510700     40.376691
    9.525500     40.149355
    9.540200     40.145005
    9.555000     39.985108
    9.569800     39.680542
    9.584600     39.144289
    9.599300     39.104043
    9.614100     39.127972
    9.628900     38.989831
    9.643600     38.640668
    9.658400     38.554737
    9.673200     38.373085
    9.688000     38.386138
    9.702700     38.241469
    9.717500     38.001080
    9.732300     37.562723
    9.747100     37.365843
    9.761800     37.335387
    9.776600     37.174402
    9.791400     36.988400
    9.806200     36.949241
    9.820900     36.901381
    9.835700     36.742572
    9.850500     36.699063
    9.865300     36.448884
    9.880000     36.396673
    9.894800     36.408637
    9.909600     36.099721
    9.924400     35.740769
    9.939100     35.653750
    9.953900     35.375290
    9.968700     35.255639
    9.983500     35.302412
    9.998200     35.067462
   10.013000     35.005460
   10.028000     34.613877
   10.043000     34.248397
   10.057000     34.325627
   10.072000     34.336504
   10.087000     34.141800
   10.102000     34.079798
   10.116000     33.820918
   10.131000     33.952534
   10.146000     33.863340
   10.161000     33.591407
   10.176000     33.330350
   10.190000     33.409755
   10.205000     33.261822
   10.220000     32.957257
   10.235000     32.666832
   10.249000     32.775606
   10.264000     32.766904
   10.279000     32.563497
   10.294000     32.494970
   10.309000     32.529777
   10.323000     32.665744
   10.338000     32.628762
   10.353000     32.501496
   10.368000     32.563497
   10.382000     32.691850
   10.397000     32.846309
   10.412000     32.561322
   10.427000     32.094684
   10.442000     31.898892
   10.456000     31.824926
   10.471000     31.607379
   10.486000     31.290849
   10.501000     31.324568
   10.516000     31.308252
   10.530000     31.467062
   10.545000     31.140741
   10.560000     30.951475
   10.575000     31.089617
   10.589000     31.285410
   10.604000     31.224497
   10.619000     31.135302
   10.634000     31.089617
   10.649000     31.008038
   10.663000     30.704559
   10.678000     30.675191
   10.693000     30.576207
   10.708000     30.380415
   10.722000     30.190061
   10.737000     30.032340
   10.752000     30.044305
   10.767000     30.002971
   10.782000     29.807178
   10.796000     29.752792
   10.811000     29.660334
   10.826000     29.452578
   10.841000     29.367734
   10.856000     29.252435
   10.870000     29.236118
   10.885000     29.239382
   10.900000     29.303559
   10.915000     29.068607
   10.930000     29.045765
   10.944000     28.944605
   10.959000     28.865202
   10.974000     28.975063
   10.989000     28.770569
   11.003000     28.598706
   11.018000     28.579127
   11.033000     28.520389
   11.048000     28.491020
   11.063000     28.632426
   11.077000     28.855411
   11.092000     28.839096
   11.107000     29.025098
   11.122000     29.345979
   11.137000     29.520017
   11.151000     29.833285
   11.166000     29.949672
   11.181000     30.174833
   11.196000     30.379327
   11.211000     30.465259
   11.225000     30.445679
   11.240000     30.394556
   11.255000     30.167219
   11.270000     29.885496
   11.284000     29.412331
   11.299000     28.947869
   11.314000     28.479056
   11.329000     28.495372
   11.344000     28.386598
   11.358000     28.264772
   11.373000     28.375721
   11.388000     28.252807
   11.403000     28.328948
   11.418000     28.398564
   11.432000     28.525828
   11.447000     28.408353
   11.462000     28.740111
   11.477000     29.055555
   11.492000     29.344892
   11.506000     29.585281
   11.521000     29.886583
   11.536000     30.038866
   11.551000     30.259676
   11.566000     30.450030
   11.580000     30.559891
   11.595000     30.674103
   11.610000     30.837264
   11.625000     31.150530
   11.640000     31.480115
   11.654000     31.348499
   11.669000     30.993897
   11.684000     30.869895
   11.699000     30.285782
   11.714000     29.628790
   11.728000     29.184995
   11.743000     28.953308
   11.758000     28.604145
   11.773000     28.413792
   11.788000     28.369195
   11.802000     28.306106
   11.817000     28.127718
   11.832000     28.100524
   11.847000     28.093998
   11.862000     28.175578
   11.876000     28.198420
   11.891000     28.244105
   11.906000     28.286526
   11.921000     28.472529
   11.936000     28.522565
   11.950000     28.759691
   11.965000     28.871727
   11.980000     29.001168
   11.995000     29.047941
   12.010000     29.186082
   12.024000     29.091450
   12.039000     29.072958
   12.054000     29.124082
   12.069000     28.985940
   12.084000     29.211101
   12.098000     29.204574
   12.113000     29.116468
   12.128000     29.087099
   12.143000     29.274190
   12.158000     29.215451
   12.172000     29.203487
   12.187000     29.118643
   12.202000     29.218715
   12.217000     29.252435
   12.232000     28.920675
   12.246000     28.831482
   12.261000     29.037063
   12.276000     29.214364
   12.291000     29.290505
   12.306000     29.238294
   12.320000     29.253523
   12.335000     29.317698
   12.350000     29.574404
   12.365000     29.701669
   12.380000     29.731038
   12.394000     29.798477
   12.409000     30.047568
   12.424000     30.285782
   12.439000     30.613190
   12.454000     30.754595
   12.468000     30.921019
   12.483000     31.209268
   12.498000     31.595414
   12.513000     31.854295
   12.528000     31.804259
   12.543000     31.633485
   12.557000     31.715065
   12.572000     31.648713
   12.587000     31.658503
   12.602000     31.878225
   12.617000     31.947840
   12.631000     31.967419
   12.646000     32.091420
   12.661000     32.040297
   12.676000     31.989173
   12.691000     31.831453
   12.705000     31.888014
   12.720000     31.902155
   12.735000     31.852119
   12.750000     31.992437
   12.765000     32.276336
   12.779000     32.504760
   12.794000     33.008381
   12.809000     33.886182
   12.824000     34.758545
   12.839000     36.012702
   12.854000     38.140310
   12.868000     40.587712
   12.883000     42.594582
   12.898000     43.930319
   12.913000     44.449168
   12.928000     44.150042
   12.942000     43.463681
   12.957000     42.251945
   12.972000     40.556168
   12.987000     38.868005
   13.002000     37.529004
   13.017000     36.620745
   13.031000     35.967018
   13.046000     35.466660
   13.061000     35.033742
   13.076000     34.700894
   13.091000     34.551875
   13.105000     34.363697
   13.120000     34.150501
   13.135000     34.040640
   13.150000     34.162467
   13.165000     34.303872
   13.179000     34.482261
   13.194000     34.862968
   13.209000     35.431853
   13.224000     36.142143
   13.239000     37.537706
   13.254000     39.210641
   13.268000     40.952103
   13.283000     42.188857
   13.298000     43.122132
   13.313000     43.496314
   13.328000     42.931779
   13.343000     42.028960
   13.357000     40.737820
   13.372000     39.122535
   13.387000     37.667146
   13.402000     36.616395
   13.417000     35.932210
   13.431000     35.636347
   13.446000     35.305675
   13.461000     35.045707
   13.476000     35.132726
   13.491000     35.118585
   13.506000     35.163182
   13.520000     35.174059
   13.535000     35.261078
   13.550000     35.197989
   13.565000     35.108795
   13.580000     34.986969
   13.595000     35.169709
   13.609000     35.159918
   13.624000     35.132726
   13.639000     35.128374
   13.654000     35.179498
   13.669000     35.333956
   13.683000     35.434028
   13.698000     35.362237
   13.713000     35.468836
   13.728000     35.885438
   13.743000     35.916982
   13.758000     36.220459
   13.772000     36.419515
   13.787000     36.460848
   13.802000     36.409725
   13.817000     36.310742
   13.832000     36.482603
   13.847000     36.423866
   13.861000     36.318356
   13.876000     36.359690
   13.891000     36.183476
   13.906000     35.812560
   13.921000     35.844104
   13.936000     35.950702
   13.950000     36.024668
   13.965000     35.819086
   13.980000     35.744032
   13.995000     35.687469
   14.010000     35.648311
   14.025000     35.810383
   14.039000     35.856069
   14.054000     35.709224
   14.069000     35.702699
   14.084000     35.784278
   14.099000     35.814735
   14.114000     35.949613
   14.128000     35.881086
   14.143000     35.829963
   14.158000     35.678768
   14.173000     35.898490
   14.188000     35.971368
   14.203000     35.728804
   14.217000     35.762524
   14.232000     35.682031
   14.247000     35.811471
   14.262000     35.997474
   14.277000     35.915894
   14.292000     35.792980
   14.306000     35.765786
   14.321000     35.915894
   14.336000     35.983333
   14.351000     36.107335
   14.366000     36.186740
   14.381000     36.200881
   14.395000     36.518498
   14.410000     36.712116
   14.425000     36.726256
   14.440000     36.879627
   14.455000     36.666431
   14.470000     36.402111
   14.484000     36.253092
   14.499000     36.182389
   14.514000     35.962666
   14.529000     35.920245
   14.544000     35.552591
   14.559000     35.501467
   14.573000     35.596100
   14.588000     35.386167
   14.603000     35.273043
   14.618000     35.426414
   14.633000     35.246937
   14.648000     35.034829
   14.662000     35.194726
   14.677000     35.176235
   14.692000     35.177323
   14.707000     35.058759
   14.722000     35.058759
   14.737000     35.018513
   14.752000     34.852090
   14.766000     34.762896
   14.781000     34.700894
   14.796000     34.792265
   14.811000     34.721562
   14.826000     34.698719
   14.841000     34.720474
   14.855000     34.550788
   14.870000     34.554050
   14.885000     34.625841
   14.900000     34.617139
   14.915000     34.591033
   14.930000     34.670438
   14.945000     34.372399
   14.959000     34.311486
   14.974000     34.385452
   14.989000     34.310398
   15.004000     34.281030
   15.019000     34.199450
   15.034000     34.266889
   15.048000     34.250573
   15.063000     34.192923
   15.078000     34.134186
   15.093000     33.957973
   15.108000     34.002570
   15.123000     33.957973
   15.138000     34.099378
   15.152000     33.964499
   15.167000     33.701268
   15.182000     33.605546
   15.197000     33.518528
   15.212000     33.320560
   15.227000     33.501124
   15.242000     33.482633
   15.256000     33.374947
   15.271000     33.271612
   15.286000     33.203085
   15.301000     33.444562
   15.316000     33.211787
   15.331000     33.143259
   15.345000     33.142172
   15.360000     33.077995
   15.375000     32.952906
   15.390000     32.858273
   15.405000     32.735359
   15.420000     32.579813
   15.435000     32.468865
   15.449000     32.450373
   15.464000     32.455812
   15.479000     32.209983
   15.494000     32.105561
   15.509000     32.138194
   15.524000     31.920647
   15.539000     32.002226
   15.553000     32.026156
   15.568000     31.928261
   15.583000     31.774890
   15.598000     31.746609
   15.613000     31.772715
   15.628000     31.753135
   15.643000     31.646537
   15.657000     31.470324
   15.672000     31.448570
   15.687000     31.357200
   15.702000     31.435517
   15.717000     31.174461
   15.732000     31.332182
   15.747000     31.407236
   15.761000     31.347410
   15.776000     31.240813
   15.791000     31.174461
   15.806000     31.198391
   15.821000     31.127688
   15.836000     30.921019
   15.851000     30.733928
   15.866000     30.532698
   15.880000     30.397818
   15.895000     30.311888
   15.910000     30.190061
   15.925000     29.951847
   15.940000     30.009497
   15.955000     30.136763
   15.970000     30.000796
   15.984000     29.893110
   15.999000     29.835460
   16.014000     29.860478
   16.029000     29.834372
   16.044000     29.756056
   16.059000     29.548298
   16.074000     29.491736
   16.088000     29.491736
   16.103000     29.411243
   16.118000     29.610300
   16.133000     29.565702
   16.148000     29.376437
   16.163000     29.163240
   16.178000     29.128433
   16.193000     29.256785
   16.207000     29.151276
   16.222000     29.050116
   16.237000     28.884780
   16.252000     28.737936
   16.267000     28.844535
   16.282000     28.885868
   16.297000     28.759691
   16.312000     28.642216
   16.326000     28.673760
   16.341000     28.634602
   16.356000     28.649830
   16.371000     28.521478
   16.386000     28.312632
   16.401000     28.313720
   16.416000     28.455125
   16.430000     28.187543
   16.445000     28.294140
   16.460000     28.174490
   16.475000     28.183192
   16.490000     28.111401
   16.505000     28.120104
   16.520000     28.090735
   16.535000     28.084208
   16.549000     28.085296
   16.564000     28.126629
   16.579000     28.104875
   16.594000     28.030909
   16.609000     27.987399
   16.624000     27.901469
   16.639000     27.903644
   16.654000     27.842732
   16.668000     27.652378
   16.683000     27.524025
   16.698000     27.545780
   16.713000     27.397848
   16.728000     27.195529
   16.743000     27.033457
   16.758000     26.962754
   16.773000     26.860507
   16.788000     26.675593
   16.802000     26.592924
   16.817000     26.662540
   16.832000     26.536363
   16.847000     26.451519
   16.862000     26.305763
   16.877000     26.249200
   16.892000     26.257903
   16.907000     26.177411
   16.921000     26.201340
   16.936000     25.943548
   16.951000     26.007723
   16.966000     26.129550
   16.981000     25.886985
   16.996000     25.815195
   17.011000     25.892424
   17.026000     25.838037
   17.041000     25.737965
   17.055000     25.722737
   17.070000     25.715123
   17.085000     25.815195
   17.100000     25.679227
   17.115000     25.545436
   17.130000     25.576980
   17.145000     25.648771
   17.160000     25.560665
   17.175000     25.392066
   17.189000     25.429049
   17.204000     25.334416
   17.219000     25.375750
   17.234000     25.489963
   17.249000     25.435575
   17.264000     25.385539
   17.279000     25.339855
   17.294000     25.173431
   17.309000     25.345294
   17.323000     25.365961
   17.338000     25.307222
   17.353000     25.278942
   17.368000     25.277854
   17.383000     25.294170
   17.398000     25.204975
   17.413000     25.153852
   17.428000     25.027675
   17.443000     24.999394
   17.457000     25.016798
   17.472000     24.880831
   17.487000     24.737250
   17.502000     24.832971
   17.517000     24.835146
   17.532000     24.903673
   17.547000     24.860164
   17.562000     24.824268
   17.577000     24.838409
   17.591000     24.933042
   17.606000     24.837321
   17.621000     24.834059
   17.636000     24.863428
   17.651000     24.930867
   17.666000     24.917814
   17.681000     24.668723
   17.696000     24.577354
   17.711000     24.687215
   17.726000     24.658934
   17.740000     24.531668
   17.755000     24.521879
   17.770000     24.482721
   17.785000     24.465316
   17.800000     24.421807
   17.815000     24.384824
   17.830000     24.509913
   17.845000     24.552335
   17.860000     24.603459
   17.875000     24.462054
   17.889000     24.395702
   17.904000     24.431597
   17.919000     24.313033
   17.934000     24.240155
   17.949000     24.351105
   17.964000     24.366333
   17.979000     24.508826
   17.994000     24.631740
   18.009000     24.619774
   18.024000     24.566476
   18.038000     24.581704
   18.053000     24.630652
   18.068000     24.680688
   18.083000     24.671987
   18.098000     24.689390
   18.113000     24.680688
   18.128000     24.784023
   18.143000     24.786198
   18.158000     24.906937
   18.173000     24.950446
   18.188000     24.964587
   18.202000     25.000481
   18.217000     25.140800
   18.232000     25.139712
   18.247000     25.286556
   18.262000     25.353995
   18.277000     25.379013
   18.292000     25.499752
   18.307000     25.449716
   18.322000     25.347469
   18.337000     25.493225
   18.352000     25.387716
   18.366000     25.365961
   18.381000     25.201713
   18.396000     25.087500
   18.411000     25.074448
   18.426000     25.008096
   18.441000     24.913463
   18.456000     24.876481
   18.471000     25.000481
   18.486000     24.977639
   18.501000     25.009184
   18.516000     25.089676
   18.530000     24.972201
   18.545000     24.910200
   18.560000     25.231081
   18.575000     25.186484
   18.590000     25.041816
   18.605000     25.149501
   18.620000     25.135361
   18.635000     25.083150
   18.650000     25.104904
   18.665000     25.133186
   18.680000     25.003745
   18.695000     24.889533
   18.710000     24.893884
   18.724000     24.961323
   18.739000     25.179958
   18.754000     25.290907
   18.769000     25.110343
   18.784000     25.046167
   18.799000     25.082062
   18.814000     25.238695
   18.829000     25.214766
   18.844000     25.051605
   18.859000     25.083150
   18.874000     25.272416
   18.889000     25.340942
   18.903000     25.312661
   18.918000     25.288731
   18.933000     25.340942
   18.948000     25.345294
   18.963000     25.268064
   18.978000     25.235433
   18.993000     25.305047
   19.008000     25.518243
   19.023000     25.426874
   19.038000     25.379013
   19.053000     25.346381
   19.068000     25.338767
   19.083000     25.385539
   19.098000     25.419260
   19.112000     25.386627
   19.127000     25.345294
   19.142000     25.312661
   19.157000     25.381189
   19.172000     25.386627
   19.187000     25.522594
   19.202000     25.535647
   19.217000     25.407294
   19.232000     25.484524
   19.247000     25.485611
   19.262000     25.585683
   19.277000     25.662912
   19.292000     25.734702
   19.307000     25.655298
   19.321000     25.692280
   19.336000     25.674877
   19.351000     25.752106
   19.366000     25.704246
   19.381000     25.731440
   19.396000     25.700982
   19.411000     25.644421
   19.426000     25.696632
   19.441000     25.576980
   19.456000     25.606349
   19.471000     25.583507
   19.486000     25.617227
   19.501000     25.612876
   19.516000     25.526946
   19.531000     25.607438
   19.545000     25.523682
   19.560000     25.607438
   19.575000     25.599824
   19.590000     25.622666
   19.605000     25.481260
   19.620000     25.558490
   19.635000     25.496488
   19.650000     25.406207
   19.665000     25.383364
   19.680000     25.387716
   19.695000     25.503015
   19.710000     25.499752
   19.725000     25.613963
   19.740000     25.464944
   19.755000     25.448628
   19.770000     25.404031
   19.785000     25.498664
   19.799000     25.409469
   19.814000     25.385539
   19.829000     25.348557
   19.844000     25.245222
   19.859000     25.374663
   19.874000     25.358346
   19.889000     25.295258
   19.904000     25.390978
   19.919000     25.342030
   19.934000     25.425786
   19.949000     25.333328
   19.964000     25.261538
   19.979000     25.300697
   19.994000     25.224555
   20.009000     25.203888
   20.024000     25.102728
   20.039000     25.097290
   20.054000     24.974376
   20.068000     24.952622
   20.083000     24.945007
   20.098000     24.971112
   20.113000     24.929779
   20.128000     24.840585
   20.143000     24.749215
   20.158000     24.830795
   20.173000     24.807953
   20.188000     24.732899
   20.203000     24.828620
   20.218000     24.839497
   20.233000     24.815567
   20.248000     24.836234
   20.263000     24.854726
   20.278000     24.786198
   20.293000     24.642617
   20.308000     24.722021
   20.323000     24.664371
   20.338000     24.580616
   20.353000     24.528405
   20.368000     24.334788
   20.382000     24.281489
   20.397000     24.352192
   20.412000     24.193383
   20.427000     24.137908
   20.442000     24.161839
   20.457000     24.142260
   20.472000     24.007381
   20.487000     24.038925
   20.502000     23.981275
   20.517000     23.863800
   20.532000     23.759378
   20.547000     23.840957
   20.562000     23.889905
   20.577000     23.894256
   20.592000     23.716956
   20.607000     23.811589
   20.622000     23.764815
   20.637000     23.700640
   20.652000     23.868150
   20.667000     23.907309
   20.682000     23.847484
   20.697000     23.738710
   20.712000     23.704990
   20.727000     23.817027
   20.742000     23.688674
   20.757000     23.473303
   20.771000     23.424355
   20.786000     23.376495
   20.801000     23.383021
   20.816000     23.243791
   20.831000     23.140457
   20.846000     23.076280
   20.861000     22.853295
   20.876000     22.846768
   20.891000     22.955542
   20.906000     22.897892
   20.921000     22.959892
   20.936000     22.906594
   20.951000     22.759750
   20.966000     22.660765
   20.981000     22.570484
   20.996000     22.563957
   21.011000     22.548729
   21.026000     22.648801
   21.041000     22.556343
   21.056000     22.361638
   21.071000     22.306165
   21.086000     22.290936
   21.101000     22.125600
   21.116000     22.075565
   21.131000     22.062512
   21.146000     22.060336
   21.161000     22.061424
   21.176000     22.065775
   21.191000     21.937422
   21.206000     21.768824
   21.221000     21.703559
   21.236000     21.633945
   21.251000     21.641559
   21.266000     21.616541
   21.281000     21.550189
   21.296000     21.563242
   21.310000     21.515381
   21.325000     21.518645
   21.340000     21.433801
   21.355000     21.382678
   21.370000     21.284782
   21.385000     21.508855
   21.400000     21.412047
   21.415000     21.338081
   21.430000     21.265203
   21.445000     21.216254
   21.460000     21.073762
   21.475000     21.182535
   21.490000     21.057446
   21.505000     21.079200
   21.520000     20.970427
   21.535000     20.872530
   21.550000     20.885583
   21.565000     20.705019
   21.580000     20.744178
   21.595000     20.640844
   21.610000     20.510315
   21.625000     20.313435
   21.640000     20.367822
   21.655000     20.261224
   21.670000     20.200311
   21.685000     20.260137
   21.700000     20.225329
   21.715000     20.061081
   21.730000     20.055643
   21.745000     20.145924
   21.760000     20.216627
   21.775000     20.166591
   21.790000     20.019747
   21.805000     19.969712
   21.820000     19.931641
   21.835000     20.012133
   21.850000     19.905535
   21.865000     19.806551
   21.880000     19.685813
   21.895000     19.716269
   21.910000     19.686900
   21.925000     19.622724
   21.940000     19.602057
   21.955000     19.527003
   21.970000     19.398651
   21.985000     19.357317
   22.000000     19.350791
