# Supplementary material for: Changing the game of time resolved X-ray diffraction on the mechanochemistry playground by downsizing
Source: Nat Commun. 2021 Oct 21;12:6134. doi: 10.1038/s41467-021-26264-1 (PMC8531352; doi:10.1038/s41467-021-26264-1)
Supplement: Supplementary file 3 — Source Data. [file 41467_2021_26264_MOESM3_ESM.zip › PXRD_raw_data/reactionIIIa_cocrystal_FormI_normalized/000205.xy]

    3.140900     20.331993
    3.155600     20.436608
    3.170400     20.429058
    3.185100     20.637210
    3.199800     21.107439
    3.214500     21.392163
    3.229300     21.212053
    3.244000     21.325297
    3.258700     21.619728
    3.273500     21.718951
    3.288200     21.874256
    3.302900     22.073779
    3.317600     22.111527
    3.332400     22.442628
    3.347100     22.647545
    3.361800     23.184641
    3.376500     23.651633
    3.391300     24.144510
    3.406000     24.065780
    3.420700     24.193043
    3.435400     24.165002
    3.450200     23.875962
    3.464900     23.672125
    3.479600     23.676440
    3.494400     23.730364
    3.509100     24.030189
    3.523800     24.030189
    3.538500     24.050681
    3.553300     24.254518
    3.568000     24.634153
    3.582700     24.874659
    3.597400     24.898386
    3.612200     25.120559
    3.626900     25.317925
    3.641600     25.460288
    3.656400     25.793546
    3.671100     26.125727
    3.685800     26.344663
    3.700500     26.434179
    3.715300     26.749103
    3.730000     26.984217
    3.744700     27.153542
    3.759500     27.093145
    3.774200     27.218253
    3.788900     27.376793
    3.803600     27.839472
    3.818400     27.973207
    3.833100     28.065958
    3.847800     28.273031
    3.862600     28.356076
    3.877300     28.472555
    3.892000     28.781007
    3.906700     28.964354
    3.921500     29.121815
    3.936200     29.441053
    3.950900     29.386049
    3.965700     29.527333
    3.980400     29.746271
    3.995100     29.983542
    4.009800     30.228363
    4.024600     30.552993
    4.039300     30.881937
    4.054000     30.834483
    4.068800     31.093324
    4.083500     31.804059
    4.098200     32.043488
    4.113000     32.157810
    4.127700     32.595683
    4.142400     32.877173
    4.157100     33.071304
    4.171900     33.343087
    4.186600     33.553396
    4.201300     33.810080
    4.216100     34.175694
    4.230800     34.535915
    4.245500     34.951140
    4.260300     34.914470
    4.275000     35.202432
    4.289700     35.396562
    4.304500     35.755705
    4.319200     35.901303
    4.333900     35.863556
    4.348600     36.182793
    4.363400     36.399573
    4.378100     36.974417
    4.392800     37.308753
    4.407600     37.606421
    4.422300     37.525533
    4.437000     37.617206
    4.451800     37.785452
    4.466500     38.130575
    4.481200     38.156459
    4.496000     38.317156
    4.510700     38.660121
    4.525400     39.078582
    4.540200     39.271634
    4.554900     39.657739
    4.569600     40.071885
    4.584400     40.280037
    4.599100     40.543192
    4.613800     40.754579
    4.628600     40.953025
    4.643300     41.404918
    4.658000     41.608756
    4.672700     41.788867
    4.687500     42.031530
    4.702200     42.568626
    4.716900     42.843646
    4.731700     43.277205
    4.746400     43.341916
    4.761100     43.883325
    4.775900     44.598374
    4.790600     44.888493
    4.805300     45.136549
    4.820100     44.979087
    4.834800     45.298325
    4.849500     45.930329
    4.864300     46.481446
    4.879000     46.718717
    4.893700     47.092959
    4.908500     47.578286
    4.923200     47.700158
    4.938000     47.769182
    4.952700     48.342946
    4.967400     48.939361
    4.982200     49.451651
    4.996900     49.942371
    5.011600     50.292886
    5.026400     50.437405
    5.041100     50.840767
    5.055800     51.587092
    5.070600     51.854562
    5.085300     52.448818
    5.100000     52.747565
    5.114800     53.445358
    5.129500     53.723612
    5.144200     54.103247
    5.159000     54.744958
    5.173700     55.372648
    5.188400     55.852584
    5.203200     56.282907
    5.217900     56.451154
    5.232700     57.280525
    5.247400     57.709771
    5.262100     57.903901
    5.276900     58.722488
    5.291600     58.791512
    5.306300     59.271447
    5.321100     60.176313
    5.335800     60.761942
    5.350500     61.029411
    5.365300     61.631217
    5.380000     62.130566
    5.394800     62.812182
    5.409500     63.298587
    5.424200     64.257380
    5.439000     64.770749
    5.453700     65.127733
    5.468400     65.641102
    5.483200     65.757581
    5.497900     66.352916
    5.512600     67.252390
    5.527400     68.235988
    5.542100     68.525027
    5.556900     68.589737
    5.571600     69.326357
    5.586300     70.120138
    5.601100     70.687431
    5.615800     71.446700
    5.630600     71.995659
    5.645300     72.409805
    5.660000     72.996513
    5.674800     73.667343
    5.689500     74.336016
    5.704200     74.740457
    5.719000     75.068322
    5.733700     75.536394
    5.748500     75.704641
    5.763200     76.425083
    5.777900     77.592026
    5.792700     77.677227
    5.807400     77.856259
    5.822200     78.559446
    5.836900     79.214099
    5.851600     79.895715
    5.866400     80.576252
    5.881100     80.907353
    5.895900     81.296693
    5.910600     81.693583
    5.925300     82.479815
    5.940100     83.502239
    5.954800     84.595843
    5.969600     85.560027
    5.984300     86.891982
    5.999000     88.315610
    6.013800     88.845156
    6.028500     89.047915
    6.043300     89.130961
    6.058000     88.600336
    6.072700     87.819497
    6.087500     87.713803
    6.102200     87.682527
    6.117000     87.755865
    6.131700     87.953232
    6.146500     87.874501
    6.161200     88.074025
    6.175900     88.529154
    6.190700     88.676909
    6.205400     88.726520
    6.220200     88.810644
    6.234900     88.762112
    6.249600     89.137431
    6.264400     89.512751
    6.279100     89.398429
    6.293900     89.740315
    6.308600     89.869737
    6.323400     89.821204
    6.338100     90.452130
    6.352800     90.653811
    6.367600     91.609367
    6.382300     92.947793
    6.397100     94.754290
    6.411800     96.345086
    6.426600     97.028858
    6.441300     96.537060
    6.456000     95.064899
    6.470800     93.121432
    6.485500     92.087145
    6.500300     91.630936
    6.515000     91.190907
    6.529800     90.980598
    6.544500     91.415236
    6.559300     92.542274
    6.574000     93.741573
    6.588700     94.490055
    6.603500     94.962442
    6.618200     94.472799
    6.633000     93.255167
    6.647700     91.985765
    6.662500     90.828528
    6.677200     90.013178
    6.692000     89.072721
    6.706700     88.935751
    6.721500     88.944378
    6.736200     88.381399
    6.750900     88.196974
    6.765700     87.817340
    6.780400     87.575755
    6.795200     87.637230
    6.809900     87.376231
    6.824700     87.292108
    6.839400     87.183178
    6.854200     86.238408
    6.868900     85.892207
    6.883700     85.656014
    6.898400     85.127546
    6.913200     85.266674
    6.927900     85.314128
    6.942700     84.785660
    6.957400     84.454559
    6.972200     84.032863
    6.986900     83.954132
    7.001600     83.499003
    7.016400     83.763236
    7.031100     83.834418
    7.045900     83.363111
    7.060600     82.835721
    7.075400     82.506778
    7.090100     82.502463
    7.104900     82.122829
    7.119600     81.817611
    7.134400     81.631030
    7.149100     81.161880
    7.163900     80.695966
    7.178600     80.616157
    7.193400     80.314175
    7.208100     80.267799
    7.222900     80.268878
    7.237600     79.841789
    7.252400     79.375875
    7.267100     79.347833
    7.281900     78.947707
    7.296600     78.152849
    7.311400     78.296290
    7.326100     78.144221
    7.340900     77.568299
    7.355600     77.141211
    7.370400     77.254454
    7.385100     76.931980
    7.399900     76.432632
    7.414600     76.031428
    7.429400     76.102609
    7.444100     75.986131
    7.458900     75.845925
    7.473600     75.478154
    7.488400     75.189115
    7.503200     75.053223
    7.517900     75.189115
    7.532700     74.645548
    7.547400     74.026486
    7.562200     74.173162
    7.576900     73.390167
    7.591700     72.843364
    7.606400     72.682667
    7.621200     72.414120
    7.635900     72.008601
    7.650700     71.613868
    7.665400     70.801753
    7.680200     69.868846
    7.694900     69.923850
    7.709700     69.716776
    7.724400     69.243312
    7.739200     69.077222
    7.754000     68.734257
    7.768700     68.427961
    7.783500     68.199318
    7.798200     68.105489
    7.813000     67.857432
    7.827700     67.534959
    7.842500     66.754120
    7.857200     66.521163
    7.872000     66.177120
    7.886700     66.033678
    7.901500     65.520310
    7.916300     65.181659
    7.931000     65.133126
    7.945800     64.828987
    7.960500     64.418077
    7.975300     63.848626
    7.990000     63.360062
    8.004800     63.360062
    8.019600     62.940523
    8.034300     62.408820
    8.049100     62.333325
    8.063800     62.282635
    8.078600     61.983889
    8.093300     61.794072
    8.108100     61.639846
    8.122900     61.476991
    8.137600     61.321686
    8.152400     61.346492
    8.167100     61.018626
    8.181900     60.682133
    8.196600     60.691839
    8.211400     60.088954
    8.226200     59.432144
    8.240900     59.244484
    8.255700     58.904755
    8.270400     58.486294
    8.285200     58.453940
    8.300000     58.101268
    8.314700     57.979397
    8.329500     57.749675
    8.344200     57.382983
    8.359000     56.983936
    8.373800     56.745586
    8.388500     56.639892
    8.403300     56.298006
    8.418000     55.910822
    8.432800     56.123288
    8.447600     55.682179
    8.462300     55.191459
    8.477100     55.398532
    8.491800     55.467557
    8.506600     55.039389
    8.521400     54.685640
    8.536100     54.726623
    8.550900     54.757900
    8.565600     54.308163
    8.580400     53.933922
    8.595200     53.597428
    8.609900     53.319173
    8.624700     53.180046
    8.639500     52.545885
    8.654200     52.075656
    8.669000     52.109090
    8.683700     51.861033
    8.698500     51.452279
    8.713300     51.003621
    8.728000     51.122256
    8.742800     50.941068
    8.757600     50.388872
    8.772300     50.261608
    8.787100     50.133266
    8.801800     49.472142
    8.816600     49.310366
    8.831400     49.038583
    8.846100     48.950146
    8.860900     48.795919
    8.875700     48.710717
    8.890400     48.219997
    8.905200     47.809086
    8.920000     47.710942
    8.934700     47.563187
    8.949500     47.171689
    8.964300     47.215908
    8.979000     47.010992
    8.993800     46.594689
    9.008600     46.398401
    9.023300     46.473896
    9.038100     46.188092
    9.052900     45.806301
    9.067600     45.826793
    9.082400     45.813850
    9.097200     45.481671
    9.111900     45.278912
    9.126700     45.151648
    9.141500     44.819469
    9.156200     44.643671
    9.171000     44.550921
    9.185800     44.360025
    9.200500     44.223054
    9.215300     43.907053
    9.230100     43.561930
    9.244800     43.276126
    9.259600     43.154255
    9.274400     42.891100
    9.289100     42.902963
    9.303900     42.665692
    9.318700     42.460776
    9.333400     42.564313
    9.348200     42.445676
    9.363000     41.686409
    9.377800     41.782396
    9.392500     41.581794
    9.407300     41.572087
    9.422100     41.238829
    9.436800     41.038227
    9.451600     40.759972
    9.466400     40.432107
    9.481200     40.344747
    9.495900     40.356611
    9.510700     40.243368
    9.525500     39.883146
    9.540200     39.855105
    9.555000     39.712743
    9.569800     39.533711
    9.584600     39.309382
    9.599300     39.060247
    9.614100     38.970731
    9.628900     38.824054
    9.643600     38.561977
    9.658400     38.229797
    9.673200     38.119790
    9.688000     38.215776
    9.702700     38.050766
    9.717500     37.908402
    9.732300     37.653875
    9.747100     37.700251
    9.761800     37.503963
    9.776600     37.108151
    9.791400     37.100602
    9.806200     36.901078
    9.820900     36.768422
    9.835700     36.526837
    9.850500     36.510659
    9.865300     36.511738
    9.880000     36.227012
    9.894800     35.835514
    9.909600     35.756784
    9.924400     35.851692
    9.939100     35.469901
    9.953900     35.314596
    9.968700     35.209981
    9.983500     35.211059
    9.998200     35.106445
   10.013000     34.951140
   10.028000     34.594154
   10.043000     34.463655
   10.057000     34.300801
   10.072000     34.126082
   10.087000     33.892047
   10.102000     33.844592
   10.116000     33.747527
   10.131000     33.539376
   10.146000     33.343087
   10.161000     33.325831
   10.176000     33.200724
   10.190000     33.183468
   10.205000     33.062675
   10.220000     32.700298
   10.235000     32.757459
   10.249000     32.667943
   10.264000     32.623724
   10.279000     32.449006
   10.294000     32.323899
   10.309000     32.374589
   10.323000     32.214970
   10.338000     32.087706
   10.353000     32.053194
   10.368000     32.106041
   10.382000     32.044566
   10.397000     32.015446
   10.412000     31.907596
   10.427000     31.733957
   10.442000     31.622870
   10.456000     31.365108
   10.471000     31.407169
   10.486000     31.397463
   10.501000     31.393149
   10.516000     31.410405
   10.530000     31.191468
   10.545000     31.328438
   10.560000     31.362951
   10.575000     31.388834
   10.589000     31.353244
   10.604000     31.274513
   10.619000     31.342459
   10.634000     31.423347
   10.649000     31.342459
   10.663000     31.064204
   10.678000     30.792421
   10.693000     30.715847
   10.708000     30.551915
   10.722000     30.447299
   10.737000     30.247775
   10.752000     29.952264
   10.767000     29.933930
   10.782000     29.886476
   10.796000     29.757056
   10.811000     29.621163
   10.826000     29.529491
   10.841000     29.456152
   10.856000     29.227509
   10.870000     29.150935
   10.885000     29.128286
   10.900000     28.846797
   10.915000     28.811205
   10.930000     28.778851
   10.944000     28.789636
   10.959000     28.666686
   10.974000     28.639723
   10.989000     28.601975
   11.003000     28.428336
   11.018000     28.216949
   11.033000     28.325878
   11.048000     28.500596
   11.063000     28.457455
   11.077000     28.483340
   11.092000     28.471477
   11.107000     28.528637
   11.122000     28.627860
   11.137000     28.489811
   11.151000     28.656979
   11.166000     28.823070
   11.181000     28.951412
   11.196000     29.092696
   11.211000     29.046320
   11.225000     28.837090
   11.240000     28.898565
   11.255000     28.756202
   11.270000     28.612761
   11.284000     28.576091
   11.299000     28.445592
   11.314000     28.214792
   11.329000     27.999090
   11.344000     28.069194
   11.358000     27.982913
   11.373000     27.927910
   11.388000     27.957029
   11.403000     28.124198
   11.418000     27.973207
   11.432000     27.875062
   11.447000     28.195378
   11.462000     28.189986
   11.477000     28.141454
   11.492000     28.182437
   11.506000     28.470398
   11.521000     28.618153
   11.536000     28.560993
   11.551000     28.710905
   11.566000     28.883465
   11.580000     28.864053
   11.595000     28.946019
   11.610000     29.030143
   11.625000     28.983766
   11.640000     28.861896
   11.654000     28.897486
   11.669000     28.876994
   11.684000     28.803656
   11.699000     28.601975
   11.714000     28.481182
   11.728000     28.283816
   11.743000     28.178122
   11.758000     28.076743
   11.773000     27.949479
   11.788000     27.830844
   11.802000     27.779076
   11.817000     27.696030
   11.832000     27.755349
   11.847000     27.850257
   11.862000     27.935459
   11.876000     27.884769
   11.891000     27.923595
   11.906000     28.099392
   11.921000     28.186751
   11.936000     28.219106
   11.950000     28.197536
   11.965000     28.208321
   11.980000     28.525401
   11.995000     28.654823
   12.010000     28.510303
   12.024000     28.575013
   12.039000     28.696884
   12.054000     28.934155
   12.069000     28.967589
   12.084000     28.982688
   12.098000     29.141228
   12.113000     29.285748
   12.128000     29.166034
   12.143000     29.195154
   12.158000     29.286826
   12.172000     29.306240
   12.187000     29.194075
   12.202000     29.236137
   12.217000     29.175741
   12.232000     29.111030
   12.246000     29.115344
   12.261000     29.106716
   12.276000     29.102403
   12.291000     29.092696
   12.306000     29.109952
   12.320000     29.173583
   12.335000     29.228587
   12.350000     29.217802
   12.365000     29.439975
   12.380000     29.262021
   12.394000     29.479879
   12.409000     29.711758
   12.424000     29.885397
   12.439000     30.217577
   12.454000     30.426807
   12.468000     30.494753
   12.483000     30.544364
   12.498000     30.746045
   12.513000     30.991944
   12.528000     31.019985
   12.543000     31.165584
   12.557000     31.137543
   12.572000     31.178526
   12.587000     31.145093
   12.602000     31.153720
   12.617000     31.123522
   12.631000     31.066362
   12.646000     31.052341
   12.661000     31.138621
   12.676000     31.119208
   12.691000     31.189312
   12.705000     31.127837
   12.720000     31.258336
   12.735000     31.351087
   12.750000     31.277748
   12.765000     31.356479
   12.779000     31.696209
   12.794000     31.988484
   12.809000     32.250561
   12.824000     32.836190
   12.839000     33.241707
   12.854000     33.915774
   12.868000     34.915549
   12.883000     35.667268
   12.898000     36.319764
   12.913000     36.560270
   12.928000     36.763030
   12.942000     36.801856
   12.957000     36.651943
   12.972000     36.003761
   12.987000     35.319989
   13.002000     34.710633
   13.017000     34.419436
   13.031000     33.992348
   13.046000     33.628892
   13.061000     33.475743
   13.076000     33.578201
   13.091000     33.590066
   13.105000     33.538296
   13.120000     33.447702
   13.135000     33.564181
   13.150000     33.609478
   13.165000     33.450938
   13.179000     33.677424
   13.194000     33.744291
   13.209000     33.730271
   13.224000     34.328842
   13.239000     34.987808
   13.254000     35.644619
   13.268000     36.284173
   13.283000     36.715575
   13.298000     37.122172
   13.313000     37.260221
   13.328000     37.296890
   13.343000     37.432781
   13.357000     36.999222
   13.372000     36.436242
   13.387000     35.859241
   13.402000     35.422446
   13.417000     35.185176
   13.431000     34.906921
   13.446000     34.845446
   13.461000     34.685827
   13.476000     34.777500
   13.491000     34.947904
   13.506000     34.915549
   13.520000     34.903685
   13.535000     34.914470
   13.550000     34.915549
   13.565000     34.738674
   13.580000     34.686906
   13.595000     34.768872
   13.609000     34.826033
   13.624000     34.788285
   13.639000     35.048205
   13.654000     34.957611
   13.669000     35.159291
   13.683000     35.249885
   13.698000     35.204588
   13.713000     35.463429
   13.728000     35.530297
   13.743000     35.410583
   13.758000     35.630598
   13.772000     35.683445
   13.787000     35.727664
   13.802000     35.866791
   13.817000     35.856006
   13.832000     35.745998
   13.847000     35.723350
   13.861000     35.777275
   13.876000     35.724428
   13.891000     35.607949
   13.906000     35.662953
   13.921000     35.531376
   13.936000     35.657561
   13.950000     35.739528
   13.965000     35.684524
   13.980000     35.629520
   13.995000     35.528140
   14.010000     35.418132
   14.025000     35.328616
   14.039000     35.613342
   14.054000     35.595008
   14.069000     35.765411
   14.084000     35.689916
   14.099000     35.518433
   14.114000     35.607949
   14.128000     35.596086
   14.143000     35.785903
   14.158000     35.683445
   14.173000     35.531376
   14.188000     35.631677
   14.203000     35.715801
   14.217000     35.769725
   14.232000     35.631677
   14.247000     35.542161
   14.262000     35.461273
   14.277000     35.463429
   14.292000     35.575594
   14.306000     35.494706
   14.321000     35.513041
   14.336000     35.358815
   14.351000     35.560496
   14.366000     35.729821
   14.381000     35.785903
   14.395000     35.644619
   14.410000     35.774040
   14.425000     35.863556
   14.440000     35.876497
   14.455000     35.788060
   14.470000     35.872184
   14.484000     35.720114
   14.499000     35.625205
   14.514000     35.493628
   14.529000     35.596086
   14.544000     35.537847
   14.559000     35.359893
   14.573000     35.301654
   14.588000     35.301654
   14.603000     35.187332
   14.618000     35.038498
   14.633000     35.097816
   14.648000     34.923099
   14.662000     34.953296
   14.677000     35.041734
   14.692000     35.037420
   14.707000     34.919863
   14.722000     34.827112
   14.737000     34.859466
   14.752000     34.690141
   14.766000     34.740831
   14.781000     34.760244
   14.796000     34.650236
   14.811000     34.589840
   14.826000     34.607096
   14.841000     34.691219
   14.855000     34.673963
   14.870000     34.560720
   14.885000     34.463655
   14.900000     34.390317
   14.915000     34.286780
   14.930000     34.230698
   14.945000     34.279231
   14.959000     34.174615
   14.974000     34.335313
   14.989000     34.060294
   15.004000     33.865084
   15.019000     33.989112
   15.034000     34.102355
   15.048000     33.914696
   15.063000     33.842436
   15.078000     33.706543
   15.093000     33.624578
   15.108000     33.635363
   15.123000     33.691445
   15.138000     33.537218
   15.152000     33.475743
   15.167000     33.380835
   15.182000     33.323674
   15.197000     33.325831
   15.212000     33.397012
   15.227000     33.373286
   15.242000     33.139250
   15.256000     33.189939
   15.271000     32.907371
   15.286000     32.755301
   15.301000     32.949433
   15.316000     32.905214
   15.331000     32.827561
   15.345000     32.843739
   15.360000     32.911685
   15.375000     32.732653
   15.390000     32.549307
   15.405000     32.477047
   15.420000     32.433907
   15.435000     32.418807
   15.449000     32.427436
   15.464000     32.116826
   15.479000     32.000347
   15.494000     31.937794
   15.509000     32.086628
   15.524000     31.977698
   15.539000     31.862299
   15.553000     31.806217
   15.568000     31.712386
   15.583000     31.541983
   15.598000     31.577573
   15.613000     31.463251
   15.628000     31.465409
   15.643000     31.397463
   15.657000     31.480508
   15.672000     31.369422
   15.687000     31.279906
   15.702000     31.334910
   15.717000     31.149406
   15.732000     31.060969
   15.747000     30.868995
   15.761000     30.986552
   15.776000     30.957432
   15.791000     30.905664
   15.806000     30.764380
   15.821000     30.569171
   15.836000     30.332977
   15.851000     30.281209
   15.866000     30.222970
   15.880000     30.242383
   15.895000     30.024524
   15.910000     29.985698
   15.925000     29.874613
   15.940000     29.711758
   15.955000     29.874613
   15.970000     29.923145
   15.984000     29.837943
   15.999000     29.721464
   16.014000     29.679403
   16.029000     29.761369
   16.044000     29.630870
   16.059000     29.593122
   16.074000     29.604986
   16.088000     29.307318
   16.103000     29.152013
   16.118000     29.161720
   16.133000     29.153092
   16.148000     29.065733
   16.163000     29.175741
   16.178000     28.956804
   16.193000     28.999944
   16.207000     28.966510
   16.222000     28.809049
   16.237000     28.651587
   16.252000     28.814441
   16.267000     28.688256
   16.282000     28.568542
   16.297000     28.653743
   16.312000     28.530794
   16.326000     28.418629
   16.341000     28.433729
   16.356000     28.363625
   16.371000     28.361469
   16.386000     28.296759
   16.401000     28.200771
   16.416000     28.046545
   16.430000     27.991541
   16.445000     28.091842
   16.460000     27.963500
   16.475000     27.829765
   16.490000     27.904182
   16.505000     27.871827
   16.520000     27.771526
   16.535000     27.664754
   16.549000     27.717601
   16.564000     27.442582
   16.579000     27.350908
   16.594000     27.466309
   16.609000     27.603280
   16.624000     27.500821
   16.639000     27.410226
   16.654000     27.247372
   16.668000     27.247372
   16.683000     26.965882
   16.698000     26.999316
   16.713000     26.920585
   16.728000     26.768515
   16.743000     26.891465
   16.758000     26.635860
   16.773000     26.491340
   16.788000     26.558207
   16.802000     26.456828
   16.817000     26.543108
   16.832000     26.327407
   16.847000     26.122491
   16.862000     26.203378
   16.877000     26.138668
   16.892000     26.087979
   16.907000     26.182887
   16.921000     26.123569
   16.936000     26.058859
   16.951000     25.953165
   16.966000     25.801095
   16.981000     25.707266
   16.996000     25.698638
   17.011000     25.727757
   17.026000     25.692167
   17.041000     25.691088
   17.055000     25.568139
   17.070000     25.443031
   17.085000     25.406363
   17.100000     25.347044
   17.115000     25.361066
   17.130000     25.321161
   17.145000     25.261843
   17.160000     25.350280
   17.175000     25.240272
   17.189000     25.210075
   17.204000     25.220860
   17.219000     25.143207
   17.234000     25.150757
   17.249000     24.993295
   17.264000     25.052613
   17.279000     25.018101
   17.294000     24.992216
   17.309000     24.936134
   17.323000     24.802399
   17.338000     24.804556
   17.353000     24.779751
   17.368000     24.756024
   17.383000     24.699942
   17.398000     24.684842
   17.413000     24.751710
   17.428000     24.719354
   17.443000     24.719354
   17.457000     24.650330
   17.472000     24.620131
   17.487000     24.592090
   17.502000     24.551107
   17.517000     24.576992
   17.532000     24.515517
   17.547000     24.501496
   17.562000     24.621211
   17.577000     24.564049
   17.591000     24.526302
   17.606000     24.389331
   17.621000     24.499339
   17.636000     24.657879
   17.651000     24.540322
   17.666000     24.417373
   17.681000     24.375311
   17.696000     24.390410
   17.711000     24.378546
   17.726000     24.348349
   17.740000     24.363448
   17.755000     24.249126
   17.770000     24.340798
   17.785000     24.243733
   17.800000     24.285795
   17.815000     24.190887
   17.830000     24.142354
   17.845000     24.119705
   17.860000     24.121862
   17.875000     24.153139
   17.889000     24.275010
   17.904000     24.276089
   17.919000     24.187651
   17.934000     24.284716
   17.949000     24.318150
   17.964000     24.335407
   17.979000     24.269618
   17.994000     24.336485
   18.009000     24.279324
   18.024000     24.335407
   18.038000     24.324622
   18.053000     24.370997
   18.068000     24.296581
   18.083000     24.268539
   18.098000     24.238341
   18.113000     24.285795
   18.128000     24.418451
   18.143000     24.420609
   18.158000     24.367761
   18.173000     24.364526
   18.188000     24.521988
   18.202000     24.426001
   18.217000     24.427079
   18.232000     24.575913
   18.247000     24.762495
   18.262000     24.723669
   18.277000     24.837990
   18.292000     24.736610
   18.307000     24.764651
   18.322000     24.776515
   18.337000     24.738768
   18.352000     24.684842
   18.366000     24.730139
   18.381000     24.747395
   18.396000     24.736610
   18.411000     24.806714
   18.426000     24.727983
   18.441000     24.742003
   18.456000     24.840147
   18.471000     24.703177
   18.486000     24.661115
   18.501000     24.784065
   18.516000     24.782987
   18.530000     24.764651
   18.545000     24.742003
   18.560000     24.660037
   18.575000     24.587777
   18.590000     24.795929
   18.605000     24.736610
   18.620000     24.708569
   18.635000     24.799163
   18.650000     24.797007
   18.665000     24.771122
   18.680000     24.845540
   18.695000     24.874659
   18.710000     24.910250
   18.724000     24.960939
   18.739000     24.799163
   18.754000     24.808870
   18.769000     24.910250
   18.784000     24.974960
   18.799000     24.915642
   18.814000     24.986824
   18.829000     25.048299
   18.844000     25.100067
   18.859000     25.042906
   18.874000     25.058006
   18.889000     25.216546
   18.903000     25.194975
   18.918000     25.042906
   18.933000     24.936134
   18.948000     24.992216
   18.963000     25.106538
   18.978000     25.091439
   18.993000     25.039670
   19.008000     25.177719
   19.023000     25.251058
   19.038000     25.177719
   19.053000     25.221938
   19.068000     25.118401
   19.083000     25.182034
   19.098000     25.055848
   19.112000     25.123794
   19.127000     25.194975
   19.142000     25.210075
   19.157000     25.183112
   19.172000     25.114088
   19.187000     25.194975
   19.202000     25.098988
   19.217000     25.183112
   19.232000     25.310376
   19.247000     25.409599
   19.262000     25.238116
   19.277000     25.274785
   19.292000     25.315768
   19.307000     25.414990
   19.321000     25.289884
   19.336000     25.342731
   19.351000     25.399892
   19.366000     25.304983
   19.381000     25.371851
   19.396000     25.362144
   19.411000     25.313611
   19.426000     25.201446
   19.441000     25.395578
   19.456000     25.309298
   19.471000     25.304983
   19.486000     25.419304
   19.501000     25.430090
   19.516000     25.328710
   19.531000     25.289884
   19.545000     25.425775
   19.560000     25.366458
   19.575000     25.378322
   19.590000     25.286649
   19.605000     25.438718
   19.620000     25.507742
   19.635000     25.416070
   19.650000     25.232723
   19.665000     25.343810
   19.680000     25.385871
   19.695000     25.273706
   19.710000     25.225174
   19.725000     25.272628
   19.740000     25.286649
   19.755000     25.216546
   19.770000     25.237038
   19.785000     25.136736
   19.799000     25.197133
   19.814000     25.213310
   19.829000     25.238116
   19.844000     25.161542
   19.859000     25.166934
   19.874000     25.168013
   19.889000     25.186348
   19.904000     25.142129
   19.919000     24.966332
   19.934000     25.000844
   19.949000     25.083889
   19.964000     25.018101
   19.979000     24.947998
   19.994000     24.877894
   20.009000     24.932898
   20.024000     24.780829
   20.039000     24.999766
   20.054000     24.833676
   20.068000     24.724747
   20.083000     24.770044
   20.098000     24.681606
   20.113000     24.624446
   20.128000     24.716119
   20.143000     24.622289
   20.158000     24.595326
   20.173000     24.617975
   20.188000     24.475613
   20.203000     24.500418
   20.218000     24.672979
   20.233000     24.606111
   20.248000     24.466984
   20.263000     24.390410
   20.278000     24.451885
   20.293000     24.451885
   20.308000     24.450806
   20.323000     24.315993
   20.338000     24.256675
   20.353000     24.276089
   20.368000     24.196279
   20.382000     24.132647
   20.397000     24.135883
   20.412000     23.991363
   20.427000     23.966558
   20.442000     23.935281
   20.457000     23.916946
   20.472000     23.926652
   20.487000     23.687225
   20.502000     23.744385
   20.517000     23.717422
   20.532000     23.726051
   20.547000     23.676440
   20.562000     23.538390
   20.577000     23.493093
   20.592000     23.427304
   20.607000     23.434854
   20.622000     23.465052
   20.637000     23.311905
   20.652000     23.430540
   20.667000     23.338866
   20.682000     23.267686
   20.697000     23.252586
   20.712000     23.179248
   20.727000     23.180326
   20.742000     23.216996
   20.757000     23.171699
   20.771000     23.123166
   20.786000     23.066005
   20.801000     22.959233
   20.816000     22.927956
   20.831000     22.880501
   20.846000     22.848147
   20.861000     22.624896
   20.876000     22.551558
   20.891000     22.511653
   20.906000     22.477140
   20.921000     22.413509
   20.936000     22.473905
   20.951000     22.396253
   20.966000     22.317522
   20.981000     22.232320
   20.996000     22.194572
   21.011000     22.127705
   21.026000     22.102899
   21.041000     22.032796
   21.056000     22.072701
   21.071000     22.025247
   21.086000     21.882884
   21.101000     21.852686
   21.116000     21.949751
   21.131000     21.918475
   21.146000     21.782583
   21.161000     21.703852
   21.176000     21.587373
   21.191000     21.522663
   21.206000     21.480601
   21.221000     21.400792
   21.236000     21.371672
   21.251000     21.336081
   21.266000     21.434226
   21.281000     21.317747
   21.296000     21.176463
   21.310000     21.308040
   21.325000     21.219603
   21.340000     21.014687
   21.355000     21.034099
   21.370000     20.997431
   21.385000     21.002823
   21.400000     20.987724
   21.415000     21.117145
   21.430000     21.151657
   21.445000     20.774180
   21.460000     20.784965
   21.475000     20.808692
   21.490000     20.700842
   21.505000     20.713783
   21.520000     20.610247
   21.535000     20.489454
   21.550000     20.595148
   21.565000     20.457099
   21.580000     20.334149
   21.595000     20.341699
   21.610000     20.449550
   21.625000     20.225221
   21.640000     20.179923
   21.655000     20.209043
   21.670000     20.077465
   21.685000     20.049424
   21.700000     19.967458
   21.715000     19.942652
   21.730000     19.924317
   21.745000     19.907061
   21.760000     19.889805
   21.775000     19.821859
   21.790000     19.567332
   21.805000     19.687046
   21.820000     19.592138
   21.835000     19.597530
   21.850000     19.623414
   21.865000     19.539290
   21.880000     19.540369
   21.895000     19.474581
   21.910000     19.438989
   21.925000     19.276135
   21.940000     19.265350
   21.955000     19.207111
   21.970000     19.237309
   21.985000     19.190933
   22.000000     19.156421
