# Supplementary material for: Changing the game of time resolved X-ray diffraction on the mechanochemistry playground by downsizing
Source: Nat Commun. 2021 Oct 21;12:6134. doi: 10.1038/s41467-021-26264-1 (PMC8531352; doi:10.1038/s41467-021-26264-1)
Supplement: Supplementary file 3 — Source Data. [file 41467_2021_26264_MOESM3_ESM.zip › PXRD_raw_data/reactionIIIa_cocrystal_FormI_normalized/000194.xy]

    3.140900     20.508815
    3.155600     20.499134
    3.170400     20.505589
    3.185100     20.684160
    3.199800     20.715356
    3.214500     20.888548
    3.229300     21.452231
    3.244000     21.472671
    3.258700     21.600682
    3.273500     21.634031
    3.288200     21.778179
    3.302900     21.971810
    3.317600     22.387042
    3.332400     22.570992
    3.347100     22.697929
    3.361800     22.985148
    3.376500     23.251931
    3.391300     23.711267
    3.406000     23.988807
    3.420700     24.121121
    3.435400     23.919959
    3.450200     23.846809
    3.464900     23.796250
    3.479600     24.067334
    3.494400     24.024306
    3.509100     24.167377
    3.523800     24.593367
    3.538500     24.652532
    3.553300     24.629942
    3.568000     24.924692
    3.582700     24.864451
    3.597400     25.046250
    3.612200     25.306577
    3.626900     25.490527
    3.641600     25.446422
    3.656400     25.692765
    3.671100     25.797110
    3.685800     26.141344
    3.700500     26.734072
    3.715300     26.772799
    3.730000     27.009459
    3.744700     27.325724
    3.759500     27.577446
    3.774200     27.728048
    3.788900     27.809803
    3.803600     28.007738
    3.818400     27.910922
    3.833100     28.243323
    3.847800     28.441257
    3.862600     28.687600
    3.877300     28.718796
    3.892000     28.654252
    3.906700     28.930716
    3.921500     29.314751
    3.936200     29.348099
    3.950900     29.692333
    3.965700     29.966644
    3.980400     29.990310
    3.995100     30.100035
    4.009800     30.420603
    4.024600     30.641128
    4.039300     30.874562
    4.054000     31.202659
    4.068800     31.516774
    4.083500     31.587772
    4.098200     31.693193
    4.113000     31.831962
    4.127700     32.334329
    4.142400     32.672108
    4.157100     32.995904
    4.171900     33.292806
    4.186600     33.600465
    4.201300     34.053348
    4.216100     34.253433
    4.230800     34.400808
    4.245500     34.816041
    4.260300     35.232349
    4.275000     35.429208
    4.289700     35.508812
    4.304500     35.567977
    4.319200     35.841213
    4.333900     35.978906
    4.348600     36.230627
    4.363400     36.905111
    4.378100     37.154681
    4.392800     37.418234
    4.407600     37.679637
    4.422300     37.893708
    4.437000     37.588200
    4.451800     37.776453
    4.466500     38.628433
    4.481200     38.673613
    4.496000     38.670385
    4.510700     39.115739
    4.525400     39.130799
    4.540200     39.355626
    4.554900     39.434155
    4.569600     39.731057
    4.584400     39.974172
    4.599100     40.425979
    4.613800     40.622838
    4.628600     41.054206
    4.643300     41.413500
    4.658000     41.715781
    4.672700     42.006228
    4.687500     42.377356
    4.702200     42.964705
    4.716900     43.001280
    4.731700     43.203518
    4.746400     43.818835
    4.761100     44.124343
    4.775900     44.529893
    4.790600     44.738585
    4.805300     44.970943
    4.820100     45.248482
    4.834800     45.550762
    4.849500     45.850892
    4.864300     46.421029
    4.879000     46.648009
    4.893700     47.420384
    4.908500     47.505367
    4.923200     47.735573
    4.938000     48.105624
    4.952700     48.828516
    4.967400     49.416941
    4.982200     49.478257
    4.996900     49.903171
    5.011600     50.166726
    5.026400     50.692758
    5.041100     51.115520
    5.055800     51.829806
    5.070600     52.166510
    5.085300     52.505365
    5.100000     53.065821
    5.114800     53.529461
    5.129500     53.840347
    5.144200     54.348093
    5.159000     55.155967
    5.173700     55.789572
    5.188400     56.105837
    5.203200     56.314529
    5.217900     56.631869
    5.232700     57.097661
    5.247400     57.803341
    5.262100     58.243315
    5.276900     58.571413
    5.291600     59.315819
    5.306300     60.090345
    5.321100     60.307644
    5.335800     60.616378
    5.350500     61.162850
    5.365300     61.854544
    5.380000     62.313882
    5.394800     63.015259
    5.409500     63.738150
    5.424200     64.297530
    5.439000     64.779458
    5.453700     65.160267
    5.468400     65.725026
    5.483200     66.445766
    5.497900     66.763106
    5.512600     67.077219
    5.527400     67.848520
    5.542100     68.316462
    5.556900     68.910266
    5.571600     69.988148
    5.586300     70.415214
    5.601100     70.770205
    5.615800     71.527520
    5.630600     71.799680
    5.645300     72.190170
    5.660000     73.026013
    5.674800     73.614438
    5.689500     74.075927
    5.704200     74.826787
    5.719000     75.737932
    5.733700     76.092923
    5.748500     76.320979
    5.763200     76.823345
    5.777900     77.262243
    5.792700     77.793654
    5.807400     78.542363
    5.822200     79.463189
    5.836900     79.810650
    5.851600     80.104325
    5.866400     80.580874
    5.881100     81.432853
    5.895900     82.200925
    5.910600     82.477387
    5.925300     83.053979
    5.940100     83.976957
    5.954800     85.023644
    5.969600     85.914349
    5.984300     87.075064
    5.999000     88.274504
    6.013800     89.186723
    6.028500     89.483625
    6.043300     89.256646
    6.058000     88.950063
    6.072700     88.752128
    6.087500     88.521922
    6.102200     88.177688
    6.117000     87.967920
    6.131700     88.550966
    6.146500     88.533755
    6.161200     88.558497
    6.175900     88.515467
    6.190700     88.302472
    6.205400     88.697266
    6.220200     88.973729
    6.234900     89.315812
    6.249600     89.755785
    6.264400     89.323341
    6.279100     89.614864
    6.293900     90.077429
    6.308600     90.425966
    6.323400     90.579796
    6.338100     90.700277
    6.352800     91.337110
    6.367600     91.609271
    6.382300     92.534399
    6.397100     94.045801
    6.411800     95.345285
    6.426600     96.160689
    6.441300     95.274287
    6.456000     93.613357
    6.470800     92.664563
    6.485500     92.034184
    6.500300     91.239219
    6.515000     91.025148
    6.529800     91.205871
    6.544500     91.481258
    6.559300     92.011594
    6.574000     92.566671
    6.588700     93.564949
    6.603500     94.486851
    6.618200     94.024287
    6.633000     93.006645
    6.647700     91.557635
    6.662500     90.891757
    6.677200     89.804193
    6.692000     89.406172
    6.706700     89.495458
    6.721500     89.112498
    6.736200     88.546664
    6.750900     88.339047
    6.765700     88.078721
    6.780400     88.162628
    6.795200     88.328290
    6.809900     87.605398
    6.824700     87.151440
    6.839400     86.971793
    6.854200     86.997611
    6.868900     86.570546
    6.883700     85.802473
    6.898400     85.346364
    6.913200     85.277516
    6.927900     85.146277
    6.942700     85.262456
    6.957400     84.973084
    6.972200     84.612714
    6.986900     84.789134
    7.001600     84.303980
    7.016400     83.658541
    7.031100     83.666071
    7.045900     83.394987
    7.060600     82.908756
    7.075400     82.461252
    7.090100     82.481691
    7.104900     82.339695
    7.119600     81.816889
    7.134400     81.413490
    7.149100     81.075710
    7.163900     80.657251
    7.178600     80.450711
    7.193400     80.126915
    7.208100     79.810650
    7.222900     80.188232
    7.237600     79.720289
    7.252400     79.537414
    7.267100     79.086683
    7.281900     78.654239
    7.296600     78.523000
    7.311400     78.546666
    7.326100     78.262673
    7.340900     77.783972
    7.355600     77.678551
    7.370400     77.469859
    7.385100     77.161124
    7.399900     77.252562
    7.414600     76.755573
    7.429400     76.112287
    7.444100     75.997183
    7.458900     75.808930
    7.473600     75.188233
    7.488400     75.501271
    7.503200     75.026873
    7.517900     74.733199
    7.532700     74.325496
    7.547400     74.083457
    7.562200     73.782253
    7.576900     73.340127
    7.591700     73.006650
    7.606400     72.640902
    7.621200     72.209534
    7.635900     71.894345
    7.650700     71.493096
    7.665400     70.977821
    7.680200     70.408760
    7.694900     70.101100
    7.709700     69.860136
    7.724400     69.331953
    7.739200     68.904887
    7.754000     68.881221
    7.768700     68.797314
    7.783500     68.399294
    7.798200     68.396066
    7.813000     67.900154
    7.827700     67.595722
    7.842500     66.998692
    7.857200     66.483416
    7.872000     66.443614
    7.886700     66.157469
    7.901500     65.783115
    7.916300     65.714269
    7.931000     65.322703
    7.945800     64.979544
    7.960500     64.533116
    7.975300     64.246971
    7.990000     63.970508
    8.004800     63.753211
    8.019600     62.938882
    8.034300     62.725887
    8.049100     62.576361
    8.063800     62.536559
    8.078600     62.277307
    8.093300     62.030965
    8.108100     62.077221
    8.122900     61.651232
    8.137600     61.368314
    8.152400     61.021929
    8.167100     60.834752
    8.181900     60.569046
    8.196600     60.346369
    8.211400     60.134451
    8.226200     59.935440
    8.240900     59.511602
    8.255700     59.000630
    8.270400     58.813452
    8.285200     58.521929
    8.300000     58.383161
    8.314700     58.180923
    8.329500     57.960398
    8.344200     57.631224
    8.359000     57.279460
    8.373800     57.152524
    8.388500     56.950286
    8.403300     56.582386
    8.418000     56.249985
    8.432800     56.181138
    8.447600     55.739013
    8.462300     55.561518
    8.477100     55.420596
    8.491800     55.084969
    8.506600     55.086044
    8.521400     54.921457
    8.536100     54.923609
    8.550900     54.255579
    8.565600     54.370683
    8.580400     54.336260
    8.595200     54.011388
    8.609900     53.458463
    8.624700     53.083033
    8.639500     52.677482
    8.654200     52.349384
    8.669000     52.103042
    8.683700     52.153601
    8.698500     51.590993
    8.713300     51.452224
    8.728000     51.448997
    8.742800     50.854118
    8.757600     50.514186
    8.772300     50.360357
    8.787100     50.004290
    8.801800     49.969867
    8.816600     49.550331
    8.831400     49.085616
    8.846100     49.024299
    8.860900     48.916726
    8.875700     48.916726
    8.890400     48.610143
    8.905200     48.285271
    8.920000     47.850675
    8.934700     47.809798
    8.949500     47.510745
    8.964300     47.143920
    8.979000     46.932001
    8.993800     46.820126
    9.008600     46.859927
    9.023300     46.452226
    9.038100     46.274730
    9.052900     46.114446
    9.067600     45.985358
    9.082400     45.769136
    9.097200     45.514188
    9.111900     45.520643
    9.126700     45.296890
    9.141500     45.136606
    9.156200     44.889188
    9.171000     44.621331
    9.185800     44.654678
    9.200500     44.500849
    9.215300     43.973741
    9.230100     43.869394
    9.244800     43.669309
    9.259600     43.519782
    9.274400     43.391770
    9.289100     43.140049
    9.303900     42.804421
    9.318700     42.686091
    9.333400     42.547321
    9.348200     42.273009
    9.363000     42.074000
    9.377800     42.004076
    9.392500     41.771719
    9.407300     41.648009
    9.422100     41.768492
    9.436800     41.333896
    9.451600     41.265050
    9.466400     41.239232
    9.481200     40.800333
    9.495900     40.743320
    9.510700     40.561521
    9.525500     40.217287
    9.540200     39.968793
    9.555000     39.713845
    9.569800     39.689103
    9.584600     39.278174
    9.599300     39.108208
    9.614100     39.014620
    9.628900     38.781186
    9.643600     38.345515
    9.658400     38.444483
    9.673200     38.431574
    9.688000     38.133596
    9.702700     37.960403
    9.717500     37.899086
    9.732300     37.714060
    9.747100     37.543019
    9.761800     37.300980
    9.776600     37.220300
    9.791400     36.977184
    9.806200     37.008381
    9.820900     36.895429
    9.835700     36.756660
    9.850500     36.488803
    9.865300     36.329594
    9.880000     36.251067
    9.894800     36.186523
    9.909600     35.963846
    9.924400     35.888545
    9.939100     35.715352
    9.953900     35.558295
    9.968700     35.195774
    9.983500     34.964491
    9.998200     34.916083
   10.013000     34.811738
   10.028000     34.627788
   10.043000     34.358855
   10.057000     34.194268
   10.072000     34.145860
   10.087000     34.160920
   10.102000     34.114664
   10.116000     34.060877
   10.131000     33.672539
   10.146000     33.547754
   10.161000     33.616600
   10.176000     33.487513
   10.190000     33.280973
   10.205000     33.111007
   10.220000     33.056144
   10.235000     32.815181
   10.249000     32.740955
   10.264000     32.781833
   10.279000     32.637685
   10.294000     32.667806
   10.309000     32.625852
   10.323000     32.353692
   10.338000     32.281618
   10.353000     32.133167
   10.368000     32.000852
   10.382000     31.980413
   10.397000     31.870689
   10.412000     31.871765
   10.427000     31.743752
   10.442000     31.824433
   10.456000     31.571635
   10.471000     31.467290
   10.486000     31.317763
   10.501000     31.357565
   10.516000     31.469440
   10.530000     31.422108
   10.545000     31.457607
   10.560000     31.310232
   10.575000     31.371549
   10.589000     31.458683
   10.604000     31.581317
   10.619000     31.419958
   10.634000     31.260750
   10.649000     31.189751
   10.663000     31.279037
   10.678000     31.155327
   10.693000     30.835835
   10.708000     30.678779
   10.722000     30.461481
   10.737000     30.394785
   10.752000     30.260319
   10.767000     29.941903
   10.782000     29.853692
   10.796000     29.715999
   10.811000     29.547109
   10.826000     29.422324
   10.841000     29.347024
   10.856000     29.434157
   10.870000     29.139408
   10.885000     29.077015
   10.900000     29.148013
   10.915000     29.075939
   10.930000     28.663934
   10.944000     28.801627
   10.959000     28.458469
   10.974000     28.430500
   10.989000     28.543452
   11.003000     28.606920
   11.018000     28.428349
   11.033000     28.319700
   11.048000     28.525165
   11.063000     28.458469
   11.077000     28.657480
   11.092000     28.517634
   11.107000     28.404682
   11.122000     28.729554
   11.137000     28.773658
   11.151000     28.623057
   11.166000     28.723099
   11.181000     28.665009
   11.196000     28.739235
   11.211000     28.793022
   11.225000     28.741387
   11.240000     28.811309
   11.255000     28.674691
   11.270000     28.649949
   11.284000     28.657480
   11.299000     28.543452
   11.314000     28.288504
   11.329000     28.007738
   11.344000     28.043237
   11.358000     28.223960
   11.373000     28.228263
   11.388000     28.173400
   11.403000     28.304640
   11.418000     28.075509
   11.432000     27.822712
   11.447000     27.948573
   11.462000     28.194916
   11.477000     28.175552
   11.492000     28.189536
   11.506000     28.061524
   11.521000     28.465999
   11.536000     28.591860
   11.551000     28.809157
   11.566000     28.695130
   11.580000     28.476757
   11.595000     28.614450
   11.610000     28.518710
   11.625000     28.619829
   11.640000     28.692979
   11.654000     28.871550
   11.669000     28.745690
   11.684000     28.638116
   11.699000     28.477832
   11.714000     28.325079
   11.728000     28.355199
   11.743000     27.993753
   11.758000     27.856060
   11.773000     27.821636
   11.788000     27.616172
   11.802000     27.623702
   11.817000     27.807652
   11.832000     27.808728
   11.847000     27.750638
   11.862000     27.831318
   11.876000     28.014192
   11.891000     27.998057
   11.906000     27.859287
   11.921000     28.152962
   11.936000     28.149734
   11.950000     28.270216
   11.965000     28.340139
   11.980000     28.561740
   11.995000     28.711266
   12.010000     28.639192
   12.024000     28.759674
   12.039000     29.078091
   12.054000     29.168452
   12.069000     29.008168
   12.084000     28.997411
   12.098000     29.018925
   12.113000     29.135104
   12.128000     29.236223
   12.143000     29.093150
   12.158000     29.277100
   12.172000     29.253434
   12.187000     29.246981
   12.202000     29.325508
   12.217000     29.464278
   12.232000     29.249132
   12.246000     29.129725
   12.261000     29.192118
   12.276000     29.206102
   12.291000     29.096378
   12.306000     29.080242
   12.320000     29.159846
   12.335000     29.266343
   12.350000     29.404037
   12.365000     29.490096
   12.380000     29.688030
   12.394000     29.899949
   12.409000     29.881662
   12.424000     29.915009
   12.439000     29.989235
   12.454000     30.169957
   12.468000     30.650809
   12.483000     30.825078
   12.498000     30.917590
   12.513000     30.958468
   12.528000     30.825078
   12.543000     30.917590
   12.557000     31.113374
   12.572000     31.256446
   12.587000     31.157479
   12.602000     30.988589
   12.617000     31.080026
   12.631000     31.100466
   12.646000     31.105844
   12.661000     31.135965
   12.676000     31.078950
   12.691000     31.336050
   12.705000     31.238158
   12.720000     31.144570
   12.735000     31.166085
   12.750000     31.096162
   12.765000     31.369398
   12.779000     31.415655
   12.794000     31.663073
   12.809000     32.171893
   12.824000     32.341859
   12.839000     32.814105
   12.854000     33.427272
   12.868000     34.361007
   12.883000     34.930068
   12.898000     35.476540
   12.913000     35.851970
   12.928000     35.974603
   12.942000     36.002573
   12.957000     35.819698
   12.972000     35.302271
   12.987000     34.675120
   13.002000     34.386824
   13.017000     33.915654
   13.031000     33.573571
   13.046000     33.462771
   13.061000     33.370258
   13.076000     33.408984
   13.091000     33.482134
   13.105000     33.247624
   13.120000     33.236867
   13.135000     33.453090
   13.150000     33.404682
   13.165000     33.386394
   13.179000     33.587556
   13.194000     33.704810
   13.209000     33.809157
   13.224000     34.177057
   13.239000     34.508382
   13.254000     34.992461
   13.268000     35.543235
   13.283000     36.005800
   13.298000     36.381230
   13.313000     36.587770
   13.328000     36.740524
   13.343000     36.742675
   13.357000     36.518924
   13.372000     35.835834
   13.387000     35.422753
   13.402000     35.015051
   13.417000     34.800981
   13.431000     34.791299
   13.446000     34.816041
   13.461000     34.889191
   13.476000     34.713846
   13.491000     34.678347
   13.506000     34.871979
   13.520000     34.759027
   13.535000     34.812814
   13.550000     34.805283
   13.565000     34.746118
   13.580000     34.808510
   13.595000     34.905326
   13.609000     35.040868
   13.624000     34.940825
   13.639000     35.017202
   13.654000     35.065610
   13.669000     35.203304
   13.683000     35.109716
   13.698000     35.027960
   13.713000     35.229122
   13.728000     35.195774
   13.743000     35.358209
   13.758000     35.442116
   13.772000     35.456100
   13.787000     35.807865
   13.802000     35.961694
   13.817000     35.879939
   13.832000     35.929423
   13.847000     35.953089
   13.861000     35.759457
   13.876000     35.715352
   13.891000     35.598098
   13.906000     35.601325
   13.921000     35.818622
   13.936000     35.857349
   13.950000     35.695989
   13.965000     35.761608
   13.980000     35.721807
   13.995000     35.692762
   14.010000     35.784199
   14.025000     35.741170
   14.039000     35.839061
   14.054000     35.785275
   14.069000     35.630369
   14.084000     35.704595
   14.099000     35.589491
   14.114000     35.479767
   14.128000     35.368966
   14.143000     35.528174
   14.158000     35.613158
   14.173000     35.745473
   14.188000     35.872408
   14.203000     35.849818
   14.217000     35.690610
   14.232000     35.770215
   14.247000     35.796032
   14.262000     35.527100
   14.277000     35.534629
   14.292000     35.715352
   14.306000     35.537857
   14.321000     35.628218
   14.336000     35.688458
   14.351000     35.755154
   14.366000     35.742245
   14.381000     35.733640
   14.395000     35.810016
   14.410000     35.782048
   14.425000     35.810016
   14.440000     35.873484
   14.455000     35.690610
   14.470000     35.798183
   14.484000     35.881015
   14.499000     35.802486
   14.514000     35.727185
   14.529000     35.638975
   14.544000     35.461480
   14.559000     35.372194
   14.573000     35.230198
   14.588000     35.286135
   14.603000     35.102185
   14.618000     35.020430
   14.633000     35.102185
   14.648000     35.225894
   14.662000     35.064534
   14.677000     35.103261
   14.692000     35.101109
   14.707000     35.034414
   14.722000     34.978476
   14.737000     34.919311
   14.752000     34.903175
   14.766000     34.840783
   14.781000     34.717074
   14.796000     34.666514
   14.811000     34.467504
   14.826000     34.589061
   14.841000     34.471807
   14.855000     34.451368
   14.870000     34.578304
   14.885000     34.480413
   14.900000     34.316901
   14.915000     34.335189
   14.930000     34.366385
   14.945000     34.229767
   14.959000     34.330886
   14.974000     34.113588
   14.989000     34.243752
   15.004000     34.228691
   15.019000     33.990955
   15.034000     33.917805
   15.048000     33.851110
   15.063000     34.026454
   15.078000     33.771506
   15.093000     33.791945
   15.108000     33.715567
   15.123000     33.603691
   15.138000     33.596162
   15.152000     33.545602
   15.167000     33.574647
   15.182000     33.487513
   15.197000     33.533769
   15.212000     33.509027
   15.227000     33.549905
   15.242000     33.310017
   15.256000     33.179854
   15.271000     33.182005
   15.286000     33.168021
   15.301000     33.031403
   15.316000     32.872194
   15.331000     32.911997
   15.345000     32.916299
   15.360000     32.751713
   15.375000     32.716214
   15.390000     32.578520
   15.405000     32.583899
   15.420000     32.507522
   15.435000     32.206316
   15.449000     32.328950
   15.464000     32.273012
   15.479000     32.087986
   15.494000     32.033125
   15.509000     32.058941
   15.524000     31.959974
   15.539000     31.873915
   15.553000     31.845947
   15.568000     31.855628
   15.583000     31.680284
   15.598000     31.762040
   15.613000     31.588847
   15.628000     31.443624
   15.643000     31.488804
   15.657000     31.402746
   15.672000     31.219871
   15.687000     31.357565
   15.702000     31.153176
   15.717000     31.055284
   15.732000     31.009028
   15.747000     30.789579
   15.761000     30.879941
   15.776000     30.933727
   15.791000     30.881016
   15.806000     30.742247
   15.821000     30.673399
   15.836000     30.529252
   15.851000     30.427057
   15.866000     30.494829
   15.880000     30.290440
   15.895000     30.190397
   15.910000     29.984932
   15.925000     29.921464
   15.940000     29.953736
   15.955000     29.864450
   15.970000     29.842935
   15.984000     29.890267
   15.999000     29.726757
   16.014000     29.646076
   16.029000     29.567549
   16.044000     29.597669
   16.059000     29.415870
   16.074000     29.529898
   16.088000     29.311524
   16.103000     29.337341
   16.118000     29.149089
   16.133000     29.216860
   16.148000     29.144786
   16.163000     28.938245
   16.178000     29.069484
   16.193000     29.025380
   16.207000     28.893065
   16.222000     28.902746
   16.237000     28.869399
   16.252000     28.933942
   16.267000     28.825293
   16.282000     28.643495
   16.297000     28.708039
   16.312000     28.619829
   16.326000     28.481059
   16.341000     28.442333
   16.356000     28.422970
   16.371000     28.496120
   16.386000     28.404682
   16.401000     28.177703
   16.416000     28.055070
   16.430000     27.931361
   16.445000     27.962557
   16.460000     28.038934
   16.475000     28.026025
   16.490000     27.848530
   16.505000     27.836697
   16.520000     27.802274
   16.535000     27.659201
   16.549000     27.573142
   16.564000     27.502144
   16.579000     27.493539
   16.594000     27.537643
   16.609000     27.364450
   16.624000     27.363375
   16.639000     27.366602
   16.654000     27.304210
   16.668000     27.207394
   16.683000     26.899735
   16.698000     26.824433
   16.713000     26.963203
   16.728000     26.772799
   16.743000     26.725466
   16.758000     26.770647
   16.773000     26.542592
   16.788000     26.557652
   16.802000     26.471594
   16.817000     26.372626
   16.832000     26.432867
   16.847000     26.266129
   16.862000     26.139193
   16.877000     26.155329
   16.892000     26.098315
   16.907000     26.137041
   16.921000     26.104769
   16.936000     26.082179
   16.951000     26.054210
   16.966000     25.843366
   16.981000     25.755157
   16.996000     25.896078
   17.011000     25.776672
   17.026000     25.732566
   17.041000     25.588418
   17.055000     25.605630
   17.070000     25.528177
   17.085000     25.556147
   17.100000     25.603479
   17.115000     25.508815
   17.130000     25.472240
   17.145000     25.288290
   17.160000     25.313032
   17.175000     25.327015
   17.189000     25.330243
   17.204000     25.250639
   17.219000     25.205458
   17.234000     25.051629
   17.249000     25.118323
   17.264000     25.060234
   17.279000     25.086052
   17.294000     24.869830
   17.309000     25.079598
   17.323000     25.044099
   17.338000     25.003221
   17.353000     24.891345
   17.368000     24.874133
   17.383000     24.999993
   17.398000     24.800983
   17.413000     24.717076
   17.428000     24.755802
   17.443000     24.608427
   17.457000     24.613806
   17.472000     24.636397
   17.487000     24.590140
   17.502000     24.592291
   17.517000     24.639623
   17.532000     24.392206
   17.547000     24.400811
   17.562000     24.443840
   17.577000     24.590140
   17.591000     24.620260
   17.606000     24.583685
   17.621000     24.447067
   17.636000     24.437386
   17.651000     24.391130
   17.666000     24.395432
   17.681000     24.564323
   17.696000     24.556792
   17.711000     24.354555
   17.726000     24.242679
   17.740000     24.266345
   17.755000     24.333041
   17.770000     24.454598
   17.785000     24.364236
   17.800000     24.260966
   17.815000     24.230846
   17.830000     24.286783
   17.845000     24.329813
   17.860000     24.386827
   17.875000     24.293238
   17.889000     24.306147
   17.904000     24.287859
   17.919000     24.248057
   17.934000     24.287859
   17.949000     24.358857
   17.964000     24.404039
   17.979000     24.205028
   17.994000     24.183514
   18.009000     24.281405
   18.024000     24.364236
   18.038000     24.278178
   18.053000     24.333041
   18.068000     24.316904
   18.083000     24.400811
   18.098000     24.399735
   18.113000     24.448143
   18.128000     24.393281
   18.143000     24.327661
   18.158000     24.428780
   18.173000     24.416947
   18.188000     24.543883
   18.202000     24.607351
   18.217000     24.575080
   18.232000     24.692334
   18.247000     24.606276
   18.262000     24.671896
   18.277000     24.778393
   18.292000     24.688032
   18.307000     24.690182
   18.322000     24.759030
   18.337000     24.762256
   18.352000     24.638548
   18.366000     24.514839
   18.381000     24.664365
   18.396000     24.716000
   18.411000     24.786998
   18.426000     24.617033
   18.441000     24.751499
   18.456000     24.840785
   18.471000     24.728909
   18.486000     24.578306
   18.501000     24.678349
   18.516000     24.768711
   18.530000     24.750423
   18.545000     24.676199
   18.560000     24.704167
   18.575000     24.738590
   18.590000     24.700940
   18.605000     24.708470
   18.620000     24.692334
   18.635000     24.810665
   18.650000     24.791301
   18.665000     24.720303
   18.680000     24.819271
   18.695000     24.876284
   18.710000     25.017205
   18.724000     24.970948
   18.739000     24.952661
   18.754000     25.005372
   18.769000     24.945132
   18.784000     24.880587
   18.799000     24.905329
   18.814000     24.901026
   18.829000     24.930071
   18.844000     25.173186
   18.859000     25.053780
   18.874000     25.002145
   18.889000     25.005372
   18.903000     25.115097
   18.918000     25.050553
   18.933000     25.189322
   18.948000     25.192549
   18.963000     25.078522
   18.978000     25.072067
   18.993000     25.257093
   19.008000     25.267850
   19.023000     25.286138
   19.038000     25.222670
   19.053000     25.239882
   19.068000     25.183943
   19.083000     25.215140
   19.098000     25.177489
   19.112000     25.270002
   19.127000     25.157050
   19.142000     25.131232
   19.157000     25.139839
   19.172000     25.216215
   19.187000     25.291516
   19.202000     25.230200
   19.217000     25.268926
   19.232000     25.377575
   19.247000     25.320561
   19.262000     25.366818
   19.277000     25.385106
   19.292000     25.411999
   19.307000     25.389408
   19.321000     25.336698
   19.336000     25.278607
   19.351000     25.336698
   19.366000     25.375423
   19.381000     25.486223
   19.396000     25.386181
   19.411000     25.414150
   19.426000     25.394787
   19.441000     25.410923
   19.456000     25.294744
   19.471000     25.323789
   19.486000     25.253866
   19.501000     25.219442
   19.516000     25.327015
   19.531000     25.374348
   19.545000     25.377575
   19.560000     25.375423
   19.575000     25.406620
   19.590000     25.429210
   19.605000     25.290440
   19.620000     25.262472
   19.635000     25.296895
   19.650000     25.396939
   19.665000     25.332394
   19.680000     25.192549
   19.695000     25.229124
   19.710000     25.165656
   19.725000     25.262472
   19.740000     25.262472
   19.755000     25.319486
   19.770000     25.299047
   19.785000     25.244184
   19.799000     25.208685
   19.814000     25.287214
   19.829000     25.210837
   19.844000     25.154898
   19.859000     25.147369
   19.874000     25.144141
   19.889000     25.090355
   19.904000     25.133384
   19.919000     25.149520
   19.934000     25.019357
   19.949000     24.859073
   19.964000     24.935449
   19.979000     24.879512
   19.994000     24.834331
   20.009000     24.831104
   20.024000     24.839709
   20.039000     24.837558
   20.054000     24.719228
   20.068000     24.769787
   20.083000     24.959115
   20.098000     24.898874
   20.113000     24.833255
   20.128000     24.740742
   20.143000     24.587989
   20.158000     24.692334
   20.173000     24.589064
   20.188000     24.537429
   20.203000     24.632093
   20.218000     24.587989
   20.233000     24.527748
   20.248000     24.520217
   20.263000     24.399735
   20.278000     24.462128
   20.293000     24.376069
   20.308000     24.254512
   20.323000     24.240527
   20.338000     24.294314
   20.353000     24.336267
   20.368000     24.388978
   20.382000     24.331965
   20.397000     24.083471
   20.412000     24.064107
   20.427000     24.055501
   20.442000     23.919959
   20.457000     23.793023
   20.472000     23.703737
   20.487000     23.738161
   20.502000     23.746766
   20.517000     23.733857
   20.532000     23.818840
   20.547000     23.596165
   20.562000     23.468152
   20.577000     23.433729
   20.592000     23.461698
   20.607000     23.523015
   20.622000     23.514408
   20.637000     23.388549
   20.652000     23.340140
   20.667000     23.350898
   20.682000     23.340140
   20.697000     23.177705
   20.712000     23.158341
   20.727000     23.248703
   20.742000     23.207825
   20.757000     22.981922
   20.771000     23.035708
   20.786000     22.964710
   20.801000     22.930287
   20.816000     22.892636
   20.831000     22.807653
   20.846000     22.714065
   20.861000     22.700080
   20.876000     22.668884
   20.891000     22.533341
   20.906000     22.657051
   20.921000     22.551629
   20.936000     22.448359
   20.951000     22.355846
   20.966000     22.348316
   20.981000     22.318196
   20.996000     22.233213
   21.011000     22.196638
   21.026000     21.981491
   21.041000     22.101973
   21.056000     22.082610
   21.071000     22.050339
   21.086000     21.919099
   21.101000     22.003007
   21.116000     21.951371
   21.131000     21.714710
   21.146000     21.596380
   21.161000     21.666302
   21.176000     21.673832
   21.191000     21.571638
   21.206000     21.552275
   21.221000     21.456535
   21.236000     21.369400
   21.251000     21.333901
   21.266000     21.302706
   21.281000     21.226328
   21.296000     21.242465
   21.310000     21.205890
   21.325000     21.259676
   21.340000     21.222025
   21.355000     20.997198
   21.370000     21.016561
   21.385000     21.043454
   21.400000     21.012257
   21.415000     20.885322
   21.430000     20.765915
   21.445000     20.793884
   21.460000     20.796036
   21.475000     20.833687
   21.490000     20.689539
   21.505000     20.495906
   21.520000     20.517422
   21.535000     20.643282
   21.550000     20.565830
   21.565000     20.484073
   21.580000     20.292594
   21.595000     20.317335
   21.610000     20.306578
   21.625000     20.251715
   21.640000     20.122628
   21.655000     20.129082
   21.670000     20.109719
   21.685000     20.008600
   21.700000     20.053781
   21.715000     19.921466
   21.730000     19.908557
   21.745000     19.986010
   21.760000     19.915012
   21.775000     19.690184
   21.790000     19.600898
   21.805000     19.648231
   21.820000     19.577232
   21.835000     19.566475
   21.850000     19.677275
   21.865000     19.642852
   21.880000     19.570778
   21.895000     19.467507
   21.910000     19.385752
   21.925000     19.368540
   21.940000     19.364238
   21.955000     19.285709
   21.970000     19.188893
   21.985000     19.128653
   22.000000     19.082396
