# Supplementary material for: Changing the game of time resolved X-ray diffraction on the mechanochemistry playground by downsizing
Source: Nat Commun. 2021 Oct 21;12:6134. doi: 10.1038/s41467-021-26264-1 (PMC8531352; doi:10.1038/s41467-021-26264-1)
Supplement: Supplementary file 3 — Source Data. [file 41467_2021_26264_MOESM3_ESM.zip › PXRD_raw_data/reactionIIIa_cocrystal_FormI_normalized/000027.xy]

    3.140900     20.353982
    3.155600     20.428425
    3.170400     20.237147
    3.185100     20.516309
    3.199800     20.763419
    3.214500     20.853371
    3.229300     20.916441
    3.244000     21.232824
    3.258700     21.548174
    3.273500     21.418932
    3.288200     21.708433
    3.302900     21.818029
    3.317600     21.814928
    3.332400     22.211957
    3.347100     22.303978
    3.361800     22.457000
    3.376500     22.796129
    3.391300     23.121817
    3.406000     24.069933
    3.420700     24.397689
    3.435400     23.735973
    3.450200     23.573646
    3.464900     23.444404
    3.479600     23.632580
    3.494400     23.476456
    3.509100     23.887961
    3.523800     24.074068
    3.538500     23.870384
    3.553300     24.266380
    3.568000     24.538304
    3.582700     24.627223
    3.597400     24.868128
    3.612200     24.958081
    3.626900     25.341669
    3.641600     25.486419
    3.656400     25.500895
    3.671100     26.019928
    3.685800     25.878280
    3.700500     26.101609
    3.715300     26.486232
    3.730000     26.917381
    3.744700     27.009401
    3.759500     26.867752
    3.774200     27.229628
    3.788900     27.154151
    3.803600     27.303037
    3.818400     27.711441
    3.833100     27.781748
    3.847800     27.859293
    3.862600     28.356615
    3.877300     28.497229
    3.892000     28.609928
    3.906700     28.751576
    3.921500     29.007992
    3.936200     29.140334
    3.950900     29.335748
    3.965700     29.595265
    3.980400     29.667640
    3.995100     30.012973
    4.009800     30.403799
    4.024600     30.732589
    4.039300     31.053108
    4.054000     31.027260
    4.068800     31.067583
    4.083500     31.358118
    4.098200     31.480123
    4.113000     31.801675
    4.127700     32.070497
    4.142400     32.305200
    4.157100     32.534733
    4.171900     32.991730
    4.186600     33.561427
    4.201300     34.025662
    4.216100     34.292417
    4.230800     34.391674
    4.245500     34.689446
    4.260300     34.819722
    4.275000     35.152648
    4.289700     35.406995
    4.304500     35.697530
    4.319200     36.096628
    4.333900     36.147291
    4.348600     36.400604
    4.363400     36.719055
    4.378100     36.914468
    4.392800     36.759378
    4.407600     36.909299
    4.422300     37.345618
    4.437000     37.558608
    4.451800     37.667171
    4.466500     38.053861
    4.481200     38.238934
    4.496000     38.435382
    4.510700     38.766240
    4.525400     39.062978
    4.540200     39.296646
    4.554900     39.269765
    4.569600     39.601657
    4.584400     40.105182
    4.599100     40.313002
    4.613800     40.652132
    4.628600     40.933361
    4.643300     40.972651
    4.658000     41.392426
    4.672700     41.733625
    4.687500     42.127553
    4.702200     42.651756
    4.716900     42.959868
    4.731700     43.405492
    4.746400     43.455120
    4.761100     43.528530
    4.775900     43.956578
    4.790600     44.284334
    4.805300     44.681364
    4.820100     44.943982
    4.834800     45.410286
    4.849500     45.821791
    4.864300     46.213650
    4.879000     46.312908
    4.893700     46.952912
    4.908500     47.301347
    4.923200     47.474014
    4.938000     47.830720
    4.952700     48.391111
    4.967400     49.030081
    4.982200     49.459163
    4.996900     49.694899
    5.011600     50.098133
    5.026400     50.510672
    5.041100     50.941821
    5.055800     51.412260
    5.070600     51.849613
    5.085300     51.849613
    5.100000     52.448259
    5.114800     53.040703
    5.129500     53.371561
    5.144200     53.875086
    5.159000     54.310371
    5.173700     54.604008
    5.188400     55.227468
    5.203200     55.819911
    5.217900     56.658431
    5.232700     57.382183
    5.247400     57.831943
    5.262100     57.996338
    5.276900     58.527779
    5.291600     58.856569
    5.306300     59.506912
    5.321100     59.959775
    5.335800     60.231698
    5.350500     60.957518
    5.365300     61.285275
    5.380000     62.014197
    5.394800     62.746221
    5.409500     62.933363
    5.424200     63.736727
    5.439000     64.079992
    5.453700     64.733437
    5.468400     65.324847
    5.483200     65.866627
    5.497900     66.192316
    5.512600     67.108379
    5.527400     67.597429
    5.542100     68.108192
    5.556900     68.634462
    5.571600     69.432658
    5.586300     70.071628
    5.601100     70.435572
    5.615800     71.011472
    5.630600     71.586338
    5.645300     72.212901
    5.660000     72.561335
    5.674800     72.872549
    5.689500     73.644896
    5.704200     74.326257
    5.719000     74.975566
    5.733700     75.529753
    5.748500     75.813051
    5.763200     76.380680
    5.777900     77.357745
    5.792700     77.689637
    5.807400     77.951222
    5.822200     78.542632
    5.836900     78.498172
    5.851600     79.187804
    5.866400     80.102835
    5.881100     80.803840
    5.895900     81.192599
    5.910600     81.436606
    5.925300     81.981488
    5.940100     82.153121
    5.954800     82.724885
    5.969600     83.714358
    5.984300     84.879599
    5.999000     86.960904
    6.013800     89.382373
    6.028500     89.849710
    6.043300     89.102177
    6.058000     87.486141
    6.072700     86.640385
    6.087500     86.930920
    6.102200     86.737575
    6.117000     86.931954
    6.131700     86.903004
    6.146500     87.337255
    6.161200     87.504752
    6.175900     87.831475
    6.190700     88.239878
    6.205400     88.714452
    6.220200     88.509734
    6.234900     88.660688
    6.249600     88.654485
    6.264400     88.592449
    6.279100     89.130093
    6.293900     89.169383
    6.308600     89.204536
    6.323400     89.268640
    6.338100     89.551937
    6.352800     89.521954
    6.367600     89.367897
    6.382300     89.377203
    6.397100     89.799047
    6.411800     89.681179
    6.426600     89.901406
    6.441300     89.873490
    6.456000     89.567446
    6.470800     89.489902
    6.485500     89.541598
    6.500300     89.700823
    6.515000     89.994460
    6.529800     89.749418
    6.544500     89.563311
    6.559300     89.245894
    6.574000     89.481629
    6.588700     89.361694
    6.603500     89.009123
    6.618200     89.240724
    6.633000     89.190061
    6.647700     88.905730
    6.662500     88.564532
    6.677200     88.135450
    6.692000     88.241945
    6.706700     88.024820
    6.721500     87.965886
    6.736200     87.762201
    6.750900     87.584365
    6.765700     87.404461
    6.780400     87.235930
    6.795200     87.366205
    6.809900     87.332086
    6.824700     87.323814
    6.839400     86.876122
    6.854200     86.553535
    6.868900     86.002449
    6.883700     85.682965
    6.898400     85.364514
    6.913200     85.392430
    6.927900     85.489619
    6.942700     84.833072
    6.957400     84.409160
    6.972200     83.926314
    6.986900     83.650255
    7.001600     83.697815
    7.016400     83.577880
    7.031100     83.352482
    7.045900     82.626662
    7.060600     82.190342
    7.075400     82.231700
    7.090100     82.426079
    7.104900     82.345433
    7.119600     81.586527
    7.134400     81.061289
    7.149100     80.909301
    7.163900     80.252755
    7.178600     80.192786
    7.193400     80.204159
    7.208100     79.892946
    7.222900     79.841249
    7.237600     79.272587
    7.252400     79.065801
    7.267100     79.085446
    7.281900     78.625346
    7.296600     78.227282
    7.311400     77.928476
    7.326100     77.661721
    7.340900     77.396001
    7.355600     77.112703
    7.370400     76.871797
    7.385100     76.783913
    7.399900     76.378612
    7.414600     76.090145
    7.429400     76.005363
    7.444100     75.504940
    7.458900     75.180285
    7.473600     74.991076
    7.488400     74.493754
    7.503200     74.242509
    7.517900     74.123607
    7.532700     73.574588
    7.547400     73.162050
    7.562200     72.777427
    7.576900     72.145695
    7.591700     72.114677
    7.606400     71.752801
    7.621200     71.340262
    7.635900     71.275124
    7.650700     70.805719
    7.665400     70.650630
    7.680200     70.346653
    7.694900     70.035440
    7.709700     69.732498
    7.724400     69.249652
    7.739200     68.816434
    7.754000     68.577597
    7.768700     68.415269
    7.783500     68.002730
    7.798200     67.622243
    7.813000     67.346184
    7.827700     66.894355
    7.842500     66.943983
    7.857200     66.779589
    7.872000     66.330863
    7.886700     65.850084
    7.901500     65.485106
    7.916300     65.047753
    7.931000     64.888528
    7.945800     64.666233
    7.960500     64.065518
    7.975300     63.597147
    7.990000     63.477211
    8.004800     63.491685
    8.019600     63.040892
    8.034300     62.819630
    8.049100     62.431906
    8.063800     62.391582
    8.078600     61.902532
    8.093300     61.530317
    8.108100     61.333870
    8.122900     60.871702
    8.137600     60.537743
    8.152400     60.477774
    8.167100     60.428146
    8.181900     60.225495
    8.196600     59.898772
    8.211400     59.547235
    8.226200     59.260836
    8.240900     59.114018
    8.255700     58.727328
    8.270400     58.609459
    8.285200     58.280669
    8.300000     57.745093
    8.314700     57.590002
    8.329500     57.427676
    8.344200     57.154717
    8.359000     56.768027
    8.373800     56.275875
    8.388500     56.280011
    8.403300     56.169380
    8.418000     55.939848
    8.432800     55.583141
    8.447600     55.428052
    8.462300     55.255385
    8.477100     54.941069
    8.491800     54.544039
    8.506600     54.297963
    8.521400     54.456156
    8.536100     54.562651
    8.550900     54.443748
    8.565600     54.095313
    8.580400     53.582483
    8.595200     53.151334
    8.609900     52.964192
    8.624700     52.609553
    8.639500     52.282831
    8.654200     52.002635
    8.669000     51.688319
    8.683700     51.505314
    8.698500     51.370903
    8.713300     50.898396
    8.728000     50.627506
    8.742800     50.519977
    8.757600     50.247019
    8.772300     49.986468
    8.787100     49.679390
    8.801800     49.153119
    8.816600     49.201714
    8.831400     48.725072
    8.846100     48.356992
    8.860900     48.373534
    8.875700     48.409722
    8.890400     48.159510
    8.905200     47.816246
    8.920000     47.512269
    8.934700     47.338568
    8.949500     46.960150
    8.964300     46.752329
    8.979000     46.824704
    8.993800     46.784381
    9.008600     46.546577
    9.023300     46.513491
    9.038100     46.358401
    9.052900     45.995491
    9.067600     45.508509
    9.082400     45.466118
    9.097200     45.245891
    9.111900     45.190058
    9.126700     45.136294
    9.141500     44.903659
    9.156200     44.619328
    9.171000     44.417711
    9.185800     44.395998
    9.200500     44.047564
    9.215300     43.798386
    9.230100     43.685688
    9.244800     43.452019
    9.259600     43.274182
    9.274400     43.039480
    9.289100     42.956765
    9.303900     42.724131
    9.318700     42.331237
    9.333400     42.038634
    9.348200     41.981768
    9.363000     41.689166
    9.377800     41.559924
    9.392500     41.586806
    9.407300     41.346934
    9.422100     40.953006
    9.436800     40.659369
    9.451600     40.744151
    9.466400     40.586994
    9.481200     40.213745
    9.495900     40.004890
    9.510700     39.871513
    9.525500     39.832223
    9.540200     39.585113
    9.555000     39.454839
    9.569800     39.129150
    9.584600     38.964754
    9.599300     38.833446
    9.614100     38.772443
    9.628900     38.461230
    9.643600     38.158288
    9.658400     38.065234
    9.673200     37.931857
    9.688000     37.838803
    9.702700     37.819159
    9.717500     37.474859
    9.732300     37.274277
    9.747100     37.196732
    9.761800     37.039574
    9.776600     37.202935
    9.791400     36.884484
    9.806200     36.693207
    9.820900     36.418181
    9.835700     36.369586
    9.850500     36.175206
    9.865300     35.984963
    9.880000     35.827806
    9.894800     35.979794
    9.909600     35.911554
    9.924400     35.595171
    9.939100     35.606545
    9.953900     35.200209
    9.968700     35.006864
    9.983500     34.844537
    9.998200     34.667734
   10.013000     34.531255
   10.028000     34.442337
   10.043000     34.354453
   10.057000     34.238653
   10.072000     34.062884
   10.087000     33.947084
   10.102000     33.616226
   10.116000     33.429084
   10.131000     33.330860
   10.146000     33.313283
   10.161000     33.102362
   10.176000     32.955543
   10.190000     32.795284
   10.205000     32.666042
   10.220000     32.774604
   10.235000     32.778741
   10.249000     32.712569
   10.264000     32.588497
   10.279000     32.320709
   10.294000     32.090142
   10.309000     31.975375
   10.323000     31.771691
   10.338000     31.704486
   10.353000     31.694147
   10.368000     31.504936
   10.382000     31.250589
   10.397000     31.173044
   10.412000     31.379831
   10.427000     31.304354
   10.442000     31.079991
   10.456000     31.243352
   10.471000     31.259895
   10.486000     31.043803
   10.501000     31.125484
   10.516000     31.176146
   10.530000     31.175112
   10.545000     31.200961
   10.560000     31.153400
   10.575000     31.119280
   10.589000     31.116179
   10.604000     31.050007
   10.619000     30.960054
   10.634000     30.963156
   10.649000     30.785321
   10.663000     30.624027
   10.678000     30.539245
   10.693000     30.250778
   10.708000     30.125671
   10.722000     30.062602
   10.737000     29.968514
   10.752000     29.858917
   10.767000     29.647995
   10.782000     29.567348
   10.796000     29.474294
   10.811000     29.332646
   10.826000     29.253033
   10.841000     29.053485
   10.856000     28.987313
   10.870000     28.810510
   10.885000     28.786729
   10.900000     28.647150
   10.915000     28.577876
   10.930000     28.582012
   10.944000     28.545824
   10.959000     28.417616
   10.974000     28.332834
   10.989000     28.384530
   11.003000     28.277001
   11.018000     28.115708
   11.033000     28.120878
   11.048000     28.152930
   11.063000     28.070215
   11.077000     28.132251
   11.092000     28.040231
   11.107000     28.172574
   11.122000     28.032994
   11.137000     28.036096
   11.151000     27.931668
   11.166000     27.879971
   11.181000     27.849988
   11.196000     27.716611
   11.211000     27.528435
   11.225000     27.533605
   11.240000     27.671118
   11.255000     27.680423
   11.270000     27.461229
   11.284000     27.523266
   11.299000     27.676287
   11.314000     27.715577
   11.329000     27.612183
   11.344000     27.622522
   11.358000     27.679389
   11.373000     27.662846
   11.388000     27.738323
   11.403000     27.683525
   11.418000     27.640100
   11.432000     27.433313
   11.447000     27.548079
   11.462000     27.636998
   11.477000     27.449857
   11.492000     27.636998
   11.506000     27.507756
   11.521000     27.417805
   11.536000     27.358870
   11.551000     27.314411
   11.566000     27.168627
   11.580000     27.199645
   11.595000     27.176898
   11.610000     27.164491
   11.625000     27.049724
   11.640000     27.169661
   11.654000     27.093150
   11.669000     27.181034
   11.684000     27.377481
   11.699000     27.336123
   11.714000     27.168627
   11.728000     27.245138
   11.743000     27.198611
   11.758000     27.374379
   11.773000     27.447788
   11.788000     27.239968
   11.802000     27.364040
   11.817000     27.432279
   11.832000     27.460196
   11.847000     27.497417
   11.862000     27.514993
   11.876000     27.491214
   11.891000     27.557385
   11.906000     27.571860
   11.921000     27.561521
   11.936000     27.648371
   11.950000     27.632862
   11.965000     27.750730
   11.980000     27.886176
   11.995000     27.990602
   12.010000     28.149828
   12.024000     28.141557
   12.039000     28.209796
   12.054000     28.370055
   12.069000     28.594418
   12.084000     28.798103
   12.098000     28.914937
   12.113000     28.819815
   12.128000     28.808442
   12.143000     29.014195
   12.158000     29.053485
   12.172000     29.030738
   12.187000     28.925277
   12.202000     28.674031
   12.217000     28.632674
   12.232000     28.626470
   12.246000     28.712286
   12.261000     28.662658
   12.276000     28.733999
   12.291000     28.614064
   12.306000     28.705049
   12.320000     28.755712
   12.335000     28.817748
   12.350000     29.013161
   12.365000     29.147572
   12.380000     28.967668
   12.394000     28.942854
   12.409000     29.054518
   12.424000     29.315069
   12.439000     29.548737
   12.454000     29.731744
   12.468000     29.711065
   12.483000     29.758626
   12.498000     29.994363
   12.513000     30.122570
   12.528000     30.091551
   12.543000     30.331424
   12.557000     30.455495
   12.572000     30.306609
   12.587000     30.335560
   12.602000     30.332458
   12.617000     30.269388
   12.631000     30.300406
   12.646000     30.185640
   12.661000     30.393460
   12.676000     30.523735
   12.691000     30.477208
   12.705000     30.403799
   12.720000     30.473073
   12.735000     30.563024
   12.750000     30.615755
   12.765000     30.718115
   12.779000     30.796693
   12.794000     30.786354
   12.809000     30.746031
   12.824000     30.980733
   12.839000     30.973496
   12.854000     31.085160
   12.868000     31.124450
   12.883000     31.326067
   12.898000     31.409815
   12.913000     31.573176
   12.928000     31.825455
   12.942000     31.850270
   12.957000     31.869915
   12.972000     32.053955
   12.987000     32.131500
   13.002000     32.190433
   13.017000     32.143906
   13.031000     32.109787
   13.046000     32.317607
   13.061000     32.399288
   13.076000     32.351727
   13.091000     32.527496
   13.105000     32.659838
   13.120000     32.650533
   13.135000     32.779775
   13.150000     32.761164
   13.165000     32.791148
   13.179000     32.674314
   13.194000     32.927627
   13.209000     32.825268
   13.224000     32.777707
   13.239000     33.099259
   13.254000     33.322589
   13.268000     33.207822
   13.283000     33.046529
   13.298000     33.217128
   13.313000     33.310181
   13.328000     33.441491
   13.343000     33.331894
   13.357000     33.341199
   13.372000     33.640006
   13.387000     33.631734
   13.402000     33.705143
   13.417000     33.920201
   13.431000     33.864370
   13.446000     33.937779
   13.461000     34.008086
   13.476000     34.135259
   13.491000     34.292417
   13.506000     34.304824
   13.520000     34.280010
   13.535000     34.273806
   13.550000     34.441303
   13.565000     34.520916
   13.580000     34.381335
   13.595000     34.281044
   13.609000     34.380301
   13.624000     34.580884
   13.639000     34.606732
   13.654000     34.546764
   13.669000     34.719431
   13.683000     34.747347
   13.698000     34.668768
   13.713000     34.862113
   13.728000     35.018237
   13.743000     34.975846
   13.758000     34.981015
   13.772000     35.084408
   13.787000     35.058561
   13.802000     35.236396
   13.817000     35.327383
   13.832000     35.196073
   13.847000     35.213650
   13.861000     35.478337
   13.876000     35.436979
   13.891000     35.641698
   13.906000     35.517626
   13.921000     35.375977
   13.936000     35.192971
   13.950000     35.175395
   13.965000     35.359435
   13.980000     35.359435
   13.995000     35.231227
   14.010000     35.233295
   14.025000     35.241567
   14.039000     35.259143
   14.054000     35.293263
   14.069000     35.316010
   14.084000     35.400792
   14.099000     35.519694
   14.114000     35.464896
   14.128000     35.370808
   14.143000     35.360469
   14.158000     35.421471
   14.173000     35.255007
   14.188000     35.278788
   14.203000     35.205379
   14.217000     35.275687
   14.232000     35.231227
   14.247000     35.392521
   14.262000     35.319111
   14.277000     35.210549
   14.292000     35.429742
   14.306000     35.278788
   14.321000     35.306704
   14.336000     35.235362
   14.351000     35.173327
   14.366000     35.352197
   14.381000     35.291195
   14.395000     35.228125
   14.410000     35.104054
   14.425000     35.044085
   14.440000     35.137139
   14.455000     35.281890
   14.470000     35.152648
   14.484000     34.951032
   14.499000     34.990321
   14.514000     35.101986
   14.529000     35.156784
   14.544000     35.235362
   14.559000     35.160919
   14.573000     35.207447
   14.588000     35.104054
   14.603000     35.022373
   14.618000     35.009965
   14.633000     34.916912
   14.648000     34.741144
   14.662000     34.748381
   14.677000     34.607766
   14.692000     34.709092
   14.707000     34.684277
   14.722000     34.694616
   14.737000     34.516781
   14.752000     34.651191
   14.766000     34.563307
   14.781000     34.472321
   14.796000     34.522984
   14.811000     34.590190
   14.826000     34.609834
   14.841000     34.379267
   14.855000     34.435099
   14.870000     34.261399
   14.885000     34.142497
   14.900000     34.181786
   14.915000     34.128022
   14.930000     34.138361
   14.945000     34.098038
   14.959000     34.093902
   14.974000     33.992577
   14.989000     33.963626
   15.004000     34.003949
   15.019000     33.950186
   15.034000     33.688601
   15.048000     33.629666
   15.063000     33.659651
   15.078000     33.603818
   15.093000     33.643107
   15.108000     33.721687
   15.123000     33.475611
   15.138000     33.424948
   15.152000     33.355675
   15.167000     33.505595
   15.182000     33.457000
   15.197000     33.261587
   15.212000     33.208856
   15.227000     33.062038
   15.242000     32.876964
   15.256000     32.897643
   15.271000     32.787012
   15.286000     32.818030
   15.301000     32.708434
   15.316000     32.610210
   15.331000     32.548174
   15.345000     32.545072
   15.360000     32.569887
   15.375000     32.394118
   15.390000     32.250402
   15.405000     32.220417
   15.420000     32.109787
   15.435000     32.099448
   15.449000     31.921611
   15.464000     31.923679
   15.479000     31.801675
   15.494000     31.882322
   15.509000     31.792369
   15.524000     31.565939
   15.539000     31.674501
   15.553000     31.587651
   15.568000     31.414985
   15.583000     31.432561
   15.598000     31.525615
   15.613000     31.334338
   15.628000     31.091364
   15.643000     31.066549
   15.657000     31.020023
   15.672000     31.061380
   15.687000     31.064481
   15.702000     30.917663
   15.717000     30.823576
   15.732000     30.790490
   15.747000     30.601281
   15.761000     30.594042
   15.776000     30.544414
   15.791000     30.408969
   15.806000     30.229065
   15.821000     30.308677
   15.836000     30.145316
   15.851000     30.119468
   15.866000     30.002634
   15.880000     29.772067
   15.895000     29.895105
   15.910000     29.948870
   15.925000     29.807221
   15.940000     29.681081
   15.955000     29.635588
   15.970000     29.513583
   15.984000     29.692454
   15.999000     29.650063
   16.014000     29.483600
   16.029000     29.379173
   16.044000     29.245796
   16.059000     29.240626
   16.074000     29.439140
   16.088000     29.354358
   16.103000     29.149640
   16.118000     29.122758
   16.133000     29.185827
   16.148000     29.056586
   16.163000     28.932514
   16.178000     28.843596
   16.193000     28.822917
   16.207000     28.809476
   16.222000     28.802239
   16.237000     28.603724
   16.252000     28.503433
   16.267000     28.550994
   16.282000     28.587181
   16.297000     28.488957
   16.312000     28.269764
   16.326000     28.261493
   16.341000     28.323529
   16.356000     28.211864
   16.371000     27.957517
   16.386000     27.920296
   16.401000     28.041265
   16.416000     27.868598
   16.430000     27.988534
   16.445000     27.817936
   16.460000     27.831377
   16.475000     27.745561
   16.490000     27.636998
   16.505000     27.624590
   16.520000     27.497417
   16.535000     27.386786
   16.549000     27.222391
   16.564000     27.194474
   16.579000     27.299936
   16.594000     27.172762
   16.609000     26.907042
   16.624000     26.691984
   16.639000     26.723002
   16.654000     26.729206
   16.668000     26.643389
   16.683000     26.516216
   16.698000     26.563776
   16.713000     26.558607
   16.728000     26.483130
   16.743000     26.308395
   16.758000     26.225681
   16.773000     26.159509
   16.788000     26.272208
   16.802000     26.298056
   16.817000     26.129525
   16.832000     25.981673
   16.847000     26.053014
   16.862000     26.095405
   16.877000     26.018894
   16.892000     26.013725
   16.907000     25.826583
   16.921000     25.767649
   16.936000     25.780056
   16.951000     25.749039
   16.966000     25.758344
   16.981000     25.631170
   16.996000     25.483317
   17.011000     25.527776
   17.026000     25.574304
   17.041000     25.435757
   17.055000     25.406807
   17.070000     25.433689
   17.085000     25.311686
   17.100000     25.227936
   17.115000     25.204157
   17.130000     25.263090
   17.145000     25.256887
   17.160000     25.179342
   17.175000     25.235174
   17.189000     25.068711
   17.204000     24.936368
   17.219000     25.049066
   17.234000     24.988065
   17.249000     24.923961
   17.264000     24.927062
   17.279000     24.893977
   17.294000     24.701666
   17.309000     24.640663
   17.323000     24.646867
   17.338000     24.526931
   17.353000     24.463861
   17.368000     24.555881
   17.383000     24.536236
   17.398000     24.430775
   17.413000     24.500048
   17.428000     24.511421
   17.443000     24.510387
   17.457000     24.448352
   17.472000     24.524863
   17.487000     24.289126
   17.502000     24.252939
   17.517000     24.318076
   17.532000     24.265346
   17.547000     24.264312
   17.562000     24.232260
   17.577000     24.236396
   17.591000     24.348061
   17.606000     24.263279
   17.621000     24.155750
   17.636000     24.120596
   17.651000     24.131969
   17.666000     24.192971
   17.681000     24.175394
   17.696000     24.074068
   17.711000     24.100951
   17.726000     24.186767
   17.740000     24.223989
   17.755000     24.192971
   17.770000     24.087510
   17.785000     24.003761
   17.800000     24.053390
   17.815000     24.028576
   17.830000     24.000659
   17.845000     24.023406
   17.860000     24.065797
   17.875000     23.927250
   17.889000     23.928284
   17.904000     24.107154
   17.919000     24.055458
   17.934000     23.918979
   17.949000     23.940692
   17.964000     24.002727
   17.979000     24.036847
   17.994000     24.115426
   18.009000     24.034779
   18.024000     24.079239
   18.038000     24.158851
   18.053000     24.027542
   18.068000     24.173326
   18.083000     24.038915
   18.098000     24.085442
   18.113000     24.115426
   18.128000     24.100951
   18.143000     24.062695
   18.158000     24.042016
   18.173000     24.111290
   18.188000     23.994456
   18.202000     23.997557
   18.217000     24.092680
   18.232000     24.108188
   18.247000     24.215717
   18.262000     24.229159
   18.277000     24.148511
   18.292000     24.208480
   18.307000     24.239498
   18.322000     24.344959
   18.337000     24.366671
   18.352000     24.313941
   18.366000     24.231227
   18.381000     24.175394
   18.396000     24.396655
   18.411000     24.299466
   18.426000     24.299466
   18.441000     24.515558
   18.456000     24.385282
   18.471000     24.286024
   18.486000     24.337722
   18.501000     24.512455
   18.516000     24.414232
   18.530000     24.412165
   18.545000     24.427673
   18.560000     24.423538
   18.575000     24.489709
   18.590000     24.635494
   18.605000     24.486608
   18.620000     24.514524
   18.635000     24.642731
   18.650000     24.627223
   18.665000     24.531067
   18.680000     24.443183
   18.695000     24.541406
   18.710000     24.565186
   18.724000     24.675817
   18.739000     24.749226
   18.754000     24.554847
   18.769000     24.661342
   18.784000     24.758531
   18.799000     24.735785
   18.814000     24.721310
   18.829000     24.698564
   18.844000     24.669614
   18.859000     24.770939
   18.874000     24.809195
   18.889000     24.875365
   18.903000     24.727513
   18.918000     24.821601
   18.933000     24.823669
   18.948000     24.752328
   18.963000     24.865026
   18.978000     24.945673
   18.993000     24.867094
   19.008000     24.903282
   19.023000     24.998404
   19.038000     25.126611
   19.053000     25.053202
   19.068000     24.956013
   19.083000     24.956013
   19.098000     25.037693
   19.112000     24.999438
   19.127000     25.175206
   19.142000     25.251717
   19.157000     25.062508
   19.172000     25.083186
   19.187000     25.081118
   19.202000     25.038727
   19.217000     25.135917
   19.232000     25.130747
   19.247000     25.073881
   19.262000     25.246548
   19.277000     25.101797
   19.292000     25.198986
   19.307000     25.252751
   19.321000     25.167969
   19.336000     25.063542
   19.351000     25.179342
   19.366000     25.231038
   19.381000     25.122475
   19.396000     25.096628
   19.411000     25.202089
   19.426000     25.126611
   19.441000     25.155561
   19.456000     25.201054
   19.471000     25.142120
   19.486000     25.137985
   19.501000     25.070779
   19.516000     25.173138
   19.531000     25.133849
   19.545000     25.062508
   19.560000     25.067677
   19.575000     25.058372
   19.590000     25.140053
   19.605000     25.224835
   19.620000     25.131781
   19.635000     25.057338
   19.650000     25.081118
   19.665000     25.000472
   19.680000     25.075949
   19.695000     25.046998
   19.710000     25.060440
   19.725000     24.929130
   19.740000     25.002539
   19.755000     25.063542
   19.770000     24.979793
   19.785000     25.057338
   19.799000     24.888807
   19.814000     24.931198
   19.829000     24.880536
   19.844000     24.991166
   19.859000     24.891909
   19.874000     24.882604
   19.889000     24.879502
   19.904000     24.885705
   19.919000     24.811262
   19.934000     24.741989
   19.949000     24.671681
   19.964000     24.690292
   19.979000     24.721310
   19.994000     24.669614
   20.009000     24.686156
   20.024000     24.573458
   20.039000     24.540372
   20.054000     24.499015
   20.068000     24.485574
   20.083000     24.436978
   20.098000     24.553813
   20.113000     24.489709
   20.128000     24.539338
   20.143000     24.421470
   20.158000     24.479370
   20.173000     24.329449
   20.188000     24.355298
   20.203000     24.280855
   20.218000     24.157817
   20.233000     24.201242
   20.248000     24.326348
   20.263000     24.229159
   20.278000     24.067865
   20.293000     24.178495
   20.308000     24.168156
   20.323000     23.995490
   20.338000     23.891062
   20.353000     24.080273
   20.368000     23.893130
   20.382000     23.904504
   20.397000     23.914843
   20.412000     23.930352
   20.427000     23.710124
   20.442000     23.595358
   20.457000     23.758720
   20.472000     23.652225
   20.487000     23.540560
   20.502000     23.565374
   20.517000     23.478524
   20.532000     23.539526
   20.547000     23.400979
   20.562000     23.470253
   20.577000     23.351350
   20.592000     23.220041
   20.607000     23.080460
   20.622000     23.163174
   20.637000     23.073223
   20.652000     22.989474
   20.667000     23.028764
   20.682000     22.973965
   20.697000     22.974999
   20.712000     22.827147
   20.727000     22.875741
   20.742000     22.735127
   20.757000     22.629666
   20.771000     22.667922
   20.786000     22.576935
   20.801000     22.539714
   20.816000     22.540748
   20.831000     22.545917
   20.846000     22.316385
   20.861000     22.298807
   20.876000     22.312249
   20.891000     22.302943
   20.906000     22.217127
   20.921000     22.171634
   20.936000     22.074444
   20.951000     22.048596
   20.966000     21.998967
   20.981000     22.076512
   20.996000     22.036189
   21.011000     21.826301
   21.026000     21.812860
   21.041000     21.869726
   21.056000     21.782876
   21.071000     21.781842
   21.086000     21.578157
   21.101000     21.548174
   21.116000     21.519223
   21.131000     21.446848
   21.146000     21.419966
   21.161000     21.401355
   21.176000     21.337251
   21.191000     21.286588
   21.206000     21.224553
   21.221000     21.286588
   21.236000     21.251434
   21.251000     21.151144
   21.266000     21.029139
   21.281000     20.967104
   21.296000     20.934018
   21.310000     20.949527
   21.325000     20.935052
   21.340000     20.860609
   21.355000     20.680705
   21.370000     20.639348
   21.385000     20.619702
   21.400000     20.549395
   21.415000     20.658992
   21.430000     20.584549
   21.445000     20.488393
   21.460000     20.577311
   21.475000     20.434629
   21.490000     20.391204
   21.505000     20.261962
   21.520000     20.258860
   21.535000     20.221639
   21.550000     20.207164
   21.565000     20.195790
   21.580000     20.052073
   21.595000     20.096533
   21.610000     20.060346
   21.625000     20.083092
   21.640000     19.932138
   21.655000     19.913527
   21.670000     19.848390
   21.685000     19.751200
   21.700000     19.730522
   21.715000     19.863898
   21.730000     19.777048
   21.745000     19.596110
   21.760000     19.663316
   21.775000     19.555787
   21.790000     19.570262
   21.805000     19.386222
   21.820000     19.337627
   21.835000     19.241471
   21.850000     19.286964
   21.865000     19.354170
   21.880000     19.216657
   21.895000     19.132908
   21.910000     19.128773
   21.925000     19.224929
   21.940000     19.211487
   21.955000     19.038820
   21.970000     18.865120
   21.985000     18.781371
   22.000000     18.879595
