# Supplementary material for: Changing the game of time resolved X-ray diffraction on the mechanochemistry playground by downsizing
Source: Nat Commun. 2021 Oct 21;12:6134. doi: 10.1038/s41467-021-26264-1 (PMC8531352; doi:10.1038/s41467-021-26264-1)
Supplement: Supplementary file 3 — Source Data. [file 41467_2021_26264_MOESM3_ESM.zip › PXRD_raw_data/reactionIIIa_cocrystal_FormI_normalized/000167.xy]

    3.140900     20.393022
    3.155600     20.656494
    3.170400     20.615960
    3.185100     20.620226
    3.199800     20.741830
    3.214500     20.935968
    3.229300     21.037303
    3.244000     20.995703
    3.258700     21.408513
    3.273500     21.846923
    3.288200     22.007993
    3.302900     22.312001
    3.317600     22.516806
    3.332400     22.901882
    3.347100     23.064019
    3.361800     23.305091
    3.376500     23.508829
    3.391300     23.873638
    3.406000     24.125377
    3.420700     24.191512
    3.435400     24.098710
    3.450200     23.886438
    3.464900     23.474695
    3.479600     23.689100
    3.494400     23.945106
    3.509100     23.933373
    3.523800     24.319515
    3.538500     24.232047
    3.553300     24.505119
    3.568000     24.751526
    3.582700     24.847528
    3.597400     24.894463
    3.612200     25.084333
    3.626900     25.536611
    3.641600     25.427808
    3.656400     25.726483
    3.671100     25.843818
    3.685800     26.194761
    3.700500     26.675838
    3.715300     27.103582
    3.730000     27.145183
    3.744700     27.049180
    3.759500     27.320121
    3.774200     27.863067
    3.788900     27.634795
    3.803600     27.649728
    3.818400     27.936669
    3.833100     28.105206
    3.847800     27.908935
    3.862600     28.155340
    3.877300     28.694020
    3.892000     28.873225
    3.906700     29.063095
    3.921500     29.143097
    3.936200     29.217766
    3.950900     29.340435
    3.965700     29.773512
    3.980400     30.111654
    3.995100     30.308992
    4.009800     30.832738
    4.024600     30.654600
    4.039300     30.605532
    4.054000     31.014075
    4.068800     31.456753
    4.083500     31.743693
    4.098200     31.815161
    4.113000     32.049834
    4.127700     32.235438
    4.142400     32.698383
    4.157100     32.821052
    4.171900     33.190127
    4.186600     33.429066
    4.201300     33.829076
    4.216100     34.487225
    4.230800     34.577895
    4.245500     34.992837
    4.260300     35.372579
    4.275000     35.557118
    4.289700     35.584851
    4.304500     35.640320
    4.319200     35.912326
    4.333900     36.013662
    4.348600     36.065930
    4.363400     36.477673
    4.378100     36.545941
    4.392800     37.134755
    4.407600     37.667035
    4.422300     37.962508
    4.437000     38.019043
    4.451800     38.202514
    4.466500     38.366785
    4.481200     38.513988
    4.496000     38.596124
    4.510700     38.777462
    4.525400     38.958799
    4.540200     39.447344
    4.554900     39.726817
    4.569600     39.832420
    4.584400     39.860153
    4.599100     40.428701
    4.613800     41.096450
    4.628600     41.295921
    4.643300     41.264988
    4.658000     41.590329
    4.672700     41.896469
    4.687500     42.265545
    4.702200     42.601553
    4.716900     42.771157
    4.731700     43.141299
    4.746400     43.311970
    4.761100     43.948785
    4.775900     44.234658
    4.790600     44.630401
    4.805300     45.042144
    4.820100     45.123213
    4.834800     45.257616
    4.849500     45.654426
    4.864300     46.183505
    4.879000     46.769119
    4.893700     47.131794
    4.908500     47.388868
    4.923200     47.717409
    4.938000     48.113152
    4.952700     48.330757
    4.967400     48.753167
    4.982200     49.416649
    4.996900     49.686522
    5.011600     50.166534
    5.026400     50.623078
    5.041100     51.103089
    5.055800     51.540434
    5.070600     51.672703
    5.085300     52.383121
    5.100000     53.133005
    5.114800     53.544748
    5.129500     53.994892
    5.144200     54.698909
    5.159000     54.970915
    5.173700     55.367725
    5.188400     56.012007
    5.203200     56.293614
    5.217900     56.780025
    5.232700     57.401907
    5.247400     58.001388
    5.262100     58.173126
    5.276900     58.578468
    5.291600     58.988078
    5.306300     59.509690
    5.321100     60.364111
    5.335800     60.988126
    5.350500     61.624942
    5.365300     62.124153
    5.380000     62.418561
    5.394800     62.653233
    5.409500     63.409518
    5.424200     64.131668
    5.439000     64.637280
    5.453700     65.079957
    5.468400     65.717839
    5.483200     66.361054
    5.497900     66.610661
    5.512600     67.030937
    5.527400     67.614418
    5.542100     68.547774
    5.556900     69.214456
    5.571600     69.658200
    5.586300     70.255548
    5.601100     70.976632
    5.615800     71.364907
    5.630600     71.614514
    5.645300     71.994256
    5.660000     72.639605
    5.674800     73.677496
    5.689500     73.889768
    5.704200     74.170308
    5.719000     74.855125
    5.733700     75.671144
    5.748500     76.127688
    5.763200     77.095178
    5.777900     77.597590
    5.792700     78.236539
    5.807400     78.544812
    5.822200     78.648282
    5.836900     79.278697
    5.851600     80.240853
    5.866400     80.642996
    5.881100     81.015272
    5.895900     81.568885
    5.910600     81.706488
    5.925300     82.312370
    5.940100     83.325727
    5.954800     84.050011
    5.969600     85.069769
    5.984300     86.526870
    5.999000     88.247445
    6.013800     89.235202
    6.028500     89.815483
    6.043300     89.717347
    6.058000     88.702923
    6.072700     88.306113
    6.087500     87.963705
    6.102200     88.257046
    6.117000     87.997839
    6.131700     87.627696
    6.146500     88.058640
    6.161200     88.202644
    6.175900     88.622921
    6.190700     88.926928
    6.205400     88.475717
    6.220200     88.511985
    6.234900     89.328004
    6.249600     89.667212
    6.264400     90.022421
    6.279100     89.544542
    6.293900     89.612811
    6.308600     90.184558
    6.323400     90.100289
    6.338100     90.172824
    6.352800     90.331762
    6.367600     90.807506
    6.382300     91.776062
    6.397100     92.801154
    6.411800     93.652374
    6.426600     93.848646
    6.441300     93.274766
    6.456000     92.310476
    6.470800     91.285385
    6.485500     90.962177
    6.500300     90.646436
    6.515000     90.588834
    6.529800     90.208025
    6.544500     90.558967
    6.559300     91.374986
    6.574000     91.827264
    6.588700     92.228340
    6.603500     91.842198
    6.618200     91.662993
    6.633000     91.281117
    6.647700     90.375496
    6.662500     89.792015
    6.677200     89.316270
    6.692000     89.081598
    6.706700     88.705056
    6.721500     88.492784
    6.736200     88.574920
    6.750900     87.999972
    6.765700     88.024506
    6.780400     88.012772
    6.795200     87.835702
    6.809900     87.422892
    6.824700     87.139152
    6.839400     86.965281
    6.854200     86.883146
    6.868900     86.237797
    6.883700     85.416444
    6.898400     85.433510
    6.913200     85.173238
    6.927900     85.225506
    6.942700     85.125237
    6.957400     84.498022
    6.972200     84.534290
    6.986900     84.809496
    7.001600     83.679869
    7.016400     83.533732
    7.031100     83.611600
    7.045900     83.052654
    7.060600     82.667578
    7.075400     82.256901
    7.090100     82.088364
    7.104900     81.616886
    7.119600     81.280878
    7.134400     81.695822
    7.149100     81.283011
    7.163900     80.754999
    7.178600     80.573662
    7.193400     80.474459
    7.208100     80.262187
    7.222900     79.756575
    7.237600     79.542170
    7.252400     79.373633
    7.267100     79.105893
    7.281900     78.703750
    7.296600     78.658949
    7.311400     78.420010
    7.326100     78.082935
    7.340900     77.768261
    7.355600     77.549589
    7.370400     77.718126
    7.385100     77.112246
    7.399900     76.647167
    7.414600     76.736770
    7.429400     76.184223
    7.444100     75.701012
    7.458900     75.624209
    7.473600     75.776747
    7.488400     75.308469
    7.503200     75.048196
    7.517900     74.632186
    7.532700     74.173508
    7.547400     73.441757
    7.562200     73.114283
    7.576900     72.835876
    7.591700     72.530802
    7.606400     72.404932
    7.621200     72.165994
    7.635900     71.893987
    7.650700     70.984099
    7.665400     70.494487
    7.680200     70.468886
    7.694900     70.277948
    7.709700     69.914206
    7.724400     69.515264
    7.739200     69.020318
    7.754000     68.917915
    7.768700     68.582975
    7.783500     68.234166
    7.798200     68.185099
    7.813000     67.914158
    7.827700     67.477881
    7.842500     67.267743
    7.857200     66.934935
    7.872000     66.688530
    7.886700     66.123183
    7.901500     65.654905
    7.916300     65.558902
    7.931000     65.380764
    7.945800     65.201560
    7.960500     64.596746
    7.975300     64.422875
    7.990000     63.736992
    8.004800     63.628189
    8.019600     63.661257
    8.034300     63.016974
    8.049100     62.326825
    8.063800     62.241490
    8.078600     62.220155
    8.093300     61.917215
    8.108100     61.559873
    8.122900     61.464937
    8.137600     61.152397
    8.152400     61.121463
    8.167100     60.786521
    8.181900     60.283042
    8.196600     60.189174
    8.211400     60.248909
    8.226200     59.535291
    8.240900     58.832341
    8.255700     58.953944
    8.270400     58.861142
    8.285200     58.496333
    8.300000     58.110190
    8.314700     58.064323
    8.329500     57.997121
    8.344200     57.370973
    8.359000     57.282438
    8.373800     56.846161
    8.388500     56.589087
    8.403300     56.408816
    8.418000     56.340548
    8.432800     55.837070
    8.447600     55.607731
    8.462300     55.494662
    8.477100     55.618398
    8.491800     55.268523
    8.506600     54.916514
    8.521400     54.779977
    8.536100     54.866379
    8.550900     54.801311
    8.565600     54.800245
    8.580400     54.342634
    8.595200     53.983158
    8.609900     53.718618
    8.624700     53.213006
    8.639500     52.658326
    8.654200     52.379920
    8.669000     51.807107
    8.683700     51.532966
    8.698500     51.509499
    8.713300     51.395363
    8.728000     50.917485
    8.742800     50.853484
    8.757600     50.355338
    8.772300     50.245469
    8.787100     50.142000
    8.801800     49.983063
    8.816600     49.664122
    8.831400     49.405982
    8.846100     49.016639
    8.860900     48.747833
    8.875700     48.513161
    8.890400     48.477960
    8.905200     48.291289
    8.920000     47.686474
    8.934700     47.442202
    8.949500     47.245931
    8.964300     47.057126
    8.979000     46.981391
    8.993800     46.821388
    9.008600     46.757385
    9.023300     46.666717
    9.038100     46.392577
    9.052900     46.116303
    9.067600     45.685360
    9.082400     45.674692
    9.097200     45.778162
    9.111900     45.656559
    9.126700     45.242683
    9.141500     44.916275
    9.156200     44.906675
    9.171000     44.830939
    9.185800     44.644268
    9.200500     44.321060
    9.215300     43.922118
    9.230100     43.688512
    9.244800     43.514641
    9.259600     43.377038
    9.274400     43.193567
    9.289100     42.945027
    9.303900     42.695421
    9.318700     42.632487
    9.333400     42.554618
    9.348200     42.107675
    9.363000     42.011672
    9.377800     41.906069
    9.392500     41.611663
    9.407300     41.261788
    9.422100     41.205253
    9.436800     41.175385
    9.451600     40.909778
    9.466400     40.827644
    9.481200     40.764708
    9.495900     40.583371
    9.510700     40.239896
    9.525500     39.866554
    9.540200     39.608415
    9.555000     39.645749
    9.569800     39.418543
    9.584600     39.268139
    9.599300     39.154004
    9.614100     38.949199
    9.628900     38.783861
    9.643600     38.670792
    9.658400     38.568389
    9.673200     38.356118
    9.688000     38.090512
    9.702700     37.715036
    9.717500     37.756637
    9.732300     37.598766
    9.747100     37.423828
    9.761800     37.329960
    9.776600     37.231825
    9.791400     37.281959
    9.806200     36.918217
    9.820900     36.501140
    9.835700     36.558742
    9.850500     36.483006
    9.865300     36.124598
    9.880000     35.787523
    9.894800     35.831257
    9.909600     35.992328
    9.924400     35.709654
    9.939100     35.554985
    9.953900     35.232843
    9.968700     34.991771
    9.983500     35.028038
    9.998200     34.746431
   10.013000     34.660029
   10.028000     34.761365
   10.043000     34.590695
   10.057000     34.395489
   10.072000     34.173618
   10.087000     34.009347
   10.102000     33.804542
   10.116000     33.949612
   10.131000     33.801342
   10.146000     33.592271
   10.161000     33.467467
   10.176000     33.413066
   10.190000     33.147460
   10.205000     32.912787
   10.220000     32.619447
   10.235000     32.742116
   10.249000     32.790118
   10.264000     32.527712
   10.279000     32.494644
   10.294000     32.413576
   10.309000     32.256772
   10.323000     32.053033
   10.338000     31.835428
   10.353000     31.855696
   10.368000     31.895163
   10.382000     31.806628
   10.397000     31.852496
   10.412000     31.786361
   10.427000     31.605023
   10.442000     31.400218
   10.456000     31.307415
   10.471000     31.363950
   10.486000     31.475953
   10.501000     31.267948
   10.516000     31.415151
   10.530000     31.311683
   10.545000     31.371418
   10.560000     31.542088
   10.575000     31.419419
   10.589000     31.592223
   10.604000     31.548488
   10.619000     31.771427
   10.634000     31.532488
   10.649000     31.225281
   10.663000     31.007676
   10.678000     31.033276
   10.693000     31.002342
   10.708000     30.766603
   10.722000     30.661001
   10.737000     30.436995
   10.752000     30.268457
   10.767000     29.995385
   10.782000     29.851381
   10.796000     29.814047
   10.811000     29.580441
   10.826000     29.456705
   10.841000     29.202832
   10.856000     29.155898
   10.870000     29.038561
   10.885000     29.114297
   10.900000     28.990560
   10.915000     28.844423
   10.930000     28.776156
   10.944000     28.733488
   10.959000     28.596951
   10.974000     28.666285
   10.989000     28.587351
   11.003000     28.512683
   11.018000     28.423080
   11.033000     28.510549
   11.048000     28.343079
   11.063000     28.308944
   11.077000     28.252409
   11.092000     28.474282
   11.107000     28.425213
   11.122000     28.672686
   11.137000     28.550017
   11.151000     28.445481
   11.166000     28.538283
   11.181000     28.570283
   11.196000     28.378279
   11.211000     28.377212
   11.225000     28.381479
   11.240000     28.477482
   11.255000     28.504149
   11.270000     28.456148
   11.284000     28.167074
   11.299000     28.257743
   11.314000     28.129740
   11.329000     27.950535
   11.344000     28.111606
   11.358000     28.109472
   11.373000     28.187341
   11.388000     27.849200
   11.403000     27.833199
   11.418000     28.013470
   11.432000     28.051872
   11.447000     28.045471
   11.462000     27.924935
   11.477000     27.930268
   11.492000     28.121206
   11.506000     27.977202
   11.521000     27.952669
   11.536000     28.280143
   11.551000     28.161741
   11.566000     28.257743
   11.580000     28.205475
   11.595000     28.100940
   11.610000     28.060405
   11.625000     28.129740
   11.640000     28.040138
   11.654000     27.806532
   11.669000     27.930268
   11.684000     28.046538
   11.699000     28.080672
   11.714000     27.871601
   11.728000     27.655062
   11.743000     27.538792
   11.758000     27.642262
   11.773000     27.687062
   11.788000     27.573993
   11.802000     27.681729
   11.817000     27.914268
   11.832000     27.815066
   11.847000     27.743597
   11.862000     27.727597
   11.876000     27.903601
   11.891000     27.901468
   11.906000     27.922802
   11.921000     27.971869
   11.936000     28.113740
   11.950000     28.146806
   11.965000     28.150007
   11.980000     28.273743
   11.995000     28.523350
   12.010000     28.602284
   12.024000     28.729221
   12.039000     28.812423
   12.054000     28.836957
   12.069000     28.903092
   12.084000     29.003360
   12.098000     29.108963
   12.113000     29.300968
   12.128000     29.352169
   12.143000     29.297768
   12.158000     29.342569
   12.172000     29.099363
   12.187000     29.060962
   12.202000     29.276434
   12.217000     29.267900
   12.232000     29.289234
   12.246000     29.296701
   12.261000     29.215632
   12.276000     29.065229
   12.291000     29.051361
   12.306000     29.163365
   12.320000     29.322302
   12.335000     29.236967
   12.350000     29.241233
   12.365000     29.229499
   12.380000     29.433238
   12.394000     29.511106
   12.409000     29.478039
   12.424000     29.794846
   12.439000     29.806580
   12.454000     29.959117
   12.468000     30.263124
   12.483000     30.532997
   12.498000     30.742069
   12.513000     30.811404
   12.528000     30.833804
   12.543000     30.931940
   12.557000     30.939407
   12.572000     30.848738
   12.587000     30.929807
   12.602000     30.774070
   12.617000     30.834871
   12.631000     30.958607
   12.646000     30.854072
   12.661000     30.984208
   12.676000     31.154879
   12.691000     31.055677
   12.705000     30.785803
   12.720000     30.973541
   12.735000     31.093011
   12.750000     31.104745
   12.765000     31.206080
   12.779000     31.242348
   12.794000     31.617823
   12.809000     31.767161
   12.824000     31.903697
   12.839000     32.209837
   12.854000     32.619447
   12.868000     33.246662
   12.883000     33.582670
   12.898000     33.943212
   12.913000     34.050948
   12.928000     34.392289
   12.942000     34.514959
   12.957000     34.219486
   12.972000     33.945346
   12.987000     33.883477
   13.002000     33.327731
   13.017000     33.161327
   13.031000     33.070658
   13.046000     33.271196
   13.061000     33.235995
   13.076000     33.096259
   13.091000     33.132526
   13.105000     33.202928
   13.120000     33.278663
   13.135000     32.998123
   13.150000     33.032257
   13.165000     33.295730
   13.179000     33.426933
   13.194000     33.441867
   13.209000     33.454667
   13.224000     33.708539
   13.239000     33.831210
   13.254000     34.304821
   13.268000     34.584294
   13.283000     34.860568
   13.298000     35.122974
   13.313000     35.474982
   13.328000     35.314979
   13.343000     35.536850
   13.357000     35.368313
   13.372000     34.975771
   13.387000     34.633362
   13.402000     34.610961
   13.417000     34.589627
   13.431000     34.297354
   13.446000     34.548027
   13.461000     34.650430
   13.476000     34.517092
   13.491000     34.654696
   13.506000     34.816833
   13.520000     34.762432
   13.535000     34.750698
   13.550000     34.928836
   13.565000     35.048306
   13.580000     34.972570
   13.595000     34.952303
   13.609000     34.847767
   13.624000     34.914968
   13.639000     34.798700
   13.654000     34.969370
   13.669000     35.004571
   13.683000     34.984304
   13.698000     35.037639
   13.713000     35.097374
   13.728000     34.988571
   13.743000     35.153908
   13.758000     35.391780
   13.772000     35.478182
   13.787000     35.454715
   13.802000     35.522983
   13.817000     35.690454
   13.832000     35.742722
   13.847000     35.909126
   13.861000     35.704321
   13.876000     35.741655
   13.891000     35.762989
   13.906000     35.756589
   13.921000     35.704321
   13.936000     35.565651
   13.950000     35.528316
   13.965000     35.656320
   13.980000     35.626452
   13.995000     35.535784
   14.010000     35.476049
   14.025000     35.590185
   14.039000     35.461115
   14.054000     35.416314
   14.069000     35.430181
   14.084000     35.469648
   14.099000     35.560318
   14.114000     35.454715
   14.128000     35.627520
   14.143000     35.549651
   14.158000     35.778989
   14.173000     35.634986
   14.188000     35.551784
   14.203000     35.509117
   14.217000     35.446181
   14.232000     35.510183
   14.247000     35.548584
   14.262000     35.578451
   14.277000     35.600852
   14.292000     35.496316
   14.306000     35.579518
   14.321000     35.390714
   14.336000     35.560318
   14.351000     35.490982
   14.366000     35.423781
   14.381000     35.498450
   14.395000     35.542183
   14.410000     35.612585
   14.425000     35.543251
   14.440000     35.602985
   14.455000     35.602985
   14.470000     35.549651
   14.484000     35.526183
   14.499000     35.483516
   14.514000     35.544318
   14.529000     35.575251
   14.544000     35.385380
   14.559000     35.296844
   14.573000     35.407780
   14.588000     35.236043
   14.603000     35.078173
   14.618000     35.110174
   14.633000     35.093106
   14.648000     34.753898
   14.662000     34.866967
   14.677000     34.838167
   14.692000     34.993904
   14.707000     34.890434
   14.722000     34.693097
   14.737000     34.732564
   14.752000     34.786966
   14.766000     34.812566
   14.781000     34.685630
   14.796000     34.759232
   14.811000     34.743231
   14.826000     34.868035
   14.841000     34.639763
   14.855000     34.545893
   14.870000     34.399757
   14.885000     34.385890
   14.900000     34.374156
   14.915000     34.283487
   14.930000     34.317621
   14.945000     34.343222
   14.959000     34.203485
   14.974000     34.194952
   14.989000     34.349622
   15.004000     34.216286
   15.019000     34.223752
   15.034000     34.052015
   15.048000     33.814142
   15.063000     33.912278
   15.078000     33.897344
   15.093000     33.949612
   15.108000     33.906945
   15.123000     33.769341
   15.138000     33.625338
   15.152000     33.739474
   15.167000     33.564537
   15.182000     33.516536
   15.197000     33.567737
   15.212000     33.547469
   15.227000     33.343731
   15.242000     33.259462
   15.256000     33.133593
   15.271000     33.095192
   15.286000     33.022657
   15.301000     32.938389
   15.316000     33.036524
   15.331000     33.006656
   15.345000     32.765584
   15.360000     32.739983
   15.375000     32.781585
   15.390000     32.594913
   15.405000     32.481844
   15.420000     32.422109
   15.435000     32.419976
   15.449000     32.208771
   15.464000     32.285572
   15.479000     32.222637
   15.494000     32.146903
   15.509000     31.954898
   15.524000     31.948498
   15.539000     31.786361
   15.553000     31.710626
   15.568000     31.772494
   15.583000     31.756494
   15.598000     31.595422
   15.613000     31.360751
   15.628000     31.429018
   15.643000     31.388484
   15.657000     31.260482
   15.672000     31.187946
   15.687000     31.144212
   15.702000     30.976741
   15.717000     30.896739
   15.732000     30.903140
   15.747000     31.109011
   15.761000     30.969274
   15.776000     30.866872
   15.791000     30.745269
   15.806000     30.573532
   15.821000     30.528731
   15.836000     30.491397
   15.851000     30.361260
   15.866000     30.339926
   15.880000     30.379393
   15.895000     30.103121
   15.910000     29.981517
   15.925000     29.871648
   15.940000     29.966583
   15.955000     30.055120
   15.970000     29.890849
   15.984000     29.696711
   15.999000     29.724444
   16.014000     29.697777
   16.029000     29.602842
   16.044000     29.464172
   16.059000     29.618842
   16.074000     29.474838
   16.088000     29.344702
   16.103000     29.289234
   16.118000     29.177232
   16.133000     29.081229
   16.148000     29.103630
   16.163000     29.082296
   16.178000     29.095096
   16.193000     28.815623
   16.207000     28.908426
   16.222000     28.835890
   16.237000     28.804956
   16.252000     28.755888
   16.267000     28.601218
   16.282000     28.568150
   16.297000     28.647086
   16.312000     28.668420
   16.326000     28.463615
   16.341000     28.394280
   16.356000     28.272677
   16.371000     28.238542
   16.386000     28.247076
   16.401000     28.209742
   16.416000     28.046538
   16.430000     28.088139
   16.445000     28.023070
   16.460000     27.866267
   16.475000     27.792665
   16.490000     27.783065
   16.505000     27.844933
   16.520000     27.669996
   16.535000     27.603860
   16.549000     27.546260
   16.564000     27.503591
   16.579000     27.348921
   16.594000     27.340388
   16.609000     27.189984
   16.624000     27.177184
   16.639000     27.095048
   16.654000     27.039581
   16.668000     27.111049
   16.683000     26.986246
   16.698000     26.875310
   16.713000     26.890243
   16.728000     26.876376
   16.743000     26.692906
   16.758000     26.594770
   16.773000     26.510501
   16.788000     26.520102
   16.802000     26.353698
   16.817000     26.339831
   16.832000     26.309963
   16.847000     26.291830
   16.862000     26.188360
   16.877000     26.098758
   16.892000     26.083824
   16.907000     26.154226
   16.921000     25.811818
   16.936000     25.823551
   16.951000     25.719015
   16.966000     25.792617
   16.981000     25.865152
   16.996000     25.754216
   17.011000     25.717949
   17.026000     25.592079
   17.041000     25.597412
   17.055000     25.717949
   17.070000     25.726483
   17.085000     25.664615
   17.100000     25.375541
   17.115000     25.392608
   17.130000     25.256071
   17.145000     25.355273
   17.160000     25.250737
   17.175000     25.253938
   17.189000     25.284872
   17.204000     25.231537
   17.219000     25.057666
   17.234000     24.993665
   17.249000     25.127001
   17.264000     25.059799
   17.279000     25.055533
   17.294000     24.884862
   17.309000     24.760060
   17.323000     24.709924
   17.338000     24.730192
   17.353000     24.754726
   17.368000     24.726992
   17.383000     24.701391
   17.398000     24.603256
   17.413000     24.630989
   17.428000     24.717391
   17.443000     24.655523
   17.457000     24.596855
   17.472000     24.506187
   17.487000     24.606456
   17.502000     24.681124
   17.517000     24.560588
   17.532000     24.504053
   17.547000     24.593655
   17.562000     24.508320
   17.577000     24.528587
   17.591000     24.445385
   17.606000     24.302449
   17.621000     24.270447
   17.636000     24.453918
   17.651000     24.517920
   17.666000     24.386717
   17.681000     24.379250
   17.696000     24.475252
   17.711000     24.318449
   17.726000     24.272581
   17.740000     24.276848
   17.755000     24.265114
   17.770000     24.219246
   17.785000     24.108311
   17.800000     24.269381
   17.815000     24.270447
   17.830000     24.349383
   17.845000     24.206446
   17.860000     24.104043
   17.875000     24.210713
   17.889000     24.286447
   17.904000     24.184045
   17.919000     24.211779
   17.934000     24.299248
   17.949000     24.159512
   17.964000     24.050709
   17.979000     24.161645
   17.994000     24.260847
   18.009000     24.350450
   18.024000     24.272581
   18.038000     24.250180
   18.053000     24.154178
   18.068000     24.373917
   18.083000     24.298181
   18.098000     24.268314
   18.113000     24.347249
   18.128000     24.310981
   18.143000     24.466718
   18.158000     24.520054
   18.173000     24.441118
   18.188000     24.360049
   18.202000     24.564854
   18.217000     24.667257
   18.232000     24.536054
   18.247000     24.500853
   18.262000     24.588321
   18.277000     24.596855
   18.292000     24.442185
   18.307000     24.573388
   18.322000     24.606456
   18.337000     24.650190
   18.352000     24.688591
   18.366000     24.576588
   18.381000     24.490186
   18.396000     24.361117
   18.411000     24.489119
   18.426000     24.478452
   18.441000     24.499786
   18.456000     24.549921
   18.471000     24.642723
   18.486000     24.757925
   18.501000     24.474186
   18.516000     24.539254
   18.530000     24.619256
   18.545000     24.659790
   18.560000     24.670457
   18.575000     24.714192
   18.590000     24.698191
   18.605000     24.742992
   18.620000     24.922196
   18.635000     24.824061
   18.650000     24.992598
   18.665000     24.876328
   18.680000     24.843262
   18.695000     24.802727
   18.710000     24.835794
   18.724000     24.825127
   18.739000     24.802727
   18.754000     24.897662
   18.769000     25.027799
   18.784000     24.876328
   18.799000     24.778193
   18.814000     24.948863
   18.829000     25.022465
   18.844000     24.975530
   18.859000     24.942464
   18.874000     25.009665
   18.889000     24.980865
   18.903000     25.017132
   18.918000     25.068333
   18.933000     25.095000
   18.948000     24.974464
   18.963000     25.038466
   18.978000     25.100334
   18.993000     25.150468
   19.008000     25.107800
   19.023000     25.027799
   19.038000     25.083266
   19.053000     25.140868
   19.068000     25.219804
   19.083000     25.052333
   19.098000     25.186736
   19.112000     25.202736
   19.127000     25.090734
   19.142000     25.072600
   19.157000     25.152602
   19.172000     25.347806
   19.187000     25.242204
   19.202000     25.237937
   19.217000     25.209137
   19.232000     25.221937
   19.247000     25.217671
   19.262000     25.153668
   19.277000     25.137668
   19.292000     25.279539
   19.307000     25.257138
   19.321000     25.252870
   19.336000     25.351007
   19.351000     25.448076
   19.366000     25.397941
   19.381000     25.292339
   19.396000     25.409674
   19.411000     25.378741
   19.426000     25.227270
   19.441000     25.370207
   19.456000     25.328606
   19.471000     25.322206
   19.486000     25.421408
   19.501000     25.343540
   19.516000     25.433141
   19.531000     25.342473
   19.545000     25.244338
   19.560000     25.226203
   19.575000     25.322206
   19.590000     25.221937
   19.605000     25.296605
   19.620000     25.236870
   19.635000     25.250737
   19.650000     25.196336
   19.665000     25.307272
   19.680000     25.200603
   19.695000     25.316873
   19.710000     25.329673
   19.725000     25.300872
   19.740000     25.150468
   19.755000     25.134468
   19.770000     25.168602
   19.785000     25.167535
   19.799000     25.120602
   19.814000     25.245404
   19.829000     25.255005
   19.844000     25.073667
   19.859000     25.087534
   19.874000     25.034199
   19.889000     25.063000
   19.904000     25.054466
   19.919000     25.037400
   19.934000     25.055533
   19.949000     25.079000
   19.964000     24.984064
   19.979000     24.896596
   19.994000     24.950997
   20.009000     24.938196
   20.024000     24.898729
   20.039000     24.852861
   20.054000     24.745125
   20.068000     24.744058
   20.083000     24.800593
   20.098000     24.675791
   20.113000     24.661923
   20.128000     24.705658
   20.143000     24.603256
   20.158000     24.626723
   20.173000     24.607522
   20.188000     24.592589
   20.203000     24.636322
   20.218000     24.586188
   20.233000     24.355783
   20.248000     24.313116
   20.263000     24.419784
   20.278000     24.284314
   20.293000     24.223513
   20.308000     24.266181
   20.323000     24.207513
   20.338000     24.168045
   20.353000     24.082709
   20.368000     24.131778
   20.382000     24.100843
   20.397000     23.962173
   20.412000     23.944040
   20.427000     23.883238
   20.442000     23.898172
   20.457000     23.821370
   20.472000     23.909905
   20.487000     23.868305
   20.502000     23.648565
   20.517000     23.740301
   20.532000     23.670966
   20.547000     23.532297
   20.562000     23.573897
   20.577000     23.474695
   20.592000     23.397894
   20.607000     23.390426
   20.622000     23.321091
   20.637000     23.213355
   20.652000     23.328558
   20.667000     23.259223
   20.682000     23.309357
   20.697000     23.252823
   20.712000     23.193089
   20.727000     23.128020
   20.742000     23.019217
   20.757000     22.801612
   20.771000     22.815479
   20.786000     22.942416
   20.801000     22.799479
   20.816000     22.833613
   20.831000     22.735478
   20.846000     22.618141
   20.861000     22.613875
   20.876000     22.527473
   20.891000     22.420803
   20.906000     22.379202
   20.921000     22.344001
   20.936000     22.276800
   20.951000     22.305600
   20.966000     22.344001
   20.981000     22.195731
   20.996000     22.057062
   21.011000     22.262933
   21.026000     22.237332
   21.041000     21.932258
   21.056000     21.866124
   21.071000     21.849056
   21.086000     21.847989
   21.101000     21.835189
   21.116000     21.807455
   21.131000     21.703986
   21.146000     21.650652
   21.161000     21.697586
   21.176000     21.695453
   21.191000     21.509848
   21.206000     21.407446
   21.221000     21.435180
   21.236000     21.287976
   21.251000     21.279442
   21.266000     21.243175
   21.281000     21.310377
   21.296000     21.180240
   21.310000     21.199440
   21.325000     21.099171
   21.340000     21.084238
   21.355000     20.964768
   21.370000     20.922100
   21.385000     20.956235
   21.400000     20.928501
   21.415000     20.825031
   21.430000     20.719429
   21.445000     20.695962
   21.460000     20.708762
   21.475000     20.625560
   21.490000     20.596759
   21.505000     20.567959
   21.520000     20.518891
   21.535000     20.474090
   21.550000     20.368488
   21.565000     20.288486
   21.580000     20.300219
   21.595000     20.250085
   21.610000     20.195683
   21.625000     20.221284
   21.640000     20.180750
   21.655000     20.135948
   21.670000     20.069814
   21.685000     19.995146
   21.700000     19.974878
   21.715000     19.972745
   21.730000     19.851142
   21.745000     19.974878
   21.760000     19.971678
   21.775000     19.810607
   21.790000     19.687938
   21.805000     19.647404
   21.820000     19.590869
   21.835000     19.551401
   21.850000     19.451133
   21.865000     19.470332
   21.880000     19.448998
   21.895000     19.326329
   21.910000     19.280461
   21.925000     19.333796
   21.940000     19.379664
   21.955000     19.267661
   21.970000     19.143925
   21.985000     19.109790
   22.000000     19.174859
