# Supplementary material for: Changing the game of time resolved X-ray diffraction on the mechanochemistry playground by downsizing
Source: Nat Commun. 2021 Oct 21;12:6134. doi: 10.1038/s41467-021-26264-1 (PMC8531352; doi:10.1038/s41467-021-26264-1)
Supplement: Supplementary file 3 — Source Data. [file 41467_2021_26264_MOESM3_ESM.zip › PXRD_raw_data/reactionIIIa_cocrystal_FormI_normalized/000076.xy]

    3.140900     20.294250
    3.155600     20.378757
    3.170400     20.441355
    3.185100     20.532122
    3.199800     20.888930
    3.214500     20.878497
    3.229300     20.932749
    3.244000     21.245739
    3.258700     21.383454
    3.273500     21.516996
    3.288200     21.535776
    3.302900     21.648452
    3.317600     21.946835
    3.332400     22.262954
    3.347100     22.427796
    3.361800     22.674015
    3.376500     23.205054
    3.391300     23.724617
    3.406000     24.175322
    3.420700     24.429887
    3.435400     23.901978
    3.450200     23.459618
    3.464900     23.629676
    3.479600     23.744440
    3.494400     23.738180
    3.509100     23.751743
    3.523800     23.900934
    3.538500     24.319297
    3.553300     24.442406
    3.568000     24.499788
    3.582700     24.680278
    3.597400     24.847206
    3.612200     25.043346
    3.626900     25.321907
    3.641600     25.501355
    3.656400     25.679759
    3.671100     26.043870
    3.685800     26.391288
    3.700500     26.661503
    3.715300     26.784612
    3.730000     26.780439
    3.744700     26.915024
    3.759500     27.074649
    3.774200     27.015181
    3.788900     27.381379
    3.803600     27.949978
    3.818400     27.948934
    3.833100     27.952064
    3.847800     28.237927
    3.862600     28.462237
    3.877300     28.482060
    3.892000     28.466410
    3.906700     28.802353
    3.921500     29.145598
    3.936200     29.234278
    3.950900     29.417899
    3.965700     29.645338
    3.980400     29.918682
    3.995100     30.024055
    4.009800     30.197243
    4.024600     30.662555
    4.039300     31.007886
    4.054000     30.979717
    4.068800     30.999539
    4.083500     31.287490
    4.098200     31.691247
    4.113000     32.044926
    4.127700     32.092917
    4.142400     32.636476
    4.157100     33.153952
    4.171900     33.266628
    4.186600     33.432513
    4.201300     33.496154
    4.216100     33.869655
    4.230800     34.160736
    4.245500     34.599964
    4.260300     34.885828
    4.275000     35.167519
    4.289700     35.512851
    4.304500     35.755939
    4.319200     35.800801
    4.333900     35.976076
    4.348600     36.304714
    4.363400     36.415304
    4.378100     36.584318
    4.392800     36.735597
    4.407600     37.379313
    4.422300     37.683955
    4.437000     37.544153
    4.451800     37.770549
    4.466500     37.895746
    4.481200     38.163873
    4.496000     38.657353
    4.510700     38.960954
    4.525400     38.833671
    4.540200     38.974517
    4.554900     39.662051
    4.569600     40.076240
    4.584400     39.988603
    4.599100     40.116929
    4.613800     40.521729
    4.628600     40.819069
    4.643300     41.181094
    4.658000     41.619279
    4.672700     41.561897
    4.687500     41.889493
    4.702200     42.467481
    4.716900     42.895233
    4.731700     43.378281
    4.746400     43.246826
    4.761100     43.502434
    4.775900     44.028256
    4.790600     44.481048
    4.805300     45.001654
    4.820100     45.492005
    4.834800     45.857159
    4.849500     45.837336
    4.864300     46.306821
    4.879000     46.792999
    4.893700     47.153980
    4.908500     47.831081
    4.923200     48.189975
    4.938000     48.252573
    4.952700     48.573910
    4.967400     49.203019
    4.982200     49.425242
    4.996900     49.916635
    5.011600     50.330825
    5.026400     50.705369
    5.041100     51.182157
    5.055800     51.405423
    5.070600     51.869691
    5.085300     52.274490
    5.100000     52.817007
    5.114800     53.091394
    5.129500     53.305270
    5.144200     53.654775
    5.159000     54.296404
    5.173700     55.185295
    5.188400     55.769542
    5.203200     55.945860
    5.217900     56.342313
    5.232700     57.032977
    5.247400     57.589055
    5.262100     58.058540
    5.276900     58.369443
    5.291600     59.027765
    5.306300     59.432564
    5.321100     59.959430
    5.335800     60.635488
    5.350500     61.137315
    5.365300     61.507686
    5.380000     62.041855
    5.394800     62.678267
    5.409500     63.108106
    5.424200     63.830069
    5.439000     64.398667
    5.453700     65.124803
    5.468400     65.435706
    5.483200     65.976135
    5.497900     66.433100
    5.512600     67.130024
    5.527400     67.569252
    5.542100     68.076296
    5.556900     68.619855
    5.571600     69.462840
    5.586300     70.354860
    5.601100     70.910938
    5.615800     71.011095
    5.630600     71.989710
    5.645300     72.700196
    5.660000     73.210369
    5.674800     73.804007
    5.689500     74.379907
    5.704200     74.629256
    5.719000     75.391907
    5.733700     75.767495
    5.748500     75.884345
    5.763200     76.283928
    5.777900     77.257326
    5.792700     78.119091
    5.807400     78.259936
    5.822200     78.542670
    5.836900     79.294889
    5.851600     79.804018
    5.866400     80.377833
    5.881100     80.585450
    5.895900     80.819149
    5.910600     81.719515
    5.925300     82.244295
    5.940100     82.802459
    5.954800     83.539028
    5.969600     84.476954
    5.984300     85.865585
    5.999000     87.318900
    6.013800     88.487395
    6.028500     88.951663
    6.043300     88.771172
    6.058000     88.126414
    6.072700     87.447226
    6.087500     86.981915
    6.102200     86.948529
    6.117000     87.848896
    6.131700     88.223440
    6.146500     87.732047
    6.161200     87.930273
    6.175900     88.075292
    6.190700     88.199445
    6.205400     88.759697
    6.220200     88.508261
    6.234900     88.507217
    6.249600     88.826467
    6.264400     89.065383
    6.279100     88.926624
    6.293900     89.117548
    6.308600     89.301168
    6.323400     89.440970
    6.338100     89.371069
    6.352800     89.302212
    6.367600     89.356463
    6.382300     89.596421
    6.397100     90.004352
    6.411800     90.328818
    6.426600     90.368463
    6.441300     89.938624
    6.456000     89.766479
    6.470800     90.008525
    6.485500     89.994962
    6.500300     90.017915
    6.515000     89.597465
    6.529800     89.914628
    6.544500     89.645457
    6.559300     89.578686
    6.574000     89.410714
    6.588700     89.307428
    6.603500     89.450360
    6.618200     89.221878
    6.633000     88.900541
    6.647700     88.787865
    6.662500     88.971486
    6.677200     88.845247
    6.692000     88.498872
    6.706700     88.283952
    6.721500     88.001218
    6.736200     87.955313
    6.750900     88.021040
    6.765700     87.826986
    6.780400     87.473309
    6.795200     87.260475
    6.809900     87.060163
    6.824700     87.051816
    6.839400     86.664752
    6.854200     86.465482
    6.868900     86.217177
    6.883700     85.828026
    6.898400     85.573462
    6.913200     85.205177
    6.927900     84.980868
    6.942700     84.517643
    6.957400     84.114929
    6.972200     84.532249
    6.986900     84.465478
    7.001600     83.866624
    7.016400     83.468085
    7.031100     83.574501
    7.045900     83.079977
    7.060600     82.673090
    7.075400     82.780550
    7.090100     82.329845
    7.104900     81.933391
    7.119600     81.618315
    7.134400     81.349145
    7.149100     81.151961
    7.163900     80.762811
    7.178600     80.826451
    7.193400     80.581276
    7.208100     80.270373
    7.222900     79.903132
    7.237600     79.703861
    7.252400     79.462860
    7.267100     78.981899
    7.281900     78.433124
    7.296600     77.896868
    7.311400     77.665256
    7.326100     77.800884
    7.340900     77.933384
    7.355600     77.313664
    7.370400     76.853569
    7.385100     77.042406
    7.399900     76.847310
    7.414600     76.356959
    7.429400     76.012670
    7.444100     75.839483
    7.458900     75.374172
    7.473600     74.771145
    7.488400     74.786794
    7.503200     74.619866
    7.517900     74.381995
    7.532700     74.112823
    7.547400     73.698634
    7.562200     73.031966
    7.576900     72.531182
    7.591700     72.389294
    7.606400     71.868687
    7.621200     71.367904
    7.635900     71.101862
    7.650700     70.926589
    7.665400     70.708539
    7.680200     70.231751
    7.694900     69.882246
    7.709700     69.671499
    7.724400     69.311561
    7.739200     69.182192
    7.754000     68.965186
    7.768700     68.567690
    7.783500     68.431018
    7.798200     67.853030
    7.813000     67.128980
    7.827700     66.998567
    7.842500     67.063252
    7.857200     66.431014
    7.872000     65.973005
    7.886700     66.079421
    7.901500     65.761216
    7.916300     65.334506
    7.931000     64.567682
    7.945800     64.352762
    7.960500     64.225480
    7.975300     64.061682
    7.990000     63.617236
    8.004800     63.030902
    8.019600     63.000646
    8.034300     62.805550
    8.049100     62.614626
    8.063800     61.988647
    8.078600     62.057504
    8.093300     61.754948
    8.108100     61.114362
    8.122900     60.616709
    8.137600     60.654267
    8.152400     60.465430
    8.167100     59.960474
    8.181900     59.674610
    8.196600     59.522288
    8.211400     59.541068
    8.226200     59.423175
    8.240900     59.019418
    8.255700     58.512374
    8.270400     58.299542
    8.285200     58.300585
    8.300000     57.676692
    8.314700     57.662087
    8.329500     57.452383
    8.344200     57.127917
    8.359000     56.622960
    8.373800     56.644870
    8.388500     56.628177
    8.403300     56.188949
    8.418000     55.977158
    8.432800     55.996981
    8.447600     55.896824
    8.462300     55.193641
    8.477100     55.181121
    8.491800     54.953682
    8.506600     55.011064
    8.521400     54.748152
    8.536100     54.471678
    8.550900     54.459159
    8.565600     54.157645
    8.580400     53.854045
    8.595200     53.627649
    8.609900     53.206157
    8.624700     52.755451
    8.639500     52.348565
    8.654200     52.091913
    8.669000     51.659988
    8.683700     51.520186
    8.698500     51.303180
    8.713300     51.027749
    8.728000     50.808655
    8.742800     50.419505
    8.757600     50.169113
    8.772300     50.088779
    8.787100     50.015748
    8.801800     49.445065
    8.816600     49.114339
    8.831400     48.710582
    8.846100     48.508182
    8.860900     48.517571
    8.875700     48.093992
    8.890400     47.963580
    8.905200     47.828995
    8.920000     47.697538
    8.934700     47.494095
    8.949500     47.221794
    8.964300     47.102859
    8.979000     46.788825
    8.993800     46.735617
    9.008600     46.279696
    9.023300     46.196232
    9.038100     45.942710
    9.052900     45.897848
    9.067600     45.930190
    9.082400     45.690231
    9.097200     45.332380
    9.111900     45.159192
    9.126700     44.989135
    9.141500     44.856636
    9.156200     44.695968
    9.171000     44.540517
    9.185800     44.184751
    9.200500     43.887411
    9.215300     43.924969
    9.230100     43.792471
    9.244800     43.536863
    9.259600     42.989130
    9.274400     43.101807
    9.289100     43.181098
    9.303900     42.911926
    9.318700     42.491477
    9.333400     42.305770
    9.348200     42.064768
    9.363000     41.978174
    9.377800     41.819592
    9.392500     41.601544
    9.407300     41.257255
    9.422100     41.097630
    9.436800     40.829502
    9.451600     40.668834
    9.466400     40.739778
    9.481200     40.372537
    9.495900     40.363147
    9.510700     40.125276
    9.525500     39.648488
    9.540200     39.622406
    9.555000     39.602583
    9.569800     39.147704
    9.584600     38.904616
    9.599300     38.833671
    9.614100     38.985993
    9.628900     38.618752
    9.643600     38.525898
    9.658400     38.372533
    9.673200     37.890529
    9.688000     37.716298
    9.702700     37.943737
    9.717500     37.525374
    9.732300     37.360533
    9.747100     37.211341
    9.761800     37.048587
    9.776600     36.893136
    9.791400     36.691778
    9.806200     36.646917
    9.820900     36.519634
    9.835700     36.300542
    9.850500     36.337057
    9.865300     36.306802
    9.880000     36.079362
    9.894800     35.878005
    9.909600     35.704818
    9.924400     35.490941
    9.939100     35.200905
    9.953900     35.289585
    9.968700     35.252026
    9.983500     35.085098
    9.998200     34.657346
   10.013000     34.758545
   10.028000     34.755416
   10.043000     34.622917
   10.057000     34.395477
   10.072000     34.245242
   10.087000     33.989634
   10.102000     33.728809
   10.116000     33.621350
   10.131000     33.508673
   10.146000     33.547276
   10.161000     33.272888
   10.176000     33.194641
   10.190000     33.052752
   10.205000     32.861829
   10.220000     32.792970
   10.235000     32.732459
   10.249000     32.609350
   10.264000     32.499803
   10.279000     32.438249
   10.294000     32.059531
   10.309000     31.964591
   10.323000     32.042838
   10.338000     31.983371
   10.353000     31.866521
   10.368000     31.593177
   10.382000     31.426249
   10.397000     31.422076
   10.412000     31.403296
   10.427000     31.292706
   10.442000     31.270798
   10.456000     31.312530
   10.471000     31.145602
   10.486000     30.931726
   10.501000     31.141429
   10.516000     31.235326
   10.530000     31.044402
   10.545000     30.992237
   10.560000     31.077787
   10.575000     31.154992
   10.589000     31.274971
   10.604000     31.279144
   10.619000     31.117433
   10.634000     30.883733
   10.649000     30.786707
   10.663000     30.685507
   10.678000     30.661511
   10.693000     30.533185
   10.708000     30.454938
   10.722000     30.110649
   10.737000     30.099173
   10.752000     30.003189
   10.767000     29.736105
   10.782000     29.526402
   10.796000     29.548311
   10.811000     29.354257
   10.826000     29.364690
   10.841000     29.471107
   10.856000     29.284356
   10.870000     29.030835
   10.885000     28.926505
   10.900000     28.891033
   10.915000     28.785660
   10.930000     28.516489
   10.944000     28.516489
   10.959000     28.525878
   10.974000     28.569697
   10.989000     28.323479
   11.003000     28.217062
   11.018000     28.138814
   11.033000     28.279660
   11.048000     28.320349
   11.063000     28.135684
   11.077000     28.139858
   11.092000     28.266097
   11.107000     28.082476
   11.122000     28.193066
   11.137000     28.202456
   11.151000     27.939544
   11.166000     28.003186
   11.181000     27.903029
   11.196000     27.815392
   11.211000     27.690196
   11.225000     27.767399
   11.240000     27.898856
   11.255000     27.847734
   11.270000     27.940587
   11.284000     27.954150
   11.299000     27.684979
   11.314000     27.693326
   11.329000     27.882163
   11.344000     27.816435
   11.358000     27.625511
   11.373000     27.598385
   11.388000     27.791395
   11.403000     27.756967
   11.418000     27.704802
   11.432000     27.662027
   11.447000     27.653681
   11.462000     27.693326
   11.477000     27.706889
   11.492000     27.592126
   11.506000     27.483623
   11.521000     27.500316
   11.536000     27.517009
   11.551000     27.469016
   11.566000     27.337560
   11.580000     27.365730
   11.595000     27.376163
   11.610000     27.363644
   11.625000     27.248880
   11.640000     27.109078
   11.654000     27.225928
   11.669000     27.200888
   11.684000     27.210279
   11.699000     27.172720
   11.714000     27.163330
   11.728000     27.108035
   11.743000     27.321911
   11.758000     27.276006
   11.773000     27.234274
   11.788000     27.385552
   11.802000     27.361556
   11.817000     27.473190
   11.832000     27.457540
   11.847000     27.456497
   11.862000     27.473190
   11.876000     27.361556
   11.891000     27.615078
   11.906000     27.624468
   11.921000     27.714191
   11.936000     27.834171
   11.950000     27.816435
   11.965000     27.842517
   11.980000     27.921808
   11.995000     27.982319
   12.010000     28.170114
   12.024000     28.363124
   12.039000     28.297395
   12.054000     28.364166
   12.069000     28.669854
   12.084000     28.659421
   12.098000     28.709499
   12.113000     28.658377
   12.128000     28.810698
   12.143000     28.892076
   12.158000     28.923376
   12.172000     29.022489
   12.187000     29.025618
   12.202000     28.978670
   12.217000     28.838868
   12.232000     28.703239
   12.246000     28.820089
   12.261000     28.881643
   12.276000     28.849301
   12.291000     28.856604
   12.306000     28.738711
   12.320000     28.887903
   12.335000     28.998493
   12.350000     29.000579
   12.365000     28.994319
   12.380000     29.097606
   12.394000     29.312526
   12.409000     29.418942
   12.424000     29.522229
   12.439000     29.461717
   12.454000     29.634905
   12.468000     29.894686
   12.483000     30.076221
   12.498000     30.118996
   12.513000     30.371474
   12.528000     30.431985
   12.543000     30.447635
   12.557000     30.275491
   12.572000     30.246279
   12.587000     30.440331
   12.602000     30.516492
   12.617000     30.272361
   12.631000     30.307833
   12.646000     30.430942
   12.661000     30.393383
   12.676000     30.446591
   12.691000     30.366258
   12.705000     30.539445
   12.720000     30.627082
   12.735000     30.767928
   12.750000     30.764798
   12.765000     30.754365
   12.779000     30.797140
   12.794000     30.864954
   12.809000     31.011016
   12.824000     31.199853
   12.839000     31.189420
   12.854000     31.263494
   12.868000     31.381387
   12.883000     31.467981
   12.898000     31.529535
   12.913000     31.689160
   12.928000     31.739238
   12.942000     31.870694
   12.957000     31.960418
   12.972000     32.090831
   12.987000     32.142995
   13.002000     32.183684
   13.017000     32.190987
   13.031000     32.121086
   13.046000     32.205593
   13.061000     32.454942
   13.076000     32.582224
   13.091000     32.665688
   13.105000     32.723069
   13.120000     32.657342
   13.135000     32.754369
   13.150000     32.928599
   13.165000     33.006847
   13.179000     33.094484
   13.194000     33.035016
   13.209000     32.846179
   13.224000     32.955725
   13.239000     32.948423
   13.254000     32.999544
   13.268000     33.077791
   13.283000     33.197771
   13.298000     33.375131
   13.313000     33.461725
   13.328000     33.393911
   13.343000     33.730897
   13.357000     33.833140
   13.372000     33.627610
   13.387000     33.824794
   13.402000     33.972942
   13.417000     33.978159
   13.431000     33.995894
   13.446000     33.994850
   13.461000     34.280715
   13.476000     34.344356
   13.491000     34.367309
   13.506000     34.447643
   13.520000     34.424690
   13.535000     34.473725
   13.550000     34.517544
   13.565000     34.551972
   13.580000     34.679255
   13.595000     34.516500
   13.609000     34.631263
   13.624000     34.583272
   13.639000     34.749156
   13.654000     34.996418
   13.669000     34.922344
   13.683000     34.795061
   13.698000     34.873309
   13.713000     34.887914
   13.728000     34.912954
   13.743000     34.951556
   13.758000     34.971378
   13.772000     35.217598
   13.787000     35.188385
   13.802000     35.185255
   13.817000     35.116397
   13.832000     35.099705
   13.847000     35.327144
   13.861000     35.422084
   13.876000     35.554582
   13.891000     35.561886
   13.906000     35.436690
   13.921000     35.345923
   13.936000     35.225944
   13.950000     35.429387
   13.965000     35.376179
   13.980000     35.421040
   13.995000     35.435647
   14.010000     35.446080
   14.025000     35.409564
   14.039000     35.528500
   14.054000     35.561886
   14.069000     35.349053
   14.084000     35.336533
   14.099000     35.162302
   14.114000     35.364702
   14.128000     35.357400
   14.143000     35.443994
   14.158000     35.415824
   14.173000     35.513895
   14.188000     35.430431
   14.203000     35.495114
   14.217000     35.442950
   14.232000     35.330274
   14.247000     35.221770
   14.262000     35.297931
   14.277000     35.345923
   14.292000     35.495114
   14.306000     35.429387
   14.321000     35.503461
   14.336000     35.388698
   14.351000     35.311494
   14.366000     35.428343
   14.381000     35.484681
   14.395000     35.393915
   14.410000     35.344879
   14.425000     35.370962
   14.440000     35.231160
   14.455000     35.382438
   14.470000     35.352183
   14.484000     35.208207
   14.499000     35.142480
   14.514000     35.160216
   14.529000     35.127873
   14.544000     35.202991
   14.559000     34.990158
   14.573000     35.160216
   14.588000     34.989115
   14.603000     34.945296
   14.618000     34.987028
   14.633000     35.024586
   14.648000     34.836793
   14.662000     34.858702
   14.677000     35.029804
   14.692000     34.704295
   14.707000     34.626047
   14.722000     34.632306
   14.737000     34.867049
   14.752000     34.691774
   14.766000     34.488331
   14.781000     34.345399
   14.796000     34.357919
   14.811000     34.535279
   14.826000     34.546756
   14.841000     34.562405
   14.855000     34.483115
   14.870000     34.423647
   14.885000     34.320360
   14.900000     34.361049
   14.915000     34.254633
   14.930000     34.034497
   14.945000     33.953119
   14.959000     34.012587
   14.974000     34.158649
   14.989000     34.010501
   15.004000     34.030323
   15.019000     33.970855
   15.034000     33.705857
   15.048000     33.684991
   15.063000     33.692294
   15.078000     33.718376
   15.093000     33.756979
   15.108000     33.739242
   15.123000     33.611960
   15.138000     33.581704
   15.152000     33.432513
   15.167000     33.403300
   15.182000     33.517020
   15.197000     33.352178
   15.212000     33.102830
   15.227000     33.159168
   15.242000     33.103874
   15.256000     33.036059
   15.271000     32.864959
   15.286000     32.939032
   15.301000     32.897301
   15.316000     32.908776
   15.331000     32.692814
   15.345000     32.670905
   15.360000     32.651082
   15.375000     32.581181
   15.390000     32.465375
   15.405000     32.345396
   15.420000     32.252541
   15.435000     32.278625
   15.449000     32.164905
   15.464000     32.074138
   15.479000     31.981284
   15.494000     31.959374
   15.509000     31.875910
   15.524000     31.666207
   15.539000     31.590047
   15.553000     31.677684
   15.568000     31.537882
   15.583000     31.499280
   15.598000     31.431466
   15.613000     31.330265
   15.628000     31.284360
   15.643000     31.296880
   15.657000     31.114303
   15.672000     31.120562
   15.687000     31.105957
   15.702000     30.919206
   15.717000     30.803399
   15.732000     30.680290
   15.747000     30.604129
   15.761000     30.645862
   15.776000     30.514406
   15.791000     30.471631
   15.806000     30.319309
   15.821000     30.255668
   15.836000     30.305746
   15.851000     30.214979
   15.866000     30.147164
   15.880000     30.198286
   15.895000     30.129429
   15.910000     29.925986
   15.925000     29.831045
   15.940000     29.797659
   15.955000     29.736105
   15.970000     29.645338
   15.984000     29.560830
   15.999000     29.636991
   16.014000     29.407465
   16.029000     29.389730
   16.044000     29.520142
   16.059000     29.504492
   16.074000     29.277053
   16.088000     29.237408
   16.103000     29.405379
   16.118000     29.336522
   16.133000     29.294789
   16.148000     28.987016
   16.163000     28.906683
   16.178000     28.863907
   16.193000     28.725148
   16.207000     28.981800
   16.222000     28.906683
   16.237000     28.668810
   16.252000     28.617688
   16.267000     28.661507
   16.282000     28.588476
   16.297000     28.568653
   16.312000     28.538398
   16.326000     28.328695
   16.341000     28.201412
   16.356000     28.269227
   16.371000     28.230624
   16.386000     28.223322
   16.401000     28.066827
   16.416000     27.970843
   16.430000     27.900942
   16.445000     27.818521
   16.460000     27.884249
   16.475000     27.614034
   16.490000     27.680806
   16.505000     27.708975
   16.520000     27.546221
   16.535000     27.370946
   16.549000     27.351123
   16.564000     27.274963
   16.579000     27.202975
   16.594000     27.047524
   16.609000     26.955713
   16.624000     26.956757
   16.639000     26.776266
   16.654000     26.760617
   16.668000     26.747054
   16.683000     26.770006
   16.698000     26.712625
   16.713000     26.507095
   16.728000     26.541523
   16.743000     26.507095
   16.758000     26.447627
   16.773000     26.299478
   16.788000     26.337037
   16.802000     26.337037
   16.817000     26.229577
   16.832000     26.173239
   16.847000     26.085602
   16.862000     26.171153
   16.877000     26.148200
   16.892000     25.947887
   16.907000     25.899895
   16.921000     25.958319
   16.936000     25.927021
   16.951000     25.917631
   16.966000     25.803912
   16.981000     25.639070
   16.996000     25.551434
   17.011000     25.411631
   17.026000     25.322950
   17.041000     25.425193
   17.055000     25.485705
   17.070000     25.466926
   17.085000     25.296868
   17.100000     25.228011
   17.115000     25.217578
   17.130000     25.171672
   17.145000     25.133070
   17.160000     25.129940
   17.175000     25.242616
   17.189000     25.069429
   17.204000     25.138287
   17.219000     24.939016
   17.234000     24.934844
   17.249000     24.920237
   17.264000     24.833643
   17.279000     24.760613
   17.294000     24.851380
   17.309000     24.744963
   17.323000     24.686538
   17.338000     24.636460
   17.353000     24.573862
   17.368000     24.592641
   17.383000     24.552996
   17.398000     24.496658
   17.413000     24.538390
   17.428000     24.578036
   17.443000     24.413194
   17.457000     24.350596
   17.472000     24.485182
   17.487000     24.302604
   17.502000     24.364159
   17.517000     24.367289
   17.532000     24.344336
   17.547000     24.319297
   17.562000     24.199317
   17.577000     24.347466
   17.591000     24.350596
   17.606000     24.283825
   17.621000     24.316167
   17.636000     24.230617
   17.651000     24.379808
   17.666000     24.268176
   17.681000     24.074122
   17.696000     24.205577
   17.711000     24.195145
   17.726000     24.111681
   17.740000     24.140893
   17.755000     24.045952
   17.770000     24.084555
   17.785000     24.025087
   17.800000     23.995874
   17.815000     24.177409
   17.830000     24.058473
   17.845000     24.056386
   17.860000     24.067862
   17.875000     24.070992
   17.889000     24.228530
   17.904000     24.038650
   17.919000     24.060559
   17.934000     24.161759
   17.949000     24.272348
   17.964000     24.224357
   17.979000     24.084555
   17.994000     24.056386
   18.009000     24.000047
   18.024000     24.058473
   18.038000     24.120027
   18.053000     24.202447
   18.068000     24.225400
   18.083000     24.187842
   18.098000     23.995874
   18.113000     24.114811
   18.128000     24.081425
   18.143000     24.098118
   18.158000     24.093945
   18.173000     24.205577
   18.188000     24.174279
   18.202000     24.171149
   18.217000     24.256699
   18.232000     24.305734
   18.247000     24.118983
   18.262000     24.248353
   18.277000     24.232703
   18.292000     24.418411
   18.307000     24.387112
   18.322000     24.387112
   18.337000     24.236876
   18.352000     24.320340
   18.366000     24.237920
   18.381000     24.274435
   18.396000     24.318254
   18.411000     24.353726
   18.426000     24.381895
   18.441000     24.261916
   18.456000     24.380852
   18.471000     24.315124
   18.486000     24.395457
   18.501000     24.464316
   18.516000     24.496658
   18.530000     24.498744
   18.545000     24.379808
   18.560000     24.534217
   18.575000     24.463272
   18.590000     24.473705
   18.605000     24.639590
   18.620000     24.635416
   18.635000     24.593685
   18.650000     24.611421
   18.665000     24.698015
   18.680000     24.623940
   18.695000     24.628114
   18.710000     24.620811
   18.724000     24.692798
   18.739000     24.684452
   18.754000     24.629157
   18.769000     24.795042
   18.784000     24.751223
   18.799000     24.753309
   18.814000     24.802344
   18.829000     24.849293
   18.844000     24.847206
   18.859000     24.953623
   18.874000     24.998484
   18.889000     24.927541
   18.903000     24.934844
   18.918000     24.785651
   18.933000     24.755396
   18.948000     24.836773
   18.963000     24.997442
   18.978000     24.979705
   18.993000     24.965099
   19.008000     24.969272
   19.023000     25.025610
   19.038000     25.023524
   19.053000     25.047520
   19.068000     24.917107
   19.083000     25.052736
   19.098000     25.136200
   19.112000     25.222794
   19.127000     25.208188
   19.142000     25.121594
   19.157000     25.101771
   19.172000     25.199841
   19.187000     25.153936
   19.202000     25.079862
   19.217000     25.140373
   19.232000     25.196711
   19.247000     25.123681
   19.262000     25.062125
   19.277000     25.200885
   19.292000     25.212361
   19.307000     25.356336
   19.321000     25.280175
   19.336000     25.020394
   19.351000     25.114291
   19.366000     25.183148
   19.381000     25.282262
   19.396000     25.259309
   19.411000     25.232183
   19.426000     25.320864
   19.441000     25.417891
   19.456000     25.390765
   19.471000     25.301042
   19.486000     25.281219
   19.501000     25.218620
   19.516000     25.158110
   19.531000     25.202971
   19.545000     25.231141
   19.560000     25.228011
   19.575000     25.178975
   19.590000     25.198798
   19.605000     25.202971
   19.620000     25.134114
   19.635000     25.168542
   19.650000     25.099685
   19.665000     25.073602
   19.680000     25.101771
   19.695000     25.094468
   19.710000     25.028740
   19.725000     25.114291
   19.740000     25.122637
   19.755000     25.120551
   19.770000     25.030827
   19.785000     25.027697
   19.799000     25.170629
   19.814000     25.060039
   19.829000     24.963012
   19.844000     24.939016
   19.859000     25.011004
   19.874000     24.874332
   19.889000     24.935886
   19.904000     24.861812
   19.919000     24.865985
   19.934000     24.933800
   19.949000     24.993268
   19.964000     24.916064
   19.979000     24.764786
   19.994000     24.744963
   20.009000     24.740790
   20.024000     24.704275
   20.039000     24.556126
   20.054000     24.594728
   20.068000     24.635416
   20.083000     24.627070
   20.098000     24.603074
   20.113000     24.586381
   20.128000     24.595771
   20.143000     24.621854
   20.158000     24.597858
   20.173000     24.502917
   20.188000     24.328686
   20.203000     24.351640
   20.218000     24.476835
   20.233000     24.414237
   20.248000     24.292171
   20.263000     24.283825
   20.278000     24.282781
   20.293000     24.201405
   20.308000     24.212880
   20.323000     24.035519
   20.338000     24.062645
   20.353000     24.180538
   20.368000     24.116897
   20.382000     23.907194
   20.397000     23.860245
   20.412000     23.890501
   20.427000     23.769478
   20.442000     23.762176
   20.457000     23.768436
   20.472000     23.723573
   20.487000     23.729833
   20.502000     23.593161
   20.517000     23.663062
   20.532000     23.605680
   20.547000     23.403280
   20.562000     23.355289
   20.577000     23.391805
   20.592000     23.289561
   20.607000     23.365721
   20.622000     23.249915
   20.637000     23.117417
   20.652000     23.023520
   20.667000     23.034996
   20.682000     22.926493
   20.697000     22.995351
   20.712000     22.929623
   20.727000     22.789821
   20.742000     22.853462
   20.757000     22.861809
   20.771000     22.824250
   20.786000     22.602027
   20.801000     22.574901
   20.816000     22.555079
   20.831000     22.675058
   20.846000     22.444489
   20.861000     22.331813
   20.876000     22.453878
   20.891000     22.505000
   20.906000     22.218093
   20.921000     22.195141
   20.936000     22.168015
   20.951000     22.155495
   20.966000     22.019866
   20.981000     22.008390
   20.996000     22.002130
   21.011000     21.888411
   21.026000     21.973961
   21.041000     21.896757
   21.056000     21.724613
   21.071000     21.680794
   21.086000     21.835203
   21.101000     21.850852
   21.116000     21.592114
   21.131000     21.636975
   21.146000     21.499261
   21.161000     21.448139
   21.176000     21.438749
   21.191000     21.309380
   21.206000     21.266604
   21.221000     21.289557
   21.236000     21.258258
   21.251000     21.127846
   21.266000     21.121586
   21.281000     21.158101
   21.296000     21.169578
   21.310000     21.038122
   21.325000     20.900406
   21.340000     20.907709
   21.355000     20.777297
   21.370000     20.825289
   21.385000     20.730348
   21.400000     20.776254
   21.415000     20.620802
   21.430000     20.792947
   21.445000     20.698006
   21.460000     20.535252
   21.475000     20.526905
   21.490000     20.470567
   21.505000     20.417359
   21.520000     20.388147
   21.535000     20.334939
   21.550000     20.311986
   21.565000     20.101239
   21.580000     20.166968
   21.595000     20.077243
   21.610000     20.062638
   21.625000     20.044901
   21.640000     20.075157
   21.655000     20.032382
   21.670000     19.879017
   21.685000     19.779904
   21.700000     19.786164
   21.715000     19.728782
   21.730000     19.681833
   21.745000     19.716263
   21.760000     19.635928
   21.775000     19.542031
   21.790000     19.485693
   21.805000     19.481520
   21.820000     19.518035
   21.835000     19.441875
   21.850000     19.460654
   21.865000     19.394926
   21.880000     19.282250
   21.895000     19.226956
   21.910000     19.120539
   21.925000     19.239475
   21.940000     19.197742
   21.955000     19.071503
   21.970000     19.019339
   21.985000     19.013079
   22.000000     19.032902
