# Supplementary material for: Changing the game of time resolved X-ray diffraction on the mechanochemistry playground by downsizing
Source: Nat Commun. 2021 Oct 21;12:6134. doi: 10.1038/s41467-021-26264-1 (PMC8531352; doi:10.1038/s41467-021-26264-1)
Supplement: Supplementary file 3 — Source Data. [file 41467_2021_26264_MOESM3_ESM.zip › PXRD_raw_data/reactionIIIa_cocrystal_FormI_normalized/000136.xy]

    3.140900     20.329645
    3.155600     20.359428
    3.170400     20.582807
    3.185100     20.666841
    3.199800     20.991272
    3.214500     21.089134
    3.229300     21.209333
    3.244000     21.343361
    3.258700     21.433776
    3.273500     21.540148
    3.288200     21.942230
    3.302900     22.012435
    3.317600     22.368778
    3.332400     22.827238
    3.347100     23.051681
    3.361800     23.233576
    3.376500     23.618639
    3.391300     23.942007
    3.406000     24.324942
    3.420700     24.408976
    3.435400     24.314305
    3.450200     24.059015
    3.464900     23.585664
    3.479600     23.863293
    3.494400     24.088799
    3.509100     24.001575
    3.523800     24.211126
    3.538500     24.314305
    3.553300     24.333452
    3.568000     24.735535
    3.582700     25.149318
    3.597400     25.075923
    3.612200     25.359933
    3.626900     25.615224
    3.641600     25.675856
    3.656400     25.725850
    3.671100     26.049218
    3.685800     26.232176
    3.700500     26.527888
    3.715300     26.792753
    3.730000     26.961883
    3.744700     27.250148
    3.759500     27.326735
    3.774200     27.469272
    3.788900     27.503311
    3.803600     27.688397
    3.818400     27.856463
    3.833100     28.062824
    3.847800     28.324496
    3.862600     28.522346
    3.877300     28.579787
    3.892000     28.751044
    3.906700     28.909537
    3.921500     29.192484
    3.936200     29.467986
    3.950900     29.629669
    3.965700     29.888151
    3.980400     30.044517
    3.995100     29.936019
    4.009800     30.263641
    4.024600     30.474256
    4.039300     30.745503
    4.054000     31.084826
    4.068800     31.673058
    4.083500     31.659230
    4.098200     31.844315
    4.113000     32.231507
    4.127700     32.574022
    4.142400     32.715495
    4.157100     32.838886
    4.171900     33.423927
    4.186600     33.614331
    4.201300     33.808990
    4.216100     34.012159
    4.230800     34.496148
    4.245500     34.845044
    4.260300     35.084380
    4.275000     35.540712
    4.289700     35.579004
    4.304500     35.751327
    4.319200     36.009808
    4.333900     36.224677
    4.348600     36.217231
    4.363400     36.601232
    4.378100     36.634206
    4.392800     37.022461
    4.407600     37.510704
    4.422300     37.369231
    4.437000     37.618139
    4.451800     37.701108
    4.466500     38.090426
    4.481200     38.439324
    4.496000     38.582925
    4.510700     38.986071
    4.525400     39.174348
    4.540200     39.213705
    4.554900     39.655146
    4.569600     39.968940
    4.584400     40.132752
    4.599100     40.460375
    4.613800     40.818845
    4.628600     40.927344
    4.643300     41.331554
    4.658000     41.687897
    4.672700     41.655985
    4.687500     41.820861
    4.702200     42.485680
    4.716900     42.884572
    4.731700     43.180284
    4.746400     43.496206
    4.761100     43.879142
    4.775900     43.853613
    4.790600     44.478011
    4.805300     44.871584
    4.820100     45.016249
    4.834800     45.169424
    4.849500     45.739573
    4.864300     46.158675
    4.879000     46.434175
    4.893700     46.924546
    4.908500     47.365986
    4.923200     47.865931
    4.938000     48.392467
    4.952700     48.638185
    4.967400     48.886030
    4.982200     49.320024
    4.996900     49.678494
    5.011600     50.289064
    5.026400     50.718803
    5.041100     51.001751
    5.055800     51.396388
    5.070600     51.882503
    5.085300     52.302669
    5.100000     52.662204
    5.114800     53.233416
    5.129500     53.669538
    5.144200     54.092895
    5.159000     54.547100
    5.173700     55.136395
    5.188400     55.666123
    5.203200     56.227763
    5.217900     56.920238
    5.232700     57.339340
    5.247400     57.435075
    5.262100     58.389223
    5.276900     59.043406
    5.291600     59.340181
    5.306300     59.677377
    5.321100     59.963516
    5.335800     60.469842
    5.350500     61.355913
    5.365300     61.865430
    5.380000     62.547269
    5.394800     63.047214
    5.409500     63.466316
    5.424200     63.891800
    5.439000     64.444930
    5.453700     65.071456
    5.468400     65.375677
    5.483200     66.331953
    5.497900     66.914867
    5.512600     67.549902
    5.527400     67.788173
    5.542100     68.495542
    5.556900     68.699774
    5.571600     69.224183
    5.586300     69.992183
    5.601100     70.639982
    5.615800     70.915484
    5.630600     71.401600
    5.645300     72.205765
    5.660000     72.680181
    5.674800     73.605609
    5.689500     74.192777
    5.704200     74.515082
    5.719000     74.919292
    5.733700     75.585175
    5.748500     76.295734
    5.763200     76.681861
    5.777900     77.655157
    5.792700     77.906193
    5.807400     78.277428
    5.822200     78.689084
    5.836900     78.936929
    5.851600     79.937881
    5.866400     80.451652
    5.881100     81.097325
    5.895900     81.471752
    5.910600     81.973823
    5.925300     82.792880
    5.940100     83.366220
    5.954800     84.610762
    5.969600     85.849987
    5.984300     87.459381
    5.999000     89.210249
    6.013800     90.443091
    6.028500     90.889848
    6.043300     90.417561
    6.058000     89.358105
    6.072700     88.672011
    6.087500     88.367789
    6.102200     88.283757
    6.117000     88.026339
    6.131700     88.080588
    6.146500     88.570959
    6.161200     88.362471
    6.175900     88.291203
    6.190700     88.122073
    6.205400     88.658183
    6.220200     88.917729
    6.234900     89.149618
    6.249600     89.153873
    6.264400     89.542127
    6.279100     89.810182
    6.293900     89.719767
    6.308600     89.671899
    6.323400     89.642115
    6.338100     89.549573
    6.352800     89.882514
    6.367600     90.120786
    6.382300     90.941970
    6.397100     91.539776
    6.411800     91.662103
    6.426600     91.520629
    6.441300     91.078125
    6.456000     90.940907
    6.470800     90.617539
    6.485500     90.345229
    6.500300     90.390968
    6.515000     89.910171
    6.529800     89.964420
    6.544500     90.453727
    6.559300     90.451599
    6.574000     90.604774
    6.588700     90.661150
    6.603500     90.868574
    6.618200     90.674979
    6.633000     90.206947
    6.647700     90.123977
    6.662500     89.541063
    6.677200     89.156000
    6.692000     88.633718
    6.706700     88.678394
    6.721500     88.308222
    6.736200     88.297585
    6.750900     87.844444
    6.765700     87.876356
    6.780400     87.665741
    6.795200     87.393431
    6.809900     87.273232
    6.824700     87.227492
    6.839400     87.475337
    6.854200     87.276423
    6.868900     86.497786
    6.883700     85.961676
    6.898400     85.602142
    6.913200     85.535128
    6.927900     85.569166
    6.942700     84.940513
    6.957400     84.743727
    6.972200     84.677776
    6.986900     84.073589
    7.001600     83.849146
    7.016400     83.744902
    7.031100     83.391750
    7.045900     83.123695
    7.060600     82.809900
    7.075400     82.452493
    7.090100     82.148272
    7.104900     82.183374
    7.119600     81.913191
    7.134400     81.313258
    7.149100     81.126045
    7.163900     81.024993
    7.178600     80.501647
    7.193400     80.026168
    7.208100     79.733648
    7.222900     79.798535
    7.237600     79.521970
    7.252400     79.101804
    7.267100     79.089039
    7.281900     79.175200
    7.296600     78.766734
    7.311400     78.202968
    7.326100     77.625373
    7.340900     76.993528
    7.355600     77.063734
    7.370400     77.094581
    7.385100     77.010548
    7.399900     77.037141
    7.414600     76.648886
    7.429400     76.078737
    7.444100     75.871313
    7.458900     75.724521
    7.473600     75.261807
    7.488400     75.028854
    7.503200     74.849087
    7.517900     74.500190
    7.532700     73.993863
    7.547400     73.473709
    7.562200     72.988656
    7.576900     72.611039
    7.591700     72.380214
    7.606400     72.149388
    7.621200     71.929200
    7.635900     71.734541
    7.650700     71.468613
    7.665400     70.761246
    7.680200     70.149612
    7.694900     70.024094
    7.709700     69.589036
    7.724400     69.494366
    7.739200     69.267796
    7.754000     68.911453
    7.768700     68.649779
    7.783500     68.165791
    7.798200     67.978578
    7.813000     67.866888
    7.827700     67.354179
    7.842500     66.872318
    7.857200     66.217073
    7.872000     65.961782
    7.886700     65.938380
    7.901500     65.725638
    7.916300     65.092730
    7.931000     64.781063
    7.945800     64.516199
    7.960500     64.574703
    7.975300     64.333241
    7.990000     63.962005
    8.004800     63.666294
    8.019600     63.168477
    8.034300     62.959989
    8.049100     62.857873
    8.063800     62.373885
    8.078600     62.046262
    8.093300     61.854794
    8.108100     61.669708
    8.122900     60.985742
    8.137600     61.001698
    8.152400     60.787892
    8.167100     60.561321
    8.181900     60.259227
    8.196600     59.956070
    8.211400     59.701843
    8.226200     59.390175
    8.240900     59.022131
    8.255700     58.952990
    8.270400     58.661533
    8.285200     58.550907
    8.300000     57.866942
    8.314700     57.759506
    8.329500     57.551019
    8.344200     56.960659
    8.359000     57.085113
    8.373800     57.001081
    8.388500     56.629846
    8.403300     56.284139
    8.418000     55.962899
    8.432800     55.977791
    8.447600     55.710799
    8.462300     55.379985
    8.477100     55.261913
    8.491800     55.473591
    8.506600     55.476783
    8.521400     55.144905
    8.536100     54.966202
    8.550900     54.930035
    8.565600     54.316274
    8.580400     54.156717
    8.595200     53.923765
    8.609900     53.831222
    8.624700     53.204696
    8.639500     52.602636
    8.654200     52.156941
    8.669000     51.716564
    8.683700     51.610194
    8.698500     51.746348
    8.713300     51.485739
    8.728000     51.029407
    8.742800     50.543291
    8.757600     50.245452
    8.772300     50.222050
    8.787100     49.862516
    8.801800     49.688068
    8.816600     49.295558
    8.831400     49.347679
    8.846100     48.755193
    8.860900     48.373321
    8.875700     48.173343
    8.890400     47.821255
    8.905200     47.866995
    8.920000     47.541499
    8.934700     47.111759
    8.949500     47.229832
    8.964300     47.097931
    8.979000     47.200048
    8.993800     47.102186
    9.008600     46.835195
    9.023300     46.426729
    9.038100     46.041666
    9.052900     45.889555
    9.067600     45.630010
    9.082400     45.493855
    9.097200     45.441733
    9.111900     45.555551
    9.126700     45.636392
    9.141500     45.043905
    9.156200     44.685435
    9.171000     44.425889
    9.185800     44.320582
    9.200500     44.254632
    9.215300     43.846167
    9.230100     43.610023
    9.244800     43.585557
    9.259600     43.310056
    9.274400     43.032428
    9.289100     42.984561
    9.303900     42.765436
    9.318700     42.579287
    9.333400     42.110190
    9.348200     42.115509
    9.363000     42.119764
    9.377800     41.687897
    9.392500     41.498556
    9.407300     41.603864
    9.422100     41.341128
    9.436800     41.313471
    9.451600     41.169870
    9.466400     40.974147
    9.481200     40.641205
    9.495900     40.462502
    9.510700     40.178491
    9.525500     39.937029
    9.540200     39.767898
    9.555000     39.508354
    9.569800     39.384963
    9.584600     39.086060
    9.599300     38.956287
    9.614100     38.833961
    9.628900     38.687169
    9.643600     38.715888
    9.658400     38.215945
    9.673200     38.036178
    9.688000     38.098936
    9.702700     37.974482
    9.717500     37.773441
    9.732300     37.567081
    9.747100     37.266050
    9.761800     37.103303
    9.776600     37.173508
    9.791400     37.071391
    9.806200     36.850139
    9.820900     36.678882
    9.835700     36.445929
    9.850500     36.227868
    9.865300     36.243824
    9.880000     36.036400
    9.894800     36.086395
    9.909600     36.053420
    9.924400     35.701332
    9.939100     35.620489
    9.953900     35.308823
    9.968700     35.034385
    9.983500     34.912059
    9.998200     34.881211
   10.013000     34.759947
   10.028000     34.665277
   10.043000     34.553587
   10.057000     34.397222
   10.072000     34.185543
   10.087000     33.933444
   10.102000     33.989821
   10.116000     34.117466
   10.131000     33.745167
   10.146000     33.641988
   10.161000     33.415417
   10.176000     33.387760
   10.190000     33.415417
   10.205000     33.136724
   10.220000     32.778254
   10.235000     32.575085
   10.249000     32.655927
   10.264000     32.419784
   10.279000     32.364471
   10.294000     32.222997
   10.309000     31.980471
   10.323000     32.018765
   10.338000     32.066631
   10.353000     31.953878
   10.368000     31.742200
   10.382000     31.806023
   10.397000     31.754964
   10.412000     31.689014
   10.427000     31.628382
   10.442000     31.475208
   10.456000     31.341181
   10.471000     31.215662
   10.486000     31.266721
   10.501000     31.489036
   10.516000     31.431595
   10.530000     31.501801
   10.545000     31.430532
   10.560000     31.345435
   10.575000     31.482654
   10.589000     31.653911
   10.604000     31.692205
   10.619000     31.590089
   10.634000     31.590089
   10.649000     31.529457
   10.663000     31.243319
   10.678000     31.065679
   10.693000     31.000792
   10.708000     30.880594
   10.722000     30.560417
   10.737000     30.332783
   10.752000     30.346611
   10.767000     30.263641
   10.782000     29.959419
   10.796000     29.833902
   10.811000     29.560528
   10.826000     29.433947
   10.841000     29.256307
   10.856000     29.335021
   10.870000     29.102069
   10.885000     28.980806
   10.900000     28.864862
   10.915000     28.866989
   10.930000     28.738279
   10.944000     28.622335
   10.959000     28.440441
   10.974000     28.531919
   10.989000     28.591488
   11.003000     28.458524
   11.018000     28.378745
   11.033000     28.256419
   11.048000     28.372363
   11.063000     28.397892
   11.077000     28.526601
   11.092000     28.536174
   11.107000     28.427676
   11.122000     28.245782
   11.137000     28.308540
   11.151000     28.204297
   11.166000     28.362790
   11.181000     28.557449
   11.196000     28.510645
   11.211000     28.411721
   11.225000     28.406402
   11.240000     28.352152
   11.255000     28.300030
   11.270000     28.389383
   11.284000     28.243654
   11.299000     27.994746
   11.314000     27.971344
   11.329000     27.974535
   11.344000     28.071332
   11.358000     27.860718
   11.373000     27.987300
   11.388000     28.086224
   11.403000     28.061760
   11.418000     27.944751
   11.432000     27.891565
   11.447000     28.039422
   11.462000     28.084097
   11.477000     27.956452
   11.492000     28.048995
   11.506000     27.934114
   11.521000     27.936241
   11.536000     27.893693
   11.551000     27.980918
   11.566000     27.919222
   11.580000     27.719244
   11.595000     27.779876
   11.610000     27.751156
   11.625000     27.690524
   11.640000     27.778812
   11.654000     27.766048
   11.669000     27.776685
   11.684000     27.759666
   11.699000     27.779876
   11.714000     27.746901
   11.728000     27.751156
   11.743000     27.630957
   11.758000     27.605428
   11.773000     27.789450
   11.788000     27.714990
   11.802000     27.749028
   11.817000     27.763920
   11.832000     27.703289
   11.847000     27.637339
   11.862000     27.721372
   11.876000     27.677759
   11.891000     27.751156
   11.906000     27.914967
   11.921000     27.874546
   11.936000     27.841572
   11.950000     28.020275
   11.965000     28.250037
   11.980000     28.291521
   11.995000     28.460651
   12.010000     28.489371
   12.024000     28.541493
   12.039000     28.724451
   12.054000     29.020163
   12.069000     29.323320
   12.084000     29.233969
   12.098000     29.237160
   12.113000     29.414800
   12.128000     29.425437
   12.143000     29.379697
   12.158000     29.566910
   12.172000     29.532871
   12.187000     29.288219
   12.202000     29.264817
   12.217000     29.240351
   12.232000     29.132916
   12.246000     29.155254
   12.261000     29.337149
   12.276000     29.159509
   12.291000     29.280773
   12.306000     29.381825
   12.320000     29.364805
   12.335000     29.318002
   12.350000     29.327575
   12.365000     29.463731
   12.380000     29.498833
   12.394000     29.590312
   12.409000     29.814755
   12.424000     29.925382
   12.439000     29.941336
   12.454000     30.220029
   12.468000     30.412560
   12.483000     30.611474
   12.498000     30.806133
   12.513000     30.934843
   12.528000     30.898677
   12.543000     30.876339
   12.557000     30.865702
   12.572000     30.793369
   12.587000     30.740184
   12.602000     30.927397
   12.617000     30.800815
   12.631000     30.786987
   12.646000     30.779541
   12.661000     30.699763
   12.676000     30.843364
   12.691000     30.978455
   12.705000     30.941225
   12.720000     30.972073
   12.735000     31.050787
   12.750000     31.067807
   12.765000     31.189070
   12.779000     31.222044
   12.794000     31.200770
   12.809000     31.429468
   12.824000     31.642210
   12.839000     31.892183
   12.854000     31.952814
   12.868000     32.279373
   12.883000     32.522963
   12.898000     32.829312
   12.913000     32.928237
   12.928000     33.342021
   12.942000     33.232459
   12.957000     33.162254
   12.972000     33.083539
   12.987000     32.882497
   13.002000     32.793146
   13.017000     32.813357
   13.031000     32.867605
   13.046000     32.885688
   13.061000     32.836758
   13.076000     32.878242
   13.091000     32.910154
   13.105000     32.929301
   13.120000     33.004825
   13.135000     33.154808
   13.150000     33.060138
   13.165000     33.094176
   13.179000     33.254797
   13.194000     33.400525
   13.209000     33.430309
   13.224000     33.494131
   13.239000     33.503704
   13.254000     33.848347
   13.268000     33.991948
   13.283000     34.127039
   13.298000     33.991948
   13.313000     34.124912
   13.328000     34.409987
   13.343000     34.646130
   13.357000     34.555715
   13.372000     34.394031
   13.387000     34.356801
   13.402000     34.417433
   13.417000     34.603582
   13.431000     34.466363
   13.446000     34.395094
   13.461000     34.454663
   13.476000     34.619538
   13.491000     34.704635
   13.506000     34.757820
   13.520000     34.817388
   13.535000     34.850363
   13.550000     34.765266
   13.565000     34.940779
   13.580000     34.908867
   13.595000     34.793986
   13.609000     34.865255
   13.624000     34.873765
   13.639000     34.910995
   13.654000     34.941843
   13.669000     34.861000
   13.683000     35.109909
   13.698000     35.098208
   13.713000     35.143948
   13.728000     35.097144
   13.743000     35.093953
   13.758000     35.242872
   13.772000     35.302440
   13.787000     35.401365
   13.802000     35.709842
   13.817000     35.706650
   13.832000     35.646019
   13.847000     35.609852
   13.861000     35.639636
   13.876000     35.757709
   13.891000     35.622617
   13.906000     35.845996
   13.921000     35.805575
   13.936000     35.671548
   13.950000     35.421576
   13.965000     35.444977
   13.980000     35.685376
   13.995000     35.650273
   14.010000     35.560922
   14.025000     35.437531
   14.039000     35.388600
   14.054000     35.380091
   14.069000     35.510928
   14.084000     35.601343
   14.099000     35.644955
   14.114000     35.460933
   14.128000     35.519437
   14.143000     35.589642
   14.158000     35.718351
   14.173000     35.444977
   14.188000     35.434340
   14.203000     35.564113
   14.217000     35.611980
   14.232000     35.482207
   14.247000     35.678994
   14.262000     35.703459
   14.277000     35.496036
   14.292000     35.731116
   14.306000     35.715160
   14.321000     35.557731
   14.336000     35.560922
   14.351000     35.504545
   14.366000     35.623681
   14.381000     35.626872
   14.395000     35.492844
   14.410000     35.551349
   14.425000     35.550285
   14.440000     35.506673
   14.455000     35.529011
   14.470000     35.526883
   14.484000     35.653465
   14.499000     35.610916
   14.514000     35.538584
   14.529000     35.385409
   14.544000     35.353499
   14.559000     35.352435
   14.573000     35.142884
   14.588000     35.210961
   14.603000     35.068424
   14.618000     34.991836
   14.633000     35.199260
   14.648000     35.272656
   14.662000     34.978008
   14.677000     34.701444
   14.692000     34.893975
   14.707000     34.933333
   14.722000     34.887593
   14.737000     34.950351
   14.752000     34.732291
   14.766000     34.749310
   14.781000     34.724845
   14.796000     34.751437
   14.811000     34.669532
   14.826000     34.628047
   14.841000     34.468491
   14.855000     34.513167
   14.870000     34.477001
   14.885000     34.417433
   14.900000     34.247239
   14.915000     34.312126
   14.930000     34.404668
   14.945000     34.429133
   14.959000     34.281278
   14.974000     34.263195
   14.989000     34.241920
   15.004000     34.040879
   15.019000     34.001522
   15.034000     33.984502
   15.048000     33.879195
   15.063000     33.688791
   15.078000     33.886641
   15.093000     33.840901
   15.108000     33.861112
   15.123000     33.670708
   15.138000     33.573910
   15.152000     33.463284
   15.167000     33.663262
   15.182000     33.563273
   15.197000     33.365422
   15.212000     33.281389
   15.227000     33.219694
   15.242000     33.169700
   15.256000     33.275007
   15.271000     33.055883
   15.286000     32.734642
   15.301000     32.780381
   15.316000     32.886752
   15.331000     32.899517
   15.345000     32.830376
   15.360000     32.631462
   15.375000     32.507007
   15.390000     32.432548
   15.405000     32.531473
   15.420000     32.399573
   15.435000     32.260226
   15.449000     32.186831
   15.464000     32.165557
   15.479000     31.951751
   15.494000     31.882609
   15.509000     31.849634
   15.524000     31.844315
   15.539000     31.753900
   15.553000     31.690078
   15.568000     31.548604
   15.583000     31.410321
   15.598000     31.447551
   15.613000     31.657102
   15.628000     31.450742
   15.643000     31.251828
   15.657000     31.313524
   15.672000     31.265657
   15.687000     31.285867
   15.702000     31.165668
   15.717000     30.993346
   15.732000     31.075253
   15.747000     30.876339
   15.761000     30.793369
   15.776000     30.695508
   15.791000     30.607220
   15.806000     30.552971
   15.821000     30.391286
   15.836000     30.507231
   15.851000     30.290234
   15.866000     30.090257
   15.880000     30.064727
   15.895000     30.054090
   15.910000     29.872196
   15.925000     29.892406
   15.940000     30.060472
   15.955000     29.933891
   15.970000     29.925382
   15.984000     29.954101
   15.999000     29.696684
   16.014000     29.558400
   16.029000     29.503088
   16.044000     29.587121
   16.059000     29.528616
   16.074000     29.464794
   16.088000     29.318002
   16.103000     29.171210
   16.118000     29.163764
   16.133000     29.226523
   16.148000     29.126534
   16.163000     29.079731
   16.178000     28.923365
   16.193000     28.902091
   16.207000     28.777637
   16.222000     28.757426
   16.237000     28.929747
   16.252000     28.721260
   16.267000     28.659565
   16.282000     28.671266
   16.297000     28.599997
   16.312000     28.571277
   16.326000     28.470225
   16.341000     28.371299
   16.356000     28.384064
   16.371000     28.238336
   16.386000     28.159621
   16.401000     28.351089
   16.416000     28.291521
   16.430000     28.120263
   16.445000     27.992618
   16.460000     27.983045
   16.475000     27.842635
   16.490000     27.722436
   16.505000     27.669250
   16.520000     27.804342
   16.535000     27.577771
   16.549000     27.370347
   16.564000     27.210791
   16.579000     27.296951
   16.594000     27.416087
   16.609000     27.110802
   16.624000     27.108674
   16.639000     27.119312
   16.654000     27.010813
   16.668000     26.960819
   16.683000     26.874658
   16.698000     26.636386
   16.713000     26.666170
   16.728000     26.607666
   16.743000     26.534271
   16.758000     26.486403
   16.773000     26.482149
   16.788000     26.476830
   16.802000     26.463002
   16.817000     26.409816
   16.832000     26.317274
   16.847000     26.156653
   16.862000     26.076875
   16.877000     26.183246
   16.892000     26.423644
   16.907000     26.187500
   16.921000     25.988586
   16.936000     26.055600
   16.951000     25.997096
   16.966000     25.904554
   16.981000     25.669473
   16.996000     25.683302
   17.011000     25.730105
   17.026000     25.563102
   17.041000     25.666282
   17.055000     25.638626
   17.070000     25.546083
   17.085000     25.546083
   17.100000     25.453540
   17.115000     25.517363
   17.130000     25.395036
   17.145000     25.369507
   17.160000     25.240798
   17.175000     25.313131
   17.189000     25.147191
   17.204000     25.272709
   17.219000     25.219524
   17.234000     25.100388
   17.249000     25.037629
   17.264000     25.171656
   17.279000     24.953596
   17.294000     24.900411
   17.309000     24.901474
   17.323000     24.817441
   17.338000     24.622782
   17.353000     24.671713
   17.368000     24.797230
   17.383000     24.763191
   17.398000     24.712134
   17.413000     24.656821
   17.428000     24.697242
   17.443000     24.554704
   17.457000     24.603635
   17.472000     24.746172
   17.487000     24.648311
   17.502000     24.490882
   17.517000     24.380256
   17.532000     24.336643
   17.547000     24.538748
   17.562000     24.545131
   17.577000     24.347280
   17.591000     24.373873
   17.606000     24.497264
   17.621000     24.424932
   17.636000     24.356854
   17.651000     24.345153
   17.666000     24.363236
   17.681000     24.277076
   17.696000     24.189851
   17.711000     24.318560
   17.726000     24.412167
   17.740000     24.244101
   17.755000     24.227081
   17.770000     24.165386
   17.785000     24.139857
   17.800000     24.185597
   17.815000     24.206871
   17.830000     24.136666
   17.845000     24.134538
   17.860000     24.178151
   17.875000     24.211126
   17.889000     24.178151
   17.904000     24.208998
   17.919000     24.260057
   17.934000     24.162195
   17.949000     24.046251
   17.964000     23.994129
   17.979000     24.083481
   17.994000     24.216444
   18.009000     24.202616
   18.024000     24.274949
   18.038000     24.174959
   18.053000     24.261120
   18.068000     24.193043
   18.083000     24.213253
   18.098000     24.188788
   18.113000     24.185597
   18.128000     24.285586
   18.143000     24.450461
   18.158000     24.487691
   18.173000     24.564277
   18.188000     24.362172
   18.202000     24.445142
   18.217000     24.480245
   18.232000     24.399402
   18.247000     24.520665
   18.262000     24.391956
   18.277000     24.541939
   18.292000     24.548322
   18.307000     24.364300
   18.322000     24.388765
   18.337000     24.497264
   18.352000     24.525984
   18.366000     24.453652
   18.381000     24.458971
   18.396000     24.408976
   18.411000     24.469608
   18.426000     24.533430
   18.441000     24.451525
   18.456000     24.578106
   18.471000     24.618527
   18.486000     24.645120
   18.501000     24.534493
   18.516000     24.481309
   18.530000     24.564277
   18.545000     24.694051
   18.560000     24.607890
   18.575000     24.631292
   18.590000     24.670649
   18.605000     24.687669
   18.620000     24.584488
   18.635000     24.649375
   18.650000     24.686605
   18.665000     24.603635
   18.680000     24.716389
   18.695000     24.875945
   18.710000     24.861053
   18.724000     24.702561
   18.739000     24.834460
   18.754000     24.901474
   18.769000     24.763191
   18.784000     24.846161
   18.799000     24.797230
   18.814000     24.823823
   18.829000     24.965296
   18.844000     25.047203
   18.859000     24.985507
   18.874000     24.881264
   18.889000     24.915303
   18.903000     24.969551
   18.918000     25.026992
   18.933000     24.948277
   18.948000     24.856798
   18.963000     25.192931
   18.978000     25.201440
   18.993000     25.113153
   19.008000     24.969551
   19.023000     25.031247
   19.038000     25.088688
   19.053000     25.214205
   19.068000     25.055712
   19.083000     24.955723
   19.098000     25.095070
   19.112000     25.091879
   19.127000     25.036565
   19.142000     25.089751
   19.157000     25.135491
   19.172000     25.084433
   19.187000     25.238670
   19.202000     25.288665
   19.217000     25.279092
   19.232000     25.311003
   19.247000     25.237607
   19.262000     25.250371
   19.277000     25.223778
   19.292000     25.224842
   19.307000     25.216332
   19.321000     25.182294
   19.336000     25.252499
   19.351000     25.238670
   19.366000     25.220587
   19.381000     25.281219
   19.396000     25.196122
   19.411000     25.255690
   19.426000     25.293984
   19.441000     25.243989
   19.456000     25.307812
   19.471000     25.332277
   19.486000     25.388653
   19.501000     25.284410
   19.516000     25.321640
   19.531000     25.267391
   19.545000     25.326959
   19.560000     25.281219
   19.575000     25.314194
   19.590000     25.293984
   19.605000     25.297175
   19.620000     25.439712
   19.635000     25.248244
   19.650000     25.174848
   19.665000     25.235479
   19.680000     25.359933
   19.695000     25.289729
   19.710000     25.340787
   19.725000     25.232288
   19.740000     25.212078
   19.755000     25.205695
   19.770000     25.103580
   19.785000     25.062095
   19.799000     25.096134
   19.814000     24.962105
   19.829000     25.002526
   19.844000     25.078050
   19.859000     24.985507
   19.874000     25.001463
   19.889000     25.013164
   19.904000     25.005718
   19.919000     24.858926
   19.934000     24.845098
   19.949000     24.801485
   19.964000     24.928067
   19.979000     24.858926
   19.994000     24.868499
   20.009000     24.773829
   20.024000     24.744044
   20.039000     24.725961
   20.054000     24.691923
   20.068000     24.723835
   20.083000     24.780211
   20.098000     24.825951
   20.113000     24.705752
   20.128000     24.623846
   20.143000     24.620654
   20.158000     24.570660
   20.173000     24.497264
   20.188000     24.454716
   20.203000     24.540876
   20.218000     24.513220
   20.233000     24.330261
   20.248000     24.251547
   20.263000     24.176023
   20.278000     24.262184
   20.293000     24.428123
   20.308000     24.281331
   20.323000     24.349408
   20.338000     24.202616
   20.353000     24.228145
   20.368000     24.258993
   20.382000     24.105818
   20.397000     24.073907
   20.412000     23.955835
   20.427000     23.869675
   20.442000     23.824999
   20.457000     23.781386
   20.472000     23.796278
   20.487000     23.794151
   20.502000     23.677143
   20.517000     23.509076
   20.532000     23.590982
   20.547000     23.537796
   20.562000     23.570772
   20.577000     23.503758
   20.592000     23.313353
   20.607000     23.343137
   20.622000     23.227193
   20.637000     23.139969
   20.652000     23.183581
   20.667000     23.135714
   20.682000     23.101675
   20.697000     23.038917
   20.712000     22.996368
   20.727000     22.947437
   20.742000     22.971902
   20.757000     22.819792
   20.771000     22.818728
   20.786000     22.663426
   20.801000     22.691082
   20.816000     22.743205
   20.831000     22.712357
   20.846000     22.632579
   20.861000     22.618751
   20.876000     22.494296
   20.891000     22.279426
   20.906000     22.347504
   20.921000     22.383671
   20.936000     22.286872
   20.951000     22.185820
   20.966000     22.103914
   20.981000     22.073066
   20.996000     22.075194
   21.011000     21.984779
   21.026000     21.979460
   21.041000     21.824158
   21.056000     21.691194
   21.071000     21.813521
   21.086000     21.705023
   21.101000     21.613543
   21.116000     21.664601
   21.131000     21.710341
   21.146000     21.672047
   21.161000     21.534829
   21.176000     21.380591
   21.191000     21.358253
   21.206000     21.425266
   21.221000     21.475261
   21.236000     21.421011
   21.251000     21.314641
   21.266000     21.281666
   21.281000     21.081688
   21.296000     21.107217
   21.310000     21.002973
   21.325000     21.107217
   21.340000     21.010419
   21.355000     20.999782
   21.370000     20.911494
   21.385000     20.831716
   21.400000     20.823206
   21.415000     20.656204
   21.430000     20.614719
   21.445000     20.640248
   21.460000     20.711517
   21.475000     20.605145
   21.490000     20.629611
   21.505000     20.494520
   21.520000     20.413677
   21.535000     20.406231
   21.550000     20.365810
   21.565000     20.300924
   21.580000     20.226464
   21.595000     20.258376
   21.610000     20.191362
   21.625000     20.174342
   21.640000     20.206254
   21.655000     20.096692
   21.670000     20.057334
   21.685000     19.762686
   21.700000     19.898842
   21.715000     19.949899
   21.730000     19.842465
   21.745000     19.796725
   21.760000     19.737157
   21.775000     19.713756
   21.790000     19.636105
   21.805000     19.525478
   21.820000     19.485058
   21.835000     19.431872
   21.850000     19.476548
   21.865000     19.395706
   21.880000     19.322310
   21.895000     19.323373
   21.910000     19.314864
   21.925000     19.321246
   21.940000     19.266997
   21.955000     19.162753
   21.970000     19.080848
   21.985000     19.054255
   22.000000     19.008515
