# Supplementary material for: Changing the game of time resolved X-ray diffraction on the mechanochemistry playground by downsizing
Source: Nat Commun. 2021 Oct 21;12:6134. doi: 10.1038/s41467-021-26264-1 (PMC8531352; doi:10.1038/s41467-021-26264-1)
Supplement: Supplementary file 3 — Source Data. [file 41467_2021_26264_MOESM3_ESM.zip › PXRD_raw_data/reactionIIIa_cocrystal_FormI_normalized/000231.xy]

    3.140900     20.449360
    3.155600     20.320051
    3.170400     20.684073
    3.185100     20.499345
    3.199800     20.688419
    3.214500     20.859021
    3.229300     21.238256
    3.244000     21.308887
    3.258700     21.518608
    3.273500     21.764186
    3.288200     22.007593
    3.302900     22.036932
    3.317600     22.019546
    3.332400     22.325976
    3.347100     22.617194
    3.361800     23.098573
    3.376500     23.153991
    3.391300     23.608204
    3.406000     23.889642
    3.420700     24.145002
    3.435400     24.164561
    3.450200     23.865737
    3.464900     23.903769
    3.479600     23.909202
    3.494400     23.884209
    3.509100     24.100449
    3.523800     24.288437
    3.538500     24.449259
    3.553300     24.667672
    3.568000     24.765469
    3.582700     24.890433
    3.597400     25.167523
    3.612200     25.068640
    3.626900     25.459828
    3.641600     26.116155
    3.656400     26.194392
    3.671100     26.118329
    3.685800     26.281323
    3.700500     26.499737
    3.715300     26.650779
    3.730000     26.723584
    3.744700     27.201703
    3.759500     27.567897
    3.774200     27.579851
    3.788900     27.566811
    3.803600     27.743933
    3.818400     27.812391
    3.833100     27.825429
    3.847800     28.075356
    3.862600     28.471977
    3.877300     29.007687
    3.892000     28.955529
    3.906700     29.000081
    3.921500     29.183723
    3.936200     29.353237
    3.950900     29.695527
    3.965700     29.863955
    3.980400     30.371413
    3.995100     30.371413
    4.009800     30.266010
    4.024600     30.521368
    4.039300     30.822365
    4.054000     30.961454
    4.068800     31.489559
    4.083500     31.515638
    4.098200     31.964418
    4.113000     32.203477
    4.127700     32.302361
    4.142400     32.575106
    4.157100     33.109730
    4.171900     33.098863
    4.186600     33.470493
    4.201300     33.807349
    4.216100     34.158331
    4.230800     34.702734
    4.245500     35.247139
    4.260300     35.192806
    4.275000     35.259091
    4.289700     35.575302
    4.304500     35.907812
    4.319200     36.083846
    4.333900     36.250101
    4.348600     36.404404
    4.363400     36.661936
    4.378100     36.991185
    4.392800     37.463871
    4.407600     37.613827
    4.422300     37.639905
    4.437000     37.936557
    4.451800     38.449447
    4.466500     38.494000
    4.481200     38.647216
    4.496000     38.762398
    4.510700     39.182926
    4.525400     39.393733
    4.540200     39.596933
    4.554900     39.473056
    4.569600     40.002248
    4.584400     40.596636
    4.599100     40.677047
    4.613800     40.957399
    4.628600     41.173638
    4.643300     41.216017
    4.658000     41.744121
    4.672700     41.901683
    4.687500     42.175515
    4.702200     42.541710
    4.716900     42.652547
    4.731700     42.983970
    4.746400     43.442530
    4.761100     43.723968
    4.775900     44.140149
    4.790600     44.324876
    4.805300     45.020322
    4.820100     45.515827
    4.834800     46.104782
    4.849500     46.371008
    4.864300     46.351448
    4.879000     46.738290
    4.893700     47.222929
    4.908500     47.618463
    4.923200     48.224805
    4.938000     48.279136
    4.952700     48.566008
    4.967400     48.704010
    4.982200     49.264714
    4.996900     49.797164
    5.011600     50.435018
    5.026400     51.098951
    5.041100     51.209788
    5.055800     51.836775
    5.070600     52.442030
    5.085300     52.663704
    5.100000     53.159209
    5.114800     53.239619
    5.129500     53.811189
    5.144200     54.318646
    5.159000     54.903256
    5.173700     55.354208
    5.188400     55.723664
    5.203200     56.684249
    5.217900     57.273204
    5.232700     57.281897
    5.247400     57.887152
    5.262100     58.381570
    5.276900     58.717340
    5.291600     59.059630
    5.306300     59.784414
    5.321100     60.473340
    5.335800     61.154659
    5.350500     61.621912
    5.365300     61.707756
    5.380000     62.658561
    5.394800     62.906313
    5.409500     63.146459
    5.424200     64.097264
    5.439000     64.876380
    5.453700     65.378405
    5.468400     66.040164
    5.483200     66.457432
    5.497900     66.808415
    5.512600     67.709234
    5.527400     68.137368
    5.542100     68.495957
    5.556900     68.925177
    5.571600     69.697774
    5.586300     70.263910
    5.601100     70.632279
    5.615800     71.154950
    5.630600     71.735212
    5.645300     72.408925
    5.660000     73.534677
    5.674800     74.367039
    5.689500     74.060609
    5.704200     74.464836
    5.719000     75.053792
    5.733700     75.967651
    5.748500     76.549000
    5.763200     77.055371
    5.777900     77.621507
    5.792700     78.203943
    5.807400     78.639683
    5.822200     79.214512
    5.836900     79.607873
    5.851600     79.936037
    5.866400     80.689074
    5.881100     81.407339
    5.895900     81.993034
    5.910600     82.345104
    5.925300     82.811270
    5.940100     83.964188
    5.954800     85.025830
    5.969600     86.406940
    5.984300     87.452282
    5.999000     88.738857
    6.013800     89.459295
    6.028500     89.299560
    6.043300     88.809488
    6.058000     88.462852
    6.072700     88.369402
    6.087500     88.065144
    6.102200     87.860857
    6.117000     87.954308
    6.131700     88.144468
    6.146500     88.304204
    6.161200     88.625847
    6.175900     88.365055
    6.190700     88.624760
    6.205400     88.780149
    6.220200     88.768196
    6.234900     89.103966
    6.249600     89.520147
    6.264400     89.755946
    6.279100     90.341642
    6.293900     90.052597
    6.308600     90.397060
    6.323400     90.721963
    6.338100     91.231595
    6.352800     91.918347
    6.367600     92.689857
    6.382300     94.617545
    6.397100     97.461266
    6.411800     99.658439
    6.426600    100.222403
    6.441300     98.781526
    6.456000     96.405058
    6.470800     94.276342
    6.485500     92.479050
    6.500300     91.667335
    6.515000     91.711886
    6.529800     91.918347
    6.544500     92.526862
    6.559300     94.318721
    6.574000     95.907380
    6.588700     96.622384
    6.603500     97.108110
    6.618200     96.440917
    6.633000     95.009820
    6.647700     93.184276
    6.662500     91.657555
    6.677200     90.334035
    6.692000     89.712481
    6.706700     89.147431
    6.721500     88.923584
    6.736200     88.834481
    6.750900     88.727990
    6.765700     88.300944
    6.780400     87.918448
    6.795200     87.425116
    6.809900     87.319713
    6.824700     87.213224
    6.839400     87.382738
    6.854200     87.182797
    6.868900     86.876366
    6.883700     86.087470
    6.898400     85.779954
    6.913200     85.346386
    6.927900     85.193171
    6.942700     84.966065
    6.957400     85.021483
    6.972200     85.106240
    6.986900     84.289091
    7.001600     83.630592
    7.016400     83.739255
    7.031100     83.944629
    7.045900     83.242664
    7.060600     82.670007
    7.075400     82.459200
    7.090100     82.316851
    7.104900     81.962609
    7.119600     81.787661
    7.134400     81.406253
    7.149100     81.119381
    7.163900     80.975945
    7.178600     80.563024
    7.193400     80.423935
    7.208100     80.182703
    7.222900     80.008841
    7.237600     79.711104
    7.252400     79.242765
    7.267100     79.453571
    7.281900     78.933074
    7.296600     78.170257
    7.311400     78.093106
    7.326100     78.412577
    7.340900     77.648673
    7.355600     77.573695
    7.370400     77.336810
    7.385100     77.126003
    7.399900     76.869556
    7.414600     76.449030
    7.429400     76.103480
    7.444100     76.242569
    7.458900     76.467502
    7.473600     76.099134
    7.488400     75.862247
    7.503200     75.794876
    7.517900     75.459106
    7.532700     74.951649
    7.547400     74.296408
    7.562200     73.768304
    7.576900     73.410801
    7.591700     73.161962
    7.606400     72.906604
    7.621200     72.833799
    7.635900     72.247016
    7.650700     71.581997
    7.665400     70.820266
    7.680200     70.287816
    7.694900     70.171547
    7.709700     69.773839
    7.724400     69.461974
    7.739200     69.457628
    7.754000     68.825208
    7.768700     68.789348
    7.783500     68.516603
    7.798200     68.405767
    7.813000     67.820071
    7.827700     67.418016
    7.842500     67.158311
    7.857200     66.779076
    7.872000     66.193380
    7.886700     66.023866
    7.901500     65.820665
    7.916300     65.345806
    7.931000     64.995910
    7.945800     64.926366
    7.960500     64.402607
    7.975300     64.205927
    7.990000     64.063578
    8.004800     63.456150
    8.019600     63.493096
    8.034300     63.206224
    8.049100     62.888927
    8.063800     62.612922
    8.078600     62.633568
    8.093300     62.309751
    8.108100     62.040266
    8.122900     61.942470
    8.137600     61.574100
    8.152400     61.465437
    8.167100     60.957979
    8.181900     60.994924
    8.196600     60.723266
    8.211400     60.440742
    8.226200     60.100625
    8.240900     59.429085
    8.255700     59.292169
    8.270400     58.867296
    8.285200     58.755372
    8.300000     58.541306
    8.314700     58.193583
    8.329500     58.260954
    8.344200     57.794788
    8.359000     57.336228
    8.373800     57.242779
    8.388500     56.849416
    8.403300     56.616877
    8.418000     56.291974
    8.432800     55.813855
    8.447600     55.692152
    8.462300     55.422666
    8.477100     55.384635
    8.491800     55.211859
    8.506600     54.601171
    8.521400     54.772860
    8.536100     54.841318
    8.550900     54.626164
    8.565600     54.652244
    8.580400     54.447957
    8.595200     53.777503
    8.609900     53.587342
    8.624700     53.242879
    8.639500     52.718035
    8.654200     52.489842
    8.669000     52.314894
    8.683700     52.093221
    8.698500     51.763971
    8.713300     51.545557
    8.728000     51.317365
    8.742800     51.076132
    8.757600     50.821860
    8.772300     50.633872
    8.787100     50.304621
    8.801800     50.223125
    8.816600     49.786298
    8.831400     49.462481
    8.846100     49.136491
    8.860900     48.923511
    8.875700     48.813760
    8.890400     48.388887
    8.905200     48.085716
    8.920000     47.867302
    8.934700     47.604337
    8.949500     47.530446
    8.964300     47.225102
    8.979000     46.892592
    8.993800     46.821961
    9.008600     46.977349
    9.023300     46.597028
    9.038100     46.400347
    9.052900     46.391654
    9.067600     45.918968
    9.082400     45.444109
    9.097200     45.479968
    9.111900     45.273507
    9.126700     45.221349
    9.141500     45.185491
    9.156200     44.922525
    9.171000     44.519383
    9.185800     44.273805
    9.200500     43.921735
    9.215300     43.835891
    9.230100     43.744614
    9.244800     43.732661
    9.259600     43.445790
    9.274400     43.150225
    9.289100     42.897040
    9.303900     42.816628
    9.318700     42.519978
    9.333400     42.348289
    9.348200     42.279831
    9.363000     41.753901
    9.377800     41.883210
    9.392500     41.932109
    9.407300     41.587646
    9.422100     41.689790
    9.436800     41.380099
    9.451600     41.061715
    9.466400     40.905240
    9.481200     40.916106
    9.495900     40.239133
    9.510700     40.259780
    9.525500     40.323891
    9.540200     40.053319
    9.555000     40.021806
    9.569800     39.812086
    9.584600     39.527389
    9.599300     39.155760
    9.614100     39.088388
    9.628900     39.000371
    9.643600     38.762398
    9.658400     38.637436
    9.673200     38.217995
    9.688000     37.944163
    9.702700     37.878965
    9.717500     37.861579
    9.732300     37.655118
    9.747100     37.292182
    9.761800     37.300876
    9.776600     37.222639
    9.791400     37.065077
    9.806200     37.056383
    9.820900     36.784725
    9.835700     36.472862
    9.850500     36.370718
    9.865300     36.405489
    9.880000     36.312039
    9.894800     36.251188
    9.909600     36.001262
    9.924400     35.928458
    9.939100     35.767636
    9.953900     35.657885
    9.968700     35.137388
    9.983500     35.071104
    9.998200     34.937448
   10.013000     34.799445
   10.028000     34.685349
   10.043000     34.339799
   10.057000     34.403911
   10.072000     34.462589
   10.087000     34.274601
   10.102000     34.009463
   10.116000     33.792136
   10.131000     33.582415
   10.146000     33.485705
   10.161000     33.374868
   10.176000     33.369435
   10.190000     33.221653
   10.205000     33.115163
   10.220000     32.830465
   10.235000     32.773960
   10.249000     32.859804
   10.264000     32.835898
   10.279000     32.669643
   10.294000     32.587059
   10.309000     32.350173
   10.323000     32.271935
   10.338000     32.246943
   10.353000     32.432757
   10.368000     32.402331
   10.382000     32.325180
   10.397000     32.238250
   10.412000     31.968765
   10.427000     31.847061
   10.442000     31.848148
   10.456000     31.605829
   10.471000     31.461306
   10.486000     31.363510
   10.501000     31.339603
   10.516000     31.300484
   10.530000     31.485213
   10.545000     31.488472
   10.560000     31.412408
   10.575000     31.298311
   10.589000     31.278752
   10.604000     31.445007
   10.619000     31.436313
   10.634000     31.370029
   10.649000     31.224421
   10.663000     30.892996
   10.678000     30.912556
   10.693000     30.773467
   10.708000     30.484422
   10.722000     30.522455
   10.737000     30.500722
   10.752000     30.137787
   10.767000     30.030210
   10.782000     29.767244
   10.796000     29.527098
   10.811000     29.520579
   10.826000     29.578170
   10.841000     29.582517
   10.856000     29.392355
   10.870000     29.172856
   10.885000     29.001167
   10.900000     28.932709
   10.915000     28.821873
   10.930000     28.937056
   10.944000     28.834913
   10.959000     29.063105
   10.974000     28.965309
   10.989000     28.891418
   11.003000     28.691477
   11.018000     28.417645
   11.033000     28.521962
   11.048000     28.518702
   11.063000     28.601286
   11.077000     28.640406
   11.092000     28.737116
   11.107000     28.786014
   11.122000     28.972915
   11.137000     28.955529
   11.151000     29.139170
   11.166000     29.227188
   11.181000     29.483633
   11.196000     29.646628
   11.211000     29.526012
   11.225000     29.594469
   11.240000     29.423868
   11.255000     29.255439
   11.270000     29.114178
   11.284000     28.901198
   11.299000     28.806660
   11.314000     28.595853
   11.329000     28.376353
   11.344000     28.245957
   11.358000     27.965605
   11.373000     27.978645
   11.388000     28.211185
   11.403000     28.260083
   11.418000     28.074269
   11.432000     28.111214
   11.447000     28.332888
   11.462000     28.391566
   11.477000     28.530655
   11.492000     28.717556
   11.506000     28.747982
   11.521000     28.908804
   11.536000     29.228274
   11.551000     29.258699
   11.566000     29.302165
   11.580000     29.219581
   11.595000     29.281519
   11.610000     29.492326
   11.625000     29.554264
   11.640000     29.691180
   11.654000     29.600989
   11.669000     29.360843
   11.684000     29.383663
   11.699000     29.213061
   11.714000     28.715383
   11.728000     28.578467
   11.743000     28.469804
   11.758000     28.162287
   11.773000     28.087309
   11.788000     28.106868
   11.802000     27.988425
   11.817000     27.929747
   11.832000     27.937353
   11.847000     27.902581
   11.862000     28.062316
   11.876000     28.127514
   11.891000     27.922140
   11.906000     28.074269
   11.921000     28.413299
   11.936000     28.317675
   11.950000     28.358967
   11.965000     28.466544
   11.980000     28.469804
   11.995000     28.614326
   12.010000     28.767542
   12.024000     28.864252
   12.039000     28.820787
   12.054000     28.980522
   12.069000     29.092445
   12.084000     29.050066
   12.098000     29.052239
   12.113000     28.991388
   12.128000     28.969656
   12.143000     29.160903
   12.158000     29.258699
   12.172000     29.342370
   12.187000     29.328244
   12.202000     29.278259
   12.217000     29.190241
   12.232000     29.243487
   12.246000     29.194588
   12.261000     29.148950
   12.276000     29.263046
   12.291000     29.268479
   12.306000     29.314118
   12.320000     29.318465
   12.335000     29.276086
   12.350000     29.266306
   12.365000     29.516232
   12.380000     29.561871
   12.394000     29.685747
   12.409000     29.856349
   12.424000     30.057376
   12.439000     30.306215
   12.454000     30.448564
   12.468000     30.699576
   12.483000     30.967974
   12.498000     31.091851
   12.513000     31.292879
   12.528000     31.326564
   12.543000     31.390675
   12.557000     31.445007
   12.572000     31.361336
   12.587000     31.404801
   12.602000     31.435227
   12.617000     31.517811
   12.631000     31.315697
   12.646000     31.316784
   12.661000     31.534111
   12.676000     31.347210
   12.691000     31.464566
   12.705000     31.527591
   12.720000     31.563450
   12.735000     31.809029
   12.750000     31.860101
   12.765000     31.816636
   12.779000     32.221950
   12.794000     32.659863
   12.809000     33.038012
   12.824000     33.538950
   12.839000     34.427817
   12.854000     35.549222
   12.868000     36.589131
   12.883000     37.671418
   12.898000     38.337524
   12.913000     38.729799
   12.928000     38.829770
   12.942000     38.595056
   12.957000     38.039786
   12.972000     37.335648
   12.987000     36.641289
   13.002000     35.868692
   13.017000     35.005906
   13.031000     34.594071
   13.046000     34.246348
   13.061000     33.994250
   13.076000     33.811696
   13.091000     33.776923
   13.105000     33.841034
   13.120000     33.768230
   13.135000     33.674780
   13.150000     33.836687
   13.165000     33.902972
   13.179000     34.049668
   13.194000     34.337626
   13.209000     34.622324
   13.224000     34.943967
   13.239000     35.760029
   13.254000     36.697794
   13.268000     37.569274
   13.283000     38.310359
   13.298000     38.840636
   13.313000     38.912354
   13.328000     38.860195
   13.343000     38.578758
   13.357000     38.292973
   13.372000     37.467131
   13.387000     36.553272
   13.402000     36.020821
   13.417000     35.523143
   13.431000     35.323202
   13.446000     35.162381
   13.461000     34.974394
   13.476000     35.138475
   13.491000     34.917888
   13.506000     34.787492
   13.520000     34.885289
   13.535000     34.847257
   13.550000     35.084143
   13.565000     34.955921
   13.580000     34.939621
   13.595000     34.986346
   13.609000     34.981999
   13.624000     35.035245
   13.639000     35.100443
   13.654000     35.142821
   13.669000     35.223232
   13.683000     35.372101
   13.698000     35.222146
   13.713000     35.382968
   13.728000     35.486198
   13.743000     35.686138
   13.758000     35.835007
   13.772000     35.994743
   13.787000     35.832834
   13.802000     35.731777
   13.817000     35.975183
   13.832000     35.951277
   13.847000     35.982790
   13.861000     35.895859
   13.876000     35.765463
   13.891000     35.788282
   13.906000     35.907812
   13.921000     36.018648
   13.936000     35.938237
   13.950000     35.882819
   13.965000     35.698091
   13.980000     35.560089
   13.995000     35.726343
   14.010000     35.873039
   14.025000     35.762203
   14.039000     35.703525
   14.054000     35.887165
   14.069000     35.775242
   14.084000     35.813274
   14.099000     35.775242
   14.114000     35.693745
   14.128000     35.654626
   14.143000     35.770896
   14.158000     35.661145
   14.173000     35.776329
   14.188000     35.680705
   14.203000     35.691571
   14.217000     35.805668
   14.232000     35.649193
   14.247000     35.665492
   14.262000     35.703525
   14.277000     35.761116
   14.292000     35.733950
   14.306000     35.689398
   14.321000     35.702438
   14.336000     35.869779
   14.351000     35.914332
   14.366000     36.016475
   14.381000     35.919765
   14.395000     36.062114
   14.410000     36.184903
   14.425000     36.033861
   14.440000     36.041468
   14.455000     35.952363
   14.470000     35.952363
   14.484000     35.790456
   14.499000     35.685052
   14.514000     35.644847
   14.529000     35.736123
   14.544000     35.630720
   14.559000     35.499237
   14.573000     35.517711
   14.588000     35.391660
   14.603000     35.238446
   14.618000     35.238446
   14.633000     35.168901
   14.648000     35.173248
   14.662000     34.981999
   14.677000     35.008079
   14.692000     35.120002
   14.707000     35.135215
   14.722000     34.838563
   14.737000     34.975479
   14.752000     34.775539
   14.766000     34.744027
   14.781000     34.713601
   14.796000     34.566905
   14.811000     34.632104
   14.826000     34.611458
   14.841000     34.723381
   14.855000     34.537567
   14.870000     34.439769
   14.885000     34.523440
   14.900000     34.431076
   14.915000     34.306113
   14.930000     34.273515
   14.945000     34.388698
   14.959000     34.302853
   14.974000     34.314806
   14.989000     34.330019
   15.004000     34.177890
   15.019000     34.225703
   15.034000     34.193104
   15.048000     34.143119
   15.063000     34.061621
   15.078000     33.954044
   15.093000     33.920358
   15.108000     33.786703
   15.123000     33.687818
   15.138000     33.653047
   15.152000     33.718245
   15.167000     33.641094
   15.182000     33.470493
   15.197000     33.499831
   15.212000     33.531344
   15.227000     33.453106
   15.242000     33.164061
   15.256000     33.107557
   15.271000     33.247732
   15.286000     33.020626
   15.301000     32.925002
   15.316000     33.068437
   15.331000     32.985854
   15.345000     33.009759
   15.360000     32.879363
   15.375000     32.793520
   15.390000     32.722889
   15.405000     32.644651
   15.420000     32.538160
   15.435000     32.440364
   15.449000     32.412111
   15.464000     32.170879
   15.479000     32.274108
   15.494000     32.199130
   15.509000     32.094814
   15.524000     32.101334
   15.539000     32.029616
   15.553000     32.015490
   15.568000     31.879660
   15.583000     31.817722
   15.598000     31.716665
   15.613000     31.659073
   15.628000     31.574316
   15.643000     31.391762
   15.657000     31.271146
   15.672000     31.192908
   15.687000     31.321130
   15.702000     31.305917
   15.717000     31.151616
   15.732000     31.226594
   15.747000     31.149443
   15.761000     31.171175
   15.776000     31.069032
   15.791000     30.935376
   15.806000     30.859311
   15.821000     30.734349
   15.836000     30.550707
   15.851000     30.493115
   15.866000     30.432264
   15.880000     30.383366
   15.895000     30.326861
   15.910000     30.234497
   15.925000     30.047596
   15.940000     29.980225
   15.955000     29.947625
   15.970000     29.901987
   15.984000     29.974791
   15.999000     29.944365
   16.014000     29.741165
   16.029000     29.546658
   16.044000     29.497759
   16.059000     29.615115
   16.074000     29.561871
   16.088000     29.378230
   16.103000     29.516232
   16.118000     29.393442
   16.133000     29.169596
   16.148000     29.176116
   16.163000     29.091358
   16.178000     29.116351
   16.193000     28.975089
   16.207000     28.905544
   16.222000     28.895764
   16.237000     28.883811
   16.252000     28.666484
   16.267000     28.578467
   16.282000     28.784927
   16.297000     28.744722
   16.312000     28.554561
   16.326000     28.448071
   16.341000     28.395913
   16.356000     28.511095
   16.371000     28.335061
   16.386000     28.432859
   16.401000     28.394826
   16.416000     28.304635
   16.430000     28.096001
   16.445000     27.990598
   16.460000     27.979732
   16.475000     28.011245
   16.490000     28.026458
   16.505000     27.865635
   16.520000     27.805871
   16.535000     27.850422
   16.549000     27.909100
   16.564000     27.816737
   16.579000     27.642875
   16.594000     27.680908
   16.609000     27.583111
   16.624000     27.513566
   16.639000     27.435328
   16.654000     27.511393
   16.668000     27.366870
   16.683000     27.237561
   16.698000     27.088692
   16.713000     27.003935
   16.728000     26.990895
   16.743000     26.922438
   16.758000     26.763789
   16.773000     26.715977
   16.788000     26.617093
   16.802000     26.607313
   16.817000     26.364994
   16.832000     26.420412
   16.847000     26.188959
   16.862000     26.274803
   16.877000     26.284583
   16.892000     26.212865
   16.907000     26.191132
   16.921000     26.203085
   16.936000     26.206345
   16.951000     26.007492
   16.966000     26.002058
   16.981000     25.765173
   16.996000     25.803204
   17.011000     25.752133
   17.026000     25.899915
   17.041000     25.747786
   17.055000     25.664115
   17.070000     25.678242
   17.085000     25.614130
   17.100000     25.543499
   17.115000     25.570665
   17.130000     25.584791
   17.145000     25.405497
   17.160000     25.258801
   17.175000     25.251194
   17.189000     25.235981
   17.204000     25.165351
   17.219000     25.352252
   17.234000     25.338125
   17.249000     25.245761
   17.264000     25.166438
   17.279000     25.113192
   17.294000     25.026262
   17.309000     25.027348
   17.323000     24.964323
   17.338000     25.009962
   17.353000     25.014309
   17.368000     24.934984
   17.383000     24.958891
   17.398000     24.825235
   17.413000     24.753517
   17.428000     24.785029
   17.443000     24.732870
   17.457000     24.827407
   17.472000     24.750257
   17.487000     24.703531
   17.502000     24.660066
   17.517000     24.786115
   17.532000     24.874133
   17.547000     24.658979
   17.562000     24.672019
   17.577000     24.691578
   17.591000     24.667672
   17.606000     24.603561
   17.621000     24.559008
   17.636000     24.515543
   17.651000     24.654633
   17.666000     24.615514
   17.681000     24.530757
   17.696000     24.485118
   17.711000     24.542710
   17.726000     24.450346
   17.740000     24.480772
   17.755000     24.356895
   17.770000     24.363415
   17.785000     24.304736
   17.800000     24.290610
   17.815000     24.332989
   17.830000     24.196073
   17.845000     24.145002
   17.860000     24.210200
   17.875000     24.364501
   17.889000     24.323209
   17.904000     24.224325
   17.919000     24.294957
   17.934000     24.405794
   17.949000     24.254752
   17.964000     24.250405
   17.979000     24.382974
   17.994000     24.411227
   18.009000     24.402534
   18.024000     24.342769
   18.038000     24.349289
   18.053000     24.586175
   18.068000     24.450346
   18.083000     24.441652
   18.098000     24.397101
   18.113000     24.552490
   18.128000     24.672019
   18.143000     24.641593
   18.158000     24.541623
   18.173000     24.586175
   18.188000     24.679626
   18.202000     24.570962
   18.217000     24.617688
   18.232000     24.751343
   18.247000     24.918685
   18.262000     24.928464
   18.277000     24.828494
   18.292000     24.976276
   18.307000     25.151225
   18.322000     25.086027
   18.337000     25.029522
   18.352000     25.002356
   18.366000     24.908905
   18.381000     24.879566
   18.396000     24.952371
   18.411000     24.913251
   18.426000     24.716571
   18.441000     24.701358
   18.456000     24.736130
   18.471000     24.768729
   18.486000     24.866526
   18.501000     24.736130
   18.516000     24.813282
   18.530000     24.876306
   18.545000     24.854573
   18.560000     24.869786
   18.575000     24.758949
   18.590000     24.898038
   18.605000     24.863266
   18.620000     24.791549
   18.635000     24.780682
   18.650000     24.806762
   18.665000     24.903471
   18.680000     25.026262
   18.695000     24.841533
   18.710000     24.866526
   18.724000     24.971929
   18.739000     24.890433
   18.754000     24.918685
   18.769000     24.962151
   18.784000     24.999096
   18.799000     25.036041
   18.814000     25.057774
   18.829000     24.965409
   18.844000     25.007789
   18.859000     25.146878
   18.874000     25.050167
   18.889000     25.040387
   18.903000     25.039301
   18.918000     25.119712
   18.933000     25.197949
   18.948000     25.244674
   18.963000     25.171870
   18.978000     25.137098
   18.993000     25.270754
   19.008000     25.219682
   19.023000     25.281621
   19.038000     25.310959
   19.053000     25.310959
   19.068000     25.341385
   19.083000     25.220769
   19.098000     25.295747
   19.112000     25.267494
   19.127000     25.246848
   19.142000     25.255541
   19.157000     25.291400
   19.172000     25.439183
   19.187000     25.256628
   19.202000     25.266407
   19.217000     25.244674
   19.232000     25.170783
   19.247000     25.252281
   19.262000     25.385937
   19.277000     25.372897
   19.292000     25.506554
   19.307000     25.542412
   19.321000     25.563059
   19.336000     25.569579
   19.351000     25.345732
   19.366000     25.567405
   19.381000     25.545672
   19.396000     25.410930
   19.411000     25.578271
   19.426000     25.448962
   19.441000     25.466348
   19.456000     25.509813
   19.471000     25.426143
   19.486000     25.442442
   19.501000     25.305526
   19.516000     25.371810
   19.531000     25.344645
   19.545000     25.367465
   19.560000     25.410930
   19.575000     25.317479
   19.590000     25.289227
   19.605000     25.356598
   19.620000     25.380504
   19.635000     25.456568
   19.650000     25.373984
   19.665000     25.365292
   19.680000     25.368551
   19.695000     25.346818
   19.710000     25.300094
   19.725000     25.350078
   19.740000     25.169697
   19.755000     25.130578
   19.770000     25.235981
   19.785000     25.359858
   19.799000     25.117538
   19.814000     25.241414
   19.829000     25.176216
   19.844000     25.137098
   19.859000     25.275101
   19.874000     25.369638
   19.889000     25.116452
   19.904000     25.101239
   19.919000     25.087113
   19.934000     24.975189
   19.949000     25.002356
   19.964000     25.155571
   19.979000     25.190343
   19.994000     25.008875
   20.009000     25.015395
   20.024000     25.057774
   20.039000     25.009962
   20.054000     25.079507
   20.068000     24.998009
   20.083000     24.942591
   20.098000     24.929551
   20.113000     24.814368
   20.128000     24.796982
   20.143000     24.664412
   20.158000     24.716571
   20.173000     24.742650
   20.188000     24.770902
   20.203000     24.688319
   20.218000     24.632900
   20.233000     24.662239
   20.248000     24.595955
   20.263000     24.678539
   20.278000     24.594868
   20.293000     24.513370
   20.308000     24.379714
   20.323000     24.246058
   20.338000     24.180860
   20.353000     24.217805
   20.368000     24.291697
   20.382000     24.065678
   20.397000     23.967880
   20.412000     23.991786
   20.427000     23.929848
   20.442000     24.000480
   20.457000     23.834224
   20.472000     23.804886
   20.487000     23.824444
   20.502000     23.857044
   20.517000     23.844004
   20.532000     23.725561
   20.547000     23.556046
   20.562000     23.602771
   20.577000     23.666883
   20.592000     23.746207
   20.607000     23.589732
   20.622000     23.575606
   20.637000     23.585385
   20.652000     23.470201
   20.667000     23.441950
   20.682000     23.552786
   20.697000     23.423477
   20.712000     23.383272
   20.727000     23.288734
   20.742000     23.278954
   20.757000     23.192023
   20.771000     23.100747
   20.786000     23.115960
   20.801000     23.163771
   20.816000     23.094227
   20.831000     22.982304
   20.846000     22.824742
   20.861000     22.785622
   20.876000     22.755197
   20.891000     22.714992
   20.906000     22.556343
   20.921000     22.509618
   20.936000     22.553083
   20.951000     22.490058
   20.966000     22.562863
   20.981000     22.482452
   20.996000     22.377048
   21.011000     22.282511
   21.026000     22.349883
   21.041000     22.274905
   21.056000     22.191234
   21.071000     22.180367
   21.086000     22.063011
   21.101000     21.882630
   21.116000     21.827212
   21.131000     21.809826
   21.146000     21.845684
   21.161000     21.845684
   21.176000     21.654437
   21.191000     21.684863
   21.206000     21.657697
   21.221000     21.477316
   21.236000     21.584892
   21.251000     21.594672
   21.266000     21.471883
   21.281000     21.501221
   21.296000     21.395818
   21.310000     21.230649
   21.325000     21.150238
   21.340000     21.208918
   21.355000     21.271942
   21.370000     21.139373
   21.385000     21.128506
   21.400000     21.024189
   21.415000     21.048095
   21.430000     20.979637
   21.445000     20.895966
   21.460000     20.919873
   21.475000     21.002457
   21.490000     20.848155
   21.505000     20.746011
   21.520000     20.603663
   21.535000     20.577583
   21.550000     20.599316
   21.565000     20.448274
   21.580000     20.395029
   21.595000     20.372209
   21.610000     20.349390
   21.625000     20.133149
   21.640000     20.147276
   21.655000     20.159229
   21.670000     20.144016
   21.685000     20.049479
   21.700000     20.032093
   21.715000     20.082078
   21.730000     20.039699
   21.745000     20.016880
   21.760000     19.916910
   21.775000     19.888657
   21.790000     19.735442
   21.805000     19.785427
   21.820000     19.701756
   21.835000     19.641992
   21.850000     19.564841
   21.865000     19.523548
   21.880000     19.570274
   21.895000     19.558321
   21.910000     19.440964
   21.925000     19.442051
   21.940000     19.489863
   21.955000     19.463783
   21.970000     19.400758
   21.985000     19.179085
   22.000000     19.094328
