# Supplementary material for: Changing the game of time resolved X-ray diffraction on the mechanochemistry playground by downsizing
Source: Nat Commun. 2021 Oct 21;12:6134. doi: 10.1038/s41467-021-26264-1 (PMC8531352; doi:10.1038/s41467-021-26264-1)
Supplement: Supplementary file 3 — Source Data. [file 41467_2021_26264_MOESM3_ESM.zip › PXRD_raw_data/reactionIIIa_cocrystal_FormI_normalized/000371.xy]

    3.140900     20.609786
    3.155600     20.724771
    3.170400     20.510131
    3.185100     20.541889
    3.199800     20.616356
    3.214500     20.820045
    3.229300     21.311745
    3.244000     21.363215
    3.258700     21.310650
    3.273500     21.439872
    3.288200     21.661081
    3.302900     21.965520
    3.317600     22.252436
    3.332400     22.622580
    3.347100     22.831744
    3.361800     23.019006
    3.376500     23.192032
    3.391300     23.405577
    3.406000     23.990360
    3.420700     24.053875
    3.435400     23.994741
    3.450200     23.766959
    3.464900     24.025403
    3.479600     24.115202
    3.494400     24.075778
    3.509100     24.416354
    3.523800     24.566383
    3.538500     24.392261
    3.553300     24.424019
    3.568000     24.451397
    3.582700     24.801829
    3.597400     25.037276
    3.612200     25.048227
    3.626900     25.238774
    3.641600     25.772088
    3.656400     25.898025
    3.671100     25.963731
    3.685800     26.366728
    3.700500     26.602174
    3.715300     26.859522
    3.730000     27.171626
    3.744700     27.331511
    3.759500     27.344652
    3.774200     27.592145
    3.788900     27.665516
    3.803600     27.780501
    3.818400     28.112317
    3.833100     28.353240
    3.847800     28.135314
    3.862600     28.504364
    3.877300     28.709147
    3.892000     28.607303
    3.906700     28.996063
    3.921500     29.234794
    3.936200     29.276408
    3.950900     29.639982
    3.965700     29.885285
    3.980400     30.072547
    3.995100     30.229146
    4.009800     30.579577
    4.024600     30.853353
    4.039300     30.833641
    4.054000     31.001192
    4.068800     31.487416
    4.083500     32.074390
    4.098200     31.880557
    4.113000     32.116004
    4.127700     32.721594
    4.142400     32.959231
    4.157100     33.011796
    4.171900     33.449836
    4.186600     33.742228
    4.201300     33.862689
    4.216100     34.193408
    4.230800     34.611737
    4.245500     34.922745
    4.260300     35.039921
    4.275000     35.469200
    4.289700     35.558998
    4.304500     35.896289
    4.319200     36.181016
    4.333900     36.451505
    4.348600     36.577442
    4.363400     37.144704
    4.378100     37.517038
    4.392800     37.480899
    4.407600     38.002167
    4.422300     38.073349
    4.437000     37.929890
    4.451800     38.177383
    4.466500     38.199285
    4.481200     38.563954
    4.496000     38.643895
    4.510700     38.834443
    4.525400     39.042512
    4.540200     39.547353
    4.554900     39.891215
    4.569600     39.996345
    4.584400     40.336921
    4.599100     40.657785
    4.613800     40.546084
    4.628600     41.146199
    4.643300     41.518534
    4.658000     41.582050
    4.672700     41.896343
    4.687500     42.330003
    4.702200     42.969541
    4.716900     43.144758
    4.731700     43.160089
    4.746400     43.530233
    4.761100     44.032883
    4.775900     44.518013
    4.790600     45.021760
    4.805300     45.181644
    4.820100     45.345909
    4.834800     45.787234
    4.849500     46.252652
    4.864300     46.439914
    4.879000     46.722450
    4.893700     47.088213
    4.908500     47.443026
    4.923200     47.632478
    4.938000     48.292823
    4.952700     48.805331
    4.967400     49.083486
    4.982200     49.658413
    4.996900     50.055935
    5.011600     50.506022
    5.026400     51.113802
    5.041100     51.272592
    5.055800     52.012879
    5.070600     52.147577
    5.085300     52.700602
    5.100000     53.289766
    5.114800     53.495645
    5.129500     53.759563
    5.144200     54.354203
    5.159000     54.987171
    5.173700     55.631090
    5.188400     56.184115
    5.203200     56.657199
    5.217900     57.163136
    5.232700     57.238697
    5.247400     57.384345
    5.262100     57.955987
    5.276900     58.519964
    5.291600     58.730224
    5.306300     59.573451
    5.321100     60.427629
    5.335800     60.977369
    5.350500     61.382556
    5.365300     61.927916
    5.380000     62.625495
    5.394800     63.307743
    5.409500     63.389875
    5.424200     63.911143
    5.439000     64.606532
    5.453700     65.152987
    5.468400     65.380767
    5.483200     66.358691
    5.497900     67.094599
    5.512600     67.612582
    5.527400     68.168892
    5.542100     68.800765
    5.556900     69.214712
    5.571600     69.819209
    5.586300     70.537594
    5.601100     70.832176
    5.615800     71.462953
    5.630600     72.143011
    5.645300     72.554769
    5.660000     73.139553
    5.674800     73.938975
    5.689500     74.207275
    5.704200     74.694594
    5.719000     75.114018
    5.733700     75.915631
    5.748500     76.801567
    5.763200     77.124622
    5.777900     77.544046
    5.792700     78.242718
    5.807400     78.792459
    5.822200     79.080471
    5.836900     79.929173
    5.851600     80.147098
    5.866400     80.619087
    5.881100     81.415224
    5.895900     82.193840
    5.910600     83.228710
    5.925300     83.857297
    5.940100     85.221793
    5.954800     86.325654
    5.969600     87.890552
    5.984300     89.328419
    5.999000     89.706228
    6.013800     89.608764
    6.028500     89.635046
    6.043300     88.682309
    6.058000     88.253030
    6.072700     88.075624
    6.087500     87.768996
    6.102200     87.871935
    6.117000     87.641964
    6.131700     88.095335
    6.146500     88.174182
    6.161200     88.387727
    6.175900     88.466574
    6.190700     88.798389
    6.205400     88.476430
    6.220200     89.272568
    6.234900     89.711703
    6.249600     89.514585
    6.264400     90.017237
    6.279100     90.206688
    6.293900     90.606401
    6.308600     91.209801
    6.323400     91.648936
    6.338100     92.246860
    6.352800     93.289396
    6.367600     95.142305
    6.382300     99.091237
    6.397100    104.668582
    6.411800    109.401605
    6.426600    109.937109
    6.441300    106.752558
    6.456000    101.811466
    6.470800     97.294178
    6.485500     94.633084
    6.500300     93.576312
    6.515000     93.481038
    6.529800     94.414064
    6.544500     95.678904
    6.559300     98.364090
    6.574000    101.526740
    6.588700    104.070658
    6.603500    104.634633
    6.618200    103.258092
    6.633000    100.156769
    6.647700     96.646973
    6.662500     93.613546
    6.677200     91.767207
    6.692000     90.919598
    6.706700     89.797121
    6.721500     89.013029
    6.736200     89.229860
    6.750900     88.988937
    6.765700     88.549802
    6.780400     87.873030
    6.795200     87.265250
    6.809900     87.405423
    6.824700     87.307958
    6.839400     86.817353
    6.854200     86.639948
    6.868900     86.519487
    6.883700     86.077066
    6.898400     85.893089
    6.913200     85.513089
    6.927900     85.164848
    6.942700     85.035625
    6.957400     84.888882
    6.972200     84.512168
    6.986900     84.070842
    7.001600     84.273436
    7.016400     83.721505
    7.031100     83.407212
    7.045900     83.516722
    7.060600     83.329460
    7.075400     82.648307
    7.090100     82.313207
    7.104900     81.971535
    7.119600     81.916781
    7.134400     81.960584
    7.149100     81.494072
    7.163900     81.008942
    7.178600     80.658510
    7.193400     80.319029
    7.208100     80.239086
    7.222900     80.419778
    7.237600     79.763813
    7.252400     79.026811
    7.267100     79.077185
    7.281900     79.256782
    7.296600     78.875687
    7.311400     78.717992
    7.326100     78.507734
    7.340900     78.160586
    7.355600     77.766351
    7.370400     77.615227
    7.385100     77.003065
    7.399900     76.981164
    7.414600     77.171711
    7.429400     76.660299
    7.444100     76.585832
    7.458900     76.478513
    7.473600     76.245257
    7.488400     76.105084
    7.503200     76.481798
    7.517900     76.216783
    7.532700     75.755747
    7.547400     74.888427
    7.562200     74.470099
    7.576900     74.104335
    7.591700     74.037534
    7.606400     73.683817
    7.621200     73.372809
    7.635900     72.750791
    7.650700     72.276613
    7.665400     71.644740
    7.680200     70.955922
    7.694900     70.272580
    7.709700     70.030563
    7.724400     69.672465
    7.739200     69.446874
    7.754000     69.245376
    7.768700     68.781054
    7.783500     68.614598
    7.798200     68.466760
    7.813000     68.155751
    7.827700     67.411082
    7.842500     67.088028
    7.857200     66.725550
    7.872000     66.461631
    7.886700     65.877943
    7.901500     65.802381
    7.916300     65.570220
    7.931000     65.007338
    7.945800     64.894542
    7.960500     64.426935
    7.975300     64.173967
    7.990000     64.073218
    8.004800     63.832295
    8.019600     63.551950
    8.034300     63.186186
    8.049100     62.833564
    8.063800     62.758002
    8.078600     62.742671
    8.093300     62.566360
    8.108100     62.456850
    8.122900     62.553218
    8.137600     62.721864
    8.152400     62.563075
    8.167100     62.441518
    8.181900     62.108608
    8.196600     61.417599
    8.211400     60.953277
    8.226200     60.006015
    8.240900     59.874603
    8.255700     59.490223
    8.270400     59.272298
    8.285200     59.012760
    8.300000     58.987573
    8.314700     59.006189
    8.329500     58.498062
    8.344200     58.173913
    8.359000     57.659215
    8.373800     57.351492
    8.388500     56.958352
    8.403300     56.906882
    8.418000     56.593683
    8.432800     56.178640
    8.447600     56.073511
    8.462300     55.488727
    8.477100     55.207287
    8.491800     55.308035
    8.506600     55.406594
    8.521400     54.791149
    8.536100     54.696970
    8.550900     54.584174
    8.565600     54.342157
    8.580400     54.216221
    8.595200     54.093569
    8.609900     53.558065
    8.624700     53.136452
    8.639500     53.171495
    8.654200     52.911956
    8.669000     52.542908
    8.683700     52.150862
    8.698500     51.978931
    8.713300     51.867231
    8.728000     51.710632
    8.742800     51.710632
    8.757600     51.676683
    8.772300     51.130228
    8.787100     50.660430
    8.801800     50.662621
    8.816600     50.123831
    8.831400     49.631037
    8.846100     49.288269
    8.860900     49.041873
    8.875700     48.773573
    8.890400     48.489941
    8.905200     48.487752
    8.920000     48.014669
    8.934700     47.571153
    8.949500     47.568962
    8.964300     47.683948
    8.979000     47.384985
    8.993800     46.954611
    9.008600     47.036743
    9.023300     46.898761
    9.038100     46.397205
    9.052900     46.237321
    9.067600     45.944929
    9.082400     45.916456
    9.097200     45.790519
    9.111900     45.712767
    9.126700     45.535361
    9.141500     45.250635
    9.156200     44.612192
    9.171000     44.551961
    9.185800     44.342797
    9.200500     44.587004
    9.215300     44.324181
    9.230100     43.820434
    9.244800     43.498475
    9.259600     43.372538
    9.274400     43.227985
    9.289100     43.001299
    9.303900     42.860031
    9.318700     42.818417
    9.333400     42.538072
    9.348200     42.238015
    9.363000     42.290580
    9.377800     42.315767
    9.392500     42.206257
    9.407300     41.887583
    9.422100     41.580955
    9.436800     41.278707
    9.451600     41.360839
    9.466400     41.039975
    9.481200     41.055307
    9.495900     40.743203
    9.510700     40.495710
    9.525500     40.387295
    9.540200     40.183607
    9.555000     39.850696
    9.569800     39.691906
    9.584600     39.601014
    9.599300     39.116980
    9.614100     39.189256
    9.628900     39.024990
    9.643600     38.832253
    9.658400     38.653751
    9.673200     38.528910
    9.688000     38.605568
    9.702700     38.438017
    9.717500     38.010928
    9.732300     37.790813
    9.747100     37.721821
    9.761800     37.484185
    9.776600     37.284876
    9.791400     37.201649
    9.806200     36.910352
    9.820900     36.738422
    9.835700     36.758133
    9.850500     36.818364
    9.865300     36.735137
    9.880000     36.586202
    9.894800     36.383609
    9.909600     35.978422
    9.924400     35.719978
    9.939100     35.696981
    9.953900     35.550238
    9.968700     35.507529
    9.983500     35.404590
    9.998200     34.969834
   10.013000     34.933696
   10.028000     34.800094
   10.043000     34.738769
   10.057000     34.634733
   10.072000     34.247069
   10.087000     34.155081
   10.102000     34.081709
   10.116000     34.136463
   10.131000     33.870354
   10.146000     33.712659
   10.161000     33.384129
   10.176000     33.437789
   10.190000     33.340326
   10.205000     33.264763
   10.220000     33.159634
   10.235000     32.748971
   10.249000     32.844245
   10.264000     32.840960
   10.279000     32.759922
   10.294000     32.754447
   10.309000     32.524476
   10.323000     32.595658
   10.338000     32.709548
   10.353000     32.774158
   10.368000     32.830009
   10.382000     32.739115
   10.397000     32.900095
   10.412000     32.778540
   10.427000     32.468626
   10.442000     32.149951
   10.456000     32.005398
   10.471000     31.637444
   10.486000     31.421710
   10.501000     31.350529
   10.516000     31.432661
   10.530000     31.326436
   10.545000     31.154505
   10.560000     31.333007
   10.575000     31.377906
   10.589000     31.203785
   10.604000     31.191739
   10.619000     31.287013
   10.634000     31.154505
   10.649000     31.049376
   10.663000     31.040615
   10.678000     30.977099
   10.693000     30.724131
   10.708000     30.510587
   10.722000     30.478829
   10.737000     30.539059
   10.752000     30.235716
   10.767000     30.110875
   10.782000     29.872143
   10.796000     29.726495
   10.811000     29.749492
   10.826000     29.721019
   10.841000     29.683786
   10.856000     29.531568
   10.870000     29.364017
   10.885000     29.186611
   10.900000     29.024536
   10.915000     29.003729
   10.930000     28.975256
   10.944000     28.826323
   10.959000     28.719002
   10.974000     28.746380
   10.989000     28.869032
   11.003000     28.720098
   11.018000     28.653297
   11.033000     28.807705
   11.048000     28.640156
   11.063000     28.768282
   11.077000     28.981827
   11.092000     29.230414
   11.107000     29.342115
   11.122000     29.481192
   11.137000     29.844765
   11.151000     30.313468
   11.166000     30.375890
   11.181000     30.677042
   11.196000     30.875255
   11.211000     30.663900
   11.225000     30.812835
   11.240000     30.588339
   11.255000     30.320039
   11.270000     29.902806
   11.284000     29.483383
   11.299000     29.032201
   11.314000     28.656582
   11.329000     28.510933
   11.344000     28.282058
   11.358000     28.386092
   11.373000     28.457274
   11.388000     28.359810
   11.403000     28.297389
   11.418000     28.403614
   11.432000     28.415660
   11.447000     28.522980
   11.462000     28.675199
   11.477000     28.981827
   11.492000     29.384824
   11.506000     29.991509
   11.521000     30.144823
   11.536000     30.588339
   11.551000     30.871969
   11.566000     31.089895
   11.580000     31.094275
   11.595000     31.047186
   11.610000     31.221306
   11.625000     31.592546
   11.640000     31.867415
   11.654000     31.859750
   11.669000     31.352719
   11.684000     31.132603
   11.699000     30.823786
   11.714000     30.196293
   11.728000     29.438483
   11.743000     29.170184
   11.758000     28.838368
   11.773000     28.583210
   11.788000     28.418945
   11.802000     28.302864
   11.817000     28.323671
   11.832000     28.232779
   11.847000     28.204305
   11.862000     28.284248
   11.876000     28.410185
   11.891000     28.427706
   11.906000     28.386092
   11.921000     28.449608
   11.936000     28.513124
   11.950000     28.655487
   11.965000     28.864651
   11.980000     29.061769
   11.995000     29.206322
   12.010000     29.121999
   12.024000     29.171279
   12.039000     29.042057
   12.054000     28.911740
   12.069000     29.124190
   12.084000     29.217273
   12.098000     29.170184
   12.113000     29.284074
   12.128000     29.186611
   12.143000     29.136236
   12.158000     29.148282
   12.172000     29.132951
   12.187000     29.245746
   12.202000     29.203037
   12.217000     29.107763
   12.232000     29.224939
   12.246000     29.378253
   12.261000     29.326784
   12.276000     29.276408
   12.291000     29.382633
   12.306000     29.448339
   12.320000     29.668454
   12.335000     29.719924
   12.350000     29.616985
   12.365000     29.694737
   12.380000     29.655314
   12.394000     29.854622
   12.409000     30.064881
   12.424000     30.362748
   12.439000     30.708800
   12.454000     30.949721
   12.468000     31.246494
   12.483000     31.584880
   12.498000     31.780903
   12.513000     31.959404
   12.528000     32.010874
   12.543000     31.925456
   12.557000     31.958309
   12.572000     31.913410
   12.587000     31.951738
   12.602000     31.968165
   12.617000     32.152142
   12.631000     32.019635
   12.646000     32.016350
   12.661000     32.099577
   12.676000     32.133525
   12.691000     32.156522
   12.705000     32.071104
   12.720000     31.975831
   12.735000     32.210183
   12.750000     32.330644
   12.765000     32.427012
   12.779000     32.776349
   12.794000     33.511161
   12.809000     34.347818
   12.824000     35.569949
   12.839000     36.996865
   12.854000     39.198016
   12.868000     41.763836
   12.883000     43.913518
   12.898000     44.960434
   12.913000     45.488272
   12.928000     45.348099
   12.942000     44.576053
   12.957000     43.456861
   12.972000     41.666372
   12.987000     39.813463
   13.002000     38.329602
   13.017000     37.296923
   13.031000     36.489834
   13.046000     35.751736
   13.061000     35.368451
   13.076000     34.978596
   13.091000     34.761765
   13.105000     34.447471
   13.120000     34.262400
   13.135000     34.358768
   13.150000     34.265685
   13.165000     34.402573
   13.179000     34.765050
   13.194000     35.191045
   13.209000     35.747356
   13.224000     36.718710
   13.239000     38.150006
   13.254000     40.044529
   13.268000     41.786833
   13.283000     43.059340
   13.298000     43.855478
   13.313000     44.064641
   13.328000     43.602509
   13.343000     42.653057
   13.357000     41.341128
   13.372000     39.884644
   13.387000     38.383262
   13.402000     37.344012
   13.417000     36.326664
   13.431000     35.780209
   13.446000     35.563379
   13.461000     35.454964
   13.476000     35.214042
   13.491000     35.188854
   13.506000     35.138480
   13.520000     35.185570
   13.535000     35.156001
   13.550000     35.102342
   13.565000     35.050872
   13.580000     35.028970
   13.595000     35.034446
   13.609000     35.092486
   13.624000     35.019114
   13.639000     35.161477
   13.654000     35.346549
   13.669000     35.431967
   13.683000     35.473581
   13.698000     35.728739
   13.713000     35.794445
   13.728000     35.895195
   13.743000     36.135022
   13.758000     36.355136
   13.772000     36.628912
   13.787000     36.656289
   13.802000     36.692428
   13.817000     36.725280
   13.832000     36.564300
   13.847000     36.354042
   13.861000     36.321188
   13.876000     36.406607
   13.891000     36.283955
   13.906000     36.216059
   13.921000     36.210583
   13.936000     36.078076
   13.950000     35.975136
   13.965000     35.954329
   13.980000     35.891909
   13.995000     35.932428
   14.010000     35.750641
   14.025000     35.756116
   14.039000     35.782399
   14.054000     35.948854
   14.069000     35.958710
   14.084000     36.098883
   14.099000     36.026606
   14.114000     35.854675
   14.128000     35.909431
   14.143000     35.940093
   14.158000     35.865626
   14.173000     35.913811
   14.188000     35.857961
   14.203000     36.021131
   14.217000     35.865626
   14.232000     35.803206
   14.247000     35.806492
   14.262000     36.043033
   14.277000     35.931333
   14.292000     35.814157
   14.306000     35.761592
   14.321000     35.738595
   14.336000     35.840439
   14.351000     36.300381
   14.366000     36.414272
   14.381000     36.538018
   14.395000     36.562111
   14.410000     36.689142
   14.425000     36.723090
   14.440000     36.739517
   14.455000     36.805222
   14.470000     36.838076
   14.484000     36.541304
   14.499000     36.421938
   14.514000     35.999229
   14.529000     35.794445
   14.544000     35.799921
   14.559000     35.558998
   14.573000     35.716693
   14.588000     35.613754
   14.603000     35.345454
   14.618000     35.366261
   14.633000     35.335598
   14.648000     35.356405
   14.662000     35.131909
   14.677000     35.099056
   14.692000     35.093580
   14.707000     34.992832
   14.722000     35.030066
   14.737000     34.969834
   14.752000     34.911794
   14.766000     34.896463
   14.781000     34.992832
   14.796000     34.904129
   14.811000     34.966550
   14.826000     34.751910
   14.841000     34.811045
   14.855000     34.967645
   14.870000     34.938076
   14.885000     34.805570
   14.900000     34.592025
   14.915000     34.549316
   14.930000     34.576694
   14.945000     34.443091
   14.959000     34.483610
   14.974000     34.474849
   14.989000     34.371910
   15.004000     34.207644
   15.019000     34.052140
   15.034000     34.056521
   15.048000     34.335772
   15.063000     34.178077
   15.078000     34.192313
   15.093000     34.141939
   15.108000     33.883496
   15.123000     33.976579
   15.138000     33.974388
   15.152000     33.878020
   15.167000     33.876925
   15.182000     33.745513
   15.197000     33.645858
   15.212000     33.630527
   15.227000     33.473928
   15.242000     33.429029
   15.256000     33.333755
   15.271000     33.207818
   15.286000     33.144302
   15.301000     33.127877
   15.316000     33.180440
   15.331000     33.156349
   15.345000     33.210009
   15.360000     33.055599
   15.375000     32.880383
   15.390000     32.878193
   15.405000     32.911046
   15.420000     32.728164
   15.435000     32.728164
   15.449000     32.684361
   15.464000     32.503669
   15.479000     32.366782
   15.494000     32.460961
   15.509000     32.342689
   15.524000     32.381018
   15.539000     32.475197
   15.553000     32.206897
   15.568000     32.094102
   15.583000     31.940787
   15.598000     31.939693
   15.613000     31.845514
   15.628000     31.661537
   15.643000     31.555312
   15.657000     31.600212
   15.672000     31.675773
   15.687000     31.442517
   15.702000     31.465514
   15.717000     31.437041
   15.732000     31.389952
   15.747000     31.583785
   15.761000     31.452373
   15.776000     31.249779
   15.791000     31.314390
   15.806000     31.231162
   15.821000     31.204880
   15.836000     30.951912
   15.851000     30.761365
   15.866000     30.733987
   15.880000     30.545630
   15.895000     30.432835
   15.910000     30.290472
   15.925000     30.057215
   15.940000     29.851336
   15.955000     29.949895
   15.970000     29.883094
   15.984000     29.832720
   15.999000     29.971797
   16.014000     30.011220
   16.029000     29.909377
   16.044000     29.777964
   16.059000     29.753873
   16.074000     29.827244
   16.088000     29.624651
   16.103000     29.542518
   16.118000     29.451625
   16.133000     29.379348
   16.148000     29.388109
   16.163000     29.427532
   16.178000     29.307072
   16.193000     29.258887
   16.207000     29.121999
   16.222000     29.175660
   16.237000     29.037677
   16.252000     28.941308
   16.267000     28.854795
   16.282000     28.805516
   16.297000     28.784709
   16.312000     28.805516
   16.326000     28.669723
   16.341000     28.579925
   16.356000     28.369665
   16.371000     28.426610
   16.386000     28.475890
   16.401000     28.464939
   16.416000     28.527360
   16.430000     28.472606
   16.445000     28.443037
   16.460000     28.289724
   16.475000     28.089320
   16.490000     28.218542
   16.505000     28.353240
   16.520000     28.295199
   16.535000     28.113413
   16.549000     28.073989
   16.564000     28.316006
   16.579000     28.360905
   16.594000     28.389378
   16.609000     28.277677
   16.624000     28.107937
   16.639000     28.098081
   16.654000     28.067418
   16.668000     27.773932
   16.683000     27.720271
   16.698000     27.529724
   16.713000     27.253758
   16.728000     27.208859
   16.743000     27.153010
   16.758000     26.966843
   16.773000     26.862807
   16.788000     26.736872
   16.802000     26.668975
   16.817000     26.573701
   16.832000     26.586842
   16.847000     26.690877
   16.862000     26.574797
   16.877000     26.444480
   16.892000     26.338255
   16.907000     26.370013
   16.921000     26.271454
   16.936000     26.166324
   16.951000     25.949495
   16.966000     26.036007
   16.981000     26.088572
   16.996000     26.039292
   17.011000     25.894739
   17.026000     25.875027
   17.041000     25.801656
   17.055000     25.747995
   17.070000     25.787420
   17.085000     25.765517
   17.100000     25.818082
   17.115000     25.640676
   17.130000     25.612203
   17.145000     25.682290
   17.160000     25.539927
   17.175000     25.447938
   17.189000     25.485172
   17.204000     25.493933
   17.219000     25.384422
   17.234000     25.527881
   17.249000     25.516930
   17.264000     25.341713
   17.279000     25.300100
   17.294000     25.527881
   17.309000     25.207016
   17.323000     25.403040
   17.338000     25.341713
   17.353000     25.355950
   17.368000     25.262866
   17.383000     25.223443
   17.398000     25.335144
   17.413000     25.228918
   17.428000     25.176354
   17.443000     25.127074
   17.457000     25.049322
   17.472000     24.825921
   17.487000     24.947478
   17.502000     24.984711
   17.517000     25.067939
   17.532000     25.006613
   17.547000     24.866440
   17.562000     24.870821
   17.577000     24.952953
   17.591000     24.810590
   17.606000     24.859870
   17.621000     24.933242
   17.636000     24.916815
   17.651000     24.798544
   17.666000     24.843443
   17.681000     24.724077
   17.696000     24.718602
   17.711000     24.673702
   17.726000     24.710936
   17.740000     24.647421
   17.755000     24.447017
   17.770000     24.449208
   17.785000     24.438256
   17.800000     24.436066
   17.815000     24.530244
   17.830000     24.489726
   17.845000     24.480964
   17.860000     24.376930
   17.875000     24.385692
   17.889000     24.468919
   17.904000     24.622233
   17.919000     24.576238
   17.934000     24.427305
   17.949000     24.473299
   17.964000     24.493011
   17.979000     24.544480
   17.994000     24.564192
   18.009000     24.719697
   18.024000     24.664942
   18.038000     24.687939
   18.053000     24.866440
   18.068000     24.750360
   18.083000     24.751455
   18.098000     24.721887
   18.113000     24.743789
   18.128000     24.779927
   18.143000     24.738313
   18.158000     24.837968
   18.173000     24.905864
   18.188000     24.845633
   18.202000     25.132549
   18.217000     25.247535
   18.232000     25.342809
   18.247000     25.422751
   18.262000     25.394278
   18.277000     25.305575
   18.292000     25.480792
   18.307000     25.533357
   18.322000     25.527881
   18.337000     25.446843
   18.352000     25.288054
   18.366000     25.418371
   18.381000     25.281483
   18.396000     25.237679
   18.411000     25.238774
   18.426000     25.233299
   18.441000     25.217967
   18.456000     24.965000
   18.471000     24.926671
   18.486000     25.075604
   18.501000     25.106267
   18.516000     24.989091
   18.530000     25.127074
   18.545000     25.215777
   18.560000     25.133644
   18.575000     25.009898
   18.590000     25.064653
   18.605000     25.163213
   18.620000     25.178544
   18.635000     25.199351
   18.650000     25.191685
   18.665000     25.119408
   18.680000     25.029610
   18.695000     25.005518
   18.710000     25.165402
   18.724000     25.305575
   18.739000     25.181829
   18.754000     25.064653
   18.769000     25.214682
   18.784000     25.167593
   18.799000     25.189495
   18.814000     25.079985
   18.829000     25.174163
   18.844000     25.254106
   18.859000     25.295719
   18.874000     25.413990
   18.889000     25.318717
   18.903000     25.327477
   18.918000     25.430417
   18.933000     25.447938
   18.948000     25.503788
   18.963000     25.431512
   18.978000     25.463270
   18.993000     25.293530
   19.008000     25.348284
   19.023000     25.463270
   19.038000     25.431512
   19.053000     25.336238
   19.068000     25.426036
   19.083000     25.505979
   19.098000     25.603443
   19.112000     25.583731
   19.127000     25.454509
   19.142000     25.419465
   19.157000     25.477506
   19.172000     25.444654
   19.187000     25.394278
   19.202000     25.548688
   19.217000     25.515835
   19.232000     25.623154
   19.247000     25.573875
   19.262000     25.561829
   19.277000     25.623154
   19.292000     25.622060
   19.307000     25.784134
   19.321000     25.753471
   19.336000     25.836699
   19.351000     25.788515
   19.366000     25.707477
   19.381000     25.742520
   19.396000     25.753471
   19.411000     25.833414
   19.426000     25.801656
   19.441000     25.743615
   19.456000     25.640676
   19.471000     25.648341
   19.486000     25.700906
   19.501000     25.488457
   19.516000     25.562924
   19.531000     25.576065
   19.545000     25.581540
   19.560000     25.730475
   19.575000     25.608918
   19.590000     25.688861
   19.605000     25.716237
   19.620000     25.579351
   19.635000     25.589207
   19.650000     25.676814
   19.665000     25.623154
   19.680000     25.555258
   19.695000     25.488457
   19.710000     25.394278
   19.725000     25.499408
   19.740000     25.509264
   19.755000     25.388803
   19.770000     25.487362
   19.785000     25.418371
   19.799000     25.472030
   19.814000     25.349380
   19.829000     25.339524
   19.844000     25.412896
   19.859000     25.528975
   19.874000     25.569495
   19.889000     25.434797
   19.904000     25.443558
   19.919000     25.401944
   19.934000     25.408514
   19.949000     25.377852
   19.964000     25.423847
   19.979000     25.509264
   19.994000     25.413990
   20.009000     25.194970
   20.024000     25.112838
   20.039000     25.076699
   20.054000     25.020849
   20.068000     25.120504
   20.083000     25.072319
   20.098000     25.104077
   20.113000     24.903673
   20.128000     24.902579
   20.143000     25.098601
   20.158000     24.956238
   20.173000     24.944193
   20.188000     24.991282
   20.203000     24.980331
   20.218000     24.998947
   20.233000     24.925575
   20.248000     24.783212
   20.263000     24.917910
   20.278000     24.755835
   20.293000     24.735028
   20.308000     24.726267
   20.323000     24.633184
   20.338000     24.616757
   20.353000     24.623328
   20.368000     24.635374
   20.382000     24.518198
   20.397000     24.345172
   20.412000     24.295893
   20.427000     24.185288
   20.442000     24.200619
   20.457000     24.200619
   20.472000     24.051686
   20.487000     23.914798
   20.502000     24.072493
   20.517000     24.007881
   20.532000     23.803097
   20.547000     23.906038
   20.562000     23.971743
   20.577000     23.920274
   20.592000     23.895086
   20.607000     23.771340
   20.622000     23.841426
   20.637000     23.902752
   20.652000     23.944365
   20.667000     23.897276
   20.682000     23.860044
   20.697000     23.886326
   20.712000     23.864424
   20.727000     23.694683
   20.742000     23.781196
   20.757000     23.689207
   20.771000     23.563270
   20.786000     23.573127
   20.801000     23.321254
   20.816000     23.167939
   20.831000     23.264309
   20.846000     23.161370
   20.861000     23.131801
   20.876000     23.059525
   20.891000     23.031053
   20.906000     23.086903
   20.921000     22.979582
   20.936000     22.904021
   20.951000     22.809842
   20.966000     22.801082
   20.981000     22.813127
   20.996000     22.720044
   21.011000     22.695952
   21.026000     22.556874
   21.041000     22.442983
   21.056000     22.297335
   21.071000     22.343330
   21.086000     22.251341
   21.101000     22.228344
   21.116000     22.011514
   21.131000     21.975376
   21.146000     22.012609
   21.161000     21.930477
   21.176000     21.934857
   21.191000     21.835203
   21.206000     21.925001
   21.221000     21.854914
   21.236000     21.741024
   21.251000     21.588805
   21.266000     21.664367
   21.281000     21.572378
   21.296000     21.550477
   21.310000     21.571284
   21.325000     21.646845
   21.340000     21.497912
   21.355000     21.554857
   21.370000     21.527480
   21.385000     21.375261
   21.400000     21.386212
   21.415000     21.451918
   21.430000     21.470535
   21.445000     21.413589
   21.460000     21.316126
   21.475000     21.270131
   21.490000     21.355549
   21.505000     21.209901
   21.520000     21.033590
   21.535000     21.013878
   21.550000     20.828806
   21.565000     20.812379
   21.580000     20.765290
   21.595000     20.665635
   21.610000     20.624022
   21.625000     20.494800
   21.640000     20.525463
   21.655000     20.431284
   21.670000     20.340391
   21.685000     20.254973
   21.700000     20.332725
   21.715000     20.274685
   21.730000     20.145463
   21.745000     20.145463
   21.760000     19.994339
   21.775000     20.046904
   21.790000     20.064426
   21.805000     19.993244
   21.820000     19.988864
   21.835000     19.949441
   21.850000     19.818028
   21.865000     19.878258
   21.880000     19.883734
   21.895000     19.821313
   21.910000     19.690996
   21.925000     19.561775
   21.940000     19.579297
   21.955000     19.498259
   21.970000     19.585868
   21.985000     19.530017
   22.000000     19.464311
