# Supplementary material for: Changing the game of time resolved X-ray diffraction on the mechanochemistry playground by downsizing
Source: Nat Commun. 2021 Oct 21;12:6134. doi: 10.1038/s41467-021-26264-1 (PMC8531352; doi:10.1038/s41467-021-26264-1)
Supplement: Supplementary file 3 — Source Data. [file 41467_2021_26264_MOESM3_ESM.zip › PXRD_raw_data/reactionIIIa_cocrystal_FormI_normalized/000260.xy]

    3.140900     20.319180
    3.155600     20.308339
    3.170400     20.435191
    3.185100     20.590233
    3.199800     20.803823
    3.214500     21.150770
    3.229300     21.293885
    3.244000     21.439169
    3.258700     21.394717
    3.273500     21.661433
    3.288200     22.087527
    3.302900     21.985612
    3.317600     22.099454
    3.332400     22.362917
    3.347100     22.524464
    3.361800     22.666495
    3.376500     23.237874
    3.391300     23.495916
    3.406000     23.860211
    3.420700     24.098737
    3.435400     24.020674
    3.450200     23.502422
    3.464900     23.540369
    3.479600     23.603253
    3.494400     23.825516
    3.509100     24.107411
    3.523800     24.159453
    3.538500     24.323168
    3.553300     24.713484
    3.568000     24.840336
    3.582700     24.786126
    3.597400     24.920568
    3.612200     25.210053
    3.626900     25.669757
    3.641600     25.683852
    3.656400     25.670842
    3.671100     26.134884
    3.685800     26.312694
    3.700500     26.624946
    3.715300     26.777820
    3.730000     27.017431
    3.744700     27.081398
    3.759500     27.131272
    3.774200     27.384978
    3.788900     27.669041
    3.803600     27.811073
    3.818400     28.069114
    3.833100     28.038756
    3.847800     28.276198
    3.862600     28.336914
    3.877300     28.434493
    3.892000     28.728314
    3.906700     28.733735
    3.921500     29.039482
    3.936200     29.367998
    3.950900     29.713860
    3.965700     29.875408
    3.980400     30.036955
    3.995100     30.155134
    4.009800     30.332945
    4.024600     30.553040
    4.039300     31.073460
    4.054000     31.278376
    4.068800     31.477871
    4.083500     31.469197
    4.098200     31.754344
    4.113000     32.090449
    4.127700     32.365838
    4.142400     32.681343
    4.157100     33.095512
    4.171900     33.236459
    4.186600     33.670143
    4.201300     33.828438
    4.216100     34.047448
    4.230800     34.432343
    4.245500     34.879038
    4.260300     34.819406
    4.275000     35.072027
    4.289700     35.569679
    4.304500     36.137805
    4.319200     36.340553
    4.333900     36.391510
    4.348600     36.840374
    4.363400     36.957469
    4.378100     37.237195
    4.392800     37.303331
    4.407600     37.383563
    4.422300     37.375973
    4.437000     37.707741
    4.451800     37.949521
    4.466500     38.031920
    4.481200     38.425489
    4.496000     38.571857
    4.510700     39.145404
    4.525400     39.277678
    4.540200     39.498856
    4.554900     39.956393
    4.569600     40.043130
    4.584400     40.194919
    4.599100     40.536445
    4.613800     40.884477
    4.628600     41.155530
    4.643300     41.485129
    4.658000     41.940498
    4.672700     42.038077
    4.687500     42.488024
    4.702200     42.746066
    4.716900     43.072413
    4.731700     43.196013
    4.746400     43.619939
    4.761100     44.046033
    4.775900     44.392981
    4.790600     44.713907
    4.805300     45.028328
    4.820100     45.563928
    4.834800     45.929306
    4.849500     46.277338
    4.864300     46.450812
    4.879000     46.701264
    4.893700     47.287822
    4.908500     47.548032
    4.923200     47.556706
    4.938000     47.988221
    4.952700     48.147600
    4.967400     48.671274
    4.982200     49.393358
    4.996900     49.987505
    5.011600     50.134957
    5.026400     50.440705
    5.041100     51.059788
    5.055800     51.648514
    5.070600     52.032324
    5.085300     52.461672
    5.100000     53.008114
    5.114800     53.385419
    5.129500     53.807177
    5.144200     54.473966
    5.159000     55.065945
    5.173700     55.479029
    5.188400     55.406387
    5.203200     55.855249
    5.217900     56.362660
    5.232700     57.118354
    5.247400     57.701659
    5.262100     58.166786
    5.276900     58.469280
    5.291600     59.082943
    5.306300     59.321469
    5.321100     60.207269
    5.335800     60.671311
    5.350500     61.358700
    5.365300     62.294373
    5.380000     62.484110
    5.394800     62.834310
    5.409500     63.604098
    5.424200     64.097414
    5.439000     64.392320
    5.453700     65.162109
    5.468400     65.734572
    5.483200     66.317877
    5.497900     67.048634
    5.512600     67.765297
    5.527400     68.463528
    5.542100     68.575201
    5.556900     69.008886
    5.571600     69.865412
    5.586300     70.175496
    5.601100     70.611348
    5.615800     71.503653
    5.630600     71.722664
    5.645300     72.153095
    5.660000     72.803622
    5.674800     73.334884
    5.689500     73.925778
    5.704200     74.605578
    5.719000     74.905904
    5.733700     75.437167
    5.748500     75.883862
    5.763200     76.620040
    5.777900     77.233703
    5.792700     77.873387
    5.807400     78.672450
    5.822200     79.118060
    5.836900     79.141913
    5.851600     79.657998
    5.866400     80.424534
    5.881100     80.913513
    5.895900     81.492480
    5.910600     81.984712
    5.925300     82.579943
    5.940100     83.528627
    5.954800     84.959784
    5.969600     85.888952
    5.984300     87.407931
    5.999000     89.114478
    6.013800     89.843066
    6.028500     89.189287
    6.043300     88.499730
    6.058000     88.022678
    6.072700     88.021594
    6.087500     87.972804
    6.102200     88.148446
    6.117000     88.277467
    6.131700     88.308909
    6.146500     88.311077
    6.161200     88.724162
    6.175900     88.436846
    6.190700     88.569120
    6.205400     88.805477
    6.220200     88.795720
    6.234900     89.002804
    6.249600     89.838730
    6.264400     89.655498
    6.279100     89.887519
    6.293900     90.070751
    6.308600     89.947151
    6.323400     90.420950
    6.338100     91.212423
    6.352800     91.922582
    6.367600     93.590096
    6.382300     95.933075
    6.397100     98.802979
    6.411800    101.424598
    6.426600    101.908156
    6.441300    100.231967
    6.456000     97.146305
    6.470800     94.042212
    6.485500     92.358434
    6.500300     92.102560
    6.515000     91.796813
    6.529800     92.421318
    6.544500     93.788506
    6.559300     95.194728
    6.574000     97.010779
    6.588700     98.207747
    6.603500     98.401820
    6.618200     97.603842
    6.633000     95.936327
    6.647700     93.870907
    6.662500     92.013655
    6.677200     91.257961
    6.692000     90.060992
    6.706700     89.339993
    6.721500     88.839088
    6.736200     88.362035
    6.750900     88.187478
    6.765700     88.047615
    6.780400     87.830772
    6.795200     88.005331
    6.809900     87.226867
    6.824700     87.067489
    6.839400     87.049058
    6.854200     86.575257
    6.868900     86.699942
    6.883700     86.162173
    6.898400     85.517068
    6.913200     85.536584
    6.927900     85.428163
    6.942700     85.019416
    6.957400     84.865458
    6.972200     84.489237
    6.986900     84.141206
    7.001600     84.382984
    7.016400     83.784500
    7.031100     82.848827
    7.045900     82.898701
    7.060600     83.034227
    7.075400     82.715470
    7.090100     82.405386
    7.104900     82.366354
    7.119600     81.792807
    7.134400     81.490312
    7.149100     81.127101
    7.163900     80.786659
    7.178600     80.651134
    7.193400     80.488502
    7.208100     80.392007
    7.222900     80.116618
    7.237600     79.869418
    7.252400     79.724134
    7.267100     79.383692
    7.281900     78.997713
    7.296600     78.302735
    7.311400     77.903745
    7.326100     77.981809
    7.340900     78.039271
    7.355600     77.681482
    7.370400     77.700998
    7.385100     77.418019
    7.399900     77.017946
    7.414600     76.676420
    7.429400     76.443314
    7.444100     76.110462
    7.458900     76.172262
    7.473600     76.142988
    7.488400     75.809051
    7.503200     75.877357
    7.517900     75.647504
    7.532700     75.189968
    7.547400     74.711831
    7.562200     74.424515
    7.576900     73.905179
    7.591700     73.009621
    7.606400     73.129968
    7.621200     72.474022
    7.635900     72.272359
    7.650700     71.892885
    7.665400     71.351864
    7.680200     70.973475
    7.694900     70.417275
    7.709700     69.640981
    7.724400     69.251749
    7.739200     68.943833
    7.754000     68.721570
    7.768700     68.604476
    7.783500     68.249939
    7.798200     68.052612
    7.813000     67.648203
    7.827700     67.384739
    7.842500     66.747223
    7.857200     66.478340
    7.872000     66.401361
    7.886700     66.397024
    7.901500     65.570856
    7.916300     65.375698
    7.931000     65.164277
    7.945800     64.951772
    7.960500     64.383645
    7.975300     64.004173
    7.990000     63.742878
    8.004800     63.671320
    8.019600     63.394847
    8.034300     62.831057
    8.049100     62.537236
    8.063800     62.759499
    8.078600     62.757330
    8.093300     62.319310
    8.108100     61.973447
    8.122900     61.899721
    8.137600     61.721910
    8.152400     61.430258
    8.167100     61.403153
    8.181900     61.188479
    8.196600     61.103911
    8.211400     60.159564
    8.226200     59.618542
    8.240900     59.255332
    8.255700     59.242322
    8.270400     59.353996
    8.285200     59.028732
    8.300000     58.510480
    8.314700     58.284964
    8.329500     58.044270
    8.344200     57.632269
    8.359000     57.355796
    8.373800     57.234365
    8.388500     56.857060
    8.403300     56.275923
    8.418000     55.985355
    8.432800     56.103533
    8.447600     55.731649
    8.462300     55.589618
    8.477100     55.479029
    8.491800     55.174366
    8.506600     55.116902
    8.521400     54.966197
    8.536100     54.959692
    8.550900     54.501071
    8.565600     54.128103
    8.580400     54.055460
    8.595200     53.381082
    8.609900     53.288924
    8.624700     52.987514
    8.639500     52.650325
    8.654200     52.404208
    8.669000     52.312051
    8.683700     52.091957
    8.698500     51.725494
    8.713300     51.280967
    8.728000     51.132430
    8.742800     51.142189
    8.757600     50.954620
    8.772300     50.693325
    8.787100     50.355052
    8.801800     50.124116
    8.816600     49.640557
    8.831400     49.325053
    8.846100     49.173263
    8.860900     48.861010
    8.875700     48.697295
    8.890400     48.539000
    8.905200     48.132422
    8.920000     47.673801
    8.934700     47.400580
    8.949500     47.487316
    8.964300     47.304084
    8.979000     47.272643
    8.993800     47.171811
    9.008600     46.808601
    9.023300     46.474665
    9.038100     46.326127
    9.052900     46.007369
    9.067600     45.924970
    9.082400     45.475023
    9.097200     45.576938
    9.111900     45.486949
    9.126700     44.995801
    9.141500     44.893886
    9.156200     44.964359
    9.171000     44.712823
    9.185800     44.741012
    9.200500     44.450444
    9.215300     44.227096
    9.230100     43.999413
    9.244800     43.564644
    9.259600     43.244803
    9.274400     43.189508
    9.289100     43.127708
    9.303900     43.063739
    9.318700     42.812203
    9.333400     42.374182
    9.348200     42.235402
    9.363000     41.924234
    9.377800     41.878698
    9.392500     41.736666
    9.407300     41.378877
    9.422100     41.394055
    9.436800     41.302982
    9.451600     41.271541
    9.466400     40.919171
    9.481200     40.629688
    9.495900     40.500667
    9.510700     40.441035
    9.525500     40.136372
    9.540200     39.873993
    9.555000     39.537888
    9.569800     39.388268
    9.584600     39.341646
    9.599300     39.198531
    9.614100     38.930731
    9.628900     38.722562
    9.643600     38.519815
    9.658400     38.417899
    9.673200     38.194552
    9.688000     38.244425
    9.702700     38.022163
    9.717500     37.830257
    9.732300     37.333689
    9.747100     37.473552
    9.761800     37.308752
    9.776600     36.921689
    9.791400     36.856637
    9.806200     36.803511
    9.820900     36.761226
    9.835700     36.701595
    9.850500     36.695090
    9.865300     36.669068
    9.880000     36.470657
    9.894800     36.247311
    9.909600     35.867837
    9.924400     35.811459
    9.939100     35.456922
    9.953900     35.272606
    9.968700     35.222732
    9.983500     35.051427
    9.998200     34.879038
   10.013000     34.477880
   10.028000     34.526670
   10.043000     34.521248
   10.057000     34.438848
   10.072000     34.140691
   10.087000     33.996491
   10.102000     34.020344
   10.116000     33.803501
   10.131000     33.446796
   10.146000     33.424027
   10.161000     33.407764
   10.176000     33.283081
   10.190000     33.344880
   10.205000     33.239712
   10.220000     33.090091
   10.235000     33.091175
   10.249000     32.911197
   10.264000     32.769165
   10.279000     32.778922
   10.294000     32.663996
   10.309000     32.543649
   10.323000     32.415712
   10.338000     32.498112
   10.353000     32.538228
   10.368000     32.410291
   10.382000     32.111049
   10.397000     32.258502
   10.412000     31.985281
   10.427000     32.045997
   10.442000     32.069850
   10.456000     31.929987
   10.471000     31.583039
   10.486000     31.491966
   10.501000     31.339092
   10.516000     31.203566
   10.530000     31.140681
   10.545000     31.225249
   10.560000     31.254524
   10.575000     31.124418
   10.589000     31.060449
   10.604000     31.220913
   10.619000     31.205734
   10.634000     31.251271
   10.649000     31.071292
   10.663000     31.033345
   10.678000     30.841439
   10.693000     30.640860
   10.708000     30.297166
   10.722000     30.265724
   10.737000     30.134534
   10.752000     29.974072
   10.767000     30.065145
   10.782000     30.013103
   10.796000     29.627124
   10.811000     29.301861
   10.826000     29.420040
   10.841000     29.575082
   10.856000     29.464492
   10.870000     29.295356
   10.885000     29.106703
   10.900000     28.960335
   10.915000     29.006955
   10.930000     29.012376
   10.944000     28.902871
   10.959000     28.743493
   10.974000     28.618809
   10.989000     28.678440
   11.003000     28.629650
   11.018000     28.398714
   11.033000     28.397629
   11.048000     28.554841
   11.063000     28.655672
   11.077000     28.730483
   11.092000     28.717472
   11.107000     28.694704
   11.122000     28.919135
   11.137000     29.305113
   11.151000     29.335471
   11.166000     29.423292
   11.181000     29.571830
   11.196000     29.688924
   11.211000     29.707355
   11.225000     29.650977
   11.240000     29.502440
   11.255000     29.294271
   11.270000     29.080682
   11.284000     28.887693
   11.299000     28.628566
   11.314000     28.482199
   11.329000     28.404135
   11.344000     28.253430
   11.358000     28.138504
   11.373000     28.036588
   11.388000     27.981293
   11.403000     28.241504
   11.418000     28.195966
   11.432000     28.277282
   11.447000     28.390041
   11.462000     28.400883
   11.477000     28.486535
   11.492000     28.946240
   11.506000     29.078514
   11.521000     29.134892
   11.536000     29.401609
   11.551000     29.420040
   11.566000     29.552314
   11.580000     29.512197
   11.595000     29.566409
   11.610000     29.766987
   11.625000     30.042376
   11.640000     29.919861
   11.654000     29.959977
   11.669000     29.777829
   11.684000     29.580503
   11.699000     29.463408
   11.714000     29.166335
   11.728000     28.607967
   11.743000     28.536409
   11.758000     28.246924
   11.773000     27.979125
   11.788000     27.863114
   11.802000     27.840346
   11.817000     27.994304
   11.832000     28.008398
   11.847000     28.012736
   11.862000     28.082125
   11.876000     27.978040
   11.891000     27.987799
   11.906000     28.089714
   11.921000     28.278367
   11.936000     28.374861
   11.950000     28.473525
   11.965000     28.536409
   11.980000     28.548335
   11.995000     28.657841
   12.010000     28.766261
   12.024000     28.841072
   12.039000     28.834567
   12.054000     28.880103
   12.069000     28.948409
   12.084000     28.913714
   12.098000     28.942988
   12.113000     28.967925
   12.128000     29.017798
   12.143000     29.100198
   12.158000     29.230303
   12.172000     29.126219
   12.187000     29.297524
   12.202000     29.347398
   12.217000     29.181514
   12.232000     29.140314
   12.246000     29.188019
   12.261000     29.140314
   12.276000     29.099113
   12.291000     29.232471
   12.306000     29.363661
   12.320000     29.238977
   12.335000     29.562071
   12.350000     29.529545
   12.365000     29.501355
   12.380000     29.666155
   12.394000     29.808187
   12.409000     29.928534
   12.424000     30.085745
   12.439000     30.278735
   12.454000     30.389324
   12.468000     30.722176
   12.483000     30.953113
   12.498000     30.995397
   12.513000     31.213323
   12.528000     31.338008
   12.543000     31.371618
   12.557000     31.483292
   12.572000     31.561355
   12.587000     31.417155
   12.602000     31.281628
   12.617000     31.369450
   12.631000     31.507144
   12.646000     31.529912
   12.661000     31.611228
   12.676000     31.619903
   12.691000     31.502808
   12.705000     31.491966
   12.720000     31.508229
   12.735000     31.577617
   12.750000     31.553765
   12.765000     32.103460
   12.779000     32.129481
   12.794000     32.300786
   12.809000     32.992512
   12.824000     33.841449
   12.839000     35.093711
   12.854000     36.208280
   12.868000     37.452952
   12.883000     38.686784
   12.898000     39.432719
   12.913000     39.772078
   12.928000     39.785088
   12.942000     39.360077
   12.957000     38.541500
   12.972000     37.817246
   12.987000     36.989994
   13.002000     36.130216
   13.017000     35.502458
   13.031000     34.982038
   13.046000     34.428006
   13.061000     34.074554
   13.076000     33.948785
   13.091000     33.846870
   13.105000     33.805670
   13.120000     33.652796
   13.135000     33.625690
   13.150000     33.679901
   13.165000     34.081059
   13.179000     34.116838
   13.194000     34.417164
   13.209000     34.909396
   13.224000     35.379942
   13.239000     36.102027
   13.254000     37.319594
   13.268000     38.401636
   13.283000     39.030478
   13.298000     39.589931
   13.313000     39.674499
   13.328000     39.573667
   13.343000     39.210457
   13.357000     38.475362
   13.372000     37.594984
   13.387000     36.677742
   13.402000     36.039142
   13.417000     35.559922
   13.431000     35.218395
   13.446000     35.228153
   13.461000     34.946259
   13.476000     34.829164
   13.491000     34.777121
   13.506000     34.856269
   13.520000     34.979869
   13.535000     34.920238
   13.550000     34.979869
   13.565000     34.938669
   13.580000     34.919153
   13.595000     34.928911
   13.609000     34.973364
   13.624000     35.103469
   13.639000     35.212974
   13.654000     35.168521
   13.669000     35.196712
   13.683000     35.326816
   13.698000     35.472100
   13.713000     35.705206
   13.728000     35.681353
   13.743000     35.815795
   13.758000     35.681353
   13.772000     35.863500
   13.787000     35.974090
   13.802000     36.022879
   13.817000     35.928552
   13.832000     36.201774
   13.847000     36.171416
   13.861000     36.015289
   13.876000     35.903617
   13.891000     35.602206
   13.906000     35.717132
   13.921000     35.835311
   13.936000     35.842900
   13.950000     35.848322
   13.965000     35.698700
   13.980000     35.563174
   13.995000     35.648826
   14.010000     35.634732
   14.025000     35.585943
   14.039000     35.667258
   14.054000     35.879763
   14.069000     35.684605
   14.084000     35.640153
   14.099000     35.561006
   14.114000     35.597869
   14.128000     35.907953
   14.143000     35.775680
   14.158000     35.705206
   14.173000     35.815795
   14.188000     35.748574
   14.203000     35.725806
   14.217000     35.556668
   14.232000     35.505711
   14.247000     35.600037
   14.262000     35.645574
   14.277000     35.898195
   14.292000     35.796279
   14.306000     35.861331
   14.321000     35.746405
   14.336000     35.744237
   14.351000     35.855910
   14.366000     35.873259
   14.381000     35.936142
   14.395000     36.090100
   14.410000     35.979511
   14.425000     36.097690
   14.440000     36.113953
   14.455000     36.093352
   14.470000     36.062995
   14.484000     36.076005
   14.499000     35.923132
   14.514000     35.667258
   14.529000     35.597869
   14.544000     35.507879
   14.559000     35.410300
   14.573000     35.421143
   14.588000     35.373438
   14.603000     35.376690
   14.618000     35.314890
   14.633000     35.151174
   14.648000     35.204300
   14.662000     35.117564
   14.677000     34.919153
   14.692000     34.977700
   14.707000     34.972279
   14.722000     34.885543
   14.737000     34.872533
   14.752000     34.936500
   14.766000     34.997216
   14.781000     34.975532
   14.796000     34.802058
   14.811000     34.703395
   14.826000     34.842175
   14.841000     34.869279
   14.855000     34.790132
   14.870000     34.668701
   14.885000     34.717490
   14.900000     34.592806
   14.915000     34.563532
   14.930000     34.450775
   14.945000     34.507154
   14.959000     34.380301
   14.974000     34.365122
   14.989000     34.293564
   15.004000     34.090817
   15.019000     34.123343
   15.034000     34.060459
   15.048000     34.152617
   15.063000     34.087565
   15.078000     33.873975
   15.093000     33.985648
   15.108000     33.926017
   15.123000     33.696165
   15.138000     33.598586
   15.152000     33.527028
   15.167000     33.598586
   15.182000     33.600753
   15.197000     33.651712
   15.212000     33.532449
   15.227000     33.408849
   15.242000     33.278743
   15.256000     33.262480
   15.271000     33.218027
   15.286000     33.041301
   15.301000     32.974080
   15.316000     33.028291
   15.331000     33.021785
   15.345000     33.014197
   15.360000     32.914449
   15.375000     32.924206
   15.390000     32.793017
   15.405000     32.639059
   15.420000     32.434144
   15.435000     32.539313
   15.449000     32.425470
   15.464000     32.225975
   15.479000     32.325723
   15.494000     32.220555
   15.509000     32.056839
   15.524000     31.966850
   15.539000     31.903965
   15.553000     31.712060
   15.568000     31.679534
   15.583000     31.755428
   15.598000     31.756512
   15.613000     31.708807
   15.628000     31.475702
   15.643000     31.527745
   15.657000     31.537502
   15.672000     31.496302
   15.687000     31.437754
   15.702000     31.414986
   15.717000     31.282713
   15.732000     31.246934
   15.747000     31.236092
   15.761000     31.266450
   15.776000     31.092976
   15.791000     31.110323
   15.806000     31.082134
   15.821000     31.030091
   15.836000     30.847944
   15.851000     30.572555
   15.866000     30.257050
   15.880000     30.323187
   15.895000     30.235366
   15.910000     30.005514
   15.925000     29.939376
   15.940000     29.977324
   15.955000     29.995755
   15.970000     29.909018
   15.984000     30.000092
   15.999000     29.843966
   16.014000     29.687840
   16.029000     29.740966
   16.044000     29.691092
   16.059000     29.568576
   16.074000     29.454735
   16.088000     29.463408
   16.103000     29.362577
   16.118000     29.255240
   16.133000     29.199946
   16.148000     29.225966
   16.163000     29.235724
   16.178000     29.146819
   16.193000     29.179345
   16.207000     28.932146
   16.222000     28.784693
   16.237000     28.792283
   16.252000     28.812882
   16.267000     28.890945
   16.282000     28.792283
   16.297000     28.560262
   16.312000     28.502798
   16.326000     28.591704
   16.341000     28.581945
   16.356000     28.467019
   16.371000     28.373777
   16.386000     28.268609
   16.401000     28.277282
   16.416000     28.210061
   16.430000     28.104893
   16.445000     28.241504
   16.460000     28.044177
   16.475000     27.997556
   16.490000     27.906483
   16.505000     27.992135
   16.520000     28.013819
   16.535000     27.983461
   16.549000     27.868535
   16.564000     27.825167
   16.579000     27.814325
   16.594000     27.763366
   16.609000     27.679883
   16.624000     27.562788
   16.639000     27.527009
   16.654000     27.503156
   16.668000     27.438104
   16.683000     27.387146
   16.698000     27.327514
   16.713000     27.146452
   16.728000     27.002251
   16.743000     26.855883
   16.758000     26.758304
   16.773000     26.576157
   16.788000     26.588083
   16.802000     26.538210
   16.817000     26.606514
   16.832000     26.545799
   16.847000     26.364736
   16.862000     26.249810
   16.877000     26.251979
   16.892000     26.151146
   16.907000     26.043810
   16.921000     26.090431
   16.936000     26.118620
   16.951000     26.043810
   16.966000     25.980926
   16.981000     25.902863
   16.996000     25.804199
   17.011000     25.756494
   17.026000     25.650241
   17.041000     25.618799
   17.055000     25.618799
   17.070000     25.684937
   17.085000     25.519052
   17.100000     25.508210
   17.115000     25.468094
   17.130000     25.498452
   17.145000     25.458337
   17.160000     25.367263
   17.175000     25.308715
   17.189000     25.379189
   17.204000     25.445326
   17.219000     25.264263
   17.234000     25.398705
   17.249000     25.357504
   17.264000     25.263179
   17.279000     25.127652
   17.294000     25.110305
   17.309000     25.070189
   17.323000     25.159094
   17.338000     25.214389
   17.353000     25.062600
   17.368000     25.122231
   17.383000     24.947674
   17.398000     25.075611
   17.413000     25.021399
   17.428000     24.955263
   17.443000     24.862021
   17.457000     24.762273
   17.472000     24.796968
   17.487000     24.820820
   17.502000     24.739505
   17.517000     24.680957
   17.532000     24.692884
   17.547000     24.657105
   17.562000     24.670115
   17.577000     24.711315
   17.591000     24.721074
   17.606000     24.643011
   17.621000     24.562779
   17.636000     24.690716
   17.651000     24.709147
   17.666000     24.692884
   17.681000     24.529168
   17.696000     24.561695
   17.711000     24.527000
   17.726000     24.348105
   17.740000     24.382800
   17.755000     24.416411
   17.770000     24.293895
   17.785000     24.345936
   17.800000     24.350274
   17.815000     24.259200
   17.830000     24.211494
   17.845000     24.267874
   17.860000     24.377379
   17.875000     24.352442
   17.889000     24.352442
   17.904000     24.537842
   17.919000     24.522663
   17.934000     24.370873
   17.949000     24.270042
   17.964000     24.287390
   17.979000     24.473873
   17.994000     24.357863
   18.009000     24.300400
   18.024000     24.336179
   18.038000     24.314495
   18.053000     24.448936
   18.068000     24.483632
   18.083000     24.547600
   18.098000     24.482547
   18.113000     24.432674
   18.128000     24.362200
   18.143000     24.478211
   18.158000     24.577958
   18.173000     24.582295
   18.188000     24.646263
   18.202000     24.666863
   18.217000     24.693968
   18.232000     24.744926
   18.247000     24.935748
   18.262000     25.002969
   18.277000     25.032242
   18.292000     25.030073
   18.307000     25.022484
   18.322000     25.096210
   18.337000     25.138494
   18.352000     25.024652
   18.366000     24.949842
   18.381000     25.050674
   18.396000     24.920568
   18.411000     24.907557
   18.426000     24.846842
   18.441000     24.875032
   18.456000     24.829495
   18.471000     24.682042
   18.486000     24.722158
   18.501000     24.545432
   18.516000     24.779621
   18.530000     24.857684
   18.545000     24.748178
   18.560000     24.774200
   18.575000     24.827326
   18.590000     24.818653
   18.605000     24.884789
   18.620000     25.002969
   18.635000     25.042000
   18.650000     24.870694
   18.665000     24.886958
   18.680000     24.893462
   18.695000     24.877200
   18.710000     24.979115
   18.724000     24.902137
   18.739000     24.937915
   18.754000     25.015978
   18.769000     24.936831
   18.784000     24.830579
   18.799000     25.015978
   18.814000     25.134158
   18.829000     24.955263
   18.844000     24.927073
   18.859000     25.030073
   18.874000     25.156926
   18.889000     25.165600
   18.903000     25.104884
   18.918000     25.177526
   18.933000     25.166684
   18.948000     25.275105
   18.963000     25.247999
   18.978000     25.224147
   18.993000     25.199210
   19.008000     25.174273
   19.023000     25.280526
   19.038000     25.250168
   19.053000     25.378105
   19.068000     25.246915
   19.083000     25.242578
   19.098000     25.136326
   19.112000     25.219810
   19.127000     25.201379
   19.142000     25.182947
   19.157000     25.175357
   19.172000     25.301126
   19.187000     25.430146
   19.202000     25.229568
   19.217000     25.191621
   19.232000     25.348831
   19.247000     25.399789
   19.262000     25.352084
   19.277000     25.413884
   19.292000     25.562421
   19.307000     25.475684
   19.321000     25.437736
   19.336000     25.514716
   19.351000     25.566757
   19.366000     25.521220
   19.381000     25.454000
   19.396000     25.572178
   19.411000     25.524473
   19.426000     25.509294
   19.441000     25.500621
   19.456000     25.484358
   19.471000     25.356421
   19.486000     25.411715
   19.501000     25.442073
   19.516000     25.373768
   19.531000     25.401957
   19.545000     25.331484
   19.560000     25.573263
   19.575000     25.496284
   19.590000     25.371600
   19.605000     25.288116
   19.620000     25.319558
   19.635000     25.405211
   19.650000     25.326062
   19.665000     25.269684
   19.680000     25.385695
   19.695000     25.268600
   19.710000     25.246915
   19.725000     25.278357
   19.740000     25.124400
   19.755000     25.266431
   19.770000     25.279442
   19.785000     25.307632
   19.799000     25.374852
   19.814000     25.323894
   19.829000     25.194873
   19.844000     25.239326
   19.859000     25.154758
   19.874000     25.142832
   19.889000     25.171021
   19.904000     25.129821
   19.919000     25.131989
   19.934000     25.099463
   19.949000     25.150420
   19.964000     25.073442
   19.979000     25.032242
   19.994000     25.014895
   20.009000     24.939000
   20.024000     25.082116
   20.039000     25.033326
   20.054000     24.959600
   20.068000     25.044168
   20.083000     24.918399
   20.098000     24.727579
   20.113000     24.834915
   20.128000     24.868526
   20.143000     24.742757
   20.158000     24.751432
   20.173000     24.752516
   20.188000     24.826242
   20.203000     24.717821
   20.218000     24.572537
   20.233000     24.616989
   20.248000     24.650600
   20.263000     24.689631
   20.278000     24.599642
   20.293000     24.609400
   20.308000     24.556274
   20.323000     24.518326
   20.338000     24.408821
   20.353000     24.378463
   20.368000     24.417495
   20.382000     24.265706
   20.397000     23.994653
   20.412000     24.086811
   20.427000     24.023926
   20.442000     24.052116
   20.457000     23.963211
   20.472000     23.843948
   20.487000     23.874306
   20.502000     23.809252
   20.517000     23.841779
   20.532000     23.732274
   20.547000     23.771306
   20.562000     23.739864
   20.577000     23.600001
   20.592000     23.639032
   20.607000     23.607590
   20.622000     23.602168
   20.637000     23.617348
   20.652000     23.575064
   20.667000     23.598916
   20.682000     23.506758
   20.697000     23.530611
   20.712000     23.431947
   20.727000     23.427611
   20.742000     23.243295
   20.757000     23.189084
   20.771000     23.174990
   20.786000     23.160895
   20.801000     23.238958
   20.816000     23.026453
   20.831000     22.987421
   20.846000     22.871411
   20.861000     22.912612
   20.876000     22.754317
   20.891000     22.628548
   20.906000     22.675170
   20.921000     22.762990
   20.936000     22.639390
   20.951000     22.471338
   20.966000     22.516875
   20.981000     22.519043
   20.996000     22.305453
   21.011000     22.244738
   21.026000     22.280516
   21.041000     22.262085
   21.056000     22.100538
   21.071000     22.047412
   21.086000     22.160169
   21.101000     21.959590
   21.116000     21.833822
   21.131000     21.850085
   21.146000     21.786116
   21.161000     21.679864
   21.176000     21.600717
   21.191000     21.646253
   21.206000     21.632159
   21.221000     21.612643
   21.236000     21.560601
   21.251000     21.531327
   21.266000     21.505307
   21.281000     21.453264
   21.296000     21.439169
   21.310000     21.484707
   21.325000     21.319907
   21.340000     21.226664
   21.355000     21.236423
   21.370000     21.070538
   21.385000     21.160528
   21.400000     21.135591
   21.415000     21.057528
   21.430000     20.901402
   21.445000     20.978380
   21.460000     20.985970
   21.475000     21.060781
   21.490000     20.945854
   21.505000     20.813580
   21.520000     20.733349
   21.535000     20.659622
   21.550000     20.671549
   21.565000     20.656370
   21.580000     20.473139
   21.595000     20.500244
   21.610000     20.336528
   21.625000     20.273644
   21.640000     20.206423
   21.655000     20.234612
   21.670000     20.209675
   21.685000     20.161970
   21.700000     20.011265
   21.715000     20.013433
   21.730000     20.022107
   21.745000     19.946212
   21.760000     19.925613
   21.775000     19.860559
   21.790000     19.787917
   21.805000     19.817192
   21.820000     19.846465
   21.835000     19.863812
   21.850000     19.686002
   21.865000     19.692507
   21.880000     19.607939
   21.895000     19.537466
   21.910000     19.493013
   21.925000     19.496265
   21.940000     19.546139
   21.955000     19.375918
   21.970000     19.363992
   21.985000     19.295686
   22.000000     19.295686
