# Supplementary material for: Changing the game of time resolved X-ray diffraction on the mechanochemistry playground by downsizing
Source: Nat Commun. 2021 Oct 21;12:6134. doi: 10.1038/s41467-021-26264-1 (PMC8531352; doi:10.1038/s41467-021-26264-1)
Supplement: Supplementary file 3 — Source Data. [file 41467_2021_26264_MOESM3_ESM.zip › PXRD_raw_data/reactionIIIa_cocrystal_FormI_normalized/000320.xy]

    3.140900     20.397013
    3.155600     20.505317
    3.170400     20.601585
    3.185100     20.787560
    3.199800     21.052300
    3.214500     21.040267
    3.229300     21.034796
    3.244000     21.371739
    3.258700     21.430812
    3.273500     21.638666
    3.288200     21.694458
    3.302900     21.812607
    3.317600     21.954823
    3.332400     22.443825
    3.347100     22.865003
    3.361800     23.150528
    3.376500     23.347443
    3.391300     23.625310
    3.406000     23.926151
    3.420700     23.774090
    3.435400     23.556390
    3.450200     23.643907
    3.464900     23.736895
    3.479600     23.618746
    3.494400     23.930527
    3.509100     24.120877
    3.523800     24.152602
    3.538500     24.129629
    3.553300     24.368113
    3.568000     24.822110
    3.582700     24.936977
    3.597400     25.054030
    3.612200     25.083568
    3.626900     25.463174
    3.641600     25.498182
    3.656400     25.908419
    3.671100     25.982809
    3.685800     25.986090
    3.700500     26.262865
    3.715300     26.474000
    3.730000     26.630438
    3.744700     27.071306
    3.759500     27.539524
    3.774200     27.583283
    3.788900     27.794418
    3.803600     27.774727
    3.818400     27.620477
    3.833100     27.856774
    3.847800     28.379690
    3.862600     28.535034
    3.877300     29.060138
    3.892000     29.167346
    3.906700     29.091863
    3.921500     29.135622
    3.936200     29.245018
    3.950900     29.624625
    3.965700     29.988916
    3.980400     30.167232
    3.995100     30.080809
    4.009800     30.235059
    4.024600     30.518395
    4.039300     31.029278
    4.054000     31.178058
    4.068800     31.408884
    4.083500     31.591577
    4.098200     31.858505
    4.113000     32.146219
    4.127700     32.365012
    4.142400     32.797129
    4.157100     33.117661
    4.171900     33.215025
    4.186600     33.721531
    4.201300     34.123017
    4.216100     34.653591
    4.230800     34.864726
    4.245500     35.082426
    4.260300     35.300125
    4.275000     35.463126
    4.289700     35.931344
    4.304500     36.189520
    4.319200     36.005734
    4.333900     36.083405
    4.348600     36.657738
    4.363400     37.045003
    4.378100     37.540570
    4.392800     37.379757
    4.407600     37.588704
    4.422300     37.829377
    4.437000     38.227581
    4.451800     38.411368
    4.466500     38.555771
    4.481200     38.635631
    4.496000     38.630160
    4.510700     39.009768
    4.525400     39.227466
    4.540200     39.336864
    4.554900     39.747101
    4.569600     39.957142
    4.584400     40.327997
    4.599100     40.618992
    4.613800     40.857477
    4.628600     40.798403
    4.643300     41.181292
    4.658000     41.908780
    4.672700     42.398876
    4.687500     42.792704
    4.702200     42.883504
    4.716900     42.955706
    4.731700     43.372507
    4.746400     43.588019
    4.761100     43.921679
    4.775900     44.485072
    4.790600     44.858114
    4.805300     45.102069
    4.820100     45.025491
    4.834800     45.597636
    4.849500     46.190567
    4.864300     46.506723
    4.879000     46.920242
    4.893700     47.496763
    4.908500     47.672891
    4.923200     47.868712
    4.938000     48.293171
    4.952700     48.735134
    4.967400     49.040350
    4.982200     49.345567
    4.996900     49.743771
    5.011600     50.394681
    5.026400     50.822422
    5.041100     51.307050
    5.055800     51.926235
    5.070600     52.352882
    5.085300     52.666851
    5.100000     52.961128
    5.114800     53.429345
    5.129500     53.679863
    5.144200     54.492682
    5.159000     55.436775
    5.173700     55.658850
    5.188400     56.038456
    5.203200     56.710153
    5.217900     57.165243
    5.232700     57.412479
    5.247400     57.729729
    5.262100     58.370794
    5.276900     58.817133
    5.291600     59.544621
    5.306300     59.971267
    5.321100     60.046751
    5.335800     60.553259
    5.350500     61.490788
    5.365300     62.311263
    5.380000     62.642736
    5.394800     63.061725
    5.409500     63.237853
    5.424200     63.910643
    5.439000     64.793474
    5.453700     65.700373
    5.468400     65.695997
    5.483200     65.929012
    5.497900     66.707916
    5.512600     67.374142
    5.527400     67.811729
    5.542100     68.208839
    5.556900     69.018375
    5.571600     69.517224
    5.586300     70.348638
    5.601100     70.828890
    5.615800     71.454639
    5.630600     71.885662
    5.645300     72.700667
    5.660000     73.211550
    5.674800     73.704929
    5.689500     74.274885
    5.704200     74.721224
    5.719000     75.191630
    5.733700     76.043830
    5.748500     76.761473
    5.763200     77.308456
    5.777900     77.759171
    5.792700     78.266771
    5.807400     78.461497
    5.822200     79.382617
    5.836900     79.917567
    5.851600     80.150582
    5.866400     81.089206
    5.881100     81.746679
    5.895900     82.237871
    5.910600     82.846117
    5.925300     83.603142
    5.940100     84.629283
    5.954800     85.389589
    5.969600     86.875197
    5.984300     88.248126
    5.999000     89.476650
    6.013800     89.898921
    6.028500     89.338810
    6.043300     88.359710
    6.058000     87.894775
    6.072700     87.816009
    6.087500     87.805069
    6.102200     87.959319
    6.117000     88.093876
    6.131700     88.018392
    6.146500     88.231716
    6.161200     88.499738
    6.175900     88.699933
    6.190700     88.879344
    6.205400     88.908882
    6.220200     89.181280
    6.234900     89.664813
    6.249600     89.897827
    6.264400     90.410898
    6.279100     90.469972
    6.293900     90.795975
    6.308600     91.125259
    6.323400     90.954599
    6.338100     91.185427
    6.352800     92.082480
    6.367600     94.061465
    6.382300     97.347742
    6.397100    101.950062
    6.411800    105.200238
    6.426600    105.461695
    6.441300    103.067002
    6.456000     99.505045
    6.470800     95.820564
    6.485500     93.367891
    6.500300     92.812155
    6.515000     92.975157
    6.529800     93.087835
    6.544500     94.526402
    6.559300     96.476945
    6.574000     99.020418
    6.588700    100.974242
    6.603500    101.141620
    6.618200    100.431635
    6.633000     97.926451
    6.647700     94.548281
    6.662500     92.686349
    6.677200     90.880210
    6.692000     90.285092
    6.706700     90.059735
    6.721500     89.609020
    6.736200     88.867311
    6.750900     88.527087
    6.765700     88.555530
    6.780400     88.232810
    6.795200     87.935250
    6.809900     87.377328
    6.824700     87.128998
    6.839400     86.991158
    6.854200     86.676095
    6.868900     86.292112
    6.883700     86.086447
    6.898400     85.823894
    6.913200     85.593067
    6.927900     85.409281
    6.942700     85.338173
    6.957400     85.049366
    6.972200     84.652256
    6.986900     84.110743
    7.001600     84.147938
    7.016400     83.761767
    7.031100     83.643618
    7.045900     83.421543
    7.060600     82.843928
    7.075400     82.618572
    7.090100     82.138320
    7.104900     82.055178
    7.119600     81.672290
    7.134400     81.464437
    7.149100     81.558517
    7.163900     81.348476
    7.178600     80.881352
    7.193400     79.956950
    7.208100     79.886936
    7.222900     80.021494
    7.237600     79.923037
    7.252400     79.739250
    7.267100     79.716277
    7.281900     79.383711
    7.296600     78.802815
    7.311400     78.850950
    7.326100     78.445088
    7.340900     77.927641
    7.355600     77.677123
    7.370400     77.542565
    7.385100     77.673841
    7.399900     77.575384
    7.414600     77.001051
    7.429400     76.691458
    7.444100     76.683801
    7.458900     76.833674
    7.473600     76.331544
    7.488400     76.421249
    7.503200     76.726466
    7.517900     76.157602
    7.532700     75.515444
    7.547400     75.262738
    7.562200     74.668714
    7.576900     73.975139
    7.591700     73.742124
    7.606400     73.434719
    7.621200     72.784903
    7.635900     72.615337
    7.650700     71.612170
    7.665400     71.394470
    7.680200     70.835453
    7.694900     70.393491
    7.709700     70.299409
    7.724400     69.739298
    7.739200     69.232792
    7.754000     69.087295
    7.768700     68.724097
    7.783500     68.219779
    7.798200     67.956132
    7.813000     67.832514
    7.827700     67.440874
    7.842500     67.246148
    7.857200     66.983596
    7.872000     66.308619
    7.886700     66.020905
    7.901500     65.772575
    7.916300     65.423599
    7.931000     65.206993
    7.945800     64.828481
    7.960500     64.360263
    7.975300     64.605312
    7.990000     64.047388
    8.004800     63.569325
    8.019600     63.939086
    8.034300     63.418358
    8.049100     62.934825
    8.063800     62.838555
    8.078600     62.620855
    8.093300     62.431599
    8.108100     62.131853
    8.122900     62.062932
    8.137600     62.442539
    8.152400     62.243437
    8.167100     61.647225
    8.181900     61.631910
    8.196600     61.162598
    8.211400     60.244760
    8.226200     59.823582
    8.240900     59.615728
    8.255700     59.447258
    8.270400     59.335673
    8.285200     59.092812
    8.300000     58.695703
    8.314700     58.596151
    8.329500     58.487849
    8.344200     58.048074
    8.359000     57.485775
    8.373800     56.981456
    8.388500     56.833771
    8.403300     56.713434
    8.418000     56.320700
    8.432800     55.938906
    8.447600     55.639159
    8.462300     55.680729
    8.477100     55.530856
    8.491800     55.035289
    8.506600     54.850409
    8.521400     54.889791
    8.536100     54.720227
    8.550900     54.733354
    8.565600     54.599890
    8.580400     54.232317
    8.595200     53.893188
    8.609900     53.666737
    8.624700     53.570467
    8.639500     52.978632
    8.654200     52.740146
    8.669000     52.538856
    8.683700     52.186599
    8.698500     51.999530
    8.713300     51.917483
    8.728000     51.641804
    8.742800     51.348621
    8.757600     51.299391
    8.772300     50.871651
    8.787100     50.594877
    8.801800     50.615662
    8.816600     50.090558
    8.831400     49.371822
    8.846100     49.262425
    8.860900     49.019564
    8.875700     48.848906
    8.890400     48.355527
    8.905200     48.345681
    8.920000     47.934350
    8.934700     47.542709
    8.949500     47.234211
    8.964300     47.387366
    8.979000     47.300942
    8.993800     46.996820
    9.008600     46.651126
    9.023300     46.593146
    9.038100     46.279178
    9.052900     46.066948
    9.067600     46.050539
    9.082400     45.593261
    9.097200     45.342742
    9.111900     45.258507
    9.126700     45.227875
    9.141500     45.170989
    9.156200     44.758563
    9.171000     44.671046
    9.185800     44.568213
    9.200500     44.335198
    9.215300     44.055142
    9.230100     43.710543
    9.244800     43.561764
    9.259600     43.674442
    9.274400     43.532226
    9.289100     43.131835
    9.303900     42.891162
    9.318700     42.770825
    9.333400     42.349648
    9.348200     42.332145
    9.363000     42.280729
    9.377800     41.993015
    9.392500     41.926284
    9.407300     42.100224
    9.422100     41.764376
    9.436800     41.237084
    9.451600     41.188949
    9.466400     41.159413
    9.481200     40.970156
    9.495900     40.708698
    9.510700     40.343313
    9.525500     40.108110
    9.540200     40.030438
    9.555000     39.786484
    9.569800     39.467046
    9.584600     39.418910
    9.599300     39.155265
    9.614100     39.129009
    9.628900     39.071030
    9.643600     38.863176
    9.658400     38.364327
    9.673200     38.440904
    9.688000     38.356669
    9.702700     37.969404
    9.717500     37.804215
    9.732300     38.017539
    9.747100     37.723263
    9.761800     37.473837
    9.776600     37.549321
    9.791400     37.345843
    9.806200     37.019842
    9.820900     36.953109
    9.835700     36.633671
    9.850500     36.664302
    9.865300     36.687275
    9.880000     36.554905
    9.894800     36.255159
    9.909600     36.024331
    9.924400     35.953224
    9.939100     35.902902
    9.953900     35.493758
    9.968700     35.346072
    9.983500     35.316535
    9.998200     35.003660
   10.013000     34.868009
   10.028000     34.901921
   10.043000     34.705008
   10.057000     34.534348
   10.072000     34.361502
   10.087000     33.997211
   10.102000     33.892189
   10.116000     33.965486
   10.131000     33.934855
   10.146000     33.496174
   10.161000     33.345206
   10.176000     33.652611
   10.190000     33.454603
   10.205000     33.111098
   10.220000     33.069527
   10.235000     33.026862
   10.249000     32.833230
   10.264000     32.937156
   10.279000     32.672417
   10.294000     32.715082
   10.309000     32.486443
   10.323000     32.550987
   10.338000     32.637410
   10.353000     32.534577
   10.368000     32.572866
   10.382000     32.681169
   10.397000     32.576148
   10.412000     32.410959
   10.427000     32.142937
   10.442000     31.915392
   10.456000     31.851942
   10.471000     31.486556
   10.486000     31.496403
   10.501000     31.391382
   10.516000     31.253542
   10.530000     31.297300
   10.545000     31.325743
   10.560000     31.217440
   10.575000     31.265576
   10.589000     31.193373
   10.604000     31.288549
   10.619000     31.453738
   10.634000     31.308240
   10.649000     31.311522
   10.663000     31.263387
   10.678000     30.915506
   10.693000     30.507456
   10.708000     30.494328
   10.722000     30.378368
   10.737000     30.225212
   10.752000     29.987822
   10.767000     29.995479
   10.782000     29.997667
   10.796000     29.680417
   10.811000     29.571021
   10.826000     29.544765
   10.841000     29.562268
   10.856000     29.367543
   10.870000     29.389422
   10.885000     29.316126
   10.900000     29.016379
   10.915000     28.888385
   10.930000     28.889479
   10.944000     28.941989
   10.959000     28.978090
   10.974000     28.855566
   10.989000     28.584262
   11.003000     28.733042
   11.018000     28.576605
   11.033000     28.544879
   11.048000     28.658652
   11.063000     28.653182
   11.077000     28.516437
   11.092000     28.766955
   11.107000     28.997782
   11.122000     29.265804
   11.137000     29.484598
   11.151000     29.636659
   11.166000     29.778874
   11.181000     30.183642
   11.196000     30.387120
   11.211000     30.235059
   11.225000     30.109253
   11.240000     29.930936
   11.255000     29.643222
   11.270000     29.536014
   11.284000     29.120306
   11.299000     28.794304
   11.314000     28.628021
   11.329000     28.430013
   11.344000     28.263730
   11.358000     28.225441
   11.373000     28.251696
   11.388000     28.218877
   11.403000     28.386254
   11.418000     28.038373
   11.432000     28.358905
   11.447000     28.451893
   11.462000     28.508778
   11.477000     28.857754
   11.492000     29.153126
   11.506000     29.549141
   11.521000     29.761371
   11.536000     30.000949
   11.551000     30.086279
   11.566000     30.115816
   11.580000     30.296321
   11.595000     30.424315
   11.610000     30.695618
   11.625000     30.698900
   11.640000     30.631075
   11.654000     30.938479
   11.669000     30.792982
   11.684000     30.521678
   11.699000     30.063305
   11.714000     29.549141
   11.728000     29.106084
   11.743000     28.664122
   11.758000     28.521906
   11.773000     28.207938
   11.788000     27.947573
   11.802000     27.921318
   11.817000     28.075567
   11.832000     28.190434
   11.847000     28.063534
   11.862000     27.963983
   11.876000     28.123702
   11.891000     28.269200
   11.906000     28.343589
   11.921000     28.474866
   11.936000     28.563477
   11.950000     28.716632
   11.965000     28.778988
   11.980000     28.817277
   11.995000     28.844627
   12.010000     28.839156
   12.024000     28.963868
   12.039000     28.951835
   12.054000     28.850096
   12.069000     28.893855
   12.084000     28.959493
   12.098000     29.015285
   12.113000     29.013098
   12.128000     28.978090
   12.143000     29.193601
   12.158000     29.160783
   12.172000     29.136716
   12.187000     29.135622
   12.202000     29.131245
   12.217000     29.203448
   12.232000     29.146561
   12.246000     29.134528
   12.261000     29.218763
   12.276000     29.257052
   12.291000     29.225327
   12.306000     29.115931
   12.320000     29.100615
   12.335000     29.194695
   12.350000     29.618061
   12.365000     29.662914
   12.380000     29.752619
   12.394000     29.833572
   12.409000     29.992198
   12.424000     30.086279
   12.439000     30.318200
   12.454000     30.491047
   12.468000     30.852056
   12.483000     31.263387
   12.498000     31.284172
   12.513000     31.472335
   12.528000     31.564228
   12.543000     31.662686
   12.557000     31.691128
   12.572000     31.758954
   12.587000     31.678000
   12.602000     31.731605
   12.617000     31.698786
   12.631000     31.667061
   12.646000     31.725042
   12.661000     31.778645
   12.676000     31.876009
   12.691000     32.007284
   12.705000     32.110117
   12.720000     31.939459
   12.735000     31.723948
   12.750000     31.820216
   12.765000     31.896794
   12.779000     32.320160
   12.794000     33.037802
   12.809000     33.727000
   12.824000     34.636087
   12.839000     36.149043
   12.854000     37.589798
   12.868000     39.531590
   12.883000     41.249118
   12.898000     42.294950
   12.913000     42.779577
   12.928000     42.443730
   12.942000     41.886901
   12.957000     40.773242
   12.972000     39.394843
   12.987000     38.028479
   13.002000     36.972801
   13.017000     36.104191
   13.031000     35.500321
   13.046000     35.068204
   13.061000     34.546382
   13.076000     34.394321
   13.091000     34.220380
   13.105000     33.965486
   13.120000     33.851714
   13.135000     33.966580
   13.150000     34.125205
   13.165000     34.287112
   13.179000     34.559510
   13.194000     34.865820
   13.209000     35.266213
   13.224000     36.010110
   13.239000     37.211286
   13.254000     38.561241
   13.268000     40.206568
   13.283000     41.255681
   13.298000     41.706396
   13.313000     41.824544
   13.328000     41.421964
   13.343000     40.659469
   13.357000     39.883847
   13.372000     38.557959
   13.387000     37.319588
   13.402000     36.481610
   13.417000     35.723491
   13.431000     35.362481
   13.446000     35.319816
   13.461000     35.160098
   13.476000     35.180883
   13.491000     35.190728
   13.506000     35.101023
   13.520000     34.967559
   13.535000     35.082426
   13.550000     34.991627
   13.565000     35.153533
   13.580000     35.175413
   13.595000     35.155721
   13.609000     35.154627
   13.624000     35.155721
   13.639000     35.163380
   13.654000     35.043043
   13.669000     35.372327
   13.683000     35.452187
   13.698000     35.700517
   13.713000     35.711457
   13.728000     35.678638
   13.743000     35.846015
   13.758000     36.184050
   13.772000     36.269380
   13.787000     36.355803
   13.802000     36.366743
   13.817000     36.422536
   13.832000     36.449885
   13.847000     36.256253
   13.861000     36.080124
   13.876000     36.352521
   13.891000     36.322985
   13.906000     36.052775
   13.921000     35.882116
   13.936000     35.820854
   13.950000     35.748652
   13.965000     35.811008
   13.980000     35.864613
   13.995000     35.872270
   14.010000     36.005734
   14.025000     36.110755
   14.039000     35.996982
   14.054000     35.898525
   14.069000     35.871176
   14.084000     35.972915
   14.099000     35.811008
   14.114000     35.713644
   14.128000     35.755215
   14.143000     35.866800
   14.158000     35.767249
   14.173000     35.854766
   14.188000     35.726772
   14.203000     35.891961
   14.217000     35.865706
   14.232000     35.843827
   14.247000     35.722397
   14.262000     35.716927
   14.277000     35.607530
   14.292000     35.616282
   14.306000     35.792410
   14.321000     35.974009
   14.336000     35.902902
   14.351000     35.968539
   14.366000     36.086687
   14.381000     36.527556
   14.395000     36.545060
   14.410000     36.667584
   14.425000     36.761665
   14.440000     36.772605
   14.455000     36.548342
   14.470000     36.266098
   14.484000     36.252971
   14.499000     35.983855
   14.514000     35.913841
   14.529000     35.848203
   14.544000     35.751933
   14.559000     35.575805
   14.573000     35.582369
   14.588000     35.278246
   14.603000     35.408428
   14.618000     35.481724
   14.633000     35.200575
   14.648000     35.163380
   14.662000     35.260743
   14.677000     35.231205
   14.692000     35.049607
   14.707000     34.933647
   14.722000     35.033198
   14.737000     34.934741
   14.752000     34.986157
   14.766000     34.827532
   14.781000     34.582483
   14.796000     34.705008
   14.811000     34.748766
   14.826000     34.725793
   14.841000     34.604363
   14.855000     34.692974
   14.870000     34.489496
   14.885000     34.525597
   14.900000     34.708289
   14.915000     34.616396
   14.930000     34.461053
   14.945000     34.471992
   14.959000     34.306803
   14.974000     34.241165
   14.989000     34.443549
   15.004000     34.409636
   15.019000     34.372442
   15.034000     34.214910
   15.048000     34.141615
   15.063000     34.088010
   15.078000     34.012526
   15.093000     33.964392
   15.108000     33.805766
   15.123000     33.852808
   15.138000     33.954546
   15.152000     33.962204
   15.167000     33.754350
   15.182000     33.745598
   15.197000     33.617604
   15.212000     33.732471
   15.227000     33.569470
   15.242000     33.480859
   15.256000     33.420690
   15.271000     33.340831
   15.286000     33.304730
   15.301000     33.116567
   15.316000     33.292697
   15.331000     33.301448
   15.345000     33.150481
   15.360000     32.911995
   15.375000     32.695390
   15.390000     32.841982
   15.405000     32.880271
   15.420000     32.392361
   15.435000     32.382516
   15.449000     32.429556
   15.464000     32.424087
   15.479000     32.090426
   15.494000     32.207481
   15.509000     32.217327
   15.524000     32.223890
   15.539000     32.002909
   15.553000     31.937271
   15.568000     32.125433
   15.583000     31.894606
   15.598000     31.936177
   15.613000     31.788492
   15.628000     31.649558
   15.643000     31.566416
   15.657000     31.576262
   15.672000     31.504060
   15.687000     31.442798
   15.702000     31.486556
   15.717000     31.521564
   15.732000     31.545631
   15.747000     31.422012
   15.761000     31.281984
   15.776000     31.220722
   15.791000     31.287455
   15.806000     31.215253
   15.821000     30.984426
   15.836000     30.891438
   15.851000     30.819237
   15.866000     30.645296
   15.880000     30.435254
   15.895000     30.404623
   15.910000     30.322576
   15.925000     30.112534
   15.940000     30.080809
   15.955000     29.971412
   15.970000     29.786532
   15.984000     29.856545
   15.999000     29.820445
   16.014000     29.898116
   16.029000     29.684793
   16.044000     29.704484
   16.059000     29.742773
   16.074000     29.496631
   16.088000     29.404738
   16.103000     29.501006
   16.118000     29.493349
   16.133000     29.245018
   16.148000     29.247206
   16.163000     29.243924
   16.178000     29.225327
   16.193000     29.270179
   16.207000     29.110460
   16.222000     28.962775
   16.237000     28.806338
   16.252000     28.913546
   16.267000     28.884009
   16.282000     28.821653
   16.297000     28.824935
   16.312000     28.764767
   16.326000     28.693659
   16.341000     28.504403
   16.356000     28.543785
   16.371000     28.621457
   16.386000     28.559101
   16.401000     28.362187
   16.416000     28.250602
   16.430000     28.242945
   16.445000     28.306395
   16.460000     28.263730
   16.475000     28.030715
   16.490000     28.153239
   16.505000     28.112762
   16.520000     28.250602
   16.535000     28.094165
   16.549000     28.109481
   16.564000     28.135735
   16.579000     28.038373
   16.594000     28.009929
   16.609000     27.865526
   16.624000     27.724404
   16.639000     27.814110
   16.654000     27.764881
   16.668000     27.619383
   16.683000     27.348079
   16.698000     27.243059
   16.713000     27.110689
   16.728000     27.072400
   16.743000     27.048333
   16.758000     26.911587
   16.773000     26.841573
   16.788000     26.669821
   16.802000     26.572457
   16.817000     26.616216
   16.832000     26.606370
   16.847000     26.609652
   16.862000     26.491504
   16.877000     26.410550
   16.892000     26.284744
   16.907000     26.221294
   16.921000     26.199415
   16.936000     26.061574
   16.951000     26.091112
   16.966000     26.094394
   16.981000     25.984996
   16.996000     25.969682
   17.011000     25.923734
   17.026000     25.839499
   17.041000     25.722445
   17.055000     25.796834
   17.070000     25.744324
   17.085000     25.738855
   17.100000     25.793552
   17.115000     25.632739
   17.130000     25.471927
   17.145000     25.473021
   17.160000     25.438013
   17.175000     25.532095
   17.189000     25.630551
   17.204000     25.422698
   17.219000     25.162334
   17.234000     25.268449
   17.249000     25.315489
   17.264000     25.280482
   17.279000     25.293610
   17.294000     25.363623
   17.309000     25.223596
   17.323000     25.224690
   17.338000     25.246569
   17.353000     25.399724
   17.368000     25.133890
   17.383000     25.104354
   17.398000     25.175461
   17.413000     25.043091
   17.428000     25.050749
   17.443000     24.954480
   17.457000     24.946822
   17.472000     25.105447
   17.487000     24.911816
   17.502000     24.953386
   17.517000     24.881184
   17.532000     24.907439
   17.547000     24.846177
   17.562000     24.921661
   17.577000     24.919473
   17.591000     24.928224
   17.606000     24.824298
   17.621000     24.856023
   17.636000     24.737874
   17.651000     24.711619
   17.666000     24.789291
   17.681000     24.658015
   17.696000     24.500484
   17.711000     24.610974
   17.726000     24.688646
   17.740000     24.600035
   17.755000     24.565028
   17.770000     24.523457
   17.785000     24.621914
   17.800000     24.533302
   17.815000     24.505954
   17.830000     24.517988
   17.845000     24.427188
   17.860000     24.407496
   17.875000     24.317791
   17.889000     24.441410
   17.904000     24.562840
   17.919000     24.382335
   17.934000     24.417342
   17.949000     24.362644
   17.964000     24.488450
   17.979000     24.423906
   17.994000     24.457819
   18.009000     24.558464
   18.024000     24.598940
   18.038000     24.673330
   18.053000     24.689740
   18.068000     24.744438
   18.083000     24.590189
   18.098000     24.764129
   18.113000     24.550806
   18.128000     24.620821
   18.143000     24.687552
   18.158000     24.763035
   18.173000     24.767412
   18.188000     24.889936
   18.202000     24.895406
   18.217000     25.029963
   18.232000     25.182025
   18.247000     25.192965
   18.262000     25.191871
   18.277000     25.227972
   18.292000     25.177649
   18.307000     25.222502
   18.322000     25.400818
   18.337000     25.338462
   18.352000     25.260790
   18.366000     25.261884
   18.381000     25.180932
   18.396000     25.060595
   18.411000     25.143736
   18.426000     25.028869
   18.441000     25.008084
   18.456000     24.915097
   18.471000     24.901969
   18.486000     24.895406
   18.501000     24.992768
   18.516000     24.966513
   18.530000     24.947916
   18.545000     24.982923
   18.560000     25.089038
   18.575000     25.153582
   18.590000     25.071534
   18.605000     25.089038
   18.620000     25.117482
   18.635000     24.973078
   18.650000     24.974172
   18.665000     25.120763
   18.680000     25.178743
   18.695000     24.997145
   18.710000     25.026682
   18.724000     25.023400
   18.739000     25.092319
   18.754000     25.150300
   18.769000     25.237817
   18.784000     25.066065
   18.799000     25.046373
   18.814000     25.133890
   18.829000     25.106541
   18.844000     25.310019
   18.859000     25.208280
   18.874000     25.183119
   18.889000     25.401912
   18.903000     25.403006
   18.918000     25.403006
   18.933000     25.299079
   18.948000     25.246569
   18.963000     25.422698
   18.978000     25.348308
   18.993000     25.335180
   19.008000     25.270636
   19.023000     25.398630
   19.038000     25.434732
   19.053000     25.289234
   19.068000     25.378939
   19.083000     25.320959
   19.098000     25.308925
   19.112000     25.361435
   19.127000     25.468644
   19.142000     25.445671
   19.157000     25.405194
   19.172000     25.471927
   19.187000     25.418322
   19.202000     25.409571
   19.217000     25.452235
   19.232000     25.548504
   19.247000     25.520061
   19.262000     25.537565
   19.277000     25.534283
   19.292000     25.720257
   19.307000     25.789177
   19.321000     25.748700
   19.336000     25.657901
   19.351000     25.602108
   19.366000     25.706035
   19.381000     25.721351
   19.396000     25.620706
   19.411000     25.548504
   19.426000     25.631645
   19.441000     25.574760
   19.456000     25.570383
   19.471000     25.488335
   19.486000     25.442389
   19.501000     25.592262
   19.516000     25.531000
   19.531000     25.450047
   19.545000     25.416134
   19.560000     25.511310
   19.575000     25.642585
   19.590000     25.534283
   19.605000     25.559444
   19.620000     25.563819
   19.635000     25.500369
   19.650000     25.390973
   19.665000     25.371282
   19.680000     25.446765
   19.695000     25.389879
   19.710000     25.417228
   19.725000     25.281576
   19.740000     25.305644
   19.755000     25.553974
   19.770000     25.625082
   19.785000     25.393161
   19.799000     25.383315
   19.814000     25.498182
   19.829000     25.364717
   19.844000     25.368000
   19.859000     25.179838
   19.874000     25.390973
   19.889000     25.440201
   19.904000     25.206093
   19.919000     25.075911
   19.934000     25.278294
   19.949000     25.369094
   19.964000     25.352684
   19.979000     25.289234
   19.994000     25.163428
   20.009000     25.145924
   20.024000     25.024494
   20.039000     25.019024
   20.054000     24.933695
   20.068000     24.959950
   20.083000     24.951198
   20.098000     24.988393
   20.113000     24.918379
   20.128000     24.976360
   20.143000     24.914003
   20.158000     24.848366
   20.173000     24.865868
   20.188000     24.892124
   20.203000     24.836332
   20.218000     24.875714
   20.233000     24.864774
   20.248000     24.647075
   20.263000     24.731311
   20.278000     24.655827
   20.293000     24.686458
   20.308000     24.549712
   20.323000     24.535490
   20.338000     24.539867
   20.353000     24.523457
   20.368000     24.454537
   20.382000     24.345140
   20.397000     24.301382
   20.412000     24.199643
   20.427000     24.218240
   20.442000     24.047582
   20.457000     23.980850
   20.472000     24.018044
   20.487000     23.963346
   20.502000     23.870358
   20.517000     23.874734
   20.532000     23.908647
   20.547000     23.830976
   20.562000     23.697512
   20.577000     23.617652
   20.592000     23.618746
   20.607000     23.624216
   20.622000     23.711734
   20.637000     23.840822
   20.652000     23.788311
   20.667000     23.642813
   20.682000     23.678914
   20.697000     23.716110
   20.712000     23.685478
   20.727000     23.698606
   20.742000     23.536699
   20.757000     23.532323
   20.771000     23.366040
   20.786000     23.317906
   20.801000     23.283992
   20.816000     23.196475
   20.831000     23.115522
   20.846000     23.049884
   20.861000     22.959084
   20.876000     22.882507
   20.891000     22.852969
   20.906000     22.703096
   20.921000     22.711847
   20.936000     22.751230
   20.951000     22.768734
   20.966000     22.803741
   20.981000     22.687780
   20.996000     22.595888
   21.011000     22.466799
   21.026000     22.398973
   21.041000     22.319113
   21.056000     22.212999
   21.071000     22.280824
   21.086000     22.280824
   21.101000     22.164864
   21.116000     22.031400
   21.131000     21.930756
   21.146000     21.876057
   21.161000     21.930756
   21.176000     21.950447
   21.191000     21.854178
   21.206000     21.781975
   21.221000     21.729466
   21.236000     21.638666
   21.251000     21.637572
   21.266000     21.577404
   21.281000     21.570840
   21.296000     21.544585
   21.310000     21.585062
   21.325000     21.501920
   21.340000     21.462538
   21.355000     21.448316
   21.370000     21.412214
   21.385000     21.368456
   21.400000     21.524894
   21.415000     21.337825
   21.430000     21.177012
   21.445000     21.184670
   21.460000     21.171542
   21.475000     21.043548
   21.490000     20.977911
   21.505000     20.843352
   21.520000     20.807251
   21.535000     20.958219
   21.550000     20.742707
   21.565000     20.657378
   21.580000     20.625652
   21.595000     20.650814
   21.610000     20.515162
   21.625000     20.397013
   21.640000     20.357631
   21.655000     20.316061
   21.670000     20.191348
   21.685000     20.197912
   21.700000     20.146495
   21.715000     20.149778
   21.730000     20.100548
   21.745000     20.220885
   21.760000     20.061166
   21.775000     19.995528
   21.790000     19.929890
   21.805000     19.928796
   21.820000     19.905823
   21.835000     19.810647
   21.850000     19.921138
   21.865000     19.850030
   21.880000     19.759231
   21.895000     19.697969
   21.910000     19.715473
   21.925000     19.725318
   21.940000     19.596230
   21.955000     19.507618
   21.970000     19.589666
   21.985000     19.365403
   22.000000     19.293201
