# Supplementary material for: Changing the game of time resolved X-ray diffraction on the mechanochemistry playground by downsizing
Source: Nat Commun. 2021 Oct 21;12:6134. doi: 10.1038/s41467-021-26264-1 (PMC8531352; doi:10.1038/s41467-021-26264-1)
Supplement: Supplementary file 3 — Source Data. [file 41467_2021_26264_MOESM3_ESM.zip › PXRD_raw_data/reactionIIIa_cocrystal_FormI_normalized/000293.xy]

    3.140900     20.407799
    3.155600     20.585230
    3.170400     20.761565
    3.185100     20.822899
    3.199800     20.796613
    3.214500     21.250047
    3.229300     21.381477
    3.244000     21.328905
    3.258700     21.342048
    3.273500     21.711147
    3.288200     21.889673
    3.302900     22.016722
    3.317600     22.369393
    3.332400     22.452632
    3.347100     22.743968
    3.361800     22.693586
    3.376500     23.110877
    3.391300     23.728598
    3.406000     23.962981
    3.420700     24.022125
    3.435400     23.914791
    3.450200     23.827171
    3.464900     23.947648
    3.479600     24.070317
    3.494400     24.229128
    3.509100     24.071412
    3.523800     24.297033
    3.538500     24.327700
    3.553300     24.524845
    3.568000     24.547845
    3.582700     24.769086
    3.597400     25.086709
    3.612200     24.977184
    3.626900     25.376951
    3.641600     25.901575
    3.656400     25.834765
    3.671100     25.964004
    3.685800     26.210436
    3.700500     26.726299
    3.715300     27.093208
    3.730000     27.083350
    3.744700     27.080064
    3.759500     27.373591
    3.774200     27.668213
    3.788900     27.679167
    3.803600     27.896026
    3.818400     27.991313
    3.833100     28.092075
    3.847800     28.568510
    3.862600     28.637511
    3.877300     28.669273
    3.892000     28.984704
    3.906700     28.883942
    3.921500     28.939800
    3.936200     29.219088
    3.950900     29.614474
    3.965700     29.772190
    3.980400     29.983573
    3.995100     30.244242
    4.009800     30.523531
    4.024600     30.696581
    4.039300     30.884964
    4.054000     31.346064
    4.068800     31.427113
    4.083500     31.543210
    4.098200     31.854261
    4.113000     32.382171
    4.127700     32.533316
    4.142400     32.699793
    4.157100     32.949511
    4.171900     33.421564
    4.186600     33.613233
    4.201300     33.591327
    4.216100     34.071047
    4.230800     34.408384
    4.245500     34.811436
    4.260300     35.322918
    4.275000     35.532111
    4.289700     35.596730
    4.304500     35.792781
    4.319200     36.014021
    4.333900     36.052355
    4.348600     36.614218
    4.363400     37.112557
    4.378100     37.413751
    4.392800     37.402799
    4.407600     37.532039
    4.422300     37.659087
    4.437000     38.146474
    4.451800     38.380857
    4.466500     38.459715
    4.481200     38.618526
    4.496000     38.597717
    4.510700     38.977768
    4.525400     39.284438
    4.540200     39.676539
    4.554900     39.814539
    4.569600     40.289879
    4.584400     40.402689
    4.599100     40.510024
    4.613800     40.821075
    4.628600     41.284366
    4.643300     41.446462
    4.658000     41.779419
    4.672700     42.147423
    4.687500     42.594285
    4.702200     42.691762
    4.716900     43.162720
    4.731700     43.296340
    4.746400     43.645725
    4.761100     43.905300
    4.775900     44.509878
    4.790600     44.951264
    4.805300     45.129790
    4.820100     45.182362
    4.834800     45.482460
    4.849500     46.085943
    4.864300     46.562377
    4.879000     46.956667
    4.893700     47.387101
    4.908500     47.865725
    4.923200     48.334492
    4.938000     48.303825
    4.952700     48.801069
    4.967400     48.835021
    4.982200     49.354170
    4.996900     50.150417
    5.011600     50.356325
    5.026400     50.500898
    5.041100     51.242382
    5.055800     51.583004
    5.070600     51.817388
    5.085300     52.402252
    5.100000     52.917019
    5.114800     53.429596
    5.129500     53.892887
    5.144200     54.339749
    5.159000     54.859993
    5.173700     55.478810
    5.188400     55.727432
    5.203200     56.155675
    5.217900     56.544488
    5.232700     57.193972
    5.247400     58.239936
    5.262100     58.512654
    5.276900     58.667084
    5.291600     58.924467
    5.306300     59.659380
    5.321100     59.925526
    5.335800     60.545438
    5.350500     61.105111
    5.365300     61.706403
    5.380000     62.565079
    5.394800     62.826844
    5.409500     63.385423
    5.424200     64.015191
    5.439000     64.465339
    5.453700     64.873868
    5.468400     65.971308
    5.483200     66.575887
    5.497900     67.154178
    5.512600     67.656898
    5.527400     68.249429
    5.542100     68.801435
    5.556900     69.211058
    5.571600     69.591110
    5.586300     70.028115
    5.601100     70.667742
    5.615800     71.546133
    5.630600     72.239426
    5.645300     72.175901
    5.660000     72.898766
    5.674800     73.617251
    5.689500     74.205400
    5.704200     74.748644
    5.719000     75.135267
    5.733700     75.714655
    5.748500     76.519664
    5.763200     76.996098
    5.777900     77.422150
    5.792700     77.853679
    5.807400     78.238112
    5.822200     78.866785
    5.836900     79.921512
    5.851600     80.457089
    5.866400     80.718853
    5.881100     81.377099
    5.895900     82.041916
    5.910600     82.620208
    5.925300     83.670553
    5.940100     84.948711
    5.954800     85.695672
    5.969600     87.109640
    5.984300     88.579466
    5.999000     89.626525
    6.013800     89.883908
    6.028500     89.537809
    6.043300     89.012089
    6.058000     88.676943
    6.072700     87.868648
    6.087500     87.797457
    6.102200     87.816076
    6.117000     87.783218
    6.131700     88.093174
    6.146500     88.587132
    6.161200     89.274949
    6.175900     89.251949
    6.190700     89.150090
    6.205400     89.376807
    6.220200     89.188425
    6.234900     89.347236
    6.249600     89.663763
    6.264400     89.635287
    6.279100     90.369105
    6.293900     90.654965
    6.308600     90.994492
    6.323400     91.325258
    6.338100     91.974741
    6.352800     92.887085
    6.367600     94.000955
    6.382300     97.413755
    6.397100    101.833089
    6.411800    104.859266
    6.426600    105.300652
    6.441300    103.247057
    6.456000     99.595493
    6.470800     95.985547
    6.485500     93.888143
    6.500300     92.837799
    6.515000     92.788512
    6.529800     93.562854
    6.544500     94.623056
    6.559300     96.228694
    6.574000     99.068678
    6.588700    100.573551
    6.603500    100.859412
    6.618200     99.674351
    6.633000     97.042465
    6.647700     94.516818
    6.662500     92.418317
    6.677200     91.123732
    6.692000     90.538868
    6.706700     89.857623
    6.721500     89.431570
    6.736200     89.106281
    6.750900     88.767848
    6.765700     88.602466
    6.780400     87.982553
    6.795200     87.887267
    6.809900     87.657264
    6.824700     87.492977
    6.839400     87.157830
    6.854200     86.900447
    6.868900     86.694539
    6.883700     86.365965
    6.898400     85.596003
    6.913200     85.661718
    6.927900     85.838054
    6.942700     85.424049
    6.957400     84.999092
    6.972200     84.518277
    6.986900     84.108653
    7.001600     83.886317
    7.016400     84.000224
    7.031100     83.410979
    7.045900     82.731924
    7.060600     82.834877
    7.075400     82.807496
    7.090100     82.361730
    7.104900     82.095583
    7.119600     82.186489
    7.134400     81.952105
    7.149100     80.983904
    7.163900     80.656425
    7.178600     81.153668
    7.193400     81.138334
    7.208100     80.587424
    7.222900     80.332230
    7.237600     80.266515
    7.252400     79.591841
    7.267100     79.296123
    7.281900     78.991644
    7.296600     78.722212
    7.311400     78.818595
    7.326100     78.578735
    7.340900     78.199777
    7.355600     77.775916
    7.370400     77.482389
    7.385100     77.032241
    7.399900     76.987336
    7.414600     76.894240
    7.429400     76.745286
    7.444100     76.264470
    7.458900     76.257899
    7.473600     76.291852
    7.488400     76.308281
    7.503200     76.180136
    7.517900     75.993944
    7.532700     75.642369
    7.547400     74.896503
    7.562200     74.400354
    7.576900     74.385021
    7.591700     74.021398
    7.606400     73.419010
    7.621200     72.938195
    7.635900     72.535143
    7.650700     71.449750
    7.665400     71.286558
    7.680200     70.680885
    7.694900     70.129974
    7.709700     70.116830
    7.724400     70.224165
    7.739200     69.858352
    7.754000     69.376441
    7.768700     68.810197
    7.783500     68.664529
    7.798200     68.476145
    7.813000     67.891282
    7.827700     67.419229
    7.842500     67.238512
    7.857200     66.811365
    7.872000     66.241835
    7.886700     66.115881
    7.901500     65.790592
    7.916300     65.598923
    7.931000     65.262681
    7.945800     65.108251
    7.960500     64.908915
    7.975300     64.623055
    7.990000     64.245193
    8.004800     63.690997
    8.019600     63.468661
    8.034300     63.149943
    8.049100     62.785224
    8.063800     62.701986
    8.078600     62.580413
    8.093300     62.474174
    8.108100     62.546460
    8.122900     62.425983
    8.137600     62.057979
    8.152400     61.960501
    8.167100     61.723927
    8.181900     61.443543
    8.196600     61.041586
    8.211400     60.526819
    8.226200     59.891573
    8.240900     59.483045
    8.255700     59.309995
    8.270400     59.541094
    8.285200     58.889420
    8.300000     58.729513
    8.314700     58.326461
    8.329500     58.163268
    8.344200     57.805121
    8.359000     57.628787
    8.373800     57.334164
    8.388500     57.192877
    8.403300     57.066923
    8.418000     56.575156
    8.432800     56.181960
    8.447600     55.895005
    8.462300     55.568620
    8.477100     55.394476
    8.491800     55.132711
    8.506600     54.932280
    8.521400     54.919137
    8.536100     54.562085
    8.550900     54.495276
    8.565600     54.541276
    8.580400     54.311273
    8.595200     53.868792
    8.609900     53.519407
    8.624700     53.389073
    8.639500     53.195213
    8.654200     52.898400
    8.669000     52.532587
    8.683700     52.290537
    8.698500     52.041914
    8.713300     51.776864
    8.728000     51.780150
    8.742800     51.657481
    8.757600     51.425288
    8.772300     51.044141
    8.787100     50.745138
    8.801800     50.231466
    8.816600     49.897414
    8.831400     49.309265
    8.846100     49.120882
    8.860900     49.079262
    8.875700     48.352016
    8.890400     48.028917
    8.905200     48.151585
    8.920000     47.768248
    8.934700     47.495530
    8.949500     47.576579
    8.964300     47.436387
    8.979000     47.321386
    8.993800     46.965429
    9.008600     46.565662
    9.023300     46.663140
    9.038100     46.433138
    9.052900     46.120991
    9.067600     46.011466
    9.082400     45.835131
    9.097200     45.449602
    9.111900     45.203171
    9.126700     45.202076
    9.141500     44.869120
    9.156200     44.668689
    9.171000     44.814358
    9.185800     44.584355
    9.200500     44.318209
    9.215300     44.050969
    9.230100     43.607392
    9.244800     43.587677
    9.259600     43.608487
    9.274400     43.300721
    9.289100     43.174768
    9.303900     42.783763
    9.318700     42.613999
    9.333400     42.364283
    9.348200     42.213138
    9.363000     42.172614
    9.377800     41.954659
    9.392500     41.891134
    9.407300     41.793657
    9.422100     41.451939
    9.436800     41.340224
    9.451600     41.132126
    9.466400     41.155126
    9.481200     40.914171
    9.495900     40.702787
    9.510700     40.562595
    9.525500     40.395022
    9.540200     40.018256
    9.555000     39.723634
    9.569800     39.714872
    9.584600     39.413678
    9.599300     39.227485
    9.614100     38.972292
    9.628900     38.828814
    9.643600     38.751052
    9.658400     38.421382
    9.673200     38.622907
    9.688000     38.482715
    9.702700     37.989853
    9.717500     37.847470
    9.732300     37.739040
    9.747100     37.609801
    9.761800     37.507942
    9.776600     37.288892
    9.791400     37.287797
    9.806200     37.041366
    9.820900     36.878174
    9.835700     36.694171
    9.850500     36.688695
    9.865300     36.751125
    9.880000     36.384216
    9.894800     36.021688
    9.909600     36.011831
    9.924400     36.001974
    9.939100     36.030450
    9.953900     35.637255
    9.968700     35.186012
    9.983500     35.179441
    9.998200     35.073201
   10.013000     34.881533
   10.028000     34.688768
   10.043000     34.892485
   10.057000     34.640578
   10.072000     34.385384
   10.087000     34.206858
   10.102000     34.094047
   10.116000     34.026142
   10.131000     34.086381
   10.146000     33.651566
   10.161000     33.563946
   10.176000     33.267133
   10.190000     33.220037
   10.205000     33.211275
   10.220000     32.848747
   10.235000     32.880510
   10.249000     32.760032
   10.264000     32.700889
   10.279000     32.712937
   10.294000     32.609983
   10.309000     32.710746
   10.323000     32.593555
   10.338000     32.583697
   10.353000     32.613269
   10.368000     32.390933
   10.382000     32.416124
   10.397000     32.444600
   10.412000     32.443505
   10.427000     32.195979
   10.442000     31.867403
   10.456000     31.650544
   10.471000     31.450113
   10.486000     31.466542
   10.501000     31.371255
   10.516000     31.458875
   10.530000     31.428208
   10.545000     31.246397
   10.560000     31.422732
   10.575000     31.495018
   10.589000     31.237635
   10.604000     31.389875
   10.619000     31.413970
   10.634000     31.337302
   10.649000     31.223396
   10.663000     30.985727
   10.678000     30.741486
   10.693000     30.743677
   10.708000     30.821439
   10.722000     30.469864
   10.737000     30.302291
   10.752000     30.155527
   10.767000     30.094193
   10.782000     29.939763
   10.796000     29.723998
   10.811000     29.617760
   10.826000     29.565187
   10.841000     29.417328
   10.856000     29.475377
   10.870000     29.414043
   10.885000     29.237708
   10.900000     29.116135
   10.915000     28.968276
   10.930000     28.904751
   10.944000     28.825893
   10.959000     28.912418
   10.974000     28.770035
   10.989000     28.702130
   11.003000     28.599176
   11.018000     28.535652
   11.033000     28.549890
   11.048000     28.466651
   11.063000     28.507176
   11.077000     28.667082
   11.092000     28.791941
   11.107000     28.970466
   11.122000     29.327518
   11.137000     29.468806
   11.151000     29.874048
   11.166000     29.920049
   11.181000     29.908001
   11.196000     30.164289
   11.211000     30.474245
   11.225000     30.354863
   11.240000     30.125956
   11.255000     29.915668
   11.270000     29.400900
   11.284000     29.100801
   11.299000     28.970466
   11.314000     28.646273
   11.329000     28.297983
   11.344000     28.302364
   11.358000     28.318792
   11.373000     28.290316
   11.388000     28.301268
   11.403000     28.327554
   11.418000     28.423937
   11.432000     28.406412
   11.447000     28.475413
   11.462000     28.632034
   11.477000     28.882846
   11.492000     29.004419
   11.506000     29.190612
   11.521000     29.611188
   11.536000     29.959477
   11.551000     29.898144
   11.566000     30.127051
   11.580000     30.169765
   11.595000     30.353768
   11.610000     30.600199
   11.625000     30.572818
   11.640000     30.775439
   11.654000     30.719581
   11.669000     30.695485
   11.684000     30.350482
   11.699000     30.092003
   11.714000     29.556425
   11.728000     28.945276
   11.743000     28.688987
   11.758000     28.568510
   11.773000     28.358222
   11.788000     28.348365
   11.802000     28.236649
   11.817000     28.107409
   11.832000     28.087694
   11.847000     28.107409
   11.862000     27.986932
   11.876000     27.954074
   11.891000     28.082218
   11.906000     28.262934
   11.921000     28.385603
   11.936000     28.458984
   11.950000     28.617795
   11.965000     28.846703
   11.980000     28.952943
   11.995000     29.051515
   12.010000     29.073419
   12.024000     29.063562
   12.039000     29.008801
   12.054000     28.877370
   12.069000     28.802893
   12.084000     28.883942
   12.098000     29.109563
   12.113000     29.124897
   12.128000     29.111754
   12.143000     29.210326
   12.158000     29.256327
   12.172000     29.230041
   12.187000     29.139135
   12.202000     29.165421
   12.217000     29.166516
   12.232000     29.512615
   12.246000     29.318756
   12.261000     29.056991
   12.276000     29.193897
   12.291000     29.304518
   12.306000     29.340661
   12.320000     29.338470
   12.335000     29.378995
   12.350000     29.449090
   12.365000     29.508234
   12.380000     29.571759
   12.394000     29.959477
   12.409000     30.051479
   12.424000     30.326386
   12.439000     30.526817
   12.454000     30.773248
   12.468000     31.038299
   12.483000     31.435875
   12.498000     31.537733
   12.513000     31.591400
   12.528000     31.589210
   12.543000     31.856451
   12.557000     31.604544
   12.572000     31.623163
   12.587000     31.700926
   12.602000     31.692164
   12.617000     31.861927
   12.631000     31.815926
   12.646000     31.844403
   12.661000     31.857546
   12.676000     31.929833
   12.691000     31.775403
   12.705000     31.750212
   12.720000     31.849880
   12.735000     31.892594
   12.750000     32.005405
   12.765000     32.222265
   12.779000     32.562887
   12.794000     32.922129
   12.809000     33.646090
   12.824000     34.752293
   12.839000     36.154213
   12.854000     37.846375
   12.868000     39.628347
   12.883000     41.405939
   12.898000     42.345664
   12.913000     42.800193
   12.928000     42.357711
   12.942000     41.619513
   12.957000     40.734550
   12.972000     39.399440
   12.987000     38.042424
   13.002000     36.836554
   13.017000     35.964735
   13.031000     35.443395
   13.046000     35.177250
   13.061000     34.749007
   13.076000     34.479575
   13.091000     34.252858
   13.105000     34.023951
   13.120000     33.976856
   13.135000     34.103904
   13.150000     34.160858
   13.165000     34.142239
   13.179000     34.313097
   13.194000     34.717245
   13.209000     35.166298
   13.224000     35.987735
   13.239000     37.132272
   13.254000     38.486001
   13.268000     40.041256
   13.283000     41.266842
   13.298000     41.854991
   13.313000     41.867039
   13.328000     41.454129
   13.343000     40.819980
   13.357000     39.804682
   13.372000     38.542954
   13.387000     37.546277
   13.402000     36.487169
   13.417000     35.886972
   13.431000     35.362347
   13.446000     35.349204
   13.461000     35.308680
   13.476000     35.042534
   13.491000     35.004200
   13.506000     35.063344
   13.520000     35.066629
   13.535000     34.871675
   13.550000     34.899056
   13.565000     35.054582
   13.580000     35.137821
   13.595000     35.011868
   13.609000     34.985581
   13.624000     35.195869
   13.639000     35.126868
   13.654000     35.125773
   13.669000     35.360156
   13.683000     35.386443
   13.698000     35.670112
   13.713000     35.833305
   13.728000     35.734732
   13.743000     35.873829
   13.758000     36.137785
   13.772000     36.292215
   13.787000     36.342597
   13.802000     36.288929
   13.817000     36.317405
   13.832000     36.327262
   13.847000     36.407216
   13.861000     36.460883
   13.876000     36.297691
   13.891000     35.998688
   13.906000     35.907782
   13.921000     35.909973
   13.936000     35.920925
   13.950000     35.755543
   13.965000     35.876019
   13.980000     35.679970
   13.995000     35.649303
   14.010000     35.792781
   14.025000     35.925306
   14.039000     35.925306
   14.054000     35.935163
   14.069000     35.946116
   14.084000     35.932973
   14.099000     35.964735
   14.114000     35.935163
   14.128000     35.895734
   14.143000     35.839877
   14.158000     35.837686
   14.173000     35.881496
   14.188000     35.902306
   14.203000     35.815780
   14.217000     35.649303
   14.232000     35.664636
   14.247000     35.687637
   14.262000     35.858496
   14.277000     35.696399
   14.292000     35.798257
   14.306000     35.796066
   14.321000     35.765400
   14.336000     35.975688
   14.351000     35.903401
   14.366000     36.160785
   14.381000     36.384216
   14.395000     36.292215
   14.410000     36.509075
   14.425000     36.608742
   14.440000     36.465264
   14.455000     36.479502
   14.470000     36.413787
   14.484000     36.376549
   14.499000     36.042497
   14.514000     35.857400
   14.529000     35.757733
   14.544000     35.900116
   14.559000     35.860686
   14.573000     35.413824
   14.588000     35.299918
   14.603000     35.349204
   14.618000     35.408348
   14.633000     35.117011
   14.648000     35.259394
   14.662000     35.258299
   14.677000     35.065534
   14.692000     35.077582
   14.707000     34.975724
   14.722000     35.094011
   14.737000     35.159726
   14.752000     34.926437
   14.766000     34.929723
   14.781000     35.076486
   14.796000     34.745721
   14.811000     34.696435
   14.826000     34.721626
   14.841000     34.720531
   14.855000     34.746817
   14.870000     34.696435
   14.885000     34.535433
   14.900000     34.595672
   14.915000     34.540909
   14.930000     34.455480
   14.945000     34.533243
   14.959000     34.385384
   14.974000     34.469718
   14.989000     34.343765
   15.004000     34.266001
   15.019000     34.136762
   15.034000     34.032713
   15.048000     33.931950
   15.063000     33.880473
   15.078000     33.896903
   15.093000     33.982332
   15.108000     33.936331
   15.123000     33.880473
   15.138000     33.983427
   15.152000     33.859664
   15.167000     33.624185
   15.182000     33.726043
   15.197000     33.801615
   15.212000     33.589137
   15.227000     33.491660
   15.242000     33.452230
   15.256000     33.399659
   15.271000     33.276990
   15.286000     33.238657
   15.301000     33.119275
   15.316000     33.096275
   15.331000     33.090798
   15.345000     33.119275
   15.360000     32.858605
   15.375000     32.819176
   15.390000     32.870653
   15.405000     32.604507
   15.420000     32.582602
   15.435000     32.397504
   15.449000     32.424886
   15.464000     32.491697
   15.479000     32.298932
   15.494000     32.324123
   15.509000     32.243074
   15.524000     32.015262
   15.539000     31.972548
   15.553000     31.995548
   15.568000     31.935309
   15.583000     31.813736
   15.598000     31.697640
   15.613000     31.696545
   15.628000     31.675735
   15.643000     31.525685
   15.657000     31.282540
   15.672000     31.317588
   15.687000     31.516923
   15.702000     31.398637
   15.717000     31.271587
   15.732000     31.301159
   15.747000     31.354826
   15.761000     31.377826
   15.776000     31.291301
   15.791000     31.227777
   15.806000     31.086490
   15.821000     30.755724
   15.836000     30.882774
   15.851000     30.776534
   15.866000     30.576104
   15.880000     30.404149
   15.895000     30.212480
   15.910000     30.063526
   15.925000     30.067907
   15.940000     30.107336
   15.955000     30.098574
   15.970000     30.185099
   15.984000     30.130337
   15.999000     29.939763
   16.014000     29.845572
   16.029000     29.768904
   16.044000     29.749190
   16.059000     29.681284
   16.074000     29.652807
   16.088000     29.627617
   16.103000     29.440328
   16.118000     29.376804
   16.133000     29.450186
   16.148000     29.173088
   16.163000     29.133658
   16.178000     29.136944
   16.193000     29.077800
   16.207000     29.035086
   16.222000     28.882846
   16.237000     28.931037
   16.252000     29.001133
   16.267000     28.841227
   16.282000     28.698844
   16.297000     28.821512
   16.312000     28.825893
   16.326000     28.732797
   16.341000     28.656130
   16.356000     28.592605
   16.371000     28.520319
   16.386000     28.462270
   16.401000     28.251982
   16.416000     28.351650
   16.430000     28.306745
   16.445000     28.211458
   16.460000     28.175314
   16.475000     28.086599
   16.490000     28.127124
   16.505000     28.027456
   16.520000     28.096456
   16.535000     28.065790
   16.549000     28.124933
   16.564000     28.132600
   16.579000     28.057028
   16.594000     27.909169
   16.609000     27.897122
   16.624000     27.905883
   16.639000     27.853311
   16.654000     27.639737
   16.668000     27.477640
   16.683000     27.305686
   16.698000     27.248733
   16.713000     27.209304
   16.728000     27.048302
   16.743000     26.919062
   16.758000     26.974920
   16.773000     26.923443
   16.788000     26.822680
   16.802000     26.715346
   16.817000     26.686869
   16.832000     26.558725
   16.847000     26.486438
   16.862000     26.455772
   16.877000     26.311198
   16.892000     26.288198
   16.907000     26.404294
   16.921000     26.249864
   16.936000     26.245483
   16.951000     26.128292
   16.966000     25.879670
   16.981000     25.878574
   16.996000     25.993576
   17.011000     25.885146
   17.026000     25.853384
   17.041000     25.777812
   17.055000     25.678144
   17.070000     25.708811
   17.085000     25.867622
   17.100000     25.746049
   17.115000     25.620096
   17.130000     25.557666
   17.145000     25.636524
   17.160000     25.536857
   17.175000     25.465666
   17.189000     25.444855
   17.204000     25.413093
   17.219000     25.436093
   17.234000     25.381331
   17.249000     25.451428
   17.264000     25.393379
   17.279000     25.109709
   17.294000     25.243330
   17.309000     25.318902
   17.323000     25.236758
   17.338000     25.241139
   17.353000     25.131614
   17.368000     25.064803
   17.383000     25.076851
   17.398000     24.909278
   17.413000     24.908183
   17.428000     24.850134
   17.443000     25.092185
   17.457000     24.937755
   17.472000     24.858897
   17.487000     24.926802
   17.502000     24.932279
   17.517000     24.842468
   17.532000     24.741705
   17.547000     24.762514
   17.562000     24.932279
   17.577000     24.992517
   17.591000     24.913659
   17.606000     24.738419
   17.621000     24.662847
   17.636000     24.823849
   17.651000     24.754848
   17.666000     24.684752
   17.681000     24.647514
   17.696000     24.788801
   17.711000     24.646418
   17.726000     24.500750
   17.740000     24.443797
   17.755000     24.643133
   17.770000     24.599322
   17.785000     24.571941
   17.800000     24.570846
   17.815000     24.507321
   17.830000     24.384653
   17.845000     24.334271
   17.860000     24.478844
   17.875000     24.448178
   17.889000     24.476654
   17.904000     24.341939
   17.919000     24.299224
   17.934000     24.412034
   17.949000     24.504036
   17.964000     24.555512
   17.979000     24.466797
   17.994000     24.305795
   18.009000     24.448178
   18.024000     24.640942
   18.038000     24.679275
   18.053000     24.660656
   18.068000     24.746086
   18.083000     24.778943
   18.098000     24.761419
   18.113000     24.629989
   18.128000     24.592751
   18.143000     24.724181
   18.158000     24.798658
   18.173000     24.852325
   18.188000     24.793182
   18.202000     24.759229
   18.217000     24.916945
   18.232000     25.094376
   18.247000     24.979374
   18.262000     25.041803
   18.277000     25.171043
   18.292000     25.341902
   18.307000     25.209376
   18.322000     25.112995
   18.337000     25.224710
   18.352000     25.279473
   18.366000     25.220329
   18.381000     25.244425
   18.396000     25.263044
   18.411000     25.095471
   18.426000     24.978279
   18.441000     25.081233
   18.456000     25.091090
   18.471000     25.048375
   18.486000     24.951993
   18.501000     24.874230
   18.516000     24.738419
   18.530000     25.023184
   18.545000     24.913659
   18.560000     25.053851
   18.575000     25.180900
   18.590000     25.031946
   18.605000     24.926802
   18.620000     25.006756
   18.635000     24.947612
   18.650000     25.093281
   18.665000     25.141471
   18.680000     25.093281
   18.695000     25.108614
   18.710000     25.086709
   18.724000     24.905992
   18.739000     24.978279
   18.754000     25.095471
   18.769000     25.143661
   18.784000     25.281663
   18.799000     25.154615
   18.814000     25.013327
   18.829000     25.245520
   18.844000     25.127233
   18.859000     25.082328
   18.874000     25.085614
   18.889000     25.148042
   18.903000     25.324378
   18.918000     25.247711
   18.933000     25.286044
   18.948000     25.358331
   18.963000     25.322188
   18.978000     25.276187
   18.993000     25.395570
   19.008000     25.468951
   19.023000     25.390093
   19.038000     25.287139
   19.053000     25.381331
   19.068000     25.420760
   19.083000     25.421855
   19.098000     25.409808
   19.112000     25.341902
   19.127000     25.375854
   19.142000     25.453618
   19.157000     25.293711
   19.172000     25.286044
   19.187000     25.381331
   19.202000     25.330950
   19.217000     25.454713
   19.232000     25.486475
   19.247000     25.497427
   19.262000     25.589428
   19.277000     25.507285
   19.292000     25.560952
   19.307000     25.632143
   19.321000     25.624477
   19.336000     25.647477
   19.351000     25.560952
   19.366000     25.673763
   19.381000     25.644191
   19.396000     25.672667
   19.411000     25.666096
   19.426000     25.660620
   19.441000     25.530285
   19.456000     25.431712
   19.471000     25.484285
   19.486000     25.483189
   19.501000     25.656239
   19.516000     25.646381
   19.531000     25.493046
   19.545000     25.467856
   19.560000     25.530285
   19.575000     25.387903
   19.590000     25.460189
   19.605000     25.531381
   19.620000     25.410903
   19.635000     25.334235
   19.650000     25.473332
   19.665000     25.544524
   19.680000     25.441569
   19.695000     25.391189
   19.710000     25.342997
   19.725000     25.304664
   19.740000     25.272901
   19.755000     25.387903
   19.770000     25.252092
   19.785000     25.288234
   19.799000     25.313426
   19.814000     25.427331
   19.829000     25.468951
   19.844000     25.414189
   19.859000     25.276187
   19.874000     25.253187
   19.889000     25.275092
   19.904000     25.353950
   19.919000     25.305759
   19.934000     25.453618
   19.949000     25.426236
   19.964000     25.276187
   19.979000     25.062613
   19.994000     25.039613
   20.009000     25.204996
   20.024000     24.962945
   20.039000     24.924611
   20.054000     24.984850
   20.068000     25.071375
   20.083000     24.984850
   20.098000     24.858897
   20.113000     25.011137
   20.128000     24.898326
   20.143000     24.778943
   20.158000     24.795372
   20.173000     24.806325
   20.188000     24.692418
   20.203000     24.757038
   20.218000     24.691323
   20.233000     24.583989
   20.248000     24.698990
   20.263000     24.782229
   20.278000     24.740610
   20.293000     24.655180
   20.308000     24.619037
   20.323000     24.475559
   20.338000     24.397796
   20.353000     24.395605
   20.368000     24.380272
   20.382000     24.323319
   20.397000     24.248842
   20.412000     24.174365
   20.427000     23.999125
   20.442000     24.098793
   20.457000     24.053888
   20.472000     23.920267
   20.487000     23.897267
   20.502000     23.967362
   20.517000     23.861124
   20.532000     23.843600
   20.547000     23.753789
   20.562000     23.740646
   20.577000     23.705598
   20.592000     23.740646
   20.607000     23.637692
   20.622000     23.576358
   20.637000     23.656311
   20.652000     23.654121
   20.667000     23.714360
   20.682000     23.602645
   20.697000     23.660692
   20.712000     23.642073
   20.727000     23.586215
   20.742000     23.398928
   20.757000     23.315689
   20.771000     23.322261
   20.786000     23.315689
   20.801000     23.196307
   20.816000     23.019972
   20.831000     22.973971
   20.846000     22.931257
   20.861000     22.917017
   20.876000     22.932352
   20.891000     22.954256
   20.906000     22.856780
   20.921000     22.776825
   20.936000     22.643206
   20.951000     22.646491
   20.966000     22.528204
   20.981000     22.434013
   20.996000     22.400059
   21.011000     22.412107
   21.026000     22.340917
   21.041000     22.277392
   21.056000     22.286154
   21.071000     22.268630
   21.086000     22.243439
   21.101000     22.107627
   21.116000     21.923626
   21.131000     21.825054
   21.146000     21.860101
   21.161000     21.899531
   21.176000     21.848054
   21.191000     21.687052
   21.206000     21.615861
   21.221000     21.704576
   21.236000     21.606004
   21.251000     21.705671
   21.266000     21.546860
   21.281000     21.370524
   21.296000     21.372714
   21.310000     21.394620
   21.325000     21.451573
   21.340000     21.397906
   21.355000     21.368333
   21.370000     21.435144
   21.385000     21.319048
   21.400000     21.324524
   21.415000     21.354095
   21.430000     21.217189
   21.445000     21.110950
   21.460000     21.050711
   21.475000     21.188713
   21.490000     21.029902
   21.505000     21.028806
   21.520000     20.941187
   21.535000     20.901757
   21.550000     20.740755
   21.565000     20.574278
   21.580000     20.542515
   21.595000     20.511848
   21.610000     20.468038
   21.625000     20.367275
   21.640000     20.299370
   21.655000     20.187654
   21.670000     20.129606
   21.685000     20.192035
   21.700000     20.087986
   21.715000     20.064986
   21.730000     20.086891
   21.745000     20.071558
   21.760000     20.039795
   21.775000     19.968604
   21.790000     19.935746
   21.805000     19.917127
   21.820000     19.860174
   21.835000     19.837174
   21.850000     19.878793
   21.865000     19.774745
   21.880000     19.729839
   21.895000     19.675077
   21.910000     19.657553
   21.925000     19.425360
   21.940000     19.484503
   21.955000     19.527218
   21.970000     19.532695
   21.985000     19.518456
   22.000000     19.346502
