# Supplementary material for: Changing the game of time resolved X-ray diffraction on the mechanochemistry playground by downsizing
Source: Nat Commun. 2021 Oct 21;12:6134. doi: 10.1038/s41467-021-26264-1 (PMC8531352; doi:10.1038/s41467-021-26264-1)
Supplement: Supplementary file 3 — Source Data. [file 41467_2021_26264_MOESM3_ESM.zip › PXRD_raw_data/reactionIIIa_cocrystal_FormI_normalized/000102.xy]

    3.140900     20.342348
    3.155600     20.776757
    3.170400     20.799954
    3.185100     20.639687
    3.199800     20.753561
    3.214500     20.926481
    3.229300     21.224874
    3.244000     21.489526
    3.258700     21.633976
    3.273500     21.693023
    3.288200     22.068386
    3.302900     22.186477
    3.317600     22.410008
    3.332400     22.825437
    3.347100     23.069002
    3.361800     23.207127
    3.376500     23.748029
    3.391300     24.199308
    3.406000     24.567290
    3.420700     25.003807
    3.435400     24.618955
    3.450200     24.056965
    3.464900     23.757519
    3.479600     23.991593
    3.494400     24.062237
    3.509100     24.070673
    3.523800     24.381718
    3.538500     24.444981
    3.553300     24.393316
    3.568000     24.471341
    3.582700     24.664293
    3.597400     24.973230
    3.612200     25.228392
    3.626900     25.305363
    3.641600     25.498317
    3.656400     25.645931
    3.671100     25.850483
    3.685800     26.379786
    3.700500     26.497878
    3.715300     26.923852
    3.730000     27.337173
    3.744700     27.483733
    3.759500     27.454210
    3.774200     27.644000
    3.788900     28.046777
    3.803600     28.072083
    3.818400     27.843280
    3.833100     27.919196
    3.847800     28.233404
    3.862600     28.478023
    3.877300     28.660433
    3.892000     28.843896
    3.906700     28.843896
    3.921500     29.210825
    3.936200     29.489183
    3.950900     29.226640
    3.965700     29.315208
    3.980400     29.900395
    3.995100     29.876144
    4.009800     30.264160
    4.024600     30.678536
    4.039300     30.943188
    4.054000     31.273211
    4.068800     31.420826
    4.083500     31.600072
    4.098200     31.801460
    4.113000     32.130430
    4.127700     32.310731
    4.142400     32.265392
    4.157100     32.569057
    4.171900     32.903299
    4.186600     33.379883
    4.201300     33.798475
    4.216100     34.175947
    4.230800     34.654640
    4.245500     35.046874
    4.260300     35.234555
    4.275000     35.154421
    4.289700     35.554035
    4.304500     35.656311
    4.319200     35.870352
    4.333900     36.123406
    4.348600     36.420744
    4.363400     36.484007
    4.378100     36.839337
    4.392800     36.958482
    4.407600     37.225244
    4.422300     37.722916
    4.437000     37.949610
    4.451800     37.648054
    4.466500     37.652271
    4.481200     37.996003
    4.496000     38.464152
    4.510700     38.886962
    4.525400     39.063045
    4.540200     39.041957
    4.554900     39.363547
    4.569600     39.831696
    4.584400     40.321988
    4.599100     40.763777
    4.613800     40.888195
    4.628600     40.925098
    4.643300     41.302570
    4.658000     41.835037
    4.672700     41.987924
    4.687500     42.228325
    4.702200     42.386483
    4.716900     42.840925
    4.731700     43.203635
    4.746400     43.630664
    4.761100     43.815182
    4.775900     44.247482
    4.790600     44.489991
    4.805300     44.834777
    4.820100     44.959195
    4.834800     45.273403
    4.849500     45.663527
    4.864300     46.386839
    4.879000     46.897164
    4.893700     46.914034
    4.908500     47.455991
    4.923200     47.914650
    4.938000     48.364875
    4.952700     48.782414
    4.967400     49.432973
    4.982200     49.445625
    4.996900     49.865272
    5.011600     50.437806
    5.026400     50.695077
    5.041100     50.961838
    5.055800     51.525936
    5.070600     52.065785
    5.085300     52.066839
    5.100000     52.624612
    5.114800     53.518734
    5.129500     53.541931
    5.144200     54.138715
    5.159000     54.963249
    5.173700     55.069742
    5.188400     55.314361
    5.203200     55.843664
    5.217900     56.095663
    5.232700     56.743059
    5.247400     57.649834
    5.262100     58.437464
    5.276900     58.723203
    5.291600     59.110165
    5.306300     59.634197
    5.321100     60.254178
    5.335800     60.688587
    5.350500     61.071330
    5.365300     61.933822
    5.380000     62.482104
    5.394800     63.126337
    5.409500     63.575507
    5.424200     63.857029
    5.439000     64.134334
    5.453700     64.928290
    5.468400     65.796053
    5.483200     66.111315
    5.497900     66.969589
    5.512600     67.254274
    5.527400     67.551613
    5.542100     68.497400
    5.556900     69.068879
    5.571600     69.410503
    5.586300     69.823823
    5.601100     70.745360
    5.615800     71.036372
    5.630600     71.833491
    5.645300     72.557857
    5.660000     73.325452
    5.674800     73.667076
    5.689500     73.779895
    5.704200     74.378788
    5.719000     74.967138
    5.733700     75.574467
    5.748500     76.197611
    5.763200     76.884020
    5.777900     77.335299
    5.792700     78.069154
    5.807400     78.454006
    5.822200     78.632198
    5.836900     79.556899
    5.851600     80.027157
    5.866400     80.347691
    5.881100     81.048860
    5.895900     81.540207
    5.910600     81.996757
    5.925300     82.860303
    5.940100     83.199816
    5.954800     84.254207
    5.969600     85.547943
    5.984300     87.001947
    5.999000     89.108619
    6.013800     90.866287
    6.028500     91.931221
    6.043300     91.526335
    6.058000     90.594255
    6.072700     89.382760
    6.087500     88.550847
    6.102200     88.330478
    6.117000     88.254563
    6.131700     88.644687
    6.146500     88.727984
    6.161200     88.546629
    6.175900     88.836586
    6.190700     88.896686
    6.205400     88.705842
    6.220200     89.028485
    6.234900     89.066443
    6.249600     89.264669
    6.264400     89.217221
    6.279100     89.179262
    6.293900     89.454459
    6.308600     89.724383
    6.323400     89.417554
    6.338100     89.800298
    6.352800     90.011176
    6.367600     89.856181
    6.382300     89.876215
    6.397100     90.443477
    6.411800     90.724999
    6.426600     90.517284
    6.441300     90.006959
    6.456000     90.314841
    6.470800     90.252632
    6.485500     90.078658
    6.500300     89.909955
    6.515000     89.859344
    6.529800     89.688533
    6.544500     89.786591
    6.559300     89.932098
    6.574000     89.975328
    6.588700     89.916281
    6.603500     89.741253
    6.618200     89.228819
    6.633000     89.349019
    6.647700     89.592584
    6.662500     89.097020
    6.677200     88.780704
    6.692000     88.910394
    6.706700     88.544520
    6.721500     88.264052
    6.736200     88.189190
    6.750900     87.744238
    6.765700     87.482749
    6.780400     87.523871
    6.795200     87.737911
    6.809900     87.741075
    6.824700     87.234967
    6.839400     86.955554
    6.854200     86.527472
    6.868900     86.232242
    6.883700     85.739842
    6.898400     85.483625
    6.913200     85.540563
    6.927900     85.474136
    6.942700     84.919526
    6.957400     84.276349
    6.972200     84.209922
    6.986900     84.104483
    7.001600     83.597321
    7.016400     83.414912
    7.031100     83.525623
    7.045900     82.523952
    7.060600     82.483886
    7.075400     82.632554
    7.090100     82.184439
    7.104900     81.772172
    7.119600     81.575001
    7.134400     81.107906
    7.149100     80.960291
    7.163900     80.676661
    7.178600     80.573331
    7.193400     80.356126
    7.208100     79.891140
    7.222900     79.723492
    7.237600     79.583258
    7.252400     79.439862
    7.267100     79.106673
    7.281900     79.161502
    7.296600     78.616383
    7.311400     77.994292
    7.326100     77.680084
    7.340900     77.780251
    7.355600     77.511382
    7.370400     77.089625
    7.385100     77.024253
    7.399900     76.575083
    7.414600     76.524473
    7.429400     76.580355
    7.444100     75.866533
    7.458900     75.517530
    7.473600     75.397329
    7.488400     75.047272
    7.503200     74.934452
    7.517900     74.218521
    7.532700     73.760916
    7.547400     72.980667
    7.562200     72.744484
    7.576900     72.722342
    7.591700     72.609522
    7.606400     72.101306
    7.621200     71.525609
    7.635900     71.257794
    7.650700     71.225108
    7.665400     70.437478
    7.680200     69.986200
    7.694900     69.964057
    7.709700     69.283976
    7.724400     68.922319
    7.739200     68.894906
    7.754000     68.801064
    7.768700     68.565936
    7.783500     68.117820
    7.798200     67.776198
    7.813000     67.618039
    7.827700     67.387128
    7.842500     67.304885
    7.857200     67.036016
    7.872000     66.497222
    7.886700     65.982680
    7.901500     65.729627
    7.916300     65.583066
    7.931000     64.974683
    7.945800     64.661529
    7.960500     64.416911
    7.975300     63.996209
    7.990000     63.656695
    8.004800     63.719959
    8.019600     63.332998
    8.034300     63.091542
    8.049100     62.735158
    8.063800     62.151026
    8.078600     61.792534
    8.093300     61.349690
    8.108100     61.474107
    8.122900     61.266393
    8.137600     60.725491
    8.152400     60.235199
    8.167100     60.363835
    8.181900     60.117108
    8.196600     59.823987
    8.211400     59.534030
    8.226200     59.193462
    8.240900     58.961496
    8.255700     58.634635
    8.270400     58.575590
    8.285200     57.910269
    8.300000     57.842788
    8.314700     57.591844
    8.329500     57.398890
    8.344200     57.400999
    8.359000     56.950774
    8.373800     56.754657
    8.388500     56.476298
    8.403300     56.213755
    8.418000     56.130458
    8.432800     55.663364
    8.447600     55.701321
    8.462300     55.766694
    8.477100     55.170964
    8.491800     55.077122
    8.506600     55.078177
    8.521400     54.988554
    8.536100     55.031784
    8.550900     54.894714
    8.565600     54.890496
    8.580400     54.643769
    8.595200     54.130280
    8.609900     53.689546
    8.624700     52.949364
    8.639500     52.355742
    8.654200     52.013065
    8.669000     51.852798
    8.683700     51.561786
    8.698500     51.529100
    8.713300     51.201184
    8.728000     50.888031
    8.742800     50.475764
    8.757600     50.183698
    8.772300     49.779867
    8.787100     49.532085
    8.801800     49.308555
    8.816600     49.175701
    8.831400     48.899451
    8.846100     48.682247
    8.860900     48.747619
    8.875700     48.446064
    8.890400     48.419704
    8.905200     48.024307
    8.920000     48.046449
    8.934700     47.668978
    8.949500     47.716425
    8.964300     47.358987
    8.979000     46.683123
    8.993800     46.478571
    9.008600     46.539726
    9.023300     46.516529
    9.038100     46.342555
    9.052900     45.988280
    9.067600     45.815360
    9.082400     45.761586
    9.097200     45.563360
    9.111900     45.255478
    9.126700     45.025622
    9.141500     45.037220
    9.156200     44.947597
    9.171000     44.775731
    9.185800     44.483665
    9.200500     44.162076
    9.215300     44.004972
    9.230100     43.667567
    9.244800     43.507300
    9.259600     43.156188
    9.274400     42.836708
    9.289100     42.894700
    9.303900     42.793478
    9.318700     42.538315
    9.333400     42.197748
    9.348200     41.905681
    9.363000     41.899354
    9.377800     41.715891
    9.392500     41.573549
    9.407300     41.482871
    9.422100     41.396411
    9.436800     41.147575
    9.451600     40.975709
    9.466400     40.738472
    9.481200     40.675208
    9.495900     40.386305
    9.510700     40.254506
    9.525500     40.069988
    9.540200     39.783194
    9.555000     39.642961
    9.569800     39.631362
    9.584600     39.204334
    9.599300     39.101004
    9.614100     39.085187
    9.628900     38.835297
    9.643600     38.531633
    9.658400     38.374528
    9.673200     38.115148
    9.688000     37.893726
    9.702700     37.774581
    9.717500     37.500439
    9.732300     37.372858
    9.747100     37.242114
    9.761800     37.129294
    9.776600     37.178851
    9.791400     36.950047
    9.806200     36.611589
    9.820900     36.520910
    9.835700     36.272075
    9.850500     36.342719
    9.865300     36.323740
    9.880000     36.120243
    9.894800     35.927290
    9.909600     35.972628
    9.924400     35.692160
    9.939100     35.472848
    9.953900     35.433835
    9.968700     35.132279
    9.983500     34.807527
    9.998200     34.709469
   10.013000     34.706306
   10.028000     34.651477
   10.043000     34.497537
   10.057000     34.207579
   10.072000     34.034659
   10.087000     34.107412
   10.102000     33.888098
   10.116000     33.911295
   10.131000     33.684601
   10.146000     33.487431
   10.161000     33.397808
   10.176000     33.056185
   10.190000     33.005574
   10.205000     32.871666
   10.220000     32.790479
   10.235000     32.679768
   10.249000     32.574329
   10.264000     32.573274
   10.279000     32.492086
   10.294000     32.531099
   10.309000     32.534262
   10.323000     32.190530
   10.338000     31.905845
   10.353000     31.935368
   10.368000     31.826766
   10.382000     31.568440
   10.397000     31.567386
   10.412000     31.602181
   10.427000     31.345965
   10.442000     31.304843
   10.456000     31.392358
   10.471000     31.503068
   10.486000     31.378650
   10.501000     31.254233
   10.516000     31.302734
   10.530000     31.358617
   10.545000     31.513612
   10.560000     31.563168
   10.575000     31.795135
   10.589000     31.670717
   10.604000     31.659118
   10.619000     31.607453
   10.634000     31.737143
   10.649000     31.499905
   10.663000     31.292190
   10.678000     31.271103
   10.693000     31.008559
   10.708000     30.659556
   10.722000     30.680644
   10.737000     30.601564
   10.752000     30.178754
   10.767000     29.999508
   10.782000     29.971039
   10.796000     29.576697
   10.811000     29.634689
   10.826000     29.399560
   10.841000     29.316263
   10.856000     29.316263
   10.870000     29.158105
   10.885000     28.851278
   10.900000     28.812265
   10.915000     28.693118
   10.930000     28.700499
   10.944000     28.749001
   10.959000     28.709989
   10.974000     28.473806
   10.989000     28.509654
   11.003000     28.498056
   11.018000     28.425304
   11.033000     28.403161
   11.048000     28.568701
   11.063000     28.352551
   11.077000     28.307212
   11.092000     28.403161
   11.107000     28.426358
   11.122000     28.541286
   11.137000     28.252384
   11.151000     28.307212
   11.166000     28.371529
   11.181000     28.125857
   11.196000     27.919196
   11.211000     28.050995
   11.225000     28.194392
   11.240000     28.163814
   11.255000     27.993004
   11.270000     27.946610
   11.284000     28.131129
   11.299000     28.329354
   11.314000     27.995112
   11.329000     27.951882
   11.344000     27.902326
   11.358000     27.894945
   11.373000     28.083681
   11.388000     28.076301
   11.403000     28.181739
   11.418000     28.019364
   11.432000     27.950828
   11.447000     27.933957
   11.462000     28.036234
   11.477000     27.935012
   11.492000     27.692502
   11.506000     27.813757
   11.521000     27.625022
   11.536000     27.657707
   11.551000     27.848552
   11.566000     27.774745
   11.580000     27.431014
   11.595000     27.584955
   11.610000     27.569139
   11.625000     27.497440
   11.640000     27.461590
   11.654000     27.495332
   11.669000     27.509039
   11.684000     27.559649
   11.699000     27.580737
   11.714000     27.429959
   11.728000     27.390947
   11.743000     27.364587
   11.758000     27.259148
   11.773000     27.437340
   11.788000     27.496385
   11.802000     27.641892
   11.817000     27.612369
   11.832000     27.745222
   11.847000     27.753657
   11.862000     27.638729
   11.876000     27.707264
   11.891000     27.786344
   11.906000     27.746277
   11.921000     27.923414
   11.936000     28.050995
   11.950000     27.950828
   11.965000     28.074192
   11.980000     28.269254
   11.995000     28.293504
   12.010000     28.350442
   12.024000     28.509654
   12.039000     28.599278
   12.054000     28.846005
   12.069000     29.160213
   12.084000     29.196063
   12.098000     29.166540
   12.113000     29.342623
   12.128000     29.465987
   12.143000     29.623090
   12.158000     29.597785
   12.172000     29.607275
   12.187000     29.530305
   12.202000     29.346840
   12.217000     29.360548
   12.232000     29.181301
   12.246000     29.133853
   12.261000     29.125418
   12.276000     29.238238
   12.291000     29.193953
   12.306000     29.236130
   12.320000     29.261435
   12.335000     29.308883
   12.350000     29.193953
   12.365000     29.418539
   12.380000     29.453334
   12.394000     29.636798
   12.409000     29.706387
   12.424000     29.835023
   12.439000     30.036412
   12.454000     30.308444
   12.468000     30.501398
   12.483000     30.686971
   12.498000     30.848292
   12.513000     31.040191
   12.528000     31.097128
   12.543000     30.931589
   12.557000     30.977982
   12.572000     31.086584
   12.587000     30.880978
   12.602000     30.988526
   12.617000     30.831421
   12.631000     30.736526
   12.646000     30.649012
   12.661000     30.733364
   12.676000     30.824041
   12.691000     30.763941
   12.705000     30.848292
   12.720000     30.959003
   12.735000     31.069714
   12.750000     30.911556
   12.765000     31.080258
   12.779000     30.974819
   12.794000     31.179371
   12.809000     31.483035
   12.824000     31.645411
   12.839000     31.517830
   12.854000     31.507286
   12.868000     31.896355
   12.883000     31.904790
   12.898000     31.964892
   12.913000     31.994414
   12.928000     32.033427
   12.942000     32.178932
   12.957000     32.536371
   12.972000     32.680822
   12.987000     32.438312
   13.002000     32.462564
   13.017000     32.615450
   13.031000     32.442530
   13.046000     32.586981
   13.061000     32.635484
   13.076000     32.918059
   13.091000     32.924386
   13.105000     32.846361
   13.120000     33.043533
   13.135000     33.142645
   13.150000     33.133156
   13.165000     32.995031
   13.179000     33.126829
   13.194000     33.252301
   13.209000     33.260736
   13.224000     33.086763
   13.239000     33.221724
   13.254000     33.307130
   13.268000     33.422058
   13.283000     33.484268
   13.298000     33.509573
   13.313000     33.594978
   13.328000     33.697255
   13.343000     33.894425
   13.357000     33.851195
   13.372000     33.927111
   13.387000     34.037822
   13.402000     34.296148
   13.417000     34.342541
   13.431000     34.416348
   13.446000     34.657804
   13.461000     34.649369
   13.476000     34.690489
   13.491000     34.723176
   13.506000     34.725284
   13.520000     34.709469
   13.535000     34.706306
   13.550000     34.869736
   13.565000     34.681000
   13.580000     34.891878
   13.595000     34.857084
   13.609000     34.696816
   13.624000     34.864464
   13.639000     34.899259
   13.654000     35.044764
   13.669000     34.895041
   13.683000     34.868682
   13.698000     34.977284
   13.713000     35.176564
   13.728000     35.236664
   13.743000     35.076396
   13.758000     35.163911
   13.772000     35.314689
   13.787000     35.224011
   13.802000     35.239827
   13.817000     35.394823
   13.832000     35.541383
   13.847000     35.619408
   13.861000     35.746988
   13.876000     35.697433
   13.891000     35.775457
   13.906000     35.828176
   13.921000     35.742771
   13.936000     35.562470
   13.950000     35.525566
   13.965000     35.670018
   13.980000     35.760696
   13.995000     35.615190
   14.010000     35.527676
   14.025000     35.445433
   14.039000     35.469684
   14.054000     35.525566
   14.069000     35.537165
   14.084000     35.402203
   14.099000     35.338939
   14.114000     35.459140
   14.128000     35.429617
   14.143000     35.575123
   14.158000     35.725901
   14.173000     35.545600
   14.188000     35.390605
   14.203000     35.492881
   14.217000     35.206086
   14.232000     35.329450
   14.247000     35.528730
   14.262000     35.545600
   14.277000     35.479173
   14.292000     35.532948
   14.306000     35.449651
   14.321000     35.384278
   14.336000     35.454923
   14.351000     35.362136
   14.366000     35.449651
   14.381000     35.516078
   14.395000     35.534001
   14.410000     35.474956
   14.425000     35.394823
   14.440000     35.349483
   14.455000     35.342103
   14.470000     35.407475
   14.484000     35.352646
   14.499000     35.397986
   14.514000     35.261969
   14.529000     35.284111
   14.544000     35.422236
   14.559000     35.427508
   14.573000     35.370571
   14.588000     35.292546
   14.603000     35.238773
   14.618000     35.050037
   14.633000     34.924564
   14.648000     35.047928
   14.662000     35.077451
   14.677000     35.007861
   14.692000     35.141769
   14.707000     35.087994
   14.722000     34.801201
   14.737000     34.730557
   14.752000     34.787494
   14.766000     34.682054
   14.781000     34.610356
   14.796000     34.596649
   14.811000     34.597704
   14.826000     34.565017
   14.841000     34.477502
   14.855000     34.540767
   14.870000     34.526005
   14.885000     34.299311
   14.900000     34.360465
   14.915000     34.318290
   14.930000     34.193872
   14.945000     34.141152
   14.959000     34.082107
   14.974000     33.966123
   14.989000     33.893370
   15.004000     33.949253
   15.019000     34.097922
   15.034000     33.857522
   15.048000     33.841705
   15.063000     33.837488
   15.078000     33.906023
   15.093000     33.599196
   15.108000     33.564401
   15.123000     33.736267
   15.138000     33.689873
   15.152000     33.640317
   15.167000     33.488485
   15.182000     33.474778
   15.197000     33.290260
   15.212000     33.266008
   15.227000     33.331381
   15.242000     33.258628
   15.256000     33.234376
   15.271000     33.113122
   15.286000     32.969725
   15.301000     32.895918
   15.316000     33.011901
   15.331000     32.808403
   15.345000     32.856906
   15.360000     32.848471
   15.375000     32.720889
   15.390000     32.525827
   15.405000     32.371886
   15.420000     32.358179
   15.435000     32.232707
   15.449000     32.202129
   15.464000     32.158899
   15.479000     32.087200
   15.494000     32.065058
   15.509000     31.855235
   15.524000     31.783536
   15.539000     31.790917
   15.553000     31.616942
   15.568000     31.687587
   15.583000     31.480926
   15.598000     31.674934
   15.613000     31.650683
   15.628000     31.483035
   15.643000     31.219438
   15.657000     31.196241
   15.672000     31.273211
   15.687000     31.218383
   15.702000     31.161446
   15.717000     30.988526
   15.732000     30.833531
   15.747000     30.799790
   15.761000     30.878869
   15.776000     30.741799
   15.791000     30.734418
   15.806000     30.582586
   15.821000     30.418101
   15.836000     30.256779
   15.851000     30.065934
   15.866000     30.061717
   15.880000     30.096512
   15.895000     29.910939
   15.910000     29.945734
   15.925000     29.851894
   15.940000     29.743292
   15.955000     29.709550
   15.970000     29.652614
   15.984000     29.712714
   15.999000     29.631525
   16.014000     29.654722
   16.029000     29.742237
   16.044000     29.631525
   16.059000     29.416430
   16.074000     29.452280
   16.088000     29.553501
   16.103000     29.317318
   16.118000     29.183410
   16.133000     29.149670
   16.148000     29.138071
   16.163000     29.040013
   16.178000     29.002055
   16.193000     28.987293
   16.207000     28.872365
   16.222000     28.901888
   16.237000     28.747946
   16.252000     28.741621
   16.267000     28.796449
   16.282000     28.654106
   16.297000     28.453772
   16.312000     28.456936
   16.326000     28.436902
   16.341000     28.248166
   16.356000     28.177522
   16.371000     28.261873
   16.386000     28.304049
   16.401000     28.129020
   16.416000     28.101606
   16.430000     28.103714
   16.445000     27.913924
   16.460000     27.956100
   16.475000     27.913924
   16.490000     27.790561
   16.505000     27.554377
   16.520000     27.674577
   16.535000     27.575465
   16.549000     27.565975
   16.564000     27.379348
   16.579000     27.092555
   16.594000     27.127350
   16.609000     27.208537
   16.624000     27.093608
   16.639000     27.039835
   16.654000     26.872187
   16.668000     26.979735
   16.683000     26.910145
   16.698000     26.754095
   16.713000     26.779400
   16.728000     26.817358
   16.743000     26.621242
   16.758000     26.552706
   16.773000     26.596991
   16.788000     26.534782
   16.802000     26.443050
   16.817000     26.233226
   16.832000     26.297544
   16.847000     26.258531
   16.862000     26.143603
   16.877000     26.149929
   16.892000     26.161528
   16.907000     26.192106
   16.921000     26.110917
   16.936000     25.912692
   16.951000     26.013913
   16.966000     26.046599
   16.981000     25.740826
   16.996000     25.819906
   17.011000     25.822014
   17.026000     25.719739
   17.041000     25.596375
   17.055000     25.570015
   17.070000     25.591102
   17.085000     25.603756
   17.100000     25.478283
   17.115000     25.448760
   17.130000     25.328560
   17.145000     25.308527
   17.160000     25.315907
   17.175000     25.253698
   17.189000     25.134552
   17.204000     25.142987
   17.219000     25.075506
   17.234000     24.990100
   17.249000     25.038602
   17.264000     25.070234
   17.279000     24.889933
   17.294000     24.920510
   17.309000     24.870955
   17.323000     24.783440
   17.338000     24.617901
   17.353000     24.569398
   17.368000     24.648478
   17.383000     24.719122
   17.398000     24.671675
   17.413000     24.571508
   17.428000     24.404914
   17.443000     24.500863
   17.457000     24.580997
   17.472000     24.584160
   17.487000     24.470286
   17.502000     24.419675
   17.517000     24.372228
   17.532000     24.497700
   17.547000     24.515625
   17.562000     24.448144
   17.577000     24.551475
   17.591000     24.359575
   17.606000     24.355358
   17.621000     24.416513
   17.636000     24.376445
   17.651000     24.213015
   17.666000     24.334270
   17.681000     24.411240
   17.696000     24.171894
   17.711000     24.168731
   17.726000     24.301583
   17.740000     24.217233
   17.755000     24.143425
   17.770000     24.141316
   17.785000     24.166621
   17.800000     24.163458
   17.815000     24.280496
   17.830000     24.129718
   17.845000     24.066455
   17.860000     24.028496
   17.875000     24.076999
   17.889000     24.005300
   17.904000     24.143425
   17.919000     24.217233
   17.934000     24.068563
   17.949000     24.031660
   17.964000     24.174003
   17.979000     24.101249
   17.994000     24.215124
   18.009000     24.278388
   18.024000     24.183492
   18.038000     24.245701
   18.053000     24.231994
   18.068000     24.160296
   18.083000     24.133936
   18.098000     24.258354
   18.113000     24.319508
   18.128000     24.253081
   18.143000     24.298421
   18.158000     24.175056
   18.173000     24.122338
   18.188000     24.087543
   18.202000     24.131826
   18.217000     24.190873
   18.232000     24.363793
   18.247000     24.385935
   18.262000     24.428111
   18.277000     24.416513
   18.292000     24.258354
   18.307000     24.356412
   18.322000     24.376445
   18.337000     24.492428
   18.352000     24.482938
   18.366000     24.394370
   18.381000     24.287876
   18.396000     24.414403
   18.411000     24.524060
   18.426000     24.491374
   18.441000     24.436546
   18.456000     24.431273
   18.471000     24.488211
   18.486000     24.476613
   18.501000     24.567290
   18.516000     24.628445
   18.530000     24.526168
   18.545000     24.576780
   18.560000     24.528278
   18.575000     24.504026
   18.590000     24.617901
   18.605000     24.664293
   18.620000     24.635825
   18.635000     24.680110
   18.650000     24.683273
   18.665000     24.796093
   18.680000     24.746536
   18.695000     24.770787
   18.710000     24.741265
   18.724000     24.908912
   18.739000     24.986937
   18.754000     25.016460
   18.769000     24.858302
   18.784000     24.861465
   18.799000     24.917348
   18.814000     24.808745
   18.829000     25.004862
   18.844000     25.038602
   18.859000     24.924728
   18.874000     24.923674
   18.889000     25.058635
   18.903000     24.909967
   18.918000     24.869900
   18.933000     24.917348
   18.948000     25.069180
   18.963000     25.075506
   18.978000     25.164075
   18.993000     24.987992
   19.008000     25.009080
   19.023000     25.044929
   19.038000     25.027004
   19.053000     25.060745
   19.068000     25.265297
   19.083000     25.225230
   19.098000     25.267405
   19.112000     25.238937
   19.127000     25.167238
   19.142000     25.228392
   19.157000     25.128225
   19.172000     25.273732
   19.187000     25.254752
   19.202000     25.192543
   19.217000     25.226284
   19.232000     25.306417
   19.247000     25.157749
   19.262000     25.130335
   19.277000     25.270568
   19.292000     25.192543
   19.307000     25.263187
   19.321000     25.338049
   19.336000     25.263187
   19.351000     25.234719
   19.366000     25.176727
   19.381000     25.302200
   19.396000     25.233665
   19.411000     25.234719
   19.426000     25.291656
   19.441000     25.295874
   19.456000     25.363355
   19.471000     25.345430
   19.486000     25.196760
   19.501000     25.205196
   19.516000     25.326451
   19.531000     25.325397
   19.545000     25.105029
   19.560000     25.193598
   19.575000     25.282167
   19.590000     25.325397
   19.605000     25.274785
   19.620000     25.300092
   19.635000     25.396040
   19.650000     25.411857
   19.665000     25.393932
   19.680000     25.370735
   19.695000     25.200979
   19.710000     25.229447
   19.725000     25.272677
   19.740000     25.120845
   19.755000     25.037548
   19.770000     25.087105
   19.785000     25.141932
   19.799000     25.115573
   19.814000     24.989046
   19.829000     25.044929
   19.844000     25.089213
   19.859000     24.971122
   19.874000     25.108192
   19.889000     25.163020
   19.904000     24.944762
   19.919000     24.875172
   19.934000     24.918402
   19.949000     24.946870
   19.964000     24.901532
   19.979000     24.817180
   19.994000     24.874118
   20.009000     24.810855
   20.024000     24.797147
   20.039000     24.793984
   20.054000     24.722285
   20.068000     24.603140
   20.083000     24.767625
   20.098000     24.717013
   20.113000     24.654805
   20.128000     24.547256
   20.143000     24.553583
   20.158000     24.680110
   20.173000     24.550420
   20.188000     24.546202
   20.203000     24.570453
   20.218000     24.415458
   20.233000     24.408077
   20.248000     24.401751
   20.263000     24.477667
   20.278000     24.340596
   20.293000     24.277333
   20.308000     24.371173
   20.323000     24.145534
   20.338000     23.988430
   20.353000     23.956798
   20.368000     24.225668
   20.382000     24.036931
   20.397000     24.005300
   20.412000     23.787041
   20.427000     23.911459
   20.442000     23.843979
   20.457000     23.720614
   20.472000     23.695309
   20.487000     23.615176
   20.502000     23.614121
   20.517000     23.526607
   20.532000     23.513954
   20.547000     23.562456
   20.562000     23.435929
   20.577000     23.294641
   20.592000     23.304131
   20.607000     23.357904
   20.622000     23.454909
   20.637000     23.310457
   20.652000     23.028935
   20.667000     23.076382
   20.682000     23.200800
   20.697000     23.040533
   20.712000     22.946692
   20.727000     23.000467
   20.742000     22.924550
   20.757000     22.838090
   20.771000     22.802240
   20.786000     22.770609
   20.801000     22.818057
   20.816000     22.618777
   20.831000     22.608233
   20.846000     22.578710
   20.861000     22.566058
   20.876000     22.424770
   20.891000     22.455347
   20.906000     22.318276
   20.921000     22.248686
   20.936000     22.199130
   20.951000     22.247632
   20.966000     22.229707
   20.981000     22.117941
   20.996000     22.032536
   21.011000     22.029373
   21.026000     21.930260
   21.041000     21.795298
   21.056000     21.815331
   21.071000     21.888085
   21.086000     21.763666
   21.101000     21.679316
   21.116000     21.644521
   21.131000     21.568604
   21.146000     21.505341
   21.161000     21.579149
   21.176000     21.548571
   21.191000     21.457894
   21.206000     21.308170
   21.221000     21.272321
   21.236000     21.288137
   21.251000     21.299735
   21.266000     21.239634
   21.281000     21.157392
   21.296000     21.042464
   21.310000     21.046682
   21.325000     20.987635
   21.340000     21.003452
   21.355000     20.947569
   21.370000     20.933862
   21.385000     20.892740
   21.400000     20.766214
   21.415000     20.793627
   21.430000     20.756724
   21.445000     20.631252
   21.460000     20.600675
   21.475000     20.546900
   21.490000     20.411938
   21.505000     20.470985
   21.520000     20.558499
   21.535000     20.452005
   21.550000     20.291738
   21.565000     20.239018
   21.580000     20.338131
   21.595000     20.194735
   21.610000     20.106165
   21.625000     20.052391
   21.640000     20.014433
   21.655000     20.028140
   21.670000     19.970149
   21.685000     19.944843
   21.700000     19.933245
   21.715000     19.885798
   21.730000     19.795120
   21.745000     19.692844
   21.760000     19.672811
   21.775000     19.644343
   21.790000     19.767706
   21.805000     19.692844
   21.820000     19.535741
   21.835000     19.483021
   21.850000     19.466151
   21.865000     19.485129
   21.880000     19.372309
   21.895000     19.302721
   21.910000     19.350168
   21.925000     19.316427
   21.940000     19.139289
   21.955000     19.149834
   21.970000     19.138236
   21.985000     19.189901
   22.000000     19.039122
