# Supplementary material for: Changing the game of time resolved X-ray diffraction on the mechanochemistry playground by downsizing
Source: Nat Commun. 2021 Oct 21;12:6134. doi: 10.1038/s41467-021-26264-1 (PMC8531352; doi:10.1038/s41467-021-26264-1)
Supplement: Supplementary file 3 — Source Data. [file 41467_2021_26264_MOESM3_ESM.zip › PXRD_raw_data/reactionIIIa_cocrystal_FormI_normalized/000042.xy]

    3.140900     20.452766
    3.155600     20.653948
    3.170400     20.712321
    3.185100     20.557005
    3.199800     20.582022
    3.214500     21.059437
    3.229300     20.866595
    3.244000     21.167847
    3.258700     21.532684
    3.273500     21.605651
    3.288200     21.705721
    3.302900     21.829765
    3.317600     22.000717
    3.332400     22.060133
    3.347100     22.514616
    3.361800     22.716840
    3.376500     22.964930
    3.391300     23.568474
    3.406000     24.628586
    3.420700     24.870421
    3.435400     24.590018
    3.450200     24.128238
    3.464900     23.761317
    3.479600     23.693561
    3.494400     23.567432
    3.509100     23.767572
    3.523800     23.911422
    3.538500     24.330463
    3.553300     24.807878
    3.568000     24.813090
    3.582700     24.840192
    3.597400     24.896482
    3.612200     25.075772
    3.626900     25.040332
    3.641600     25.122680
    3.656400     25.665766
    3.671100     25.903432
    3.685800     26.298498
    3.700500     26.652911
    3.715300     26.723794
    3.730000     26.808228
    3.744700     27.010452
    3.759500     27.357567
    3.774200     27.455552
    3.788900     27.588979
    3.803600     27.921502
    3.818400     27.783906
    3.833100     27.845407
    3.847800     28.065352
    3.862600     28.222753
    3.877300     28.541725
    3.892000     28.721016
    3.906700     28.831510
    3.921500     28.757500
    3.936200     29.106701
    3.950900     29.443394
    3.965700     29.619558
    3.980400     29.963547
    3.995100     30.022963
    4.009800     30.230400
    4.024600     30.275222
    4.039300     30.617127
    4.054000     30.768274
    4.068800     31.157085
    4.083500     31.403089
    4.098200     31.596975
    4.113000     31.613653
    4.127700     32.285996
    4.142400     32.430888
    4.157100     32.487177
    4.171900     33.089679
    4.186600     33.366955
    4.201300     33.608790
    4.216100     33.889193
    4.230800     34.040340
    4.245500     34.537561
    4.260300     35.002468
    4.275000     35.445485
    4.289700     35.585165
    4.304500     35.601843
    4.319200     35.884332
    4.333900     35.850974
    4.348600     36.050072
    4.363400     36.374255
    4.378100     36.468071
    4.392800     37.275924
    4.407600     37.437495
    4.422300     37.258203
    4.437000     37.477106
    4.451800     38.048336
    4.466500     38.313103
    4.481200     38.253687
    4.496000     38.547642
    4.510700     38.978150
    4.525400     38.916649
    4.540200     39.204349
    4.554900     39.080304
    4.569600     39.516024
    4.584400     39.698442
    4.599100     39.946532
    4.613800     40.319708
    4.628600     40.682460
    4.643300     41.185935
    4.658000     41.303725
    4.672700     41.984407
    4.687500     42.150148
    4.702200     42.388855
    4.716900     42.660919
    4.731700     42.900670
    4.746400     43.450009
    4.761100     44.035833
    4.775900     44.246397
    4.790600     44.378781
    4.805300     44.779059
    4.820100     45.078225
    4.834800     45.750568
    4.849500     46.159186
    4.864300     46.100811
    4.879000     46.616795
    4.893700     46.613668
    4.908500     46.963912
    4.923200     47.640424
    4.938000     48.033405
    4.952700     48.285664
    4.967400     48.649459
    4.982200     49.216520
    4.996900     49.635561
    5.011600     50.151546
    5.026400     50.705056
    5.041100     50.969823
    5.055800     51.509782
    5.070600     51.803736
    5.085300     52.470867
    5.100000     52.709574
    5.114800     53.260999
    5.129500     53.674829
    5.144200     53.850993
    5.159000     54.320070
    5.173700     54.941335
    5.188400     55.261349
    5.203200     56.059821
    5.217900     56.680044
    5.232700     57.163714
    5.247400     57.552525
    5.262100     57.937168
    5.276900     58.261352
    5.291600     58.974348
    5.306300     59.574765
    5.321100     60.118894
    5.335800     60.594225
    5.350500     60.912154
    5.365300     61.227998
    5.380000     62.082759
    5.394800     62.733212
    5.409500     63.466014
    5.424200     64.020566
    5.439000     64.089364
    5.453700     64.603263
    5.468400     65.519525
    5.483200     65.960457
    5.497900     66.604655
    5.512600     67.226962
    5.527400     67.955594
    5.542100     68.254761
    5.556900     68.598750
    5.571600     69.169980
    5.586300     69.713066
    5.601100     70.676236
    5.615800     71.257891
    5.630600     71.987564
    5.645300     72.494167
    5.660000     72.998685
    5.674800     73.495905
    5.689500     73.804453
    5.704200     74.106747
    5.719000     74.588332
    5.733700     75.343023
    5.748500     76.077909
    5.763200     76.292642
    5.777900     76.780482
    5.792700     77.917731
    5.807400     78.258593
    5.822200     78.644278
    5.836900     79.203000
    5.851600     79.641846
    5.866400     80.136983
    5.881100     80.511201
    5.895900     80.847894
    5.910600     81.653662
    5.925300     82.592857
    5.940100     82.754427
    5.954800     83.375693
    5.969600     84.615097
    5.984300     86.182854
    5.999000     88.414614
    6.013800     90.737063
    6.028500     91.117536
    6.043300     90.487931
    6.058000     88.791960
    6.072700     87.683898
    6.087500     87.645329
    6.102200     87.439978
    6.117000     87.172083
    6.131700     87.469165
    6.146500     88.021632
    6.161200     88.028929
    6.175900     87.789180
    6.190700     88.199882
    6.205400     88.729417
    6.220200     89.147416
    6.234900     89.029625
    6.249600     88.574100
    6.264400     89.282927
    6.279100     89.326707
    6.293900     89.640467
    6.308600     89.425734
    6.323400     89.318368
    6.338100     89.446581
    6.352800     89.533101
    6.367600     89.898980
    6.382300     89.676951
    6.397100     89.520591
    6.411800     89.404886
    6.426600     90.021982
    6.441300     90.043872
    6.456000     89.961523
    6.470800     90.319064
    6.485500     90.148111
    6.500300     89.868750
    6.515000     89.633170
    6.529800     89.872920
    6.544500     89.336089
    6.559300     89.330876
    6.574000     89.557075
    6.588700     89.441370
    6.603500     89.085915
    6.618200     89.194323
    6.633000     88.939980
    6.647700     88.848249
    6.662500     88.953530
    6.677200     88.491751
    6.692000     88.280145
    6.706700     88.097727
    6.721500     87.881952
    6.736200     87.725593
    6.750900     87.948665
    6.765700     87.860062
    6.780400     87.386816
    6.795200     87.118921
    6.809900     87.167914
    6.824700     87.213779
    6.839400     87.361798
    6.854200     86.887511
    6.868900     86.189109
    6.883700     85.676252
    6.898400     85.328093
    6.913200     84.955959
    6.927900     85.012248
    6.942700     84.830872
    6.957400     84.405576
    6.972200     84.199183
    6.986900     84.396195
    7.001600     83.865617
    7.016400     83.491399
    7.031100     83.250606
    7.045900     82.829480
    7.060600     82.374997
    7.075400     82.369785
    7.090100     81.997651
    7.104900     82.221766
    7.119600     81.997651
    7.134400     81.178331
    7.149100     80.658179
    7.163900     80.597720
    7.178600     80.387157
    7.193400     80.103625
    7.208100     79.701262
    7.222900     79.688754
    7.237600     79.131074
    7.252400     79.141498
    7.267100     79.282221
    7.281900     78.989309
    7.296600     77.965680
    7.311400     77.759287
    7.326100     77.622734
    7.340900     77.440315
    7.355600     77.584165
    7.370400     77.471587
    7.385100     77.037952
    7.399900     76.738785
    7.414600     76.235311
    7.429400     76.108139
    7.444100     76.146707
    7.458900     75.478534
    7.473600     75.266929
    7.488400     74.979229
    7.503200     74.421550
    7.517900     73.889929
    7.532700     73.408345
    7.547400     73.267621
    7.562200     73.329122
    7.576900     73.014321
    7.591700     72.453514
    7.606400     71.832249
    7.621200     71.330858
    7.635900     71.398614
    7.650700     71.218280
    7.665400     70.427104
    7.680200     70.114387
    7.694900     69.862128
    7.709700     69.461850
    7.724400     69.285686
    7.739200     68.738431
    7.754000     68.435095
    7.768700     67.789853
    7.783500     67.844059
    7.798200     67.823211
    7.813000     67.675190
    7.827700     67.222793
    7.842500     66.824599
    7.857200     66.695343
    7.872000     66.329463
    7.886700     66.016745
    7.901500     65.700901
    7.916300     65.033771
    7.931000     64.853437
    7.945800     64.669976
    7.960500     64.286376
    7.975300     64.001802
    7.990000     63.881928
    8.004800     63.218966
    8.019600     62.772823
    8.034300     62.572684
    8.049100     62.414240
    8.063800     62.105692
    8.078600     62.160939
    8.093300     61.881578
    8.108100     61.446901
    8.122900     61.219659
    8.137600     60.641132
    8.152400     60.523341
    8.167100     60.478519
    8.181900     60.042799
    8.196600     59.767608
    8.211400     59.199505
    8.226200     58.600130
    8.240900     58.679351
    8.255700     58.532374
    8.270400     58.269691
    8.285200     58.133138
    8.300000     57.851692
    8.314700     57.665104
    8.329500     57.632790
    8.344200     57.163714
    8.359000     57.061560
    8.373800     56.772816
    8.388500     56.301656
    8.403300     56.288104
    8.418000     56.004574
    8.432800     55.866979
    8.447600     55.594914
    8.462300     55.473997
    8.477100     55.205060
    8.491800     54.875664
    8.506600     54.905893
    8.521400     55.033065
    8.536100     54.721390
    8.550900     54.500404
    8.565600     54.500404
    8.580400     54.104294
    8.595200     53.710270
    8.609900     53.447588
    8.624700     52.810687
    8.639500     52.223820
    8.654200     52.148767
    8.669000     51.601512
    8.683700     51.437856
    8.698500     51.371144
    8.713300     51.162665
    8.728000     50.850990
    8.742800     50.476772
    8.757600     50.143206
    8.772300     50.007696
    8.787100     49.431253
    8.801800     49.307208
    8.816600     49.241537
    8.831400     48.807902
    8.846100     49.002830
    8.860900     48.876700
    8.875700     48.559814
    8.890400     48.053211
    8.905200     47.831181
    8.920000     47.396504
    8.934700     47.125482
    8.949500     47.081702
    8.964300     46.782536
    8.979000     46.552167
    8.993800     46.391638
    9.008600     46.175864
    9.023300     46.021590
    9.038100     45.749526
    9.052900     45.546259
    9.067600     45.527496
    9.082400     45.482673
    9.097200     45.239796
    9.111900     45.093861
    9.126700     45.144938
    9.141500     44.764466
    9.156200     44.769677
    9.171000     44.869747
    9.185800     44.362103
    9.200500     44.027494
    9.215300     43.754388
    9.230100     43.617834
    9.244800     43.563630
    9.259600     43.122699
    9.274400     42.894415
    9.289100     42.657792
    9.303900     42.644241
    9.318700     42.557722
    9.333400     42.309633
    9.348200     42.101155
    9.363000     41.904143
    9.377800     41.905185
    9.392500     41.705046
    9.407300     41.093162
    9.422100     40.967032
    9.436800     41.099417
    9.451600     40.706435
    9.466400     40.685587
    9.481200     40.419777
    9.495900     40.070576
    9.510700     39.950701
    9.525500     39.830826
    9.540200     39.660916
    9.555000     39.336732
    9.569800     39.079261
    9.584600     39.087600
    9.599300     38.923945
    9.614100     38.628948
    9.628900     38.733188
    9.643600     38.440275
    9.658400     38.080651
    9.673200     38.220331
    9.688000     38.086904
    9.702700     37.752297
    9.717500     37.420816
    9.732300     37.338468
    9.747100     37.216508
    9.761800     36.977800
    9.776600     36.846459
    9.791400     36.872518
    9.806200     36.873561
    9.820900     36.732838
    9.835700     36.155353
    9.850500     35.875993
    9.865300     35.928112
    9.880000     35.883289
    9.894800     35.858271
    9.909600     35.733185
    9.924400     35.553893
    9.939100     35.351669
    9.953900     35.320397
    9.968700     35.069181
    9.983500     34.866957
    9.998200     34.658479
   10.013000     34.392669
   10.028000     34.240480
   10.043000     34.262370
   10.057000     34.292600
   10.072000     33.974670
   10.087000     33.921508
   10.102000     33.960077
   10.116000     33.815184
   10.131000     33.658825
   10.146000     33.477449
   10.161000     33.266886
   10.176000     33.010457
   10.190000     32.786344
   10.205000     32.776962
   10.220000     32.580992
   10.235000     32.548679
   10.249000     32.383980
   10.264000     32.294335
   10.279000     32.294335
   10.294000     32.313097
   10.309000     31.973278
   10.323000     31.752291
   10.338000     31.550067
   10.353000     31.636585
   10.368000     31.356182
   10.382000     31.308232
   10.397000     31.525049
   10.412000     31.480227
   10.427000     31.447912
   10.442000     31.183145
   10.456000     31.229010
   10.471000     31.392666
   10.486000     31.372860
   10.501000     31.415598
   10.516000     31.356182
   10.530000     31.328037
   10.545000     31.438531
   10.560000     31.562575
   10.575000     31.488566
   10.589000     31.672027
   10.604000     31.722061
   10.619000     31.387454
   10.634000     31.159170
   10.649000     31.168551
   10.663000     31.134153
   10.678000     30.737001
   10.693000     30.534778
   10.708000     30.422199
   10.722000     30.353402
   10.737000     30.110524
   10.752000     29.893707
   10.767000     29.918724
   10.782000     29.682101
   10.796000     29.625812
   10.811000     29.531996
   10.826000     29.292247
   10.841000     29.136930
   10.856000     29.035818
   10.870000     29.034776
   10.885000     28.771051
   10.900000     28.500029
   10.915000     28.588632
   10.930000     28.658472
   10.944000     28.602184
   10.959000     28.500029
   10.974000     28.342628
   10.989000     28.271745
   11.003000     28.272787
   11.018000     27.995512
   11.033000     28.127895
   11.048000     28.309271
   11.063000     28.213371
   11.077000     28.071606
   11.092000     28.196693
   11.107000     28.113302
   11.122000     28.124768
   11.137000     28.110175
   11.151000     28.217541
   11.166000     28.109133
   11.181000     28.073691
   11.196000     28.047631
   11.211000     27.801627
   11.225000     27.838111
   11.240000     27.864170
   11.255000     27.724490
   11.270000     27.806839
   11.284000     27.698430
   11.299000     27.749507
   11.314000     27.600445
   11.329000     27.695303
   11.344000     27.792245
   11.358000     27.858959
   11.373000     27.795372
   11.388000     27.904824
   11.403000     27.899612
   11.418000     27.922544
   11.432000     27.855831
   11.447000     27.762016
   11.462000     27.745338
   11.477000     27.738041
   11.492000     27.598360
   11.506000     27.579598
   11.521000     27.704684
   11.536000     27.661947
   11.551000     27.488909
   11.566000     27.376331
   11.580000     27.408645
   11.595000     27.367992
   11.610000     27.395094
   11.625000     27.374247
   11.640000     27.267923
   11.654000     27.331508
   11.669000     27.310660
   11.684000     27.290855
   11.699000     27.354441
   11.714000     27.352356
   11.728000     27.467019
   11.743000     27.249159
   11.758000     27.159513
   11.773000     27.295024
   11.788000     27.375289
   11.802000     27.402390
   11.817000     27.260626
   11.832000     27.363822
   11.847000     27.336720
   11.862000     27.521223
   11.876000     27.536859
   11.891000     27.470146
   11.906000     27.500375
   11.921000     27.528520
   11.936000     27.725532
   11.950000     27.948603
   11.965000     27.987173
   11.980000     28.171676
   11.995000     28.046588
   12.010000     28.285297
   12.024000     28.401002
   12.039000     28.504199
   12.054000     28.734567
   12.069000     28.801280
   12.084000     28.971190
   12.098000     29.002462
   12.113000     29.109828
   12.128000     29.111913
   12.143000     29.428800
   12.158000     29.325603
   12.172000     29.181753
   12.187000     29.226576
   12.202000     29.147355
   12.217000     29.154651
   12.232000     29.099404
   12.246000     28.900307
   12.261000     28.909689
   12.276000     28.997250
   12.291000     28.834636
   12.306000     28.817958
   12.320000     29.004547
   12.335000     28.976402
   12.350000     29.106701
   12.365000     29.026437
   12.380000     29.098362
   12.394000     29.321434
   12.409000     29.573693
   12.424000     29.620600
   12.439000     29.829079
   12.454000     29.821782
   12.468000     30.110524
   12.483000     30.249162
   12.498000     30.336724
   12.513000     30.558753
   12.528000     30.742213
   12.543000     30.730748
   12.557000     30.716154
   12.572000     30.590024
   12.587000     30.460768
   12.602000     30.471191
   12.617000     30.442004
   12.631000     30.584812
   12.646000     30.512887
   12.661000     30.401351
   12.676000     30.518100
   12.691000     30.474319
   12.705000     30.561879
   12.720000     30.536862
   12.735000     30.390928
   12.750000     30.625466
   12.765000     30.990303
   12.779000     30.996557
   12.794000     30.879809
   12.809000     30.940268
   12.824000     31.102881
   12.839000     31.134153
   12.854000     31.219629
   12.868000     31.485438
   12.883000     31.546939
   12.898000     31.686620
   12.913000     31.669942
   12.928000     31.651179
   12.942000     31.903437
   12.957000     32.014974
   12.972000     32.180714
   12.987000     32.182798
   13.002000     32.165078
   13.017000     32.140061
   13.031000     32.315183
   13.046000     32.521576
   13.061000     32.598713
   13.076000     32.465287
   13.091000     32.601841
   13.105000     32.814488
   13.120000     32.755072
   13.135000     32.787386
   13.150000     33.008373
   13.165000     32.967720
   13.179000     32.824912
   13.194000     33.018797
   13.209000     32.842632
   13.224000     32.863480
   13.239000     33.027136
   13.254000     33.221020
   13.268000     33.255420
   13.283000     33.173071
   13.298000     33.259589
   13.313000     33.434711
   13.328000     33.478491
   13.343000     33.568137
   13.357000     33.584815
   13.372000     33.682800
   13.387000     33.927763
   13.402000     33.935058
   13.417000     33.931932
   13.431000     34.039298
   13.446000     34.213377
   13.461000     34.304065
   13.476000     34.393711
   13.491000     34.479187
   13.506000     34.535477
   13.520000     34.538604
   13.535000     34.570917
   13.550000     34.604275
   13.565000     34.683496
   13.580000     34.801287
   13.595000     34.858618
   13.609000     34.598020
   13.624000     34.603232
   13.639000     34.616783
   13.654000     34.659521
   13.669000     34.906568
   13.683000     34.857575
   13.698000     34.899271
   13.713000     34.887805
   13.728000     34.924289
   13.743000     34.923246
   13.758000     35.058757
   13.772000     35.024358
   13.787000     35.162997
   13.802000     35.184886
   13.817000     35.293295
   13.832000     35.412127
   13.847000     35.431933
   13.861000     35.571613
   13.876000     35.766541
   13.891000     35.593504
   13.906000     35.388153
   13.921000     35.430891
   13.936000     35.602886
   13.950000     35.565360
   13.965000     35.368348
   13.980000     35.451739
   13.995000     35.415255
   14.010000     35.382941
   14.025000     35.510112
   14.039000     35.445485
   14.054000     35.196353
   14.069000     35.510112
   14.084000     35.409001
   14.099000     35.395449
   14.114000     35.406916
   14.128000     35.440272
   14.143000     35.339161
   14.158000     35.502816
   14.173000     35.419424
   14.188000     35.316228
   14.203000     35.395449
   14.217000     35.385026
   14.232000     35.452781
   14.247000     35.347500
   14.262000     35.377729
   14.277000     35.420467
   14.292000     35.577868
   14.306000     35.410043
   14.321000     35.341245
   14.336000     35.494477
   14.351000     35.385026
   14.366000     35.234921
   14.381000     35.296422
   14.395000     35.197395
   14.410000     35.398577
   14.425000     35.400662
   14.440000     35.168208
   14.455000     35.181759
   14.470000     35.158827
   14.484000     35.162997
   14.499000     35.451739
   14.514000     35.326652
   14.529000     35.104623
   14.544000     34.976408
   14.559000     35.053545
   14.573000     35.140064
   14.588000     35.020189
   14.603000     35.013934
   14.618000     35.066054
   14.633000     35.003510
   14.648000     34.815880
   14.662000     34.940967
   14.677000     34.961815
   14.692000     34.909695
   14.707000     34.877381
   14.722000     34.842982
   14.737000     34.699132
   14.752000     34.473976
   14.766000     34.525052
   14.781000     34.579256
   14.796000     34.639715
   14.811000     34.591766
   14.826000     34.553197
   14.841000     34.515671
   14.855000     34.375991
   14.870000     34.242564
   14.885000     34.343676
   14.900000     34.335337
   14.915000     34.199826
   14.930000     34.070570
   14.945000     34.156046
   14.959000     34.148750
   14.974000     34.002814
   14.989000     34.134156
   15.004000     34.047637
   15.019000     33.876685
   15.034000     33.653613
   15.048000     33.719284
   15.063000     33.665080
   15.078000     33.699478
   15.093000     33.670292
   15.108000     33.510805
   15.123000     33.527484
   15.138000     33.558756
   15.152000     33.553543
   15.167000     33.317963
   15.182000     33.190791
   15.197000     33.120951
   15.212000     33.085509
   15.227000     33.117824
   15.242000     33.118867
   15.256000     33.090722
   15.271000     32.960423
   15.286000     32.784259
   15.301000     32.846802
   15.316000     32.661256
   15.331000     32.568483
   15.345000     32.427761
   15.360000     32.411082
   15.375000     32.552848
   15.390000     32.486134
   15.405000     32.448608
   15.420000     32.326648
   15.435000     32.144230
   15.449000     32.054584
   15.464000     32.032694
   15.479000     31.961812
   15.494000     31.702256
   15.509000     31.586551
   15.524000     31.722061
   15.539000     31.946176
   15.553000     31.674111
   15.568000     31.539643
   15.583000     31.518796
   15.598000     31.476057
   15.613000     31.295723
   15.628000     31.261325
   15.643000     31.219629
   15.657000     30.993430
   15.672000     31.015320
   15.687000     31.150831
   15.702000     31.017404
   15.717000     30.732832
   15.732000     30.831859
   15.747000     30.744298
   15.761000     30.683839
   15.776000     30.769316
   15.791000     30.454513
   15.806000     30.217891
   15.821000     30.331511
   15.836000     30.349232
   15.851000     30.187661
   15.866000     30.120948
   15.880000     29.978140
   15.895000     29.844715
   15.910000     29.837418
   15.925000     29.672720
   15.940000     29.871816
   15.955000     29.760281
   15.970000     29.646660
   15.984000     29.594541
   15.999000     29.535124
   16.014000     29.465284
   16.029000     29.434012
   16.044000     29.321434
   16.059000     29.234915
   16.074000     29.271399
   16.088000     29.125464
   16.103000     29.082726
   16.118000     29.098362
   16.133000     29.135888
   16.148000     28.996208
   16.163000     28.990996
   16.178000     28.975360
   16.193000     28.879459
   16.207000     28.792941
   16.222000     28.819001
   16.237000     28.582378
   16.252000     28.364518
   16.267000     28.542767
   16.282000     28.414553
   16.297000     28.205032
   16.312000     28.388493
   16.326000     28.206074
   16.341000     28.310314
   16.356000     28.328035
   16.371000     28.324907
   16.386000     28.146659
   16.401000     27.950689
   16.416000     27.902738
   16.430000     27.867298
   16.445000     27.809966
   16.460000     27.782864
   16.475000     27.711981
   16.490000     27.701557
   16.505000     27.578555
   16.520000     27.453468
   16.535000     27.307533
   16.549000     27.218930
   16.564000     27.228311
   16.579000     27.222057
   16.594000     27.019833
   16.609000     26.896831
   16.624000     26.776956
   16.639000     26.712327
   16.654000     26.697734
   16.668000     26.700861
   16.683000     26.748811
   16.698000     26.824906
   16.713000     26.785295
   16.728000     26.454856
   16.743000     26.350618
   16.758000     26.317261
   16.773000     26.332897
   16.788000     26.344364
   16.802000     26.325600
   16.817000     26.256802
   16.832000     26.191131
   16.847000     26.052493
   16.862000     26.190089
   16.877000     26.220318
   16.892000     26.061875
   16.907000     25.929491
   16.921000     25.771048
   16.936000     25.923237
   16.951000     25.904474
   16.966000     25.907601
   16.981000     25.780429
   16.996000     25.722056
   17.011000     25.511493
   17.026000     25.547976
   17.041000     25.484390
   17.055000     25.435398
   17.070000     25.405169
   17.085000     25.355133
   17.100000     25.279039
   17.115000     25.248810
   17.130000     25.229005
   17.145000     25.289462
   17.160000     25.214411
   17.175000     25.145613
   17.189000     25.106002
   17.204000     25.150825
   17.219000     24.941305
   17.234000     24.830811
   17.249000     24.944431
   17.264000     24.897524
   17.279000     24.767225
   17.294000     24.665070
   17.309000     24.591060
   17.323000     24.645264
   17.338000     24.626502
   17.353000     24.681748
   17.368000     24.551450
   17.383000     24.440957
   17.398000     24.541026
   17.413000     24.478482
   17.428000     24.335675
   17.443000     24.398218
   17.457000     24.312742
   17.472000     24.293979
   17.487000     24.502458
   17.502000     24.408642
   17.517000     24.230393
   17.532000     24.280427
   17.547000     24.279385
   17.562000     24.314827
   17.577000     24.194952
   17.591000     24.194952
   17.606000     24.296063
   17.621000     24.281470
   17.636000     24.195994
   17.651000     24.274174
   17.666000     24.195994
   17.681000     24.151171
   17.696000     24.254368
   17.711000     24.242901
   17.726000     24.087586
   17.740000     24.034424
   17.755000     24.039636
   17.770000     24.120942
   17.785000     24.104264
   17.800000     24.117815
   17.815000     24.123027
   17.830000     23.983346
   17.845000     23.933312
   17.860000     23.972923
   17.875000     24.009406
   17.889000     24.061525
   17.904000     24.013575
   17.919000     24.108434
   17.934000     24.103221
   17.949000     24.042763
   17.964000     24.217884
   17.979000     24.162638
   17.994000     24.056314
   18.009000     23.983346
   18.024000     24.166807
   18.038000     24.233520
   18.053000     24.236648
   18.068000     24.067780
   18.083000     24.187655
   18.098000     24.209545
   18.113000     24.095925
   18.128000     24.123027
   18.143000     24.227266
   18.158000     24.232478
   18.173000     24.300233
   18.188000     24.241859
   18.202000     24.203291
   18.217000     24.262707
   18.232000     24.231436
   18.247000     24.335675
   18.262000     24.327336
   18.277000     24.242901
   18.292000     24.324208
   18.307000     24.275216
   18.322000     24.285640
   18.337000     24.208503
   18.352000     24.281470
   18.366000     24.333589
   18.381000     24.366947
   18.396000     24.364861
   18.411000     24.217884
   18.426000     24.226223
   18.441000     24.401345
   18.456000     24.412812
   18.471000     24.340886
   18.486000     24.344014
   18.501000     24.267919
   18.516000     24.366947
   18.530000     24.413854
   18.545000     24.518093
   18.560000     24.605654
   18.575000     24.625460
   18.590000     24.554577
   18.605000     24.526432
   18.620000     24.558746
   18.635000     24.601485
   18.650000     24.660901
   18.665000     24.472228
   18.680000     24.641095
   18.695000     24.847489
   18.710000     24.551450
   18.724000     24.713020
   18.739000     24.508711
   18.754000     24.611908
   18.769000     24.671325
   18.784000     24.666112
   18.799000     24.727613
   18.814000     24.732826
   18.829000     24.769310
   18.844000     24.811005
   18.859000     24.705723
   18.874000     24.769310
   18.889000     24.816217
   18.903000     24.680706
   18.918000     24.784945
   18.933000     24.980915
   18.948000     24.946516
   18.963000     25.038246
   18.978000     24.866252
   18.993000     24.905863
   19.008000     24.916286
   19.023000     24.971534
   19.038000     24.960067
   19.053000     24.978831
   19.068000     24.994467
   19.083000     24.979873
   19.098000     24.998636
   19.112000     24.961109
   19.127000     25.069518
   19.142000     25.060137
   19.157000     25.057010
   19.172000     25.125808
   19.187000     25.103917
   19.202000     25.003848
   19.217000     25.029907
   19.232000     25.104959
   19.247000     25.053882
   19.262000     25.107044
   19.277000     25.243597
   19.292000     25.198775
   19.307000     25.172715
   19.321000     25.146656
   19.336000     25.085155
   19.351000     25.220665
   19.366000     25.209199
   19.381000     25.224835
   19.396000     25.261319
   19.411000     25.238386
   19.426000     25.162291
   19.441000     25.177927
   19.456000     25.125808
   19.471000     25.242555
   19.486000     25.182096
   19.501000     25.074730
   19.516000     25.169588
   19.531000     25.149782
   19.545000     25.208157
   19.560000     25.173757
   19.575000     25.075772
   19.590000     25.121638
   19.605000     25.245683
   19.620000     25.242555
   19.635000     25.194605
   19.650000     25.089324
   19.665000     25.121638
   19.680000     25.127892
   19.695000     25.052840
   19.710000     25.097663
   19.725000     25.142486
   19.740000     25.087239
   19.755000     24.989254
   19.770000     25.019484
   19.785000     24.974661
   19.799000     24.833937
   19.814000     24.991339
   19.829000     24.938177
   19.844000     24.946516
   19.859000     24.998636
   19.874000     24.961109
   19.889000     24.798497
   19.904000     24.920456
   19.919000     24.773479
   19.934000     24.659858
   19.949000     24.680706
   19.964000     24.680706
   19.979000     24.782861
   19.994000     24.727613
   20.009000     24.703639
   20.024000     24.621290
   20.039000     24.665070
   20.054000     24.686961
   20.068000     24.584807
   20.083000     24.609824
   20.098000     24.563959
   20.113000     24.618163
   20.128000     24.639011
   20.143000     24.508711
   20.158000     24.328378
   20.173000     24.372158
   20.188000     24.504542
   20.203000     24.454507
   20.218000     24.402387
   20.233000     24.250198
   20.248000     24.275216
   20.263000     24.162638
   20.278000     24.166807
   20.293000     24.164722
   20.308000     24.165765
   20.323000     24.131366
   20.338000     23.991685
   20.353000     23.959371
   20.368000     24.006279
   20.382000     23.903083
   20.397000     23.783207
   20.412000     23.696688
   20.427000     23.708155
   20.442000     23.691477
   20.457000     23.670629
   20.472000     23.657078
   20.487000     23.594534
   20.502000     23.594534
   20.517000     23.459023
   20.532000     23.449642
   20.547000     23.374590
   20.562000     23.334979
   20.577000     23.365208
   20.592000     23.120246
   20.607000     23.076465
   20.622000     23.176535
   20.637000     23.186959
   20.652000     22.908640
   20.667000     22.926361
   20.682000     23.167153
   20.697000     23.088974
   20.712000     22.914895
   20.727000     22.908640
   20.742000     22.802316
   20.757000     22.743943
   20.771000     22.693908
   20.786000     22.691823
   20.801000     22.615729
   20.816000     22.541719
   20.831000     22.485429
   20.846000     22.456243
   20.861000     22.489599
   20.876000     22.385360
   20.891000     22.338452
   20.906000     22.331155
   20.921000     22.236298
   20.936000     22.113295
   20.951000     22.013226
   20.966000     22.052837
   20.981000     21.901690
   20.996000     21.905860
   21.011000     21.918369
   21.026000     21.846443
   21.041000     21.815172
   21.056000     21.854782
   21.071000     21.741162
   21.086000     21.604608
   21.101000     21.670279
   21.116000     21.643177
   21.131000     21.616075
   21.146000     21.471183
   21.161000     21.497242
   21.176000     21.538938
   21.191000     21.229348
   21.206000     21.283552
   21.221000     21.369028
   21.236000     21.158465
   21.251000     21.005233
   21.266000     20.989597
   21.281000     21.026081
   21.296000     20.978132
   21.310000     20.998979
   21.325000     20.949987
   21.340000     20.892655
   21.355000     20.843663
   21.370000     20.759229
   21.385000     20.589319
   21.400000     20.676880
   21.415000     20.584108
   21.430000     20.591403
   21.445000     20.552835
   21.460000     20.443384
   21.475000     20.445469
   21.490000     20.380841
   21.505000     20.349569
   21.520000     20.417325
   21.535000     20.270347
   21.550000     20.193210
   21.565000     20.244288
   21.580000     20.132752
   21.595000     20.046234
   21.610000     20.035809
   21.625000     20.063954
   21.640000     20.026428
   21.655000     19.954502
   21.670000     19.870069
   21.685000     19.850264
   21.700000     19.721007
   21.715000     19.771041
   21.730000     19.713711
   21.745000     19.633446
   21.760000     19.709541
   21.775000     19.653252
   21.790000     19.555267
   21.805000     19.431222
   21.820000     19.395781
   21.835000     19.295711
   21.850000     19.341577
   21.865000     19.333237
   21.880000     19.257142
   21.895000     19.198769
   21.910000     19.160201
   21.925000     19.096614
   21.940000     19.186260
   21.955000     19.138310
   21.970000     19.122674
   21.985000     19.011138
   22.000000     18.864161
