# Supplementary material for: Changing the game of time resolved X-ray diffraction on the mechanochemistry playground by downsizing
Source: Nat Commun. 2021 Oct 21;12:6134. doi: 10.1038/s41467-021-26264-1 (PMC8531352; doi:10.1038/s41467-021-26264-1)
Supplement: Supplementary file 3 — Source Data. [file 41467_2021_26264_MOESM3_ESM.zip › PXRD_raw_data/reactionIIIa_cocrystal_FormI_normalized/000153.xy]

    3.140900     20.179888
    3.155600     20.487126
    3.170400     20.980407
    3.185100     20.701873
    3.199800     20.831573
    3.214500     20.961272
    3.229300     21.081403
    3.244000     21.307844
    3.258700     21.633155
    3.273500     21.930825
    3.288200     22.019062
    3.302900     22.187033
    3.317600     22.537859
    3.332400     22.858917
    3.347100     23.088547
    3.361800     23.157650
    3.376500     23.360703
    3.391300     23.774251
    3.406000     24.337698
    3.420700     24.391917
    3.435400     24.113382
    3.450200     23.762557
    3.464900     23.746610
    3.479600     23.924149
    3.494400     24.221819
    3.509100     24.238829
    3.523800     24.221819
    3.538500     24.080426
    3.553300     24.293047
    3.568000     24.234576
    3.582700     24.462082
    3.597400     24.731047
    3.612200     24.925596
    3.626900     25.231771
    3.641600     25.469906
    3.656400     25.716546
    3.671100     25.942988
    3.685800     26.406503
    3.700500     26.596799
    3.715300     26.780716
    3.730000     27.178319
    3.744700     27.466421
    3.759500     27.715187
    3.774200     27.862959
    3.788900     27.954386
    3.803600     27.988406
    3.818400     27.988406
    3.833100     28.051129
    3.847800     28.250992
    3.862600     28.283949
    3.877300     28.328600
    3.892000     28.778294
    3.906700     28.978158
    3.921500     29.149318
    3.936200     29.216294
    3.950900     29.460808
    3.965700     29.536289
    3.980400     29.725521
    3.995100     30.023191
    4.009800     30.045516
    4.024600     30.372953
    4.039300     30.784376
    4.054000     31.060784
    4.068800     31.275531
    4.083500     31.667817
    4.098200     31.585958
    4.113000     31.954856
    4.127700     32.413055
    4.142400     32.675642
    4.157100     33.076433
    4.171900     33.623933
    4.186600     33.747254
    4.201300     33.863133
    4.216100     33.930108
    4.230800     34.516943
    4.245500     35.204773
    4.260300     35.390816
    4.275000     35.505631
    4.289700     35.622573
    4.304500     36.047816
    4.319200     35.918117
    4.333900     35.909613
    4.348600     36.463491
    4.363400     36.594253
    4.378100     36.817506
    4.392800     37.352248
    4.407600     37.392646
    4.422300     37.678621
    4.437000     38.042204
    4.451800     37.984796
    4.466500     38.165525
    4.481200     38.439806
    4.496000     38.679005
    4.510700     38.863986
    4.525400     39.005379
    4.540200     39.142519
    4.554900     39.625170
    4.569600     39.983437
    4.584400     40.282170
    4.599100     40.529874
    4.613800     40.789271
    4.628600     41.083752
    4.643300     41.326140
    4.658000     41.714174
    4.672700     41.830053
    4.687500     41.943805
    4.702200     42.674159
    4.716900     42.997343
    4.731700     43.182324
    4.746400     43.341790
    4.761100     43.866964
    4.775900     44.023241
    4.790600     44.258188
    4.805300     44.667484
    4.820100     45.142693
    4.834800     45.544547
    4.849500     45.901750
    4.864300     46.401410
    4.879000     46.700144
    4.893700     46.904260
    4.908500     47.412425
    4.923200     48.090687
    4.938000     48.216133
    4.952700     48.503173
    4.967400     48.962434
    4.982200     49.459968
    4.996900     50.062750
    5.011600     50.681478
    5.026400     51.069512
    5.041100     51.239609
    5.055800     51.418210
    5.070600     51.977405
    5.085300     52.297400
    5.100000     52.860846
    5.114800     53.483827
    5.129500     53.859103
    5.144200     54.250326
    5.159000     54.835035
    5.173700     55.261340
    5.188400     55.563263
    5.203200     56.119267
    5.217900     56.439262
    5.232700     57.017592
    5.247400     57.668214
    5.262100     58.236975
    5.276900     58.693048
    5.291600     59.028990
    5.306300     59.435096
    5.321100     59.934756
    5.335800     60.412092
    5.350500     61.060587
    5.365300     61.552805
    5.380000     62.325683
    5.394800     62.737105
    5.409500     63.353707
    5.424200     63.892702
    5.439000     64.497609
    5.453700     65.225838
    5.468400     65.729750
    5.483200     66.512196
    5.497900     66.873652
    5.512600     67.329725
    5.527400     67.939948
    5.542100     68.493828
    5.556900     69.160395
    5.571600     69.434676
    5.586300     69.801449
    5.601100     70.631735
    5.615800     71.480094
    5.630600     71.858559
    5.645300     72.264666
    5.660000     73.224651
    5.674800     73.806171
    5.689500     73.948626
    5.704200     74.296263
    5.719000     75.007481
    5.733700     75.859029
    5.748500     76.336364
    5.763200     76.899811
    5.777900     77.027383
    5.792700     77.682257
    5.807400     78.651810
    5.822200     78.791078
    5.836900     79.374723
    5.851600     80.147601
    5.866400     80.926858
    5.881100     80.898154
    5.895900     81.423329
    5.910600     82.166440
    5.925300     82.584241
    5.940100     83.311406
    5.954800     84.091727
    5.969600     85.399347
    5.984300     86.955735
    5.999000     88.305881
    6.013800     89.612439
    6.028500     90.173759
    6.043300     90.151433
    6.058000     89.321147
    6.072700     88.851254
    6.087500     88.766206
    6.102200     88.304817
    6.117000     88.310133
    6.131700     88.349468
    6.146500     88.234652
    6.161200     88.333521
    6.175900     88.428138
    6.190700     88.532323
    6.205400     88.634381
    6.220200     88.780026
    6.234900     89.221215
    6.249600     89.072381
    6.264400     89.097895
    6.279100     89.294569
    6.293900     89.307327
    6.308600     89.562473
    6.323400     89.556094
    6.338100     89.873963
    6.352800     90.169506
    6.367600     90.468239
    6.382300     90.877535
    6.397100     91.826889
    6.411800     92.461564
    6.426600     92.652924
    6.441300     92.382894
    6.456000     91.836458
    6.470800     90.827569
    6.485500     90.167380
    6.500300     90.405516
    6.515000     90.816938
    6.529800     90.641525
    6.544500     90.129108
    6.559300     90.371496
    6.574000     90.821190
    6.588700     91.161384
    6.603500     91.614268
    6.618200     91.058264
    6.633000     90.710628
    6.647700     90.175885
    6.662500     89.640079
    6.677200     89.205268
    6.692000     88.824676
    6.706700     88.285682
    6.721500     88.406875
    6.736200     88.244221
    6.750900     87.978443
    6.765700     87.982696
    6.780400     87.711604
    6.795200     87.449016
    6.809900     87.594662
    6.824700     87.513866
    6.839400     87.068424
    6.854200     86.947230
    6.868900     86.577269
    6.883700     85.922395
    6.898400     85.321741
    6.913200     85.452502
    6.927900     85.401474
    6.942700     85.101678
    6.957400     85.017692
    6.972200     84.916697
    6.986900     84.307537
    7.001600     83.855717
    7.016400     83.856780
    7.031100     83.663295
    7.045900     83.105164
    7.060600     82.705436
    7.075400     82.545969
    7.090100     82.042057
    7.104900     81.679538
    7.119600     81.189446
    7.134400     81.060810
    7.149100     80.937489
    7.163900     80.704669
    7.178600     80.436766
    7.193400     80.131654
    7.208100     80.139097
    7.222900     79.888203
    7.237600     79.326883
    7.252400     79.193994
    7.267100     78.899514
    7.281900     78.622043
    7.296600     78.679451
    7.311400     78.340320
    7.326100     78.101120
    7.340900     77.925708
    7.355600     77.252762
    7.370400     77.120937
    7.385100     76.576627
    7.399900     76.402277
    7.414600     76.269388
    7.429400     76.171582
    7.444100     75.983413
    7.458900     75.442292
    7.473600     75.391262
    7.488400     75.432724
    7.503200     74.867151
    7.517900     74.319651
    7.532700     74.125102
    7.547400     73.905039
    7.562200     73.889093
    7.576900     73.366045
    7.591700     72.459215
    7.606400     72.280612
    7.621200     71.789458
    7.635900     71.423749
    7.650700     71.119701
    7.665400     70.632797
    7.680200     70.274530
    7.694900     70.038521
    7.709700     70.209682
    7.724400     70.024700
    7.739200     69.399594
    7.754000     68.804254
    7.768700     68.579938
    7.783500     67.979284
    7.798200     67.782609
    7.813000     67.914434
    7.827700     67.651846
    7.842500     67.056507
    7.857200     66.636580
    7.872000     66.644022
    7.886700     66.173066
    7.901500     65.854134
    7.916300     65.438459
    7.931000     65.125906
    7.945800     64.796343
    7.960500     64.404056
    7.975300     64.340270
    7.990000     64.126586
    8.004800     63.675828
    8.019600     63.357960
    8.034300     62.859362
    8.049100     62.832785
    8.063800     62.665877
    8.078600     62.410732
    8.093300     61.928081
    8.108100     61.736723
    8.122900     61.318921
    8.137600     60.917067
    8.152400     60.719329
    8.167100     60.515212
    8.181900     60.210101
    8.196600     60.088907
    8.211400     59.877349
    8.226200     59.415961
    8.240900     59.162941
    8.255700     58.790854
    8.270400     58.626073
    8.285200     58.590990
    8.300000     57.878708
    8.314700     57.708611
    8.329500     57.676718
    8.344200     57.244034
    8.359000     56.764573
    8.373800     56.453083
    8.388500     56.605107
    8.403300     56.462650
    8.418000     56.219199
    8.432800     55.977874
    8.447600     55.732296
    8.462300     55.553695
    8.477100     55.237952
    8.491800     54.892442
    8.506600     54.835035
    8.521400     55.033836
    8.536100     55.217753
    8.550900     54.929651
    8.565600     54.441686
    8.580400     54.310923
    8.595200     53.950530
    8.609900     53.210608
    8.624700     52.666297
    8.639500     52.449424
    8.654200     52.335672
    8.669000     52.010360
    8.683700     51.752025
    8.698500     51.725448
    8.713300     51.331036
    8.728000     50.932370
    8.742800     50.907919
    8.757600     50.342346
    8.772300     49.956439
    8.787100     50.183943
    8.801800     49.790594
    8.816600     49.333458
    8.831400     49.135720
    8.846100     48.865691
    8.860900     48.780643
    8.875700     48.583968
    8.890400     48.262910
    8.905200     47.853614
    8.920000     47.694148
    8.934700     47.538935
    8.949500     47.310367
    8.964300     47.022265
    8.979000     46.989308
    8.993800     46.926585
    9.008600     46.738416
    9.023300     46.597022
    9.038100     46.154770
    9.052900     45.949590
    9.067600     45.886867
    9.082400     45.521158
    9.097200     45.660426
    9.111900     45.572188
    9.126700     45.301095
    9.141500     44.783362
    9.156200     44.628149
    9.171000     44.602635
    9.185800     44.680241
    9.200500     44.404896
    9.215300     43.746833
    9.230100     43.548033
    9.244800     43.441722
    9.259600     43.237606
    9.274400     43.023921
    9.289100     42.780470
    9.303900     42.683727
    9.318700     42.571037
    9.333400     42.269115
    9.348200     42.255295
    9.363000     42.183004
    9.377800     41.936364
    9.392500     41.783276
    9.407300     41.612116
    9.422100     41.487732
    9.436800     41.191125
    9.451600     41.108204
    9.466400     40.832858
    9.481200     40.691465
    9.495900     40.542630
    9.510700     40.355524
    9.525500     40.081242
    9.540200     39.665568
    9.555000     39.524174
    9.569800     39.426368
    9.584600     39.128699
    9.599300     38.805515
    9.614100     38.581199
    9.628900     38.701330
    9.643600     38.528043
    9.658400     38.427049
    9.673200     38.256951
    9.688000     38.155956
    9.702700     37.793437
    9.717500     37.527661
    9.732300     37.385204
    9.747100     37.151321
    9.761800     37.079030
    9.776600     37.182150
    9.791400     36.971656
    9.806200     36.779234
    9.820900     36.321035
    9.835700     36.486879
    9.850500     36.442228
    9.865300     36.260437
    9.880000     36.116918
    9.894800     35.952136
    9.909600     35.908549
    9.924400     35.587491
    9.939100     35.729947
    9.953900     35.468423
    9.968700     35.189889
    9.983500     35.015539
    9.998200     35.034676
   10.013000     34.956005
   10.028000     34.620064
   10.043000     34.377675
   10.057000     34.227777
   10.072000     34.137413
   10.087000     34.215021
   10.102000     34.117215
   10.116000     33.794030
   10.131000     33.566526
   10.146000     33.357094
   10.161000     33.375167
   10.176000     33.368788
   10.190000     33.314569
   10.205000     32.992448
   10.220000     32.770259
   10.235000     32.806404
   10.249000     32.699031
   10.264000     32.286545
   10.279000     32.480031
   10.294000     32.418370
   10.309000     32.222759
   10.323000     32.032463
   10.338000     32.082429
   10.353000     31.767749
   10.368000     31.688016
   10.382000     31.649744
   10.397000     31.555127
   10.412000     31.731603
   10.427000     31.591273
   10.442000     31.588084
   10.456000     31.257458
   10.471000     31.288288
   10.486000     31.337191
   10.501000     31.381841
   10.516000     31.396725
   10.530000     31.473268
   10.545000     31.700774
   10.560000     31.648682
   10.575000     31.351012
   10.589000     31.436060
   10.604000     31.410546
   10.619000     31.558317
   10.634000     31.463701
   10.649000     31.284036
   10.663000     31.222376
   10.678000     31.063973
   10.693000     30.829026
   10.708000     30.590891
   10.722000     30.574944
   10.737000     30.479264
   10.752000     30.141196
   10.767000     29.944522
   10.782000     29.669177
   10.796000     29.485259
   10.811000     29.439546
   10.826000     29.493764
   10.841000     29.341740
   10.856000     29.325794
   10.870000     29.183337
   10.885000     29.188653
   10.900000     28.883541
   10.915000     28.923939
   10.930000     28.708129
   10.944000     28.418963
   10.959000     28.461488
   10.974000     28.560357
   10.989000     28.484876
   11.003000     28.497634
   11.018000     28.308401
   11.033000     28.448730
   11.048000     28.534842
   11.063000     28.480624
   11.077000     28.449794
   11.092000     28.428532
   11.107000     28.236110
   11.122000     28.341357
   11.137000     28.338168
   11.151000     28.283949
   11.166000     28.372187
   11.181000     28.426406
   11.196000     28.499760
   11.211000     28.478498
   11.225000     28.355177
   11.240000     28.357303
   11.255000     28.387070
   11.270000     28.353051
   11.284000     28.193585
   11.299000     28.192522
   11.314000     28.113852
   11.329000     27.826813
   11.344000     28.008605
   11.358000     28.035182
   11.373000     28.083022
   11.388000     28.271192
   11.403000     28.060696
   11.418000     27.942691
   11.432000     27.987342
   11.447000     28.031993
   11.462000     27.995847
   11.477000     27.949070
   11.492000     27.937376
   11.506000     27.828939
   11.521000     27.850202
   11.536000     27.801299
   11.551000     27.905483
   11.566000     27.889537
   11.580000     27.801299
   11.595000     27.958638
   11.610000     27.925682
   11.625000     27.910798
   11.640000     27.899104
   11.654000     28.057507
   11.669000     28.012857
   11.684000     27.961828
   11.699000     27.903357
   11.714000     27.820435
   11.728000     27.604624
   11.743000     27.477051
   11.758000     27.435590
   11.773000     27.686484
   11.788000     27.804489
   11.802000     27.660968
   11.817000     27.537648
   11.832000     27.673726
   11.847000     27.774721
   11.862000     27.729007
   11.876000     27.675852
   11.891000     27.773658
   11.906000     27.803425
   11.921000     27.842759
   11.936000     27.918241
   11.950000     28.028803
   11.965000     28.034119
   11.980000     28.119167
   11.995000     28.435974
   12.010000     28.578430
   12.024000     28.482750
   12.039000     28.713444
   12.054000     28.939886
   12.069000     28.953706
   12.084000     28.997293
   12.098000     29.287522
   12.113000     29.263070
   12.128000     29.226924
   12.143000     29.350245
   12.158000     29.400211
   12.172000     29.516090
   12.187000     29.395959
   12.202000     29.265196
   12.217000     29.254566
   12.232000     29.287522
   12.246000     29.298153
   12.261000     29.203536
   12.276000     29.317288
   12.291000     29.323667
   12.306000     29.201410
   12.320000     29.135497
   12.335000     29.405526
   12.350000     29.258817
   12.365000     29.294963
   12.380000     29.436357
   12.394000     29.617084
   12.409000     29.629842
   12.424000     29.641536
   12.439000     30.011497
   12.454000     30.072094
   12.468000     30.483516
   12.483000     30.616405
   12.498000     30.698264
   12.513000     30.917264
   12.528000     30.973608
   12.543000     30.934274
   12.557000     31.107560
   12.572000     30.941715
   12.587000     30.907696
   12.602000     30.977861
   12.617000     31.046963
   12.631000     30.944905
   12.646000     30.777997
   12.661000     30.956599
   12.676000     30.949157
   12.691000     30.918327
   12.705000     30.905570
   12.720000     31.052279
   12.735000     31.016133
   12.750000     30.964041
   12.765000     31.167094
   12.779000     31.229817
   12.794000     31.412672
   12.809000     31.686954
   12.824000     31.855987
   12.839000     31.933594
   12.854000     32.336511
   12.868000     32.687336
   12.883000     32.972249
   12.898000     33.428322
   12.913000     33.622870
   12.928000     33.707918
   12.942000     33.805724
   12.957000     33.629249
   12.972000     33.486793
   12.987000     33.367724
   13.002000     33.050919
   13.017000     32.744744
   13.031000     32.761754
   13.046000     33.049855
   13.061000     33.056234
   13.076000     32.943545
   13.091000     33.043477
   13.105000     33.143409
   13.120000     33.074307
   13.135000     33.125336
   13.150000     33.083875
   13.165000     33.062613
   13.179000     33.193375
   13.194000     33.300749
   13.209000     33.403870
   13.224000     33.326263
   13.239000     33.732370
   13.254000     33.992831
   13.268000     34.259671
   13.283000     34.472292
   13.298000     34.515879
   13.313000     34.763583
   13.328000     35.062316
   13.343000     35.049559
   13.357000     34.958132
   13.372000     34.822054
   13.387000     34.684914
   13.402000     34.512690
   13.417000     34.313889
   13.431000     34.475481
   13.446000     34.535016
   13.461000     34.589234
   13.476000     34.791225
   13.491000     34.690229
   13.506000     34.728501
   13.520000     34.584982
   13.535000     34.561593
   13.550000     34.852885
   13.565000     34.723186
   13.580000     34.832685
   13.595000     34.812486
   13.609000     34.819928
   13.624000     34.930491
   13.639000     34.786972
   13.654000     34.820991
   13.669000     34.970889
   13.683000     35.182447
   13.698000     35.013414
   13.713000     35.059127
   13.728000     35.220719
   13.743000     35.162248
   13.758000     35.235602
   13.772000     35.508821
   13.787000     35.561976
   13.802000     35.539651
   13.817000     35.617258
   13.832000     35.638520
   13.847000     35.664034
   13.861000     35.635331
   13.876000     35.683171
   13.891000     35.784165
   13.906000     35.638520
   13.921000     35.851142
   13.936000     35.928748
   13.950000     35.607690
   13.965000     35.470549
   13.980000     35.504569
   13.995000     35.657656
   14.010000     35.675728
   14.025000     35.729947
   14.039000     35.678918
   14.054000     35.378059
   14.069000     35.468423
   14.084000     35.477991
   14.099000     35.527957
   14.114000     35.715064
   14.128000     35.657656
   14.143000     35.415268
   14.158000     35.460981
   14.173000     35.554535
   14.188000     35.701244
   14.203000     35.806491
   14.217000     35.725694
   14.232000     35.732073
   14.247000     35.814996
   14.262000     35.617258
   14.277000     35.592807
   14.292000     35.621511
   14.306000     35.466297
   14.321000     35.372744
   14.336000     35.445035
   14.351000     35.595996
   14.366000     35.447161
   14.381000     35.298326
   14.395000     35.258991
   14.410000     35.582175
   14.425000     35.621511
   14.440000     35.523704
   14.455000     35.346166
   14.470000     35.486496
   14.484000     35.640646
   14.499000     35.435467
   14.514000     35.551346
   14.529000     35.366365
   14.544000     35.300452
   14.559000     35.335535
   14.573000     35.253675
   14.588000     35.371680
   14.603000     35.334472
   14.618000     35.035738
   14.633000     35.115472
   14.648000     35.197331
   14.662000     35.102714
   14.677000     35.125040
   14.692000     34.839064
   14.707000     34.696608
   14.722000     34.803981
   14.737000     34.917733
   14.752000     34.773152
   14.766000     34.701923
   14.781000     34.775278
   14.796000     34.762520
   14.811000     34.550962
   14.826000     34.549899
   14.841000     34.412758
   14.855000     34.488239
   14.870000     34.295816
   14.885000     34.429768
   14.900000     34.432958
   14.915000     34.270302
   14.930000     34.155486
   14.945000     34.219273
   14.959000     34.237346
   14.974000     34.112962
   14.989000     34.103395
   15.004000     33.957748
   15.019000     33.931171
   15.034000     33.982200
   15.048000     33.933298
   15.063000     34.035356
   15.078000     33.636691
   15.093000     33.722802
   15.108000     33.698351
   15.123000     33.624997
   15.138000     33.556958
   15.152000     33.711108
   15.167000     33.696224
   15.182000     33.541011
   15.197000     33.327326
   15.212000     33.140220
   15.227000     33.273108
   15.242000     33.127462
   15.256000     33.080686
   15.271000     32.735177
   15.286000     32.711788
   15.301000     32.996701
   15.316000     32.912715
   15.331000     32.886137
   15.345000     32.892516
   15.360000     32.716040
   15.375000     32.579962
   15.390000     32.669263
   15.405000     32.576774
   15.420000     32.264220
   15.435000     32.292924
   15.449000     32.273788
   15.464000     32.289734
   15.479000     32.105817
   15.494000     31.981433
   15.509000     31.812400
   15.524000     31.743297
   15.539000     31.746487
   15.553000     31.674196
   15.568000     31.572138
   15.583000     31.442439
   15.598000     31.322308
   15.613000     31.397788
   15.628000     31.428619
   15.643000     31.297856
   15.657000     31.278721
   15.672000     31.181977
   15.687000     31.154337
   15.702000     31.175599
   15.717000     31.166031
   15.732000     30.964041
   15.747000     30.803511
   15.761000     30.769492
   15.776000     30.791817
   15.791000     30.714211
   15.806000     30.740789
   15.821000     30.607900
   15.836000     30.374017
   15.851000     30.421856
   15.866000     30.346376
   15.880000     30.185847
   15.895000     30.040201
   15.910000     30.069968
   15.925000     29.907313
   15.940000     29.927512
   15.955000     29.912629
   15.970000     29.797813
   15.984000     29.596885
   15.999000     29.599011
   16.014000     29.712765
   16.029000     29.470376
   16.044000     29.369381
   16.059000     29.425725
   16.074000     29.450177
   16.088000     29.465060
   16.103000     29.257755
   16.118000     29.153570
   16.133000     29.067458
   16.148000     29.117424
   16.163000     29.200347
   16.178000     29.082342
   16.193000     28.954769
   16.207000     28.859089
   16.222000     28.719823
   16.237000     28.536968
   16.252000     28.668793
   16.267000     28.701750
   16.282000     28.607133
   16.297000     28.577366
   16.312000     28.435974
   16.326000     28.547600
   16.341000     28.391323
   16.356000     28.424279
   16.371000     28.268003
   16.386000     28.155313
   16.401000     28.142556
   16.416000     28.010730
   16.430000     28.076643
   16.445000     28.074518
   16.460000     27.903357
   16.475000     27.792794
   16.490000     27.883158
   16.505000     27.823624
   16.520000     27.768343
   16.535000     27.622696
   16.549000     27.471736
   16.564000     27.390939
   16.579000     27.340973
   16.594000     27.200643
   16.609000     27.048619
   16.624000     27.131542
   16.639000     27.050745
   16.654000     27.051809
   16.668000     27.101775
   16.683000     26.896595
   16.698000     26.652081
   16.713000     26.781780
   16.728000     26.808358
   16.743000     26.704173
   16.758000     26.673343
   16.773000     26.576600
   16.788000     26.362915
   16.802000     26.409692
   16.817000     26.391620
   16.832000     26.293814
   16.847000     26.273615
   16.862000     26.451153
   16.877000     26.295940
   16.892000     26.021659
   16.907000     25.778207
   16.921000     25.859003
   16.936000     25.925979
   16.951000     25.908969
   16.966000     25.873887
   16.981000     25.788838
   16.996000     25.813290
   17.011000     25.731430
   17.026000     25.620867
   17.041000     25.684653
   17.055000     25.780333
   17.070000     25.684653
   17.085000     25.582595
   17.100000     25.305125
   17.115000     25.239212
   17.130000     25.328513
   17.145000     25.332765
   17.160000     25.304062
   17.175000     25.253032
   17.189000     25.166921
   17.204000     25.115892
   17.219000     25.092503
   17.234000     25.361469
   17.249000     25.172237
   17.264000     24.871377
   17.279000     24.896892
   17.294000     24.858620
   17.309000     24.788454
   17.323000     24.729984
   17.338000     24.709785
   17.353000     24.732111
   17.368000     24.660882
   17.383000     24.636430
   17.398000     24.575834
   17.413000     24.559887
   17.428000     24.556697
   17.443000     24.575834
   17.457000     24.508858
   17.472000     24.516299
   17.487000     24.583275
   17.502000     24.502479
   17.517000     24.461018
   17.532000     24.432314
   17.547000     24.408926
   17.562000     24.348328
   17.577000     24.372780
   17.591000     24.461018
   17.606000     24.304741
   17.621000     24.303679
   17.636000     24.307931
   17.651000     24.290921
   17.666000     24.315373
   17.681000     24.381285
   17.696000     24.369591
   17.711000     24.189926
   17.726000     24.186736
   17.740000     24.068732
   17.755000     24.147402
   17.770000     24.138897
   17.785000     24.315373
   17.800000     24.276038
   17.815000     24.136770
   17.830000     24.290921
   17.845000     24.182484
   17.860000     24.062353
   17.875000     24.199494
   17.889000     24.214377
   17.904000     24.187800
   17.919000     24.150591
   17.934000     24.152717
   17.949000     24.095310
   17.964000     24.135708
   17.979000     24.115509
   17.994000     24.151654
   18.009000     24.235640
   18.024000     24.188863
   18.038000     24.096372
   18.053000     24.161222
   18.068000     24.334508
   18.083000     24.347266
   18.098000     24.318561
   18.113000     24.234576
   18.128000     24.278163
   18.143000     24.261154
   18.158000     24.391917
   18.173000     24.539688
   18.188000     24.377033
   18.202000     24.247334
   18.217000     24.360023
   18.232000     24.394043
   18.247000     24.425936
   18.262000     24.426999
   18.277000     24.425936
   18.292000     24.432314
   18.307000     24.523742
   18.322000     24.490785
   18.337000     24.496101
   18.352000     24.506731
   18.366000     24.542877
   18.381000     24.478028
   18.396000     24.551382
   18.411000     24.546067
   18.426000     24.582212
   18.441000     24.480154
   18.456000     24.466333
   18.471000     24.537562
   18.486000     24.547130
   18.501000     24.605601
   18.516000     24.502479
   18.530000     24.464207
   18.545000     24.546067
   18.560000     24.568391
   18.575000     24.624736
   18.590000     24.619421
   18.605000     24.757625
   18.620000     24.876692
   18.635000     24.727858
   18.650000     24.706595
   18.665000     24.661946
   18.680000     24.676829
   18.695000     24.672576
   18.710000     24.695965
   18.724000     24.728921
   18.739000     24.727858
   18.754000     24.802275
   18.769000     24.859683
   18.784000     24.819285
   18.799000     24.800150
   18.814000     24.788454
   18.829000     24.852241
   18.844000     24.829916
   18.859000     24.902208
   18.874000     25.028717
   18.889000     24.938352
   18.903000     24.918154
   18.918000     25.092503
   18.933000     25.074430
   18.948000     24.957489
   18.963000     24.973436
   18.978000     25.066989
   18.993000     25.091440
   19.008000     25.159479
   19.023000     25.038284
   19.038000     25.085061
   19.053000     25.119081
   19.068000     25.121207
   19.083000     25.129712
   19.098000     25.198814
   19.112000     25.072304
   19.127000     25.287052
   19.142000     25.181805
   19.157000     25.265790
   19.172000     25.186057
   19.187000     25.110576
   19.202000     25.141406
   19.217000     25.142469
   19.232000     25.123333
   19.247000     25.069115
   19.262000     25.083999
   19.277000     25.085061
   19.292000     25.334891
   19.307000     25.337018
   19.321000     25.406120
   19.336000     25.332765
   19.351000     25.288115
   19.366000     25.335955
   19.381000     25.320009
   19.396000     25.125460
   19.411000     25.138217
   19.426000     25.395489
   19.441000     25.415688
   19.456000     25.223265
   19.471000     25.246653
   19.486000     25.287052
   19.501000     25.104198
   19.516000     25.202004
   19.531000     25.287052
   19.545000     25.351902
   19.560000     25.309377
   19.575000     25.327450
   19.590000     25.300872
   19.605000     25.225392
   19.620000     25.321071
   19.635000     25.292367
   19.650000     25.282799
   19.665000     25.213698
   19.680000     25.261537
   19.695000     25.243465
   19.710000     25.182867
   19.725000     25.141406
   19.740000     25.102072
   19.755000     25.128649
   19.770000     25.158416
   19.785000     24.971309
   19.799000     24.981941
   19.814000     25.152038
   19.829000     24.986193
   19.844000     24.939416
   19.859000     24.808654
   19.874000     24.943669
   19.889000     24.969183
   19.904000     24.971309
   19.919000     24.948984
   19.934000     24.919217
   19.949000     24.916028
   19.964000     24.913902
   19.979000     24.860746
   19.994000     24.842673
   20.009000     24.855431
   20.024000     24.821411
   20.039000     24.778887
   20.054000     24.722542
   20.068000     24.592843
   20.083000     24.694901
   20.098000     24.630052
   20.113000     24.519489
   20.128000     24.492911
   20.143000     24.615168
   20.158000     24.498226
   20.173000     24.415305
   20.188000     24.520552
   20.203000     24.530120
   20.218000     24.526931
   20.233000     24.491848
   20.248000     24.507795
   20.263000     24.469523
   20.278000     24.432314
   20.293000     24.382348
   20.308000     24.261154
   20.323000     24.240955
   20.338000     24.150591
   20.353000     23.987936
   20.368000     24.080426
   20.382000     24.059164
   20.397000     23.939033
   20.412000     23.924149
   20.427000     23.844416
   20.442000     23.794450
   20.457000     23.650931
   20.472000     23.614785
   20.487000     23.827407
   20.502000     23.684950
   20.517000     23.511664
   20.532000     23.478707
   20.547000     23.538241
   20.562000     23.535052
   20.577000     23.507412
   20.592000     23.420236
   20.607000     23.275655
   20.622000     23.269276
   20.637000     23.326683
   20.652000     23.177849
   20.667000     23.090674
   20.682000     23.095989
   20.697000     23.074727
   20.712000     22.972669
   20.727000     22.960975
   20.742000     22.936523
   20.757000     22.825960
   20.771000     22.911009
   20.786000     22.915261
   20.801000     22.803635
   20.816000     22.650547
   20.831000     22.639917
   20.846000     22.507028
   20.861000     22.578256
   20.876000     22.600581
   20.891000     22.320985
   20.906000     22.303974
   20.921000     22.402844
   20.936000     22.401781
   20.951000     22.298659
   20.966000     22.248693
   20.981000     22.163645
   20.996000     22.060523
   21.011000     22.010557
   21.026000     21.951024
   21.041000     21.965907
   21.056000     21.818135
   21.071000     21.772421
   21.086000     21.885111
   21.101000     21.768169
   21.116000     21.736276
   21.131000     21.620397
   21.146000     21.651228
   21.161000     21.434354
   21.176000     21.579999
   21.191000     21.526844
   21.206000     21.451364
   21.221000     21.359936
   21.236000     21.330169
   21.251000     21.217480
   21.266000     21.141999
   21.281000     21.022932
   21.296000     21.077150
   21.310000     21.063330
   21.325000     21.020805
   21.340000     21.005921
   21.355000     20.862402
   21.370000     20.721009
   21.385000     20.828383
   21.400000     20.844329
   21.415000     20.820941
   21.430000     20.750776
   21.445000     20.691243
   21.460000     20.580679
   21.475000     20.689116
   21.490000     20.622140
   21.505000     20.507325
   21.520000     20.323408
   21.535000     20.390383
   21.550000     20.356364
   21.565000     20.309588
   21.580000     20.258558
   21.595000     20.325534
   21.610000     20.149058
   21.625000     19.926869
   21.640000     19.985340
   21.655000     19.973645
   21.670000     19.918364
   21.685000     19.932184
   21.700000     19.856704
   21.715000     19.792917
   21.730000     19.908796
   21.745000     19.755708
   21.760000     19.654714
   21.775000     19.664281
   21.790000     19.591990
   21.805000     19.467606
   21.820000     19.459102
   21.835000     19.517572
   21.850000     19.432524
   21.865000     19.503752
   21.880000     19.480364
   21.895000     19.385747
   21.910000     19.347476
   21.925000     19.304952
   21.940000     19.224155
   21.955000     19.310267
   21.970000     19.167810
   21.985000     19.082762
   22.000000     19.124223
