# Supplementary material for: Changing the game of time resolved X-ray diffraction on the mechanochemistry playground by downsizing
Source: Nat Commun. 2021 Oct 21;12:6134. doi: 10.1038/s41467-021-26264-1 (PMC8531352; doi:10.1038/s41467-021-26264-1)
Supplement: Supplementary file 3 — Source Data. [file 41467_2021_26264_MOESM3_ESM.zip › PXRD_raw_data/reactionIIIa_cocrystal_FormI_normalized/000382.xy]

    3.140900     20.447538
    3.155600     20.551979
    3.170400     20.717343
    3.185100     20.983885
    3.199800     20.926224
    3.214500     21.223228
    3.229300     21.274360
    3.244000     21.439725
    3.258700     21.463659
    3.273500     21.474538
    3.288200     21.511528
    3.302900     22.045698
    3.317600     22.343790
    3.332400     22.446055
    3.347100     22.427560
    3.361800     22.752849
    3.376500     22.706069
    3.391300     23.008511
    3.406000     23.959357
    3.420700     23.972412
    3.435400     23.709135
    3.450200     23.582936
    3.464900     23.710223
    3.479600     23.479583
    3.494400     23.621013
    3.509100     23.826631
    3.523800     24.199788
    3.538500     24.540309
    3.553300     24.787268
    3.568000     24.922171
    3.582700     24.970039
    3.597400     25.036402
    3.612200     25.132140
    3.626900     25.367132
    3.641600     25.807741
    3.656400     25.952434
    3.671100     26.028589
    3.685800     26.297307
    3.700500     26.469199
    3.715300     26.711806
    3.730000     27.034920
    3.744700     27.168734
    3.759500     27.343890
    3.774200     27.637630
    3.788900     27.759477
    3.803600     27.711609
    3.818400     27.942248
    3.833100     28.029282
    3.847800     28.156569
    3.862600     28.528639
    3.877300     28.605882
    3.892000     28.599355
    3.906700     28.962721
    3.921500     28.956194
    3.936200     29.255373
    3.950900     29.401155
    3.965700     29.663345
    3.980400     29.686191
    3.995100     29.979931
    4.009800     30.151822
    4.024600     30.609839
    4.039300     31.118987
    4.054000     31.247363
    4.068800     31.624872
    4.083500     31.709730
    4.098200     32.174274
    4.113000     32.309177
    4.127700     32.288506
    4.142400     32.898832
    4.157100     33.401453
    4.171900     33.335089
    4.186600     33.257847
    4.201300     33.877964
    4.216100     34.601433
    4.230800     34.973503
    4.245500     35.017020
    4.260300     35.081207
    4.275000     35.415200
    4.289700     35.713292
    4.304500     35.670863
    4.319200     36.176748
    4.333900     36.517268
    4.348600     36.991603
    4.363400     37.054702
    4.378100     37.517070
    4.392800     37.832568
    4.407600     37.505104
    4.422300     37.757502
    4.437000     37.945712
    4.451800     37.925042
    4.466500     38.610434
    4.481200     38.974889
    4.496000     38.831283
    4.510700     38.747513
    4.525400     39.108704
    4.540200     39.649402
    4.554900     39.737524
    4.569600     39.893098
    4.584400     40.215123
    4.599100     40.542588
    4.613800     40.762348
    4.628600     41.184464
    4.643300     41.377026
    4.658000     41.360707
    4.672700     41.478203
    4.687500     42.129869
    4.702200     42.489972
    4.716900     42.764129
    4.731700     43.577897
    4.746400     43.830295
    4.761100     43.914066
    4.775900     44.429742
    4.790600     44.707163
    4.805300     45.192377
    4.820100     45.606875
    4.834800     45.785295
    4.849500     45.941956
    4.864300     46.023550
    4.879000     46.450017
    4.893700     46.983100
    4.908500     47.356258
    4.923200     47.846912
    4.938000     48.096047
    4.952700     48.650888
    4.967400     49.366742
    4.982200     49.749691
    4.996900     50.109794
    5.011600     50.742966
    5.026400     50.989925
    5.041100     51.253203
    5.055800     51.328270
    5.070600     51.821099
    5.085300     52.577207
    5.100000     53.035223
    5.114800     53.831584
    5.129500     54.129675
    5.144200     54.516976
    5.159000     55.189313
    5.173700     55.960651
    5.188400     56.166269
    5.203200     56.525284
    5.217900     56.876683
    5.232700     57.318381
    5.247400     57.779660
    5.262100     57.976576
    5.276900     58.657616
    5.291600     59.124335
    5.306300     59.423515
    5.321100     59.865212
    5.335800     60.338459
    5.350500     61.171809
    5.365300     61.679869
    5.380000     62.002983
    5.394800     62.472966
    5.409500     63.300877
    5.424200     64.234316
    5.439000     65.012182
    5.453700     65.552880
    5.468400     65.845532
    5.483200     66.245888
    5.497900     66.722399
    5.512600     67.508968
    5.527400     68.141053
    5.542100     68.605596
    5.556900     68.791631
    5.571600     69.718542
    5.586300     70.370209
    5.601100     70.390880
    5.615800     71.385242
    5.630600     71.830204
    5.645300     72.533003
    5.660000     73.252121
    5.674800     73.616575
    5.689500     73.828721
    5.704200     74.763247
    5.719000     75.618357
    5.733700     75.710830
    5.748500     76.363585
    5.763200     77.047889
    5.777900     77.402552
    5.792700     77.987855
    5.807400     78.623203
    5.822200     79.094274
    5.836900     79.588192
    5.851600     80.339947
    5.866400     81.260332
    5.881100     81.438751
    5.895900     81.995768
    5.910600     82.571281
    5.925300     83.701634
    5.940100     84.619842
    5.954800     85.647931
    5.969600     87.167760
    5.984300     89.057485
    5.999000     90.101893
    6.013800     90.021386
    6.028500     89.653668
    6.043300     88.884505
    6.058000     88.094672
    6.072700     87.317894
    6.087500     87.351620
    6.102200     87.479995
    6.117000     87.407104
    6.131700     87.525688
    6.146500     87.717163
    6.161200     88.480885
    6.175900     88.286147
    6.190700     88.648426
    6.205400     89.149958
    6.220200     89.368632
    6.234900     89.504622
    6.249600     89.699361
    6.264400     89.910417
    6.279100     90.277048
    6.293900     90.791637
    6.308600     90.851472
    6.323400     91.002694
    6.338100     91.708757
    6.352800     92.708559
    6.367600     94.514514
    6.382300     98.610549
    6.397100    104.297129
    6.411800    108.726069
    6.426600    109.923874
    6.441300    107.338966
    6.456000    101.959180
    6.470800     97.362699
    6.485500     94.259939
    6.500300     92.806473
    6.515000     93.007738
    6.529800     93.702922
    6.544500     94.898551
    6.559300     97.665143
    6.574000    100.478515
    6.588700    103.281008
    6.603500    104.447262
    6.618200    102.695705
    6.633000     99.879069
    6.647700     96.329171
    6.662500     93.415710
    6.677200     92.088442
    6.692000     91.088640
    6.706700     90.160641
    6.721500     89.260927
    6.736200     88.586414
    6.750900     88.052243
    6.765700     88.187146
    6.780400     88.138189
    6.795200     87.267850
    6.809900     87.401664
    6.824700     87.299400
    6.839400     87.011100
    6.854200     86.609656
    6.868900     86.714097
    6.883700     86.365960
    6.898400     85.536962
    6.913200     85.346576
    6.927900     85.343311
    6.942700     84.853745
    6.957400     84.581765
    6.972200     84.144419
    6.986900     84.184672
    7.001600     83.816954
    7.016400     83.741887
    7.031100     83.728832
    7.045900     83.603720
    7.060600     82.733381
    7.075400     82.316706
    7.090100     82.372191
    7.104900     82.038198
    7.119600     81.680271
    7.134400     81.545368
    7.149100     81.439839
    7.163900     80.956801
    7.178600     80.706578
    7.193400     80.496609
    7.208100     80.140857
    7.222900     79.861261
    7.237600     79.809040
    7.252400     79.392366
    7.267100     79.320563
    7.281900     79.286836
    7.296600     78.859283
    7.311400     78.773336
    7.326100     78.016141
    7.340900     77.823579
    7.355600     77.838810
    7.370400     77.795293
    7.385100     77.194758
    7.399900     76.944536
    7.414600     76.507190
    7.429400     76.246089
    7.444100     76.021976
    7.458900     75.984986
    7.473600     76.532213
    7.488400     76.817248
    7.503200     76.359233
    7.517900     76.179725
    7.532700     75.925151
    7.547400     75.424706
    7.562200     74.692533
    7.576900     74.261715
    7.591700     73.992997
    7.606400     73.816753
    7.621200     73.561091
    7.635900     72.813687
    7.650700     71.860666
    7.665400     71.324318
    7.680200     70.981623
    7.694900     70.583442
    7.709700     69.787082
    7.724400     69.261614
    7.739200     69.158261
    7.754000     68.784016
    7.768700     68.559903
    7.783500     68.459814
    7.798200     68.094271
    7.813000     67.594915
    7.827700     67.326197
    7.842500     67.265273
    7.857200     66.737630
    7.872000     66.221953
    7.886700     65.860763
    7.901500     65.843356
    7.916300     65.425593
    7.931000     65.089425
    7.945800     64.571573
    7.960500     64.364867
    7.975300     64.068952
    7.990000     64.004763
    8.004800     63.652276
    8.019600     63.502142
    8.034300     63.230162
    8.049100     63.090907
    8.063800     62.892906
    8.078600     62.456648
    8.093300     62.382669
    8.108100     62.505604
    8.122900     62.500165
    8.137600     62.521923
    8.152400     62.376141
    8.167100     61.888751
    8.181900     61.466637
    8.196600     61.316503
    8.211400     60.761661
    8.226200     60.061039
    8.240900     59.589967
    8.255700     59.375646
    8.270400     59.440922
    8.285200     59.026422
    8.300000     58.443295
    8.314700     58.547735
    8.329500     58.330150
    8.344200     57.913476
    8.359000     57.560988
    8.373800     57.385832
    8.388500     57.106235
    8.403300     56.665627
    8.418000     56.262007
    8.432800     56.066180
    8.447600     55.682143
    8.462300     55.191489
    8.477100     55.117510
    8.491800     54.939090
    8.506600     54.664934
    8.521400     54.494130
    8.536100     54.365754
    8.550900     54.351612
    8.565600     54.036113
    8.580400     54.000212
    8.595200     53.888156
    8.609900     53.761957
    8.624700     53.349633
    8.639500     52.998233
    8.654200     52.679471
    8.669000     52.572856
    8.683700     52.250829
    8.698500     51.930980
    8.713300     51.827626
    8.728000     51.675318
    8.742800     51.697076
    8.757600     51.457732
    8.772300     51.156377
    8.787100     50.899628
    8.801800     50.689658
    8.816600     50.169631
    8.831400     49.641987
    8.846100     49.384149
    8.860900     48.937012
    8.875700     48.502930
    8.890400     48.456149
    8.905200     48.329950
    8.920000     47.759878
    8.934700     47.364961
    8.949500     47.543381
    8.964300     47.462875
    8.979000     47.097332
    8.993800     46.942847
    9.008600     46.847109
    9.023300     46.397796
    9.038100     46.494622
    9.052900     46.096442
    9.067600     45.841867
    9.082400     46.118201
    9.097200     45.754833
    9.111900     45.356653
    9.126700     45.203256
    9.141500     44.983495
    9.156200     44.571171
    9.171000     44.585315
    9.185800     44.619040
    9.200500     44.318773
    9.215300     43.974990
    9.230100     43.708448
    9.244800     43.573545
    9.259600     43.491951
    9.274400     43.308091
    9.289100     43.000209
    9.303900     42.869658
    9.318700     42.658601
    9.333400     42.523698
    9.348200     42.300673
    9.363000     42.211464
    9.377800     41.727338
    9.392500     41.596786
    9.407300     41.623985
    9.422100     41.256266
    9.436800     41.049561
    9.451600     41.374850
    9.466400     41.022362
    9.481200     40.748206
    9.495900     40.502334
    9.510700     40.087836
    9.525500     40.122650
    9.540200     40.036703
    9.555000     39.682040
    9.569800     39.334992
    9.584600     39.398092
    9.599300     39.228375
    9.614100     39.053219
    9.628900     39.024933
    9.643600     38.950954
    9.658400     38.675709
    9.673200     38.393937
    9.688000     38.180704
    9.702700     38.201374
    9.717500     37.926130
    9.732300     37.675908
    9.747100     37.544269
    9.761800     37.445267
    9.776600     37.174374
    9.791400     36.997042
    9.806200     37.113450
    9.820900     37.069933
    9.835700     36.887162
    9.850500     36.691336
    9.865300     36.527059
    9.880000     36.502037
    9.894800     36.352991
    9.909600     36.011383
    9.924400     35.891711
    9.939100     35.834052
    9.953900     35.473948
    9.968700     35.402145
    9.983500     35.142131
    9.998200     34.759182
   10.013000     34.726544
   10.028000     34.455651
   10.043000     34.492641
   10.057000     34.500256
   10.072000     34.206517
   10.087000     34.045504
   10.102000     33.986756
   10.116000     33.887755
   10.131000     33.718038
   10.146000     33.645148
   10.161000     33.341617
   10.176000     33.274165
   10.190000     33.101185
   10.205000     33.101185
   10.220000     33.108801
   10.235000     33.054405
   10.249000     32.895568
   10.264000     32.802006
   10.279000     32.772633
   10.294000     32.729116
   10.309000     32.552871
   10.323000     32.562663
   10.338000     32.574630
   10.353000     32.614884
   10.368000     32.766105
   10.382000     32.761753
   10.397000     32.530026
   10.412000     32.432112
   10.427000     32.182978
   10.442000     32.029580
   10.456000     31.844633
   10.471000     31.478002
   10.486000     31.553070
   10.501000     31.446453
   10.516000     31.300671
   10.530000     31.458420
   10.545000     31.269121
   10.560000     31.307198
   10.575000     31.316990
   10.589000     31.207109
   10.604000     31.310463
   10.619000     31.299583
   10.634000     31.068943
   10.649000     31.087438
   10.663000     30.927512
   10.678000     30.876380
   10.693000     30.693609
   10.708000     30.523893
   10.722000     30.291077
   10.737000     30.175757
   10.752000     30.132240
   10.767000     30.053910
   10.782000     29.778665
   10.796000     29.875490
   10.811000     29.767786
   10.826000     29.529530
   10.841000     29.373956
   10.856000     29.217296
   10.870000     29.246670
   10.885000     29.076953
   10.900000     28.922469
   10.915000     28.864808
   10.930000     29.111767
   10.944000     28.971425
   10.959000     29.033436
   10.974000     28.895270
   10.989000     28.790829
   11.003000     28.697268
   11.018000     28.674421
   11.033000     28.750576
   11.048000     28.688565
   11.063000     28.707059
   11.077000     28.833259
   11.092000     29.025821
   11.107000     29.234703
   11.122000     29.341319
   11.137000     29.718829
   11.151000     29.952732
   11.166000     30.066964
   11.181000     30.263879
   11.196000     30.761060
   11.211000     30.927512
   11.225000     30.629422
   11.240000     30.578289
   11.255000     30.291077
   11.270000     30.026711
   11.284000     29.561080
   11.299000     28.813676
   11.314000     28.589563
   11.329000     28.519936
   11.344000     28.511232
   11.358000     28.457924
   11.373000     28.375242
   11.388000     28.313231
   11.403000     28.278417
   11.418000     28.546046
   11.432000     28.397001
   11.447000     28.502529
   11.462000     28.584124
   11.477000     28.840874
   11.492000     29.334791
   11.506000     29.794983
   11.521000     30.171405
   11.536000     30.496695
   11.551000     30.678378
   11.566000     30.764324
   11.580000     31.009107
   11.595000     31.139658
   11.610000     31.315902
   11.625000     31.503025
   11.640000     31.593322
   11.654000     31.867480
   11.669000     31.625960
   11.684000     31.113547
   11.699000     30.730598
   11.714000     30.095250
   11.728000     29.658993
   11.743000     28.917028
   11.758000     28.651575
   11.773000     28.327373
   11.788000     28.135899
   11.802000     28.294735
   11.817000     28.167449
   11.832000     27.990117
   11.847000     28.034722
   11.862000     28.117404
   11.876000     28.210966
   11.891000     28.261010
   11.906000     28.377418
   11.921000     28.296911
   11.936000     28.507969
   11.950000     28.769070
   11.965000     28.794093
   11.980000     29.000799
   11.995000     29.103063
   12.010000     29.056283
   12.024000     28.963810
   12.039000     29.024733
   12.054000     29.027997
   12.069000     29.045404
   12.084000     28.982304
   12.098000     28.980128
   12.113000     29.152020
   12.128000     29.271692
   12.143000     29.159635
   12.158000     29.079129
   12.172000     29.294538
   12.187000     29.228175
   12.202000     29.137877
   12.217000     29.106328
   12.232000     29.232527
   12.246000     29.332615
   12.261000     29.394628
   12.276000     29.197713
   12.291000     29.281483
   12.306000     29.247758
   12.320000     29.412034
   12.335000     29.694894
   12.350000     29.642674
   12.365000     29.796071
   12.380000     29.821094
   12.394000     30.054997
   12.409000     30.102866
   12.424000     30.170318
   12.439000     30.441211
   12.454000     30.857885
   12.468000     31.302847
   12.483000     31.272385
   12.498000     31.592235
   12.513000     31.697763
   12.528000     32.050250
   12.543000     31.975184
   12.557000     31.793501
   12.572000     31.998030
   12.587000     31.821787
   12.602000     31.802204
   12.617000     32.056778
   12.631000     32.140548
   12.646000     32.038284
   12.661000     31.946898
   12.676000     31.931667
   12.691000     31.891413
   12.705000     31.890326
   12.720000     32.025229
   12.735000     31.961041
   12.750000     32.029580
   12.765000     32.389684
   12.779000     32.793303
   12.794000     33.239352
   12.809000     34.010690
   12.824000     34.978942
   12.839000     36.466135
   12.854000     38.562566
   12.868000     40.998428
   12.883000     43.189508
   12.898000     44.464555
   12.913000     45.153211
   12.928000     45.098815
   12.942000     44.421038
   12.957000     43.353784
   12.972000     41.654447
   12.987000     39.698358
   13.002000     38.205726
   13.017000     37.105835
   13.031000     36.273573
   13.046000     35.812293
   13.061000     35.300969
   13.076000     34.947393
   13.091000     34.671061
   13.105000     34.305517
   13.120000     34.408871
   13.135000     34.243506
   13.150000     34.177143
   13.165000     34.524190
   13.179000     34.724369
   13.194000     35.012669
   13.209000     35.542487
   13.224000     36.450904
   13.239000     37.736831
   13.254000     39.314322
   13.268000     41.175760
   13.283000     42.664041
   13.298000     43.461489
   13.313000     43.598567
   13.328000     43.560490
   13.343000     42.746723
   13.357000     41.600051
   13.372000     39.948581
   13.387000     38.285145
   13.402000     37.137384
   13.417000     36.361694
   13.431000     35.702413
   13.446000     35.303144
   13.461000     35.355365
   13.476000     35.204144
   13.491000     35.156275
   13.506000     35.028987
   13.520000     35.130165
   13.535000     35.323815
   13.550000     35.173682
   13.565000     35.052921
   13.580000     35.057273
   13.595000     35.121461
   13.609000     35.262891
   13.624000     35.226990
   13.639000     35.331431
   13.654000     35.427168
   13.669000     35.314024
   13.683000     35.521817
   13.698000     35.426080
   13.713000     35.636049
   13.728000     35.983097
   13.743000     36.173484
   13.758000     36.397596
   13.772000     36.591246
   13.787000     36.681545
   13.802000     36.532498
   13.817000     36.607566
   13.832000     36.640204
   13.847000     36.458520
   13.861000     36.385629
   13.876000     36.453080
   13.891000     36.292067
   13.906000     36.285540
   13.921000     36.098417
   13.936000     35.791622
   13.950000     35.896063
   13.965000     35.924349
   13.980000     35.972218
   13.995000     35.965690
   14.010000     35.949372
   14.025000     35.881920
   14.039000     35.892800
   14.054000     35.890624
   14.069000     35.965690
   14.084000     36.071219
   14.099000     36.081010
   14.114000     35.945020
   14.128000     35.893887
   14.143000     35.921086
   14.158000     35.906942
   14.173000     35.826436
   14.188000     35.742666
   14.203000     35.639313
   14.217000     35.809029
   14.232000     35.649104
   14.247000     35.664335
   14.262000     35.772039
   14.277000     35.740490
   14.292000     35.760073
   14.306000     35.834052
   14.321000     35.921086
   14.336000     35.978745
   14.351000     36.008120
   14.366000     35.956987
   14.381000     36.294243
   14.395000     36.473751
   14.410000     36.590159
   14.425000     36.532498
   14.440000     36.758787
   14.455000     36.836029
   14.470000     36.747908
   14.484000     36.370398
   14.499000     36.137583
   14.514000     35.925437
   14.529000     35.723083
   14.544000     35.685006
   14.559000     35.638225
   14.573000     35.384738
   14.588000     35.416289
   14.603000     35.438047
   14.618000     35.321639
   14.633000     35.051834
   14.648000     34.969152
   14.662000     35.120373
   14.677000     35.222638
   14.692000     35.054010
   14.707000     34.856007
   14.722000     34.995262
   14.737000     35.057273
   14.752000     34.946306
   14.766000     34.822282
   14.781000     34.901700
   14.796000     34.976768
   14.811000     34.704786
   14.826000     34.674324
   14.841000     34.658006
   14.855000     34.713489
   14.870000     34.693907
   14.885000     34.565531
   14.900000     34.587290
   14.915000     34.414310
   14.930000     34.388200
   14.945000     34.665621
   14.959000     34.535069
   14.974000     34.344683
   14.989000     34.370793
   15.004000     34.307693
   15.019000     34.262000
   15.034000     34.114043
   15.048000     34.007427
   15.063000     34.130362
   15.078000     33.982404
   15.093000     33.986756
   15.108000     34.106427
   15.123000     33.938888
   15.138000     33.882316
   15.152000     33.704983
   15.167000     33.588575
   15.182000     33.553762
   15.197000     33.716951
   15.212000     33.650588
   15.227000     33.516772
   15.242000     33.404716
   15.256000     33.287220
   15.271000     33.332913
   15.286000     33.280693
   15.301000     33.442793
   15.316000     33.344881
   15.331000     33.152318
   15.345000     33.025031
   15.360000     33.044613
   15.375000     32.956492
   15.390000     32.845523
   15.405000     32.729116
   15.420000     32.600740
   15.435000     32.610532
   15.449000     32.521322
   15.464000     32.265660
   15.479000     32.303737
   15.494000     32.386419
   15.509000     32.459310
   15.524000     32.332023
   15.539000     32.053515
   15.553000     32.102471
   15.568000     31.987151
   15.583000     31.864216
   15.598000     31.859864
   15.613000     31.804380
   15.628000     31.702115
   15.643000     31.633575
   15.657000     31.491057
   15.672000     31.544366
   15.687000     31.505201
   15.702000     31.491057
   15.717000     31.289791
   15.732000     31.302847
   15.747000     31.345276
   15.761000     31.284352
   15.776000     31.287616
   15.791000     31.269121
   15.806000     31.273473
   15.821000     31.133130
   15.836000     30.967766
   15.851000     30.718632
   15.866000     30.591344
   15.880000     30.393342
   15.895000     30.365056
   15.910000     30.241032
   15.925000     30.027800
   15.940000     29.929886
   15.955000     29.977755
   15.970000     30.011480
   15.984000     29.840676
   15.999000     29.714477
   16.014000     29.734060
   16.029000     29.759082
   16.044000     29.703598
   16.059000     29.668784
   16.074000     29.561080
   16.088000     29.435969
   16.103000     29.488189
   16.118000     29.379397
   16.133000     29.442496
   16.148000     29.335880
   16.163000     29.233614
   16.178000     29.310857
   16.193000     29.237966
   16.207000     29.169427
   16.222000     29.232527
   16.237000     29.133525
   16.252000     29.066074
   16.267000     28.894182
   16.282000     28.802797
   16.297000     28.796269
   16.312000     28.740785
   16.326000     28.682037
   16.341000     28.692917
   16.356000     28.555838
   16.371000     28.475331
   16.386000     28.661366
   16.401000     28.655927
   16.416000     28.387210
   16.430000     28.207702
   16.445000     28.212054
   16.460000     28.364363
   16.475000     28.205526
   16.490000     28.221845
   16.505000     28.253394
   16.520000     28.246867
   16.535000     28.067359
   16.549000     28.056480
   16.564000     28.339341
   16.579000     28.109789
   16.594000     28.142427
   16.609000     28.188120
   16.624000     28.185944
   16.639000     28.095645
   16.654000     27.901996
   16.668000     27.854127
   16.683000     27.723576
   16.698000     27.591937
   16.713000     27.272087
   16.728000     27.175262
   16.743000     27.054502
   16.758000     26.882610
   16.773000     26.872819
   16.788000     26.843445
   16.802000     26.585607
   16.817000     26.577992
   16.832000     26.566024
   16.847000     26.518155
   16.862000     26.488782
   16.877000     26.405012
   16.892000     26.311450
   16.907000     26.228768
   16.921000     26.397396
   16.936000     26.253789
   16.951000     26.056875
   16.966000     25.918709
   16.981000     25.900215
   16.996000     26.060140
   17.011000     25.961138
   17.026000     25.917621
   17.041000     25.844730
   17.055000     25.854522
   17.070000     25.652168
   17.085000     25.621706
   17.100000     25.755520
   17.115000     25.512913
   17.130000     25.552078
   17.145000     25.623882
   17.160000     25.437847
   17.175000     25.581453
   17.189000     25.589068
   17.204000     25.456341
   17.219000     25.393241
   17.234000     25.321439
   17.249000     25.289889
   17.264000     25.450902
   17.279000     25.383450
   17.294000     25.277922
   17.309000     25.132140
   17.323000     25.036402
   17.338000     25.223526
   17.353000     25.375835
   17.368000     25.186536
   17.383000     25.190888
   17.398000     25.215910
   17.413000     25.091887
   17.428000     25.096239
   17.443000     25.195240
   17.457000     25.061425
   17.472000     25.023347
   17.487000     24.971127
   17.502000     24.766598
   17.517000     24.978743
   17.532000     24.893884
   17.547000     25.044018
   17.562000     24.960247
   17.577000     24.955896
   17.591000     24.989622
   17.606000     24.900412
   17.621000     24.828609
   17.636000     24.766598
   17.651000     24.887357
   17.666000     24.773125
   17.681000     24.648013
   17.696000     24.584914
   17.711000     24.645837
   17.726000     24.757894
   17.740000     24.586002
   17.755000     24.625167
   17.770000     24.611025
   17.785000     24.557716
   17.800000     24.446747
   17.815000     24.522902
   17.830000     24.420637
   17.845000     24.320549
   17.860000     24.472857
   17.875000     24.491353
   17.889000     24.591442
   17.904000     24.532694
   17.919000     24.422813
   17.934000     24.353187
   17.949000     24.397791
   17.964000     24.504408
   17.979000     24.544661
   17.994000     24.579474
   18.009000     24.477209
   18.024000     24.580563
   18.038000     24.679563
   18.053000     24.778564
   18.068000     24.685003
   18.083000     24.737223
   18.098000     24.750278
   18.113000     24.744839
   18.128000     24.720905
   18.143000     24.825346
   18.158000     24.974391
   18.173000     24.885181
   18.188000     24.807939
   18.202000     25.001589
   18.217000     25.196327
   18.232000     25.139755
   18.247000     25.298592
   18.262000     25.314911
   18.277000     25.455253
   18.292000     25.473748
   18.307000     25.571661
   18.322000     25.536847
   18.337000     25.472660
   18.352000     25.435671
   18.366000     25.314911
   18.381000     25.345373
   18.396000     25.297505
   18.411000     25.263778
   18.426000     25.231141
   18.441000     25.235492
   18.456000     25.065777
   18.471000     24.905851
   18.486000     24.901499
   18.501000     24.931961
   18.516000     24.997237
   18.530000     25.029875
   18.545000     25.082095
   18.560000     25.124525
   18.575000     25.075568
   18.590000     24.904764
   18.605000     24.956984
   18.620000     25.076656
   18.635000     25.161513
   18.650000     25.123436
   18.665000     24.953720
   18.680000     25.035315
   18.695000     25.039667
   18.710000     25.001589
   18.724000     24.999413
   18.739000     25.057073
   18.754000     25.172393
   18.769000     25.046194
   18.784000     25.079919
   18.799000     25.069040
   18.814000     25.136492
   18.829000     25.157162
   18.844000     25.182184
   18.859000     25.216998
   18.874000     25.234405
   18.889000     25.333406
   18.903000     25.359516
   18.918000     25.498771
   18.933000     25.314911
   18.948000     25.275746
   18.963000     25.376923
   18.978000     25.408472
   18.993000     25.497682
   19.008000     25.320351
   19.023000     25.320351
   19.038000     25.372571
   19.053000     25.370395
   19.068000     25.338846
   19.083000     25.362780
   19.098000     25.277922
   19.112000     25.269219
   19.127000     25.336670
   19.142000     25.243108
   19.157000     25.442198
   19.172000     25.541199
   19.187000     25.428055
   19.202000     25.477012
   19.217000     25.449813
   19.232000     25.529232
   19.247000     25.582540
   19.262000     25.555343
   19.277000     25.783806
   19.292000     25.665223
   19.307000     25.692420
   19.321000     25.701124
   19.336000     25.675014
   19.351000     25.617354
   19.366000     25.734850
   19.381000     25.750081
   19.396000     25.642377
   19.411000     25.552078
   19.426000     25.547727
   19.441000     25.628233
   19.456000     25.690245
   19.471000     25.693509
   19.486000     25.626057
   19.501000     25.604299
   19.516000     25.613002
   19.531000     25.694596
   19.545000     25.601036
   19.560000     25.484627
   19.575000     25.520529
   19.590000     25.607563
   19.605000     25.571661
   19.620000     25.623882
   19.635000     25.603211
   19.650000     25.498771
   19.665000     25.405209
   19.680000     25.498771
   19.695000     25.334494
   19.710000     25.404120
   19.725000     25.358429
   19.740000     25.327967
   19.755000     25.442198
   19.770000     25.595595
   19.785000     25.440023
   19.799000     25.405209
   19.814000     25.276834
   19.829000     25.293153
   19.844000     25.466133
   19.859000     25.503122
   19.874000     25.354077
   19.889000     25.310560
   19.904000     25.363868
   19.919000     25.200679
   19.934000     25.306208
   19.949000     25.250723
   19.964000     25.151723
   19.979000     25.150634
   19.994000     25.202855
   20.009000     25.198503
   20.024000     25.148458
   20.039000     25.081008
   20.054000     25.033139
   20.068000     25.078832
   20.083000     24.939577
   20.098000     24.977654
   20.113000     25.029875
   20.128000     24.883005
   20.143000     24.947192
   20.158000     24.989622
   20.173000     24.934137
   20.188000     24.756806
   20.203000     24.741575
   20.218000     24.883005
   20.233000     24.851456
   20.248000     24.866687
   20.263000     24.836225
   20.278000     24.866687
   20.293000     24.791619
   20.308000     24.703498
   20.323000     24.714377
   20.338000     24.717640
   20.353000     24.616464
   20.368000     24.473946
   20.382000     24.344483
   20.397000     24.360802
   20.412000     24.280295
   20.427000     24.253097
   20.442000     24.146480
   20.457000     24.138865
   20.472000     24.136689
   20.487000     23.974588
   20.502000     23.894082
   20.517000     23.898433
   20.532000     23.958270
   20.547000     23.751564
   20.562000     23.858180
   20.577000     23.761356
   20.592000     23.749388
   20.607000     23.800521
   20.622000     23.747212
   20.637000     23.860356
   20.652000     23.864708
   20.667000     23.822279
   20.682000     23.815752
   20.697000     23.636244
   20.712000     23.679761
   20.727000     23.786377
   20.742000     23.733069
   20.757000     23.691728
   20.771000     23.548122
   20.786000     23.427363
   20.801000     23.268525
   20.816000     23.208690
   20.831000     23.117304
   20.846000     22.947588
   20.861000     22.928005
   20.876000     23.082490
   20.891000     22.951939
   20.906000     22.874697
   20.921000     22.809421
   20.936000     22.838795
   20.951000     22.934532
   20.966000     22.836619
   20.981000     22.583133
   20.996000     22.586397
   21.011000     22.594012
   21.026000     22.431911
   21.041000     22.367724
   21.056000     22.376428
   21.071000     22.260020
   21.086000     22.243701
   21.101000     22.227382
   21.116000     22.191480
   21.131000     22.172986
   21.146000     22.125117
   21.161000     22.017413
   21.176000     21.887949
   21.191000     21.875983
   21.206000     21.793300
   21.221000     21.770453
   21.236000     21.769366
   21.251000     21.783508
   21.266000     21.610529
   21.281000     21.586594
   21.296000     21.461483
   21.310000     21.415790
   21.325000     21.474538
   21.340000     21.449516
   21.355000     21.520231
   21.370000     21.428845
   21.385000     21.502824
   21.400000     21.371186
   21.415000     21.315701
   21.430000     21.380977
   21.445000     21.272184
   21.460000     21.309173
   21.475000     21.209085
   21.490000     21.067655
   21.505000     21.039369
   21.520000     21.023049
   21.535000     20.906642
   21.550000     20.883796
   21.565000     20.759772
   21.580000     20.657507
   21.595000     20.616166
   21.610000     20.548714
   21.625000     20.604199
   21.640000     20.535659
   21.655000     20.384438
   21.670000     20.297404
   21.685000     20.203843
   21.700000     20.120072
   21.715000     20.141831
   21.730000     20.161414
   21.745000     20.109193
   21.760000     20.029775
   21.775000     19.953620
   21.790000     20.027599
   21.805000     19.998225
   21.820000     19.972114
   21.835000     19.947092
   21.850000     19.890520
   21.865000     19.728420
   21.880000     19.795871
   21.895000     19.845916
   21.910000     19.751266
   21.925000     19.712100
   21.940000     19.529330
   21.955000     19.520626
   21.970000     19.645737
   21.985000     19.557616
   22.000000     19.461878
