# Supplementary material for: Changing the game of time resolved X-ray diffraction on the mechanochemistry playground by downsizing
Source: Nat Commun. 2021 Oct 21;12:6134. doi: 10.1038/s41467-021-26264-1 (PMC8531352; doi:10.1038/s41467-021-26264-1)
Supplement: Supplementary file 3 — Source Data. [file 41467_2021_26264_MOESM3_ESM.zip › PXRD_raw_data/reactionIIIa_cocrystal_FormI_normalized/000013.xy]

    3.140900     20.184167
    3.155600     20.181053
    3.170400     20.321192
    3.185100     20.797664
    3.199800     20.765484
    3.214500     20.877595
    3.229300     21.090399
    3.244000     20.914966
    3.258700     21.177596
    3.273500     21.337459
    3.288200     21.690402
    3.302900     21.827427
    3.317600     22.217740
    3.332400     22.355802
    3.347100     21.970679
    3.361800     22.434696
    3.376500     22.855113
    3.391300     23.600444
    3.406000     24.829515
    3.420700     25.586265
    3.435400     24.499410
    3.450200     23.461343
    3.464900     23.016012
    3.479600     23.226740
    3.494400     23.548540
    3.509100     23.769649
    3.523800     23.934702
    3.538500     23.979339
    3.553300     24.163076
    3.568000     24.430898
    3.582700     24.601141
    3.597400     24.714290
    3.612200     24.859619
    3.626900     25.461698
    3.641600     25.591455
    3.656400     25.304949
    3.671100     25.623636
    3.685800     25.972426
    3.700500     26.290075
    3.715300     26.505992
    3.730000     26.802879
    3.744700     26.928486
    3.759500     27.426758
    3.774200     27.814995
    3.788900     27.863784
    3.803600     27.702883
    3.818400     27.927106
    3.833100     28.129529
    3.847800     28.098387
    3.862600     27.880392
    3.877300     28.396312
    3.892000     28.595620
    3.906700     28.621572
    3.921500     28.836452
    3.936200     29.147872
    3.950900     29.515347
    3.965700     29.641991
    3.980400     29.911889
    3.995100     30.096665
    4.009800     30.032305
    4.024600     30.359296
    4.039300     30.740266
    4.054000     30.851339
    4.068800     31.210510
    4.083500     31.468989
    4.098200     31.800132
    4.113000     32.192522
    4.127700     32.271414
    4.142400     32.585949
    4.157100     32.636814
    4.171900     33.209827
    4.186600     33.266920
    4.201300     33.372803
    4.216100     33.886646
    4.230800     34.285264
    4.245500     34.445126
    4.260300     34.827135
    4.275000     35.165544
    4.289700     35.670045
    4.304500     35.633713
    4.319200     35.553781
    4.333900     35.848592
    4.348600     36.303265
    4.363400     36.402920
    4.378100     36.540982
    4.392800     36.883545
    4.407600     37.049635
    4.422300     37.104652
    4.437000     37.402578
    4.451800     37.607077
    4.466500     37.990123
    4.481200     38.029570
    4.496000     38.268326
    4.510700     38.956563
    4.525400     39.021962
    4.540200     39.009505
    4.554900     39.171443
    4.569600     39.523348
    4.584400     40.022657
    4.599100     40.233385
    4.613800     40.569719
    4.628600     40.974565
    4.643300     41.008821
    4.658000     41.184255
    4.672700     41.581834
    4.687500     42.138237
    4.702200     42.735125
    4.716900     42.932358
    4.731700     43.132705
    4.746400     43.278034
    4.761100     43.791877
    4.775900     44.307796
    4.790600     44.327520
    4.805300     44.672158
    4.820100     45.192229
    4.834800     45.422680
    4.849500     45.690501
    4.864300     45.864897
    4.879000     46.272857
    4.893700     46.737911
    4.908500     47.108500
    4.923200     47.861099
    4.938000     48.230651
    4.952700     48.364561
    4.967400     48.741379
    4.982200     49.280135
    4.996900     49.548995
    5.011600     50.174949
    5.026400     50.663879
    5.041100     50.796751
    5.055800     51.318898
    5.070600     51.889835
    5.085300     52.272882
    5.100000     52.562503
    5.114800     52.920635
    5.129500     53.611987
    5.144200     54.101955
    5.159000     54.461126
    5.173700     55.039329
    5.188400     55.560439
    5.203200     55.870821
    5.217900     56.780167
    5.232700     56.896430
    5.247400     57.313733
    5.262100     57.752835
    5.276900     58.141072
    5.291600     58.740036
    5.306300     59.246613
    5.321100     59.838311
    5.335800     60.481913
    5.350500     61.104753
    5.365300     61.324822
    5.380000     61.891607
    5.394800     62.785382
    5.409500     63.508915
    5.424200     63.662548
    5.439000     64.363243
    5.453700     64.512725
    5.468400     65.326569
    5.483200     66.117576
    5.497900     66.600277
    5.512600     67.236612
    5.527400     67.439034
    5.542100     68.232117
    5.556900     68.629697
    5.571600     68.998211
    5.586300     69.784027
    5.601100     70.441123
    5.615800     70.980918
    5.630600     71.735592
    5.645300     71.825904
    5.660000     72.504800
    5.674800     73.310339
    5.689500     73.666396
    5.704200     74.405499
    5.719000     74.944256
    5.733700     75.778862
    5.748500     76.158794
    5.763200     76.344608
    5.777900     76.899974
    5.792700     77.315200
    5.807400     77.717970
    5.822200     78.609670
    5.836900     79.135969
    5.851600     79.368496
    5.866400     79.758809
    5.881100     80.286147
    5.895900     81.150856
    5.910600     81.901378
    5.925300     81.624215
    5.940100     82.495152
    5.954800     83.043252
    5.969600     83.630798
    5.984300     85.397587
    5.999000     88.291716
    6.013800     90.923216
    6.028500     91.782735
    6.043300     89.674421
    6.058000     87.347076
    6.072700     86.299667
    6.087500     86.162642
    6.102200     86.645343
    6.117000     86.981676
    6.131700     87.040847
    6.146500     87.391713
    6.161200     87.594135
    6.175900     87.848462
    6.190700     87.674066
    6.205400     87.832891
    6.220200     87.904517
    6.234900     88.406942
    6.249600     88.912480
    6.264400     88.607289
    6.279100     88.804522
    6.293900     88.739123
    6.308600     89.106599
    6.323400     89.604871
    6.338100     89.681687
    6.352800     89.207291
    6.367600     89.527016
    6.382300     89.900719
    6.397100     89.792761
    6.411800     89.522864
    6.426600     89.801065
    6.441300     89.833245
    6.456000     90.195530
    6.470800     89.860235
    6.485500     89.654698
    6.500300     89.863349
    6.515000     89.714905
    6.529800     89.786533
    6.544500     89.272690
    6.559300     89.244661
    6.574000     89.559196
    6.588700     89.577881
    6.603500     89.053657
    6.618200     88.804522
    6.633000     88.753656
    6.647700     88.542929
    6.662500     88.614555
    6.677200     88.600022
    6.692000     88.614555
    6.706700     88.073723
    6.721500     88.008324
    6.736200     88.014553
    6.750900     87.804863
    6.765700     87.578564
    6.780400     87.311782
    6.795200     87.275450
    6.809900     87.242232
    6.824700     86.904859
    6.839400     86.957801
    6.854200     86.706589
    6.868900     86.054683
    6.883700     85.274057
    6.898400     85.257448
    6.913200     85.305199
    6.927900     84.868173
    6.942700     84.611770
    6.957400     84.643951
    6.972200     84.259866
    6.986900     84.204849
    7.001600     83.842563
    7.016400     83.409689
    7.031100     83.238409
    7.045900     82.874047
    7.060600     82.526294
    7.075400     82.368508
    7.090100     82.009337
    7.104900     81.657433
    7.119600     81.607606
    7.134400     81.507952
    7.149100     81.028364
    7.163900     80.381649
    7.178600     80.139779
    7.193400     79.853273
    7.208100     79.567805
    7.222900     79.544968
    7.237600     79.483721
    7.252400     78.980259
    7.267100     78.695829
    7.281900     78.320049
    7.296600     78.096864
    7.311400     78.119702
    7.326100     77.543575
    7.340900     77.094092
    7.355600     77.223850
    7.370400     77.371256
    7.385100     77.082674
    7.399900     76.639418
    7.414600     76.406892
    7.429400     76.015541
    7.444100     75.826613
    7.458900     74.993045
    7.473600     74.842526
    7.488400     74.912076
    7.503200     74.385776
    7.517900     74.170896
    7.532700     73.733870
    7.547400     73.208609
    7.562200     72.902379
    7.576900     72.379194
    7.591700     71.946319
    7.606400     71.672270
    7.621200     71.066039
    7.635900     70.801333
    7.650700     70.424514
    7.665400     70.634203
    7.680200     70.266728
    7.694900     69.547348
    7.709700     69.209977
    7.724400     69.338697
    7.739200     69.147692
    7.754000     68.494749
    7.768700     68.042152
    7.783500     67.787825
    7.798200     67.651838
    7.813000     67.064292
    7.827700     67.122424
    7.842500     66.504775
    7.857200     66.284704
    7.872000     65.799928
    7.886700     65.677435
    7.901500     65.455289
    7.916300     65.097156
    7.931000     64.940409
    7.945800     64.455631
    7.960500     64.481583
    7.975300     64.013415
    7.990000     63.578465
    8.004800     63.151820
    8.019600     62.830019
    8.034300     62.452163
    8.049100     62.306833
    8.063800     62.057698
    8.078600     61.850084
    8.093300     61.731745
    8.108100     61.265652
    8.122900     60.875339
    8.137600     60.532778
    8.152400     60.160111
    8.167100     60.096790
    8.181900     60.083295
    8.196600     59.675335
    8.211400     58.986058
    8.226200     58.633115
    8.240900     58.872909
    8.255700     58.612355
    8.270400     58.230345
    8.285200     57.992628
    8.300000     57.432072
    8.314700     57.193317
    8.329500     57.093662
    8.344200     57.073940
    8.359000     56.800928
    8.373800     56.544526
    8.388500     56.210268
    8.403300     55.869782
    8.418000     55.704730
    8.432800     55.513725
    8.447600     55.568743
    8.462300     55.313379
    8.477100     54.973931
    8.491800     54.662511
    8.506600     54.435175
    8.521400     54.444517
    8.536100     54.778775
    8.550900     54.112336
    8.565600     54.268045
    8.580400     53.958702
    8.595200     53.363889
    8.609900     52.977729
    8.624700     52.586377
    8.639500     52.273919
    8.654200     51.838970
    8.669000     51.654194
    8.683700     51.358345
    8.698500     51.164226
    8.713300     51.207825
    8.728000     51.078067
    8.742800     50.652460
    8.757600     50.115779
    8.772300     49.833425
    8.787100     49.836539
    8.801800     49.569756
    8.816600     49.228233
    8.831400     49.075637
    8.846100     48.704008
    8.860900     48.453834
    8.875700     48.261793
    8.890400     47.968019
    8.905200     47.655561
    8.920000     47.539298
    8.934700     47.131337
    8.949500     47.138605
    8.964300     47.005732
    8.979000     46.917496
    8.993800     46.589467
    9.008600     46.297770
    9.023300     46.176316
    9.038100     46.040330
    9.052900     45.847249
    9.067600     45.392576
    9.082400     45.336520
    9.097200     45.360396
    9.111900     45.096727
    9.126700     44.959702
    9.141500     44.705377
    9.156200     44.587036
    9.171000     44.413679
    9.185800     44.251741
    9.200500     44.062813
    9.215300     44.027519
    9.230100     43.734784
    9.244800     43.076650
    9.259600     42.856579
    9.274400     42.969728
    9.289100     42.746545
    9.303900     42.572149
    9.318700     42.535816
    9.333400     42.215055
    9.348200     42.000175
    9.363000     41.937891
    9.377800     41.619204
    9.392500     41.127161
    9.407300     41.319202
    9.422100     41.218510
    9.436800     40.860377
    9.451600     40.671449
    9.466400     40.524044
    9.481200     40.060028
    9.495900     40.138921
    9.510700     40.174216
    9.525500     39.830616
    9.540200     39.564871
    9.555000     39.664525
    9.569800     39.367638
    9.584600     39.045837
    9.599300     38.917116
    9.614100     38.685628
    9.628900     38.567288
    9.643600     38.530956
    9.658400     38.385626
    9.673200     38.107425
    9.688000     37.978705
    9.702700     37.719188
    9.717500     37.628876
    9.732300     37.421263
    9.747100     37.355865
    9.761800     36.942714
    9.776600     36.624027
    9.791400     36.576277
    9.806200     36.496346
    9.820900     36.542020
    9.835700     36.204649
    9.850500     36.102918
    9.865300     35.838211
    9.880000     35.890114
    9.894800     35.767623
    9.909600     35.666931
    9.924400     35.359663
    9.939100     35.237171
    9.953900     34.856201
    9.968700     34.867619
    9.983500     34.946512
    9.998200     34.745128
   10.013000     34.556199
   10.028000     34.355852
   10.043000     34.130592
   10.057000     34.142010
   10.072000     33.988377
   10.087000     33.606368
   10.102000     33.793220
   10.116000     33.817096
   10.131000     33.602216
   10.146000     33.317785
   10.161000     33.033355
   10.176000     33.029203
   10.190000     32.963805
   10.205000     32.883874
   10.220000     32.686642
   10.235000     32.618129
   10.249000     32.584911
   10.264000     32.355498
   10.279000     32.219511
   10.294000     32.201864
   10.309000     31.933004
   10.323000     31.954804
   10.338000     31.814665
   10.353000     31.607051
   10.368000     31.633003
   10.382000     31.501169
   10.397000     31.426428
   10.412000     31.240614
   10.427000     31.250995
   10.442000     31.224005
   10.456000     31.026772
   10.471000     30.950993
   10.486000     31.036116
   10.501000     31.235424
   10.516000     31.137846
   10.530000     31.121237
   10.545000     31.255147
   10.560000     31.407743
   10.575000     31.320545
   10.589000     31.237501
   10.604000     31.311203
   10.619000     31.246843
   10.634000     30.991478
   10.649000     30.695629
   10.663000     30.582480
   10.678000     30.372790
   10.693000     30.280403
   10.708000     30.180749
   10.722000     30.156873
   10.737000     29.982477
   10.752000     29.909813
   10.767000     29.719847
   10.782000     29.605659
   10.796000     29.554794
   10.811000     29.455140
   10.826000     29.277630
   10.841000     28.980743
   10.856000     28.795968
   10.870000     28.874860
   10.885000     28.755482
   10.900000     28.564478
   10.915000     28.477281
   10.930000     28.606001
   10.944000     28.522955
   10.959000     28.355827
   10.974000     28.232297
   10.989000     28.221917
   11.003000     28.371398
   11.018000     28.184546
   11.033000     28.247868
   11.048000     28.093196
   11.063000     28.122263
   11.077000     28.163785
   11.092000     28.244754
   11.107000     28.212574
   11.122000     28.253059
   11.137000     28.007037
   11.151000     27.859631
   11.166000     27.859631
   11.181000     27.889736
   11.196000     27.772434
   11.211000     27.751672
   11.225000     27.857555
   11.240000     27.656170
   11.255000     27.603229
   11.270000     27.566897
   11.284000     27.662399
   11.299000     27.609457
   11.314000     27.327103
   11.329000     27.368625
   11.344000     27.568973
   11.358000     27.775548
   11.373000     27.911535
   11.388000     27.591810
   11.403000     27.570010
   11.418000     27.682122
   11.432000     27.679008
   11.447000     27.600115
   11.462000     27.620876
   11.477000     27.481776
   11.492000     27.477623
   11.506000     27.444405
   11.521000     27.499423
   11.536000     27.339560
   11.551000     27.296999
   11.566000     27.346827
   11.580000     27.340598
   11.595000     27.217068
   11.610000     27.079005
   11.625000     27.087310
   11.640000     27.288694
   11.654000     27.304265
   11.669000     27.070701
   11.684000     26.945094
   11.699000     27.032293
   11.714000     27.091462
   11.728000     27.108071
   11.743000     27.273123
   11.758000     27.293885
   11.773000     27.255476
   11.788000     27.290771
   11.802000     27.345788
   11.817000     27.404958
   11.832000     27.321912
   11.847000     27.421567
   11.862000     27.465166
   11.876000     27.413263
   11.891000     27.521221
   11.906000     27.603229
   11.921000     27.558592
   11.936000     27.421567
   11.950000     27.625028
   11.965000     27.622952
   11.980000     27.786966
   11.995000     27.974857
   12.010000     28.091121
   12.024000     28.313267
   12.039000     28.501157
   12.054000     28.541641
   12.069000     28.643372
   12.084000     28.900812
   12.098000     29.054446
   12.113000     29.101159
   12.128000     29.155139
   12.143000     29.171747
   12.158000     29.074169
   12.172000     29.065864
   12.187000     29.009809
   12.202000     28.885241
   12.217000     28.891470
   12.232000     28.746140
   12.246000     28.618459
   12.261000     28.756521
   12.276000     28.701503
   12.291000     28.671399
   12.306000     28.658943
   12.320000     28.835414
   12.335000     28.978667
   12.350000     28.822957
   12.365000     28.835414
   12.380000     28.911193
   12.394000     29.058598
   12.409000     29.213270
   12.424000     29.317077
   12.439000     29.388703
   12.454000     29.582822
   12.468000     29.951335
   12.483000     30.081094
   12.498000     30.262756
   12.513000     30.339572
   12.528000     30.540957
   12.543000     30.633345
   12.557000     30.549262
   12.572000     30.297012
   12.587000     30.304278
   12.602000     30.167254
   12.617000     30.170368
   12.631000     30.129883
   12.646000     30.123655
   12.661000     30.157911
   12.676000     30.371753
   12.691000     30.444418
   12.705000     30.520196
   12.720000     30.429884
   12.735000     30.479712
   12.750000     30.506701
   12.765000     30.507739
   12.779000     30.613622
   12.794000     30.820197
   12.809000     30.849263
   12.824000     30.666564
   12.839000     30.928156
   12.854000     30.977983
   12.868000     31.124350
   12.883000     31.451342
   12.898000     31.648574
   12.913000     31.824007
   12.928000     31.885254
   12.942000     31.770028
   12.957000     31.880064
   12.972000     32.168646
   12.987000     32.348232
   13.002000     32.115705
   13.017000     32.101171
   13.031000     32.209130
   13.046000     32.298404
   13.061000     32.460342
   13.076000     32.624357
   13.091000     32.720897
   13.105000     32.683527
   13.120000     32.786296
   13.135000     32.824704
   13.150000     32.967957
   13.165000     32.630585
   13.179000     32.626433
   13.194000     32.618129
   13.209000     32.599443
   13.224000     32.752039
   13.239000     32.817438
   13.254000     32.844427
   13.268000     33.118476
   13.283000     33.147543
   13.298000     33.283529
   13.313000     33.312595
   13.328000     33.276263
   13.343000     33.286643
   13.357000     33.440278
   13.372000     33.635434
   13.387000     33.808791
   13.402000     33.729898
   13.417000     33.786992
   13.431000     33.813981
   13.446000     34.025747
   13.461000     34.241665
   13.476000     34.153429
   13.491000     34.239588
   13.506000     34.346510
   13.520000     34.324710
   13.535000     34.304987
   13.550000     34.500143
   13.565000     34.406718
   13.580000     34.415022
   13.595000     34.577998
   13.609000     34.551009
   13.624000     34.577998
   13.639000     34.422289
   13.654000     34.622635
   13.669000     34.698414
   13.683000     34.609140
   13.698000     34.548933
   13.713000     34.820906
   13.728000     34.827135
   13.743000     34.968311
   13.758000     34.978692
   13.772000     35.064852
   13.787000     35.173849
   13.802000     35.193572
   13.817000     35.408452
   13.832000     35.512259
   13.847000     35.580771
   13.861000     35.808107
   13.876000     35.474888
   13.891000     35.383538
   13.906000     35.492535
   13.921000     35.429213
   13.936000     35.451012
   13.950000     35.331635
   13.965000     35.425060
   13.980000     35.239247
   13.995000     35.270389
   14.010000     35.437518
   14.025000     35.325406
   14.039000     35.466583
   14.054000     35.383538
   14.069000     35.466583
   14.084000     35.362776
   14.099000     35.174886
   14.114000     35.242361
   14.128000     35.258970
   14.143000     35.215372
   14.158000     35.263122
   14.173000     35.420909
   14.188000     35.386652
   14.203000     35.261046
   14.217000     35.357586
   14.232000     35.248590
   14.247000     35.217448
   14.262000     35.271427
   14.277000     35.331635
   14.292000     35.469698
   14.306000     35.428175
   14.321000     35.392881
   14.336000     35.409489
   14.351000     35.386652
   14.366000     35.223675
   14.381000     35.241322
   14.395000     35.221600
   14.410000     35.188382
   14.425000     35.204991
   14.440000     35.198762
   14.455000     34.954816
   14.470000     35.028519
   14.484000     35.042015
   14.499000     35.139593
   14.514000     34.937169
   14.529000     35.118831
   14.544000     35.260008
   14.559000     35.186306
   14.573000     35.191496
   14.588000     35.126097
   14.603000     34.971426
   14.618000     34.798068
   14.633000     34.885266
   14.648000     34.904990
   14.662000     34.786650
   14.677000     34.648587
   14.692000     34.662082
   14.707000     34.642358
   14.722000     34.791841
   14.737000     34.512601
   14.752000     34.545819
   14.766000     34.552046
   14.781000     34.641321
   14.796000     34.497030
   14.811000     34.542704
   14.826000     34.517791
   14.841000     34.462773
   14.855000     34.322634
   14.870000     34.156543
   14.885000     34.127478
   14.900000     34.197028
   14.915000     34.157581
   14.930000     34.031976
   14.945000     34.154467
   14.959000     33.995643
   14.974000     34.084917
   14.989000     33.982148
   15.004000     33.692527
   15.019000     33.862770
   15.034000     33.838895
   15.048000     33.776611
   15.063000     33.613635
   15.078000     33.613635
   15.093000     33.540970
   15.108000     33.437163
   15.123000     33.546160
   15.138000     33.509828
   15.152000     33.383184
   15.167000     33.307405
   15.182000     33.165189
   15.197000     33.163114
   15.212000     33.223322
   15.227000     33.031279
   15.242000     32.923320
   15.256000     32.897369
   15.271000     32.831970
   15.286000     32.733354
   15.301000     32.793562
   15.316000     32.664842
   15.331000     32.606709
   15.345000     32.561035
   15.360000     32.523665
   15.375000     32.335774
   15.390000     32.144770
   15.405000     32.163455
   15.420000     31.993213
   15.435000     32.006708
   15.449000     32.073144
   15.464000     32.002555
   15.479000     32.012935
   15.494000     31.944424
   15.509000     31.789752
   15.524000     31.719163
   15.539000     31.592519
   15.553000     31.629890
   15.568000     31.622622
   15.583000     31.428505
   15.598000     31.293556
   15.613000     31.375563
   15.628000     31.343383
   15.643000     31.203244
   15.657000     31.148226
   15.672000     31.154455
   15.687000     31.049610
   15.702000     30.870025
   15.717000     30.860681
   15.732000     30.636459
   15.747000     30.621927
   15.761000     30.698743
   15.776000     30.537843
   15.791000     30.431960
   15.806000     30.305316
   15.821000     30.199433
   15.836000     30.253413
   15.851000     30.177634
   15.866000     30.071751
   15.880000     29.822615
   15.895000     29.798740
   15.910000     29.949259
   15.925000     29.864138
   15.940000     29.539223
   15.955000     29.712580
   15.970000     29.828844
   15.984000     29.562060
   15.999000     29.583860
   16.014000     29.586975
   16.029000     29.567251
   16.044000     29.445797
   16.059000     29.323306
   16.074000     29.194585
   16.088000     29.075208
   16.103000     29.232994
   16.118000     29.139568
   16.133000     29.006695
   16.148000     28.912231
   16.163000     28.828147
   16.178000     28.736798
   16.193000     28.653752
   16.207000     28.644409
   16.222000     28.685932
   16.237000     28.621572
   16.252000     28.462748
   16.267000     28.411882
   16.282000     28.535413
   16.297000     28.403579
   16.312000     28.374512
   16.326000     28.284201
   16.341000     28.206346
   16.356000     28.228145
   16.371000     28.250983
   16.386000     28.319495
   16.401000     28.171052
   16.416000     27.971743
   16.430000     27.813956
   16.445000     27.851326
   16.460000     27.908420
   16.475000     27.810842
   16.490000     27.630219
   16.505000     27.609457
   16.520000     27.521221
   16.535000     27.349941
   16.549000     27.384197
   16.564000     27.171393
   16.579000     27.002188
   16.594000     27.065511
   16.609000     26.963780
   16.624000     26.938867
   16.639000     26.681425
   16.654000     26.800803
   16.668000     26.704264
   16.683000     26.679349
   16.698000     26.584886
   16.713000     26.393882
   16.728000     26.381425
   16.743000     26.514297
   16.758000     26.532982
   16.773000     26.416719
   16.788000     26.381425
   16.802000     26.383501
   16.817000     26.314988
   16.832000     26.184192
   16.847000     26.046129
   16.862000     25.922599
   16.877000     26.029520
   16.892000     26.009796
   16.907000     25.913257
   16.921000     25.823982
   16.936000     25.744051
   16.951000     25.821906
   16.966000     25.665159
   16.981000     25.575884
   16.996000     25.628826
   17.011000     25.656854
   17.026000     25.570694
   17.041000     25.455469
   17.055000     25.328825
   17.070000     25.269655
   17.085000     25.263426
   17.100000     25.295607
   17.115000     25.271731
   17.130000     25.153392
   17.145000     25.090070
   17.160000     25.152353
   17.175000     25.174153
   17.189000     25.189724
   17.204000     24.992491
   17.219000     24.806677
   17.234000     24.939550
   17.249000     24.949931
   17.264000     24.855466
   17.279000     24.758927
   17.294000     24.629168
   17.309000     24.580379
   17.323000     24.622939
   17.338000     24.569998
   17.353000     24.505638
   17.368000     24.607368
   17.383000     24.463077
   17.398000     24.466192
   17.413000     24.497334
   17.428000     24.476572
   17.443000     24.341623
   17.457000     24.239893
   17.472000     24.330205
   17.487000     24.357194
   17.502000     24.302178
   17.517000     24.233665
   17.532000     24.268959
   17.547000     24.165153
   17.562000     24.148543
   17.577000     24.196295
   17.591000     24.159962
   17.606000     24.158924
   17.621000     24.222246
   17.636000     24.149582
   17.651000     24.196295
   17.666000     24.173457
   17.681000     24.104945
   17.696000     24.123630
   17.711000     24.193180
   17.726000     24.156848
   17.740000     24.052003
   17.755000     24.081069
   17.770000     24.241969
   17.785000     24.116363
   17.800000     24.077954
   17.815000     24.060307
   17.830000     23.929511
   17.845000     23.899407
   17.860000     23.986605
   17.875000     23.941968
   17.889000     23.947158
   17.904000     23.935739
   17.919000     24.003214
   17.934000     24.004252
   17.949000     23.984529
   17.964000     23.952349
   17.979000     23.913940
   17.994000     24.074841
   18.009000     24.042660
   18.024000     24.108059
   18.038000     24.111172
   18.053000     24.156848
   18.068000     24.037470
   18.083000     24.053041
   18.098000     24.302178
   18.113000     24.179685
   18.128000     23.986605
   18.143000     24.116363
   18.158000     24.002176
   18.173000     24.015670
   18.188000     24.050965
   18.202000     24.074841
   18.217000     24.087298
   18.232000     24.134011
   18.247000     24.210827
   18.262000     24.132972
   18.277000     24.232626
   18.292000     24.362385
   18.307000     24.126743
   18.322000     24.112211
   18.337000     24.229513
   18.352000     24.168266
   18.366000     24.244045
   18.381000     24.317749
   18.396000     24.296987
   18.411000     24.240931
   18.426000     24.219132
   18.441000     24.260655
   18.456000     24.370690
   18.471000     24.360309
   18.486000     24.306329
   18.501000     24.412212
   18.516000     24.443354
   18.530000     24.388336
   18.545000     24.365499
   18.560000     24.408060
   18.575000     24.519134
   18.590000     24.533666
   18.605000     24.461001
   18.620000     24.369651
   18.635000     24.394565
   18.650000     24.475534
   18.665000     24.532628
   18.680000     24.551313
   18.695000     24.603216
   18.710000     24.764117
   18.724000     24.721556
   18.739000     24.638510
   18.754000     24.635397
   18.769000     24.520171
   18.784000     24.522247
   18.799000     24.705985
   18.814000     24.742317
   18.829000     24.630207
   18.844000     24.794221
   18.859000     24.849238
   18.874000     24.834705
   18.889000     24.781764
   18.903000     24.888684
   18.918000     24.888684
   18.933000     25.034014
   18.948000     24.902179
   18.963000     24.906332
   18.978000     24.872076
   18.993000     24.890761
   19.008000     24.824324
   19.023000     24.905294
   19.038000     24.853390
   19.053000     24.939550
   19.068000     24.974844
   19.083000     24.765155
   19.098000     24.963426
   19.112000     24.982110
   19.127000     25.040243
   19.142000     24.932284
   19.157000     25.007025
   19.172000     25.045433
   19.187000     25.104603
   19.202000     24.981073
   19.217000     24.883494
   19.232000     25.135745
   19.247000     25.126402
   19.262000     25.173115
   19.277000     25.216713
   19.292000     24.976920
   19.307000     25.024672
   19.321000     25.070346
   19.336000     25.043357
   19.351000     25.192839
   19.366000     25.089032
   19.381000     25.183495
   19.396000     25.150277
   19.411000     25.129516
   19.426000     25.071385
   19.441000     25.124326
   19.456000     25.097336
   19.471000     25.046471
   19.486000     25.058928
   19.501000     25.086956
   19.516000     25.134706
   19.531000     25.171039
   19.545000     25.165848
   19.560000     25.049585
   19.575000     25.079689
   19.590000     25.173115
   19.605000     25.061004
   19.620000     25.195953
   19.635000     25.151316
   19.650000     25.036090
   19.665000     24.942665
   19.680000     25.027786
   19.695000     25.020519
   19.710000     25.013253
   19.725000     24.993530
   19.740000     24.967578
   19.755000     24.937474
   19.770000     24.991454
   19.785000     25.024672
   19.799000     24.901142
   19.814000     24.955121
   19.829000     24.935397
   19.844000     24.975883
   19.859000     24.908408
   19.874000     24.912560
   19.889000     24.883494
   19.904000     24.889723
   19.919000     24.853390
   19.934000     24.707023
   19.949000     24.669652
   19.964000     24.816021
   19.979000     24.798373
   19.994000     24.672767
   20.009000     24.697680
   20.024000     24.614636
   20.039000     24.600102
   20.054000     24.541971
   20.068000     24.592836
   20.083000     24.672767
   20.098000     24.548199
   20.113000     24.374841
   20.128000     24.404946
   20.143000     24.404946
   20.158000     24.381070
   20.173000     24.437126
   20.188000     24.422593
   20.203000     24.394565
   20.218000     24.273111
   20.233000     24.263768
   20.248000     24.305291
   20.263000     24.308405
   20.278000     24.232626
   20.293000     24.210827
   20.308000     24.290758
   20.323000     24.345776
   20.338000     24.152695
   20.353000     24.112211
   20.368000     23.914978
   20.382000     23.837124
   20.397000     23.859961
   20.412000     23.717746
   20.427000     23.648195
   20.442000     23.592139
   20.457000     23.535046
   20.472000     23.545427
   20.487000     23.603558
   20.502000     23.630548
   20.517000     23.512208
   20.532000     23.452001
   20.547000     23.359612
   20.562000     23.252692
   20.577000     23.230892
   20.592000     23.136429
   20.607000     23.094906
   20.622000     23.118782
   20.637000     23.088677
   20.652000     23.076220
   20.667000     23.018089
   20.682000     22.962033
   20.697000     22.887292
   20.712000     22.975528
   20.727000     22.716012
   20.742000     22.831237
   20.757000     22.693173
   20.771000     22.583139
   20.786000     22.629852
   20.801000     22.588329
   20.816000     22.521893
   20.831000     22.366183
   20.846000     22.395249
   20.861000     22.276910
   20.876000     22.227082
   20.891000     22.240577
   20.906000     22.218777
   20.921000     22.183483
   20.936000     22.125351
   20.951000     22.052686
   20.966000     22.063067
   20.981000     22.019468
   20.996000     21.773447
   21.011000     21.849226
   21.026000     21.837807
   21.041000     21.711163
   21.056000     21.650955
   21.071000     21.745419
   21.086000     21.728810
   21.101000     21.724657
   21.116000     21.640574
   21.131000     21.477598
   21.146000     21.280365
   21.161000     21.314621
   21.176000     21.428809
   21.191000     21.411162
   21.206000     21.293860
   21.221000     21.177596
   21.236000     21.151645
   21.251000     20.968945
   21.266000     20.945070
   21.281000     21.023963
   21.296000     20.998011
   21.310000     20.876558
   21.325000     20.840225
   21.340000     20.855796
   21.355000     20.758218
   21.370000     20.790398
   21.385000     20.800778
   21.400000     20.660639
   21.415000     20.603545
   21.430000     20.509082
   21.445000     20.410465
   21.460000     20.408389
   21.475000     20.320154
   21.490000     20.240222
   21.505000     20.274479
   21.520000     20.213233
   21.535000     20.204929
   21.550000     20.229842
   21.565000     20.136416
   21.580000     20.111502
   21.595000     19.973439
   21.610000     19.981744
   21.625000     19.974478
   21.640000     19.966173
   21.655000     19.886242
   21.670000     19.935031
   21.685000     19.818767
   21.700000     19.785549
   21.715000     19.865480
   21.730000     19.721189
   21.745000     19.686933
   21.760000     19.591431
   21.775000     19.571708
   21.790000     19.433644
   21.805000     19.393160
   21.820000     19.435721
   21.835000     19.356828
   21.850000     19.335029
   21.865000     19.354752
   21.880000     19.200080
   21.895000     19.196966
   21.910000     19.142986
   21.925000     19.176204
   21.940000     19.210461
   21.955000     19.068246
   21.970000     19.045408
   21.985000     18.941601
   22.000000     18.902155
