# Supplementary material for: Changing the game of time resolved X-ray diffraction on the mechanochemistry playground by downsizing
Source: Nat Commun. 2021 Oct 21;12:6134. doi: 10.1038/s41467-021-26264-1 (PMC8531352; doi:10.1038/s41467-021-26264-1)
Supplement: Supplementary file 3 — Source Data. [file 41467_2021_26264_MOESM3_ESM.zip › PXRD_raw_data/reactionIIIa_cocrystal_FormI_normalized/000392.xy]

    3.140900     20.497522
    3.155600     20.637449
    3.170400     20.879336
    3.185100     21.013839
    3.199800     21.068074
    3.214500     21.011669
    3.229300     21.185221
    3.244000     21.594151
    3.258700     21.883765
    3.273500     21.725400
    3.288200     21.836039
    3.302900     21.975965
    3.317600     22.202666
    3.332400     22.649562
    3.347100     22.595327
    3.361800     22.873010
    3.376500     23.209266
    3.391300     23.361123
    3.406000     23.760292
    3.420700     23.859000
    3.435400     23.814527
    3.450200     23.693041
    3.464900     23.600842
    3.479600     23.664838
    3.494400     23.845983
    3.509100     24.171392
    3.523800     24.149699
    3.538500     24.399178
    3.553300     24.714826
    3.568000     24.827634
    3.582700     24.839566
    3.597400     24.994677
    3.612200     25.056505
    3.626900     25.756134
    3.641600     25.783253
    3.656400     25.746372
    3.671100     25.858096
    3.685800     25.962227
    3.700500     26.401530
    3.715300     26.844086
    3.730000     26.741040
    3.744700     26.852764
    3.759500     27.270372
    3.774200     27.633746
    3.788900     27.955900
    3.803600     27.802959
    3.818400     28.099080
    3.833100     28.093658
    3.847800     28.227075
    3.862600     28.478725
    3.877300     28.829082
    3.892000     28.860539
    3.906700     28.883317
    3.921500     29.009141
    3.936200     29.283570
    3.950900     29.588370
    3.965700     29.873645
    3.980400     29.836766
    3.995100     30.373691
    4.009800     30.444196
    4.024600     30.452873
    4.039300     30.722964
    4.054000     31.223009
    4.068800     31.378120
    4.083500     31.667734
    4.098200     31.886843
    4.113000     32.306621
    4.127700     32.518137
    4.142400     32.509459
    4.157100     32.938999
    4.171900     33.410843
    4.186600     33.805672
    4.201300     34.051899
    4.216100     34.250399
    4.230800     34.572553
    4.245500     34.970638
    4.260300     35.152866
    4.275000     35.097547
    4.289700     35.453327
    4.304500     35.819955
    4.319200     36.100892
    4.333900     36.424132
    4.348600     36.638901
    4.363400     36.698560
    4.378100     37.140032
    4.392800     37.512083
    4.407600     37.757225
    4.422300     37.974164
    4.437000     37.943792
    4.451800     37.902574
    4.466500     38.367909
    4.481200     38.645591
    4.496000     38.656439
    4.510700     38.943884
    4.525400     38.810466
    4.540200     39.206380
    4.554900     39.748729
    4.569600     39.858283
    4.584400     40.086070
    4.599100     40.461375
    4.613800     40.871390
    4.628600     41.143650
    4.643300     41.551495
    4.658000     41.408315
    4.672700     41.914869
    4.687500     42.355256
    4.702200     42.605821
    4.716900     43.188303
    4.731700     43.238200
    4.746400     43.707873
    4.761100     43.925897
    4.775900     44.273001
    4.790600     44.616849
    4.805300     45.071338
    4.820100     45.458575
    4.834800     46.106139
    4.849500     46.391414
    4.864300     46.679943
    4.879000     47.095383
    4.893700     47.403436
    4.908500     47.687628
    4.923200     48.021714
    4.938000     48.703988
    4.952700     49.163900
    4.967400     49.015297
    4.982200     49.426397
    4.996900     49.944882
    5.011600     50.494823
    5.026400     50.994869
    5.041100     51.354989
    5.055800     51.253027
    5.070600     51.551318
    5.085300     52.260711
    5.100000     52.894174
    5.114800     53.107859
    5.129500     53.809658
    5.144200     54.302111
    5.159000     54.811919
    5.173700     55.344505
    5.188400     55.940003
    5.203200     56.662411
    5.217900     57.139678
    5.232700     57.420615
    5.247400     57.564880
    5.262100     58.189666
    5.276900     58.645238
    5.291600     59.183248
    5.306300     60.022804
    5.321100     60.471869
    5.335800     61.159566
    5.350500     61.495823
    5.365300     62.448187
    5.380000     62.658617
    5.394800     63.030669
    5.409500     63.525290
    5.424200     63.788872
    5.439000     64.414743
    5.453700     65.044951
    5.468400     65.518965
    5.483200     66.274998
    5.497900     66.918224
    5.512600     67.388982
    5.527400     67.986651
    5.542100     68.188404
    5.556900     69.023621
    5.571600     69.491126
    5.586300     69.763385
    5.601100     70.585585
    5.615800     71.675705
    5.630600     72.041249
    5.645300     72.247341
    5.660000     73.031578
    5.674800     73.612975
    5.689500     74.201966
    5.704200     74.882071
    5.719000     75.641359
    5.733700     75.999308
    5.748500     76.653381
    5.763200     77.176205
    5.777900     77.289014
    5.792700     77.729400
    5.807400     78.470249
    5.822200     78.927991
    5.836900     79.480102
    5.851600     79.819612
    5.866400     80.569138
    5.881100     81.440150
    5.895900     81.894638
    5.910600     82.741787
    5.925300     83.463110
    5.940100     84.556485
    5.954800     85.740974
    5.969600     86.859297
    5.984300     88.408244
    5.999000     89.629614
    6.013800     89.843299
    6.028500     88.869240
    6.043300     87.986298
    6.058000     87.591468
    6.072700     87.561096
    6.087500     87.926639
    6.102200     88.007991
    6.117000     87.978704
    6.131700     87.966773
    6.146500     87.913623
    6.161200     88.427769
    6.175900     88.321468
    6.190700     88.489597
    6.205400     88.888765
    6.220200     89.331321
    6.234900     89.524398
    6.249600     89.617682
    6.264400     90.171962
    6.279100     89.979971
    6.293900     90.511473
    6.308600     91.253405
    6.323400     91.230627
    6.338100     92.062589
    6.352800     92.992175
    6.367600     94.318759
    6.382300     98.057711
    6.397100    102.977897
    6.411800    107.536880
    6.426600    108.258204
    6.441300    105.663607
    6.456000    100.920226
    6.470800     96.229996
    6.485500     93.701567
    6.500300     93.162472
    6.515000     93.478120
    6.529800     93.557302
    6.544500     94.602951
    6.559300     97.038095
    6.574000    100.145753
    6.588700    102.562458
    6.603500    103.397675
    6.618200    102.225117
    6.633000     99.190134
    6.647700     96.147559
    6.662500     93.315415
    6.677200     91.499631
    6.692000     90.266331
    6.706700     89.673002
    6.721500     89.460401
    6.736200     89.091604
    6.750900     88.798735
    6.765700     88.577458
    6.780400     88.152256
    6.795200     87.667397
    6.809900     87.875658
    6.824700     87.266058
    6.839400     86.661882
    6.854200     86.863635
    6.868900     86.411317
    6.883700     85.774600
    6.898400     85.891748
    6.913200     85.716026
    6.927900     85.394956
    6.942700     85.079309
    6.957400     84.737629
    6.972200     84.113929
    6.986900     84.177925
    7.001600     84.300497
    7.016400     84.118267
    7.031100     83.634492
    7.045900     83.527107
    7.060600     83.311252
    7.075400     82.568235
    7.090100     82.665858
    7.104900     82.410953
    7.119600     81.870775
    7.134400     81.780745
    7.149100     81.545365
    7.163900     80.862007
    7.178600     80.340267
    7.193400     80.497548
    7.208100     80.215526
    7.222900     79.900964
    7.237600     79.655823
    7.252400     79.614604
    7.267100     79.572301
    7.281900     79.086357
    7.296600     78.434454
    7.311400     78.203414
    7.326100     78.288020
    7.340900     77.729400
    7.355600     77.142579
    7.370400     77.246711
    7.385100     77.142579
    7.399900     76.996145
    7.414600     76.937571
    7.429400     76.508032
    7.444100     76.273737
    7.458900     76.464644
    7.473600     76.516709
    7.488400     76.424510
    7.503200     76.359428
    7.517900     76.024256
    7.532700     75.407064
    7.547400     75.114195
    7.562200     74.617405
    7.576900     74.278979
    7.591700     73.938384
    7.606400     73.332039
    7.621200     72.904667
    7.635900     72.633493
    7.650700     71.907831
    7.665400     71.458766
    7.680200     71.078038
    7.694900     70.678869
    7.709700     70.002018
    7.724400     69.682032
    7.739200     69.331675
    7.754000     69.017112
    7.768700     68.961793
    7.783500     68.387989
    7.798200     67.974719
    7.813000     68.122237
    7.827700     67.529993
    7.842500     67.150349
    7.857200     66.865073
    7.872000     66.537495
    7.886700     66.164359
    7.901500     65.884507
    7.916300     65.602486
    7.931000     65.393139
    7.945800     65.339989
    7.960500     64.877908
    7.975300     64.731474
    7.990000     64.239022
    8.004800     63.913613
    8.019600     63.469971
    8.034300     63.062126
    8.049100     63.104429
    8.063800     62.849524
    8.078600     62.876642
    8.093300     62.452526
    8.108100     62.406968
    8.122900     62.542556
    8.137600     62.609807
    8.152400     62.094576
    8.167100     61.753980
    8.181900     61.605377
    8.196600     61.099908
    8.211400     60.636742
    8.226200     60.131273
    8.240900     59.863353
    8.255700     59.368731
    8.270400     59.049830
    8.285200     59.266770
    8.300000     58.956547
    8.314700     58.511820
    8.329500     58.388165
    8.344200     58.024791
    8.359000     57.661418
    8.373800     57.218862
    8.388500     57.203676
    8.403300     56.654819
    8.418000     56.305546
    8.432800     56.421609
    8.447600     56.083184
    8.462300     55.596154
    8.477100     55.553851
    8.491800     55.339081
    8.506600     55.104786
    8.521400     54.794564
    8.536100     54.639451
    8.550900     54.400818
    8.565600     54.022259
    8.580400     53.997311
    8.595200     54.068901
    8.609900     53.555839
    8.624700     53.256462
    8.639500     53.114367
    8.654200     52.859464
    8.669000     52.449448
    8.683700     52.055703
    8.698500     51.997129
    8.713300     51.955911
    8.728000     51.660873
    8.742800     51.699922
    8.757600     51.300754
    8.772300     51.171674
    8.787100     51.088153
    8.801800     50.594615
    8.816600     50.150975
    8.831400     49.525104
    8.846100     49.136782
    8.860900     48.815713
    8.875700     48.634568
    8.890400     48.661685
    8.905200     48.119337
    8.920000     47.682204
    8.934700     47.686543
    8.949500     47.667018
    8.964300     47.360048
    8.979000     47.105145
    8.993800     47.009692
    9.008600     46.776482
    9.023300     46.568220
    9.038100     46.197254
    9.052900     46.032379
    9.067600     45.919571
    9.082400     45.636465
    9.097200     45.461829
    9.111900     45.403255
    9.126700     45.180892
    9.141500     44.739421
    9.156200     44.613595
    9.171000     44.626611
    9.185800     44.575631
    9.200500     44.367369
    9.215300     44.079924
    9.230100     43.744753
    9.244800     43.271825
    9.259600     43.518051
    9.274400     43.224099
    9.289100     43.153593
    9.303900     42.858556
    9.318700     42.594974
    9.333400     42.397559
    9.348200     42.372611
    9.363000     42.135062
    9.377800     41.837855
    9.392500     41.811822
    9.407300     41.620915
    9.422100     41.398553
    9.436800     41.350826
    9.451600     41.227171
    9.466400     40.910440
    9.481200     40.779191
    9.495900     40.629503
    9.510700     40.313856
    9.525500     40.271553
    9.540200     40.066545
    9.555000     39.641343
    9.569800     39.555652
    9.584600     39.370169
    9.599300     39.203126
    9.614100     39.247599
    9.628900     38.921104
    9.643600     38.729114
    9.658400     38.622813
    9.673200     38.454685
    9.688000     38.419974
    9.702700     38.199781
    9.717500     38.059855
    9.732300     38.062025
    9.747100     37.479542
    9.761800     37.383004
    9.776600     37.121592
    9.791400     36.990344
    9.806200     36.828724
    9.820900     36.734355
    9.835700     36.692052
    9.850500     36.748456
    9.865300     36.616123
    9.880000     36.515246
    9.894800     36.406776
    9.909600     36.253834
    9.924400     35.915408
    9.939100     35.712570
    9.953900     35.471767
    9.968700     35.376315
    9.983500     35.284115
    9.998200     35.124664
   10.013000     35.006432
   10.028000     34.619195
   10.043000     34.417442
   10.057000     34.352361
   10.072000     34.224365
   10.087000     34.146268
   10.102000     33.955361
   10.116000     33.785064
   10.131000     33.688525
   10.146000     33.389149
   10.161000     33.429282
   10.176000     33.422775
   10.190000     33.261155
   10.205000     33.378302
   10.220000     33.091942
   10.235000     33.137500
   10.249000     32.933576
   10.264000     32.850054
   10.279000     32.681926
   10.294000     32.500782
   10.309000     32.502952
   10.323000     32.563694
   10.338000     32.463902
   10.353000     32.619013
   10.368000     32.752431
   10.382000     32.652639
   10.397000     32.603829
   10.412000     32.398821
   10.427000     32.268657
   10.442000     32.189474
   10.456000     31.976873
   10.471000     31.458388
   10.486000     31.278328
   10.501000     31.352087
   10.516000     31.364019
   10.530000     31.180705
   10.545000     31.319546
   10.560000     31.102607
   10.575000     31.086337
   10.589000     31.215416
   10.604000     31.023424
   10.619000     31.145995
   10.634000     31.135148
   10.649000     31.047287
   10.663000     30.919293
   10.678000     30.709947
   10.693000     30.641611
   10.708000     30.434434
   10.722000     30.438772
   10.737000     30.255459
   10.752000     29.958252
   10.767000     29.938727
   10.782000     30.084077
   10.796000     29.857375
   10.811000     29.562337
   10.826000     29.539559
   10.841000     29.419157
   10.856000     29.335636
   10.870000     29.236929
   10.885000     29.138220
   10.900000     29.164254
   10.915000     29.156660
   10.930000     28.818235
   10.944000     28.811727
   10.959000     28.595872
   10.974000     28.631667
   10.989000     28.810642
   11.003000     28.672886
   11.018000     28.739052
   11.033000     28.632751
   11.048000     28.540553
   11.063000     28.581771
   11.077000     28.660953
   11.092000     28.973347
   11.107000     29.123034
   11.122000     29.350822
   11.137000     29.518949
   11.151000     29.653452
   11.166000     29.910525
   11.181000     30.237019
   11.196000     30.515786
   11.211000     30.657881
   11.225000     30.587376
   11.240000     30.430095
   11.255000     30.162175
   11.270000     29.679485
   11.284000     29.425665
   11.299000     29.146898
   11.314000     28.703257
   11.329000     28.352900
   11.344000     28.157654
   11.358000     28.126198
   11.373000     28.428828
   11.388000     28.120775
   11.403000     28.124029
   11.418000     28.199957
   11.432000     28.335545
   11.447000     28.345307
   11.462000     28.607804
   11.477000     28.742306
   11.492000     29.284655
   11.506000     29.643689
   11.521000     29.928965
   11.536000     30.257628
   11.551000     30.455043
   11.566000     30.552665
   11.580000     30.754420
   11.595000     30.806485
   11.610000     30.887837
   11.625000     31.163350
   11.640000     31.442118
   11.654000     31.584213
   11.669000     31.291344
   11.684000     30.952919
   11.699000     30.601477
   11.714000     30.028757
   11.728000     29.395294
   11.743000     28.823658
   11.758000     28.636006
   11.773000     28.472216
   11.788000     28.217313
   11.802000     28.131622
   11.817000     28.083895
   11.832000     28.140299
   11.847000     28.170670
   11.862000     27.908175
   11.876000     27.960240
   11.891000     28.230329
   11.906000     28.158739
   11.921000     28.224906
   11.936000     28.470048
   11.950000     28.614312
   11.965000     28.762915
   11.980000     29.010226
   11.995000     29.053614
   12.010000     29.091579
   12.024000     29.051444
   12.039000     29.069885
   12.054000     29.066630
   12.069000     28.885486
   12.084000     29.002634
   12.098000     29.060123
   12.113000     28.890909
   12.128000     29.013480
   12.143000     29.137135
   12.158000     29.298756
   12.172000     29.322620
   12.187000     29.193541
   12.202000     29.383362
   12.217000     29.338889
   12.232000     29.208726
   12.246000     29.169677
   12.261000     29.227166
   12.276000     29.311772
   12.291000     29.479901
   12.306000     29.357329
   12.320000     29.200048
   12.335000     29.459291
   12.350000     29.588370
   12.365000     29.708771
   12.380000     29.774938
   12.394000     29.968014
   12.409000     30.061297
   12.424000     30.104685
   12.439000     30.444196
   12.454000     30.675237
   12.468000     30.821671
   12.483000     31.010408
   12.498000     31.496352
   12.513000     31.682920
   12.528000     31.741494
   12.543000     31.704614
   12.557000     31.687259
   12.572000     31.630855
   12.587000     31.795728
   12.602000     31.789221
   12.617000     31.839116
   12.631000     31.953010
   12.646000     31.925892
   12.661000     31.872742
   12.676000     31.928062
   12.691000     31.968196
   12.705000     31.841286
   12.720000     31.970365
   12.735000     32.061479
   12.750000     31.996398
   12.765000     32.195982
   12.779000     32.380381
   12.794000     33.081095
   12.809000     33.814350
   12.824000     34.712480
   12.839000     36.173566
   12.854000     37.804952
   12.868000     40.125118
   12.883000     42.084081
   12.898000     43.397650
   12.913000     44.389063
   12.928000     44.619019
   12.942000     43.954100
   12.957000     42.371527
   12.972000     40.781361
   12.987000     39.169500
   13.002000     37.762647
   13.017000     36.835232
   13.031000     36.169228
   13.046000     35.358959
   13.061000     35.008602
   13.076000     34.761291
   13.091000     34.519403
   13.105000     34.186401
   13.120000     34.000918
   13.135000     34.059492
   13.150000     33.995494
   13.165000     34.195079
   13.179000     34.477100
   13.194000     34.826373
   13.209000     35.353535
   13.224000     36.130178
   13.239000     37.270196
   13.254000     38.801788
   13.268000     40.604555
   13.283000     41.854125
   13.298000     42.856386
   13.313000     43.349923
   13.328000     43.116713
   13.343000     42.429016
   13.357000     41.177275
   13.372000     39.660868
   13.387000     38.332114
   13.402000     36.906822
   13.417000     35.924087
   13.431000     35.608440
   13.446000     35.522749
   13.461000     35.209271
   13.476000     35.053074
   13.491000     35.156121
   13.506000     35.194085
   13.520000     35.190830
   13.535000     35.109479
   13.550000     34.854575
   13.565000     35.015110
   13.580000     35.126834
   13.595000     35.124664
   13.609000     35.100801
   13.624000     35.281945
   13.639000     35.368721
   13.654000     35.229880
   13.669000     35.373060
   13.683000     35.417533
   13.698000     35.395838
   13.713000     35.502139
   13.728000     35.889376
   13.743000     35.971812
   13.758000     36.343864
   13.772000     36.466435
   13.787000     36.453418
   13.802000     36.543448
   13.817000     36.373151
   13.832000     36.426301
   13.847000     36.403523
   13.861000     36.194176
   13.876000     36.185499
   13.891000     36.385083
   13.906000     36.133433
   13.921000     36.129094
   13.936000     36.004354
   13.950000     35.998931
   13.965000     35.752705
   13.980000     35.754873
   13.995000     35.650743
   14.010000     35.699554
   14.025000     35.657251
   14.039000     35.943610
   14.054000     35.997846
   14.069000     35.997846
   14.084000     36.019539
   14.099000     36.049911
   14.114000     36.197430
   14.128000     35.989168
   14.143000     35.913239
   14.158000     35.881783
   14.173000     35.842734
   14.188000     35.655081
   14.203000     35.682198
   14.217000     35.561798
   14.232000     35.742942
   14.247000     35.809109
   14.262000     35.673521
   14.277000     35.726671
   14.292000     35.883953
   14.306000     35.882868
   14.321000     35.983745
   14.336000     35.939272
   14.351000     36.023879
   14.366000     36.187667
   14.381000     36.496806
   14.395000     36.620462
   14.410000     36.560804
   14.425000     36.784251
   14.440000     36.699645
   14.455000     36.785336
   14.470000     36.600937
   14.484000     36.481620
   14.499000     36.316747
   14.514000     36.052081
   14.529000     35.854666
   14.544000     35.546612
   14.559000     35.581321
   14.573000     35.426210
   14.588000     35.416448
   14.603000     35.464175
   14.618000     35.360044
   14.633000     35.390416
   14.648000     35.291708
   14.662000     35.326418
   14.677000     35.241812
   14.692000     35.007517
   14.707000     34.977145
   14.722000     34.887116
   14.737000     34.995585
   14.752000     35.009687
   14.766000     35.089954
   14.781000     35.080192
   14.796000     34.811187
   14.811000     34.798171
   14.826000     34.881692
   14.841000     34.792747
   14.855000     34.650652
   14.870000     34.579062
   14.885000     34.507472
   14.900000     34.579062
   14.915000     34.485777
   14.930000     34.529165
   14.945000     34.441305
   14.959000     34.257991
   14.974000     34.261246
   14.989000     34.370800
   15.004000     34.335005
   15.019000     34.396832
   15.034000     34.323074
   15.048000     34.136505
   15.063000     34.129997
   15.078000     34.059492
   15.093000     33.900041
   15.108000     33.996579
   15.123000     34.199418
   15.138000     33.917397
   15.152000     33.641884
   15.167000     33.593072
   15.182000     33.651646
   15.197000     33.601749
   15.212000     33.442300
   15.227000     33.420605
   15.242000     33.431452
   15.256000     33.518228
   15.271000     33.415181
   15.286000     33.332745
   15.301000     33.288272
   15.316000     33.204750
   15.331000     33.149431
   15.345000     33.164617
   15.360000     33.119059
   15.375000     32.946593
   15.390000     32.869579
   15.405000     32.822937
   15.420000     32.743754
   15.435000     32.687350
   15.449000     32.467156
   15.464000     32.447631
   15.479000     32.496443
   15.494000     32.283843
   15.509000     32.308791
   15.524000     32.104867
   15.539000     31.996398
   15.553000     31.931316
   15.568000     31.930231
   15.583000     31.956264
   15.598000     31.900944
   15.613000     31.758849
   15.628000     31.563604
   15.643000     31.697021
   15.657000     31.593975
   15.672000     31.483336
   15.687000     31.465981
   15.702000     31.413915
   15.717000     31.337986
   15.732000     31.412831
   15.747000     31.398730
   15.761000     31.276158
   15.776000     31.163350
   15.791000     31.349918
   15.806000     31.438863
   15.821000     31.099354
   15.836000     30.937733
   15.851000     30.931225
   15.866000     30.557004
   15.880000     30.296677
   15.895000     30.332473
   15.910000     30.216410
   15.925000     30.008148
   15.940000     29.958252
   15.955000     30.036350
   15.970000     29.968014
   15.984000     29.810733
   15.999000     29.912695
   16.014000     29.879069
   16.029000     29.882323
   16.044000     29.742397
   16.059000     29.692501
   16.074000     29.689247
   16.088000     29.605725
   16.103000     29.517865
   16.118000     29.485323
   16.133000     29.546067
   16.148000     29.446275
   16.163000     29.118696
   16.178000     29.164254
   16.193000     29.308519
   16.207000     29.163169
   16.222000     29.049276
   16.237000     28.897418
   16.252000     28.932129
   16.267000     28.631667
   16.282000     28.762915
   16.297000     28.833420
   16.312000     28.656615
   16.326000     28.500419
   16.341000     28.442930
   16.356000     28.439676
   16.371000     28.387610
   16.386000     28.294326
   16.401000     28.363747
   16.416000     28.378933
   16.430000     28.342052
   16.445000     28.305173
   16.460000     28.275886
   16.475000     28.089318
   16.490000     28.178264
   16.505000     28.208635
   16.520000     27.986272
   16.535000     28.032914
   16.549000     28.243345
   16.564000     28.202127
   16.579000     28.170670
   16.594000     28.126198
   16.609000     28.186941
   16.624000     28.225991
   16.639000     27.987357
   16.654000     27.974341
   16.668000     27.824652
   16.683000     27.740046
   16.698000     27.525276
   16.713000     27.349555
   16.728000     27.181427
   16.743000     27.084888
   16.758000     26.991605
   16.773000     26.877712
   16.788000     26.793106
   16.802000     26.652094
   16.817000     26.584843
   16.832000     26.415631
   16.847000     26.283298
   16.862000     26.346210
   16.877000     26.359227
   16.892000     26.240995
   16.907000     26.165065
   16.921000     26.193268
   16.936000     26.132524
   16.951000     26.107577
   16.966000     26.130356
   16.981000     26.073951
   16.996000     25.954635
   17.011000     25.830979
   17.026000     25.998023
   17.041000     25.881960
   17.055000     25.799522
   17.070000     25.819047
   17.085000     25.785421
   17.100000     25.763728
   17.115000     25.816878
   17.130000     25.774574
   17.145000     25.605362
   17.160000     25.566313
   17.175000     25.578245
   17.189000     25.517501
   17.204000     25.516417
   17.219000     25.548958
   17.234000     25.354797
   17.249000     25.294053
   17.264000     25.282122
   17.279000     25.309239
   17.294000     25.381914
   17.309000     25.230057
   17.323000     25.219210
   17.338000     25.325510
   17.353000     25.320087
   17.368000     25.158467
   17.383000     25.198600
   17.398000     25.249582
   17.413000     25.207278
   17.428000     25.067352
   17.443000     25.012033
   17.457000     25.065182
   17.472000     24.967560
   17.487000     24.938273
   17.502000     24.879699
   17.517000     24.761467
   17.532000     24.846073
   17.547000     24.837396
   17.562000     24.725673
   17.577000     24.798347
   17.591000     25.067352
   17.606000     24.987085
   17.621000     24.813533
   17.636000     24.762552
   17.651000     24.700724
   17.666000     24.797263
   17.681000     24.851497
   17.696000     24.763637
   17.711000     24.756044
   17.726000     24.605271
   17.740000     24.587916
   17.755000     24.521750
   17.770000     24.475107
   17.785000     24.511988
   17.800000     24.566222
   17.815000     24.461006
   17.830000     24.395925
   17.845000     24.465345
   17.860000     24.500055
   17.875000     24.323250
   17.889000     24.395925
   17.904000     24.440398
   17.919000     24.416534
   17.934000     24.426296
   17.949000     24.417618
   17.964000     24.444736
   17.979000     24.500055
   17.994000     24.478362
   18.009000     24.574899
   18.024000     24.546697
   18.038000     24.641066
   18.053000     24.873192
   18.068000     24.710487
   18.083000     24.709402
   18.098000     24.745197
   18.113000     24.705063
   18.128000     24.677946
   18.143000     24.710487
   18.158000     24.732180
   18.173000     24.791839
   18.188000     24.876445
   18.202000     25.046743
   18.217000     25.107486
   18.232000     25.022879
   18.247000     25.182330
   18.262000     25.284291
   18.277000     25.308154
   18.292000     25.313578
   18.307000     25.366728
   18.322000     25.391677
   18.337000     25.453504
   18.352000     25.430726
   18.366000     25.290800
   18.381000     25.227887
   18.396000     25.058675
   18.411000     25.100978
   18.426000     25.083623
   18.441000     24.937188
   18.456000     24.901394
   18.471000     24.891631
   18.486000     24.957798
   18.501000     24.955628
   18.516000     24.929596
   18.530000     24.906817
   18.545000     24.926342
   18.560000     24.929596
   18.575000     24.999016
   18.590000     25.029388
   18.605000     25.117248
   18.620000     25.138942
   18.635000     25.193177
   18.650000     25.048912
   18.665000     24.860174
   18.680000     24.942612
   18.695000     25.007693
   18.710000     25.010948
   18.724000     25.034811
   18.739000     25.047827
   18.754000     25.003355
   18.769000     24.954544
   18.784000     25.033726
   18.799000     25.174737
   18.814000     25.205109
   18.829000     25.099893
   18.844000     25.058675
   18.859000     25.239819
   18.874000     25.245243
   18.889000     25.127010
   18.903000     25.397100
   18.918000     25.360220
   18.933000     25.380829
   18.948000     25.244158
   18.963000     25.397100
   18.978000     25.347204
   18.993000     25.413370
   19.008000     25.418794
   19.023000     25.432895
   19.038000     25.422048
   19.053000     25.409031
   19.068000     25.548958
   19.083000     25.386253
   19.098000     25.372152
   19.112000     25.394930
   19.127000     25.432895
   19.142000     25.504485
   19.157000     25.625971
   19.172000     25.550043
   19.187000     25.475198
   19.202000     25.450251
   19.217000     25.479537
   19.232000     25.501231
   19.247000     25.529433
   19.262000     25.444827
   19.277000     25.611870
   19.292000     25.846164
   19.307000     25.716001
   19.321000     25.709493
   19.336000     25.764813
   19.351000     25.776744
   19.366000     25.845080
   19.381000     25.750711
   19.396000     25.585837
   19.411000     25.595600
   19.426000     25.519671
   19.441000     25.624887
   19.456000     25.599938
   19.471000     25.568482
   19.486000     25.635734
   19.501000     25.685629
   19.516000     25.689968
   19.531000     25.674782
   19.545000     25.656342
   19.560000     25.566313
   19.575000     25.620548
   19.590000     25.569567
   19.605000     25.602108
   19.620000     25.635734
   19.635000     25.580414
   19.650000     25.519671
   19.665000     25.530518
   19.680000     25.504485
   19.695000     25.450251
   19.710000     25.487130
   19.725000     25.456758
   19.740000     25.541364
   19.755000     25.468690
   19.770000     25.317917
   19.785000     25.348289
   19.799000     25.298392
   19.814000     25.460013
   19.829000     25.400354
   19.844000     25.457843
   19.859000     25.441572
   19.874000     25.334188
   19.889000     25.183415
   19.904000     25.492554
   19.919000     25.477368
   19.934000     25.404693
   19.949000     25.329849
   19.964000     25.220295
   19.979000     25.151958
   19.994000     25.186669
   20.009000     25.241988
   20.024000     25.153043
   20.039000     25.155213
   20.054000     25.137857
   20.068000     24.952374
   20.083000     24.878615
   20.098000     25.095554
   20.113000     24.791839
   20.128000     24.893800
   20.143000     24.941527
   20.158000     24.888378
   20.173000     24.811364
   20.188000     24.847158
   20.203000     24.897055
   20.218000     24.715910
   20.233000     24.626965
   20.248000     24.788584
   20.263000     24.736519
   20.278000     24.707233
   20.293000     24.766891
   20.308000     24.722418
   20.323000     24.533681
   20.338000     24.503309
   20.353000     24.436059
   20.368000     24.427380
   20.382000     24.236474
   20.397000     24.267930
   20.412000     24.260337
   20.427000     24.163800
   20.442000     24.165969
   20.457000     23.978316
   20.472000     23.996756
   20.487000     24.021703
   20.502000     24.031466
   20.517000     23.827543
   20.532000     23.889371
   20.547000     23.916489
   20.562000     23.739683
   20.577000     23.684363
   20.592000     23.699549
   20.607000     23.694125
   20.622000     23.801511
   20.637000     23.765715
   20.652000     23.867677
   20.667000     23.779816
   20.682000     23.758123
   20.697000     23.680024
   20.712000     23.739683
   20.727000     23.847068
   20.742000     23.668093
   20.757000     23.525998
   20.771000     23.404511
   20.786000     23.303634
   20.801000     23.259162
   20.816000     23.299295
   20.831000     23.235299
   20.846000     23.133337
   20.861000     23.118151
   20.876000     22.894703
   20.891000     22.980395
   20.906000     22.993411
   20.921000     22.814436
   20.936000     22.789488
   20.951000     22.805759
   20.966000     22.745016
   20.981000     22.701628
   20.996000     22.741761
   21.011000     22.556278
   21.026000     22.518314
   21.041000     22.328492
   21.056000     22.344763
   21.071000     22.250393
   21.086000     22.176634
   21.101000     22.184227
   21.116000     22.243886
   21.131000     22.131076
   21.146000     21.936916
   21.161000     21.889189
   21.176000     21.892444
   21.191000     21.849056
   21.206000     21.831700
   21.221000     21.715638
   21.236000     21.671165
   21.251000     21.673335
   21.266000     21.552933
   21.281000     21.650556
   21.296000     21.644048
   21.310000     21.435785
   21.325000     21.467242
   21.340000     21.509545
   21.355000     21.443379
   21.370000     21.353349
   21.385000     21.375043
   21.400000     21.422769
   21.415000     21.350094
   21.430000     21.290437
   21.445000     21.295860
   21.460000     21.292605
   21.475000     21.235117
   21.490000     21.171120
   21.505000     21.159189
   21.520000     21.064819
   21.535000     21.027940
   21.550000     20.872828
   21.565000     20.781714
   21.580000     20.648296
   21.595000     20.469320
   21.610000     20.419425
   21.625000     20.412916
   21.640000     20.317463
   21.655000     20.249128
   21.670000     20.397730
   21.685000     20.264313
   21.700000     20.185130
   21.715000     20.135233
   21.730000     20.225264
   21.745000     20.173199
   21.760000     20.096185
   21.775000     20.025679
   21.790000     19.979037
   21.805000     19.904193
   21.820000     19.985546
   21.835000     19.900940
   21.850000     19.987715
   21.865000     19.920464
   21.880000     19.750166
   21.895000     19.758845
   21.910000     19.774029
   21.925000     19.604817
   21.940000     19.577700
   21.955000     19.570107
   21.970000     19.565768
   21.985000     19.467061
   22.000000     19.361845
