# Supplementary material for: Changing the game of time resolved X-ray diffraction on the mechanochemistry playground by downsizing
Source: Nat Commun. 2021 Oct 21;12:6134. doi: 10.1038/s41467-021-26264-1 (PMC8531352; doi:10.1038/s41467-021-26264-1)
Supplement: Supplementary file 3 — Source Data. [file 41467_2021_26264_MOESM3_ESM.zip › PXRD_raw_data/reactionIIIa_cocrystal_FormI_normalized/000143.xy]

    3.140900     20.103709
    3.155600     20.267405
    3.170400     20.633062
    3.185100     20.652196
    3.199800     20.958328
    3.214500     21.068874
    3.229300     20.927501
    3.244000     21.072063
    3.258700     21.301662
    3.273500     21.334614
    3.288200     21.549332
    3.302900     21.976640
    3.317600     22.301905
    3.332400     22.633548
    3.347100     22.745159
    3.361800     23.158648
    3.376500     23.525369
    3.391300     23.901655
    3.406000     24.703125
    3.420700     24.715881
    3.435400     24.350224
    3.450200     24.172710
    3.464900     23.830438
    3.479600     23.797486
    3.494400     23.728394
    3.509100     23.900593
    3.523800     24.033462
    3.538500     24.355538
    3.553300     24.497974
    3.568000     24.672300
    3.582700     25.115552
    3.597400     25.290940
    3.612200     25.232478
    3.626900     25.323893
    3.641600     25.537547
    3.656400     25.938282
    3.671100     26.016941
    3.685800     26.225280
    3.700500     26.548420
    3.715300     27.067142
    3.730000     27.180879
    3.744700     27.231900
    3.759500     27.476381
    3.774200     27.641139
    3.788900     27.766568
    3.803600     27.810149
    3.818400     27.950460
    3.833100     28.186436
    3.847800     28.383083
    3.862600     28.860351
    3.877300     28.809329
    3.892000     28.740237
    3.906700     28.839092
    3.921500     29.104831
    3.936200     29.289786
    3.950900     29.150539
    3.965700     29.464111
    3.980400     30.008345
    3.995100     30.335736
    4.009800     30.710959
    4.024600     30.726904
    4.039300     30.993706
    4.054000     31.115946
    4.068800     31.147835
    4.083500     31.277516
    4.098200     31.673999
    4.113000     32.119378
    4.127700     32.340473
    4.142400     32.439327
    4.157100     32.485035
    4.171900     33.100488
    4.186600     33.414060
    4.201300     33.935971
    4.216100     34.214467
    4.230800     34.242103
    4.245500     34.540794
    4.260300     34.735316
    4.275000     35.007433
    4.289700     35.512338
    4.304500     35.549540
    4.319200     36.018305
    4.333900     36.195818
    4.348600     36.268100
    4.363400     36.807019
    4.378100     36.710290
    4.392800     36.951581
    4.407600     37.341686
    4.422300     37.550026
    4.437000     37.714785
    4.451800     38.181422
    4.466500     38.448225
    4.481200     38.570466
    4.496000     38.651250
    4.510700     38.684201
    4.525400     39.180602
    4.540200     39.341109
    4.554900     39.349613
    4.569600     39.891720
    4.584400     39.932113
    4.599100     40.355170
    4.613800     40.624098
    4.628600     41.235299
    4.643300     41.548871
    4.658000     41.658356
    4.672700     41.666860
    4.687500     42.103735
    4.702200     42.691550
    4.716900     42.871190
    4.731700     43.346332
    4.746400     43.534475
    4.761100     43.903322
    4.775900     44.248783
    4.790600     44.440115
    4.805300     44.865298
    4.820100     45.432917
    4.834800     45.710349
    4.849500     46.030299
    4.864300     46.128090
    4.879000     46.425718
    4.893700     46.910427
    4.908500     47.201678
    4.923200     47.627923
    4.938000     47.984014
    4.952700     48.499549
    4.967400     48.704699
    4.982200     49.556128
    4.996900     50.172643
    5.011600     50.066348
    5.026400     50.443697
    5.041100     50.973050
    5.055800     51.558739
    5.070600     52.324069
    5.085300     52.211395
    5.100000     52.635514
    5.114800     53.512454
    5.129500     53.753746
    5.144200     54.008855
    5.159000     54.530768
    5.173700     55.184486
    5.188400     55.399204
    5.203200     55.871157
    5.217900     56.867148
    5.232700     57.235994
    5.247400     57.363548
    5.262100     58.209662
    5.276900     59.139750
    5.291600     59.254549
    5.306300     59.282186
    5.321100     60.312192
    5.335800     60.698045
    5.350500     61.096654
    5.365300     61.615377
    5.380000     62.061819
    5.394800     62.674083
    5.409500     63.287409
    5.424200     63.662633
    5.439000     64.215371
    5.453700     65.248565
    5.468400     65.739651
    5.483200     66.205227
    5.497900     66.939730
    5.512600     67.611519
    5.527400     67.985680
    5.542100     68.634083
    5.556900     69.103911
    5.571600     69.563108
    5.586300     69.883059
    5.601100     70.352885
    5.615800     71.230888
    5.630600     71.887795
    5.645300     72.446911
    5.660000     73.069804
    5.674800     73.635297
    5.689500     74.087054
    5.704200     74.242246
    5.719000     75.060723
    5.733700     75.353036
    5.748500     76.253360
    5.763200     77.030382
    5.777900     77.132426
    5.792700     77.772327
    5.807400     78.175188
    5.822200     78.656707
    5.836900     79.245585
    5.851600     80.168232
    5.866400     80.624240
    5.881100     80.952695
    5.895900     81.550076
    5.910600     81.991204
    5.925300     82.562012
    5.940100     83.662173
    5.954800     84.401991
    5.969600     85.620139
    5.984300     86.695852
    5.999000     88.213755
    6.013800     89.694455
    6.028500     90.019720
    6.043300     90.161092
    6.058000     89.208684
    6.072700     88.456109
    6.087500     87.923568
    6.102200     88.196748
    6.117000     88.191433
    6.131700     88.050060
    6.146500     88.362569
    6.161200     88.771808
    6.175900     88.495439
    6.190700     88.457173
    6.205400     88.826019
    6.220200     89.158725
    6.234900     89.217187
    6.249600     89.364938
    6.264400     89.261831
    6.279100     89.430842
    6.293900     89.575403
    6.308600     89.579656
    6.323400     89.518003
    6.338100     89.656189
    6.352800     90.180226
    6.367600     90.460847
    6.382300     90.808434
    6.397100     90.738279
    6.411800     91.636477
    6.426600     91.899028
    6.441300     91.800173
    6.456000     91.109251
    6.470800     90.823315
    6.485500     90.792489
    6.500300     90.450217
    6.515000     90.329040
    6.529800     90.129204
    6.544500     90.170660
    6.559300     90.365180
    6.574000     90.511868
    6.588700     90.491672
    6.603500     90.513995
    6.618200     90.672375
    6.633000     90.845638
    6.647700     90.180226
    6.662500     89.526507
    6.677200     88.891922
    6.692000     88.664449
    6.706700     88.672952
    6.721500     88.262651
    6.736200     88.161671
    6.750900     88.193559
    6.765700     87.932072
    6.780400     87.896994
    6.795200     87.860854
    6.809900     87.494133
    6.824700     87.236897
    6.839400     86.639516
    6.854200     86.209018
    6.868900     86.248347
    6.883700     85.882690
    6.898400     85.349086
    6.913200     85.262986
    6.927900     84.654974
    6.942700     84.777215
    6.957400     85.065276
    6.972200     84.833551
    6.986900     84.057593
    7.001600     84.082041
    7.016400     83.748272
    7.031100     83.579262
    7.045900     83.284822
    7.060600     83.206164
    7.075400     82.881962
    7.090100     82.887276
    7.104900     82.381309
    7.119600     82.016715
    7.134400     81.787116
    7.149100     80.997339
    7.163900     80.609359
    7.178600     80.381887
    7.193400     80.795377
    7.208100     80.354250
    7.222900     79.963081
    7.237600     80.002411
    7.252400     79.474121
    7.267100     79.163738
    7.281900     78.722610
    7.296600     78.387778
    7.311400     78.054010
    7.326100     78.019996
    7.340900     77.808467
    7.355600     77.305688
    7.370400     77.271674
    7.385100     77.016564
    7.399900     76.832673
    7.414600     76.842239
    7.429400     76.244858
    7.444100     75.593265
    7.458900     75.611335
    7.473600     75.797352
    7.488400     75.277566
    7.503200     74.808802
    7.517900     74.946987
    7.532700     74.380430
    7.547400     73.733089
    7.562200     73.093190
    7.576900     72.803001
    7.591700     72.810443
    7.606400     72.418212
    7.621200     71.785751
    7.635900     71.491313
    7.650700     71.084200
    7.665400     70.569728
    7.680200     70.175372
    7.694900     69.422798
    7.709700     69.618382
    7.724400     69.463190
    7.739200     68.689357
    7.754000     68.636209
    7.768700     68.889194
    7.783500     68.468263
    7.798200     68.129179
    7.813000     67.834740
    7.827700     67.361724
    7.842500     66.882330
    7.857200     66.585765
    7.872000     66.510295
    7.886700     65.860828
    7.901500     65.344231
    7.916300     65.221991
    7.931000     65.134828
    7.945800     64.916922
    7.960500     64.864837
    7.975300     64.592720
    7.990000     63.933687
    8.004800     63.581848
    8.019600     63.321423
    8.034300     62.796323
    8.049100     62.552905
    8.063800     62.377517
    8.078600     61.911942
    8.093300     61.803521
    8.108100     61.606874
    8.122900     61.114724
    8.137600     60.992485
    8.152400     61.043506
    8.167100     60.610883
    8.181900     60.563050
    8.196600     60.316443
    8.211400     59.791343
    8.226200     59.336397
    8.240900     59.209905
    8.255700     58.961173
    8.270400     58.347847
    8.285200     58.415876
    8.300000     58.160766
    8.314700     57.993882
    8.329500     57.477284
    8.344200     57.165839
    8.359000     57.041472
    8.373800     56.650304
    8.388500     56.411139
    8.403300     56.132644
    8.418000     56.040167
    8.432800     55.787183
    8.447600     55.143031
    8.462300     55.121772
    8.477100     55.324796
    8.491800     55.206808
    8.506600     55.073938
    8.521400     55.094135
    8.536100     55.055868
    8.550900     54.806074
    8.565600     54.676392
    8.580400     54.284161
    8.595200     53.844097
    8.609900     53.354074
    8.624700     53.175497
    8.639500     52.669529
    8.654200     52.377216
    8.669000     51.991363
    8.683700     51.586376
    8.698500     51.366344
    8.713300     51.264300
    8.728000     51.023009
    8.742800     50.736011
    8.757600     50.476649
    8.772300     50.186462
    8.787100     49.914345
    8.801800     49.429636
    8.816600     49.354166
    8.831400     48.902409
    8.846100     48.951305
    8.860900     48.535689
    8.875700     48.444275
    8.890400     48.126450
    8.905200     47.883033
    8.920000     47.556705
    8.934700     47.658749
    8.949500     47.390884
    8.964300     47.070934
    8.979000     47.001841
    8.993800     47.025226
    9.008600     46.578785
    9.023300     46.403397
    9.038100     46.158916
    9.052900     45.614683
    9.067600     45.680585
    9.082400     45.784756
    9.097200     45.694404
    9.111900     45.637005
    9.126700     45.438232
    9.141500     45.014111
    9.156200     44.713295
    9.171000     44.554914
    9.185800     44.158431
    9.200500     44.186068
    9.215300     44.137172
    9.230100     43.714115
    9.244800     43.542979
    9.259600     43.645023
    9.274400     43.092285
    9.289100     42.827609
    9.303900     42.649032
    9.318700     42.555492
    9.333400     42.435377
    9.348200     42.374789
    9.363000     42.171764
    9.377800     41.937913
    9.392500     41.740204
    9.407300     41.540367
    9.422100     41.475527
    9.436800     41.183214
    9.451600     40.932356
    9.466400     40.683624
    9.481200     40.532684
    9.495900     40.396625
    9.510700     39.861958
    9.525500     39.817314
    9.540200     39.867273
    9.555000     39.562204
    9.569800     39.272016
    9.584600     39.000963
    9.599300     38.963759
    9.614100     38.970137
    9.628900     38.689516
    9.643600     38.540702
    9.658400     38.489680
    9.673200     38.299411
    9.688000     38.075127
    9.702700     37.797695
    9.717500     37.733917
    9.732300     37.652070
    9.747100     37.326805
    9.761800     37.220510
    9.776600     36.966463
    9.791400     36.833593
    9.806200     36.854852
    9.820900     36.730486
    9.835700     36.462621
    9.850500     36.339318
    9.865300     36.245777
    9.880000     36.199007
    9.894800     36.152237
    9.909600     36.068264
    9.924400     35.798272
    9.939100     35.620759
    9.953900     35.261480
    9.968700     35.157309
    9.983500     35.065895
    9.998200     35.054203
   10.013000     34.943655
   10.028000     34.516346
   10.043000     34.416429
   10.057000     34.490835
   10.072000     34.366470
   10.087000     34.178326
   10.102000     33.951916
   10.116000     33.627714
   10.131000     33.710624
   10.146000     33.376856
   10.161000     33.316267
   10.176000     33.340716
   10.190000     33.331149
   10.205000     32.801796
   10.220000     32.727389
   10.235000     32.827307
   10.249000     32.757152
   10.264000     32.650857
   10.279000     32.672115
   10.294000     32.455272
   10.309000     32.381928
   10.323000     32.055600
   10.338000     31.765413
   10.353000     31.945052
   10.368000     32.009894
   10.382000     31.754783
   10.397000     31.648488
   10.412000     31.709077
   10.427000     31.543255
   10.442000     31.427392
   10.456000     31.371056
   10.471000     31.188228
   10.486000     31.200983
   10.501000     31.293461
   10.516000     31.478415
   10.530000     31.445462
   10.545000     31.321097
   10.560000     31.469911
   10.575000     31.684628
   10.589000     31.588963
   10.604000     31.539003
   10.619000     31.765413
   10.634000     31.595340
   10.649000     31.432707
   10.663000     31.216927
   10.678000     31.041539
   10.693000     30.901228
   10.708000     30.832137
   10.722000     30.400576
   10.737000     30.195425
   10.752000     30.052989
   10.767000     29.890357
   10.782000     29.890357
   10.796000     29.741543
   10.811000     29.709654
   10.826000     29.432222
   10.841000     29.249393
   10.856000     29.009165
   10.870000     29.127154
   10.885000     29.110146
   10.900000     29.008102
   10.915000     28.929443
   10.930000     28.741300
   10.944000     28.664766
   10.959000     28.699844
   10.974000     28.406468
   10.989000     28.374579
   11.003000     28.396902
   11.018000     28.394776
   11.033000     28.505323
   11.048000     28.435168
   11.063000     28.365013
   11.077000     28.266158
   11.092000     28.292732
   11.107000     28.389461
   11.122000     28.395838
   11.137000     28.401153
   11.151000     28.214073
   11.166000     28.190688
   11.181000     28.224703
   11.196000     28.270410
   11.211000     28.392650
   11.225000     28.274662
   11.240000     28.247025
   11.255000     28.078015
   11.270000     27.952586
   11.284000     28.106715
   11.299000     28.171555
   11.314000     28.015300
   11.329000     27.989790
   11.344000     28.004671
   11.358000     28.049315
   11.373000     28.172618
   11.388000     28.073762
   11.403000     28.130100
   11.418000     28.039748
   11.432000     27.936641
   11.447000     27.979160
   11.462000     27.890934
   11.477000     27.863297
   11.492000     27.982348
   11.506000     27.972782
   11.521000     28.034433
   11.536000     28.004671
   11.551000     27.884557
   11.566000     28.061007
   11.580000     27.779324
   11.595000     27.561417
   11.610000     27.742120
   11.625000     27.620943
   11.640000     27.759128
   11.654000     27.767631
   11.669000     27.656020
   11.684000     27.558229
   11.699000     27.575236
   11.714000     27.696413
   11.728000     27.493388
   11.743000     27.620943
   11.758000     27.614565
   11.773000     27.555040
   11.788000     27.626258
   11.802000     27.557166
   11.817000     27.558229
   11.832000     27.502955
   11.847000     27.685784
   11.862000     27.732554
   11.876000     27.890934
   11.891000     27.949397
   11.906000     27.804834
   11.921000     27.914319
   11.936000     28.070574
   11.950000     28.014237
   11.965000     28.100336
   11.980000     28.317180
   11.995000     28.369264
   12.010000     28.427727
   12.024000     28.674334
   12.039000     28.807203
   12.054000     28.959206
   12.069000     29.026172
   12.084000     28.991095
   12.098000     29.145224
   12.113000     29.210064
   12.128000     29.315297
   12.143000     29.451355
   12.158000     29.405648
   12.172000     29.389703
   12.187000     29.349312
   12.202000     29.249393
   12.217000     29.085698
   12.232000     29.160105
   12.246000     28.988969
   12.261000     28.940073
   12.276000     29.091013
   12.291000     29.127154
   12.306000     29.041054
   12.320000     29.024046
   12.335000     29.264274
   12.350000     29.448166
   12.365000     29.553399
   12.380000     29.450292
   12.394000     29.526825
   12.409000     29.639499
   12.424000     29.829768
   12.439000     29.952008
   12.454000     30.251762
   12.468000     30.372939
   12.483000     30.485612
   12.498000     30.717337
   12.513000     30.786429
   12.528000     30.782178
   12.543000     30.790682
   12.557000     30.922488
   12.572000     30.815129
   12.587000     30.754541
   12.602000     30.845955
   12.617000     30.808752
   12.631000     30.723715
   12.646000     30.741785
   12.661000     30.761982
   12.676000     30.657812
   12.691000     30.769422
   12.705000     30.781114
   12.720000     30.852333
   12.735000     30.942685
   12.750000     31.109569
   12.765000     31.228619
   12.779000     31.173345
   12.794000     31.312593
   12.809000     31.517744
   12.824000     31.669747
   12.839000     31.936549
   12.854000     32.142763
   12.868000     32.380865
   12.883000     32.740144
   12.898000     32.999506
   12.913000     33.119620
   12.928000     33.346031
   12.942000     33.209972
   12.957000     33.140879
   12.972000     33.086669
   12.987000     32.970806
   13.002000     32.812426
   13.017000     32.914470
   13.031000     33.077103
   13.046000     32.880455
   13.061000     32.690186
   13.076000     32.711445
   13.091000     32.935729
   13.105000     32.992065
   13.120000     32.998444
   13.135000     33.055843
   13.150000     33.113243
   13.165000     33.191902
   13.179000     33.222727
   13.194000     33.274812
   13.209000     33.307763
   13.224000     33.551181
   13.239000     33.604329
   13.254000     33.806291
   13.268000     33.963609
   13.283000     34.094353
   13.298000     34.314385
   13.313000     34.467450
   13.328000     34.468513
   13.343000     34.667286
   13.357000     34.617327
   13.372000     34.432373
   13.387000     34.484458
   13.402000     34.369659
   13.417000     34.415365
   13.431000     34.526975
   13.446000     34.569494
   13.461000     34.600320
   13.476000     34.624768
   13.491000     34.767205
   13.506000     34.786337
   13.520000     34.740631
   13.535000     34.743819
   13.550000     34.793778
   13.565000     34.960663
   13.580000     34.874562
   13.595000     34.927711
   13.609000     34.843737
   13.624000     34.817163
   13.639000     34.926648
   13.654000     35.049950
   13.669000     34.940466
   13.683000     35.085028
   13.698000     35.060580
   13.713000     35.235968
   13.728000     35.187072
   13.743000     35.453875
   13.758000     35.384782
   13.772000     35.291242
   13.787000     35.399664
   13.802000     35.383720
   13.817000     35.458126
   13.832000     35.445371
   13.847000     35.407105
   13.861000     35.441119
   13.876000     35.501708
   13.891000     35.448560
   13.906000     35.632452
   13.921000     35.723866
   13.936000     35.691977
   13.950000     35.481511
   13.965000     35.653711
   13.980000     35.666466
   13.995000     35.606940
   14.010000     35.551667
   14.025000     35.585682
   14.039000     35.599499
   14.054000     35.689851
   14.069000     35.492141
   14.084000     35.491078
   14.099000     35.654773
   14.114000     35.547415
   14.128000     35.611192
   14.143000     35.659026
   14.158000     35.412419
   14.173000     35.614381
   14.188000     35.619696
   14.203000     35.708984
   14.217000     35.510211
   14.232000     35.660088
   14.247000     35.542100
   14.262000     35.573989
   14.277000     35.606940
   14.292000     35.560170
   14.306000     35.377341
   14.321000     35.525093
   14.336000     35.536785
   14.351000     35.548478
   14.366000     35.463441
   14.381000     35.428364
   14.395000     35.515526
   14.410000     35.674969
   14.425000     35.499582
   14.440000     35.436868
   14.455000     35.461315
   14.470000     35.551667
   14.484000     35.402853
   14.499000     35.454938
   14.514000     35.509148
   14.529000     35.214709
   14.544000     35.339075
   14.559000     35.368838
   14.573000     35.383720
   14.588000     35.074399
   14.603000     35.233842
   14.618000     35.125421
   14.633000     34.914955
   14.648000     34.945781
   14.662000     35.037195
   14.677000     34.952159
   14.692000     34.990425
   14.707000     34.931963
   14.722000     34.647090
   14.737000     34.588628
   14.752000     34.792715
   14.766000     34.749133
   14.781000     34.723623
   14.796000     34.787401
   14.811000     34.782086
   14.826000     34.529102
   14.841000     34.501465
   14.855000     34.602446
   14.870000     34.623705
   14.885000     34.562053
   14.900000     34.397295
   14.915000     34.246356
   14.930000     34.286747
   14.945000     34.283558
   14.959000     34.076282
   14.974000     34.125178
   14.989000     34.132619
   15.004000     34.045456
   15.019000     33.926405
   15.034000     33.786095
   15.048000     33.760583
   15.063000     33.887076
   15.078000     33.808417
   15.093000     33.709562
   15.108000     33.659603
   15.123000     33.546929
   15.138000     33.585195
   15.152000     33.509726
   15.167000     33.438507
   15.182000     33.528859
   15.197000     33.348156
   15.212000     33.356660
   15.227000     33.215287
   15.242000     33.199342
   15.256000     32.997380
   15.271000     33.013325
   15.286000     32.961240
   15.301000     32.902777
   15.316000     32.912344
   15.331000     32.932540
   15.345000     32.787978
   15.360000     32.667864
   15.375000     32.656172
   15.390000     32.550939
   15.405000     32.593457
   15.420000     32.378740
   15.435000     32.236303
   15.449000     32.176778
   15.464000     32.198037
   15.479000     32.211855
   15.494000     32.043908
   15.509000     32.075796
   15.524000     31.962060
   15.539000     31.915290
   15.553000     31.840883
   15.568000     31.812183
   15.583000     31.712265
   15.598000     31.504989
   15.613000     31.528374
   15.628000     31.447589
   15.643000     31.339167
   15.657000     31.265823
   15.672000     31.279642
   15.687000     31.115946
   15.702000     31.048980
   15.717000     30.910796
   15.732000     30.786429
   15.747000     30.771548
   15.761000     30.685449
   15.776000     30.689700
   15.791000     30.626986
   15.806000     30.515375
   15.821000     30.481361
   15.836000     30.328295
   15.851000     30.281524
   15.866000     30.202865
   15.880000     30.158222
   15.895000     29.941378
   15.910000     29.896735
   15.925000     29.842523
   15.940000     29.849964
   15.955000     29.874412
   15.970000     29.680954
   15.984000     29.758550
   15.999000     29.670324
   16.014000     29.650128
   16.029000     29.474740
   16.044000     29.338682
   16.059000     29.385452
   16.074000     29.367382
   16.088000     29.315297
   16.103000     29.294038
   16.118000     29.226008
   16.133000     29.109083
   16.148000     29.083572
   16.163000     29.072942
   16.178000     28.867792
   16.193000     28.836966
   16.207000     28.802952
   16.222000     28.915625
   16.237000     28.716852
   16.252000     28.636067
   16.267000     28.625438
   16.282000     28.617996
   16.297000     28.637130
   16.312000     28.492568
   16.326000     28.489379
   16.341000     28.300173
   16.356000     28.354383
   16.371000     28.357572
   16.386000     28.359698
   16.401000     28.210884
   16.416000     28.231080
   16.430000     28.079077
   16.445000     28.057819
   16.460000     27.975971
   16.475000     27.919634
   16.490000     27.819716
   16.505000     27.849479
   16.520000     27.721924
   16.535000     27.459373
   16.549000     27.309497
   16.564000     27.400911
   16.579000     27.364770
   16.594000     27.185130
   16.609000     27.172375
   16.624000     27.125605
   16.639000     27.023561
   16.654000     27.075646
   16.668000     26.991672
   16.683000     26.827977
   16.698000     26.791837
   16.713000     26.629204
   16.728000     26.664281
   16.743000     26.550545
   16.758000     26.628141
   16.773000     26.560112
   16.788000     26.511216
   16.802000     26.413423
   16.817000     26.445312
   16.832000     26.291184
   16.847000     26.183825
   16.862000     26.168944
   16.877000     26.161502
   16.892000     26.070088
   16.907000     26.146621
   16.921000     25.937218
   16.936000     25.775649
   16.951000     26.020130
   16.966000     25.989303
   16.981000     25.787342
   16.996000     25.626835
   17.011000     25.687424
   17.026000     25.787342
   17.041000     25.573687
   17.055000     25.509910
   17.070000     25.459951
   17.085000     25.415307
   17.100000     25.481211
   17.115000     25.329208
   17.130000     25.265430
   17.145000     25.240981
   17.160000     25.334522
   17.175000     25.231415
   17.189000     25.104923
   17.204000     24.944417
   17.219000     25.030516
   17.234000     25.115552
   17.249000     25.064531
   17.264000     24.973117
   17.279000     24.911465
   17.294000     24.847688
   17.309000     24.910402
   17.323000     24.832806
   17.338000     24.629781
   17.353000     24.744581
   17.368000     24.813673
   17.383000     24.710566
   17.398000     24.666985
   17.413000     24.680804
   17.428000     24.630845
   17.443000     24.459708
   17.457000     24.454393
   17.472000     24.486282
   17.487000     24.484156
   17.502000     24.467149
   17.517000     24.539430
   17.532000     24.509667
   17.547000     24.314083
   17.562000     24.292824
   17.577000     24.359790
   17.591000     24.468212
   17.606000     24.472463
   17.621000     24.353413
   17.636000     24.356601
   17.651000     24.371483
   17.666000     24.320460
   17.681000     24.268376
   17.696000     24.216291
   17.711000     24.340657
   17.726000     24.253495
   17.740000     24.233299
   17.755000     24.209914
   17.770000     24.227984
   17.785000     24.130191
   17.800000     24.108932
   17.815000     24.183340
   17.830000     24.235424
   17.845000     24.290698
   17.860000     24.158891
   17.875000     24.092988
   17.889000     23.992007
   17.904000     24.155702
   17.919000     24.183340
   17.934000     24.103617
   17.949000     24.057911
   17.964000     24.078107
   17.979000     24.251369
   17.994000     24.128066
   18.009000     24.079170
   18.024000     24.260935
   18.038000     24.233299
   18.053000     24.313020
   18.068000     24.285383
   18.083000     24.290698
   18.098000     24.119562
   18.113000     24.139758
   18.128000     24.127002
   18.143000     24.157828
   18.158000     24.466086
   18.173000     24.356601
   18.188000     24.275816
   18.202000     24.473527
   18.217000     24.537304
   18.232000     24.505416
   18.247000     24.468212
   18.262000     24.501163
   18.277000     24.654230
   18.292000     24.398057
   18.307000     24.414001
   18.322000     24.546871
   18.337000     24.567067
   18.352000     24.429945
   18.366000     24.415064
   18.381000     24.486282
   18.396000     24.524548
   18.411000     24.496912
   18.426000     24.598956
   18.441000     24.520297
   18.456000     24.578760
   18.471000     24.592578
   18.486000     24.489471
   18.501000     24.570256
   18.516000     24.663796
   18.530000     24.611711
   18.545000     24.665922
   18.560000     24.580886
   18.575000     24.656355
   18.590000     24.718006
   18.605000     24.782848
   18.620000     24.833869
   18.635000     24.645726
   18.650000     24.685055
   18.665000     24.653166
   18.680000     24.651041
   18.695000     24.693559
   18.710000     24.707377
   18.724000     24.788162
   18.739000     24.737140
   18.754000     24.859380
   18.769000     24.827491
   18.784000     24.853003
   18.799000     24.763714
   18.814000     24.850877
   18.829000     24.892332
   18.844000     24.835995
   18.859000     24.873199
   18.874000     24.815799
   18.889000     24.827491
   18.903000     25.030516
   18.918000     24.986935
   18.933000     25.075161
   18.948000     25.081538
   18.963000     25.134686
   18.978000     25.234604
   18.993000     25.003942
   19.008000     24.998627
   19.023000     25.073035
   19.038000     25.045397
   19.053000     25.125120
   19.068000     25.104923
   19.083000     25.263304
   19.098000     25.193149
   19.112000     25.067720
   19.127000     25.249485
   19.142000     25.206967
   19.157000     25.267555
   19.172000     25.295193
   19.187000     25.095357
   19.202000     25.184645
   19.217000     25.399363
   19.232000     25.256926
   19.247000     25.108112
   19.262000     25.239919
   19.277000     25.264366
   19.292000     25.231415
   19.307000     25.310074
   19.321000     25.332396
   19.336000     25.186771
   19.351000     25.165512
   19.366000     25.255863
   19.381000     25.276059
   19.396000     25.124056
   19.411000     25.264366
   19.426000     25.339837
   19.441000     25.294130
   19.456000     25.346214
   19.471000     25.197400
   19.486000     25.321767
   19.501000     25.285626
   19.516000     25.377040
   19.531000     25.259052
   19.545000     25.373852
   19.560000     25.232478
   19.575000     25.307948
   19.590000     25.213345
   19.605000     25.327081
   19.620000     25.320704
   19.635000     25.335585
   19.650000     25.327081
   19.665000     25.212282
   19.680000     25.078350
   19.695000     25.148505
   19.710000     25.254800
   19.725000     25.296255
   19.740000     25.244170
   19.755000     25.212282
   19.770000     25.163386
   19.785000     25.137875
   19.799000     25.115552
   19.814000     24.948668
   19.829000     24.958235
   19.844000     24.965676
   19.859000     25.059216
   19.874000     24.978432
   19.889000     25.071972
   19.904000     25.017761
   19.919000     25.037957
   19.934000     24.989061
   19.949000     25.094293
   19.964000     24.902962
   19.979000     24.874262
   19.994000     24.867884
   20.009000     24.733951
   20.024000     24.799854
   20.039000     24.755210
   20.054000     24.567067
   20.068000     24.765840
   20.083000     24.736077
   20.098000     24.579822
   20.113000     24.569193
   20.128000     24.591515
   20.143000     24.539430
   20.158000     24.578760
   20.173000     24.643600
   20.188000     24.589388
   20.203000     24.497974
   20.218000     24.356601
   20.233000     24.419316
   20.248000     24.484156
   20.263000     24.431008
   20.278000     24.412938
   20.293000     24.253495
   20.308000     24.223731
   20.323000     24.108932
   20.338000     24.288573
   20.353000     24.270501
   20.368000     24.013266
   20.382000     23.915474
   20.397000     23.877208
   20.412000     23.956929
   20.427000     23.948426
   20.442000     23.859138
   20.457000     23.658238
   20.472000     23.660365
   20.487000     23.676309
   20.502000     23.692253
   20.517000     23.521117
   20.532000     23.524306
   20.547000     23.474347
   20.562000     23.447773
   20.577000     23.334036
   20.592000     23.513677
   20.607000     23.389310
   20.622000     23.355295
   20.637000     23.234119
   20.652000     23.192663
   20.667000     23.055542
   20.682000     23.148019
   20.697000     23.171404
   20.712000     23.076801
   20.727000     23.053416
   20.742000     23.105501
   20.757000     22.893973
   20.771000     22.750473
   20.786000     22.747284
   20.801000     22.664373
   20.816000     22.721773
   20.831000     22.661185
   20.846000     22.617603
   20.861000     22.483671
   20.876000     22.514497
   20.891000     22.418830
   20.906000     22.263639
   20.921000     22.314660
   20.936000     22.363556
   20.951000     22.329542
   20.966000     22.143525
   20.981000     22.107384
   20.996000     22.104195
   21.011000     21.976640
   21.026000     21.936248
   21.041000     21.872470
   21.056000     21.854400
   21.071000     21.880974
   21.086000     21.886289
   21.101000     21.895855
   21.116000     21.753419
   21.131000     21.694956
   21.146000     21.754482
   21.161000     21.538702
   21.176000     21.441973
   21.191000     21.410084
   21.206000     21.386699
   21.221000     21.336740
   21.236000     21.275089
   21.251000     21.345244
   21.266000     21.216626
   21.281000     21.178360
   21.296000     21.077378
   21.310000     21.009349
   21.325000     21.007223
   21.340000     20.904116
   21.355000     20.988090
   21.370000     20.879669
   21.385000     20.814828
   21.400000     20.701092
   21.415000     20.636251
   21.430000     20.637314
   21.445000     20.724477
   21.460000     20.542711
   21.475000     20.477870
   21.490000     20.482123
   21.505000     20.485311
   21.520000     20.423660
   21.535000     20.360945
   21.550000     20.350316
   21.565000     20.293979
   21.580000     20.308860
   21.595000     20.150479
   21.610000     20.077136
   21.625000     20.117528
   21.640000     20.090954
   21.655000     20.095206
   21.670000     20.104773
   21.685000     20.017610
   21.700000     19.789075
   21.715000     19.810334
   21.730000     19.735926
   21.745000     19.732737
   21.760000     19.611561
   21.775000     19.674275
   21.790000     19.574357
   21.805000     19.563728
   21.820000     19.519083
   21.835000     19.468061
   21.850000     19.486131
   21.865000     19.429795
   21.880000     19.371332
   21.895000     19.328814
   21.910000     19.212952
   21.925000     19.198070
   21.940000     19.152363
   21.955000     19.226770
   21.970000     19.169371
   21.985000     19.122600
   22.000000     18.988668
