# Supplementary material for: Changing the game of time resolved X-ray diffraction on the mechanochemistry playground by downsizing
Source: Nat Commun. 2021 Oct 21;12:6134. doi: 10.1038/s41467-021-26264-1 (PMC8531352; doi:10.1038/s41467-021-26264-1)
Supplement: Supplementary file 3 — Source Data. [file 41467_2021_26264_MOESM3_ESM.zip › PXRD_raw_data/reactionIIIa_cocrystal_FormI_normalized/000052.xy]

    3.140900     20.465643
    3.155600     20.351882
    3.170400     20.265256
    3.185100     20.586711
    3.199800     20.984356
    3.214500     21.267195
    3.229300     21.271369
    3.244000     21.157608
    3.258700     21.365301
    3.273500     21.569863
    3.288200     21.686756
    3.302900     21.748333
    3.317600     21.691975
    3.332400     22.164764
    3.347100     22.455953
    3.361800     22.735661
    3.376500     23.095732
    3.391300     23.401533
    3.406000     23.888934
    3.420700     24.107064
    3.435400     23.876410
    3.450200     23.515294
    3.464900     23.402576
    3.479600     23.456848
    3.494400     23.539300
    3.509100     23.920245
    3.523800     24.321020
    3.538500     24.676917
    3.553300     24.357549
    3.568000     24.668568
    3.582700     24.890873
    3.597400     25.073518
    3.612200     25.017159
    3.626900     25.076649
    3.641600     25.436720
    3.656400     25.580749
    3.671100     25.769657
    3.685800     26.007618
    3.700500     26.095287
    3.715300     26.272714
    3.730000     26.813343
    3.744700     26.955285
    3.759500     27.079483
    3.774200     27.576278
    3.788900     27.592976
    3.803600     27.604458
    3.818400     28.010451
    3.833100     28.012538
    3.847800     28.033412
    3.862600     28.590740
    3.877300     28.767124
    3.892000     28.831832
    3.906700     28.996734
    3.921500     29.183555
    3.936200     29.394379
    3.950900     29.578067
    3.965700     29.864038
    3.980400     29.656344
    3.995100     29.710616
    4.009800     30.066513
    4.024600     30.401536
    4.039300     30.657240
    4.054000     30.840928
    4.068800     30.989132
    4.083500     31.378426
    4.098200     31.935755
    4.113000     31.753109
    4.127700     31.933667
    4.142400     32.453423
    4.157100     32.946043
    4.171900     33.248712
    4.186600     33.560774
    4.201300     33.373955
    4.216100     33.964681
    4.230800     34.670213
    4.245500     34.482349
    4.260300     34.957226
    4.275000     35.372614
    4.289700     35.296425
    4.304500     35.635623
    4.319200     35.853753
    4.333900     35.981083
    4.348600     36.423606
    4.363400     36.612513
    4.378100     36.615644
    4.392800     37.049818
    4.407600     37.206371
    4.422300     37.291952
    4.437000     37.386928
    4.451800     37.361880
    4.466500     38.087241
    4.481200     38.558987
    4.496000     38.728065
    4.510700     38.691536
    4.525400     38.831389
    4.540200     39.212335
    4.554900     39.571363
    4.569600     39.732091
    4.584400     39.782188
    4.599100     40.124517
    4.613800     40.519030
    4.628600     41.078446
    4.643300     41.168203
    4.658000     41.565848
    4.672700     41.807983
    4.687500     42.063686
    4.702200     42.318346
    4.716900     42.927858
    4.731700     43.359944
    4.746400     43.666788
    4.761100     43.608341
    4.775900     43.878657
    4.790600     44.386932
    4.805300     45.172827
    4.820100     45.195789
    4.834800     45.837655
    4.849500     46.400202
    4.864300     46.510833
    4.879000     46.776973
    4.893700     47.242457
    4.908500     47.454326
    4.923200     47.887455
    4.938000     48.265269
    4.952700     48.200561
    4.967400     48.705706
    4.982200     49.399757
    4.996900     49.858978
    5.011600     50.153298
    5.026400     50.382909
    5.041100     51.016426
    5.055800     51.681254
    5.070600     52.202054
    5.085300     52.478631
    5.100000     52.529772
    5.114800     53.052658
    5.129500     53.671565
    5.144200     54.305082
    5.159000     54.631756
    5.173700     55.133768
    5.188400     55.633694
    5.203200     56.200416
    5.217900     56.358013
    5.232700     56.955001
    5.247400     57.847353
    5.262100     58.219949
    5.276900     58.363977
    5.291600     58.833637
    5.306300     59.369047
    5.321100     60.116327
    5.335800     60.934576
    5.350500     61.325959
    5.365300     61.523216
    5.380000     61.783094
    5.394800     62.731805
    5.409500     63.352798
    5.424200     63.964398
    5.439000     64.386047
    5.453700     65.010171
    5.468400     65.612378
    5.483200     66.141528
    5.497900     66.485944
    5.512600     67.233224
    5.527400     68.213245
    5.542100     68.806058
    5.556900     68.950088
    5.571600     69.420789
    5.586300     70.090836
    5.601100     70.343408
    5.615800     70.850640
    5.630600     71.452847
    5.645300     72.208475
    5.660000     72.839906
    5.674800     73.454636
    5.689500     74.115290
    5.704200     74.391867
    5.719000     75.012861
    5.733700     75.560796
    5.748500     76.050285
    5.763200     76.747467
    5.777900     77.148242
    5.792700     77.688872
    5.807400     78.197147
    5.822200     78.667850
    5.836900     79.188649
    5.851600     79.516366
    5.866400     80.008986
    5.881100     80.759397
    5.895900     81.049542
    5.910600     81.643399
    5.925300     82.377110
    5.940100     82.639076
    5.954800     83.072205
    5.969600     84.208780
    5.984300     85.467466
    5.999000     87.059087
    6.013800     88.248889
    6.028500     88.544252
    6.043300     88.127822
    6.058000     87.402460
    6.072700     87.316877
    6.087500     87.420203
    6.102200     87.332533
    6.117000     87.299134
    6.131700     87.573624
    6.146500     87.912822
    6.161200     88.226972
    6.175900     88.180006
    6.190700     88.123647
    6.205400     88.236365
    6.220200     88.534859
    6.234900     89.091144
    6.249600     89.258134
    6.264400     89.227867
    6.279100     89.369808
    6.293900     89.760146
    6.308600     89.966796
    6.323400     89.603594
    6.338100     89.869734
    6.352800     89.427211
    6.367600     89.436604
    6.382300     89.984539
    6.397100     89.837380
    6.411800     89.583764
    6.426600     89.941748
    6.441300     90.060728
    6.456000     90.070122
    6.470800     89.887476
    6.485500     90.158835
    6.500300     90.008544
    6.515000     89.866603
    6.529800     89.724662
    6.544500     89.634905
    6.559300     89.826943
    6.574000     89.605681
    6.588700     89.416774
    6.603500     89.416774
    6.618200     89.366677
    6.633000     89.125586
    6.647700     88.707067
    6.662500     88.421097
    6.677200     88.608961
    6.692000     88.392918
    6.706700     88.195661
    6.721500     88.335515
    6.736200     88.443015
    6.750900     88.052676
    6.765700     87.601804
    6.780400     87.729134
    6.795200     87.259474
    6.809900     87.297047
    6.824700     86.571685
    6.839400     86.645787
    6.854200     86.293021
    6.868900     85.847367
    6.883700     85.425718
    6.898400     85.103218
    6.913200     85.023899
    6.927900     84.999894
    6.942700     84.663827
    6.957400     84.084581
    6.972200     83.970819
    6.986900     84.043878
    7.001600     83.658758
    7.016400     83.324778
    7.031100     83.179706
    7.045900     83.153613
    7.060600     83.242326
    7.075400     82.399027
    7.090100     81.906408
    7.104900     82.096359
    7.119600     82.253956
    7.134400     81.568254
    7.149100     80.961872
    7.163900     80.772965
    7.178600     80.622674
    7.193400     80.517261
    7.208100     80.237554
    7.222900     79.929666
    7.237600     79.540371
    7.252400     78.913116
    7.267100     78.940252
    7.281900     79.127071
    7.296600     78.650107
    7.311400     78.470593
    7.326100     77.659649
    7.340900     77.472828
    7.355600     77.319407
    7.370400     77.078316
    7.385100     76.803826
    7.399900     76.700501
    7.414600     76.406182
    7.429400     76.197444
    7.444100     75.883295
    7.458900     75.737178
    7.473600     75.382326
    7.488400     75.202811
    7.503200     74.710191
    7.517900     74.192523
    7.532700     73.778180
    7.547400     73.378447
    7.562200     72.893134
    7.576900     72.390077
    7.591700     72.210563
    7.606400     71.726292
    7.621200     71.505031
    7.635900     71.303600
    7.650700     70.914305
    7.665400     70.571975
    7.680200     70.308967
    7.694900     69.868531
    7.709700     69.588824
    7.724400     69.680668
    7.739200     69.547076
    7.754000     68.682903
    7.768700     68.018075
    7.783500     67.982590
    7.798200     67.938755
    7.813000     67.743586
    7.827700     67.312543
    7.842500     66.631017
    7.857200     66.453590
    7.872000     66.263638
    7.886700     65.869126
    7.901500     65.831552
    7.916300     65.480874
    7.931000     65.009128
    7.945800     64.678280
    7.960500     64.308814
    7.975300     63.857942
    7.990000     63.516657
    8.004800     63.202507
    8.019600     62.874790
    8.034300     62.460446
    8.049100     62.113942
    8.063800     62.500106
    8.078600     62.051321
    8.093300     61.772657
    8.108100     61.162100
    8.122900     60.952319
    8.137600     60.796810
    8.152400     60.435695
    8.167100     60.238438
    8.181900     59.911765
    8.196600     59.679023
    8.211400     59.307470
    8.226200     59.055942
    8.240900     58.958879
    8.255700     58.577933
    8.270400     58.478783
    8.285200     58.141672
    8.300000     58.182376
    8.314700     57.601043
    8.329500     57.273326
    8.344200     57.055195
    8.359000     56.755657
    8.373800     56.746264
    8.388500     56.432114
    8.403300     56.059518
    8.418000     55.684835
    8.432800     55.586728
    8.447600     55.461487
    8.462300     55.299715
    8.477100     55.165079
    8.491800     54.857192
    8.506600     54.632799
    8.521400     54.356222
    8.536100     54.442848
    8.550900     54.165228
    8.565600     53.981539
    8.580400     53.645472
    8.595200     53.115279
    8.609900     53.279138
    8.624700     52.937852
    8.639500     52.442102
    8.654200     51.884773
    8.669000     51.609240
    8.683700     51.600891
    8.698500     51.387978
    8.713300     51.131232
    8.728000     51.016426
    8.742800     50.704364
    8.757600     50.180434
    8.772300     50.009270
    8.787100     49.654416
    8.801800     49.319393
    8.816600     48.819467
    8.831400     48.898787
    8.846100     48.750584
    8.860900     48.547065
    8.875700     48.360245
    8.890400     48.176557
    8.905200     47.795611
    8.920000     47.356219
    8.934700     47.585830
    8.949500     47.437626
    8.964300     46.956487
    8.979000     46.953356
    8.993800     46.915783
    9.008600     46.546319
    9.023300     46.250955
    9.038100     46.135106
    9.052900     45.875228
    9.067600     45.827219
    9.082400     45.497414
    9.097200     45.384696
    9.111900     45.030886
    9.126700     44.998531
    9.141500     45.098726
    9.156200     44.954697
    9.171000     44.674989
    9.185800     44.469383
    9.200500     44.180282
    9.215300     43.882831
    9.230100     43.674094
    9.244800     43.407954
    9.259600     43.283755
    9.274400     43.281668
    9.289100     43.027008
    9.303900     42.651282
    9.318700     42.294340
    9.333400     42.185797
    9.348200     42.029244
    9.363000     41.662910
    9.377800     41.558542
    9.392500     41.658736
    9.407300     41.498008
    9.422100     41.259004
    9.436800     40.921893
    9.451600     40.615050
    9.466400     40.747598
    9.481200     40.519030
    9.495900     40.345779
    9.510700     40.201750
    9.525500     39.958571
    9.540200     39.475344
    9.555000     39.305223
    9.569800     39.356364
    9.584600     39.229034
    9.599300     39.196680
    9.614100     38.838695
    9.628900     38.650832
    9.643600     38.567338
    9.658400     38.247970
    9.673200     38.103941
    9.688000     37.826320
    9.702700     37.536176
    9.717500     37.601928
    9.732300     37.375447
    9.747100     37.165666
    9.761800     37.188628
    9.776600     37.296127
    9.791400     37.064429
    9.806200     36.715838
    9.820900     36.535280
    9.835700     36.400645
    9.850500     36.393339
    9.865300     36.157466
    9.880000     35.998825
    9.894800     36.036398
    9.909600     35.983170
    9.924400     35.529167
    9.939100     35.223366
    9.953900     35.228585
    9.968700     35.058464
    9.983500     34.800674
    9.998200     34.533490
   10.013000     34.581500
   10.028000     34.532446
   10.043000     34.320578
   10.057000     34.341451
   10.072000     34.040870
   10.087000     33.838395
   10.102000     33.856138
   10.116000     33.682886
   10.131000     33.330120
   10.146000     33.371867
   10.161000     33.352037
   10.176000     33.232013
   10.190000     32.928300
   10.205000     32.775922
   10.220000     32.478472
   10.235000     32.714345
   10.249000     32.648593
   10.264000     32.409588
   10.279000     32.308351
   10.294000     32.440899
   10.309000     32.281215
   10.323000     31.956628
   10.338000     31.876264
   10.353000     31.649785
   10.368000     31.613256
   10.382000     31.556896
   10.397000     31.484883
   10.412000     31.305368
   10.427000     31.424349
   10.442000     31.316849
   10.456000     31.281363
   10.471000     31.176995
   10.486000     31.139422
   10.501000     30.906680
   10.516000     31.037141
   10.530000     31.225005
   10.545000     31.175951
   10.560000     31.088281
   10.575000     31.053840
   10.589000     31.214568
   10.604000     30.906680
   10.619000     30.800224
   10.634000     30.783525
   10.649000     30.843016
   10.663000     30.799181
   10.678000     30.429716
   10.693000     30.391099
   10.708000     30.196974
   10.722000     30.034159
   10.737000     29.939183
   10.752000     29.766975
   10.767000     29.774280
   10.782000     29.730446
   10.796000     29.616684
   10.811000     29.643820
   10.826000     29.243045
   10.841000     28.982123
   10.856000     28.983166
   10.870000     28.866274
   10.885000     28.785910
   10.900000     28.790084
   10.915000     28.593872
   10.930000     28.434188
   10.944000     28.537513
   10.959000     28.387222
   10.974000     28.380959
   10.989000     28.223363
   11.003000     28.365304
   11.018000     28.473848
   11.033000     28.170135
   11.048000     27.892515
   11.063000     28.032368
   11.077000     28.076204
   11.092000     28.012538
   11.107000     28.043849
   11.122000     27.886252
   11.137000     27.969747
   11.151000     28.077247
   11.166000     27.921738
   11.181000     27.830937
   11.196000     27.861204
   11.211000     27.824675
   11.225000     27.722394
   11.240000     27.564797
   11.255000     27.720306
   11.270000     27.699433
   11.284000     27.698388
   11.299000     27.888340
   11.314000     27.770403
   11.329000     27.733874
   11.344000     27.664991
   11.358000     27.674384
   11.373000     27.714044
   11.388000     27.812151
   11.403000     27.703607
   11.418000     27.667078
   11.432000     27.679602
   11.447000     27.565841
   11.462000     27.582540
   11.477000     27.551229
   11.492000     27.547055
   11.506000     27.574190
   11.521000     27.573147
   11.536000     27.567928
   11.551000     27.460429
   11.566000     27.266302
   11.580000     27.188026
   11.595000     27.401982
   11.610000     27.392589
   11.625000     27.205769
   11.640000     27.195332
   11.654000     27.350842
   11.669000     27.162978
   11.684000     27.155672
   11.699000     27.220381
   11.714000     27.197419
   11.728000     27.295526
   11.743000     27.298657
   11.758000     27.347710
   11.773000     27.394676
   11.788000     27.436423
   11.802000     27.464603
   11.817000     27.494870
   11.832000     27.370671
   11.847000     27.500089
   11.862000     27.561666
   11.876000     27.466691
   11.891000     27.540792
   11.906000     27.587758
   11.921000     27.707782
   11.936000     27.737005
   11.950000     27.729699
   11.965000     27.796495
   11.980000     27.887296
   11.995000     28.017756
   12.010000     28.074116
   12.024000     28.024019
   12.039000     28.170135
   12.054000     28.331906
   12.069000     28.411227
   12.084000     28.563605
   12.098000     28.766080
   12.113000     28.866274
   12.128000     28.973774
   12.143000     28.924720
   12.158000     28.891322
   12.172000     28.822439
   12.187000     28.889234
   12.202000     28.856881
   12.217000     28.772342
   12.232000     28.810958
   12.246000     28.812002
   12.261000     28.833919
   12.276000     28.758775
   12.291000     28.840182
   12.306000     28.847487
   12.320000     28.807827
   12.335000     28.960205
   12.350000     28.944550
   12.365000     29.152244
   12.380000     29.259744
   12.394000     29.299403
   12.409000     29.441345
   12.424000     29.526927
   12.439000     29.540495
   12.454000     29.603116
   12.468000     29.818115
   12.483000     29.990324
   12.498000     30.094693
   12.513000     30.138528
   12.528000     30.198017
   12.543000     30.155226
   12.557000     30.308649
   12.572000     30.392143
   12.587000     30.258551
   12.602000     30.273163
   12.617000     30.342046
   12.631000     30.472507
   12.646000     30.466245
   12.661000     30.411973
   12.676000     30.506948
   12.691000     30.433890
   12.705000     30.550783
   12.720000     30.559133
   12.735000     30.512167
   12.750000     30.616535
   12.765000     30.898331
   12.779000     30.922336
   12.794000     30.863889
   12.809000     31.004787
   12.824000     31.095587
   12.839000     31.119592
   12.854000     31.191607
   12.868000     31.527673
   12.883000     31.586120
   12.898000     31.417043
   12.913000     31.586120
   12.928000     31.531848
   12.942000     31.732236
   12.957000     31.958716
   12.972000     32.001507
   12.987000     32.091265
   13.002000     32.104832
   13.017000     32.065172
   13.031000     32.101701
   13.046000     32.344879
   13.061000     32.280172
   13.076000     32.315656
   13.091000     32.439856
   13.105000     32.673641
   13.120000     32.662161
   13.135000     32.536918
   13.150000     32.651724
   13.165000     32.766530
   13.179000     32.877160
   13.194000     32.830194
   13.209000     32.854199
   13.224000     32.909514
   13.239000     33.089028
   13.254000     33.152693
   13.268000     33.214271
   13.283000     33.276892
   13.298000     33.353081
   13.313000     33.536770
   13.328000     33.502328
   13.343000     33.450144
   13.357000     33.438663
   13.372000     33.628614
   13.387000     33.559731
   13.402000     33.815434
   13.417000     33.937545
   13.431000     33.987642
   13.446000     34.013734
   13.461000     34.194292
   13.476000     34.344582
   13.491000     34.383199
   13.506000     34.350845
   13.520000     34.484437
   13.535000     34.481306
   13.550000     34.465651
   13.565000     34.338321
   13.580000     34.515747
   13.595000     34.592980
   13.609000     34.640990
   13.624000     34.619072
   13.639000     34.534534
   13.654000     34.532446
   13.669000     34.622203
   13.683000     34.686912
   13.698000     34.659776
   13.713000     34.699436
   13.728000     35.048027
   13.743000     34.936352
   13.758000     34.987493
   13.772000     35.105430
   13.787000     35.079338
   13.802000     35.275551
   13.817000     35.362177
   13.832000     35.284944
   13.847000     35.285988
   13.861000     35.451933
   13.876000     35.437322
   13.891000     35.410186
   13.906000     35.466545
   13.921000     35.436278
   13.936000     35.292249
   13.950000     35.402881
   13.965000     35.580307
   13.980000     35.375744
   13.995000     35.187882
   14.010000     35.248415
   14.025000     35.361133
   14.039000     35.365308
   14.054000     35.256765
   14.069000     35.315211
   14.084000     35.508293
   14.099000     35.469676
   14.114000     35.511424
   14.128000     35.653365
   14.143000     35.560477
   14.158000     35.275551
   14.173000     35.279726
   14.188000     35.456109
   14.203000     35.439410
   14.217000     35.367395
   14.232000     35.329823
   14.247000     35.659628
   14.262000     35.443584
   14.277000     35.393487
   14.292000     35.438366
   14.306000     35.414361
   14.321000     35.293294
   14.336000     35.413318
   14.351000     35.338172
   14.366000     35.282857
   14.381000     35.349652
   14.395000     35.229629
   14.410000     35.243197
   14.425000     35.274508
   14.440000     35.306861
   14.455000     35.261983
   14.470000     35.300600
   14.484000     35.399750
   14.499000     35.444628
   14.514000     35.154483
   14.529000     34.945746
   14.544000     35.171182
   14.559000     35.083513
   14.573000     34.926960
   14.588000     34.948877
   14.603000     34.935309
   14.618000     34.854945
   14.633000     35.098124
   14.648000     35.070988
   14.662000     34.950964
   14.677000     34.679606
   14.692000     34.699436
   14.707000     34.830940
   14.722000     34.729703
   14.737000     34.787105
   14.752000     34.731790
   14.766000     34.508441
   14.781000     34.597155
   14.796000     34.583587
   14.811000     34.476088
   14.826000     34.472956
   14.841000     34.493829
   14.855000     34.415554
   14.870000     34.293442
   14.885000     34.197423
   14.900000     34.278830
   14.915000     34.338321
   14.930000     34.074268
   14.945000     33.887448
   14.959000     33.930239
   14.974000     34.208904
   14.989000     34.117059
   15.004000     33.888492
   15.019000     33.930239
   15.034000     33.810215
   15.048000     33.520070
   15.063000     33.576430
   15.078000     33.484585
   15.093000     33.501284
   15.108000     33.597303
   15.123000     33.395872
   15.138000     33.445969
   15.152000     33.592085
   15.167000     33.471018
   15.182000     33.249756
   15.197000     33.196528
   15.212000     33.034756
   15.227000     33.120339
   15.242000     33.165217
   15.256000     33.035800
   15.271000     32.973180
   15.286000     32.866723
   15.301000     32.945000
   15.316000     32.756093
   15.331000     32.713301
   15.345000     32.662161
   15.360000     32.583884
   15.375000     32.325050
   15.390000     32.275996
   15.405000     32.356361
   15.420000     32.154929
   15.435000     32.118400
   15.449000     32.036993
   15.464000     32.088133
   15.479000     31.982721
   15.494000     31.785464
   15.509000     31.924275
   15.524000     31.872090
   15.539000     31.671702
   15.553000     31.679008
   15.568000     31.444178
   15.583000     31.326242
   15.598000     31.162384
   15.613000     31.309543
   15.628000     31.275102
   15.643000     31.120636
   15.657000     31.211436
   15.672000     31.127942
   15.687000     31.034010
   15.702000     30.954689
   15.717000     30.992263
   15.732000     30.873282
   15.747000     30.726123
   15.761000     30.647846
   15.776000     30.485031
   15.791000     30.367095
   15.806000     30.387968
   15.821000     30.466245
   15.836000     30.283600
   15.851000     30.216804
   15.866000     30.139571
   15.880000     29.976756
   15.895000     29.975712
   15.910000     29.728359
   15.925000     29.718965
   15.940000     29.735665
   15.955000     29.653213
   15.970000     29.567631
   15.984000     29.558238
   15.999000     29.605204
   16.014000     29.428820
   16.029000     29.355763
   16.044000     29.408991
   16.059000     29.306709
   16.074000     29.365156
   16.088000     29.283748
   16.103000     29.200253
   16.118000     29.087535
   16.133000     29.069792
   16.148000     28.986297
   16.163000     28.966468
   16.178000     28.968555
   16.193000     28.834964
   16.207000     28.851662
   16.222000     28.673192
   16.237000     28.821395
   16.252000     28.779647
   16.267000     28.775473
   16.282000     28.570911
   16.297000     28.392441
   16.312000     28.464454
   16.326000     28.177440
   16.341000     28.165960
   16.356000     28.306858
   16.371000     28.160742
   16.386000     28.099165
   16.401000     27.971835
   16.416000     27.840331
   16.430000     27.898777
   16.445000     27.817369
   16.460000     27.854942
   16.475000     27.686908
   16.490000     27.612807
   16.505000     27.607588
   16.520000     27.433292
   16.535000     27.274653
   16.549000     27.295526
   16.564000     27.002250
   16.579000     27.010600
   16.594000     27.097226
   16.609000     26.959459
   16.624000     26.886401
   16.639000     26.993900
   16.654000     27.018949
   16.668000     26.748635
   16.683000     26.611911
   16.698000     26.654703
   16.713000     26.561814
   16.728000     26.372907
   16.743000     26.420917
   16.758000     26.572251
   16.773000     26.348903
   16.788000     26.252883
   16.802000     26.158951
   16.817000     26.159996
   16.832000     26.141209
   16.847000     25.997181
   16.862000     25.915772
   16.877000     26.011792
   16.892000     25.821841
   16.907000     25.774876
   16.921000     25.799923
   16.936000     25.827060
   16.951000     25.709122
   16.966000     25.687205
   16.981000     25.660070
   16.996000     25.630847
   17.011000     25.593273
   17.026000     25.598492
   17.041000     25.440896
   17.055000     25.409585
   17.070000     25.465944
   17.085000     25.271818
   17.100000     25.269731
   17.115000     25.270775
   17.130000     25.173712
   17.145000     25.205023
   17.160000     25.184149
   17.175000     25.175799
   17.189000     25.059950
   17.204000     24.904441
   17.219000     24.891916
   17.234000     24.921139
   17.249000     24.940970
   17.264000     24.960800
   17.279000     24.872087
   17.294000     24.746844
   17.309000     24.721795
   17.323000     24.609077
   17.338000     24.683180
   17.353000     24.646651
   17.368000     24.597597
   17.383000     24.520364
   17.398000     24.442087
   17.413000     24.474442
   17.428000     24.360680
   17.443000     24.424345
   17.457000     24.332501
   17.472000     24.292840
   17.487000     24.411821
   17.502000     24.337720
   17.517000     24.328326
   17.532000     24.303277
   17.547000     24.229176
   17.562000     24.277185
   17.577000     24.335632
   17.591000     24.287622
   17.606000     24.241700
   17.621000     24.181166
   17.636000     24.099759
   17.651000     24.171773
   17.666000     24.185341
   17.681000     24.171773
   17.696000     24.220826
   17.711000     24.110196
   17.726000     24.100802
   17.740000     24.035050
   17.755000     23.947380
   17.770000     23.999564
   17.785000     24.134201
   17.800000     24.045487
   17.815000     24.070535
   17.830000     23.936943
   17.845000     23.922332
   17.860000     23.907720
   17.875000     24.085147
   17.889000     23.943206
   17.904000     23.984953
   17.919000     24.007915
   17.934000     24.099759
   17.949000     24.047575
   17.964000     24.101846
   17.979000     24.182210
   17.994000     24.122719
   18.009000     24.130025
   18.024000     24.108108
   18.038000     24.116458
   18.053000     24.016264
   18.068000     24.024613
   18.083000     24.038181
   18.098000     24.040269
   18.113000     24.078885
   18.128000     24.163424
   18.143000     24.203084
   18.158000     24.204128
   18.173000     24.163424
   18.188000     24.065317
   18.202000     24.132113
   18.217000     24.212477
   18.232000     24.181166
   18.247000     24.233351
   18.262000     24.244831
   18.277000     24.147768
   18.292000     24.197865
   18.307000     24.354418
   18.322000     24.276142
   18.337000     24.377380
   18.352000     24.436869
   18.366000     24.293885
   18.381000     24.454612
   18.396000     24.213520
   18.411000     24.303277
   18.426000     24.250049
   18.441000     24.371117
   18.456000     24.437913
   18.471000     24.349200
   18.486000     24.342938
   18.501000     24.418083
   18.516000     24.437913
   18.530000     24.411821
   18.545000     24.404515
   18.560000     24.433738
   18.575000     24.539151
   18.590000     24.591334
   18.605000     24.531845
   18.620000     24.525582
   18.635000     24.551675
   18.650000     24.434782
   18.665000     24.501578
   18.680000     24.573593
   18.695000     24.590291
   18.710000     24.669611
   18.724000     24.630995
   18.739000     24.788592
   18.754000     24.743713
   18.769000     24.772937
   18.784000     24.713446
   18.799000     24.760412
   18.814000     24.810509
   18.829000     24.732232
   18.844000     24.756237
   18.859000     24.761455
   18.874000     24.923227
   18.889000     24.926358
   18.903000     24.929490
   18.918000     24.908616
   18.933000     24.865824
   18.948000     24.857475
   18.963000     24.779198
   18.978000     24.830339
   18.993000     24.970193
   19.008000     24.931576
   19.023000     24.828252
   19.038000     25.030727
   19.053000     24.990023
   19.068000     24.976456
   19.083000     24.984805
   19.098000     24.942013
   19.112000     24.948276
   19.127000     25.118397
   19.142000     25.169537
   19.157000     25.036989
   19.172000     25.060994
   19.187000     25.101697
   19.202000     25.097523
   19.217000     25.207110
   19.232000     25.177887
   19.247000     25.071431
   19.262000     25.003591
   19.277000     24.959756
   19.292000     25.041163
   19.307000     25.090217
   19.321000     25.054731
   19.336000     25.153881
   19.351000     25.217547
   19.366000     25.178930
   19.381000     25.170581
   19.396000     25.146576
   19.411000     25.240507
   19.426000     25.207110
   19.441000     25.057863
   19.456000     25.062037
   19.471000     25.101697
   19.486000     25.083955
   19.501000     25.160144
   19.516000     25.077692
   19.531000     25.168493
   19.545000     25.210241
   19.560000     25.157013
   19.575000     25.148663
   19.590000     25.058906
   19.605000     25.109003
   19.620000     25.157013
   19.635000     25.186236
   19.650000     25.158057
   19.665000     25.095435
   19.680000     25.080823
   19.695000     25.137183
   19.710000     25.047426
   19.725000     25.047426
   19.740000     24.906528
   19.755000     24.953494
   19.770000     25.035945
   19.785000     25.112134
   19.799000     25.153881
   19.814000     25.059950
   19.829000     24.966019
   19.844000     24.880436
   19.859000     24.934708
   19.874000     25.019246
   19.889000     24.879392
   19.904000     24.848082
   19.919000     24.830339
   19.934000     24.697791
   19.949000     24.735363
   19.964000     24.642476
   19.979000     24.565242
   19.994000     24.572548
   20.009000     24.626820
   20.024000     24.605947
   20.039000     24.712403
   20.054000     24.688398
   20.068000     24.639345
   20.083000     24.598640
   20.098000     24.428520
   20.113000     24.419127
   20.128000     24.490098
   20.143000     24.544370
   20.158000     24.412864
   20.173000     24.504709
   20.188000     24.443132
   20.203000     24.354418
   20.218000     24.328326
   20.233000     24.345025
   20.248000     24.225002
   20.263000     24.244831
   20.278000     24.343981
   20.293000     24.097671
   20.308000     24.137331
   20.323000     24.025657
   20.338000     23.977647
   20.353000     24.012089
   20.368000     23.928594
   20.382000     23.822139
   20.397000     23.824225
   20.412000     23.840925
   20.427000     23.776216
   20.442000     23.788740
   20.457000     23.766822
   20.472000     23.712551
   20.487000     23.640537
   20.502000     23.590440
   20.517000     23.561217
   20.532000     23.469372
   20.547000     23.393183
   20.562000     23.340999
   20.577000     23.303426
   20.592000     23.118694
   20.607000     23.239761
   20.622000     23.321169
   20.637000     23.234543
   20.652000     23.007019
   20.667000     22.983014
   20.682000     22.976753
   20.697000     22.984058
   20.712000     22.980927
   20.727000     22.813937
   20.742000     22.690782
   20.757000     22.745054
   20.771000     22.698088
   20.786000     22.578064
   20.801000     22.608331
   20.816000     22.545710
   20.831000     22.574933
   20.846000     22.550928
   20.861000     22.522749
   20.876000     22.481001
   20.891000     22.281657
   20.906000     22.220080
   20.921000     22.229473
   20.936000     22.236779
   20.951000     22.099012
   20.966000     21.999862
   20.981000     21.986294
   20.996000     21.973769
   21.011000     21.902799
   21.026000     21.768164
   21.041000     21.839134
   21.056000     21.906974
   21.071000     21.720155
   21.086000     21.791125
   21.101000     21.731635
   21.116000     21.387218
   21.131000     21.442534
   21.146000     21.550034
   21.161000     21.482194
   21.176000     21.320422
   21.191000     21.431053
   21.206000     21.298505
   21.221000     21.278675
   21.236000     21.160738
   21.251000     21.179525
   21.266000     21.018797
   21.281000     20.940521
   21.296000     20.952001
   21.310000     20.915472
   21.325000     20.907123
   21.340000     20.843458
   21.355000     20.761006
   21.370000     20.800666
   21.385000     20.797535
   21.400000     20.659769
   21.415000     20.646201
   21.430000     20.579405
   21.445000     20.473993
   21.460000     20.470861
   21.475000     20.381105
   21.490000     20.440595
   21.505000     20.510521
   21.520000     20.341445
   21.535000     20.309091
   21.550000     20.222464
   21.565000     20.017902
   21.580000     20.058606
   21.595000     20.061737
   21.610000     20.070086
   21.625000     20.040863
   21.640000     19.995985
   21.655000     19.874917
   21.670000     19.777854
   21.685000     19.771592
   21.700000     19.808121
   21.715000     19.669311
   21.730000     19.738194
   21.745000     19.747587
   21.760000     19.604602
   21.775000     19.531544
   21.790000     19.533631
   21.805000     19.537806
   21.820000     19.459530
   21.835000     19.337418
   21.850000     19.261229
   21.865000     19.382296
   21.880000     19.320720
   21.895000     19.241400
   21.910000     19.130768
   21.925000     19.158948
   21.940000     19.137031
   21.955000     19.109894
   21.970000     19.020138
   21.985000     19.005527
   22.000000     19.033705
