# Supplementary material for: Changing the game of time resolved X-ray diffraction on the mechanochemistry playground by downsizing
Source: Nat Commun. 2021 Oct 21;12:6134. doi: 10.1038/s41467-021-26264-1 (PMC8531352; doi:10.1038/s41467-021-26264-1)
Supplement: Supplementary file 3 — Source Data. [file 41467_2021_26264_MOESM3_ESM.zip › PXRD_raw_data/reactionIIIa_cocrystal_FormI_normalized/000112.xy]

    3.140900     20.306722
    3.155600     20.306722
    3.170400     20.424638
    3.185100     20.749958
    3.199800     21.018426
    3.214500     21.206880
    3.229300     21.158451
    3.244000     21.117391
    3.258700     21.414285
    3.273500     21.600634
    3.288200     22.035447
    3.302900     21.856468
    3.317600     22.088087
    3.332400     22.655556
    3.347100     22.969295
    3.361800     23.316724
    3.376500     23.574664
    3.391300     24.047379
    3.406000     24.610636
    3.420700     24.304266
    3.435400     24.072646
    3.450200     24.009477
    3.464900     23.772593
    3.479600     23.753643
    3.494400     23.907354
    3.509100     23.915776
    3.523800     24.055801
    3.538500     24.500090
    3.553300     24.519041
    3.568000     24.663276
    3.582700     24.833832
    3.597400     25.049660
    3.612200     25.138096
    3.626900     25.347607
    3.641600     25.545537
    3.656400     25.526586
    3.671100     25.820322
    3.685800     26.065628
    3.700500     26.576244
    3.715300     27.072120
    3.730000     27.218462
    3.744700     27.278472
    3.759500     27.266891
    3.774200     27.486930
    3.788900     27.923848
    3.803600     27.844888
    3.818400     27.894369
    3.833100     27.913321
    3.847800     28.231271
    3.862600     28.421831
    3.877300     28.643975
    3.892000     28.959820
    3.906700     28.869277
    3.921500     29.152485
    3.936200     29.312513
    3.950900     29.405161
    3.965700     29.794703
    3.980400     30.018953
    3.995100     30.352696
    4.009800     30.654854
    4.024600     30.931745
    4.039300     31.006495
    4.054000     30.984386
    4.068800     31.228640
    4.083500     31.410776
    4.098200     31.681350
    4.113000     31.997195
    4.127700     32.498336
    4.142400     32.780491
    4.157100     33.036325
    4.171900     33.217410
    4.186600     33.453240
    4.201300     33.681701
    4.216100     34.117568
    4.230800     34.440782
    4.245500     34.643975
    4.260300     35.127218
    4.275000     35.515707
    4.289700     35.688369
    4.304500     35.496757
    4.319200     35.733640
    4.333900     36.262155
    4.348600     36.385334
    4.363400     36.672753
    4.378100     36.872788
    4.392800     37.046503
    4.407600     37.314970
    4.422300     37.669770
    4.437000     37.928763
    4.451800     38.183544
    4.466500     38.200389
    4.481200     38.327780
    4.496000     38.500442
    4.510700     38.795230
    4.525400     39.206881
    4.540200     39.321638
    4.554900     39.590107
    4.569600     40.100722
    4.584400     40.351293
    4.599100     40.357610
    4.613800     40.739782
    4.628600     40.958768
    4.643300     41.077736
    4.658000     41.546239
    4.672700     41.845239
    4.687500     42.356908
    4.702200     42.842257
    4.716900     43.189686
    4.731700     43.394985
    4.746400     43.658189
    4.761100     43.827693
    4.775900     44.063524
    4.790600     44.494125
    4.805300     45.030008
    4.820100     45.179508
    4.834800     45.588001
    4.849500     46.105987
    4.864300     46.129149
    4.879000     46.616604
    4.893700     47.079842
    4.908500     47.351469
    4.923200     48.098969
    4.938000     48.581158
    4.952700     48.707496
    4.967400     49.043345
    4.982200     49.573965
    4.996900     50.050890
    5.011600     50.155119
    5.026400     50.453066
    5.041100     50.855242
    5.055800     51.602741
    5.070600     52.177579
    5.085300     52.447100
    5.100000     52.527114
    5.114800     53.056681
    5.129500     53.825237
    5.144200     54.289528
    5.159000     54.483247
    5.173700     55.119148
    5.188400     55.695038
    5.203200     56.230922
    5.217900     56.815236
    5.232700     57.330063
    5.247400     57.778563
    5.262100     58.012287
    5.276900     58.706094
    5.291600     59.231449
    5.306300     59.862086
    5.321100     60.337959
    5.335800     60.895951
    5.350500     61.393934
    5.365300     61.745575
    5.380000     62.340416
    5.394800     62.859454
    5.409500     63.407971
    5.424200     63.764876
    5.439000     64.471315
    5.453700     65.028256
    5.468400     65.497812
    5.483200     66.166351
    5.497900     67.002286
    5.512600     67.543434
    5.527400     68.087740
    5.542100     68.898408
    5.556900     69.108972
    5.571600     69.514306
    5.586300     69.894373
    5.601100     70.452366
    5.615800     71.010359
    5.630600     71.694689
    5.645300     72.309534
    5.660000     72.919115
    5.674800     73.486582
    5.689500     73.759261
    5.704200     74.469913
    5.719000     74.807867
    5.733700     75.855419
    5.748500     76.270229
    5.763200     76.900866
    5.777900     77.504130
    5.792700     77.482020
    5.807400     78.210570
    5.822200     79.065457
    5.836900     79.248647
    5.851600     80.120379
    5.866400     80.324625
    5.881100     80.656262
    5.895900     81.520625
    5.910600     82.267071
    5.925300     82.899814
    5.940100     83.212500
    5.954800     84.087391
    5.969600     84.941225
    5.984300     86.080372
    5.999000     87.813308
    6.013800     89.316730
    6.028500     89.957894
    6.043300     89.852613
    6.058000     88.738734
    6.072700     88.119677
    6.087500     88.208114
    6.102200     88.034399
    6.117000     87.698550
    6.131700     88.134417
    6.146500     88.119677
    6.161200     87.970177
    6.175900     88.354455
    6.190700     88.727153
    6.205400     89.085110
    6.220200     89.119853
    6.234900     88.681881
    6.249600     88.946138
    6.264400     89.171441
    6.279100     89.409377
    6.293900     89.487285
    6.308600     89.435698
    6.323400     89.438856
    6.338100     89.855771
    6.352800     89.933680
    6.367600     90.147402
    6.382300     90.253736
    6.397100     90.424292
    6.411800     90.146349
    6.426600     89.990532
    6.441300     90.383233
    6.456000     90.375863
    6.470800     90.136873
    6.485500     90.357965
    6.500300     90.267423
    6.515000     90.123187
    6.529800     90.125292
    6.544500     89.722064
    6.559300     89.507289
    6.574000     89.770494
    6.588700     90.042120
    6.603500     90.016852
    6.618200     89.932627
    6.633000     89.604149
    6.647700     89.197761
    6.662500     89.020888
    6.677200     88.971406
    6.692000     88.933504
    6.706700     88.575546
    6.721500     88.599762
    6.736200     88.510272
    6.750900     87.843839
    6.765700     87.852262
    6.780400     87.566948
    6.795200     87.512202
    6.809900     87.027907
    6.824700     87.024748
    6.839400     86.684688
    6.854200     86.592040
    6.868900     86.200393
    6.883700     85.626608
    6.898400     85.684513
    6.913200     85.452894
    6.927900     85.092830
    6.942700     84.808570
    6.957400     84.975968
    6.972200     84.806465
    6.986900     84.590637
    7.001600     84.072651
    7.016400     83.516764
    7.031100     83.220923
    7.045900     83.024046
    7.060600     82.465000
    7.075400     82.164947
    7.090100     82.176528
    7.104900     81.831206
    7.119600     81.422713
    7.134400     81.555367
    7.149100     81.372177
    7.163900     80.943681
    7.178600     80.266720
    7.193400     80.080372
    7.208100     79.978248
    7.222900     80.268826
    7.237600     79.732942
    7.252400     79.294971
    7.267100     78.963333
    7.281900     79.054928
    7.296600     78.891742
    7.311400     78.037908
    7.326100     77.509394
    7.340900     77.733644
    7.355600     77.475704
    7.370400     77.337785
    7.385100     77.138803
    7.399900     76.948243
    7.414600     76.523958
    7.429400     75.967017
    7.444100     76.114412
    7.458900     75.653279
    7.473600     74.993163
    7.488400     74.715219
    7.503200     74.880511
    7.517900     74.422537
    7.532700     73.586601
    7.547400     73.651875
    7.562200     73.236013
    7.576900     72.716974
    7.591700     72.356910
    7.606400     72.349541
    7.621200     71.895777
    7.635900     71.712586
    7.650700     71.495707
    7.665400     70.805059
    7.680200     69.921746
    7.694900     69.531151
    7.709700     69.674334
    7.724400     69.633275
    7.739200     68.877353
    7.754000     68.734170
    7.768700     68.629941
    7.783500     68.267772
    7.798200     67.812955
    7.813000     67.840328
    7.827700     67.479212
    7.842500     67.328659
    7.857200     66.933854
    7.872000     66.646435
    7.886700     66.406392
    7.901500     65.698899
    7.916300     65.508340
    7.931000     65.307252
    7.945800     64.890337
    7.960500     64.289179
    7.975300     63.907007
    7.990000     63.788038
    8.004800     63.766981
    8.019600     63.019483
    8.034300     62.800497
    8.049100     62.655207
    8.063800     62.328835
    8.078600     62.078264
    8.093300     61.907708
    8.108100     61.653980
    8.122900     61.095987
    8.137600     61.250751
    8.152400     61.174948
    8.167100     60.449558
    8.181900     59.985265
    8.196600     59.782072
    8.211400     59.508340
    8.226200     59.391477
    8.240900     59.131431
    8.255700     58.939819
    8.270400     58.891390
    8.285200     58.422886
    8.300000     58.228115
    8.314700     58.087037
    8.329500     57.812252
    8.344200     57.579580
    8.359000     56.821553
    8.373800     56.804707
    8.388500     56.778387
    8.403300     56.310936
    8.418000     56.097215
    8.432800     55.797162
    8.447600     55.682405
    8.462300     55.265490
    8.477100     55.140204
    8.491800     54.984388
    8.506600     55.082300
    8.521400     55.013866
    8.536100     54.705392
    8.550900     54.581159
    8.565600     54.507462
    8.580400     54.123184
    8.595200     53.607304
    8.609900     53.387265
    8.624700     52.952453
    8.639500     52.672403
    8.654200     52.256541
    8.669000     51.825938
    8.683700     51.623798
    8.698500     51.523781
    8.713300     51.154242
    8.728000     50.879457
    8.742800     50.917358
    8.757600     50.610988
    8.772300     50.202496
    8.787100     49.958242
    8.801800     49.540275
    8.816600     49.181263
    8.831400     49.080194
    8.846100     48.942275
    8.860900     48.576948
    8.875700     48.526412
    8.890400     48.124236
    8.905200     47.836817
    8.920000     47.831553
    8.934700     47.393581
    8.949500     47.119849
    8.964300     46.870332
    8.979000     46.695564
    8.993800     46.553435
    9.008600     46.522902
    9.023300     46.209163
    9.038100     46.162839
    9.052900     45.940695
    9.067600     45.632220
    9.082400     45.230044
    9.097200     45.357435
    9.111900     45.402706
    9.126700     45.286896
    9.141500     45.246889
    9.156200     44.861558
    9.171000     44.680474
    9.185800     44.382527
    9.200500     44.210917
    9.215300     44.063524
    9.230100     43.671876
    9.244800     43.248643
    9.259600     43.220218
    9.274400     43.151785
    9.289100     42.905426
    9.303900     42.851732
    9.318700     42.564313
    9.333400     42.409549
    9.348200     42.015796
    9.363000     41.916830
    9.377800     41.866296
    9.392500     41.494651
    9.407300     41.147222
    9.422100     41.313567
    9.436800     41.280930
    9.451600     40.885070
    9.466400     40.844011
    9.481200     40.767155
    9.495900     40.175472
    9.510700     39.939641
    9.525500     39.939641
    9.540200     39.525885
    9.555000     39.429026
    9.569800     39.617480
    9.584600     39.251100
    9.599300     39.074226
    9.614100     38.720480
    9.628900     38.405688
    9.643600     38.483597
    9.658400     38.622568
    9.673200     38.412006
    9.688000     37.975087
    9.702700     37.924551
    9.717500     37.709777
    9.732300     37.386562
    9.747100     37.354977
    9.761800     37.404460
    9.776600     36.959119
    9.791400     36.688545
    9.806200     36.536939
    9.820900     36.573788
    9.835700     36.417971
    9.850500     36.368489
    9.865300     36.022112
    9.880000     36.017901
    9.894800     35.929464
    9.909600     35.965260
    9.924400     35.821024
    9.939100     35.383052
    9.953900     35.240923
    9.968700     35.224078
    9.983500     35.237764
    9.998200     34.985088
   10.013000     34.765049
   10.028000     34.662926
   10.043000     34.612390
   10.057000     34.526060
   10.072000     34.173366
   10.087000     34.059663
   10.102000     33.999652
   10.116000     33.856468
   10.131000     33.606951
   10.146000     33.646958
   10.161000     33.610110
   10.176000     33.198458
   10.190000     33.182667
   10.205000     33.147923
   10.220000     32.777332
   10.235000     32.686789
   10.249000     32.688896
   10.264000     32.666786
   10.279000     32.356205
   10.294000     32.457276
   10.309000     32.303565
   10.323000     31.986667
   10.338000     31.841378
   10.353000     31.810847
   10.368000     31.661347
   10.382000     31.711881
   10.397000     31.716093
   10.412000     31.461312
   10.427000     31.449731
   10.442000     31.367611
   10.456000     31.191790
   10.471000     31.422357
   10.486000     31.446572
   10.501000     31.334974
   10.516000     31.246537
   10.530000     31.414988
   10.545000     31.361294
   10.560000     31.509741
   10.575000     31.649766
   10.589000     31.656083
   10.604000     31.520269
   10.619000     31.272857
   10.634000     31.576069
   10.649000     31.541326
   10.663000     31.268647
   10.678000     31.025445
   10.693000     30.818040
   10.708000     30.602213
   10.722000     30.277946
   10.737000     30.264259
   10.752000     30.054749
   10.767000     29.812601
   10.782000     29.647309
   10.796000     29.625199
   10.811000     29.349362
   10.826000     29.390422
   10.841000     29.369365
   10.856000     29.211443
   10.870000     29.086158
   10.885000     28.988246
   10.900000     28.900862
   10.915000     28.785053
   10.930000     28.872436
   10.944000     28.753468
   10.959000     28.440781
   10.974000     28.685034
   10.989000     28.734517
   11.003000     28.315496
   11.018000     28.380771
   11.033000     28.480788
   11.048000     28.235482
   11.063000     28.214426
   11.077000     28.411303
   11.092000     28.238641
   11.107000     28.129148
   11.122000     28.022814
   11.137000     28.127042
   11.151000     28.096510
   11.166000     27.916479
   11.181000     28.032288
   11.196000     28.155469
   11.211000     28.009127
   11.225000     28.032288
   11.240000     28.084929
   11.255000     27.984912
   11.270000     27.801722
   11.284000     27.837517
   11.299000     27.755398
   11.314000     27.900686
   11.329000     27.899634
   11.344000     27.854362
   11.358000     27.958591
   11.373000     27.973331
   11.388000     27.956486
   11.403000     27.930165
   11.418000     27.857521
   11.432000     27.805933
   11.447000     27.704862
   11.462000     27.590105
   11.477000     27.668014
   11.492000     27.708021
   11.506000     27.771190
   11.521000     27.575366
   11.536000     27.487983
   11.551000     27.597476
   11.566000     27.622743
   11.580000     27.574314
   11.595000     27.535359
   11.610000     27.572207
   11.625000     27.498511
   11.640000     27.409021
   11.654000     27.311109
   11.669000     27.437447
   11.684000     27.609057
   11.699000     27.392176
   11.714000     27.363750
   11.728000     27.454293
   11.743000     27.512197
   11.758000     27.379543
   11.773000     27.427972
   11.788000     27.332166
   11.802000     27.447976
   11.817000     27.596423
   11.832000     27.510092
   11.847000     27.533254
   11.862000     27.634324
   11.876000     27.518514
   11.891000     27.652222
   11.906000     27.761715
   11.921000     27.763821
   11.936000     27.923848
   11.950000     28.068084
   11.965000     28.041764
   11.980000     28.063873
   11.995000     28.192317
   12.010000     28.404986
   12.024000     28.499739
   12.039000     28.666084
   12.054000     28.723989
   12.069000     28.891387
   12.084000     28.930341
   12.098000     29.028253
   12.113000     29.123006
   12.128000     29.069313
   12.143000     29.255661
   12.158000     29.462013
   12.172000     29.393580
   12.187000     29.201968
   12.202000     29.195651
   12.217000     29.155644
   12.232000     29.208284
   12.246000     29.159855
   12.261000     28.913496
   12.276000     29.012460
   12.291000     29.040887
   12.306000     28.885070
   12.320000     28.965084
   12.335000     29.015619
   12.350000     29.195651
   12.365000     29.224077
   12.380000     29.412531
   12.394000     29.594668
   12.409000     29.643098
   12.424000     29.722059
   12.439000     29.801020
   12.454000     29.993685
   12.468000     30.273735
   12.483000     30.304266
   12.498000     30.664330
   12.513000     30.805407
   12.528000     30.676963
   12.543000     30.678016
   12.557000     30.779087
   12.572000     30.623270
   12.587000     30.656959
   12.602000     30.594844
   12.617000     30.579052
   12.631000     30.640115
   12.646000     30.581157
   12.661000     30.625375
   12.676000     30.666435
   12.691000     30.725393
   12.705000     30.722235
   12.720000     30.666435
   12.735000     30.681175
   12.750000     30.755925
   12.765000     30.898055
   12.779000     30.987544
   12.794000     31.110724
   12.809000     31.241273
   12.824000     31.270752
   12.839000     31.581333
   12.854000     31.715040
   12.868000     31.670822
   12.883000     31.917181
   12.898000     32.057205
   12.913000     32.059312
   12.928000     32.067734
   12.942000     32.214076
   12.957000     32.285667
   12.972000     32.197231
   12.987000     32.250924
   13.002000     32.304617
   13.017000     32.385684
   13.031000     32.512022
   13.046000     32.465698
   13.061000     32.618357
   13.076000     32.743642
   13.091000     32.785755
   13.105000     32.816286
   13.120000     32.985789
   13.135000     32.908934
   13.150000     32.931043
   13.165000     32.991053
   13.179000     32.934201
   13.194000     33.054222
   13.209000     33.278472
   13.224000     33.235307
   13.239000     33.154241
   13.254000     33.198458
   13.268000     33.475349
   13.283000     33.542730
   13.298000     33.450082
   13.313000     33.540624
   13.328000     33.746975
   13.343000     33.775402
   13.357000     33.904899
   13.372000     34.102828
   13.387000     34.109145
   13.402000     34.048082
   13.417000     34.093352
   13.431000     34.363926
   13.446000     34.232325
   13.461000     34.255487
   13.476000     34.341818
   13.491000     34.562909
   13.506000     34.530271
   13.520000     34.671349
   13.535000     34.790317
   13.550000     34.812426
   13.565000     34.753468
   13.580000     34.678718
   13.595000     34.814532
   13.609000     34.992457
   13.624000     35.010356
   13.639000     34.846116
   13.654000     34.834535
   13.669000     35.051416
   13.683000     34.829271
   13.698000     34.850328
   13.713000     34.913497
   13.728000     35.081947
   13.743000     35.207233
   13.758000     35.219866
   13.772000     35.139852
   13.787000     35.137747
   13.802000     35.420954
   13.817000     35.388317
   13.832000     35.425165
   13.847000     35.445169
   13.861000     35.428324
   13.876000     35.431483
   13.891000     35.577824
   13.906000     35.575718
   13.921000     35.354626
   13.936000     35.443063
   13.950000     35.416743
   13.965000     35.494652
   13.980000     35.400950
   13.995000     35.352521
   14.010000     35.485176
   14.025000     35.451486
   14.039000     35.276718
   14.054000     35.429376
   14.069000     35.487281
   14.084000     35.512549
   14.099000     35.502021
   14.114000     35.564137
   14.128000     35.499915
   14.143000     35.430429
   14.158000     35.562031
   14.173000     35.627306
   14.188000     35.617831
   14.203000     35.610461
   14.217000     35.598880
   14.232000     35.556767
   14.247000     35.603091
   14.262000     35.663102
   14.277000     35.460961
   14.292000     35.426218
   14.306000     35.503074
   14.321000     35.440957
   14.336000     35.310409
   14.351000     35.248292
   14.366000     35.448327
   14.381000     35.468331
   14.395000     35.447274
   14.410000     35.603091
   14.425000     35.350416
   14.440000     35.266190
   14.455000     35.313567
   14.470000     35.295669
   14.484000     35.472542
   14.499000     35.547292
   14.514000     35.416743
   14.529000     35.167225
   14.544000     35.104056
   14.559000     35.074578
   14.573000     35.143011
   14.588000     35.214602
   14.603000     35.166173
   14.618000     34.981930
   14.633000     34.981930
   14.648000     35.002986
   14.662000     34.956662
   14.677000     34.800845
   14.692000     34.776630
   14.707000     34.871383
   14.722000     34.681877
   14.737000     34.670296
   14.752000     34.652398
   14.766000     34.669243
   14.781000     34.711356
   14.796000     34.721883
   14.811000     34.731359
   14.826000     34.632394
   14.841000     34.529218
   14.855000     34.591335
   14.870000     34.453416
   14.885000     34.326025
   14.900000     34.253380
   14.915000     34.388141
   14.930000     34.275490
   14.945000     34.149152
   14.959000     34.128095
   14.974000     34.152310
   14.989000     34.048082
   15.004000     33.849099
   15.019000     33.933325
   15.034000     33.762768
   15.048000     33.725920
   15.063000     33.773296
   15.078000     33.650117
   15.093000     33.650117
   15.108000     33.638536
   15.123000     33.662751
   15.138000     33.533254
   15.152000     33.565891
   15.167000     33.462715
   15.182000     33.439553
   15.197000     33.247941
   15.212000     33.076332
   15.227000     33.397441
   15.242000     33.191089
   15.256000     33.005793
   15.271000     33.018427
   15.286000     32.787860
   15.301000     32.713110
   15.316000     32.784701
   15.331000     32.488860
   15.345000     32.484649
   15.360000     32.446748
   15.375000     32.422533
   15.390000     32.414110
   15.405000     32.299353
   15.420000     32.321462
   15.435000     32.295143
   15.449000     32.202494
   15.464000     32.199336
   15.479000     31.975086
   15.494000     31.875069
   15.509000     31.846643
   15.524000     31.838219
   15.539000     31.840326
   15.553000     31.719252
   15.568000     31.582385
   15.583000     31.626604
   15.598000     31.403407
   15.613000     31.360241
   15.628000     31.394984
   15.643000     31.293914
   15.657000     31.140202
   15.672000     31.178104
   15.687000     31.266540
   15.702000     31.130728
   15.717000     30.812776
   15.732000     30.712759
   15.747000     30.714864
   15.761000     30.689597
   15.776000     30.610636
   15.791000     30.503249
   15.806000     30.419023
   15.821000     30.316900
   15.836000     30.197932
   15.851000     30.185298
   15.866000     30.133710
   15.880000     30.107390
   15.895000     29.968418
   15.910000     29.864189
   15.925000     29.850503
   15.940000     29.682052
   15.955000     29.672577
   15.970000     29.622041
   15.984000     29.646256
   15.999000     29.603091
   16.014000     29.594668
   16.029000     29.435693
   16.044000     29.485175
   16.059000     29.605196
   16.074000     29.417794
   16.088000     29.399897
   16.103000     29.250397
   16.118000     29.179858
   16.133000     29.095634
   16.148000     28.981929
   16.163000     28.940869
   16.178000     28.867172
   16.193000     28.873489
   16.207000     28.887175
   16.222000     28.865067
   16.237000     28.602915
   16.252000     28.614496
   16.267000     28.556591
   16.282000     28.482894
   16.297000     28.575541
   16.312000     28.483947
   16.326000     28.393405
   16.341000     28.541852
   16.356000     28.255486
   16.371000     28.224954
   16.386000     28.230219
   16.401000     27.983859
   16.416000     27.833307
   16.430000     28.024919
   16.445000     27.877524
   16.460000     27.799616
   16.475000     27.884895
   16.490000     27.858574
   16.505000     27.668014
   16.520000     27.553257
   16.535000     27.485877
   16.549000     27.445869
   16.564000     27.277419
   16.579000     27.304793
   16.594000     27.238465
   16.609000     26.988947
   16.624000     27.008951
   16.639000     26.968944
   16.654000     26.899459
   16.668000     26.728902
   16.683000     26.680473
   16.698000     26.655204
   16.713000     26.707845
   16.728000     26.781543
   16.743000     26.746800
   16.758000     26.607828
   16.773000     26.282508
   16.788000     26.336201
   16.802000     26.466751
   16.817000     26.193018
   16.832000     26.199335
   16.847000     26.275138
   16.862000     26.237237
   16.877000     26.094054
   16.892000     26.004564
   16.907000     26.002459
   16.921000     25.929815
   16.936000     25.872963
   16.951000     25.849801
   16.966000     25.830849
   16.981000     25.816110
   16.996000     25.797159
   17.011000     25.747677
   17.026000     25.690825
   17.041000     25.497106
   17.055000     25.481315
   17.070000     25.430779
   17.085000     25.387613
   17.100000     25.419198
   17.115000     25.358135
   17.130000     25.393931
   17.145000     25.194948
   17.160000     25.100195
   17.175000     25.085456
   17.189000     24.917005
   17.204000     25.048607
   17.219000     25.010706
   17.234000     25.004389
   17.249000     24.815934
   17.264000     24.945431
   17.279000     25.000177
   17.294000     24.824357
   17.309000     24.829622
   17.323000     24.862258
   17.338000     24.705389
   17.353000     24.666434
   17.368000     24.655907
   17.383000     24.540096
   17.398000     24.373752
   17.413000     24.464294
   17.428000     24.471664
   17.443000     24.534833
   17.457000     24.561153
   17.472000     24.557995
   17.487000     24.514829
   17.502000     24.509565
   17.517000     24.494826
   17.532000     24.442184
   17.547000     24.421129
   17.562000     24.433762
   17.577000     24.347431
   17.591000     24.346379
   17.606000     24.357960
   17.621000     24.287421
   17.636000     24.206354
   17.651000     24.357960
   17.666000     24.274787
   17.681000     24.205301
   17.696000     24.287421
   17.711000     24.244255
   17.726000     24.206354
   17.740000     24.229516
   17.755000     24.243203
   17.770000     24.077910
   17.785000     24.166347
   17.800000     24.249519
   17.815000     24.163188
   17.830000     24.046326
   17.845000     24.065276
   17.860000     23.991579
   17.875000     24.175822
   17.889000     24.077910
   17.904000     24.105284
   17.919000     24.154766
   17.934000     24.216882
   17.949000     24.144238
   17.964000     24.181086
   17.979000     24.157924
   17.994000     24.135815
   18.009000     24.014741
   18.024000     23.967365
   18.038000     24.026322
   18.053000     24.151607
   18.068000     24.142132
   18.083000     24.190562
   18.098000     24.249519
   18.113000     24.186350
   18.128000     24.152660
   18.143000     24.072646
   18.158000     24.132657
   18.173000     24.231622
   18.188000     24.229516
   18.202000     24.127393
   18.217000     24.273734
   18.232000     24.194773
   18.247000     24.213724
   18.262000     24.363224
   18.277000     24.409548
   18.292000     24.385333
   18.307000     24.436921
   18.322000     24.455872
   18.337000     24.448502
   18.352000     24.395860
   18.366000     24.455872
   18.381000     24.436921
   18.396000     24.446396
   18.411000     24.453765
   18.426000     24.427445
   18.441000     24.434815
   18.456000     24.474822
   18.471000     24.508512
   18.486000     24.488509
   18.501000     24.504301
   18.516000     24.530622
   18.530000     24.466400
   18.545000     24.575893
   18.560000     24.584315
   18.575000     24.571681
   18.590000     24.581157
   18.605000     24.535886
   18.620000     24.670646
   18.635000     24.581157
   18.650000     24.490614
   18.665000     24.584315
   18.680000     24.686438
   18.695000     24.732762
   18.710000     24.715917
   18.724000     24.687491
   18.739000     24.825410
   18.754000     24.783298
   18.769000     24.647484
   18.784000     24.822251
   18.799000     24.812776
   18.814000     24.858048
   18.829000     24.933850
   18.844000     25.005441
   18.859000     24.966487
   18.874000     24.930691
   18.889000     24.981227
   18.903000     24.903318
   18.918000     24.969646
   18.933000     24.924375
   18.948000     24.907529
   18.963000     24.949642
   18.978000     24.966487
   18.993000     24.979122
   19.008000     25.098089
   19.023000     25.157047
   19.038000     25.055977
   19.053000     25.043343
   19.068000     25.091772
   19.083000     25.031762
   19.098000     25.051765
   19.112000     25.067558
   19.127000     25.160206
   19.142000     25.218110
   19.157000     25.108618
   19.172000     25.129674
   19.187000     25.118093
   19.202000     25.268646
   19.217000     25.189684
   19.232000     25.027551
   19.247000     25.138096
   19.262000     25.120198
   19.277000     25.139149
   19.292000     25.188632
   19.307000     25.106512
   19.321000     24.979122
   19.336000     25.134938
   19.351000     25.201265
   19.366000     25.325498
   19.381000     25.238114
   19.396000     25.226533
   19.411000     25.179156
   19.426000     25.377086
   19.441000     25.298125
   19.456000     25.236008
   19.471000     25.422356
   19.486000     25.241272
   19.501000     25.328656
   19.516000     25.364452
   19.531000     25.390772
   19.545000     25.344448
   19.560000     25.384456
   19.575000     25.258117
   19.590000     25.211794
   19.605000     25.300230
   19.620000     25.197054
   19.635000     25.181262
   19.650000     25.117041
   19.665000     25.138096
   19.680000     25.164417
   19.695000     25.075980
   19.710000     25.177051
   19.725000     25.155994
   19.740000     25.078086
   19.755000     25.028603
   19.770000     25.052818
   19.785000     25.175998
   19.799000     25.050713
   19.814000     25.038079
   19.829000     25.030710
   19.844000     24.962276
   19.859000     24.858048
   19.874000     24.906477
   19.889000     24.954906
   19.904000     24.911741
   19.919000     24.890684
   19.934000     24.913846
   19.949000     24.735920
   19.964000     24.829622
   19.979000     24.727498
   19.994000     24.723287
   20.009000     24.809618
   20.024000     24.727498
   20.039000     24.735920
   20.054000     24.568522
   20.068000     24.626427
   20.083000     24.633798
   20.098000     24.738026
   20.113000     24.615900
   20.128000     24.536938
   20.143000     24.666434
   20.158000     24.580103
   20.173000     24.530622
   20.188000     24.479034
   20.203000     24.413759
   20.218000     24.486403
   20.233000     24.494826
   20.248000     24.331639
   20.263000     24.390597
   20.278000     24.271629
   20.293000     24.121076
   20.308000     24.108442
   20.323000     23.990526
   20.338000     23.976840
   20.353000     23.994738
   20.368000     23.946308
   20.382000     23.883140
   20.397000     23.874717
   20.412000     23.807336
   20.427000     23.897879
   20.442000     23.683104
   20.457000     23.789438
   20.472000     23.787333
   20.487000     23.702055
   20.502000     23.650467
   20.517000     23.653626
   20.532000     23.568347
   20.547000     23.612566
   20.562000     23.478857
   20.577000     23.327252
   20.592000     23.394633
   20.607000     23.318830
   20.622000     23.191439
   20.637000     23.201967
   20.652000     23.114583
   20.667000     23.078788
   20.682000     22.980876
   20.697000     22.914549
   20.712000     22.959819
   20.727000     22.984035
   20.742000     22.906126
   20.757000     22.798738
   20.771000     22.797685
   20.786000     22.774523
   20.801000     22.729252
   20.816000     22.600809
   20.831000     22.547116
   20.846000     22.527112
   20.861000     22.381823
   20.876000     22.434464
   20.891000     22.359714
   20.906000     22.338658
   20.921000     22.232323
   20.936000     22.105985
   20.951000     22.135464
   20.966000     22.154415
   20.981000     22.133359
   20.996000     22.084929
   21.011000     22.056503
   21.026000     21.860679
   21.041000     21.871208
   21.056000     21.949116
   21.071000     21.866996
   21.086000     21.676436
   21.101000     21.677489
   21.116000     21.569049
   21.131000     21.486929
   21.146000     21.470084
   21.161000     21.451134
   21.176000     21.435341
   21.191000     21.367961
   21.206000     21.313215
   21.221000     21.268996
   21.236000     21.157398
   21.251000     21.230042
   21.266000     21.108968
   21.281000     21.048958
   21.296000     21.039482
   21.310000     21.022637
   21.325000     21.083701
   21.340000     20.820496
   21.355000     20.877348
   21.370000     20.958415
   21.385000     20.698370
   21.400000     20.720479
   21.415000     20.793124
   21.430000     20.706793
   21.445000     20.636253
   21.460000     20.490965
   21.475000     20.398317
   21.490000     20.467803
   21.505000     20.327779
   21.520000     20.373050
   21.535000     20.377260
   21.550000     20.268821
   21.565000     20.284613
   21.580000     20.239341
   21.595000     20.202493
   21.610000     20.089842
   21.625000     20.020357
   21.640000     19.937183
   21.655000     19.954029
   21.670000     19.885595
   21.685000     19.899283
   21.700000     19.665557
   21.715000     19.688719
   21.730000     19.790842
   21.745000     19.725567
   21.760000     19.599229
   21.775000     19.625550
   21.790000     19.660293
   21.805000     19.675033
   21.820000     19.427621
   21.835000     19.396036
   21.850000     19.458152
   21.865000     19.442360
   21.880000     19.238114
   21.895000     19.274962
   21.910000     19.197054
   21.925000     19.133885
   21.940000     19.026497
   21.955000     18.964381
   21.970000     18.989649
   21.985000     18.995966
   22.000000     19.044395
