# Supplementary material for: Changing the game of time resolved X-ray diffraction on the mechanochemistry playground by downsizing
Source: Nat Commun. 2021 Oct 21;12:6134. doi: 10.1038/s41467-021-26264-1 (PMC8531352; doi:10.1038/s41467-021-26264-1)
Supplement: Supplementary file 3 — Source Data. [file 41467_2021_26264_MOESM3_ESM.zip › PXRD_raw_data/reactionIIIa_cocrystal_FormI_normalized/000283.xy]

    3.140900     20.174662
    3.155600     20.233885
    3.170400     20.631219
    3.185100     20.805658
    3.199800     20.784123
    3.214500     20.896109
    3.229300     21.213761
    3.244000     21.317132
    3.258700     21.447423
    3.273500     21.709082
    3.288200     21.873830
    3.302900     22.152717
    3.317600     22.188251
    3.332400     22.304544
    3.347100     22.466062
    3.361800     22.868780
    3.376500     23.177817
    3.391300     23.398559
    3.406000     23.808815
    3.420700     24.085548
    3.435400     24.085548
    3.450200     23.648373
    3.464900     23.930491
    3.479600     23.986484
    3.494400     24.130774
    3.509100     24.070473
    3.523800     24.183536
    3.538500     24.443041
    3.553300     24.564718
    3.568000     24.892061
    3.582700     24.983588
    3.597400     24.988971
    3.612200     24.972820
    3.626900     25.230172
    3.641600     25.728724
    3.656400     25.807329
    3.671100     25.983921
    3.685800     26.454477
    3.700500     26.803356
    3.715300     26.931494
    3.730000     27.165156
    3.744700     27.019790
    3.759500     27.090858
    3.774200     27.229763
    3.788900     27.371899
    3.803600     27.650787
    3.818400     28.118111
    3.833100     28.143955
    3.847800     28.463760
    3.862600     28.558517
    3.877300     28.702806
    3.892000     28.626355
    3.906700     29.003230
    3.921500     29.271349
    3.936200     29.455480
    3.950900     29.565312
    3.965700     30.010024
    3.980400     30.217844
    3.995100     30.281375
    4.009800     30.559186
    4.024600     30.776697
    4.039300     30.821921
    4.054000     31.136343
    4.068800     31.276325
    4.083500     31.420615
    4.098200     31.716730
    4.113000     31.754418
    4.127700     32.284196
    4.142400     32.563085
    4.157100     32.923807
    4.171900     33.328679
    4.186600     33.716322
    4.201300     34.003824
    4.216100     33.953214
    4.230800     34.606824
    4.245500     34.960010
    4.260300     35.088148
    4.275000     35.458562
    4.289700     35.762216
    4.304500     35.953883
    4.319200     35.970035
    4.333900     36.527810
    4.348600     36.732399
    4.363400     37.005903
    4.378100     37.183573
    4.392800     37.388162
    4.407600     37.619671
    4.422300     37.659512
    4.437000     38.026696
    4.451800     38.011621
    4.466500     38.356193
    4.481200     38.806289
    4.496000     38.755680
    4.510700     38.954886
    4.525400     39.423288
    4.540200     39.428672
    4.554900     39.530966
    4.569600     39.869077
    4.584400     39.927223
    4.599100     39.961681
    4.613800     40.487152
    4.628600     40.894177
    4.643300     41.056772
    4.658000     41.686692
    4.672700     42.081872
    4.687500     42.395217
    4.702200     42.426443
    4.716900     42.863619
    4.731700     43.413856
    4.746400     43.820881
    4.761100     43.947942
    4.775900     44.331278
    4.790600     44.517561
    4.805300     45.178709
    4.820100     45.612654
    4.834800     45.808628
    4.849500     45.831241
    4.864300     46.199501
    4.879000     46.722819
    4.893700     47.308591
    4.908500     47.587479
    4.923200     47.836216
    4.938000     48.320770
    4.952700     48.796709
    4.967400     49.059445
    4.982200     49.674289
    4.996900     50.398967
    5.011600     50.753229
    5.026400     50.818913
    5.041100     51.371305
    5.055800     51.556512
    5.070600     51.923695
    5.085300     52.710826
    5.100000     53.102776
    5.114800     53.032785
    5.129500     53.810225
    5.144200     54.636120
    5.159000     54.890241
    5.173700     55.072218
    5.188400     55.574001
    5.203200     56.155464
    5.217900     56.809074
    5.232700     57.444377
    5.247400     57.675887
    5.262100     58.319804
    5.276900     58.542699
    5.291600     59.141392
    5.306300     59.635636
    5.321100     60.435689
    5.335800     61.124832
    5.350500     61.436023
    5.365300     62.062712
    5.380000     62.583877
    5.394800     63.035050
    5.409500     63.432384
    5.424200     63.825411
    5.439000     64.878508
    5.453700     65.332911
    5.468400     65.892839
    5.483200     66.318171
    5.497900     67.041770
    5.512600     67.730914
    5.527400     68.221928
    5.542100     68.467435
    5.556900     68.991830
    5.571600     69.629287
    5.586300     70.176294
    5.601100     70.724379
    5.615800     71.478128
    5.630600     72.049902
    5.645300     72.665824
    5.660000     73.130995
    5.674800     73.665081
    5.689500     74.033342
    5.704200     74.732176
    5.719000     75.221036
    5.733700     75.755122
    5.748500     76.453957
    5.763200     76.662853
    5.777900     77.171096
    5.792700     77.580275
    5.807400     78.324334
    5.822200     79.344050
    5.836900     79.768303
    5.851600     79.998736
    5.866400     80.588814
    5.881100     81.268266
    5.895900     81.959563
    5.910600     82.473190
    5.925300     83.072959
    5.940100     84.259578
    5.954800     85.335287
    5.969600     86.386230
    5.984300     87.335956
    5.999000     88.153236
    6.013800     89.301090
    6.028500     89.114806
    6.043300     88.367517
    6.058000     87.924957
    6.072700     88.089705
    6.087500     88.059555
    6.102200     88.069247
    6.117000     87.806511
    6.131700     88.111242
    6.146500     88.568875
    6.161200     88.577490
    6.175900     88.789617
    6.190700     88.579644
    6.205400     88.887604
    6.220200     88.866069
    6.234900     89.239713
    6.249600     89.451840
    6.264400     89.746879
    6.279100     89.677965
    6.293900     89.975157
    6.308600     90.257276
    6.323400     90.740753
    6.338100     91.093939
    6.352800     91.955368
    6.367600     93.155984
    6.382300     95.706889
    6.397100     99.119224
    6.411800    101.789653
    6.426600    102.261286
    6.441300     99.770680
    6.456000     96.378804
    6.470800     94.034641
    6.485500     92.434537
    6.500300     91.947830
    6.515000     92.173955
    6.529800     92.408694
    6.544500     93.995876
    6.559300     95.528143
    6.574000     96.752449
    6.588700     98.544221
    6.603500     98.883408
    6.618200     97.115326
    6.633000     94.983290
    6.647700     93.432717
    6.662500     91.413744
    6.677200     90.503860
    6.692000     89.957929
    6.706700     89.441072
    6.721500     88.941444
    6.736200     88.924215
    6.750900     88.622714
    6.765700     87.608382
    6.780400     87.625610
    6.795200     87.657915
    6.809900     87.649300
    6.824700     87.135673
    6.839400     87.066759
    6.854200     86.724341
    6.868900     86.594050
    6.883700     86.179487
    6.898400     85.891985
    6.913200     85.795075
    6.927900     85.067167
    6.942700     84.933646
    6.957400     84.963796
    6.972200     84.608456
    6.986900     84.273577
    7.001600     83.715801
    7.016400     83.572588
    7.031100     83.608122
    7.045900     83.465986
    7.060600     83.040656
    7.075400     83.053578
    7.090100     82.880215
    7.104900     82.210455
    7.119600     81.577305
    7.134400     81.525619
    7.149100     81.211197
    7.163900     80.902160
    7.178600     80.537129
    7.193400     80.576970
    7.208100     80.368074
    7.222900     80.006274
    7.237600     80.258242
    7.252400     79.973970
    7.267100     79.283750
    7.281900     78.884262
    7.296600     78.718438
    7.311400     78.306029
    7.326100     77.874238
    7.340900     77.788094
    7.355600     77.831166
    7.370400     77.775173
    7.385100     76.876057
    7.399900     76.857751
    7.414600     76.964353
    7.429400     76.822217
    7.444100     76.159994
    7.458900     76.307514
    7.473600     76.334433
    7.488400     76.176145
    7.503200     75.779889
    7.517900     75.724972
    7.532700     75.333022
    7.547400     74.823702
    7.562200     74.531894
    7.576900     74.017190
    7.591700     73.632778
    7.606400     73.489565
    7.621200     72.586141
    7.635900     72.148967
    7.650700     71.553503
    7.665400     71.081872
    7.680200     70.822366
    7.694900     70.307662
    7.709700     69.801573
    7.724400     69.584063
    7.739200     69.342862
    7.754000     69.177037
    7.768700     68.859385
    7.783500     68.334991
    7.798200     67.887047
    7.813000     67.686765
    7.827700     67.594162
    7.842500     67.441258
    7.857200     66.952398
    7.872000     66.571215
    7.886700     66.355857
    7.901500     65.940218
    7.916300     65.493353
    7.931000     65.261843
    7.945800     64.942038
    7.960500     64.257202
    7.975300     63.955702
    7.990000     63.911554
    8.004800     63.748959
    8.019600     63.574520
    8.034300     63.369930
    8.049100     63.081352
    8.063800     62.619411
    8.078600     62.285607
    8.093300     62.098246
    8.108100     61.918423
    8.122900     61.790286
    8.137600     61.798900
    8.152400     61.666455
    8.167100     61.568467
    8.181900     61.241124
    8.196600     60.648892
    8.211400     60.209563
    8.226200     60.006051
    8.240900     59.689476
    8.255700     59.279220
    8.270400     59.113395
    8.285200     58.866812
    8.300000     58.522240
    8.314700     58.371490
    8.329500     58.283193
    8.344200     57.783564
    8.359000     57.352851
    8.373800     57.278553
    8.388500     57.050274
    8.403300     56.775693
    8.418000     56.559259
    8.432800     55.811970
    8.447600     55.465245
    8.462300     55.354336
    8.477100     55.296189
    8.491800     54.911777
    8.506600     54.982844
    8.521400     54.966693
    8.536100     54.779332
    8.550900     54.660885
    8.565600     54.609200
    8.580400     54.036350
    8.595200     53.609943
    8.609900     53.238451
    8.624700     53.244912
    8.639500     53.195379
    8.654200     52.884189
    8.669000     52.230580
    8.683700     51.874164
    8.698500     51.903237
    8.713300     51.544667
    8.728000     51.404685
    8.742800     51.505903
    8.757600     51.009505
    8.772300     50.895365
    8.787100     50.874906
    8.801800     50.601402
    8.816600     49.775508
    8.831400     49.296338
    8.846100     49.192967
    8.860900     49.121899
    8.875700     48.725641
    8.890400     48.237858
    8.905200     48.037575
    8.920000     48.021423
    8.934700     47.381813
    8.949500     47.167532
    8.964300     47.285979
    8.979000     46.933870
    8.993800     46.831575
    9.008600     46.882184
    9.023300     46.638830
    9.038100     46.568839
    9.052900     46.263032
    9.067600     45.874312
    9.082400     45.923844
    9.097200     45.707410
    9.111900     45.135637
    9.126700     44.868595
    9.141500     44.714614
    9.156200     44.660774
    9.171000     44.393732
    9.185800     44.374349
    9.200500     44.009319
    9.215300     43.787501
    9.230100     43.763812
    9.244800     43.551685
    9.259600     43.266337
    9.274400     42.955145
    9.289100     42.818393
    9.303900     42.591192
    9.318700     42.869003
    9.333400     42.844236
    9.348200     42.233699
    9.363000     41.794370
    9.377800     41.804062
    9.392500     41.635005
    9.407300     41.552094
    9.422100     41.540249
    9.436800     41.491794
    9.451600     41.277513
    9.466400     40.853259
    9.481200     40.781114
    9.495900     40.432236
    9.510700     40.174885
    9.525500     39.997215
    9.540200     39.809854
    9.555000     39.714019
    9.569800     39.660180
    9.584600     39.449130
    9.599300     39.218698
    9.614100     39.174550
    9.628900     39.063641
    9.643600     38.713686
    9.658400     38.556475
    9.673200     38.392804
    9.688000     38.368037
    9.702700     38.150526
    9.717500     37.838258
    9.732300     37.796264
    9.747100     37.577677
    9.761800     37.180343
    9.776600     37.218030
    9.791400     37.257871
    9.806200     36.690404
    9.820900     36.815312
    9.835700     36.938066
    9.850500     36.583802
    9.865300     36.566574
    9.880000     36.429823
    9.894800     36.289841
    9.909600     36.237078
    9.924400     36.046487
    9.939100     35.814978
    9.953900     35.611465
    9.968700     35.341192
    9.983500     35.211978
    9.998200     34.936321
   10.013000     34.729578
   10.028000     34.719887
   10.043000     34.476533
   10.057000     34.277327
   10.072000     34.273020
   10.087000     34.242870
   10.102000     34.007054
   10.116000     33.803542
   10.131000     33.568802
   10.146000     33.369597
   10.161000     33.410515
   10.176000     33.489120
   10.190000     33.412669
   10.205000     33.302836
   10.220000     33.221000
   10.235000     32.924884
   10.249000     32.990569
   10.264000     32.823666
   10.279000     32.686915
   10.294000     32.510322
   10.309000     32.327268
   10.323000     32.344497
   10.338000     32.327268
   10.353000     32.347727
   10.368000     32.411258
   10.382000     32.402643
   10.397000     32.385415
   10.412000     32.134524
   10.427000     31.998848
   10.442000     31.662891
   10.456000     31.595054
   10.471000     31.574594
   10.486000     31.488452
   10.501000     31.407693
   10.516000     31.475530
   10.530000     31.050200
   10.545000     31.171877
   10.560000     31.165416
   10.575000     31.133113
   10.589000     31.044816
   10.604000     31.073889
   10.619000     31.026511
   10.634000     31.055584
   10.649000     31.129882
   10.663000     31.050200
   10.678000     30.728241
   10.693000     30.639945
   10.708000     30.545187
   10.722000     30.475196
   10.737000     30.267376
   10.752000     30.001411
   10.767000     29.834508
   10.782000     29.725753
   10.796000     29.709602
   10.811000     29.604077
   10.826000     29.516857
   10.841000     29.544853
   10.856000     29.513626
   10.870000     29.325189
   10.885000     29.253045
   10.900000     29.180900
   10.915000     29.055992
   10.930000     28.926778
   10.944000     28.871862
   10.959000     28.764183
   10.974000     28.910626
   10.989000     28.697422
   11.003000     28.483142
   11.018000     28.480988
   11.033000     28.451915
   11.048000     28.540212
   11.063000     28.610203
   11.077000     28.612357
   11.092000     28.740494
   11.107000     28.976310
   11.122000     29.010767
   11.137000     29.147520
   11.151000     29.155056
   11.166000     29.384412
   11.181000     29.723599
   11.196000     29.713909
   11.211000     29.633150
   11.225000     29.661146
   11.240000     29.432868
   11.255000     29.114138
   11.270000     28.763106
   11.284000     28.636046
   11.299000     28.662965
   11.314000     28.374387
   11.329000     28.101960
   11.344000     28.090115
   11.358000     28.006126
   11.373000     28.008280
   11.388000     28.068580
   11.403000     28.069657
   11.418000     28.290398
   11.432000     28.360389
   11.447000     28.306549
   11.462000     28.294705
   11.477000     28.427150
   11.492000     28.644660
   11.506000     28.961235
   11.521000     29.202435
   11.536000     29.449019
   11.551000     29.582540
   11.566000     29.499628
   11.580000     29.489937
   11.595000     29.582540
   11.610000     29.747289
   11.625000     29.892655
   11.640000     30.053096
   11.654000     30.179081
   11.669000     29.980951
   11.684000     29.730060
   11.699000     29.558851
   11.714000     29.092603
   11.728000     28.660812
   11.743000     28.314087
   11.758000     28.092269
   11.773000     27.919983
   11.788000     27.995358
   11.802000     27.979206
   11.817000     27.904908
   11.832000     27.928598
   11.847000     27.803690
   11.862000     27.796153
   11.876000     27.921060
   11.891000     28.069657
   11.906000     27.975976
   11.921000     28.175182
   11.936000     28.422842
   11.950000     28.394846
   11.965000     28.405613
   11.980000     28.653274
   11.995000     28.628508
   12.010000     28.785719
   12.024000     28.740494
   12.039000     28.664042
   12.054000     28.782489
   12.069000     28.867554
   12.084000     29.007536
   12.098000     28.950467
   12.113000     29.069991
   12.128000     29.101217
   12.143000     29.183054
   12.158000     29.152903
   12.172000     29.102294
   12.187000     29.174439
   12.202000     29.007536
   12.217000     28.970927
   12.232000     29.036611
   12.246000     28.981694
   12.261000     29.122753
   12.276000     29.249814
   12.291000     29.242276
   12.306000     29.268119
   12.320000     29.165824
   12.335000     29.394103
   12.350000     29.385489
   12.365000     29.483476
   12.380000     29.466248
   12.394000     29.564235
   12.409000     29.734367
   12.424000     29.941110
   12.439000     30.196309
   12.454000     30.467658
   12.468000     30.770236
   12.483000     31.174031
   12.498000     31.218178
   12.513000     31.196643
   12.528000     31.268788
   12.543000     31.320473
   12.557000     31.143880
   12.572000     31.116960
   12.587000     31.323703
   12.602000     31.406616
   12.617000     31.442150
   12.631000     31.549829
   12.646000     31.418461
   12.661000     31.297861
   12.676000     31.453995
   12.691000     31.492759
   12.705000     31.424922
   12.720000     31.620896
   12.735000     31.581055
   12.750000     31.567058
   12.765000     31.735036
   12.779000     32.082838
   12.794000     32.525397
   12.809000     33.134857
   12.824000     33.806772
   12.839000     34.882481
   12.854000     36.197236
   12.868000     37.815646
   12.883000     39.261769
   12.898000     40.061822
   12.913000     40.145811
   12.928000     40.141503
   12.942000     39.595573
   12.957000     38.833209
   12.972000     37.850103
   12.987000     36.711941
   13.002000     35.691148
   13.017000     35.007389
   13.031000     34.690814
   13.046000     34.332244
   13.061000     34.141652
   13.076000     34.010285
   13.091000     33.952138
   13.105000     33.738934
   13.120000     33.580647
   13.135000     33.663560
   13.150000     33.831538
   13.165000     33.883223
   13.179000     34.219181
   13.194000     34.290249
   13.209000     34.669277
   13.224000     35.193673
   13.239000     36.108941
   13.254000     37.249257
   13.268000     38.296969
   13.283000     39.129325
   13.298000     39.771090
   13.313000     40.095202
   13.328000     39.693561
   13.343000     39.022723
   13.357000     38.300200
   13.372000     37.541066
   13.387000     36.629028
   13.402000     35.872047
   13.417000     35.431642
   13.431000     35.423028
   13.446000     35.221669
   13.461000     35.088148
   13.476000     34.912631
   13.491000     35.009542
   13.506000     34.958933
   13.520000     34.862022
   13.535000     34.913707
   13.550000     34.818951
   13.565000     35.003081
   13.580000     35.037538
   13.595000     34.997697
   13.609000     35.252896
   13.624000     35.266894
   13.639000     35.162445
   13.654000     35.033231
   13.669000     35.106453
   13.683000     35.262587
   13.698000     35.306734
   13.713000     35.290583
   13.728000     35.517784
   13.743000     35.752524
   13.758000     35.963574
   13.772000     36.121861
   13.787000     36.101403
   13.802000     36.085251
   13.817000     36.107864
   13.832000     36.219850
   13.847000     36.205851
   13.861000     36.156319
   13.876000     36.014183
   13.891000     35.992647
   13.906000     35.994801
   13.921000     36.056178
   13.936000     35.853742
   13.950000     35.883892
   13.965000     35.793442
   13.980000     35.737449
   13.995000     35.720221
   14.010000     35.917272
   14.025000     35.800979
   14.039000     35.984033
   14.054000     35.873124
   14.069000     35.670688
   14.084000     35.656691
   14.099000     35.785905
   14.114000     35.805286
   14.128000     35.701915
   14.143000     35.704069
   14.158000     35.600697
   14.173000     35.639462
   14.188000     35.780521
   14.203000     35.743910
   14.217000     35.550089
   14.232000     35.707299
   14.247000     35.853742
   14.262000     35.775136
   14.277000     35.608235
   14.292000     35.878508
   14.306000     35.800979
   14.321000     35.793442
   14.336000     35.788058
   14.351000     36.166010
   14.366000     36.236001
   14.381000     36.133706
   14.395000     36.214465
   14.410000     36.299531
   14.425000     36.251076
   14.440000     36.274765
   14.455000     36.187546
   14.470000     36.122938
   14.484000     36.063715
   14.499000     35.990494
   14.514000     35.774060
   14.529000     35.629770
   14.544000     35.515632
   14.559000     35.549012
   14.573000     35.627617
   14.588000     35.585623
   14.603000     35.336885
   14.618000     35.178597
   14.633000     35.173213
   14.648000     35.303504
   14.662000     35.232436
   14.677000     35.150601
   14.692000     34.943858
   14.707000     35.105376
   14.722000     35.108606
   14.737000     35.080610
   14.752000     34.812490
   14.766000     34.881404
   14.781000     34.831872
   14.796000     34.824335
   14.811000     34.606824
   14.826000     34.715579
   14.841000     34.997697
   14.855000     34.877097
   14.870000     34.657433
   14.885000     34.502376
   14.900000     34.589596
   14.915000     34.522834
   14.930000     34.481917
   14.945000     34.375315
   14.959000     34.229949
   14.974000     34.186878
   14.989000     34.399004
   15.004000     34.309631
   15.019000     34.138422
   15.034000     34.075968
   15.048000     34.032897
   15.063000     34.009208
   15.078000     34.084583
   15.093000     34.028590
   15.108000     33.940294
   15.123000     33.862765
   15.138000     33.867072
   15.152000     33.740011
   15.167000     33.728167
   15.182000     33.666789
   15.197000     33.672173
   15.212000     33.605413
   15.227000     33.576340
   15.242000     33.504195
   15.256000     33.272687
   15.271000     33.248997
   15.286000     33.165008
   15.301000     33.177929
   15.316000     33.246843
   15.331000     33.166085
   15.345000     33.098246
   15.360000     32.913040
   15.375000     32.961495
   15.390000     32.881813
   15.405000     32.659995
   15.420000     32.605078
   15.435000     32.526474
   15.449000     32.476941
   15.464000     32.320807
   15.479000     32.194824
   15.494000     32.076377
   15.509000     32.165750
   15.524000     32.091452
   15.539000     32.144214
   15.553000     32.067762
   15.568000     31.770570
   15.583000     31.633818
   15.598000     31.726421
   15.613000     31.699502
   15.628000     31.619820
   15.643000     31.467993
   15.657000     31.503526
   15.672000     31.415231
   15.687000     31.357083
   15.702000     31.253712
   15.717000     31.169723
   15.732000     31.326934
   15.747000     31.408770
   15.761000     31.378620
   15.776000     31.247252
   15.791000     31.254789
   15.806000     31.048046
   15.821000     30.818691
   15.836000     30.732548
   15.851000     30.555955
   15.866000     30.497809
   15.880000     30.565647
   15.895000     30.509653
   15.910000     30.184464
   15.925000     30.126318
   15.940000     30.096168
   15.955000     30.134932
   15.970000     30.167236
   15.984000     29.971260
   15.999000     29.918498
   16.014000     29.807589
   16.029000     29.784977
   16.044000     29.791437
   16.059000     29.679452
   16.074000     29.556698
   16.088000     29.513626
   16.103000     29.348878
   16.118000     29.471631
   16.133000     29.435020
   16.148000     29.235816
   16.163000     29.200282
   16.178000     29.211050
   16.193000     29.216434
   16.207000     29.184130
   16.222000     29.088296
   16.237000     29.023689
   16.252000     28.907396
   16.267000     28.686655
   16.282000     28.594051
   16.297000     28.675887
   16.312000     28.701730
   16.326000     28.704960
   16.341000     28.661888
   16.356000     28.558517
   16.371000     28.479912
   16.386000     28.456223
   16.401000     28.398076
   16.416000     28.294705
   16.430000     28.282860
   16.445000     28.114882
   16.460000     28.044891
   16.475000     28.016894
   16.490000     28.146108
   16.505000     28.105190
   16.520000     28.010434
   16.535000     27.860760
   16.549000     27.887680
   16.564000     27.959824
   16.579000     27.843531
   16.594000     27.901678
   16.609000     27.927521
   16.624000     27.760619
   16.639000     27.717548
   16.654000     27.657247
   16.668000     27.514034
   16.683000     27.255606
   16.698000     27.113471
   16.713000     27.017636
   16.728000     26.912111
   16.743000     26.912111
   16.758000     26.890576
   16.773000     26.746286
   16.788000     26.624609
   16.802000     26.707522
   16.817000     26.719367
   16.832000     26.524468
   16.847000     26.378025
   16.862000     26.300497
   16.877000     26.420020
   16.892000     26.414636
   16.907000     26.332801
   16.921000     26.204663
   16.936000     26.110983
   16.951000     26.130364
   16.966000     26.029147
   16.981000     25.926852
   16.996000     25.818097
   17.011000     25.819174
   17.026000     25.705034
   17.041000     25.693190
   17.055000     25.727647
   17.070000     25.729801
   17.085000     25.653349
   17.100000     25.518751
   17.115000     25.611354
   17.130000     25.611354
   17.145000     25.567206
   17.160000     25.387382
   17.175000     25.446606
   17.189000     25.510136
   17.204000     25.403535
   17.219000     25.191408
   17.234000     25.268937
   17.249000     25.350772
   17.264000     25.242016
   17.279000     25.174179
   17.294000     25.024505
   17.309000     25.041734
   17.323000     25.200022
   17.338000     25.127878
   17.353000     25.158027
   17.368000     25.056810
   17.383000     25.016969
   17.398000     24.942670
   17.413000     24.870526
   17.428000     24.915751
   17.443000     24.901752
   17.457000     25.008354
   17.472000     24.924364
   17.487000     24.842529
   17.502000     24.850066
   17.517000     24.853296
   17.532000     24.935132
   17.547000     24.832838
   17.562000     24.747771
   17.577000     24.742387
   17.591000     24.757463
   17.606000     24.850066
   17.621000     24.752079
   17.636000     24.789766
   17.651000     24.639016
   17.666000     24.510879
   17.681000     24.671319
   17.696000     24.605636
   17.711000     24.584100
   17.726000     24.599175
   17.740000     24.589484
   17.755000     24.430120
   17.770000     24.355821
   17.785000     24.379511
   17.800000     24.322441
   17.815000     24.467807
   17.830000     24.401047
   17.845000     24.339670
   17.860000     24.284753
   17.875000     24.277216
   17.889000     24.317057
   17.904000     24.293368
   17.919000     24.352591
   17.934000     24.397816
   17.949000     24.286907
   17.964000     24.261065
   17.979000     24.272909
   17.994000     24.422582
   18.009000     24.573332
   18.024000     24.520570
   18.038000     24.502264
   18.053000     24.545336
   18.068000     24.578716
   18.083000     24.626095
   18.098000     24.656245
   18.113000     24.533491
   18.128000     24.632555
   18.143000     24.678857
   18.158000     24.749925
   18.173000     24.732697
   18.188000     24.775768
   18.202000     24.864065
   18.217000     25.001893
   18.232000     24.914674
   18.247000     24.858681
   18.262000     24.997586
   18.277000     25.037427
   18.292000     25.001893
   18.307000     24.999739
   18.322000     24.983588
   18.337000     25.062193
   18.352000     24.907136
   18.366000     24.977127
   18.381000     25.097727
   18.396000     25.076191
   18.411000     25.028812
   18.426000     24.987894
   18.441000     24.832838
   18.456000     24.739157
   18.471000     24.814532
   18.486000     24.788689
   18.501000     24.873756
   18.516000     24.995432
   18.530000     24.984665
   18.545000     25.064346
   18.560000     24.964206
   18.575000     25.001893
   18.590000     24.948054
   18.605000     24.988971
   18.620000     24.920057
   18.635000     24.923287
   18.650000     25.144029
   18.665000     25.050349
   18.680000     24.892061
   18.695000     24.988971
   18.710000     25.065423
   18.724000     24.942670
   18.739000     24.868372
   18.754000     24.973897
   18.769000     25.063270
   18.784000     25.062193
   18.799000     25.023428
   18.814000     25.124647
   18.829000     25.116033
   18.844000     25.236632
   18.859000     25.302317
   18.874000     25.246323
   18.889000     25.085883
   18.903000     25.168795
   18.918000     25.299086
   18.933000     25.226942
   18.948000     25.280780
   18.963000     25.412149
   18.978000     25.315238
   18.993000     25.337851
   19.008000     25.401381
   19.023000     25.365847
   19.038000     25.270013
   19.053000     25.405688
   19.068000     25.363693
   19.083000     25.282934
   19.098000     25.200022
   19.112000     25.332467
   19.127000     25.470295
   19.142000     25.404611
   19.157000     25.336774
   19.172000     25.412149
   19.187000     25.455220
   19.202000     25.514444
   19.217000     25.516597
   19.232000     25.529518
   19.247000     25.499368
   19.262000     25.633966
   19.277000     25.709341
   19.292000     25.605970
   19.307000     25.574743
   19.321000     25.560745
   19.336000     25.481063
   19.351000     25.646888
   19.366000     25.675961
   19.381000     25.607047
   19.396000     25.552131
   19.411000     25.685652
   19.426000     25.682422
   19.441000     25.587665
   19.456000     25.639350
   19.471000     25.529518
   19.486000     25.575820
   19.501000     25.637197
   19.516000     25.630736
   19.531000     25.717956
   19.545000     25.607047
   19.560000     25.505829
   19.575000     25.365847
   19.590000     25.354002
   19.605000     25.467065
   19.620000     25.571513
   19.635000     25.468142
   19.650000     25.391690
   19.665000     25.453066
   19.680000     25.448760
   19.695000     25.483217
   19.710000     25.264629
   19.725000     25.340004
   19.740000     25.408919
   19.755000     25.355079
   19.770000     25.273243
   19.785000     25.414303
   19.799000     25.370154
   19.814000     25.418609
   19.829000     25.392766
   19.844000     25.293702
   19.859000     25.243093
   19.874000     25.279704
   19.889000     25.292625
   19.904000     25.291549
   19.919000     25.234479
   19.934000     25.316314
   19.949000     25.179563
   19.964000     25.092344
   19.979000     25.084806
   19.994000     25.032043
   20.009000     25.069730
   20.024000     25.096650
   20.039000     25.005124
   20.054000     24.913597
   20.068000     24.998663
   20.083000     25.016969
   20.098000     24.809149
   20.113000     24.831761
   20.128000     24.959898
   20.143000     24.701470
   20.158000     24.689625
   20.173000     24.695009
   20.188000     24.772538
   20.203000     24.781152
   20.218000     24.809149
   20.233000     24.760693
   20.248000     24.704700
   20.263000     24.643323
   20.278000     24.619634
   20.293000     24.690702
   20.308000     24.593792
   20.323000     24.548566
   20.338000     24.533491
   20.353000     24.429043
   20.368000     24.377358
   20.382000     24.285830
   20.397000     24.308443
   20.412000     24.103853
   20.427000     24.050015
   20.442000     24.026326
   20.457000     24.022018
   20.472000     23.838965
   20.487000     23.862654
   20.502000     23.992944
   20.517000     24.011250
   20.532000     23.978947
   20.547000     23.880959
   20.562000     23.687137
   20.577000     23.706520
   20.592000     23.766820
   20.607000     23.749591
   20.622000     23.724825
   20.637000     23.640835
   20.652000     23.710826
   20.667000     23.641912
   20.682000     23.605301
   20.697000     23.575152
   20.712000     23.547155
   20.727000     23.440554
   20.742000     23.480395
   20.757000     23.433016
   20.771000     23.296264
   20.786000     23.247808
   20.801000     23.106750
   20.816000     22.964614
   20.831000     22.938771
   20.846000     22.934464
   20.861000     22.876318
   20.876000     22.826785
   20.891000     22.713723
   20.906000     22.712646
   20.921000     22.779407
   20.936000     22.659884
   20.951000     22.684650
   20.966000     22.682496
   20.981000     22.468215
   20.996000     22.497290
   21.011000     22.513441
   21.026000     22.362690
   21.041000     22.394994
   21.056000     22.388534
   21.071000     22.221632
   21.086000     22.109646
   21.101000     22.023503
   21.116000     21.942744
   21.131000     21.873830
   21.146000     21.875984
   21.161000     21.867369
   21.176000     21.772612
   21.191000     21.703698
   21.206000     21.586328
   21.221000     21.672471
   21.236000     21.584174
   21.251000     21.463575
   21.266000     21.493725
   21.281000     21.474342
   21.296000     21.354820
   21.310000     21.461421
   21.325000     21.382816
   21.340000     21.304210
   21.355000     21.183610
   21.370000     21.280521
   21.385000     21.267599
   21.400000     21.283752
   21.415000     21.252525
   21.430000     21.156690
   21.445000     21.075931
   21.460000     21.033937
   21.475000     20.945640
   21.490000     21.082392
   21.505000     20.924105
   21.520000     20.779816
   21.535000     20.765817
   21.550000     20.764740
   21.565000     20.540769
   21.580000     20.495544
   21.595000     20.436320
   21.610000     20.452473
   21.625000     20.485853
   21.640000     20.301722
   21.655000     20.264035
   21.670000     20.280187
   21.685000     20.222040
   21.700000     20.140205
   21.715000     20.092826
   21.730000     20.093903
   21.745000     20.062676
   21.760000     19.948537
   21.775000     19.942076
   21.790000     19.878545
   21.805000     20.028219
   21.820000     19.854856
   21.835000     19.777328
   21.850000     19.834397
   21.865000     19.685801
   21.880000     19.636269
   21.895000     19.521052
   21.910000     19.582429
   21.925000     19.532897
   21.940000     19.497364
   21.955000     19.317540
   21.970000     19.401530
   21.985000     19.331539
   22.000000     19.222783
