# Supplementary material for: Changing the game of time resolved X-ray diffraction on the mechanochemistry playground by downsizing
Source: Nat Commun. 2021 Oct 21;12:6134. doi: 10.1038/s41467-021-26264-1 (PMC8531352; doi:10.1038/s41467-021-26264-1)
Supplement: Supplementary file 3 — Source Data. [file 41467_2021_26264_MOESM3_ESM.zip › PXRD_raw_data/reactionIIIa_cocrystal_FormI_normalized/000330.xy]

    3.140900     20.545910
    3.155600     20.508873
    3.170400     20.566608
    3.185100     20.755062
    3.199800     20.698416
    3.214500     20.881425
    3.229300     20.938070
    3.244000     21.173366
    3.258700     21.454414
    3.273500     21.526310
    3.288200     21.740909
    3.302900     21.793197
    3.317600     22.383615
    3.332400     22.721309
    3.347100     22.707147
    3.361800     23.017606
    3.376500     23.267064
    3.391300     23.503449
    3.406000     23.690814
    3.420700     23.890162
    3.435400     24.049205
    3.450200     23.517610
    3.464900     23.622187
    3.479600     23.883627
    3.494400     24.120012
    3.509100     24.169032
    3.523800     24.247464
    3.538500     24.537227
    3.553300     24.552477
    3.568000     24.615658
    3.582700     24.998014
    3.597400     25.269258
    3.612200     25.417408
    3.626900     25.407603
    3.641600     25.459891
    3.656400     25.686473
    3.671100     26.132010
    3.685800     26.165779
    3.700500     26.643996
    3.715300     26.715892
    3.730000     27.020905
    3.744700     27.048139
    3.759500     27.170145
    3.774200     27.305222
    3.788900     27.470800
    3.803600     27.648362
    3.818400     28.069933
    3.833100     28.189760
    3.847800     28.196296
    3.862600     28.140740
    3.877300     28.624404
    3.892000     29.193036
    3.906700     29.193036
    3.921500     29.401099
    3.936200     29.629858
    3.950900     29.837921
    3.965700     30.049251
    3.980400     30.002410
    3.995100     29.926157
    4.009800     30.315049
    4.024600     30.454483
    4.039300     30.745335
    4.054000     31.154925
    4.068800     31.251875
    4.083500     31.682162
    4.098200     32.043820
    4.113000     32.147307
    4.127700     32.349923
    4.142400     32.661472
    4.157100     32.846658
    4.171900     33.468668
    4.186600     33.678909
    4.201300     33.681088
    4.216100     34.050371
    4.230800     34.626629
    4.245500     34.912034
    4.260300     35.307462
    4.275000     35.474130
    4.289700     35.599403
    4.304500     36.006813
    4.319200     35.970865
    4.333900     36.268254
    4.348600     36.792223
    4.363400     36.722506
    4.378100     37.017714
    4.392800     37.639724
    4.407600     37.809660
    4.422300     37.976328
    4.437000     37.830357
    4.451800     37.866305
    4.466500     38.265001
    4.481200     38.613587
    4.496000     39.087448
    4.510700     38.759558
    4.525400     39.030802
    4.540200     39.422962
    4.554900     39.463267
    4.569600     39.710546
    4.584400     40.139744
    4.599100     40.568941
    4.613800     40.988333
    4.628600     41.263935
    4.643300     41.305330
    4.658000     41.549341
    4.672700     41.818405
    4.687500     42.206208
    4.702200     42.526472
    4.716900     42.831485
    4.731700     43.549355
    4.746400     43.897942
    4.761100     43.826046
    4.775900     44.354372
    4.790600     44.559167
    4.805300     44.884877
    4.820100     45.407758
    4.834800     45.914298
    4.849500     46.033035
    4.864300     46.614739
    4.879000     47.184460
    4.893700     47.316269
    4.908500     47.735663
    4.923200     48.281418
    4.938000     48.526519
    4.952700     48.721509
    4.967400     49.150706
    4.982200     49.875112
    4.996900     50.136553
    5.011600     50.259647
    5.026400     51.274906
    5.041100     51.314121
    5.055800     51.404536
    5.070600     51.966632
    5.085300     52.608249
    5.100000     52.965550
    5.114800     53.488430
    5.129500     53.797801
    5.144200     54.502599
    5.159000     54.905652
    5.173700     55.240078
    5.188400     55.558163
    5.203200     55.999343
    5.217900     57.057085
    5.232700     57.315257
    5.247400     57.849030
    5.262100     58.674745
    5.276900     59.140979
    5.291600     59.447082
    5.306300     60.259725
    5.321100     60.435106
    5.335800     60.673670
    5.350500     61.196550
    5.365300     61.715073
    5.380000     62.473249
    5.394800     62.883928
    5.409500     63.484150
    5.424200     63.942759
    5.439000     64.257576
    5.453700     65.069130
    5.468400     66.195500
    5.483200     66.519031
    5.497900     66.779382
    5.512600     67.357818
    5.527400     68.154120
    5.542100     68.422096
    5.556900     69.183540
    5.571600     70.010344
    5.586300     70.490740
    5.601100     70.803379
    5.615800     71.439549
    5.630600     72.114936
    5.645300     72.305568
    5.660000     73.111676
    5.674800     73.808848
    5.689500     74.292512
    5.704200     74.726067
    5.719000     75.515833
    5.733700     76.135664
    5.748500     76.724992
    5.763200     77.218461
    5.777900     77.409093
    5.792700     78.149840
    5.807400     78.984270
    5.822200     79.525668
    5.836900     79.811074
    5.851600     80.478835
    5.866400     80.504978
    5.881100     80.934175
    5.895900     81.817625
    5.910600     82.637892
    5.925300     83.513716
    5.940100     84.842703
    5.954800     86.232692
    5.969600     87.624859
    5.984300     88.640118
    5.999000     89.844920
    6.013800     89.924441
    6.028500     89.153193
    6.043300     88.803517
    6.058000     88.080200
    6.072700     87.745775
    6.087500     87.670611
    6.102200     87.780634
    6.117000     88.113969
    6.131700     88.197848
    6.146500     88.421161
    6.161200     88.812232
    6.175900     88.717460
    6.190700     88.922254
    6.205400     88.950578
    6.220200     89.230535
    6.234900     89.472367
    6.249600     89.966924
    6.264400     89.776292
    6.279100     90.088930
    6.293900     90.889590
    6.308600     91.315519
    6.323400     91.228373
    6.338100     91.535564
    6.352800     92.522500
    6.367600     94.507265
    6.382300     97.658706
    6.397100    102.853734
    6.411800    107.770984
    6.426600    108.829816
    6.441300    105.806917
    6.456000    101.286185
    6.470800     96.912512
    6.485500     94.492014
    6.500300     93.269782
    6.515000     92.987646
    6.529800     93.524686
    6.544500     94.923390
    6.559300     97.494216
    6.574000    100.244782
    6.588700    103.109728
    6.603500    103.778579
    6.618200    102.065057
    6.633000     99.027997
    6.647700     95.484396
    6.662500     93.320981
    6.677200     91.660838
    6.692000     90.367799
    6.706700     89.832937
    6.721500     89.540995
    6.736200     88.847091
    6.750900     88.250136
    6.765700     88.315496
    6.780400     88.320942
    6.795200     87.906996
    6.809900     87.269736
    6.824700     87.210912
    6.839400     86.959277
    6.854200     87.055138
    6.868900     86.500667
    6.883700     85.982144
    6.898400     85.899355
    6.913200     85.696739
    6.927900     85.611772
    6.942700     85.237041
    6.957400     84.945100
    6.972200     84.937474
    6.986900     84.666230
    7.001600     84.001738
    7.016400     84.070366
    7.031100     83.604131
    7.045900     83.275152
    7.060600     82.763166
    7.075400     82.579068
    7.090100     82.473403
    7.104900     82.164033
    7.119600     81.764247
    7.134400     81.660761
    7.149100     81.582329
    7.163900     80.828510
    7.178600     80.765329
    7.193400     80.538747
    7.208100     80.174910
    7.222900     80.126980
    7.237600     79.735909
    7.252400     79.309980
    7.267100     79.098649
    7.281900     79.033290
    7.296600     79.257692
    7.311400     78.677078
    7.326100     78.419995
    7.340900     77.967922
    7.355600     77.925437
    7.370400     77.837201
    7.385100     77.497330
    7.399900     77.274016
    7.414600     77.141118
    7.429400     76.851355
    7.444100     76.516930
    7.458900     76.600808
    7.473600     76.792531
    7.488400     76.935234
    7.503200     76.823033
    7.517900     77.085562
    7.532700     76.271831
    7.547400     75.147638
    7.562200     74.600793
    7.576900     74.539790
    7.591700     73.826278
    7.606400     73.842618
    7.621200     73.326274
    7.635900     72.787053
    7.650700     72.145437
    7.665400     71.525606
    7.680200     70.902508
    7.694900     70.436273
    7.709700     70.200977
    7.724400     69.842587
    7.739200     69.333868
    7.754000     69.052820
    7.768700     68.759790
    7.783500     68.605105
    7.798200     68.275036
    7.813000     67.816428
    7.827700     67.448233
    7.842500     67.061520
    7.857200     66.915549
    7.872000     66.255413
    7.886700     65.960204
    7.901500     65.816412
    7.916300     65.409001
    7.931000     65.065862
    7.945800     64.874139
    7.960500     64.801153
    7.975300     64.529910
    7.990000     64.162804
    8.004800     63.902454
    8.019600     63.463452
    8.034300     62.826192
    8.049100     62.842532
    8.063800     62.683491
    8.078600     62.357779
    8.093300     62.123573
    8.108100     62.354512
    8.122900     62.577825
    8.137600     62.479784
    8.152400     62.167147
    8.167100     62.037515
    8.181900     61.743395
    8.196600     61.305484
    8.211400     60.479770
    8.226200     59.827259
    8.240900     59.712878
    8.255700     59.599588
    8.270400     59.629000
    8.285200     59.085423
    8.300000     58.844681
    8.314700     58.338140
    8.329500     58.239011
    8.344200     58.292389
    8.359000     57.867549
    8.373800     57.395867
    8.388500     57.028763
    8.403300     56.596297
    8.418000     56.426361
    8.432800     56.158385
    8.447600     55.808710
    8.462300     55.384958
    8.477100     55.339207
    8.491800     55.402388
    8.506600     54.871883
    8.521400     54.681249
    8.536100     54.747699
    8.550900     54.627872
    8.565600     54.290179
    8.580400     54.245517
    8.595200     54.179068
    8.609900     53.733530
    8.624700     53.148558
    8.639500     53.030910
    8.654200     52.700843
    8.669000     52.539621
    8.683700     52.416526
    8.698500     52.150730
    8.713300     51.759658
    8.728000     51.768373
    8.742800     51.474253
    8.757600     51.377303
    8.772300     51.109327
    8.787100     50.851155
    8.801800     50.571197
    8.816600     50.309757
    8.831400     49.722606
    8.846100     49.306480
    8.860900     48.740027
    8.875700     48.728045
    8.890400     48.535233
    8.905200     48.169217
    8.920000     47.911045
    8.934700     47.607121
    8.949500     47.440453
    8.964300     47.037400
    8.979000     47.167031
    8.993800     47.037400
    9.008600     46.626721
    9.023300     46.527592
    9.038100     46.859839
    9.052900     46.360925
    9.067600     45.981837
    9.082400     45.763969
    9.097200     45.645232
    9.111900     45.844581
    9.126700     45.580962
    9.141500     45.151764
    9.156200     44.848930
    9.171000     44.696423
    9.185800     44.480735
    9.200500     44.305352
    9.215300     44.112540
    9.230100     43.814064
    9.244800     43.751971
    9.259600     43.670271
    9.274400     43.604912
    9.289100     43.039548
    9.303900     42.830396
    9.318700     42.915364
    9.333400     42.640852
    9.348200     42.707301
    9.363000     42.385948
    9.377800     41.908820
    9.392500     41.533001
    9.407300     41.417531
    9.422100     41.494874
    9.436800     41.486158
    9.451600     41.529732
    9.466400     41.195307
    9.481200     40.913170
    9.495900     40.937135
    9.510700     40.729072
    9.525500     40.315125
    9.540200     40.009023
    9.555000     39.854338
    9.569800     39.486144
    9.584600     39.381568
    9.599300     39.247580
    9.614100     39.114680
    9.628900     38.949102
    9.643600     38.756290
    9.658400     38.743218
    9.673200     38.559121
    9.688000     38.226874
    9.702700     37.937112
    9.717500     37.916414
    9.732300     37.706173
    9.747100     37.480681
    9.761800     37.392446
    9.776600     37.384820
    9.791400     37.098326
    9.806200     36.906603
    9.820900     36.936015
    9.835700     37.005732
    9.850500     36.645163
    9.865300     36.489388
    9.880000     36.540587
    9.894800     36.234484
    9.909600     36.285683
    9.924400     36.140801
    9.939100     35.734480
    9.953900     35.560187
    9.968700     35.409859
    9.983500     35.304194
    9.998200     35.116829
   10.013000     34.802011
   10.028000     34.708329
   10.043000     34.551465
   10.057000     34.174556
   10.072000     34.241005
   10.087000     34.201789
   10.102000     34.234468
   10.116000     34.048193
   10.131000     33.867364
   10.146000     33.837951
   10.161000     33.559083
   10.176000     33.395682
   10.190000     33.300911
   10.205000     33.163655
   10.220000     33.153850
   10.235000     33.173458
   10.249000     32.864088
   10.264000     32.587397
   10.279000     32.567789
   10.294000     32.807442
   10.309000     32.681080
   10.323000     32.629882
   10.338000     32.687616
   10.353000     32.862998
   10.368000     32.934895
   10.382000     32.827050
   10.397000     32.660383
   10.412000     32.415282
   10.427000     32.140771
   10.442000     31.944691
   10.456000     31.978460
   10.471000     31.727913
   10.486000     31.540548
   10.501000     31.482814
   10.516000     31.463206
   10.530000     31.402203
   10.545000     31.275841
   10.560000     31.339022
   10.575000     31.397845
   10.589000     31.242072
   10.604000     31.167997
   10.619000     31.282376
   10.634000     31.332485
   10.649000     31.205034
   10.663000     30.905467
   10.678000     30.866251
   10.693000     30.719191
   10.708000     30.450126
   10.722000     30.208294
   10.737000     30.161452
   10.752000     30.051430
   10.767000     30.120058
   10.782000     29.976266
   10.796000     29.730077
   10.811000     29.634215
   10.826000     29.586285
   10.841000     29.554694
   10.856000     29.520925
   10.870000     29.316131
   10.885000     29.146195
   10.900000     29.171249
   10.915000     29.100442
   10.930000     28.991509
   10.944000     28.906541
   10.959000     28.781268
   10.974000     28.763839
   10.989000     28.701746
   11.003000     28.527454
   11.018000     28.621136
   11.033000     28.935953
   11.048000     28.857521
   11.063000     28.735515
   11.077000     28.726801
   11.092000     28.800876
   11.107000     29.273646
   11.122000     29.540533
   11.137000     29.776918
   11.151000     29.840099
   11.166000     30.117879
   11.181000     30.308513
   11.196000     30.553613
   11.211000     30.726817
   11.225000     30.745335
   11.240000     30.785640
   11.255000     30.337924
   11.270000     29.658181
   11.284000     29.177785
   11.299000     29.002402
   11.314000     28.764928
   11.329000     28.488237
   11.344000     28.159259
   11.358000     28.390198
   11.373000     28.285622
   11.388000     28.401091
   11.403000     28.622225
   11.418000     28.520917
   11.432000     28.530721
   11.447000     28.635297
   11.462000     28.772553
   11.477000     28.955561
   11.492000     29.347721
   11.506000     29.937051
   11.521000     30.196311
   11.536000     30.285636
   11.551000     30.687601
   11.566000     30.733352
   11.580000     30.894574
   11.595000     31.002418
   11.610000     31.358630
   11.625000     31.458848
   11.640000     31.571049
   11.654000     31.500243
   11.669000     31.386952
   11.684000     31.080850
   11.699000     30.620062
   11.714000     30.059055
   11.728000     29.426153
   11.743000     28.881486
   11.758000     28.559044
   11.773000     28.312855
   11.788000     28.286711
   11.802000     28.267103
   11.817000     28.235512
   11.832000     28.250763
   11.847000     28.226797
   11.862000     28.075380
   11.876000     28.154901
   11.891000     28.405448
   11.906000     28.559044
   11.921000     28.482790
   11.936000     28.644012
   11.950000     28.812858
   11.965000     28.862968
   11.980000     28.883665
   11.995000     28.926149
   12.010000     29.059048
   12.024000     29.092817
   12.039000     29.213733
   12.054000     29.222448
   12.069000     29.266021
   12.084000     29.212644
   12.098000     29.051422
   12.113000     29.099353
   12.128000     29.056869
   12.143000     29.083013
   12.158000     29.220269
   12.172000     29.263843
   12.187000     29.250770
   12.202000     29.148373
   12.217000     29.145105
   12.232000     29.205018
   12.246000     29.120050
   12.261000     29.211555
   12.276000     29.228984
   12.291000     29.145105
   12.306000     29.133122
   12.320000     29.213733
   12.335000     29.513299
   12.350000     29.614607
   12.365000     29.774740
   12.380000     29.849904
   12.394000     29.967552
   12.409000     30.174525
   12.424000     30.340103
   12.439000     30.440322
   12.454000     30.799802
   12.468000     31.063420
   12.483000     31.388042
   12.498000     31.831400
   12.513000     32.074321
   12.528000     31.869527
   12.543000     31.744253
   12.557000     31.809614
   12.572000     31.926172
   12.587000     31.811792
   12.602000     31.784559
   12.617000     31.868437
   12.631000     32.093930
   12.646000     32.081947
   12.661000     31.871706
   12.676000     31.913101
   12.691000     31.860813
   12.705000     31.824865
   12.720000     32.150575
   12.735000     32.085214
   12.750000     32.247525
   12.765000     32.442516
   12.779000     32.724653
   12.794000     33.272587
   12.809000     34.007888
   12.824000     35.027503
   12.839000     36.272611
   12.854000     38.356505
   12.868000     40.707286
   12.883000     42.882684
   12.898000     44.256333
   12.913000     44.852197
   12.928000     44.641957
   12.942000     44.034109
   12.957000     42.613619
   12.972000     40.690946
   12.987000     39.029713
   13.002000     37.468698
   13.017000     36.739935
   13.031000     36.329256
   13.046000     35.581974
   13.061000     35.040575
   13.076000     34.956696
   13.091000     34.487194
   13.105000     34.200699
   13.120000     34.230112
   13.135000     34.257345
   13.150000     34.184359
   13.165000     34.327062
   13.179000     34.611378
   13.194000     35.107025
   13.209000     35.577616
   13.224000     36.394617
   13.239000     37.476324
   13.254000     39.061303
   13.268000     40.918616
   13.283000     42.405556
   13.298000     43.439333
   13.313000     43.792277
   13.328000     43.292273
   13.343000     42.461112
   13.357000     41.158269
   13.372000     39.702921
   13.387000     38.138638
   13.402000     37.013358
   13.417000     36.227948
   13.431000     35.875005
   13.446000     35.636441
   13.461000     35.379358
   13.476000     35.170206
   13.491000     35.427289
   13.506000     35.331428
   13.520000     35.340142
   13.535000     35.408770
   13.550000     35.355392
   13.565000     35.245370
   13.580000     35.207244
   13.595000     35.230119
   13.609000     35.183278
   13.624000     35.292211
   13.639000     35.366286
   13.654000     35.128811
   13.669000     35.191993
   13.683000     35.452343
   13.698000     35.735570
   13.713000     35.742106
   13.728000     35.939275
   13.743000     36.055833
   13.758000     36.275879
   13.772000     36.389170
   13.787000     36.673485
   13.802000     36.692004
   13.817000     36.636449
   13.832000     36.671307
   13.847000     36.654967
   13.861000     36.401152
   13.876000     36.203983
   13.891000     35.999189
   13.906000     36.029690
   13.921000     36.067817
   13.936000     36.065638
   13.950000     36.089603
   13.965000     35.973044
   13.980000     35.947990
   13.995000     35.770428
   14.010000     35.799840
   14.025000     35.952347
   14.039000     35.954525
   14.054000     35.969776
   14.069000     36.023153
   14.084000     36.092871
   14.099000     36.081978
   14.114000     35.934917
   14.128000     35.949079
   14.143000     35.904416
   14.158000     35.821627
   14.173000     35.858665
   14.188000     35.772607
   14.203000     35.825985
   14.217000     35.695264
   14.232000     35.759535
   14.247000     35.884808
   14.262000     35.736659
   14.277000     35.724677
   14.292000     35.808555
   14.306000     35.962151
   14.321000     35.924024
   14.336000     36.013350
   14.351000     35.971955
   14.366000     36.433832
   14.381000     36.650610
   14.395000     36.773705
   14.410000     36.747560
   14.425000     36.755186
   14.440000     36.804206
   14.455000     36.916406
   14.470000     36.802027
   14.484000     36.549302
   14.499000     36.121194
   14.514000     35.943632
   14.529000     35.846682
   14.544000     35.843414
   14.559000     35.678924
   14.573000     35.672389
   14.588000     35.558008
   14.603000     35.558008
   14.618000     35.490470
   14.633000     35.307462
   14.648000     35.109203
   14.662000     34.933821
   14.677000     35.148419
   14.692000     35.093952
   14.707000     35.087417
   14.722000     34.956696
   14.737000     35.015521
   14.752000     34.860835
   14.766000     34.863014
   14.781000     34.871728
   14.796000     34.714864
   14.811000     34.759528
   14.826000     34.790029
   14.841000     34.713775
   14.855000     34.788939
   14.870000     34.812905
   14.885000     34.942535
   14.900000     34.583055
   14.915000     34.513338
   14.930000     34.717043
   14.945000     34.566715
   14.959000     34.523143
   14.974000     34.520964
   14.989000     34.382618
   15.004000     34.200699
   15.019000     34.250808
   15.034000     34.396780
   15.048000     34.344492
   15.063000     34.050371
   15.078000     34.075427
   15.093000     34.183270
   15.108000     34.060176
   15.123000     34.092856
   15.138000     33.995905
   15.152000     33.785664
   15.167000     33.812897
   15.182000     33.886972
   15.197000     33.659301
   15.212000     33.457775
   15.227000     33.543832
   15.242000     33.478471
   15.256000     33.571065
   15.271000     33.227925
   15.286000     33.203959
   15.301000     33.319429
   15.316000     33.324875
   15.331000     33.429452
   15.345000     33.215943
   15.360000     32.885875
   15.375000     32.990451
   15.390000     32.852105
   15.405000     32.894589
   15.420000     32.801996
   15.435000     32.563432
   15.449000     32.379334
   15.464000     32.257329
   15.479000     32.435980
   15.494000     32.434891
   15.509000     32.319422
   15.524000     32.149486
   15.539000     31.994800
   15.553000     31.958852
   15.568000     31.984996
   15.583000     31.914189
   15.598000     31.855366
   15.613000     31.845561
   15.628000     31.653839
   15.643000     31.756237
   15.657000     31.577586
   15.672000     31.420722
   15.687000     31.408739
   15.702000     31.736628
   15.717000     31.575407
   15.732000     31.427258
   15.747000     31.426169
   15.761000     31.496975
   15.776000     31.419632
   15.791000     31.205034
   15.806000     31.106993
   15.821000     31.076492
   15.836000     30.964291
   15.851000     30.821588
   15.866000     30.606990
   15.880000     30.407642
   15.895000     30.444679
   15.910000     30.522021
   15.925000     30.212651
   15.940000     29.986070
   15.955000     29.994785
   15.970000     30.051430
   15.984000     30.013303
   15.999000     30.076484
   16.014000     30.060144
   16.029000     29.688682
   16.044000     29.688682
   16.059000     29.580838
   16.074000     29.648377
   16.088000     29.693040
   16.103000     29.658181
   16.118000     29.401099
   16.133000     29.380401
   16.148000     29.452297
   16.163000     29.245324
   16.178000     29.184321
   16.193000     29.304147
   16.207000     29.064494
   16.222000     29.065583
   16.237000     29.072120
   16.252000     28.893469
   16.267000     28.848807
   16.282000     28.877129
   16.297000     28.710461
   16.312000     28.679960
   16.326000     28.659263
   16.341000     28.684317
   16.356000     28.551418
   16.371000     28.493684
   16.386000     28.636386
   16.401000     28.590635
   16.416000     28.320480
   16.430000     28.310676
   16.445000     28.262745
   16.460000     28.173420
   16.475000     28.102613
   16.490000     28.098256
   16.505000     28.127668
   16.520000     28.135293
   16.535000     28.035074
   16.549000     28.348803
   16.564000     28.409805
   16.579000     28.196296
   16.594000     28.308497
   16.609000     28.171241
   16.624000     27.888015
   16.639000     27.961000
   16.654000     27.873854
   16.668000     27.841174
   16.683000     27.784528
   16.698000     27.533981
   16.713000     27.328097
   16.728000     27.221343
   16.743000     27.224610
   16.758000     26.991494
   16.773000     26.879292
   16.788000     26.841166
   16.802000     26.781252
   16.817000     26.630924
   16.832000     26.510008
   16.847000     26.521991
   16.862000     26.423951
   16.877000     26.322643
   16.892000     26.237675
   16.907000     26.254015
   16.921000     26.258373
   16.936000     26.210441
   16.951000     26.188655
   16.966000     26.082990
   16.981000     25.975146
   16.996000     25.880374
   17.011000     25.907607
   17.026000     25.914144
   17.041000     25.999112
   17.055000     26.001290
   17.070000     25.706081
   17.085000     25.647256
   17.100000     25.517626
   17.115000     25.758369
   17.130000     25.679936
   17.145000     25.592790
   17.160000     25.528519
   17.175000     25.431569
   17.189000     25.407603
   17.204000     25.428301
   17.219000     25.372745
   17.234000     25.237667
   17.249000     25.331351
   17.264000     25.358583
   17.279000     25.147252
   17.294000     25.239846
   17.309000     25.307385
   17.323000     25.346601
   17.338000     25.372745
   17.353000     25.396710
   17.368000     25.323725
   17.383000     25.387995
   17.398000     25.334618
   17.413000     25.211524
   17.428000     25.106948
   17.443000     25.017622
   17.457000     25.151610
   17.472000     24.980585
   17.487000     24.871651
   17.502000     24.916314
   17.517000     24.899975
   17.532000     24.906510
   17.547000     24.780148
   17.562000     24.933744
   17.577000     24.995835
   17.591000     24.932654
   17.606000     24.914136
   17.621000     24.837882
   17.636000     24.723502
   17.651000     24.791041
   17.666000     24.791041
   17.681000     24.824810
   17.696000     24.819363
   17.711000     24.742021
   17.726000     24.586246
   17.740000     24.602586
   17.755000     24.580799
   17.770000     24.419579
   17.785000     24.539405
   17.800000     24.556835
   17.815000     24.409774
   17.830000     24.498010
   17.845000     24.493653
   17.860000     24.514350
   17.875000     24.337878
   17.889000     24.564459
   17.904000     24.445722
   17.919000     24.399971
   17.934000     24.397792
   17.949000     24.398881
   17.964000     24.427203
   17.979000     24.517618
   17.994000     24.570996
   18.009000     24.572085
   18.024000     24.612390
   18.038000     24.606944
   18.053000     24.736574
   18.068000     24.690822
   18.083000     24.654874
   18.098000     24.789951
   18.113000     24.810649
   18.128000     24.722413
   18.143000     24.767075
   18.158000     24.842240
   18.173000     24.756182
   18.188000     24.803023
   18.202000     25.017622
   18.217000     25.088429
   18.232000     25.198451
   18.247000     25.398889
   18.262000     25.273615
   18.277000     25.369476
   18.292000     25.472963
   18.307000     25.366209
   18.322000     25.578628
   18.337000     25.463159
   18.352000     25.423943
   18.366000     25.483857
   18.381000     25.288866
   18.396000     25.321546
   18.411000     25.232220
   18.426000     25.089518
   18.441000     25.179932
   18.456000     25.113483
   18.471000     24.986032
   18.486000     24.937012
   18.501000     25.051392
   18.516000     25.041587
   18.530000     25.056839
   18.545000     25.023069
   18.560000     25.071000
   18.575000     25.042676
   18.590000     25.126556
   18.605000     25.062285
   18.620000     25.013265
   18.635000     25.077535
   18.650000     25.191916
   18.665000     25.145074
   18.680000     25.000193
   18.695000     24.966424
   18.710000     25.094964
   18.724000     25.029605
   18.739000     25.073179
   18.754000     25.220238
   18.769000     25.260544
   18.784000     25.170129
   18.799000     25.123288
   18.814000     25.177755
   18.829000     25.247471
   18.844000     25.172308
   18.859000     25.201719
   18.874000     25.276884
   18.889000     25.310653
   18.903000     25.109127
   18.918000     25.265990
   18.933000     25.312832
   18.948000     25.355315
   18.963000     25.353136
   18.978000     25.378192
   18.993000     25.370566
   19.008000     25.468606
   19.023000     25.357494
   19.038000     25.425033
   19.053000     25.455534
   19.068000     25.425033
   19.083000     25.292134
   19.098000     25.397800
   19.112000     25.508911
   19.127000     25.476231
   19.142000     25.415229
   19.157000     25.467517
   19.172000     25.447909
   19.187000     25.448998
   19.202000     25.417408
   19.217000     25.452267
   19.232000     25.484946
   19.247000     25.470784
   19.262000     25.514358
   19.277000     25.634185
   19.292000     25.635274
   19.307000     25.788870
   19.321000     25.777977
   19.336000     25.787781
   19.351000     25.783423
   19.366000     25.895625
   19.381000     25.731135
   19.396000     25.610219
   19.411000     25.576450
   19.426000     25.673401
   19.441000     25.792138
   19.456000     25.641810
   19.471000     25.636364
   19.486000     25.573183
   19.501000     25.575360
   19.516000     25.601505
   19.531000     25.621113
   19.545000     25.479499
   19.560000     25.413050
   19.575000     25.499108
   19.590000     25.639632
   19.605000     25.586254
   19.620000     25.527430
   19.635000     25.472963
   19.650000     25.564467
   19.665000     25.507822
   19.680000     25.411961
   19.695000     25.455534
   19.710000     25.555753
   19.725000     25.540502
   19.740000     25.654882
   19.755000     25.530698
   19.770000     25.433748
   19.785000     25.384727
   19.799000     25.410871
   19.814000     25.465338
   19.829000     25.506732
   19.844000     25.353136
   19.859000     25.345512
   19.874000     25.468606
   19.889000     25.445730
   19.904000     25.397800
   19.919000     25.258365
   19.934000     25.399978
   19.949000     25.310653
   19.964000     25.222417
   19.979000     25.202809
   19.994000     25.191916
   20.009000     25.190826
   20.024000     25.234399
   20.039000     25.251829
   20.054000     25.104769
   20.068000     24.929386
   20.083000     24.925029
   20.098000     24.920671
   20.113000     25.074268
   20.128000     25.084072
   20.143000     24.926118
   20.158000     24.798667
   20.173000     24.807381
   20.188000     24.721323
   20.203000     24.848776
   20.218000     24.831347
   20.233000     24.838971
   20.248000     24.893438
   20.263000     24.811738
   20.278000     24.783415
   20.293000     24.835703
   20.308000     24.830257
   20.323000     24.698447
   20.338000     24.525244
   20.353000     24.475134
   20.368000     24.483849
   20.382000     24.512171
   20.397000     24.359665
   20.412000     24.128727
   20.427000     24.045937
   20.442000     24.102582
   20.457000     24.100404
   20.472000     24.081885
   20.487000     24.045937
   20.502000     23.930468
   20.517000     23.998006
   20.532000     23.976219
   20.547000     23.960969
   20.562000     23.853126
   20.577000     23.724584
   20.592000     23.781229
   20.607000     23.906503
   20.622000     23.887984
   20.637000     23.767068
   20.652000     23.722405
   20.667000     23.780140
   20.682000     23.803016
   20.697000     23.650509
   20.712000     23.735477
   20.727000     23.711512
   20.742000     23.772514
   20.757000     23.678832
   20.771000     23.703886
   20.786000     23.525236
   20.801000     23.272510
   20.816000     23.228937
   20.831000     23.248546
   20.846000     23.147238
   20.861000     23.154862
   20.876000     23.102574
   20.891000     23.002356
   20.906000     22.979480
   20.921000     22.840046
   20.936000     22.841135
   20.951000     22.801919
   20.966000     22.702790
   20.981000     22.590588
   20.996000     22.453332
   21.011000     22.545926
   21.026000     22.544836
   21.041000     22.526318
   21.056000     22.417384
   21.071000     22.162480
   21.086000     22.250716
   21.101000     22.150498
   21.116000     22.031761
   21.131000     22.040475
   21.146000     22.082959
   21.161000     21.921738
   21.176000     21.812804
   21.191000     21.861825
   21.206000     21.843306
   21.221000     21.779035
   21.236000     21.690799
   21.251000     21.677727
   21.266000     21.652673
   21.281000     21.581866
   21.296000     21.635243
   21.310000     21.608010
   21.325000     21.547007
   21.340000     21.455503
   21.355000     21.391233
   21.370000     21.364000
   21.385000     21.328052
   21.400000     21.177723
   21.415000     21.226743
   21.430000     21.309533
   21.445000     21.308444
   21.460000     21.310622
   21.475000     21.218029
   21.490000     21.198420
   21.505000     21.072058
   21.520000     20.972928
   21.535000     20.882515
   21.550000     20.953320
   21.565000     20.844388
   21.580000     20.675541
   21.595000     20.646128
   21.610000     20.639593
   21.625000     20.424994
   21.640000     20.401029
   21.655000     20.480550
   21.670000     20.399940
   21.685000     20.277934
   21.700000     20.239808
   21.715000     20.190788
   21.730000     20.224557
   21.745000     20.161376
   21.760000     20.124339
   21.775000     20.067693
   21.790000     19.957670
   21.805000     19.987083
   21.820000     19.941330
   21.835000     19.867256
   21.850000     19.924990
   21.865000     19.741982
   21.880000     19.785555
   21.895000     19.727821
   21.910000     19.698409
   21.925000     19.707124
   21.940000     19.689694
   21.955000     19.563331
   21.970000     19.536099
   21.985000     19.626513
   22.000000     19.520848
