# Supplementary material for: Changing the game of time resolved X-ray diffraction on the mechanochemistry playground by downsizing
Source: Nat Commun. 2021 Oct 21;12:6134. doi: 10.1038/s41467-021-26264-1 (PMC8531352; doi:10.1038/s41467-021-26264-1)
Supplement: Supplementary file 3 — Source Data. [file 41467_2021_26264_MOESM3_ESM.zip › PXRD_raw_data/reactionIIIa_cocrystal_FormI_normalized/000270.xy]

    3.140900     20.201446
    3.155600     20.486447
    3.170400     20.805041
    3.185100     20.702094
    3.199800     20.744357
    3.214500     20.836467
    3.229300     21.262342
    3.244000     21.251506
    3.258700     21.159395
    3.273500     21.520251
    3.288200     21.924453
    3.302900     21.956963
    3.317600     22.214872
    3.332400     22.343827
    3.347100     22.428352
    3.361800     22.832555
    3.376500     23.280102
    3.391300     23.633374
    3.406000     23.843602
    3.420700     23.866359
    3.435400     23.672385
    3.450200     23.694058
    3.464900     23.600864
    3.479600     23.797005
    3.494400     23.946549
    3.509100     23.911872
    3.523800     23.843602
    3.538500     24.194705
    3.553300     24.607577
    3.568000     24.636835
    3.582700     24.711608
    3.597400     24.915334
    3.612200     25.098471
    3.626900     25.333623
    3.641600     25.578529
    3.656400     25.488586
    3.671100     25.762750
    3.685800     26.194044
    3.700500     26.331668
    3.715300     26.734786
    3.730000     26.912505
    3.744700     27.149825
    3.759500     27.244103
    3.774200     27.318874
    3.788900     27.487924
    3.803600     27.827108
    3.818400     27.902963
    3.833100     27.973401
    3.847800     28.393858
    3.862600     28.455626
    3.877300     28.513060
    3.892000     28.905342
    3.906700     29.045133
    3.921500     29.074391
    3.936200     29.542529
    3.950900     30.195972
    3.965700     29.744089
    3.980400     29.993328
    3.995100     29.999831
    4.009800     30.078937
    4.024600     30.545991
    4.039300     31.034718
    4.054000     31.145251
    4.068800     31.376069
    4.083500     31.493103
    4.098200     31.472514
    4.113000     32.007838
    4.127700     32.311261
    4.142400     32.514987
    4.157100     32.762060
    4.171900     33.329894
    4.186600     33.510864
    4.201300     33.755770
    4.216100     34.305181
    4.230800     34.708300
    4.245500     34.731057
    4.260300     35.150430
    4.275000     35.158015
    4.289700     35.330316
    4.304500     35.845052
    4.319200     36.082371
    4.333900     36.206991
    4.348600     36.428056
    4.363400     37.061993
    4.378100     37.313400
    4.392800     37.467279
    4.407600     37.679674
    4.422300     37.851975
    4.437000     37.812964
    4.451800     37.958173
    4.466500     38.309276
    4.481200     38.613783
    4.496000     38.711311
    4.510700     38.892282
    4.525400     39.267225
    4.540200     39.438442
    4.554900     39.574982
    4.569600     40.121143
    4.584400     40.467912
    4.599100     40.735574
    4.613800     41.089928
    4.628600     41.439948
    4.643300     41.419359
    4.658000     41.694606
    4.672700     42.117231
    4.687500     42.244018
    4.702200     42.789095
    4.716900     42.837860
    4.731700     43.230142
    4.746400     43.765466
    4.761100     43.855409
    4.775900     44.028793
    4.790600     44.489346
    4.805300     45.183966
    4.820100     45.673778
    4.834800     45.799481
    4.849500     45.861249
    4.864300     46.193931
    4.879000     46.720586
    4.893700     47.196309
    4.908500     47.327431
    4.923200     48.022053
    4.938000     48.567129
    4.952700     48.728593
    4.967400     49.242245
    4.982200     49.509907
    4.996900     49.972627
    5.011600     50.620650
    5.026400     50.917571
    5.041100     51.264340
    5.055800     51.650120
    5.070600     51.906946
    5.085300     52.198449
    5.100000     52.549552
    5.114800     53.184571
    5.129500     54.156608
    5.144200     54.063414
    5.159000     54.303985
    5.173700     55.122142
    5.188400     55.956555
    5.203200     56.344502
    5.217900     56.956765
    5.232700     57.415151
    5.247400     57.586367
    5.262100     58.237643
    5.276900     58.867244
    5.291600     59.325629
    5.306300     59.695155
    5.321100     59.767760
    5.335800     60.478636
    5.350500     61.421413
    5.365300     61.806110
    5.380000     62.315426
    5.394800     63.015466
    5.409500     63.481436
    5.424200     63.762102
    5.439000     64.401457
    5.453700     64.912941
    5.468400     65.553379
    5.483200     66.496157
    5.497900     67.008724
    5.512600     67.438934
    5.527400     68.170400
    5.542100     68.481408
    5.556900     69.048158
    5.571600     69.752532
    5.586300     70.396222
    5.601100     70.761412
    5.615800     70.800424
    5.630600     71.633752
    5.645300     72.220009
    5.660000     72.680560
    5.674800     73.495467
    5.689500     74.038377
    5.704200     74.793683
    5.719000     75.464463
    5.733700     76.086480
    5.748500     76.769181
    5.763200     77.166881
    5.777900     77.950362
    5.792700     78.118328
    5.807400     78.605972
    5.822200     79.050269
    5.836900     79.119622
    5.851600     79.809909
    5.866400     80.579302
    5.881100     81.164475
    5.895900     81.250083
    5.910600     82.342405
    5.925300     83.098794
    5.940100     83.823758
    5.954800     84.670089
    5.969600     86.364922
    5.984300     87.734659
    5.999000     88.569071
    6.013800     89.035041
    6.028500     88.473709
    6.043300     88.352340
    6.058000     88.200629
    6.072700     87.931883
    6.087500     87.554772
    6.102200     87.536350
    6.117000     88.229888
    6.131700     88.163785
    6.146500     88.074925
    6.161200     88.169204
    6.175900     88.217967
    6.190700     88.600496
    6.205400     88.644927
    6.220200     89.210593
    6.234900     89.462000
    6.249600     89.320042
    6.264400     90.027666
    6.279100     90.303998
    6.293900     90.816566
    6.308600     90.585747
    6.323400     90.655101
    6.338100     90.923847
    6.352800     91.444001
    6.367600     92.974118
    6.382300     95.293133
    6.397100     98.584185
    6.411800    101.675845
    6.426600    102.075713
    6.441300    100.054702
    6.456000     97.090912
    6.470800     94.612600
    6.485500     92.834327
    6.500300     92.321758
    6.515000     92.257824
    6.529800     92.287082
    6.544500     93.154004
    6.559300     94.822828
    6.574000     96.778820
    6.588700     98.227664
    6.603500     98.868103
    6.618200     97.954583
    6.633000     95.658324
    6.647700     93.553871
    6.662500     91.637974
    6.677200     90.406945
    6.692000     90.023332
    6.706700     89.599624
    6.721500     88.886581
    6.736200     88.584241
    6.750900     88.316580
    6.765700     88.055420
    6.780400     87.711902
    6.795200     87.636046
    6.809900     87.333708
    6.824700     87.002109
    6.839400     86.852566
    6.854200     86.898078
    6.868900     86.579485
    6.883700     86.116766
    6.898400     85.736404
    6.913200     85.739655
    6.927900     85.297524
    6.942700     85.149064
    6.957400     84.387256
    6.972200     83.927788
    6.986900     84.115259
    7.001600     84.428436
    7.016400     84.195450
    7.031100     83.409802
    7.045900     82.893983
    7.060600     82.741189
    7.075400     82.850638
    7.090100     82.634990
    7.104900     82.313146
    7.119600     81.999971
    7.134400     81.318353
    7.149100     81.115710
    7.163900     80.956413
    7.178600     80.804702
    7.193400     80.429759
    7.208100     79.977876
    7.222900     79.918274
    7.237600     79.867342
    7.252400     79.951867
    7.267100     79.627856
    7.281900     78.775022
    7.296600     78.404412
    7.311400     78.274374
    7.326100     77.965533
    7.340900     77.834411
    7.355600     77.982871
    7.370400     77.437795
    7.385100     77.087775
    7.399900     76.914391
    7.414600     76.954485
    7.429400     77.108364
    7.444100     76.593629
    7.458900     75.784141
    7.473600     76.051803
    7.488400     75.803647
    7.503200     75.542487
    7.517900     75.267239
    7.532700     74.874956
    7.547400     74.938892
    7.562200     74.280031
    7.576900     73.688357
    7.591700     73.293907
    7.606400     73.170371
    7.621200     72.759667
    7.635900     72.726074
    7.650700     72.026035
    7.665400     71.314075
    7.680200     70.510005
    7.694900     69.988768
    7.709700     69.594319
    7.724400     69.271390
    7.739200     69.010230
    7.754000     69.055744
    7.768700     68.850933
    7.783500     68.454316
    7.798200     68.101046
    7.813000     67.725018
    7.827700     67.150683
    7.842500     66.925283
    7.857200     66.802830
    7.872000     66.458229
    7.886700     66.074616
    7.901500     65.931574
    7.916300     65.378911
    7.931000     65.044063
    7.945800     64.670203
    7.960500     64.392788
    7.975300     64.220487
    7.990000     64.062274
    8.004800     63.910562
    8.019600     63.691664
    8.034300     63.079401
    8.049100     62.489894
    8.063800     62.198392
    8.078600     62.419457
    8.093300     62.399951
    8.108100     61.858125
    8.122900     61.874380
    8.137600     61.860292
    8.152400     61.988163
    8.167100     61.533029
    8.181900     61.058389
    8.196600     60.465632
    8.211400     60.011582
    8.226200     59.817608
    8.240900     59.594375
    8.255700     59.736334
    8.270400     59.148994
    8.285200     58.852073
    8.300000     58.670020
    8.314700     58.536731
    8.329500     57.927718
    8.344200     57.652470
    8.359000     57.521349
    8.373800     57.356633
    8.388500     56.878743
    8.403300     56.193874
    8.418000     56.119102
    8.432800     56.123437
    8.447600     55.753911
    8.462300     55.435318
    8.477100     55.351876
    8.491800     55.026780
    8.506600     54.889157
    8.521400     54.566229
    8.536100     54.557559
    8.550900     53.972387
    8.565600     54.072083
    8.580400     53.904117
    8.595200     53.767577
    8.609900     53.507500
    8.624700     53.183488
    8.639500     52.894153
    8.654200     52.614571
    8.669000     52.381585
    8.683700     52.016394
    8.698500     51.672876
    8.713300     51.470234
    8.728000     51.288180
    8.742800     51.020518
    8.757600     50.899149
    8.772300     50.707343
    8.787100     50.409338
    8.801800     50.373578
    8.816600     49.857759
    8.831400     49.092701
    8.846100     48.794696
    8.860900     48.754601
    8.875700     48.599639
    8.890400     48.488022
    8.905200     47.948363
    8.920000     47.748972
    8.934700     47.570170
    8.949500     47.479142
    8.964300     47.133458
    8.979000     46.900472
    8.993800     46.849540
    9.008600     46.446422
    9.023300     46.344558
    9.038100     46.346725
    9.052900     46.075813
    9.067600     46.004292
    9.082400     45.841743
    9.097200     45.542656
    9.111900     45.358434
    9.126700     45.017084
    9.141500     45.226229
    9.156200     45.081020
    9.171000     44.404821
    9.185800     44.050466
    9.200500     43.844572
    9.215300     43.930181
    9.230100     43.764382
    9.244800     43.349343
    9.259600     43.155370
    9.274400     43.110940
    9.289100     42.931054
    9.303900     42.916966
    9.318700     42.650388
    9.333400     42.348048
    9.348200     42.186584
    9.363000     41.929759
    9.377800     41.794303
    9.392500     41.743371
    9.407300     41.554815
    9.422100     41.616583
    9.436800     41.407438
    9.451600     41.058502
    9.466400     40.934966
    9.481200     40.679225
    9.495900     40.477665
    9.510700     40.548102
    9.525500     40.206751
    9.540200     40.019280
    9.555000     39.737530
    9.569800     39.499127
    9.584600     39.221712
    9.599300     39.025570
    9.614100     39.084088
    9.628900     38.846768
    9.643600     38.984392
    9.658400     38.820761
    9.673200     38.544429
    9.688000     38.219333
    9.702700     37.958173
    9.717500     38.048116
    9.732300     37.771785
    9.747100     37.293894
    9.761800     37.307982
    9.776600     37.448857
    9.791400     36.909198
    9.806200     36.810585
    9.820900     36.717392
    9.835700     36.611194
    9.850500     36.583018
    9.865300     36.426972
    9.880000     36.360869
    9.894800     36.108379
    9.909600     35.894899
    9.924400     35.783283
    9.939100     35.791953
    9.953900     35.587142
    9.968700     35.346571
    9.983500     35.114670
    9.998200     35.006304
   10.013000     34.915277
   10.028000     34.707216
   10.043000     34.586931
   10.057000     34.489402
   10.072000     34.275922
   10.087000     33.994173
   10.102000     34.068946
   10.116000     33.858716
   10.131000     33.608393
   10.146000     33.484857
   10.161000     33.274628
   10.176000     33.108829
   10.190000     33.032973
   10.205000     33.126167
   10.220000     33.158677
   10.235000     32.904019
   10.249000     32.751224
   10.264000     32.557250
   10.279000     32.628771
   10.294000     32.611433
   10.309000     32.514987
   10.323000     32.430462
   10.338000     32.341603
   10.353000     32.347022
   10.368000     32.271166
   10.382000     32.317763
   10.397000     32.314512
   10.412000     32.218067
   10.427000     31.968827
   10.442000     31.909226
   10.456000     31.527780
   10.471000     31.371734
   10.486000     31.490936
   10.501000     31.210270
   10.516000     31.333806
   10.530000     31.304548
   10.545000     31.247114
   10.560000     31.326221
   10.575000     31.288294
   10.589000     31.276373
   10.604000     31.195099
   10.619000     31.132248
   10.634000     31.266620
   10.649000     31.194015
   10.663000     31.131164
   10.678000     30.677114
   10.693000     30.674946
   10.708000     30.586086
   10.722000     30.306504
   10.737000     30.164546
   10.752000     29.922891
   10.767000     29.862207
   10.782000     29.881713
   10.796000     29.747340
   10.811000     29.551199
   10.826000     29.628138
   10.841000     29.469924
   10.856000     29.414658
   10.870000     29.349639
   10.885000     29.035380
   10.900000     29.012624
   10.915000     28.915094
   10.930000     28.893422
   10.944000     28.828402
   10.959000     28.686444
   10.974000     28.807813
   10.989000     28.638763
   11.003000     28.468630
   11.018000     28.354846
   11.033000     28.420949
   11.048000     28.524980
   11.063000     28.485969
   11.077000     28.476215
   11.092000     28.563991
   11.107000     28.845741
   11.122000     29.078727
   11.137000     29.090646
   11.151000     29.135076
   11.166000     29.464507
   11.181000     29.698575
   11.196000     29.662815
   11.211000     29.805856
   11.225000     29.722416
   11.240000     29.710495
   11.255000     29.477511
   11.270000     28.922681
   11.284000     28.743877
   11.299000     28.553154
   11.314000     28.252983
   11.329000     28.153287
   11.344000     28.297413
   11.358000     28.350512
   11.373000     28.273572
   11.388000     28.021082
   11.403000     28.239979
   11.418000     28.226976
   11.432000     28.151119
   11.447000     28.301747
   11.462000     28.675607
   11.477000     28.700532
   11.492000     28.813231
   11.506000     29.034296
   11.521000     29.257529
   11.536000     29.477511
   11.551000     29.569621
   11.566000     29.404905
   11.580000     29.428746
   11.595000     29.735419
   11.610000     29.812359
   11.625000     29.876294
   11.640000     29.969488
   11.654000     29.836199
   11.669000     29.813443
   11.684000     29.787434
   11.699000     29.426579
   11.714000     29.123156
   11.728000     28.623592
   11.743000     28.336424
   11.758000     28.180378
   11.773000     28.111025
   11.788000     28.061176
   11.802000     27.980987
   11.817000     28.005910
   11.832000     27.921385
   11.847000     28.133781
   11.862000     28.093686
   11.876000     28.101271
   11.891000     28.171709
   11.906000     28.068763
   11.921000     28.059009
   11.936000     28.190132
   11.950000     28.424200
   11.965000     28.627927
   11.980000     28.588915
   11.995000     28.500055
   12.010000     28.749296
   12.024000     28.845741
   12.039000     28.854410
   12.054000     28.866330
   12.069000     28.974696
   12.084000     28.968193
   12.098000     29.080894
   12.113000     29.068973
   12.128000     28.980114
   12.143000     29.048384
   12.158000     29.220685
   12.172000     29.253194
   12.187000     29.202263
   12.202000     29.160000
   12.217000     28.968193
   12.232000     28.867413
   12.246000     28.976863
   12.261000     29.086312
   12.276000     29.154582
   12.291000     29.118821
   12.306000     29.204430
   12.320000     29.169753
   12.335000     29.293289
   12.350000     29.487263
   12.365000     29.542529
   12.380000     29.568537
   12.394000     29.720249
   12.409000     29.709412
   12.424000     29.939146
   12.439000     30.096276
   12.454000     30.382360
   12.468000     30.644604
   12.483000     30.935022
   12.498000     31.185346
   12.513000     31.285042
   12.528000     31.238445
   12.543000     31.288294
   12.557000     31.300213
   12.572000     31.291544
   12.587000     31.307799
   12.602000     31.246031
   12.617000     31.287210
   12.631000     31.409663
   12.646000     31.513693
   12.661000     31.501773
   12.676000     31.566792
   12.691000     31.638313
   12.705000     31.641564
   12.720000     31.674074
   12.735000     31.548370
   12.750000     31.566792
   12.765000     31.692496
   12.779000     32.063104
   12.794000     32.524741
   12.809000     32.892099
   12.824000     33.500028
   12.839000     34.580429
   12.854000     35.977257
   12.868000     37.319902
   12.883000     38.691806
   12.898000     39.687683
   12.913000     40.077797
   12.928000     40.175326
   12.942000     39.702853
   12.957000     38.919372
   12.972000     37.760949
   12.987000     36.870187
   13.002000     35.957751
   13.017000     35.255545
   13.031000     34.818833
   13.046000     34.580429
   13.061000     34.282425
   13.076000     34.055941
   13.091000     33.963830
   13.105000     33.667993
   13.120000     33.504362
   13.135000     33.530370
   13.150000     33.622480
   13.165000     33.692918
   13.179000     33.974667
   13.194000     34.236911
   13.209000     34.662787
   13.224000     35.311894
   13.239000     36.061782
   13.254000     37.082582
   13.268000     38.145645
   13.283000     39.151275
   13.298000     39.687683
   13.313000     39.918500
   13.328000     39.803633
   13.343000     39.318157
   13.357000     38.582357
   13.372000     37.443438
   13.387000     36.515832
   13.402000     35.970755
   13.417000     35.652162
   13.431000     35.382332
   13.446000     35.136343
   13.461000     34.987882
   13.476000     34.974879
   13.491000     34.900106
   13.506000     34.876266
   13.520000     34.934783
   13.535000     34.965125
   13.550000     35.098415
   13.565000     35.014974
   13.580000     34.887103
   13.595000     34.919612
   13.609000     35.146095
   13.624000     35.024726
   13.639000     35.065905
   13.654000     35.298890
   13.669000     35.391001
   13.683000     35.454936
   13.698000     35.440848
   13.713000     35.419176
   13.728000     35.453853
   13.743000     35.578472
   13.758000     35.885146
   13.772000     35.861306
   13.787000     36.081287
   13.802000     36.101876
   13.817000     36.137637
   13.832000     36.127885
   13.847000     36.197238
   13.861000     36.005432
   13.876000     36.035774
   13.891000     36.113797
   13.906000     35.836382
   13.921000     35.728017
   13.936000     35.667332
   13.950000     35.892732
   13.965000     35.783283
   13.980000     35.709595
   13.995000     35.595811
   14.010000     35.783283
   14.025000     35.814709
   14.039000     35.761610
   14.054000     35.742105
   14.069000     35.838549
   14.084000     35.929576
   14.099000     35.873226
   14.114000     35.664081
   14.128000     35.704177
   14.143000     35.814709
   14.158000     35.780032
   14.173000     35.709595
   14.188000     35.658663
   14.203000     35.776781
   14.217000     35.725850
   14.232000     35.706344
   14.247000     35.898150
   14.262000     35.776781
   14.277000     35.571971
   14.292000     35.706344
   14.306000     35.825545
   14.321000     35.655412
   14.336000     35.893815
   14.351000     36.022770
   14.366000     36.008683
   14.381000     35.978340
   14.395000     36.262258
   14.410000     36.212410
   14.425000     36.228664
   14.440000     36.317524
   14.455000     36.387961
   14.470000     36.109463
   14.484000     35.914405
   14.499000     35.739937
   14.514000     35.755108
   14.529000     35.588226
   14.544000     35.439765
   14.559000     35.294556
   14.573000     35.285886
   14.588000     35.454936
   14.603000     35.255545
   14.618000     35.270716
   14.633000     35.156932
   14.648000     35.338986
   14.662000     35.231704
   14.677000     34.972711
   14.692000     34.902273
   14.707000     34.715886
   14.722000     34.753813
   14.737000     35.058319
   14.752000     35.079993
   14.766000     34.764649
   14.781000     34.839422
   14.796000     34.692045
   14.811000     34.565258
   14.826000     34.736475
   14.841000     34.636779
   14.855000     34.564174
   14.870000     34.421132
   14.885000     34.417882
   14.900000     34.435220
   14.915000     34.326854
   14.930000     34.464478
   14.945000     34.575011
   14.959000     34.373451
   14.974000     34.288926
   14.989000     34.365866
   15.004000     34.300847
   15.019000     34.196816
   15.034000     34.117709
   15.048000     33.965998
   15.063000     33.971416
   15.078000     33.775276
   15.093000     33.894477
   15.108000     33.618146
   15.123000     33.643070
   15.138000     33.851131
   15.152000     33.713507
   15.167000     33.749267
   15.182000     33.656074
   15.197000     33.607309
   15.212000     33.548792
   15.227000     33.309305
   15.242000     33.248620
   15.256000     33.270294
   15.271000     33.242118
   15.286000     33.191187
   15.301000     33.141338
   15.316000     33.068734
   15.331000     33.079571
   15.345000     33.081738
   15.360000     32.799989
   15.375000     32.702460
   15.390000     32.762060
   15.405000     32.498733
   15.420000     32.501983
   15.435000     32.523657
   15.449000     32.306926
   15.464000     32.277668
   15.479000     32.300425
   15.494000     32.215900
   15.509000     32.037097
   15.524000     31.956907
   15.539000     31.870214
   15.553000     31.874549
   15.568000     31.858294
   15.583000     31.774853
   15.598000     31.671906
   15.613000     31.594967
   15.628000     31.418331
   15.643000     31.416164
   15.657000     31.482267
   15.672000     31.395575
   15.687000     31.241696
   15.702000     31.166924
   15.717000     31.222191
   15.732000     31.270955
   15.747000     31.212437
   15.761000     31.227609
   15.776000     31.233026
   15.791000     31.017380
   15.806000     30.930688
   15.821000     30.870004
   15.836000     30.712874
   15.851000     30.683615
   15.866000     30.488558
   15.880000     30.423539
   15.895000     30.145040
   15.910000     30.023671
   15.925000     29.969488
   15.940000     29.968405
   15.955000     30.049678
   15.970000     30.004165
   15.984000     29.860040
   15.999000     29.868709
   16.014000     29.825363
   16.029000     29.715913
   16.044000     29.572872
   16.059000     29.534944
   16.074000     29.513271
   16.088000     29.439582
   16.103000     29.279202
   16.118000     29.209848
   16.133000     29.348555
   16.148000     29.310628
   16.163000     29.115571
   16.178000     29.133993
   16.193000     29.168669
   16.207000     28.957357
   16.222000     28.977947
   16.237000     29.114487
   16.252000     28.782889
   16.267000     28.526064
   16.282000     28.644182
   16.297000     28.751463
   16.312000     28.795893
   16.326000     28.737376
   16.341000     28.526064
   16.356000     28.419866
   16.371000     28.448040
   16.386000     28.491387
   16.401000     28.167374
   16.416000     28.202051
   16.430000     28.316919
   16.445000     28.173877
   16.460000     28.080682
   16.475000     28.159789
   16.490000     27.988572
   16.505000     27.818438
   16.520000     27.716575
   16.535000     27.892126
   16.549000     27.849864
   16.564000     27.711157
   16.579000     27.770757
   16.594000     27.713324
   16.609000     27.783761
   16.624000     27.666727
   16.639000     27.515016
   16.654000     27.608210
   16.668000     27.560529
   16.683000     27.470586
   16.698000     27.318874
   16.713000     27.187753
   16.728000     26.948266
   16.743000     26.787885
   16.758000     26.870243
   16.773000     26.632923
   16.788000     26.566820
   16.802000     26.453037
   16.817000     26.519139
   16.832000     26.458455
   16.847000     26.369595
   16.862000     26.238473
   16.877000     26.274234
   16.892000     26.168036
   16.907000     26.159367
   16.921000     26.176705
   16.936000     26.101934
   16.951000     25.961058
   16.966000     26.028245
   16.981000     26.090013
   16.996000     25.941552
   17.011000     25.812598
   17.026000     25.756249
   17.041000     25.776838
   17.055000     25.666305
   17.070000     25.583948
   17.085000     25.604537
   17.100000     25.544935
   17.115000     25.574194
   17.130000     25.624043
   17.145000     25.530849
   17.160000     25.372636
   17.175000     25.413814
   17.189000     25.399726
   17.204000     25.295696
   17.219000     25.176494
   17.234000     25.214422
   17.249000     25.070296
   17.264000     25.045372
   17.279000     25.240430
   17.294000     25.136399
   17.309000     25.084384
   17.323000     25.145069
   17.338000     25.083300
   17.353000     25.004193
   17.368000     24.947843
   17.383000     24.852482
   17.398000     24.880657
   17.413000     24.983604
   17.428000     24.785296
   17.443000     24.771208
   17.457000     24.991190
   17.472000     24.896912
   17.487000     24.699687
   17.502000     24.710524
   17.517000     24.718109
   17.532000     24.683432
   17.547000     24.726778
   17.562000     24.663927
   17.577000     24.701854
   17.591000     24.639002
   17.606000     24.652006
   17.621000     24.704022
   17.636000     24.707272
   17.651000     24.537140
   17.666000     24.612995
   17.681000     24.624916
   17.696000     24.553394
   17.711000     24.410352
   17.726000     24.489459
   17.740000     24.404934
   17.755000     24.334496
   17.770000     24.303070
   17.785000     24.411435
   17.800000     24.421189
   17.815000     24.403850
   17.830000     24.287899
   17.845000     24.313907
   17.860000     24.411435
   17.875000     24.325827
   17.889000     24.351835
   17.904000     24.307405
   17.919000     24.255389
   17.934000     24.311740
   17.949000     24.253222
   17.964000     24.363755
   17.979000     24.374591
   17.994000     24.248888
   18.009000     24.275980
   18.024000     24.433109
   18.038000     24.387595
   18.053000     24.407101
   18.068000     24.452615
   18.083000     24.458033
   18.098000     24.534972
   18.113000     24.567481
   18.128000     24.540391
   18.143000     24.550143
   18.158000     24.631417
   18.173000     24.858984
   18.188000     24.756037
   18.202000     24.710524
   18.217000     24.849232
   18.232000     24.894744
   18.247000     24.914250
   18.262000     24.901246
   18.277000     24.999859
   18.292000     25.093053
   18.307000     24.956513
   18.322000     25.019364
   18.337000     24.964098
   18.352000     24.997691
   18.366000     24.974935
   18.381000     25.009612
   18.396000     24.991190
   18.411000     24.899079
   18.426000     24.796132
   18.441000     24.811303
   18.456000     24.955429
   18.471000     24.924003
   18.486000     24.895828
   18.501000     24.836228
   18.516000     24.813470
   18.530000     24.744116
   18.545000     24.721360
   18.560000     24.840562
   18.575000     24.926171
   18.590000     24.878490
   18.605000     24.973852
   18.620000     25.030201
   18.635000     24.986855
   18.650000     24.969516
   18.665000     24.953261
   18.680000     24.839478
   18.695000     24.827558
   18.710000     24.860068
   18.724000     25.028034
   18.739000     24.932672
   18.754000     24.848147
   18.769000     24.899079
   18.784000     25.003109
   18.799000     24.960847
   18.814000     24.991190
   18.829000     24.995524
   18.844000     25.108224
   18.859000     25.102806
   18.874000     25.138566
   18.889000     25.143984
   18.903000     25.178661
   18.918000     25.220924
   18.933000     25.191665
   18.948000     25.154821
   18.963000     25.261019
   18.978000     25.326038
   18.993000     25.215506
   19.008000     25.082217
   19.023000     25.198168
   19.038000     25.249098
   19.053000     25.255601
   19.068000     25.282692
   19.083000     25.330373
   19.098000     25.279441
   19.112000     25.310867
   19.127000     25.321704
   19.142000     25.423567
   19.157000     25.421399
   19.172000     25.339042
   19.187000     25.296779
   19.202000     25.321704
   19.217000     25.410563
   19.232000     25.245848
   19.247000     25.356381
   19.262000     25.515678
   19.277000     25.541685
   19.292000     25.459328
   19.307000     25.483168
   19.321000     25.414898
   19.336000     25.525430
   19.351000     25.615374
   19.366000     25.606704
   19.381000     25.566609
   19.396000     25.465829
   19.411000     25.425735
   19.426000     25.559023
   19.441000     25.481001
   19.456000     25.419232
   19.471000     25.391058
   19.486000     25.464746
   19.501000     25.441989
   19.516000     25.603453
   19.531000     25.367217
   19.545000     25.324955
   19.560000     25.341210
   19.575000     25.336875
   19.590000     25.422483
   19.605000     25.478833
   19.620000     25.452825
   19.635000     25.327122
   19.650000     25.399726
   19.665000     25.409480
   19.680000     25.347711
   19.695000     25.391058
   19.710000     25.535183
   19.725000     25.478833
   19.740000     25.399726
   19.755000     25.318452
   19.770000     25.275107
   19.785000     25.412730
   19.799000     25.438738
   19.814000     25.266437
   19.829000     25.251267
   19.844000     25.267521
   19.859000     25.186247
   19.874000     25.278357
   19.889000     25.305449
   19.904000     25.244764
   19.919000     25.199251
   19.934000     25.163491
   19.949000     24.999859
   19.964000     25.095221
   19.979000     25.084384
   19.994000     25.002026
   20.009000     25.103889
   20.024000     24.959764
   20.039000     25.002026
   20.054000     24.845980
   20.068000     24.809136
   20.083000     24.809136
   20.098000     24.835144
   20.113000     24.785296
   20.128000     24.753870
   20.143000     24.741949
   20.158000     24.728946
   20.173000     24.739782
   20.188000     24.814555
   20.203000     24.814555
   20.218000     24.709440
   20.233000     24.582653
   20.248000     24.667178
   20.263000     24.631417
   20.278000     24.505714
   20.293000     24.508964
   20.308000     24.424439
   20.323000     24.354002
   20.338000     24.401683
   20.353000     24.373508
   20.368000     24.325827
   20.382000     24.284648
   20.397000     24.138356
   20.412000     24.165446
   20.427000     24.038659
   20.442000     23.989895
   20.457000     23.961719
   20.472000     24.026739
   20.487000     23.879363
   20.502000     23.788336
   20.517000     23.863108
   20.532000     23.729818
   20.547000     23.705978
   20.562000     23.671301
   20.577000     23.785084
   20.592000     23.671301
   20.607000     23.587860
   20.622000     23.687556
   20.637000     23.519590
   20.652000     23.496833
   20.667000     23.595445
   20.682000     23.520673
   20.697000     23.529343
   20.712000     23.558601
   20.727000     23.368962
   20.742000     23.300692
   20.757000     23.279019
   20.771000     23.233506
   20.786000     23.115388
   20.801000     23.055786
   20.816000     23.044950
   20.831000     23.049285
   20.846000     23.018942
   20.861000     22.909494
   20.876000     22.847725
   20.891000     22.711186
   20.906000     22.777288
   20.921000     22.746946
   20.936000     22.589816
   20.951000     22.600652
   20.966000     22.532382
   20.981000     22.446774
   20.996000     22.577896
   21.011000     22.374169
   21.026000     22.300481
   21.041000     22.299397
   21.056000     22.248466
   21.071000     22.303732
   21.086000     22.191032
   21.101000     21.961297
   21.116000     21.922286
   21.131000     21.946127
   21.146000     21.899530
   21.161000     21.836677
   21.176000     21.742400
   21.191000     21.608027
   21.206000     21.707723
   21.221000     21.622115
   21.236000     21.482323
   21.251000     21.549510
   21.266000     21.511582
   21.281000     21.346867
   21.296000     21.355536
   21.310000     21.341449
   21.325000     21.467152
   21.340000     21.405385
   21.355000     21.299186
   21.370000     21.249339
   21.385000     21.145308
   21.400000     21.164814
   21.415000     21.136638
   21.430000     21.130137
   21.445000     21.162646
   21.460000     21.001182
   21.475000     20.833216
   21.490000     20.790953
   21.505000     20.914489
   21.520000     20.847303
   21.535000     20.723766
   21.550000     20.592645
   21.565000     20.537379
   21.580000     20.523291
   21.595000     20.393253
   21.610000     20.332568
   21.625000     20.399755
   21.640000     20.319564
   21.655000     20.162435
   21.670000     20.099583
   21.685000     20.148347
   21.700000     20.193861
   21.715000     20.002055
   21.730000     19.918613
   21.745000     20.063822
   21.760000     19.849259
   21.775000     19.813499
   21.790000     19.728974
   21.805000     19.895857
   21.820000     19.919697
   21.835000     19.709468
   21.850000     19.653119
   21.865000     19.615191
   21.880000     19.587016
   21.895000     19.516578
   21.910000     19.548004
   21.925000     19.502491
   21.940000     19.398460
   21.955000     19.345361
   21.970000     19.244581
   21.985000     19.341027
   22.000000     19.308517
