# Supplementary material for: Changing the game of time resolved X-ray diffraction on the mechanochemistry playground by downsizing
Source: Nat Commun. 2021 Oct 21;12:6134. doi: 10.1038/s41467-021-26264-1 (PMC8531352; doi:10.1038/s41467-021-26264-1)
Supplement: Supplementary file 3 — Source Data. [file 41467_2021_26264_MOESM3_ESM.zip › PXRD_raw_data/reactionIIIa_cocrystal_FormI_normalized/000361.xy]

    3.140900     20.627870
    3.155600     20.750270
    3.170400     20.804914
    3.185100     20.698906
    3.199800     20.922944
    3.214500     21.031138
    3.229300     21.245339
    3.244000     21.564456
    3.258700     21.699972
    3.273500     21.558992
    3.288200     21.855159
    3.302900     22.179741
    3.317600     21.975375
    3.332400     22.168812
    3.347100     22.640930
    3.361800     22.729453
    3.376500     23.066056
    3.391300     23.513039
    3.406000     23.781884
    3.420700     23.913028
    3.435400     23.838713
    3.450200     23.483531
    3.464900     23.611397
    3.479600     24.135973
    3.494400     23.949093
    3.509100     24.078051
    3.523800     24.457276
    3.538500     24.525033
    3.553300     24.828851
    3.568000     24.894423
    3.582700     24.943602
    3.597400     25.146875
    3.612200     25.235397
    3.626900     25.483478
    3.641600     25.714073
    3.656400     25.593858
    3.671100     25.779645
    3.685800     26.109691
    3.700500     26.424437
    3.715300     27.070322
    3.730000     27.082343
    3.744700     27.257202
    3.759500     27.446268
    3.774200     27.528233
    3.788900     27.467033
    3.803600     27.605827
    3.818400     27.896530
    3.833100     27.965380
    3.847800     28.265918
    3.862600     28.644050
    3.877300     28.756616
    3.892000     28.865903
    3.906700     29.004697
    3.921500     29.138026
    3.936200     29.253870
    3.950900     29.569709
    3.965700     30.249473
    3.980400     30.202479
    3.995100     30.191550
    4.009800     30.576240
    4.024600     30.525968
    4.039300     30.630884
    4.054000     31.129231
    4.068800     31.327040
    4.083500     31.458183
    4.098200     31.924838
    4.113000     32.061446
    4.127700     32.627552
    4.142400     32.942298
    4.157100     33.119342
    4.171900     33.308408
    4.186600     33.284365
    4.201300     33.835169
    4.216100     34.431875
    4.230800     34.942245
    4.245500     35.098525
    4.260300     35.544415
    4.275000     35.605614
    4.289700     35.430756
    4.304500     35.865717
    4.319200     36.181556
    4.333900     36.555317
    4.348600     36.911592
    4.363400     36.765147
    4.378100     37.212130
    4.392800     37.770585
    4.407600     37.649276
    4.422300     37.880965
    4.437000     38.230682
    4.451800     38.238332
    4.466500     38.452534
    4.481200     38.530128
    4.496000     38.837223
    4.510700     38.936674
    4.525400     39.043776
    4.540200     39.388028
    4.554900     40.004405
    4.569600     40.180357
    4.584400     40.463410
    4.599100     40.650290
    4.613800     40.838264
    4.628600     41.463384
    4.643300     41.774850
    4.658000     42.026210
    4.672700     42.288498
    4.687500     42.316913
    4.702200     42.950776
    4.716900     43.150771
    4.731700     43.252407
    4.746400     43.524530
    4.761100     44.162765
    4.775900     44.588984
    4.790600     44.880779
    4.805300     45.072030
    4.820100     45.273118
    4.834800     45.637044
    4.849500     46.197685
    4.864300     46.537566
    4.879000     46.584559
    4.893700     46.885097
    4.908500     47.504754
    4.923200     47.922228
    4.938000     48.542977
    4.952700     48.950616
    4.967400     49.010724
    4.982200     49.553879
    4.996900     49.784474
    5.011600     50.364787
    5.026400     50.927613
    5.041100     51.484976
    5.055800     51.768029
    5.070600     52.083867
    5.085300     52.440142
    5.100000     52.892589
    5.114800     53.524266
    5.129500     54.166872
    5.144200     54.545004
    5.159000     55.126410
    5.173700     55.562463
    5.188400     55.974474
    5.203200     56.324192
    5.217900     57.010513
    5.232700     57.390831
    5.247400     57.889178
    5.262100     58.205017
    5.276900     58.545991
    5.291600     59.254169
    5.306300     60.089120
    5.321100     60.351408
    5.335800     60.530638
    5.350500     61.360125
    5.365300     61.806014
    5.380000     62.621293
    5.394800     63.234392
    5.409500     63.789568
    5.424200     64.428895
    5.439000     64.739270
    5.453700     65.297725
    5.468400     65.866016
    5.483200     66.149069
    5.497900     66.661623
    5.512600     67.203685
    5.527400     67.895471
    5.542100     68.609113
    5.556900     69.151175
    5.571600     69.754438
    5.586300     70.301964
    5.601100     70.776268
    5.615800     71.273523
    5.630600     71.689905
    5.645300     72.251639
    5.660000     73.115005
    5.674800     74.246122
    5.689500     74.780534
    5.704200     74.972878
    5.719000     75.377239
    5.733700     75.816572
    5.748500     76.223119
    5.763200     77.007797
    5.777900     77.338936
    5.792700     78.076622
    5.807400     78.780428
    5.822200     79.007744
    5.836900     79.765101
    5.851600     79.950889
    5.866400     80.398964
    5.881100     81.112607
    5.895900     82.054658
    5.910600     83.031682
    5.925300     83.527844
    5.940100     84.403230
    5.954800     86.104825
    5.969600     87.832648
    5.984300     89.113488
    5.999000     89.661014
    6.013800     89.847895
    6.028500     89.400912
    6.043300     88.476346
    6.058000     88.306952
    6.072700     88.173622
    6.087500     87.870897
    6.102200     87.188949
    6.117000     87.179113
    6.131700     87.512437
    6.146500     88.148486
    6.161200     88.973601
    6.175900     89.043545
    6.190700     88.846828
    6.205400     88.886172
    6.220200     89.242447
    6.234900     89.417305
    6.249600     89.489435
    6.264400     89.740794
    6.279100     90.246791
    6.293900     90.811804
    6.308600     91.105785
    6.323400     91.139664
    6.338100     91.887185
    6.352800     92.923223
    6.367600     94.895849
    6.382300     98.155872
    6.397100    103.418028
    6.411800    108.224458
    6.426600    109.669228
    6.441300    106.997167
    6.456000    101.960143
    6.470800     97.189777
    6.485500     94.402966
    6.500300     93.482772
    6.515000     93.055461
    6.529800     93.710088
    6.544500     95.306767
    6.559300     97.207263
    6.574000    100.465100
    6.588700    103.532779
    6.603500    104.708703
    6.618200    102.689085
    6.633000     99.991889
    6.647700     96.836781
    6.662500     93.569107
    6.677200     91.474081
    6.692000     90.230399
    6.706700     89.928767
    6.721500     89.452277
    6.736200     88.786720
    6.750900     88.506947
    6.765700     88.281816
    6.780400     88.044664
    6.795200     87.804233
    6.809900     87.561617
    6.824700     87.105890
    6.839400     87.094962
    6.854200     86.868739
    6.868900     86.334327
    6.883700     85.963844
    6.898400     85.778057
    6.913200     85.837072
    6.927900     85.641449
    6.942700     85.095015
    6.957400     84.611968
    6.972200     84.705954
    6.986900     84.379187
    7.001600     84.142035
    7.016400     83.991219
    7.031100     83.944225
    7.045900     83.604344
    7.060600     82.742072
    7.075400     82.640435
    7.090100     82.873216
    7.104900     82.161759
    7.119600     81.612047
    7.134400     81.601119
    7.149100     81.597840
    7.163900     81.069985
    7.178600     80.590216
    7.193400     80.350878
    7.208100     80.153069
    7.222900     79.942146
    7.237600     79.723572
    7.252400     79.920289
    7.267100     79.337790
    7.281900     79.035067
    7.296600     78.840536
    7.311400     78.510490
    7.326100     78.472239
    7.340900     78.342189
    7.355600     78.013235
    7.370400     77.552045
    7.385100     77.165170
    7.399900     77.126920
    7.414600     77.132385
    7.429400     76.620923
    7.444100     76.565186
    7.458900     76.538957
    7.473600     76.563000
    7.488400     76.757531
    7.503200     76.617644
    7.517900     76.385956
    7.532700     75.801272
    7.547400     75.183802
    7.562200     74.628625
    7.576900     74.649390
    7.591700     73.983833
    7.606400     73.701874
    7.621200     73.314999
    7.635900     72.826488
    7.650700     71.983887
    7.665400     71.291009
    7.680200     70.559881
    7.694900     70.022190
    7.709700     69.665916
    7.724400     69.647337
    7.739200     69.788316
    7.754000     69.552257
    7.768700     68.790529
    7.783500     68.647363
    7.798200     67.977436
    7.813000     67.915142
    7.827700     67.630996
    7.842500     67.111885
    7.857200     66.345785
    7.872000     65.773122
    7.886700     66.043060
    7.901500     66.045246
    7.916300     65.369854
    7.931000     65.149095
    7.945800     65.010301
    7.960500     64.798285
    7.975300     64.673697
    7.990000     64.439824
    8.004800     64.188465
    8.019600     63.599409
    8.034300     63.264991
    8.049100     62.992868
    8.063800     62.600529
    8.078600     62.425670
    8.093300     62.386326
    8.108100     62.438785
    8.122900     62.475941
    8.137600     62.652986
    8.152400     62.797245
    8.167100     62.451898
    8.181900     61.973223
    8.196600     60.953577
    8.211400     60.321900
    8.226200     59.777653
    8.240900     59.312091
    8.255700     59.392963
    8.270400     59.336134
    8.285200     59.121932
    8.300000     58.950352
    8.314700     58.674950
    8.329500     58.324139
    8.344200     58.160209
    8.359000     57.554761
    8.373800     57.337280
    8.388500     56.925269
    8.403300     56.518723
    8.418000     56.500144
    8.432800     56.014910
    8.447600     55.926388
    8.462300     55.319847
    8.477100     55.531864
    8.491800     55.257553
    8.506600     54.957015
    8.521400     54.820407
    8.536100     54.784342
    8.550900     54.667405
    8.565600     54.293644
    8.580400     54.119879
    8.595200     53.859776
    8.609900     53.535195
    8.624700     53.420444
    8.639500     53.282742
    8.654200     53.055426
    8.669000     52.632486
    8.683700     52.126489
    8.698500     51.945073
    8.713300     51.887151
    8.728000     51.717757
    8.742800     51.876223
    8.757600     51.418311
    8.772300     51.369132
    8.787100     50.925427
    8.801800     50.325444
    8.816600     49.777917
    8.831400     49.689395
    8.846100     49.536393
    8.860900     49.033675
    8.875700     48.744065
    8.890400     48.521120
    8.905200     48.087252
    8.920000     47.986707
    8.934700     47.724420
    8.949500     47.572511
    8.964300     47.426067
    8.979000     47.332080
    8.993800     47.102578
    9.008600     46.906955
    9.023300     46.681824
    9.038100     46.490573
    9.052900     46.325549
    9.067600     46.105883
    9.082400     45.755073
    9.097200     45.666551
    9.111900     45.645786
    9.126700     45.392241
    9.141500     44.840343
    9.156200     44.699363
    9.171000     44.604284
    9.185800     44.372596
    9.200500     44.188994
    9.215300     44.077522
    9.230100     43.877527
    9.244800     43.716876
    9.259600     43.826162
    9.274400     43.602125
    9.289100     43.067712
    9.303900     42.654609
    9.318700     42.712530
    9.333400     42.568272
    9.348200     42.260083
    9.363000     42.162819
    9.377800     42.087410
    9.392500     41.848073
    9.407300     41.718021
    9.422100     41.598899
    9.436800     41.503819
    9.451600     41.228417
    9.466400     41.165030
    9.481200     40.878699
    9.495900     40.612040
    9.510700     40.502753
    9.525500     40.189100
    9.540200     39.821896
    9.555000     39.621902
    9.569800     39.596766
    9.584600     39.556329
    9.599300     39.297320
    9.614100     39.254698
    9.628900     39.032846
    9.643600     38.738865
    9.658400     38.690779
    9.673200     38.700615
    9.688000     38.400076
    9.702700     38.160738
    9.717500     37.956372
    9.732300     37.652556
    9.747100     37.544362
    9.761800     37.412124
    9.776600     37.150929
    9.791400     37.080985
    9.806200     37.079893
    9.820900     37.079893
    9.835700     36.910499
    9.850500     36.794654
    9.865300     36.490837
    9.880000     36.546573
    9.894800     36.434008
    9.909600     36.319257
    9.924400     36.236199
    9.939100     35.877738
    9.953900     35.319284
    9.968700     35.236226
    9.983500     35.122568
    9.998200     34.891973
   10.013000     35.149889
   10.028000     34.916016
   10.043000     34.725857
   10.057000     34.580506
   10.072000     34.205652
   10.087000     34.308382
   10.102000     33.970685
   10.116000     33.879977
   10.131000     33.626432
   10.146000     33.464688
   10.161000     33.289829
   10.176000     33.200214
   10.190000     33.171800
   10.205000     33.243929
   10.220000     33.140106
   10.235000     32.971805
   10.249000     32.793667
   10.264000     32.756510
   10.279000     32.650502
   10.294000     32.530286
   10.309000     32.600230
   10.323000     32.420999
   10.338000     32.574001
   10.353000     32.611159
   10.368000     32.767439
   10.382000     32.780553
   10.397000     32.576187
   10.412000     32.401329
   10.427000     32.376192
   10.442000     32.130297
   10.456000     31.791508
   10.471000     31.630856
   10.486000     31.612278
   10.501000     31.405726
   10.516000     31.382776
   10.530000     31.405726
   10.545000     31.292068
   10.560000     31.360918
   10.575000     31.181688
   10.589000     31.146717
   10.604000     31.272396
   10.619000     31.266932
   10.634000     31.133602
   10.649000     31.093166
   10.663000     30.876779
   10.678000     30.822135
   10.693000     30.741262
   10.708000     30.487717
   10.722000     30.327066
   10.737000     30.253844
   10.752000     30.156578
   10.767000     30.070243
   10.782000     29.988277
   10.796000     29.814511
   10.811000     29.689925
   10.826000     29.649489
   10.841000     29.405779
   10.856000     29.293214
   10.870000     29.335836
   10.885000     29.206877
   10.900000     29.029832
   10.915000     29.002511
   10.930000     28.866995
   10.944000     28.798145
   10.959000     28.851695
   10.974000     28.673558
   10.989000     28.752244
   11.003000     28.574107
   11.018000     28.570829
   11.033000     28.647329
   11.048000     28.712901
   11.063000     28.765358
   11.077000     28.743501
   11.092000     28.770823
   11.107000     29.091033
   11.122000     29.372992
   11.137000     29.591566
   11.151000     30.053849
   11.166000     30.355480
   11.181000     30.519411
   11.196000     30.662576
   11.211000     30.742356
   11.225000     30.622140
   11.240000     30.458210
   11.255000     30.242915
   11.270000     29.789375
   11.284000     29.650581
   11.299000     29.016719
   11.314000     28.787216
   11.329000     28.667001
   11.344000     28.428755
   11.358000     28.333676
   11.373000     28.237504
   11.388000     28.282312
   11.403000     28.299798
   11.418000     28.177396
   11.432000     28.439684
   11.447000     28.512906
   11.462000     28.710715
   11.477000     29.014533
   11.492000     29.187205
   11.506000     29.566430
   11.521000     30.047292
   11.536000     30.364224
   11.551000     30.661483
   11.566000     30.939071
   11.580000     30.988250
   11.595000     31.271303
   11.610000     31.372940
   11.625000     31.472391
   11.640000     31.798066
   11.654000     31.882216
   11.669000     31.860358
   11.684000     31.398076
   11.699000     30.794813
   11.714000     30.078985
   11.728000     29.487744
   11.743000     29.086662
   11.758000     28.906339
   11.773000     28.571921
   11.788000     28.239690
   11.802000     28.297612
   11.817000     28.221111
   11.832000     28.161003
   11.847000     28.132588
   11.862000     28.223296
   11.876000     28.177396
   11.891000     28.227668
   11.906000     28.315097
   11.921000     28.469192
   11.936000     28.685580
   11.950000     28.733666
   11.965000     28.917267
   11.980000     28.920546
   11.995000     28.975189
   12.010000     29.197042
   12.024000     29.244035
   12.039000     29.022183
   12.054000     28.759894
   12.069000     28.997047
   12.084000     28.927103
   12.098000     28.977375
   12.113000     29.155513
   12.128000     29.130377
   12.143000     29.236384
   12.158000     29.245128
   12.172000     29.276820
   12.187000     29.312885
   12.202000     29.423265
   12.217000     29.312885
   12.232000     29.042947
   12.246000     29.200320
   12.261000     29.145676
   12.276000     29.313978
   12.291000     29.405779
   12.306000     29.437472
   12.320000     29.434193
   12.335000     29.583916
   12.350000     29.671346
   12.365000     29.782818
   12.380000     29.921612
   12.394000     29.799211
   12.409000     29.853855
   12.424000     30.237451
   12.439000     30.578425
   12.454000     30.775142
   12.468000     31.096444
   12.483000     31.355454
   12.498000     31.701893
   12.513000     31.982760
   12.528000     32.199147
   12.543000     32.148875
   12.557000     32.098604
   12.572000     31.902980
   12.587000     31.829758
   12.602000     32.045054
   12.617000     31.956531
   12.631000     31.944509
   12.646000     31.983853
   12.661000     32.247234
   12.676000     32.182755
   12.691000     32.034125
   12.705000     32.030846
   12.720000     31.965274
   12.735000     32.149968
   12.750000     32.180569
   12.765000     32.322642
   12.779000     32.747767
   12.794000     33.234093
   12.809000     34.142265
   12.824000     35.199068
   12.839000     36.698482
   12.854000     38.628485
   12.868000     41.029515
   12.883000     42.933290
   12.898000     44.477511
   12.913000     45.132139
   12.928000     45.063288
   12.942000     44.550733
   12.957000     43.466609
   12.972000     41.665564
   12.987000     39.775996
   13.002000     38.040523
   13.017000     36.866784
   13.031000     36.268985
   13.046000     35.791403
   13.061000     35.298519
   13.076000     34.964102
   13.091000     34.478869
   13.105000     34.395810
   13.120000     34.193630
   13.135000     34.042815
   13.150000     34.089808
   13.165000     34.198002
   13.179000     34.459197
   13.194000     34.860279
   13.209000     35.510535
   13.224000     36.452587
   13.239000     37.691898
   13.254000     39.344314
   13.268000     41.103829
   13.283000     42.492864
   13.298000     43.266614
   13.313000     43.774798
   13.328000     43.675346
   13.343000     43.127820
   13.357000     41.577042
   13.372000     39.765068
   13.387000     38.300625
   13.402000     37.189179
   13.417000     36.337836
   13.431000     35.838396
   13.446000     35.484307
   13.461000     35.309448
   13.476000     35.187047
   13.491000     35.093061
   13.506000     35.281033
   13.520000     35.142239
   13.535000     35.289776
   13.550000     35.208904
   13.565000     35.126939
   13.580000     35.179396
   13.595000     35.159724
   13.609000     35.048253
   13.624000     35.122568
   13.639000     35.309448
   13.654000     35.335676
   13.669000     35.463542
   13.683000     35.440592
   13.698000     35.617636
   13.713000     35.773917
   13.728000     36.005604
   13.743000     36.318164
   13.758000     36.205599
   13.772000     36.384829
   13.787000     36.577174
   13.802000     36.568431
   13.817000     36.697389
   13.832000     36.765147
   13.847000     36.574988
   13.861000     36.409965
   13.876000     36.350951
   13.891000     36.357508
   13.906000     36.240571
   13.921000     36.147677
   13.936000     36.087569
   13.950000     35.908339
   13.965000     35.898503
   13.980000     35.655887
   13.995000     35.676652
   14.010000     35.953147
   14.025000     35.996861
   14.039000     35.853695
   14.054000     35.875553
   14.069000     36.002326
   14.084000     35.983747
   14.099000     35.813260
   14.114000     35.812167
   14.128000     35.938939
   14.143000     36.034018
   14.158000     35.846046
   14.173000     35.653700
   14.188000     35.724738
   14.203000     35.767360
   14.217000     35.776102
   14.232000     35.663537
   14.247000     35.758616
   14.262000     35.861346
   14.277000     35.756430
   14.292000     35.759709
   14.306000     35.909432
   14.321000     35.997954
   14.336000     36.174999
   14.351000     36.140027
   14.366000     36.273357
   14.381000     36.374994
   14.395000     36.456958
   14.410000     36.695204
   14.425000     36.770611
   14.440000     36.738918
   14.455000     36.727989
   14.470000     36.713782
   14.484000     36.371715
   14.499000     36.164070
   14.514000     36.084291
   14.529000     35.868996
   14.544000     35.811074
   14.559000     35.700695
   14.573000     35.532393
   14.588000     35.535671
   14.603000     35.341141
   14.618000     35.473377
   14.633000     35.454799
   14.648000     35.244968
   14.662000     35.225297
   14.677000     35.287590
   14.692000     34.996888
   14.707000     34.920387
   14.722000     35.107267
   14.737000     35.003444
   14.752000     35.022023
   14.766000     35.015466
   14.781000     34.876672
   14.796000     34.817657
   14.811000     34.752085
   14.826000     34.888693
   14.841000     34.793614
   14.855000     34.626406
   14.870000     34.590341
   14.885000     34.484333
   14.900000     34.545533
   14.915000     34.630777
   14.930000     34.408925
   14.945000     34.377232
   14.959000     34.334611
   14.974000     34.310568
   14.989000     34.313846
   15.004000     34.244995
   15.019000     34.195817
   15.034000     34.121501
   15.048000     34.169587
   15.063000     34.170680
   15.078000     34.145544
   15.093000     34.137894
   15.108000     34.067951
   15.123000     33.985985
   15.138000     33.873420
   15.152000     33.707305
   15.167000     33.789269
   15.182000     33.803477
   15.197000     33.618782
   15.212000     33.608946
   15.227000     33.593647
   15.242000     33.447202
   15.256000     33.518238
   15.271000     33.463595
   15.286000     33.369609
   15.301000     33.088741
   15.316000     33.140106
   15.331000     33.178357
   15.345000     33.130270
   15.360000     32.908418
   15.375000     32.917161
   15.390000     32.930276
   15.405000     32.751045
   15.420000     32.633016
   15.435000     32.670173
   15.449000     32.539030
   15.464000     32.471272
   15.479000     32.356521
   15.494000     32.271277
   15.509000     32.198054
   15.524000     32.203519
   15.539000     32.141226
   15.553000     32.035217
   15.568000     31.933581
   15.583000     31.916095
   15.598000     31.790415
   15.613000     31.692057
   15.628000     31.662550
   15.643000     31.695336
   15.657000     31.509549
   15.672000     31.401355
   15.687000     31.391518
   15.702000     31.324854
   15.717000     31.621021
   15.732000     31.553263
   15.747000     31.593700
   15.761000     31.631949
   15.776000     31.359825
   15.791000     31.257096
   15.806000     31.221032
   15.821000     31.125952
   15.836000     31.028686
   15.851000     30.859293
   15.866000     30.800277
   15.880000     30.550011
   15.895000     30.390452
   15.910000     30.205758
   15.925000     29.994834
   15.940000     30.006856
   15.955000     30.019970
   15.970000     30.016692
   15.984000     29.922705
   15.999000     29.799211
   16.014000     29.758775
   16.029000     29.677903
   16.044000     29.699760
   16.059000     29.676810
   16.074000     29.646210
   16.088000     29.710689
   16.103000     29.637467
   16.118000     29.553316
   16.133000     29.359879
   16.148000     29.338021
   16.163000     29.128191
   16.178000     29.216713
   16.193000     29.209063
   16.207000     29.021090
   16.222000     29.045133
   16.237000     29.063712
   16.252000     29.205784
   16.267000     28.857159
   16.282000     28.741315
   16.297000     28.838581
   16.312000     28.786123
   16.326000     28.674650
   16.341000     28.662629
   16.356000     28.552250
   16.371000     28.448427
   16.386000     28.399248
   16.401000     28.355533
   16.416000     28.194882
   16.430000     28.119475
   16.445000     28.328212
   16.460000     28.248432
   16.475000     28.092152
   16.490000     28.026580
   16.505000     28.080131
   16.520000     28.070295
   16.535000     28.023302
   16.549000     28.094338
   16.564000     28.228760
   16.579000     28.135867
   16.594000     28.257176
   16.609000     28.092152
   16.624000     28.005816
   16.639000     28.108545
   16.654000     28.104174
   16.668000     28.000351
   16.683000     27.770849
   16.698000     27.545719
   16.713000     27.351188
   16.728000     27.204744
   16.743000     27.056114
   16.758000     27.070322
   16.773000     26.969777
   16.788000     26.730440
   16.802000     26.632082
   16.817000     26.577439
   16.832000     26.552303
   16.847000     26.605853
   16.862000     26.488916
   16.877000     26.481267
   16.892000     26.128270
   16.907000     26.194935
   16.921000     26.190564
   16.936000     26.090020
   16.951000     26.009148
   16.966000     26.009148
   16.981000     25.990569
   16.996000     25.957783
   17.011000     25.867075
   17.026000     25.938111
   17.041000     25.808060
   17.055000     25.837567
   17.070000     25.697681
   17.085000     25.625551
   17.100000     25.547958
   17.115000     25.649595
   17.130000     25.680195
   17.145000     25.596044
   17.160000     25.626644
   17.175000     25.544679
   17.189000     25.437578
   17.204000     25.496593
   17.219000     25.414628
   17.234000     25.444135
   17.249000     25.440856
   17.264000     25.533750
   17.279000     25.584023
   17.294000     25.488942
   17.309000     25.460528
   17.323000     25.429928
   17.338000     25.472550
   17.353000     25.422277
   17.368000     25.249605
   17.383000     25.321734
   17.398000     25.309712
   17.413000     25.278019
   17.428000     25.121739
   17.443000     25.049610
   17.457000     25.126111
   17.472000     25.041960
   17.487000     24.919559
   17.502000     24.900980
   17.517000     24.852894
   17.532000     25.005896
   17.547000     24.813551
   17.562000     24.826665
   17.577000     24.935952
   17.591000     24.993874
   17.606000     25.071468
   17.621000     24.919559
   17.636000     24.781858
   17.651000     24.670385
   17.666000     24.781858
   17.681000     24.661642
   17.696000     24.769836
   17.711000     24.789508
   17.726000     24.653992
   17.740000     24.690057
   17.755000     24.516291
   17.770000     24.390611
   17.785000     24.560006
   17.800000     24.469298
   17.815000     24.445255
   17.830000     24.457276
   17.845000     24.492248
   17.860000     24.590606
   17.875000     24.435418
   17.889000     24.261653
   17.904000     24.287882
   17.919000     24.404818
   17.934000     24.410283
   17.949000     24.594977
   17.964000     24.631042
   17.979000     24.509734
   17.994000     24.529406
   18.009000     24.449626
   18.024000     24.491155
   18.038000     24.626671
   18.053000     24.659456
   18.068000     24.752351
   18.083000     24.859451
   18.098000     24.822294
   18.113000     24.723935
   18.128000     24.691150
   18.143000     24.693336
   18.158000     24.715193
   18.173000     25.031031
   18.188000     25.039774
   18.202000     25.045239
   18.217000     25.117368
   18.232000     25.184033
   18.247000     25.431021
   18.262000     25.426650
   18.277000     25.338127
   18.292000     25.508614
   18.307000     25.503150
   18.322000     25.618994
   18.337000     25.450693
   18.352000     25.364356
   18.366000     25.297691
   18.381000     25.302062
   18.396000     25.271463
   18.411000     25.216819
   18.426000     25.182940
   18.441000     25.191683
   18.456000     25.053982
   18.471000     25.099882
   18.486000     25.110810
   18.501000     25.105346
   18.516000     25.190590
   18.530000     24.959995
   18.545000     24.974202
   18.560000     25.063817
   18.575000     25.096604
   18.590000     25.108625
   18.605000     25.125018
   18.620000     25.127203
   18.635000     25.238676
   18.650000     25.163268
   18.665000     25.038681
   18.680000     25.114090
   18.695000     25.022289
   18.710000     24.992781
   18.724000     25.135947
   18.739000     25.011360
   18.754000     25.025567
   18.769000     25.067096
   18.784000     25.008081
   18.799000     25.163268
   18.814000     25.133760
   18.829000     25.221190
   18.844000     25.104253
   18.859000     25.087860
   18.874000     25.108625
   18.889000     25.237583
   18.903000     25.397142
   18.918000     25.354520
   18.933000     25.368727
   18.948000     25.233212
   18.963000     25.334848
   18.978000     25.357798
   18.993000     25.153432
   19.008000     25.234305
   19.023000     25.378563
   19.038000     25.399327
   19.053000     25.234305
   19.068000     25.405885
   19.083000     25.468178
   19.098000     25.391678
   19.112000     25.297691
   19.127000     25.405885
   19.142000     25.482385
   19.157000     25.531564
   19.172000     25.468178
   19.187000     25.422277
   19.202000     25.380749
   19.217000     25.405885
   19.232000     25.421185
   19.247000     25.516265
   19.262000     25.490035
   19.277000     25.663801
   19.292000     25.708609
   19.307000     25.665987
   19.321000     25.790574
   19.336000     25.773088
   19.351000     25.750138
   19.366000     25.707516
   19.381000     25.744674
   19.396000     25.805874
   19.411000     25.655059
   19.426000     25.625551
   19.441000     25.699866
   19.456000     25.621179
   19.471000     25.638666
   19.486000     25.467085
   19.501000     25.423370
   19.516000     25.504243
   19.531000     25.612437
   19.545000     25.564351
   19.560000     25.410256
   19.575000     25.473643
   19.590000     25.468178
   19.605000     25.412442
   19.620000     25.458342
   19.635000     25.398234
   19.650000     25.338127
   19.665000     25.480200
   19.680000     25.464899
   19.695000     25.400420
   19.710000     25.535936
   19.725000     25.440856
   19.740000     25.416813
   19.755000     25.416813
   19.770000     25.401513
   19.785000     25.399327
   19.799000     25.291134
   19.814000     25.431021
   19.829000     25.514078
   19.844000     25.551236
   19.859000     25.522822
   19.874000     25.529379
   19.889000     25.398234
   19.904000     25.222283
   19.919000     25.185126
   19.934000     25.173104
   19.949000     25.210262
   19.964000     25.300970
   19.979000     25.247419
   19.994000     25.273648
   20.009000     25.386213
   20.024000     25.176382
   20.039000     25.050703
   20.054000     24.974202
   20.068000     24.959995
   20.083000     25.058353
   20.098000     25.078025
   20.113000     24.944695
   20.128000     24.876937
   20.143000     24.959995
   20.158000     24.992781
   20.173000     24.888959
   20.188000     24.841965
   20.203000     24.760000
   20.218000     24.740329
   20.233000     24.794972
   20.248000     24.863822
   20.263000     24.768743
   20.278000     24.749071
   20.293000     24.733772
   20.308000     24.671478
   20.323000     24.611370
   20.338000     24.597163
   20.353000     24.437604
   20.368000     24.461648
   20.382000     24.358918
   20.397000     24.207009
   20.412000     24.263839
   20.427000     24.132695
   20.442000     24.058380
   20.457000     24.130509
   20.472000     24.137066
   20.487000     24.031057
   20.502000     24.048544
   20.517000     23.952372
   20.532000     23.782977
   20.547000     23.847456
   20.562000     23.829970
   20.577000     23.815763
   20.592000     23.837621
   20.607000     23.770956
   20.622000     23.776420
   20.637000     23.800463
   20.652000     23.895542
   20.667000     23.927236
   20.682000     23.937071
   20.697000     23.881335
   20.712000     23.784069
   20.727000     23.780791
   20.742000     23.838713
   20.757000     23.680248
   20.771000     23.588447
   20.786000     23.572054
   20.801000     23.411402
   20.816000     23.249657
   20.831000     23.148021
   20.846000     23.095564
   20.861000     22.908683
   20.876000     23.022341
   20.891000     23.094471
   20.906000     22.940377
   20.921000     22.863875
   20.936000     22.962234
   20.951000     22.854040
   20.966000     22.656231
   20.981000     22.640930
   20.996000     22.566616
   21.011000     22.600495
   21.026000     22.536016
   21.041000     22.478093
   21.056000     22.449679
   21.071000     22.374271
   21.086000     22.304327
   21.101000     22.181927
   21.116000     21.986303
   21.131000     22.121819
   21.146000     22.047504
   21.161000     21.943681
   21.176000     21.883574
   21.191000     21.825652
   21.206000     21.750244
   21.221000     21.778659
   21.236000     21.704344
   21.251000     21.618007
   21.266000     21.678114
   21.281000     21.643143
   21.296000     21.703251
   21.310000     21.461727
   21.325000     21.491234
   21.340000     21.473748
   21.355000     21.408176
   21.370000     21.436591
   21.385000     21.357904
   21.400000     21.267196
   21.415000     21.306540
   21.430000     21.350255
   21.445000     21.249710
   21.460000     21.266104
   21.475000     21.329490
   21.490000     21.149167
   21.505000     20.975401
   21.520000     20.949172
   21.535000     20.854093
   21.550000     20.767756
   21.565000     20.765571
   21.580000     20.680327
   21.595000     20.703277
   21.610000     20.674863
   21.625000     20.521861
   21.640000     20.433339
   21.655000     20.427875
   21.670000     20.345909
   21.685000     20.350281
   21.700000     20.378696
   21.715000     20.250830
   21.730000     20.159029
   21.745000     20.110943
   21.760000     20.037721
   21.775000     20.033349
   21.790000     20.057392
   21.805000     20.094550
   21.820000     20.022421
   21.835000     19.849748
   21.850000     19.825705
   21.865000     19.851933
   21.880000     19.816961
   21.895000     19.781990
   21.910000     19.807126
   21.925000     19.692375
   21.940000     19.577624
   21.955000     19.597296
   21.970000     19.525166
   21.985000     19.519702
   22.000000     19.415880
