# Supplementary material for: Changing the game of time resolved X-ray diffraction on the mechanochemistry playground by downsizing
Source: Nat Commun. 2021 Oct 21;12:6134. doi: 10.1038/s41467-021-26264-1 (PMC8531352; doi:10.1038/s41467-021-26264-1)
Supplement: Supplementary file 3 — Source Data. [file 41467_2021_26264_MOESM3_ESM.zip › PXRD_raw_data/reactionIIIa_cocrystal_FormI_normalized/000221.xy]

    3.140900     20.410781
    3.155600     20.317054
    3.170400     20.400007
    3.185100     20.676877
    3.199800     21.273709
    3.214500     21.579666
    3.229300     21.498867
    3.244000     21.410528
    3.258700     21.330806
    3.273500     21.480553
    3.288200     21.757423
    3.302900     21.778968
    3.317600     22.203430
    3.332400     22.469526
    3.347100     22.823963
    3.361800     23.227955
    3.376500     23.399248
    3.391300     23.671808
    3.406000     24.242784
    3.420700     24.276181
    3.435400     23.797854
    3.450200     23.553303
    3.464900     23.651339
    3.479600     23.832328
    3.494400     23.969147
    3.509100     23.909894
    3.523800     24.264330
    3.538500     24.327892
    3.553300     24.568133
    3.568000     24.891327
    3.582700     24.800832
    3.597400     24.907487
    3.612200     25.313634
    3.626900     25.543102
    3.641600     25.349185
    3.656400     25.720859
    3.671100     26.014965
    3.685800     26.157170
    3.700500     26.265979
    3.715300     26.633343
    3.730000     27.129984
    3.744700     27.035181
    3.759500     26.964078
    3.774200     27.319591
    3.788900     27.482266
    3.803600     27.824852
    3.818400     27.995067
    3.833100     27.976753
    3.847800     28.200834
    3.862600     28.567120
    3.877300     28.738414
    3.892000     28.819212
    3.906700     29.063762
    3.921500     29.113318
    3.936200     28.919401
    3.950900     29.370797
    3.965700     30.058122
    3.980400     30.287590
    3.995100     30.247730
    4.009800     30.617248
    4.024600     30.728211
    4.039300     30.787464
    4.054000     31.173141
    4.068800     31.299187
    4.083500     31.485562
    4.098200     31.637464
    4.113000     31.878782
    4.127700     32.166424
    4.142400     32.566108
    4.157100     33.104765
    4.171900     33.296527
    4.186600     33.554004
    4.201300     33.736070
    4.216100     34.116362
    4.230800     34.392154
    4.245500     34.774601
    4.260300     35.011609
    4.275000     35.240000
    4.289700     35.511483
    4.304500     35.719405
    4.319200     35.960723
    4.333900     36.280685
    4.348600     36.510152
    4.363400     36.796718
    4.378100     37.044500
    4.392800     37.172700
    4.407600     37.436642
    4.422300     37.590698
    4.437000     37.802929
    4.451800     38.074412
    4.466500     38.197225
    4.481200     38.280178
    4.496000     38.788671
    4.510700     38.893170
    4.525400     38.823145
    4.540200     39.468455
    4.554900     39.863829
    4.569600     39.811041
    4.584400     40.107302
    4.599100     40.379863
    4.613800     40.719216
    4.628600     40.891586
    4.643300     41.305274
    4.658000     41.643551
    4.672700     41.862245
    4.687500     42.246846
    4.702200     42.608824
    4.716900     42.936327
    4.731700     43.097924
    4.746400     43.599952
    4.761100     44.016873
    4.775900     44.251726
    4.790600     44.608318
    4.805300     44.707430
    4.820100     45.038166
    4.834800     45.368901
    4.849500     45.840764
    4.864300     46.423590
    4.879000     46.824352
    4.893700     47.031196
    4.908500     47.523528
    4.923200     47.945835
    4.938000     48.332590
    4.952700     48.780753
    4.967400     48.947736
    4.982200     49.302173
    4.996900     49.693236
    5.011600     50.084301
    5.026400     50.549702
    5.041100     50.960158
    5.055800     51.609778
    5.070600     51.887725
    5.085300     52.466242
    5.100000     52.804518
    5.114800     53.023213
    5.129500     54.004645
    5.144200     54.402174
    5.159000     54.425875
    5.173700     54.969918
    5.188400     55.591528
    5.203200     56.463075
    5.217900     56.923087
    5.232700     57.203189
    5.247400     57.686903
    5.262100     58.180312
    5.276900     58.402239
    5.291600     58.907499
    5.306300     59.372899
    5.321100     60.272455
    5.335800     60.805725
    5.350500     61.248501
    5.365300     61.633102
    5.380000     62.054332
    5.394800     62.949579
    5.409500     63.448375
    5.424200     63.868527
    5.439000     64.433040
    5.453700     64.902748
    5.468400     65.657944
    5.483200     66.088871
    5.497900     66.818211
    5.512600     67.348249
    5.527400     67.655284
    5.542100     68.107756
    5.556900     69.046096
    5.571600     69.204461
    5.586300     69.829302
    5.601100     70.869987
    5.615800     71.301990
    5.630600     71.832028
    5.645300     72.325438
    5.660000     72.750977
    5.674800     73.524488
    5.689500     74.343246
    5.704200     75.174931
    5.719000     75.657568
    5.733700     76.022777
    5.748500     76.502182
    5.763200     77.002055
    5.777900     77.424363
    5.792700     77.801422
    5.807400     78.657886
    5.822200     79.145909
    5.836900     79.355985
    5.851600     79.961435
    5.866400     80.605669
    5.881100     81.707760
    5.895900     82.039573
    5.910600     82.608394
    5.925300     83.022083
    5.940100     83.858078
    5.954800     84.682223
    5.969600     86.228167
    5.984300     87.437990
    5.999000     88.481907
    6.013800     88.949462
    6.028500     89.513974
    6.043300     89.135837
    6.058000     88.324620
    6.072700     88.268599
    6.087500     88.121007
    6.102200     87.888308
    6.117000     88.174873
    6.131700     88.373098
    6.146500     88.353707
    6.161200     88.634886
    6.175900     88.766318
    6.190700     88.869740
    6.205400     88.864354
    6.220200     89.128295
    6.234900     89.191856
    6.249600     89.564608
    6.264400     89.921198
    6.279100     90.089259
    6.293900     90.327345
    6.308600     90.568663
    6.323400     90.714101
    6.338100     90.758271
    6.352800     91.272149
    6.367600     92.100604
    6.382300     93.626079
    6.397100     96.075890
    6.411800     98.049528
    6.426600     98.859668
    6.441300     97.983812
    6.456000     95.541542
    6.470800     93.103582
    6.485500     92.267586
    6.500300     91.684760
    6.515000     91.442364
    6.529800     91.695534
    6.544500     91.887295
    6.559300     92.829944
    6.574000     94.223988
    6.588700     95.653583
    6.603500     95.759159
    6.618200     95.101999
    6.633000     93.935268
    6.647700     92.264354
    6.662500     90.961883
    6.677200     90.009538
    6.692000     89.594772
    6.706700     89.317902
    6.721500     88.951616
    6.736200     88.145785
    6.750900     88.161945
    6.765700     88.143631
    6.780400     87.677154
    6.795200     87.596356
    6.809900     87.208523
    6.824700     87.356115
    6.839400     87.254847
    6.854200     86.477027
    6.868900     86.210930
    6.883700     85.850031
    6.898400     85.625950
    6.913200     85.458966
    6.927900     85.326457
    6.942700     84.865366
    6.957400     84.691918
    6.972200     84.745785
    6.986900     84.397812
    7.001600     84.292235
    7.016400     83.607064
    7.031100     83.484251
    7.045900     83.646925
    7.060600     82.866949
    7.075400     82.283046
    7.090100     82.028800
    7.104900     81.935073
    7.119600     81.539700
    7.134400     81.569864
    7.149100     81.615112
    7.163900     81.193882
    7.178600     80.605669
    7.193400     80.103640
    7.208100     79.956049
    7.222900     79.918343
    7.237600     79.476645
    7.252400     79.389381
    7.267100     79.322588
    7.281900     78.751612
    7.296600     78.549078
    7.311400     78.267898
    7.326100     78.172018
    7.340900     77.814350
    7.355600     77.403894
    7.370400     77.051611
    7.385100     76.846922
    7.399900     76.969736
    7.414600     76.730573
    7.429400     76.352435
    7.444100     76.061561
    7.458900     76.229621
    7.473600     75.896732
    7.488400     75.640331
    7.503200     75.651104
    7.517900     75.591852
    7.532700     75.019799
    7.547400     73.947871
    7.562200     73.813207
    7.576900     73.333803
    7.591700     73.013841
    7.606400     72.534436
    7.621200     72.210165
    7.635900     72.077656
    7.650700     71.521762
    7.665400     70.942167
    7.680200     70.620051
    7.694900     70.225754
    7.709700     69.970431
    7.724400     69.233548
    7.739200     68.883421
    7.754000     69.042864
    7.768700     68.400784
    7.783500     68.337223
    7.798200     68.357692
    7.813000     67.852432
    7.827700     67.236209
    7.842500     67.078921
    7.857200     66.653383
    7.872000     66.840835
    7.886700     66.191215
    7.901500     65.294890
    7.916300     65.329364
    7.931000     65.135448
    7.945800     64.714218
    7.960500     64.350086
    7.975300     63.995651
    7.990000     63.701544
    8.004800     63.533482
    8.019600     63.200592
    8.034300     62.674864
    8.049100     62.118970
    8.063800     62.132976
    8.078600     62.107120
    8.093300     61.668653
    8.108100     61.601860
    8.122900     61.898121
    8.137600     61.744065
    8.152400     61.407943
    8.167100     61.376701
    8.181900     61.117068
    8.196600     60.788488
    8.211400     60.310161
    8.226200     59.632531
    8.240900     59.554964
    8.255700     59.607752
    8.270400     59.057245
    8.285200     58.508893
    8.300000     58.478728
    8.314700     58.170616
    8.329500     57.997169
    8.344200     57.812949
    8.359000     57.421884
    8.373800     57.266750
    8.388500     57.084685
    8.403300     56.474925
    8.418000     56.064469
    8.432800     55.655089
    8.447600     55.627080
    8.462300     55.449323
    8.477100     55.340514
    8.491800     55.102428
    8.506600     54.935444
    8.521400     54.850336
    8.536100     54.756610
    8.550900     54.595013
    8.565600     54.363390
    8.580400     53.961553
    8.595200     53.960475
    8.609900     53.425051
    8.624700     53.015672
    8.639500     52.826065
    8.654200     52.640766
    8.669000     52.364974
    8.683700     51.914657
    8.698500     51.634555
    8.713300     51.532211
    8.728000     51.432021
    8.742800     51.050652
    8.757600     51.024797
    8.772300     50.739309
    8.787100     50.387026
    8.801800     49.895772
    8.816600     49.484238
    8.831400     49.059777
    8.846100     49.060854
    8.860900     48.942349
    8.875700     48.779675
    8.890400     48.474795
    8.905200     47.941525
    8.920000     47.610790
    8.934700     47.677584
    8.949500     47.370549
    8.964300     47.101221
    8.979000     46.976253
    8.993800     46.659522
    9.008600     46.433287
    9.023300     46.439751
    9.038100     46.279231
    9.052900     46.138102
    9.067600     45.855847
    9.082400     45.727646
    9.097200     45.506797
    9.111900     45.195454
    9.126700     45.159902
    9.141500     45.118964
    9.156200     44.891651
    9.171000     44.503818
    9.185800     44.375618
    9.200500     44.208634
    9.215300     43.914528
    9.230100     43.749699
    9.244800     43.401727
    9.259600     43.245517
    9.274400     43.246593
    9.289100     43.003121
    9.303900     42.909394
    9.318700     42.612056
    9.333400     42.502170
    9.348200     42.150966
    9.363000     41.993678
    9.377800     42.217759
    9.392500     41.879482
    9.407300     41.531511
    9.422100     41.337594
    9.436800     41.212626
    9.451600     41.025173
    9.466400     41.006859
    9.481200     40.944375
    9.495900     40.640572
    9.510700     40.299063
    9.525500     40.022194
    9.540200     39.999571
    9.555000     39.767949
    9.569800     39.566491
    9.584600     39.291776
    9.599300     39.129102
    9.614100     39.054766
    9.628900     38.961040
    9.643600     38.770356
    9.658400     38.436388
    9.673200     38.206921
    9.688000     38.085185
    9.702700     38.084107
    9.717500     37.681193
    9.732300     37.570229
    9.747100     37.327834
    9.761800     37.329988
    9.776600     37.237339
    9.791400     37.007872
    9.806200     36.690064
    9.820900     36.655589
    9.835700     36.561864
    9.850500     36.548936
    9.865300     36.444436
    9.880000     36.157871
    9.894800     36.071686
    9.909600     35.829290
    9.924400     35.633219
    9.939100     35.642915
    9.953900     35.497478
    9.968700     35.206603
    9.983500     35.153815
    9.998200     35.014841
   10.013000     34.893105
   10.028000     34.609771
   10.043000     34.489113
   10.057000     34.538669
   10.072000     34.438479
   10.087000     34.351216
   10.102000     34.022636
   10.116000     33.676818
   10.131000     33.583091
   10.146000     33.606792
   10.161000     33.404258
   10.176000     33.102610
   10.190000     32.975487
   10.205000     33.220037
   10.220000     33.125234
   10.235000     32.653370
   10.249000     32.645829
   10.264000     32.708314
   10.279000     32.710468
   10.294000     32.543484
   10.309000     32.414206
   10.323000     32.242914
   10.338000     32.476691
   10.353000     32.400201
   10.368000     32.107173
   10.382000     32.135182
   10.397000     32.183662
   10.412000     32.037147
   10.427000     31.848618
   10.442000     31.628845
   10.456000     31.535119
   10.471000     31.410151
   10.486000     31.298110
   10.501000     31.362749
   10.516000     31.200074
   10.530000     31.272254
   10.545000     31.430620
   10.560000     31.358440
   10.575000     31.218389
   10.589000     31.426310
   10.604000     31.385372
   10.619000     31.327197
   10.634000     31.242090
   10.649000     31.148364
   10.663000     31.104194
   10.678000     30.818706
   10.693000     30.774536
   10.708000     30.645258
   10.722000     30.424409
   10.737000     30.069973
   10.752000     29.869592
   10.767000     29.981633
   10.782000     29.773711
   10.796000     29.534547
   10.811000     29.519466
   10.826000     29.462368
   10.841000     29.308312
   10.856000     29.203813
   10.870000     29.147792
   10.885000     29.066994
   10.900000     28.811670
   10.915000     28.820289
   10.930000     29.017438
   10.944000     28.742722
   10.959000     28.545574
   10.974000     28.644687
   10.989000     28.574662
   11.003000     28.606981
   11.018000     28.488476
   11.033000     28.345193
   11.048000     28.376436
   11.063000     28.484168
   11.077000     28.477703
   11.092000     28.517564
   11.107000     28.577894
   11.122000     28.776120
   11.137000     28.758883
   11.151000     28.841835
   11.166000     28.975422
   11.181000     29.083153
   11.196000     28.975422
   11.211000     29.090695
   11.225000     29.060530
   11.240000     28.957108
   11.255000     28.778274
   11.270000     28.667311
   11.284000     28.458312
   11.299000     28.527260
   11.314000     28.361354
   11.329000     28.143737
   11.344000     27.996144
   11.358000     28.004763
   11.373000     28.142659
   11.388000     28.243926
   11.403000     28.183597
   11.418000     28.290251
   11.432000     28.225612
   11.447000     28.096335
   11.462000     28.095257
   11.477000     28.390441
   11.492000     28.709326
   11.506000     28.683470
   11.521000     28.839681
   11.536000     28.945258
   11.551000     28.853686
   11.566000     28.982964
   11.580000     29.003433
   11.595000     29.084231
   11.610000     29.129478
   11.625000     29.120859
   11.640000     29.146715
   11.654000     29.145638
   11.669000     29.160720
   11.684000     29.126246
   11.699000     28.796589
   11.714000     28.659770
   11.728000     28.499250
   11.743000     28.186829
   11.758000     28.197602
   11.773000     28.084484
   11.788000     27.895955
   11.802000     27.793610
   11.817000     27.798996
   11.832000     27.805460
   11.847000     27.764522
   11.862000     27.790378
   11.876000     27.955206
   11.891000     28.028464
   11.906000     27.932583
   11.921000     27.876562
   11.936000     28.174978
   11.950000     28.184675
   11.965000     28.186829
   11.980000     28.301024
   11.995000     28.485244
   12.010000     28.425993
   12.024000     28.591899
   12.039000     28.824598
   12.054000     28.781506
   12.069000     28.872000
   12.084000     28.992659
   12.098000     28.922634
   12.113000     29.022824
   12.128000     29.033597
   12.143000     29.269528
   12.158000     29.163953
   12.172000     29.088540
   12.187000     29.265220
   12.202000     29.181189
   12.217000     29.229668
   12.232000     29.131633
   12.246000     29.110086
   12.261000     29.138096
   12.276000     29.104700
   12.291000     29.160720
   12.306000     29.147792
   12.320000     29.162875
   12.335000     29.265220
   12.350000     29.267374
   12.365000     29.341709
   12.380000     29.404193
   12.394000     29.541012
   12.409000     29.772634
   12.424000     30.061354
   12.439000     30.275739
   12.454000     30.301595
   12.468000     30.410404
   12.483000     30.597857
   12.498000     30.849947
   12.513000     30.947984
   12.528000     31.020163
   12.543000     31.170987
   12.557000     31.309960
   12.572000     31.222698
   12.587000     31.154828
   12.602000     31.159137
   12.617000     31.109580
   12.631000     31.256095
   12.646000     31.373522
   12.661000     31.367058
   12.676000     31.308883
   12.691000     31.309960
   12.705000     31.392914
   12.720000     31.288414
   12.735000     31.335816
   12.750000     31.640696
   12.765000     31.847540
   12.779000     31.941266
   12.794000     32.086704
   12.809000     32.448681
   12.824000     32.904384
   12.839000     33.489366
   12.854000     34.477262
   12.868000     35.586895
   12.883000     36.504766
   12.898000     36.940001
   12.913000     37.285818
   12.928000     37.485121
   12.942000     37.283664
   12.957000     37.069278
   12.972000     36.485374
   12.987000     35.617060
   13.002000     35.036388
   13.017000     34.689493
   13.031000     34.158377
   13.046000     33.861039
   13.061000     33.757617
   13.076000     33.529226
   13.091000     33.523840
   13.105000     33.630493
   13.120000     33.505525
   13.135000     33.466742
   13.150000     33.409644
   13.165000     33.539999
   13.179000     33.713447
   13.194000     33.725298
   13.209000     34.116362
   13.224000     34.692725
   13.239000     35.089176
   13.254000     35.662307
   13.268000     36.495070
   13.283000     37.141458
   13.298000     37.801851
   13.313000     38.032396
   13.328000     37.933283
   13.343000     37.726439
   13.357000     37.337529
   13.372000     36.702991
   13.387000     36.096464
   13.402000     35.583663
   13.417000     35.136577
   13.431000     34.736895
   13.446000     34.861863
   13.461000     34.895259
   13.476000     34.888796
   13.491000     34.777833
   13.506000     34.687338
   13.520000     34.991140
   13.535000     35.077326
   13.550000     35.006223
   13.565000     34.777833
   13.580000     34.923270
   13.595000     35.034233
   13.609000     34.940507
   13.624000     35.108568
   13.639000     35.073016
   13.654000     35.149505
   13.669000     35.094563
   13.683000     34.995450
   13.698000     35.068707
   13.713000     35.390823
   13.728000     35.445766
   13.743000     35.679544
   13.758000     35.809898
   13.772000     35.571812
   13.787000     35.744183
   13.802000     35.920862
   13.817000     35.903625
   13.832000     35.903625
   13.847000     35.877769
   13.861000     35.948872
   13.876000     35.914398
   13.891000     35.881001
   13.906000     35.732332
   13.921000     35.664461
   13.936000     35.565348
   13.950000     35.810976
   13.965000     36.000583
   13.980000     35.771116
   13.995000     35.750647
   14.010000     35.527642
   14.025000     35.487782
   14.039000     35.795893
   14.054000     35.628910
   14.069000     35.617060
   14.084000     35.762497
   14.099000     35.775424
   14.114000     35.625678
   14.128000     35.676311
   14.143000     35.881001
   14.158000     35.789430
   14.173000     35.606286
   14.188000     35.516869
   14.203000     35.617060
   14.217000     35.549189
   14.232000     35.380051
   14.247000     35.354195
   14.262000     35.567504
   14.277000     35.661230
   14.292000     35.662307
   14.306000     35.623523
   14.321000     35.575044
   14.336000     35.543802
   14.351000     35.577199
   14.366000     35.733410
   14.381000     35.806667
   14.395000     35.810976
   14.410000     35.918707
   14.425000     35.851914
   14.440000     35.731254
   14.455000     35.959645
   14.470000     35.907934
   14.484000     35.917630
   14.499000     35.804512
   14.514000     35.771116
   14.529000     35.534106
   14.544000     35.422066
   14.559000     35.522256
   14.573000     35.524410
   14.588000     35.399442
   14.603000     35.376819
   14.618000     35.307871
   14.633000     35.232459
   14.648000     35.137655
   14.662000     35.210912
   14.677000     35.082712
   14.692000     34.974981
   14.707000     34.875868
   14.722000     34.804765
   14.737000     34.867250
   14.752000     34.956666
   14.766000     35.065475
   14.781000     34.810151
   14.796000     34.711038
   14.811000     34.701343
   14.826000     34.589302
   14.841000     34.611926
   14.855000     34.470798
   14.870000     34.514968
   14.885000     34.544056
   14.900000     34.480494
   14.915000     34.484803
   14.930000     34.531127
   14.945000     34.386768
   14.959000     34.336134
   14.974000     34.189619
   14.989000     34.212243
   15.004000     34.168073
   15.019000     34.078656
   15.034000     34.104512
   15.048000     34.187465
   15.063000     34.072192
   15.078000     34.091584
   15.093000     33.918137
   15.108000     33.729606
   15.123000     33.677895
   15.138000     33.675741
   15.152000     33.682204
   15.167000     33.532458
   15.182000     33.533535
   15.197000     33.603560
   15.212000     33.598174
   15.227000     33.306222
   15.242000     33.098301
   15.256000     33.125234
   15.271000     33.146780
   15.286000     32.908694
   15.301000     33.115538
   15.316000     33.117692
   15.331000     32.988414
   15.345000     32.900075
   15.360000     32.435753
   15.375000     32.655525
   15.390000     32.640443
   15.405000     32.580113
   15.420000     32.484232
   15.435000     32.412052
   15.449000     32.464840
   15.464000     32.298934
   15.479000     32.211672
   15.494000     32.068389
   15.509000     31.949885
   15.524000     32.113637
   15.539000     31.915411
   15.553000     31.845386
   15.568000     31.860467
   15.583000     31.793674
   15.598000     31.725804
   15.613000     31.611608
   15.628000     31.572825
   15.643000     31.527578
   15.657000     31.409073
   15.672000     31.488795
   15.687000     31.389682
   15.702000     31.316424
   15.717000     31.150518
   15.732000     31.091265
   15.747000     31.093421
   15.761000     30.887653
   15.776000     31.072952
   15.791000     30.952292
   15.806000     30.825170
   15.821000     30.610784
   15.836000     30.513825
   15.851000     30.501976
   15.866000     30.325296
   15.880000     30.204637
   15.895000     30.086132
   15.910000     30.018261
   15.925000     29.868515
   15.940000     29.869592
   15.955000     29.867438
   15.970000     29.790948
   15.984000     29.756474
   15.999000     29.705841
   16.014000     29.722000
   16.029000     29.720923
   16.044000     29.762938
   16.059000     29.585182
   16.074000     29.439744
   16.088000     29.563635
   16.103000     29.390188
   16.118000     29.382647
   16.133000     29.279225
   16.148000     29.086385
   16.163000     29.191962
   16.178000     29.157488
   16.193000     29.009896
   16.207000     28.962495
   16.222000     28.932330
   16.237000     28.776120
   16.252000     28.779352
   16.267000     28.785815
   16.282000     28.664079
   16.297000     28.594053
   16.312000     28.462621
   16.326000     28.442152
   16.341000     28.561734
   16.356000     28.390441
   16.371000     28.354890
   16.386000     28.327956
   16.401000     28.136195
   16.416000     28.213762
   16.430000     28.172824
   16.445000     28.213762
   16.460000     28.029541
   16.475000     28.005840
   16.490000     27.941201
   16.505000     27.836702
   16.520000     27.865789
   16.535000     27.730047
   16.549000     27.612621
   16.564000     27.549060
   16.579000     27.621239
   16.594000     27.656791
   16.609000     27.487653
   16.624000     27.260340
   16.639000     27.379921
   16.654000     27.468260
   16.668000     27.340060
   16.683000     27.267880
   16.698000     27.085815
   16.713000     27.056726
   16.728000     26.774471
   16.743000     26.669971
   16.758000     26.768007
   16.773000     26.826182
   16.788000     26.690440
   16.802000     26.529920
   16.817000     26.555776
   16.832000     26.334927
   16.847000     26.208881
   16.862000     26.152861
   16.877000     26.166866
   16.892000     26.016043
   16.907000     25.985878
   16.921000     26.018197
   16.936000     26.096841
   16.951000     25.896461
   16.966000     25.742404
   16.981000     25.825358
   16.996000     25.805966
   17.011000     25.786574
   17.026000     25.657297
   17.041000     25.613127
   17.055000     25.494622
   17.070000     25.567880
   17.085000     25.588349
   17.100000     25.399819
   17.115000     25.418134
   17.130000     25.350263
   17.145000     25.364267
   17.160000     25.282392
   17.175000     25.291010
   17.189000     25.446143
   17.204000     25.226371
   17.219000     25.154191
   17.234000     25.011986
   17.249000     25.158501
   17.264000     25.124027
   17.279000     24.940883
   17.294000     24.869781
   17.309000     24.860085
   17.323000     24.963507
   17.338000     25.013064
   17.353000     24.995827
   17.368000     24.938729
   17.383000     24.857930
   17.398000     24.862239
   17.413000     24.787905
   17.428000     24.762050
   17.443000     24.717880
   17.457000     24.753431
   17.472000     24.727576
   17.487000     24.639236
   17.502000     24.591834
   17.517000     24.650009
   17.532000     24.610148
   17.547000     24.668323
   17.562000     24.786827
   17.577000     24.882708
   17.591000     24.661859
   17.606000     24.636004
   17.621000     24.516422
   17.636000     24.505649
   17.651000     24.572442
   17.666000     24.313886
   17.681000     24.492721
   17.696000     24.433468
   17.711000     24.400072
   17.726000     24.354824
   17.740000     24.354824
   17.755000     24.423773
   17.770000     24.303114
   17.785000     24.253557
   17.800000     24.196460
   17.815000     24.230934
   17.830000     24.249249
   17.845000     24.326815
   17.860000     24.297727
   17.875000     24.177068
   17.889000     24.197537
   17.904000     24.367753
   17.919000     24.333279
   17.934000     24.291263
   17.949000     24.250325
   17.964000     24.209387
   17.979000     24.290186
   17.994000     24.365598
   18.009000     24.390376
   18.024000     24.280490
   18.038000     24.451783
   18.053000     24.512112
   18.068000     24.495953
   18.083000     24.523963
   18.098000     24.447474
   18.113000     24.344052
   18.128000     24.464711
   18.143000     24.406536
   18.158000     24.432392
   18.173000     24.550896
   18.188000     24.582138
   18.202000     24.508881
   18.217000     24.592911
   18.232000     24.755586
   18.247000     24.518576
   18.262000     24.681250
   18.277000     24.755586
   18.292000     24.828843
   18.307000     24.921492
   18.322000     24.955966
   18.337000     24.890250
   18.352000     24.909641
   18.366000     24.874090
   18.381000     24.859007
   18.396000     24.860085
   18.411000     24.878399
   18.426000     24.737271
   18.441000     24.755586
   18.456000     24.695256
   18.471000     24.884863
   18.486000     24.839616
   18.501000     24.549819
   18.516000     24.718957
   18.530000     24.680174
   18.545000     24.807296
   18.560000     24.978589
   18.575000     24.875167
   18.590000     24.841770
   18.605000     24.805142
   18.620000     24.883786
   18.635000     24.765282
   18.650000     24.841770
   18.665000     24.870858
   18.680000     24.795446
   18.695000     24.860085
   18.710000     24.876245
   18.724000     24.897791
   18.739000     24.885940
   18.754000     24.941961
   18.769000     24.845002
   18.784000     24.883786
   18.799000     24.978589
   18.814000     24.952734
   18.829000     24.953811
   18.844000     24.952734
   18.859000     24.972126
   18.874000     24.974280
   18.889000     24.892404
   18.903000     24.976435
   18.918000     25.205902
   18.933000     25.352417
   18.948000     25.270541
   18.963000     25.141264
   18.978000     25.220985
   18.993000     25.143418
   19.008000     25.140186
   19.023000     25.231758
   19.038000     25.094940
   19.053000     25.057233
   19.068000     25.202671
   19.083000     25.247918
   19.098000     25.289933
   19.112000     25.232835
   19.127000     25.164965
   19.142000     25.127258
   19.157000     25.222062
   19.172000     25.322253
   19.187000     25.293165
   19.202000     25.350263
   19.217000     25.334102
   19.232000     25.183279
   19.247000     25.302861
   19.262000     25.320097
   19.277000     25.321175
   19.292000     25.321175
   19.307000     25.347031
   19.321000     25.418134
   19.336000     25.410592
   19.351000     25.423520
   19.366000     25.302861
   19.381000     25.380428
   19.396000     25.435371
   19.411000     25.422442
   19.426000     25.415978
   19.441000     25.449375
   19.456000     25.300706
   19.471000     25.409515
   19.486000     25.270541
   19.501000     25.322253
   19.516000     25.319021
   19.531000     25.324407
   19.545000     25.411670
   19.560000     25.409515
   19.575000     25.316865
   19.590000     25.400897
   19.605000     25.296396
   19.620000     25.288856
   19.635000     25.183279
   19.650000     25.397665
   19.665000     25.481695
   19.680000     25.292088
   19.695000     25.257614
   19.710000     25.286701
   19.725000     25.215598
   19.740000     25.205902
   19.755000     25.196207
   19.770000     25.078779
   19.785000     25.180047
   19.799000     25.217753
   19.814000     25.286701
   19.829000     25.237145
   19.844000     25.370732
   19.859000     25.169274
   19.874000     25.159578
   19.889000     25.194053
   19.904000     25.175738
   19.919000     25.242531
   19.934000     25.116485
   19.949000     25.046460
   19.964000     25.090630
   19.979000     24.971048
   19.994000     24.946270
   20.009000     24.848234
   20.024000     24.805142
   20.039000     24.717880
   20.054000     24.776055
   20.068000     24.902100
   20.083000     24.746967
   20.098000     24.717880
   20.113000     24.643544
   20.128000     24.630617
   20.143000     24.638158
   20.158000     24.559514
   20.173000     24.655395
   20.188000     24.752353
   20.203000     24.757740
   20.218000     24.658627
   20.233000     24.534737
   20.248000     24.591834
   20.263000     24.523963
   20.278000     24.519654
   20.293000     24.421619
   20.308000     24.270794
   20.323000     24.353748
   20.338000     24.379603
   20.353000     24.365598
   20.368000     24.248171
   20.382000     24.087651
   20.397000     24.080110
   20.412000     24.094115
   20.427000     24.087651
   20.442000     24.007930
   20.457000     23.932518
   20.472000     23.889425
   20.487000     23.743988
   20.502000     23.769844
   20.517000     23.810782
   20.532000     23.802163
   20.547000     23.726751
   20.562000     23.694432
   20.577000     23.684736
   20.592000     23.498360
   20.607000     23.440186
   20.622000     23.428335
   20.637000     23.352923
   20.652000     23.391707
   20.667000     23.476815
   20.682000     23.452036
   20.697000     23.396016
   20.712000     23.382011
   20.727000     23.309831
   20.742000     23.195635
   20.757000     23.063126
   20.771000     23.074977
   20.786000     23.209640
   20.801000     23.013570
   20.816000     22.953240
   20.831000     22.789488
   20.846000     22.714076
   20.861000     22.664520
   20.876000     22.672062
   20.891000     22.720540
   20.906000     22.588031
   20.921000     22.479222
   20.936000     22.401656
   20.951000     22.487841
   20.966000     22.520160
   20.981000     22.382264
   20.996000     22.238981
   21.011000     22.204507
   21.026000     22.171111
   21.041000     22.050451
   21.056000     22.145256
   21.071000     22.192657
   21.086000     21.952416
   21.101000     21.854380
   21.116000     21.828525
   21.131000     21.728335
   21.146000     21.629222
   21.161000     21.643227
   21.176000     21.656154
   21.191000     21.659386
   21.206000     21.628145
   21.221000     21.502099
   21.236000     21.606598
   21.251000     21.520413
   21.266000     21.484862
   21.281000     21.315724
   21.296000     21.304951
   21.310000     21.243544
   21.325000     21.244621
   21.340000     21.188601
   21.355000     21.087333
   21.370000     21.005458
   21.385000     20.897727
   21.400000     20.952669
   21.415000     20.988220
   21.430000     20.909576
   21.445000     20.852479
   21.460000     20.907422
   21.475000     20.742593
   21.490000     20.641325
   21.505000     20.606851
   21.520000     20.649944
   21.535000     20.584228
   21.550000     20.476497
   21.565000     20.389234
   21.580000     20.444177
   21.595000     20.419399
   21.610000     20.350451
   21.625000     20.387080
   21.640000     20.206091
   21.655000     19.989551
   21.670000     20.030489
   21.685000     19.969082
   21.700000     19.838727
   21.715000     19.972314
   21.730000     19.933530
   21.745000     19.937840
   21.760000     19.899056
   21.775000     19.802098
   21.790000     19.765470
   21.805000     19.774088
   21.820000     19.687904
   21.835000     19.713759
   21.850000     19.700831
   21.865000     19.561858
   21.880000     19.447662
   21.895000     19.335621
   21.910000     19.392719
   21.925000     19.370096
   21.940000     19.287142
   21.955000     19.339931
   21.970000     19.223581
   21.985000     19.163252
   22.000000     19.186952
