# Supplementary material for: Changing the game of time resolved X-ray diffraction on the mechanochemistry playground by downsizing
Source: Nat Commun. 2021 Oct 21;12:6134. doi: 10.1038/s41467-021-26264-1 (PMC8531352; doi:10.1038/s41467-021-26264-1)
Supplement: Supplementary file 3 — Source Data. [file 41467_2021_26264_MOESM3_ESM.zip › PXRD_raw_data/reactionIIIa_cocrystal_FormI_normalized/000126.xy]

    3.140900     20.332092
    3.155600     20.646408
    3.170400     20.571267
    3.185100     20.410406
    3.199800     20.685564
    3.214500     21.016813
    3.229300     21.268688
    3.244000     21.581946
    3.258700     21.624278
    3.273500     21.634861
    3.288200     21.861338
    3.302900     22.166129
    3.317600     22.423296
    3.332400     22.622257
    3.347100     22.798993
    3.361800     23.296394
    3.376500     23.830837
    3.391300     23.968416
    3.406000     24.478517
    3.420700     24.555774
    3.435400     24.333531
    3.450200     24.009690
    3.464900     23.806496
    3.479600     23.814962
    3.494400     23.993815
    3.509100     24.205476
    3.523800     24.459468
    3.538500     24.310247
    3.553300     24.417136
    3.568000     24.608689
    3.582700     24.703936
    3.597400     24.955811
    3.612200     25.226737
    3.626900     25.296585
    3.641600     25.360083
    3.656400     25.779170
    3.671100     26.200375
    3.685800     26.558080
    3.700500     27.030083
    3.715300     26.988809
    3.730000     26.898853
    3.744700     27.225869
    3.759500     27.406838
    3.774200     27.755020
    3.788900     27.570875
    3.803600     27.872491
    3.818400     28.163524
    3.833100     28.390000
    3.847800     28.530755
    3.862600     28.315920
    3.877300     28.395292
    3.892000     28.733949
    3.906700     29.130812
    3.921500     29.248283
    3.936200     29.201718
    3.950900     29.604931
    3.965700     29.935121
    3.980400     30.027194
    3.995100     29.838815
    4.009800     30.161598
    4.024600     30.581743
    4.039300     30.850552
    4.054000     31.038930
    4.068800     31.146877
    4.083500     31.491883
    4.098200     31.914145
    4.113000     32.018917
    4.127700     32.082415
    4.142400     32.388265
    4.157100     32.810527
    4.171900     33.301578
    4.186600     33.638119
    4.201300     34.056148
    4.216100     34.176794
    4.230800     34.593765
    4.245500     34.856224
    4.260300     35.025552
    4.275000     35.403366
    4.289700     35.748372
    4.304500     35.693340
    4.319200     35.871135
    4.333900     35.932516
    4.348600     36.148410
    4.363400     36.499766
    4.378100     36.915679
    4.392800     36.960127
    4.407600     37.217295
    4.422300     37.417314
    4.437000     37.840635
    4.451800     38.160242
    4.466500     38.247022
    4.481200     38.307345
    4.496000     38.793106
    4.510700     38.649177
    4.525400     38.861896
    4.540200     39.489468
    4.554900     39.769919
    4.569600     39.821776
    4.584400     40.284253
    4.599100     40.478981
    4.613800     40.620793
    4.628600     41.068454
    4.643300     41.226141
    4.658000     41.452618
    4.672700     41.698144
    4.687500     42.124639
    4.702200     42.674957
    4.716900     42.970223
    4.731700     42.906724
    4.746400     43.437992
    4.761100     43.462333
    4.775900     44.187270
    4.790600     44.766161
    4.805300     45.069893
    4.820100     45.081534
    4.834800     45.785306
    4.849500     46.192751
    4.864300     46.581148
    4.879000     46.792808
    4.893700     47.282802
    4.908500     47.263753
    4.923200     47.748455
    4.938000     48.174950
    4.952700     48.554881
    4.967400     48.872371
    4.982200     49.581433
    4.996900     49.858708
    5.011600     49.989938
    5.026400     50.682067
    5.041100     51.469444
    5.055800     51.936154
    5.070600     52.045160
    5.085300     52.305502
    5.100000     53.046312
    5.114800     53.462225
    5.129500     53.522549
    5.144200     53.929995
    5.159000     54.759704
    5.173700     55.172441
    5.188400     55.909019
    5.203200     56.465686
    5.217900     56.805400
    5.232700     56.734494
    5.247400     57.510230
    5.262100     58.588639
    5.276900     58.739976
    5.291600     58.773841
    5.306300     59.446921
    5.321100     60.182441
    5.335800     60.449133
    5.350500     60.950768
    5.365300     61.290483
    5.380000     62.177340
    5.394800     62.849361
    5.409500     63.477993
    5.424200     63.949995
    5.439000     64.388132
    5.453700     65.281339
    5.468400     65.804140
    5.483200     66.156554
    5.497900     66.629614
    5.512600     66.831751
    5.527400     67.681566
    5.542100     68.489051
    5.556900     68.728228
    5.571600     69.239387
    5.586300     70.150585
    5.601100     70.852239
    5.615800     71.201478
    5.630600     72.034362
    5.645300     72.496839
    5.660000     72.854546
    5.674800     73.475769
    5.689500     74.245153
    5.704200     74.616617
    5.719000     74.734090
    5.733700     75.406110
    5.748500     76.432663
    5.763200     76.613633
    5.777900     77.041186
    5.792700     77.669818
    5.807400     78.214843
    5.822200     78.843475
    5.836900     79.500680
    5.851600     80.119786
    5.866400     80.748418
    5.881100     81.275452
    5.895900     81.733696
    5.910600     82.005680
    5.925300     82.566580
    5.940100     83.515876
    5.954800     84.456707
    5.969600     85.626130
    5.984300     87.350104
    5.999000     88.805268
    6.013800     90.512309
    6.028500     91.242537
    6.043300     91.023469
    6.058000     89.955642
    6.072700     89.006345
    6.087500     88.759761
    6.102200     88.480370
    6.117000     88.192511
    6.131700     88.308925
    6.146500     88.441212
    6.161200     88.130072
    6.175900     88.389356
    6.190700     88.703671
    6.205400     88.696263
    6.220200     88.985179
    6.234900     89.413792
    6.249600     89.517505
    6.264400     89.404267
    6.279100     89.425433
    6.293900     89.447657
    6.308600     89.876269
    6.323400     89.775730
    6.338100     90.000091
    6.352800     90.049831
    6.367600     90.126028
    6.382300     90.281598
    6.397100     90.765243
    6.411800     91.010769
    6.426600     90.977962
    6.441300     90.841441
    6.456000     90.511250
    6.470800     90.356739
    6.485500     89.997974
    6.500300     89.740807
    6.515000     89.520680
    6.529800     89.970458
    6.544500     90.117562
    6.559300     90.059355
    6.574000     90.253025
    6.588700     89.971517
    6.603500     90.338747
    6.618200     90.261491
    6.633000     90.061473
    6.647700     89.673076
    6.662500     89.347119
    6.677200     88.997879
    6.692000     88.989412
    6.706700     88.729070
    6.721500     88.221085
    6.736200     87.981909
    6.750900     87.819989
    6.765700     87.716276
    6.780400     87.770249
    6.795200     87.904653
    6.809900     87.447468
    6.824700     87.244274
    6.839400     86.952182
    6.854200     86.388107
    6.868900     85.825091
    6.883700     85.647296
    6.898400     85.511834
    6.913200     85.501250
    6.927900     85.471618
    6.942700     85.258900
    6.957400     84.289495
    6.972200     83.788918
    6.986900     83.779393
    7.001600     84.032327
    7.016400     83.413221
    7.031100     83.139121
    7.045900     83.063981
    7.060600     82.888304
    7.075400     82.480857
    7.090100     82.060712
    7.104900     81.772853
    7.119600     81.749571
    7.134400     81.762271
    7.149100     81.234178
    7.163900     80.321922
    7.178600     79.858385
    7.193400     80.151535
    7.208100     80.084863
    7.222900     79.984324
    7.237600     79.547245
    7.252400     79.210705
    7.267100     79.476339
    7.281900     78.982112
    7.296600     78.348189
    7.311400     78.010591
    7.326100     78.075148
    7.340900     78.060331
    7.355600     77.301529
    7.370400     77.181941
    7.385100     77.486732
    7.399900     77.405242
    7.414600     77.040129
    7.429400     76.198779
    7.444100     76.138455
    7.458900     75.872822
    7.473600     75.527816
    7.488400     75.089678
    7.503200     74.708690
    7.517900     74.553119
    7.532700     73.801725
    7.547400     73.055623
    7.562200     72.768823
    7.576900     72.853487
    7.591700     72.511656
    7.606400     72.175115
    7.621200     71.638557
    7.635900     71.292492
    7.650700     71.084007
    7.665400     70.603538
    7.680200     70.392935
    7.694900     69.989723
    7.709700     69.933633
    7.724400     69.720915
    7.739200     68.840407
    7.754000     68.630864
    7.768700     68.640388
    7.783500     68.395920
    7.798200     68.006465
    7.813000     67.604311
    7.827700     67.476256
    7.842500     67.038120
    7.857200     66.712163
    7.872000     66.337524
    7.886700     65.735350
    7.901500     65.105660
    7.916300     65.191383
    7.931000     65.434792
    7.945800     64.888709
    7.960500     64.210337
    7.975300     64.112973
    7.990000     64.027251
    8.004800     63.800774
    8.019600     63.352054
    8.034300     62.600660
    8.049100     62.749881
    8.063800     62.734007
    8.078600     62.068334
    8.093300     61.710629
    8.108100     61.429121
    8.122900     61.417479
    8.137600     61.040724
    8.152400     60.852346
    8.167100     60.547555
    8.181900     60.269221
    8.196600     59.413056
    8.211400     59.510420
    8.226200     59.517827
    8.240900     59.286059
    8.255700     58.834165
    8.270400     58.482808
    8.285200     58.420369
    8.300000     58.206592
    8.314700     57.780097
    8.329500     57.396991
    8.344200     57.289044
    8.359000     57.142999
    8.373800     56.970495
    8.388500     56.686871
    8.403300     56.455102
    8.418000     55.900553
    8.432800     56.005325
    8.447600     55.837055
    8.462300     55.715350
    8.477100     55.377751
    8.491800     55.253930
    8.506600     55.397860
    8.521400     55.179849
    8.536100     54.993588
    8.550900     55.159741
    8.565600     54.883525
    8.580400     54.515236
    8.595200     54.062283
    8.609900     53.531015
    8.624700     52.787029
    8.639500     52.607117
    8.654200     52.406040
    8.669000     52.086434
    8.683700     52.067384
    8.698500     51.847257
    8.713300     51.218626
    8.728000     50.954051
    8.742800     50.823880
    8.757600     50.525438
    8.772300     50.201598
    8.787100     49.807910
    8.801800     49.634348
    8.816600     49.374006
    8.831400     49.034291
    8.846100     49.020534
    8.860900     48.651186
    8.875700     48.625787
    8.890400     48.257498
    8.905200     48.149551
    8.920000     47.910375
    8.934700     47.691306
    8.949500     47.332542
    8.964300     47.028809
    8.979000     46.968487
    8.993800     46.982244
    9.008600     46.720844
    9.023300     46.388537
    9.038100     46.312340
    9.052900     46.224501
    9.067600     45.839279
    9.082400     45.745090
    9.097200     45.448765
    9.111900     45.246629
    9.126700     45.112225
    9.141500     45.157732
    9.156200     44.841300
    9.171000     44.734411
    9.185800     44.360831
    9.200500     44.138588
    9.215300     43.831680
    9.230100     43.812631
    9.244800     43.690927
    9.259600     43.378727
    9.274400     43.076053
    9.289100     43.117326
    9.303900     42.905666
    9.318700     42.838993
    9.333400     42.539494
    9.348200     42.302434
    9.363000     42.233645
    9.377800     41.899222
    9.392500     41.609246
    9.407300     41.661103
    9.422100     41.511883
    9.436800     41.333030
    9.451600     41.163702
    9.466400     40.915001
    9.481200     40.605977
    9.495900     40.284253
    9.510700     40.125508
    9.525500     39.972054
    9.540200     39.731820
    9.555000     39.534976
    9.569800     39.476769
    9.584600     39.280983
    9.599300     39.080964
    9.614100     38.722200
    9.628900     38.522181
    9.643600     38.552872
    9.658400     38.502073
    9.673200     38.257605
    9.688000     37.944348
    9.702700     38.019487
    9.717500     37.651199
    9.732300     37.594050
    9.747100     37.697763
    9.761800     37.456471
    9.776600     37.196129
    9.791400     36.971768
    9.806200     36.811965
    9.820900     36.844772
    9.835700     36.601363
    9.850500     36.418277
    9.865300     36.330438
    9.880000     36.060571
    9.894800     36.014006
    9.909600     36.129361
    9.924400     35.829862
    9.939100     35.582218
    9.953900     35.399133
    9.968700     35.028727
    9.983500     34.967346
    9.998200     34.899614
   10.013000     34.880565
   10.028000     34.493226
   10.043000     34.559899
   10.057000     34.369406
   10.072000     34.229710
   10.087000     34.205368
   10.102000     33.952434
   10.116000     33.756649
   10.131000     33.465616
   10.146000     33.322744
   10.161000     33.350261
   10.176000     33.308987
   10.190000     33.057111
   10.205000     32.762903
   10.220000     32.762903
   10.235000     32.585108
   10.249000     32.491978
   10.264000     32.593575
   10.279000     32.398847
   10.294000     32.184012
   10.309000     32.126863
   10.323000     32.182954
   10.338000     32.028442
   10.353000     32.018917
   10.368000     32.065482
   10.382000     31.897213
   10.397000     31.582896
   10.412000     31.435793
   10.427000     31.362770
   10.442000     31.405102
   10.456000     31.414627
   10.471000     31.302447
   10.486000     31.215666
   10.501000     31.198733
   10.516000     31.206141
   10.530000     31.376528
   10.545000     31.725767
   10.560000     31.704601
   10.575000     31.535274
   10.589000     31.776566
   10.604000     31.874988
   10.619000     31.785032
   10.634000     31.846414
   10.649000     31.913087
   10.663000     31.483417
   10.678000     31.264348
   10.693000     30.908759
   10.708000     30.593385
   10.722000     30.502371
   10.737000     30.391249
   10.752000     30.113974
   10.767000     29.924538
   10.782000     29.943587
   10.796000     29.674779
   10.811000     29.493809
   10.826000     29.343530
   10.841000     29.211243
   10.856000     29.230292
   10.870000     29.304374
   10.885000     28.940318
   10.900000     28.813321
   10.915000     28.854595
   10.930000     28.812263
   10.944000     28.845071
   10.959000     28.732890
   10.974000     28.614360
   10.989000     28.447149
   11.003000     28.448207
   11.018000     28.527580
   11.033000     28.442916
   11.048000     28.315920
   11.063000     28.314861
   11.077000     28.383651
   11.092000     28.513822
   11.107000     28.482072
   11.122000     28.412225
   11.137000     28.406933
   11.151000     28.360368
   11.166000     28.222789
   11.181000     28.236547
   11.196000     28.165640
   11.211000     28.314861
   11.225000     28.316978
   11.240000     28.163524
   11.255000     28.253480
   11.270000     28.195273
   11.284000     27.910590
   11.299000     27.929639
   11.314000     28.204798
   11.329000     28.086268
   11.344000     28.024887
   11.358000     28.173049
   11.373000     28.062986
   11.388000     28.064043
   11.403000     28.164583
   11.418000     28.066160
   11.432000     28.006895
   11.447000     27.947631
   11.462000     27.826985
   11.477000     27.947631
   11.492000     27.922231
   11.506000     27.892599
   11.521000     27.929639
   11.536000     27.923290
   11.551000     27.848151
   11.566000     27.712688
   11.580000     27.751844
   11.595000     27.692579
   11.610000     27.662947
   11.625000     27.619557
   11.640000     27.751844
   11.654000     27.722212
   11.669000     27.624848
   11.684000     27.565583
   11.699000     27.474570
   11.714000     27.410013
   11.728000     27.313708
   11.743000     27.454462
   11.758000     27.595216
   11.773000     27.456578
   11.788000     27.467162
   11.802000     27.503144
   11.817000     27.497852
   11.832000     27.729621
   11.847000     27.743378
   11.862000     27.684113
   11.876000     27.821693
   11.891000     27.778302
   11.906000     27.760311
   11.921000     28.000545
   11.936000     28.042877
   11.950000     27.940223
   11.965000     28.214323
   11.980000     28.325445
   11.995000     28.475723
   12.010000     28.435507
   12.024000     28.723365
   12.039000     28.874702
   12.054000     29.005932
   12.069000     29.150919
   12.084000     29.209126
   12.098000     29.305432
   12.113000     29.499101
   12.128000     29.613398
   12.143000     29.571066
   12.158000     29.483226
   12.172000     29.488518
   12.187000     29.449360
   12.202000     29.374221
   12.217000     29.354113
   12.232000     29.389038
   12.246000     29.402795
   12.261000     29.068372
   12.276000     29.189018
   12.291000     29.201718
   12.306000     29.198543
   12.320000     29.327656
   12.335000     29.278974
   12.350000     29.472643
   12.365000     29.609165
   12.380000     29.526616
   12.394000     29.747802
   12.409000     30.082225
   12.424000     30.060001
   12.439000     30.054709
   12.454000     30.104449
   12.468000     30.371141
   12.483000     30.690749
   12.498000     30.950032
   12.513000     31.013530
   12.528000     30.984956
   12.543000     30.902408
   12.557000     31.030463
   12.572000     31.039988
   12.587000     30.883359
   12.602000     31.012472
   12.617000     30.978606
   12.631000     30.870660
   12.646000     30.789170
   12.661000     30.850552
   12.676000     30.812453
   12.691000     30.986015
   12.705000     30.972257
   12.720000     31.041047
   12.735000     30.981782
   12.750000     31.004005
   12.765000     31.098195
   12.779000     31.220958
   12.794000     31.418860
   12.809000     31.408277
   12.824000     31.510932
   12.839000     31.671794
   12.854000     31.769158
   12.868000     32.014684
   12.883000     32.319475
   12.898000     32.540660
   12.913000     32.743853
   12.928000     32.938581
   12.942000     33.008429
   12.957000     32.996788
   12.972000     32.791477
   12.987000     32.840160
   13.002000     32.716338
   13.017000     32.677181
   13.031000     32.866616
   13.046000     32.925881
   13.061000     32.842276
   13.076000     32.872967
   13.091000     32.974564
   13.105000     32.938581
   13.120000     32.906832
   13.135000     33.040178
   13.150000     33.209506
   13.165000     33.193632
   13.179000     33.154475
   13.194000     33.128017
   13.209000     33.276179
   13.224000     33.322744
   13.239000     33.437041
   13.254000     33.598962
   13.268000     33.753473
   13.283000     34.055090
   13.298000     34.223359
   13.313000     34.188435
   13.328000     34.282624
   13.343000     34.297441
   13.357000     34.360939
   13.372000     34.243467
   13.387000     34.192668
   13.402000     34.354589
   13.417000     34.438194
   13.431000     34.437136
   13.446000     34.658321
   13.461000     34.604348
   13.476000     34.534500
   13.491000     34.537675
   13.506000     34.728170
   13.520000     34.917606
   13.535000     34.742985
   13.550000     34.675254
   13.565000     34.769443
   13.580000     35.040369
   13.595000     35.017086
   13.609000     34.823416
   13.624000     34.916547
   13.639000     34.770502
   13.654000     34.681604
   13.669000     34.698537
   13.683000     34.774735
   13.698000     34.980045
   13.713000     35.148315
   13.728000     35.273195
   13.743000     35.282719
   13.758000     35.531420
   13.772000     35.443581
   13.787000     35.631959
   13.802000     35.627726
   13.817000     35.545178
   13.832000     35.567403
   13.847000     35.447814
   13.861000     35.613968
   13.876000     35.742023
   13.891000     35.755780
   13.906000     36.006598
   13.921000     35.686991
   13.936000     35.468980
   13.950000     35.656300
   13.965000     35.555762
   13.980000     35.556819
   13.995000     35.608676
   14.010000     35.566344
   14.025000     35.488030
   14.039000     35.590685
   14.054000     35.550470
   14.069000     35.516604
   14.084000     35.352568
   14.099000     35.434056
   14.114000     35.471097
   14.128000     35.439348
   14.143000     35.448873
   14.158000     35.480621
   14.173000     35.438289
   14.188000     35.739906
   14.203000     35.606560
   14.217000     35.409715
   14.232000     35.468980
   14.247000     35.466864
   14.262000     35.446756
   14.277000     35.527187
   14.292000     35.491205
   14.306000     35.471097
   14.321000     35.484855
   14.336000     35.398074
   14.351000     35.421356
   14.366000     35.361034
   14.381000     35.421356
   14.395000     35.499671
   14.410000     35.385375
   14.425000     35.488030
   14.440000     35.473214
   14.455000     35.556819
   14.470000     35.715565
   14.484000     35.557878
   14.499000     35.295419
   14.514000     35.426648
   14.529000     35.450989
   14.544000     35.321877
   14.559000     35.198055
   14.573000     35.398074
   14.588000     35.367383
   14.603000     35.289069
   14.618000     35.053068
   14.633000     35.134557
   14.648000     35.127149
   14.662000     35.014969
   14.677000     35.067884
   14.692000     34.981104
   14.707000     34.836116
   14.722000     35.030844
   14.737000     34.980045
   14.752000     34.713353
   14.766000     34.617048
   14.781000     34.816009
   14.796000     34.932421
   14.811000     34.611756
   14.826000     34.499576
   14.841000     34.602231
   14.855000     34.487934
   14.870000     34.461478
   14.885000     34.498518
   14.900000     34.622340
   14.915000     34.425495
   14.930000     34.255109
   14.945000     34.294265
   14.959000     34.233943
   14.974000     34.117529
   14.989000     34.163036
   15.004000     34.103771
   15.019000     34.003232
   15.034000     34.065672
   15.048000     33.915394
   15.063000     33.837080
   15.078000     33.985241
   15.093000     33.614836
   15.108000     33.548163
   15.123000     33.532289
   15.138000     33.321687
   15.152000     33.367194
   15.167000     33.544988
   15.182000     33.444450
   15.197000     33.314278
   15.212000     33.382009
   15.227000     33.382009
   15.242000     33.217973
   15.256000     33.184107
   15.271000     33.111084
   15.286000     33.083569
   15.301000     32.869792
   15.316000     32.650723
   15.331000     32.723746
   15.345000     32.737504
   15.360000     32.457054
   15.375000     32.556535
   15.390000     32.369215
   15.405000     32.352282
   15.420000     32.305717
   15.435000     32.284551
   15.449000     32.172371
   15.464000     32.160729
   15.479000     32.058074
   15.494000     31.882396
   15.509000     32.016801
   15.524000     32.004101
   15.539000     31.755399
   15.553000     31.609354
   15.568000     31.679202
   15.583000     31.599829
   15.598000     31.497175
   15.613000     31.233657
   15.628000     31.280223
   15.643000     31.285514
   15.657000     31.355362
   15.672000     31.305622
   15.687000     30.983898
   15.702000     31.072795
   15.717000     31.110894
   15.732000     30.875952
   15.747000     30.730964
   15.761000     30.780704
   15.776000     30.762712
   15.791000     30.857960
   15.806000     30.633600
   15.821000     30.434639
   15.836000     30.508721
   15.851000     30.414532
   15.866000     30.268486
   15.880000     30.166890
   15.895000     29.921363
   15.910000     29.837757
   15.925000     29.942530
   15.940000     29.926654
   15.955000     29.971103
   15.970000     29.760502
   15.984000     29.541433
   15.999000     29.538258
   16.014000     29.540375
   16.029000     29.485343
   16.044000     29.450419
   16.059000     29.498043
   16.074000     29.288499
   16.088000     29.267333
   16.103000     29.348822
   16.118000     29.208068
   16.133000     29.135045
   16.148000     29.153037
   16.163000     29.220768
   16.178000     29.149861
   16.193000     29.115995
   16.207000     28.796388
   16.222000     28.712783
   16.237000     28.665159
   16.252000     28.465140
   16.267000     28.655634
   16.282000     28.598486
   16.297000     28.540280
   16.312000     28.523347
   16.326000     28.536047
   16.341000     28.482072
   16.356000     28.402700
   16.371000     28.429158
   16.386000     28.293695
   16.401000     28.229138
   16.416000     28.137066
   16.430000     27.979379
   16.445000     27.971971
   16.460000     27.786769
   16.475000     27.823809
   16.490000     27.703163
   16.505000     27.779361
   16.520000     27.681997
   16.535000     27.641781
   16.549000     27.402605
   16.564000     27.348632
   16.579000     27.307358
   16.594000     27.279842
   16.609000     27.130621
   16.624000     26.884038
   16.639000     26.936952
   16.654000     26.954944
   16.668000     26.885096
   16.683000     26.714709
   16.698000     26.766566
   16.713000     26.648036
   16.728000     26.589829
   16.743000     26.638511
   16.758000     26.434259
   16.773000     26.422618
   16.788000     26.417326
   16.802000     26.342187
   16.817000     26.214132
   16.832000     26.192966
   16.847000     26.340071
   16.862000     26.315729
   16.877000     26.166509
   16.892000     26.159100
   16.907000     26.268106
   16.921000     26.020463
   16.936000     25.942149
   16.951000     25.770704
   16.966000     25.869126
   16.981000     25.873359
   16.996000     25.860660
   17.011000     25.820445
   17.026000     25.758004
   17.041000     25.533645
   17.055000     25.661699
   17.070000     25.517770
   17.085000     25.457447
   17.100000     25.470147
   17.115000     25.346325
   17.130000     25.345267
   17.145000     25.298701
   17.160000     25.279652
   17.175000     25.159005
   17.189000     25.202396
   17.204000     25.143131
   17.219000     25.039418
   17.234000     25.082808
   17.249000     25.077517
   17.264000     25.032009
   17.279000     24.910305
   17.294000     24.791775
   17.309000     24.794949
   17.323000     24.707111
   17.338000     24.609747
   17.353000     24.654196
   17.368000     24.732510
   17.383000     24.663720
   17.398000     24.695470
   17.413000     24.656312
   17.428000     24.681711
   17.443000     24.651021
   17.457000     24.555774
   17.472000     24.491217
   17.487000     24.393853
   17.502000     24.415019
   17.517000     24.357871
   17.532000     24.440418
   17.547000     24.495450
   17.562000     24.354697
   17.577000     24.386445
   17.591000     24.479576
   17.606000     24.365279
   17.621000     24.302840
   17.636000     24.347288
   17.651000     24.390678
   17.666000     24.423486
   17.681000     24.220292
   17.696000     24.167377
   17.711000     24.254157
   17.726000     24.167377
   17.740000     24.299665
   17.755000     24.239341
   17.770000     24.082713
   17.785000     24.104937
   17.800000     24.133511
   17.815000     24.099646
   17.830000     24.279556
   17.845000     24.309189
   17.860000     24.163144
   17.875000     24.103879
   17.889000     24.249924
   17.904000     24.310247
   17.919000     24.149386
   17.934000     24.143036
   17.949000     24.145152
   17.964000     24.154677
   17.979000     24.224525
   17.994000     24.247808
   18.009000     24.232991
   18.024000     24.321889
   18.038000     24.321889
   18.053000     24.177960
   18.068000     24.376920
   18.083000     24.304956
   18.098000     24.132453
   18.113000     24.263682
   18.128000     24.312365
   18.143000     24.270033
   18.158000     24.170552
   18.173000     24.262624
   18.188000     24.355754
   18.202000     24.354697
   18.217000     24.321889
   18.232000     24.428777
   18.247000     24.364221
   18.262000     24.182194
   18.277000     24.393853
   18.292000     24.546249
   18.307000     24.416078
   18.322000     24.329297
   18.337000     24.390678
   18.352000     24.567415
   18.366000     24.530374
   18.381000     24.465818
   18.396000     24.492275
   18.411000     24.543074
   18.426000     24.412903
   18.441000     24.386445
   18.456000     24.472168
   18.471000     24.570590
   18.486000     24.444652
   18.501000     24.554715
   18.516000     24.660545
   18.530000     24.606572
   18.545000     24.524025
   18.560000     24.430894
   18.575000     24.492275
   18.590000     24.717694
   18.605000     24.625622
   18.620000     24.627738
   18.635000     24.712402
   18.650000     24.851040
   18.665000     24.933588
   18.680000     24.810825
   18.695000     24.656312
   18.710000     24.607631
   18.724000     24.751560
   18.739000     24.750501
   18.754000     24.687003
   18.769000     24.726161
   18.784000     24.844690
   18.799000     24.876439
   18.814000     24.993910
   18.829000     24.963220
   18.844000     24.871147
   18.859000     24.986502
   18.874000     24.878556
   18.889000     24.994969
   18.903000     25.006610
   18.918000     25.036242
   18.933000     24.901838
   18.948000     24.940996
   18.963000     25.176997
   18.978000     25.151598
   18.993000     24.992853
   19.008000     25.062700
   19.023000     25.126198
   19.038000     25.209804
   19.053000     25.121965
   19.068000     25.125140
   19.083000     25.303993
   19.098000     25.293410
   19.112000     25.208745
   19.127000     25.105032
   19.142000     25.149480
   19.157000     25.112440
   19.172000     25.127257
   19.187000     25.194988
   19.202000     25.275419
   19.217000     25.202396
   19.232000     25.208745
   19.247000     25.243670
   19.262000     25.318809
   19.277000     25.301876
   19.292000     25.229911
   19.307000     25.295527
   19.321000     25.259544
   19.336000     25.256369
   19.351000     25.244728
   19.366000     25.336800
   19.381000     25.280710
   19.396000     25.150539
   19.411000     25.160064
   19.426000     25.308226
   19.441000     25.348441
   19.456000     25.167472
   19.471000     25.155831
   19.486000     25.154772
   19.501000     25.270127
   19.516000     25.331508
   19.531000     25.237320
   19.545000     25.170646
   19.560000     25.141014
   19.575000     25.170646
   19.590000     25.225678
   19.605000     25.244728
   19.620000     25.219329
   19.635000     25.184405
   19.650000     25.327275
   19.665000     25.341033
   19.680000     25.224621
   19.695000     25.234145
   19.710000     25.266953
   19.725000     25.161122
   19.740000     25.077517
   19.755000     25.144190
   19.770000     25.244728
   19.785000     25.263777
   19.799000     25.129373
   19.814000     24.984386
   19.829000     25.023543
   19.844000     24.998143
   19.859000     24.962162
   19.874000     25.059525
   19.889000     25.089158
   19.904000     24.906071
   19.919000     24.980153
   19.934000     25.002377
   19.949000     24.866914
   19.964000     24.753676
   19.979000     24.857390
   19.994000     24.878556
   20.009000     24.859506
   20.024000     24.714518
   20.039000     24.807649
   20.054000     24.735684
   20.068000     24.717694
   20.083000     24.671129
   20.098000     24.633030
   20.113000     24.577998
   20.128000     24.580114
   20.143000     24.518733
   20.158000     24.584348
   20.173000     24.516616
   20.188000     24.490159
   20.203000     24.530374
   20.218000     24.422428
   20.233000     24.533549
   20.248000     24.553658
   20.263000     24.391737
   20.278000     24.304956
   20.293000     24.335647
   20.308000     24.195951
   20.323000     24.077421
   20.338000     24.183251
   20.353000     24.109171
   20.368000     24.056255
   20.382000     23.921851
   20.397000     23.963124
   20.412000     23.953600
   20.427000     23.822371
   20.442000     23.708074
   20.457000     23.686908
   20.472000     23.749348
   20.487000     23.633993
   20.502000     23.623410
   20.517000     23.693258
   20.532000     23.485830
   20.547000     23.440324
   20.562000     23.519696
   20.577000     23.516521
   20.592000     23.352485
   20.607000     23.349310
   20.622000     23.285812
   20.637000     23.310153
   20.652000     23.167282
   20.667000     23.113309
   20.682000     23.147175
   20.697000     23.028645
   20.712000     22.901648
   20.727000     22.924931
   20.742000     22.863550
   20.757000     22.825451
   20.771000     22.782060
   20.786000     22.677288
   20.801000     22.598974
   20.816000     22.612732
   20.831000     22.632839
   20.846000     22.694221
   20.861000     22.434937
   20.876000     22.411655
   20.891000     22.332282
   20.906000     22.386256
   20.921000     22.300533
   20.936000     22.315350
   20.951000     22.197877
   20.966000     22.100513
   20.981000     22.050773
   20.996000     22.066648
   21.011000     22.027491
   21.026000     21.954468
   21.041000     21.907903
   21.056000     21.861338
   21.071000     21.885678
   21.086000     21.871920
   21.101000     21.669785
   21.116000     21.633803
   21.131000     21.676135
   21.146000     21.665551
   21.161000     21.566072
   21.176000     21.533264
   21.191000     21.509981
   21.206000     21.496223
   21.221000     21.249639
   21.236000     21.178733
   21.251000     21.247522
   21.266000     21.163917
   21.281000     21.175558
   21.296000     21.029513
   21.310000     20.944848
   21.325000     20.999880
   21.340000     20.912041
   21.355000     20.879234
   21.370000     20.936382
   21.385000     20.823144
   21.400000     20.744829
   21.415000     20.632649
   21.430000     20.721547
   21.445000     20.641116
   21.460000     20.557510
   21.475000     20.528935
   21.490000     20.552218
   21.505000     20.415697
   21.520000     20.486603
   21.535000     20.343733
   21.550000     20.456972
   21.565000     20.392415
   21.580000     20.331033
   21.595000     20.150064
   21.610000     20.116198
   21.625000     20.015660
   21.640000     20.095032
   21.655000     20.095032
   21.670000     20.030475
   21.685000     19.944754
   21.700000     19.886547
   21.715000     19.830457
   21.730000     19.786008
   21.745000     19.718276
   21.760000     19.677003
   21.775000     19.674887
   21.790000     19.608213
   21.805000     19.609271
   21.820000     19.542599
   21.835000     19.485451
   21.850000     19.372212
   21.865000     19.282257
   21.880000     19.326705
   21.895000     19.324589
   21.910000     19.281198
   21.925000     19.142561
   21.940000     19.091762
   21.955000     19.073771
   21.970000     19.091762
   21.985000     19.021914
   22.000000     19.118219
