# Supplementary material for: Changing the game of time resolved X-ray diffraction on the mechanochemistry playground by downsizing
Source: Nat Commun. 2021 Oct 21;12:6134. doi: 10.1038/s41467-021-26264-1 (PMC8531352; doi:10.1038/s41467-021-26264-1)
Supplement: Supplementary file 3 — Source Data. [file 41467_2021_26264_MOESM3_ESM.zip › PXRD_raw_data/reactionIIIa_cocrystal_FormI_normalized/000066.xy]

    3.140900     20.149937
    3.155600     20.277099
    3.170400     20.560607
    3.185100     20.809720
    3.199800     20.781577
    3.214500     20.821184
    3.229300     21.137004
    3.244000     21.287097
    3.258700     21.104693
    3.273500     21.376736
    3.288200     21.577902
    3.302900     21.762390
    3.317600     22.172018
    3.332400     22.308561
    3.347100     22.684835
    3.361800     22.940201
    3.376500     23.242471
    3.391300     24.007526
    3.406000     24.434873
    3.420700     24.510962
    3.435400     23.952284
    3.450200     23.467609
    3.464900     23.479075
    3.479600     23.608322
    3.494400     23.840756
    3.509100     23.793853
    3.523800     24.091953
    3.538500     24.562035
    3.553300     24.809062
    3.568000     24.619362
    3.582700     24.676690
    3.597400     25.145729
    3.612200     25.406306
    3.626900     25.413603
    3.641600     25.594964
    3.656400     25.553272
    3.671100     25.832611
    3.685800     25.998338
    3.700500     26.116119
    3.715300     26.533044
    3.730000     26.864498
    3.744700     26.911402
    3.759500     27.030225
    3.774200     27.379399
    3.788900     27.681669
    3.803600     27.592031
    3.818400     27.956839
    3.833100     28.138201
    3.847800     28.273701
    3.862600     28.438386
    3.877300     28.782349
    3.892000     28.674990
    3.906700     28.648933
    3.921500     28.931399
    3.936200     29.357703
    3.950900     29.587012
    3.965700     29.728766
    3.980400     30.006020
    3.995100     30.186340
    4.009800     30.311418
    4.024600     30.469849
    4.039300     30.895111
    4.054000     31.022273
    4.068800     31.252623
    4.083500     31.698732
    4.098200     31.742509
    4.113000     32.011425
    4.127700     32.129206
    4.142400     32.819215
    4.157100     33.474828
    4.171900     33.428967
    4.186600     33.348709
    4.201300     33.857356
    4.216100     34.362877
    4.230800     34.490038
    4.245500     34.757912
    4.260300     35.120635
    4.275000     35.218613
    4.289700     35.083112
    4.304500     35.480233
    4.319200     35.884649
    4.333900     36.046207
    4.348600     36.135846
    4.363400     36.202553
    4.378100     36.353689
    4.392800     36.809178
    4.407600     37.178156
    4.422300     37.425183
    4.437000     37.490849
    4.451800     37.852530
    4.466500     38.040146
    4.481200     38.196492
    4.496000     38.438309
    4.510700     38.777059
    4.525400     38.885459
    4.540200     39.034510
    4.554900     39.362837
    4.569600     39.577553
    4.584400     39.977800
    4.599100     40.170628
    4.613800     40.513548
    4.628600     40.870018
    4.643300     41.215023
    4.658000     41.230657
    4.672700     41.462050
    4.687500     41.792462
    4.702200     42.297983
    4.716900     42.682594
    4.731700     42.900437
    4.746400     43.527908
    4.761100     43.861448
    4.775900     44.033429
    4.790600     44.336741
    4.805300     44.760961
    4.820100     44.945450
    4.834800     45.482239
    4.849500     46.048214
    4.864300     46.309834
    4.879000     46.526634
    4.893700     47.134300
    4.908500     47.596045
    4.923200     47.605425
    4.938000     47.962937
    4.952700     48.596661
    4.967400     49.277291
    4.982200     49.383606
    4.996900     49.464906
    5.011600     50.091334
    5.026400     50.236216
    5.041100     51.105502
    5.055800     51.567245
    5.070600     51.836161
    5.085300     52.180123
    5.100000     52.626232
    5.114800     53.145302
    5.129500     53.489265
    5.144200     53.983320
    5.159000     54.509687
    5.173700     54.945372
    5.188400     55.415454
    5.203200     55.871986
    5.217900     56.596392
    5.232700     57.288485
    5.247400     57.611601
    5.262100     58.169237
    5.276900     58.576780
    5.291600     59.420009
    5.306300     59.660782
    5.321100     60.130864
    5.335800     60.781266
    5.350500     61.282617
    5.365300     61.856930
    5.380000     62.217569
    5.394800     62.773120
    5.409500     63.471468
    5.424200     63.874842
    5.439000     64.391827
    5.453700     64.988029
    5.468400     65.546707
    5.483200     65.992816
    5.497900     66.582763
    5.512600     66.987180
    5.527400     67.393681
    5.542100     68.203555
    5.556900     68.897734
    5.571600     69.781613
    5.586300     70.067206
    5.601100     70.738453
    5.615800     71.117854
    5.630600     71.434716
    5.645300     72.059060
    5.660000     72.519761
    5.674800     73.087820
    5.689500     73.923753
    5.704200     74.015476
    5.719000     75.027559
    5.733700     75.513275
    5.748500     75.894761
    5.763200     76.343996
    5.777900     77.237256
    5.792700     77.777172
    5.807400     78.617274
    5.822200     78.753817
    5.836900     79.649161
    5.851600     79.736716
    5.866400     79.984786
    5.881100     80.316240
    5.895900     80.915569
    5.910600     81.207415
    5.925300     82.026671
    5.940100     82.363337
    5.954800     83.230538
    5.969600     84.348937
    5.984300     86.130245
    5.999000     88.026207
    6.013800     89.236329
    6.028500     89.902365
    6.043300     89.427071
    6.058000     88.301376
    6.072700     87.567591
    6.087500     87.412286
    6.102200     87.172555
    6.117000     87.537364
    6.131700     88.048096
    6.146500     88.209653
    6.161200     88.377466
    6.175900     88.517136
    6.190700     88.519219
    6.205400     88.599478
    6.220200     88.856929
    6.234900     88.378508
    6.249600     88.632832
    6.264400     89.041417
    6.279100     89.161283
    6.293900     89.395802
    6.308600     89.385380
    6.323400     89.574038
    6.338100     89.800218
    6.352800     90.056627
    6.367600     89.960734
    6.382300     89.629280
    6.397100     89.806472
    6.411800     90.057669
    6.426600     89.774161
    6.441300     89.475018
    6.456000     89.611560
    6.470800     89.887773
    6.485500     89.698073
    6.500300     89.481272
    6.515000     89.488568
    6.529800     90.145223
    6.544500     89.970115
    6.559300     89.563614
    6.574000     89.636576
    6.588700     89.829403
    6.603500     89.442707
    6.618200     89.371829
    6.633000     89.285318
    6.647700     89.041417
    6.662500     88.775628
    6.677200     88.761036
    6.692000     88.566124
    6.706700     88.394143
    6.721500     88.133565
    6.736200     87.709344
    6.750900     87.466486
    6.765700     87.544660
    6.780400     87.622833
    6.795200     87.353917
    6.809900     87.132947
    6.824700     86.612835
    6.839400     86.447107
    6.854200     86.424177
    6.868900     85.838399
    6.883700     85.610133
    6.898400     85.368317
    6.913200     85.628894
    6.927900     84.971196
    6.942700     84.564695
    6.957400     84.387503
    6.972200     83.904914
    6.986900     83.716255
    7.001600     83.535936
    7.016400     83.587009
    7.031100     83.465059
    7.045900     83.109631
    7.060600     82.278910
    7.075400     82.171551
    7.090100     81.747332
    7.104900     81.504474
    7.119600     81.639973
    7.134400     81.104227
    7.149100     80.935372
    7.163900     80.728995
    7.178600     80.533040
    7.193400     80.196375
    7.208100     80.021266
    7.222900     79.924331
    7.237600     79.678346
    7.252400     78.971660
    7.267100     78.912248
    7.281900     78.919545
    7.296600     78.288947
    7.311400     77.962703
    7.326100     77.651053
    7.340900     77.605192
    7.355600     77.472818
    7.370400     77.278948
    7.385100     76.774471
    7.399900     76.317938
    7.414600     76.292923
    7.429400     75.941664
    7.444100     75.807207
    7.458900     75.651903
    7.473600     75.232894
    7.488400     75.101563
    7.503200     74.805547
    7.517900     74.207261
    7.532700     73.607932
    7.547400     73.128470
    7.562200     72.918965
    7.576900     72.625035
    7.591700     72.523930
    7.606400     72.343611
    7.621200     71.720309
    7.635900     71.418040
    7.650700     71.208535
    7.665400     70.715522
    7.680200     70.656111
    7.694900     70.476834
    7.709700     69.822263
    7.724400     69.390747
    7.739200     68.964441
    7.754000     68.413060
    7.768700     68.390129
    7.783500     68.071182
    7.798200     67.661554
    7.813000     67.308211
    7.827700     67.124765
    7.842500     66.967376
    7.857200     66.762040
    7.872000     66.296128
    7.886700     65.826046
    7.901500     65.464365
    7.916300     65.457068
    7.931000     64.935914
    7.945800     64.477298
    7.960500     64.121869
    7.975300     63.825853
    7.990000     63.490229
    8.004800     63.186917
    8.019600     62.716835
    8.034300     62.644916
    8.049100     62.659509
    8.063800     62.558404
    8.078600     61.992430
    8.093300     61.726641
    8.108100     61.551532
    8.122900     61.245093
    8.137600     60.387273
    8.152400     60.198615
    8.167100     60.220503
    8.181900     59.734787
    8.196600     59.402289
    8.211400     59.171939
    8.226200     59.031227
    8.240900     58.916573
    8.255700     58.564272
    8.270400     58.263045
    8.285200     58.070217
    8.300000     57.985790
    8.314700     57.721043
    8.329500     57.243666
    8.344200     57.225946
    8.359000     56.860095
    8.373800     56.538021
    8.388500     56.477567
    8.403300     56.085659
    8.418000     56.087744
    8.432800     56.052305
    8.447600     55.635381
    8.462300     55.106930
    8.477100     55.101719
    8.491800     55.047518
    8.506600     54.909934
    8.521400     54.880749
    8.536100     54.547209
    8.550900     54.355425
    8.565600     54.312690
    8.580400     53.923908
    8.595200     53.497603
    8.609900     52.844075
    8.624700     52.581413
    8.639500     52.373993
    8.654200     52.087358
    8.669000     51.872642
    8.683700     51.650630
    8.698500     51.619360
    8.713300     51.210776
    8.728000     50.814697
    8.742800     50.504089
    8.757600     50.014203
    8.772300     49.802615
    8.787100     49.769261
    8.801800     49.624379
    8.816600     49.384648
    8.831400     48.976062
    8.846100     48.584154
    8.860900     48.395496
    8.875700     48.371523
    8.890400     47.992122
    8.905200     47.864960
    8.920000     47.547055
    8.934700     47.377159
    8.949500     47.267716
    8.964300     47.165570
    8.979000     46.833073
    8.993800     46.518295
    9.008600     46.303580
    9.023300     46.322342
    9.038100     46.197265
    9.052900     45.976295
    9.067600     45.804313
    9.082400     45.590640
    9.097200     45.042385
    9.111900     45.117431
    9.126700     45.055935
    9.141500     44.965254
    9.156200     44.618164
    9.171000     44.358630
    9.185800     44.175182
    9.200500     44.182479
    9.215300     43.552923
    9.230100     43.523739
    9.244800     43.343419
    9.259600     43.146422
    9.274400     43.093265
    9.289100     42.940045
    9.303900     42.729499
    9.318700     42.427229
    9.333400     42.525206
    9.348200     42.118705
    9.363000     41.730966
    9.377800     41.663216
    9.392500     41.370327
    9.407300     41.334888
    9.422100     41.291111
    9.436800     41.031575
    9.451600     40.736602
    9.466400     40.448924
    9.481200     40.497913
    9.495900     40.396809
    9.510700     40.215447
    9.525500     39.872527
    9.540200     39.787057
    9.555000     39.463942
    9.569800     39.299257
    9.584600     39.198152
    9.599300     39.006367
    9.614100     38.749959
    9.628900     38.571724
    9.643600     38.225678
    9.658400     38.126658
    9.673200     37.934873
    9.688000     37.855657
    9.702700     37.941127
    9.717500     37.474172
    9.732300     37.194833
    9.747100     37.515864
    9.761800     37.176071
    9.776600     36.764358
    9.791400     36.577785
    9.806200     36.500654
    9.820900     36.643450
    9.835700     36.442285
    9.850500     36.171284
    9.865300     36.066011
    9.880000     35.932595
    9.894800     35.738725
    9.909600     35.823153
    9.924400     35.653256
    9.939100     35.436456
    9.953900     35.105001
    9.968700     34.999728
    9.983500     34.742277
    9.998200     34.676611
   10.013000     34.501503
   10.028000     34.540069
   10.043000     34.241968
   10.057000     34.156499
   10.072000     34.222164
   10.087000     33.901133
   10.102000     33.845890
   10.116000     34.031422
   10.131000     33.556128
   10.146000     33.437305
   10.161000     33.246562
   10.176000     33.248647
   10.190000     33.149628
   10.205000     32.767100
   10.220000     32.559680
   10.235000     32.701434
   10.249000     32.720195
   10.264000     32.596161
   10.279000     32.480464
   10.294000     32.217802
   10.309000     32.154221
   10.323000     32.024975
   10.338000     31.942632
   10.353000     31.793582
   10.368000     31.781074
   10.382000     31.667463
   10.397000     31.414181
   10.412000     31.227608
   10.427000     31.290146
   10.442000     31.369362
   10.456000     31.233862
   10.471000     31.264089
   10.486000     31.023315
   10.501000     31.018104
   10.516000     31.266173
   10.530000     31.242200
   10.545000     31.438154
   10.560000     31.450662
   10.575000     31.378742
   10.589000     31.340178
   10.604000     31.255750
   10.619000     31.319331
   10.634000     31.213016
   10.649000     31.060839
   10.663000     30.794007
   10.678000     30.832572
   10.693000     30.606391
   10.708000     30.554276
   10.722000     30.457341
   10.737000     30.189467
   10.752000     30.050840
   10.767000     29.935144
   10.782000     29.701666
   10.796000     29.595351
   10.811000     29.549489
   10.826000     29.311842
   10.841000     29.170088
   10.856000     29.004361
   10.870000     29.040841
   10.885000     28.910553
   10.900000     28.766714
   10.915000     28.651018
   10.930000     28.462359
   10.944000     28.492586
   10.959000     28.421709
   10.974000     28.360213
   10.989000     28.484248
   11.003000     28.516559
   11.018000     28.392524
   11.033000     28.301843
   11.048000     28.208036
   11.063000     28.234093
   11.077000     28.042309
   11.092000     28.201781
   11.107000     28.382102
   11.122000     28.373763
   11.137000     28.165301
   11.151000     28.184063
   11.166000     28.052731
   11.181000     28.029801
   11.196000     27.836973
   11.211000     27.802577
   11.225000     27.975601
   11.240000     27.968305
   11.255000     27.923485
   11.270000     27.843227
   11.284000     27.821339
   11.299000     27.898470
   11.314000     27.943289
   11.329000     27.777562
   11.344000     27.954754
   11.358000     27.865116
   11.373000     27.776519
   11.388000     27.872412
   11.403000     27.903681
   11.418000     27.883878
   11.432000     27.745250
   11.447000     27.558677
   11.462000     27.625385
   11.477000     27.655612
   11.492000     27.650400
   11.506000     27.672288
   11.521000     27.636850
   11.536000     27.596200
   11.551000     27.610792
   11.566000     27.454445
   11.580000     27.080256
   11.595000     27.181360
   11.610000     27.303310
   11.625000     27.473207
   11.640000     27.416923
   11.654000     27.236602
   11.669000     27.125076
   11.684000     27.167811
   11.699000     27.228265
   11.714000     27.374188
   11.728000     27.404415
   11.743000     27.292888
   11.758000     27.307480
   11.773000     27.323115
   11.788000     27.387738
   11.802000     27.406499
   11.817000     27.515941
   11.832000     27.431515
   11.847000     27.533661
   11.862000     27.462784
   11.876000     27.595158
   11.891000     27.787985
   11.906000     27.859904
   11.921000     27.708769
   11.936000     27.708769
   11.950000     27.772350
   11.965000     27.792155
   11.980000     27.851566
   11.995000     28.189274
   12.010000     28.361255
   12.024000     28.223671
   12.039000     28.399821
   12.054000     28.734402
   12.069000     28.780264
   12.084000     28.922018
   12.098000     29.110676
   12.113000     28.962668
   12.128000     29.076280
   12.143000     29.098169
   12.158000     28.898045
   12.172000     28.857395
   12.187000     29.006446
   12.202000     28.906384
   12.217000     28.960584
   12.232000     28.922018
   12.246000     28.866776
   12.261000     28.882411
   12.276000     28.973092
   12.291000     28.817787
   12.306000     28.886579
   12.320000     29.097127
   12.335000     29.004361
   12.350000     29.173215
   12.365000     29.185723
   12.380000     29.155496
   12.394000     29.173215
   12.409000     29.429623
   12.424000     29.626620
   12.439000     29.782967
   12.454000     29.878859
   12.468000     30.057094
   12.483000     30.064390
   12.498000     30.213440
   12.513000     30.434410
   12.528000     30.529260
   12.543000     30.589714
   12.557000     30.684565
   12.572000     30.604306
   12.587000     30.530303
   12.602000     30.409395
   12.617000     30.480271
   12.631000     30.617857
   12.646000     30.685607
   12.661000     30.567825
   12.676000     30.492779
   12.691000     30.554276
   12.705000     30.608476
   12.720000     30.509456
   12.735000     30.575122
   12.750000     30.765864
   12.765000     30.645999
   12.779000     30.753356
   12.794000     30.920126
   12.809000     30.997258
   12.824000     31.063965
   12.839000     31.104615
   12.854000     31.241158
   12.868000     31.478804
   12.883000     31.416266
   12.898000     31.719578
   12.913000     32.044779
   12.928000     31.883221
   12.942000     31.776906
   12.957000     31.954098
   12.972000     32.009340
   12.987000     32.086472
   13.002000     32.076048
   13.017000     32.126079
   13.031000     32.220929
   13.046000     32.415841
   13.061000     32.441899
   13.076000     32.585738
   13.091000     32.675377
   13.105000     32.664953
   13.120000     32.791073
   13.135000     32.830681
   13.150000     32.765015
   13.165000     32.741042
   13.179000     32.830681
   13.194000     32.892177
   13.209000     32.890092
   13.224000     32.906769
   13.239000     33.050608
   13.254000     33.098554
   13.268000     33.242394
   13.283000     33.419586
   13.298000     33.390401
   13.313000     33.407078
   13.328000     33.537367
   13.343000     33.575932
   13.357000     33.568636
   13.372000     33.766675
   13.387000     33.869863
   13.402000     33.895922
   13.417000     34.056437
   13.431000     34.154414
   13.446000     34.285745
   13.461000     34.309718
   13.476000     34.325353
   13.491000     34.467107
   13.506000     34.519223
   13.520000     34.609904
   13.535000     34.740192
   13.550000     34.600523
   13.565000     34.611989
   13.580000     34.667231
   13.595000     34.608862
   13.609000     34.584888
   13.624000     34.711008
   13.639000     34.744362
   13.654000     34.730812
   13.669000     34.853805
   13.683000     34.862143
   13.698000     34.788139
   13.713000     35.098747
   13.728000     35.050800
   13.743000     35.167540
   13.758000     35.245713
   13.772000     35.164413
   13.787000     35.303040
   13.802000     35.274897
   13.817000     35.315548
   13.832000     35.337436
   13.847000     35.435413
   13.861000     35.461471
   13.876000     35.411440
   13.891000     35.180047
   13.906000     35.439583
   13.921000     35.422906
   13.936000     35.354113
   13.950000     35.260306
   13.965000     35.508375
   13.980000     35.332224
   13.995000     35.374959
   14.010000     35.342648
   14.025000     35.383298
   14.039000     35.382256
   14.054000     35.471894
   14.069000     35.327014
   14.084000     35.219655
   14.099000     35.150862
   14.114000     35.328056
   14.128000     35.516713
   14.143000     35.595929
   14.158000     35.463556
   14.173000     35.430202
   14.188000     35.489613
   14.203000     35.524009
   14.217000     35.525052
   14.232000     35.346817
   14.247000     35.405186
   14.262000     35.447921
   14.277000     35.327014
   14.292000     35.330140
   14.306000     35.423947
   14.321000     35.368705
   14.336000     35.314505
   14.351000     35.403102
   14.366000     35.330140
   14.381000     35.307209
   14.395000     35.328056
   14.410000     35.170667
   14.425000     35.059139
   14.440000     35.335351
   14.455000     35.137313
   14.470000     35.088324
   14.484000     35.323886
   14.499000     35.210274
   14.514000     35.114381
   14.529000     35.074774
   14.544000     35.090409
   14.559000     35.211316
   14.573000     35.108128
   14.588000     35.236332
   14.603000     35.202979
   14.618000     35.010151
   14.633000     34.901750
   14.648000     34.870481
   14.662000     34.838169
   14.677000     34.924682
   14.692000     35.032039
   14.707000     34.924682
   14.722000     34.680781
   14.737000     34.515054
   14.752000     34.618242
   14.766000     34.764166
   14.781000     34.624496
   14.796000     34.432711
   14.811000     34.410823
   14.826000     34.370172
   14.841000     34.381638
   14.855000     34.291999
   14.870000     34.404569
   14.885000     34.338903
   14.900000     34.189853
   14.915000     33.989730
   14.930000     34.069987
   14.945000     34.158583
   14.959000     34.252391
   14.974000     34.139822
   14.989000     34.028295
   15.004000     33.939698
   15.019000     34.051226
   15.034000     33.955333
   15.048000     33.639513
   15.063000     33.556128
   15.078000     33.668698
   15.093000     33.671825
   15.108000     33.574890
   15.123000     33.554044
   15.138000     33.689544
   15.152000     33.586355
   15.167000     33.460236
   15.182000     33.423755
   15.197000     33.333074
   15.212000     33.144416
   15.227000     32.967223
   15.242000     32.842146
   15.256000     32.925531
   15.271000     32.929701
   15.286000     32.965138
   15.301000     32.786903
   15.316000     32.630557
   15.331000     32.798369
   15.345000     32.758761
   15.360000     32.665996
   15.375000     32.696223
   15.390000     32.482549
   15.405000     32.212591
   15.420000     32.252198
   15.435000     32.155263
   15.449000     32.096894
   15.464000     32.058329
   15.479000     32.008298
   15.494000     31.881136
   15.509000     31.894686
   15.524000     31.778990
   15.539000     31.685182
   15.553000     31.587205
   15.568000     31.614305
   15.583000     31.597628
   15.598000     31.506947
   15.613000     31.373532
   15.628000     31.431901
   15.643000     31.325585
   15.657000     31.144223
   15.672000     31.079600
   15.687000     30.970157
   15.702000     30.935761
   15.717000     30.908661
   15.732000     30.903450
   15.747000     30.779415
   15.761000     30.856545
   15.776000     30.603264
   15.791000     30.393760
   15.806000     30.500076
   15.821000     30.393760
   15.836000     30.360406
   15.851000     30.126929
   15.866000     29.971625
   15.880000     29.999767
   15.895000     29.790262
   15.910000     29.747528
   15.925000     29.735020
   15.940000     29.834039
   15.955000     29.784009
   15.970000     29.694369
   15.984000     29.733977
   15.999000     29.632873
   16.014000     29.524473
   16.029000     29.489035
   16.044000     29.587012
   16.059000     29.415030
   16.074000     29.423369
   16.088000     29.285785
   16.103000     29.183638
   16.118000     29.132565
   16.133000     29.085661
   16.148000     29.133607
   16.163000     28.996022
   16.178000     28.879284
   16.193000     28.879284
   16.207000     28.779222
   16.222000     28.792771
   16.237000     28.713556
   16.252000     28.772968
   16.267000     28.611409
   16.282000     28.311225
   16.297000     28.358128
   16.312000     28.360213
   16.326000     28.341452
   16.341000     28.400863
   16.356000     28.230966
   16.371000     28.200739
   16.386000     28.184063
   16.401000     28.021462
   16.416000     28.013123
   16.430000     27.989150
   16.445000     28.049604
   16.460000     27.805704
   16.475000     27.737954
   16.490000     27.697304
   16.505000     27.685838
   16.520000     27.523238
   16.535000     27.518026
   16.549000     27.341876
   16.564000     27.099018
   16.579000     27.069833
   16.594000     27.119864
   16.609000     26.960390
   16.624000     26.822806
   16.639000     26.865540
   16.654000     26.879091
   16.668000     26.711278
   16.683000     26.623724
   16.698000     26.632063
   16.713000     26.683136
   16.728000     26.611216
   16.743000     26.479886
   16.758000     26.430897
   16.773000     26.516367
   16.788000     26.291228
   16.802000     26.242239
   16.817000     26.299566
   16.832000     26.179700
   16.847000     26.199505
   16.862000     26.127585
   16.877000     26.086935
   16.892000     26.084850
   16.907000     25.927461
   16.921000     25.967069
   16.936000     25.901403
   16.951000     25.699196
   16.966000     25.702323
   16.981000     25.851373
   16.996000     25.809680
   17.011000     25.618937
   17.026000     25.351064
   17.041000     25.566822
   17.055000     25.479268
   17.070000     25.453211
   17.085000     25.582457
   17.100000     25.435491
   17.115000     25.364614
   17.130000     25.331261
   17.145000     25.331261
   17.160000     25.284356
   17.175000     25.187421
   17.189000     25.077979
   17.204000     25.094656
   17.219000     25.065471
   17.234000     24.935182
   17.249000     24.935182
   17.264000     24.973748
   17.279000     24.909124
   17.294000     24.773624
   17.309000     24.656885
   17.323000     24.647505
   17.338000     24.605812
   17.353000     24.641251
   17.368000     24.617277
   17.383000     24.484905
   17.398000     24.383800
   17.413000     24.538062
   17.428000     24.617277
   17.443000     24.537020
   17.457000     24.411943
   17.472000     24.286865
   17.487000     24.334812
   17.502000     24.387970
   17.517000     24.304585
   17.532000     24.296246
   17.547000     24.401519
   17.562000     24.369208
   17.577000     24.266020
   17.591000     24.289992
   17.606000     24.219115
   17.621000     24.162831
   17.636000     24.176381
   17.651000     24.208693
   17.666000     24.276442
   17.681000     24.141985
   17.696000     24.174296
   17.711000     24.155534
   17.726000     24.271231
   17.740000     24.218073
   17.755000     24.158661
   17.770000     24.147196
   17.785000     24.161788
   17.800000     24.168042
   17.815000     24.222242
   17.830000     24.233708
   17.845000     24.185761
   17.860000     24.099250
   17.875000     24.268104
   17.889000     24.186803
   17.904000     24.057557
   17.919000     24.121138
   17.934000     24.135731
   17.949000     24.147196
   17.964000     24.167000
   17.979000     24.133646
   17.994000     24.073192
   18.009000     24.107588
   18.024000     24.065896
   18.038000     24.308754
   18.053000     24.236835
   18.068000     24.182634
   18.083000     24.164915
   18.098000     24.119053
   18.113000     24.223284
   18.128000     24.297289
   18.143000     24.201396
   18.158000     24.236835
   18.173000     24.310838
   18.188000     24.247257
   18.202000     24.317092
   18.217000     24.337938
   18.232000     24.365039
   18.247000     24.313965
   18.262000     24.354616
   18.277000     24.355658
   18.292000     24.342108
   18.307000     24.300416
   18.322000     24.229538
   18.337000     24.270189
   18.352000     24.295204
   18.366000     24.257681
   18.381000     24.159703
   18.396000     24.206608
   18.411000     24.324389
   18.426000     24.324389
   18.441000     24.422366
   18.456000     24.393181
   18.471000     24.362954
   18.486000     24.424451
   18.501000     24.498454
   18.516000     24.478651
   18.530000     24.555781
   18.545000     24.608940
   18.560000     24.468227
   18.575000     24.553697
   18.590000     24.512005
   18.605000     24.582882
   18.620000     24.603728
   18.635000     24.630828
   18.650000     24.578713
   18.665000     24.548486
   18.680000     24.713170
   18.695000     24.726720
   18.710000     24.639166
   18.724000     24.697536
   18.739000     24.614151
   18.754000     24.783005
   18.769000     24.829909
   18.784000     24.675648
   18.799000     24.732974
   18.814000     24.821571
   18.829000     24.835121
   18.844000     24.858052
   18.859000     24.887236
   18.874000     24.893490
   18.889000     24.987298
   18.903000     24.878897
   18.918000     24.934140
   18.933000     24.983129
   18.948000     24.949775
   18.963000     24.917463
   18.978000     25.156152
   18.993000     25.093613
   19.008000     24.999805
   19.023000     25.098825
   19.038000     25.118628
   19.053000     25.052964
   19.068000     25.009186
   19.083000     24.986256
   19.098000     24.974790
   19.112000     25.051921
   19.127000     25.101952
   19.142000     25.075894
   19.157000     25.088402
   19.172000     25.228072
   19.187000     25.243706
   19.202000     25.041498
   19.217000     25.097783
   19.232000     25.221817
   19.247000     25.278102
   19.262000     25.161364
   19.277000     25.338556
   19.292000     25.215563
   19.307000     25.185336
   19.321000     25.170745
   19.336000     25.186379
   19.351000     25.231199
   19.366000     25.267680
   19.381000     25.097783
   19.396000     25.112375
   19.411000     25.204099
   19.426000     25.182209
   19.441000     25.336471
   19.456000     25.215563
   19.471000     25.249960
   19.486000     25.283314
   19.501000     25.245790
   19.516000     25.047752
   19.531000     25.228072
   19.545000     25.287483
   19.560000     25.239537
   19.575000     25.249960
   19.590000     25.134264
   19.605000     25.123840
   19.620000     25.165533
   19.635000     25.123840
   19.650000     25.065471
   19.665000     25.145729
   19.680000     25.052964
   19.695000     25.138433
   19.710000     25.097783
   19.725000     25.083191
   19.740000     25.170745
   19.755000     24.976875
   19.770000     24.959156
   19.785000     25.057132
   19.799000     25.076937
   19.814000     25.051921
   19.829000     25.068598
   19.844000     25.145729
   19.859000     25.093613
   19.874000     24.911209
   19.889000     24.950817
   19.904000     24.829909
   19.919000     24.747566
   19.934000     24.900786
   19.949000     24.748609
   19.964000     24.677732
   19.979000     24.676690
   19.994000     24.809062
   20.009000     24.768413
   20.024000     24.770498
   20.039000     24.665224
   20.054000     24.554740
   20.068000     24.538062
   20.083000     24.649589
   20.098000     24.547443
   20.113000     24.600601
   20.128000     24.539105
   20.143000     24.588093
   20.158000     24.576628
   20.173000     24.601643
   20.188000     24.555781
   20.203000     24.380673
   20.218000     24.443212
   20.233000     24.414027
   20.248000     24.306669
   20.263000     24.295204
   20.278000     24.326473
   20.293000     24.179508
   20.308000     24.040880
   20.323000     24.060684
   20.338000     24.030457
   20.353000     24.085700
   20.368000     24.077361
   20.382000     23.866815
   20.397000     23.828249
   20.412000     23.872026
   20.427000     23.806361
   20.442000     23.729230
   20.457000     23.609364
   20.472000     23.626041
   20.487000     23.486372
   20.502000     23.502006
   20.517000     23.489499
   20.532000     23.523895
   20.547000     23.459272
   20.562000     23.334194
   20.577000     23.394648
   20.592000     23.377971
   20.607000     23.260190
   20.622000     23.322729
   20.637000     23.294586
   20.652000     23.108013
   20.667000     23.017332
   20.682000     22.993359
   20.697000     23.032966
   20.712000     22.927693
   20.727000     22.747374
   20.742000     22.927693
   20.757000     22.952709
   20.771000     22.758839
   20.786000     22.699427
   20.801000     22.654608
   20.816000     22.672327
   20.831000     22.616043
   20.846000     22.657735
   20.861000     22.500346
   20.876000     22.336704
   20.891000     22.334619
   20.906000     22.369015
   20.921000     22.347126
   20.936000     22.255403
   20.951000     22.173061
   20.966000     22.072999
   20.981000     22.102183
   20.996000     21.989614
   21.011000     21.929160
   21.026000     21.867664
   21.041000     21.729036
   21.056000     21.822844
   21.071000     21.814506
   21.086000     21.713402
   21.101000     21.650864
   21.116000     21.716529
   21.131000     21.476797
   21.146000     21.511194
   21.161000     21.406963
   21.176000     21.495560
   21.191000     21.343382
   21.206000     21.351720
   21.221000     21.262082
   21.236000     21.188078
   21.251000     21.102608
   21.266000     21.206839
   21.281000     21.126582
   21.296000     20.953558
   21.310000     20.907697
   21.325000     20.802423
   21.340000     20.836819
   21.355000     20.687769
   21.370000     20.730503
   21.385000     20.756561
   21.400000     20.706531
   21.415000     20.636696
   21.430000     20.612723
   21.445000     20.425107
   21.460000     20.497026
   21.475000     20.404261
   21.490000     20.385499
   21.505000     20.300030
   21.520000     20.377161
   21.535000     20.356314
   21.550000     20.285438
   21.565000     20.228110
   21.580000     20.270845
   21.595000     20.055087
   21.610000     20.080102
   21.625000     20.160361
   21.640000     20.048833
   21.655000     19.940433
   21.670000     19.869556
   21.685000     19.918544
   21.700000     19.848710
   21.715000     19.616274
   21.730000     19.697574
   21.745000     19.737182
   21.760000     19.699659
   21.775000     19.625655
   21.790000     19.594386
   21.805000     19.518297
   21.820000     19.517255
   21.835000     19.469309
   21.850000     19.404686
   21.865000     19.281693
   21.880000     19.406770
   21.895000     19.191012
   21.910000     19.250424
   21.925000     19.301497
   21.940000     19.085738
   21.955000     19.028412
   21.970000     19.057596
   21.985000     19.078442
   22.000000     19.024242
