# Supplementary material for: Changing the game of time resolved X-ray diffraction on the mechanochemistry playground by downsizing
Source: Nat Commun. 2021 Oct 21;12:6134. doi: 10.1038/s41467-021-26264-1 (PMC8531352; doi:10.1038/s41467-021-26264-1)
Supplement: Supplementary file 3 — Source Data. [file 41467_2021_26264_MOESM3_ESM.zip › PXRD_raw_data/reactionIIIa_cocrystal_FormI_normalized/000177.xy]

    3.140900     20.166105
    3.155600     20.648737
    3.170400     20.824529
    3.185100     20.845838
    3.199800     20.855427
    3.214500     21.191031
    3.229300     21.396656
    3.244000     21.395591
    3.258700     21.245367
    3.273500     21.423291
    3.288200     21.754634
    3.302900     21.892072
    3.317600     22.193583
    3.332400     22.462067
    3.347100     22.801933
    3.361800     22.946829
    3.376500     23.359143
    3.391300     23.636150
    3.406000     24.165660
    3.420700     24.222126
    3.435400     24.078296
    3.450200     23.952578
    3.464900     23.965362
    3.479600     23.713925
    3.494400     23.873737
    3.509100     24.064446
    3.523800     24.216800
    3.538500     24.288182
    3.553300     24.370219
    3.568000     24.845392
    3.582700     24.900794
    3.597400     24.873093
    3.612200     25.222547
    3.626900     25.413256
    3.641600     25.468658
    3.656400     25.460134
    3.671100     25.853271
    3.685800     26.395566
    3.700500     26.626759
    3.715300     26.759936
    3.730000     26.786572
    3.744700     27.253222
    3.759500     27.454585
    3.774200     27.386398
    3.788900     27.699629
    3.803600     27.789123
    3.818400     28.049084
    3.833100     28.172671
    3.847800     28.036299
    3.862600     28.370838
    3.877300     28.472052
    3.892000     28.724555
    3.906700     28.944029
    3.921500     28.981318
    3.936200     29.176289
    3.950900     29.509763
    3.965700     29.678098
    3.980400     29.721780
    3.995100     30.102131
    4.009800     30.203346
    4.024600     30.643361
    4.039300     30.935283
    4.054000     31.072721
    4.068800     31.187786
    4.083500     31.460530
    4.098200     31.682136
    4.113000     31.765239
    4.127700     32.154113
    4.142400     32.566428
    4.157100     32.594128
    4.171900     33.037340
    4.186600     33.567914
    4.201300     33.790586
    4.216100     34.119798
    4.230800     34.222077
    4.245500     34.672746
    4.260300     34.975323
    4.275000     35.432384
    4.289700     35.390833
    4.304500     35.484590
    4.319200     35.702999
    4.333900     35.992791
    4.348600     36.519103
    4.363400     36.393385
    4.378100     36.689570
    4.392800     37.175397
    4.407600     37.491824
    4.422300     37.909465
    4.437000     37.946755
    4.451800     37.989372
    4.466500     38.324976
    4.481200     38.655253
    4.496000     38.728767
    4.510700     38.967419
    4.525400     39.239099
    4.540200     39.469228
    4.554900     39.833598
    4.569600     39.866626
    4.584400     40.211819
    4.599100     40.508004
    4.613800     40.665684
    4.628600     40.875571
    4.643300     40.985309
    4.658000     41.407211
    4.672700     41.923936
    4.687500     42.412959
    4.702200     42.718733
    4.716900     43.132112
    4.731700     43.385680
    4.746400     43.780948
    4.761100     44.030253
    4.775900     44.194327
    4.790600     44.464942
    4.805300     44.604511
    4.820100     45.096731
    4.834800     45.405700
    4.849500     45.952255
    4.864300     46.394401
    4.879000     46.538232
    4.893700     46.854660
    4.908500     47.481121
    4.923200     48.252479
    4.938000     48.538009
    4.952700     48.491131
    4.967400     49.013182
    4.982200     49.371161
    4.996900     49.591701
    5.011600     50.014669
    5.026400     50.897895
    5.041100     51.449778
    5.055800     52.076240
    5.070600     52.379882
    5.085300     52.352181
    5.100000     53.066007
    5.114800     53.085184
    5.129500     53.382435
    5.144200     54.022746
    5.159000     54.514966
    5.173700     54.961374
    5.188400     55.253297
    5.203200     55.631518
    5.217900     56.313380
    5.232700     57.029337
    5.247400     57.664322
    5.262100     57.942394
    5.276900     58.660482
    5.291600     59.241131
    5.306300     59.666231
    5.321100     60.437588
    5.335800     60.858426
    5.350500     61.461448
    5.365300     61.723539
    5.380000     62.180601
    5.394800     62.759119
    5.409500     63.717990
    5.424200     64.272004
    5.439000     64.629982
    5.453700     65.295864
    5.468400     65.653842
    5.483200     66.015016
    5.497900     66.929139
    5.512600     67.167792
    5.527400     67.651488
    5.542100     68.288604
    5.556900     68.856468
    5.571600     69.718386
    5.586300     70.146681
    5.601100     70.833871
    5.615800     71.191850
    5.630600     72.230626
    5.645300     72.574754
    5.660000     72.828321
    5.674800     73.508054
    5.689500     74.373168
    5.704200     74.588381
    5.719000     74.741800
    5.733700     75.142395
    5.748500     75.976612
    5.763200     76.548738
    5.777900     77.294526
    5.792700     78.013678
    5.807400     78.405750
    5.822200     78.368460
    5.836900     78.851091
    5.851600     79.825943
    5.866400     80.770963
    5.881100     81.110829
    5.895900     81.535929
    5.910600     82.023887
    5.925300     82.918832
    5.940100     83.240586
    5.954800     84.454090
    5.969600     85.826340
    5.984300     86.911994
    5.999000     88.509046
    6.013800     89.627727
    6.028500     90.001687
    6.043300     89.334739
    6.058000     89.304908
    6.072700     88.862762
    6.087500     88.327926
    6.102200     88.432336
    6.117000     88.488802
    6.131700     88.370542
    6.146500     88.668858
    6.161200     88.558055
    6.175900     88.676315
    6.190700     88.937341
    6.205400     89.134442
    6.220200     88.897921
    6.234900     89.098218
    6.249600     89.547821
    6.264400     89.459392
    6.279100     89.529710
    6.293900     89.858922
    6.308600     90.080527
    6.323400     90.319179
    6.338100     90.569551
    6.352800     90.644130
    6.367600     91.140611
    6.382300     91.885334
    6.397100     93.302331
    6.411800     94.592544
    6.426600     94.712935
    6.441300     93.703991
    6.456000     92.485160
    6.470800     91.929015
    6.485500     91.347301
    6.500300     91.296161
    6.515000     91.029808
    6.529800     90.708055
    6.544500     90.748540
    6.559300     91.515637
    6.574000     92.162341
    6.588700     93.084987
    6.603500     93.181939
    6.618200     92.582113
    6.633000     91.907708
    6.647700     91.268461
    6.662500     90.445963
    6.677200     89.863183
    6.692000     89.130180
    6.706700     88.467495
    6.721500     88.187292
    6.736200     88.201142
    6.750900     88.500522
    6.765700     88.363084
    6.780400     87.897500
    6.795200     88.009367
    6.809900     87.783501
    6.824700     87.349878
    6.839400     86.885359
    6.854200     86.548689
    6.868900     86.235458
    6.883700     85.528024
    6.898400     85.468362
    6.913200     85.360755
    6.927900     85.253149
    6.942700     85.408699
    6.957400     84.935655
    6.972200     84.105701
    6.986900     83.888357
    7.001600     83.562341
    7.016400     83.352454
    7.031100     83.034962
    7.045900     83.009392
    7.060600     82.929487
    7.075400     82.515041
    7.090100     82.404238
    7.104900     81.710655
    7.119600     81.606245
    7.134400     81.337762
    7.149100     81.305799
    7.163900     81.021335
    7.178600     80.716627
    7.193400     80.496087
    7.208100     80.347995
    7.222900     80.238257
    7.237600     80.214818
    7.252400     79.845121
    7.267100     79.112118
    7.281900     78.343956
    7.296600     78.538927
    7.311400     78.338629
    7.326100     77.830428
    7.340900     77.700447
    7.355600     77.702579
    7.370400     77.537440
    7.385100     77.150695
    7.399900     76.791652
    7.414600     76.711746
    7.429400     76.197153
    7.444100     76.148144
    7.458900     76.235508
    7.473600     75.671904
    7.488400     75.438580
    7.503200     75.126414
    7.517900     74.916528
    7.532700     74.726884
    7.547400     74.008798
    7.562200     73.214001
    7.576900     72.874135
    7.591700     72.893311
    7.606400     72.693014
    7.621200     72.276439
    7.635900     71.852405
    7.650700     71.061870
    7.665400     70.659145
    7.680200     70.650621
    7.694900     70.374679
    7.709700     69.968758
    7.724400     69.696013
    7.739200     69.226166
    7.754000     68.518732
    7.768700     68.359987
    7.783500     68.292866
    7.798200     68.212960
    7.813000     67.837935
    7.827700     67.457584
    7.842500     66.565834
    7.857200     66.531740
    7.872000     66.453966
    7.886700     65.879709
    7.901500     65.740140
    7.916300     65.595244
    7.931000     65.161622
    7.945800     64.555403
    7.960500     64.237910
    7.975300     64.233649
    7.990000     63.833054
    8.004800     63.334442
    8.019600     63.284367
    8.034300     63.209789
    8.049100     62.859268
    8.063800     62.477851
    8.078600     62.209367
    8.093300     61.817296
    8.108100     61.604214
    8.122900     61.093881
    8.137600     60.834986
    8.152400     60.865883
    8.167100     60.816874
    8.181900     60.669848
    8.196600     60.198936
    8.211400     60.006096
    8.226200     59.591652
    8.240900     59.193187
    8.255700     59.049357
    8.270400     58.585903
    8.285200     58.516652
    8.300000     58.334466
    8.314700     58.089422
    8.329500     57.833723
    8.344200     57.505576
    8.359000     57.225373
    8.373800     56.900423
    8.388500     56.532856
    8.403300     56.149307
    8.418000     55.757236
    8.432800     55.714620
    8.447600     55.714620
    8.462300     55.569724
    8.477100     55.149951
    8.491800     55.222399
    8.506600     54.989075
    8.521400     55.098811
    8.536100     54.807954
    8.550900     54.819674
    8.565600     54.698217
    8.580400     54.105849
    8.595200     53.931121
    8.609900     53.256716
    8.624700     52.958400
    8.639500     52.702702
    8.654200     52.462984
    8.669000     52.415041
    8.683700     52.082633
    8.698500     51.732112
    8.713300     51.090734
    8.728000     51.234565
    8.742800     51.116305
    8.757600     50.809466
    8.772300     50.372648
    8.787100     50.121210
    8.801800     49.939024
    8.816600     49.642840
    8.831400     49.201760
    8.846100     49.209218
    8.860900     48.661596
    8.875700     48.469822
    8.890400     48.372871
    8.905200     47.969080
    8.920000     47.671829
    8.934700     47.352206
    8.949500     47.003816
    8.964300     46.906865
    8.979000     47.160432
    8.993800     46.844005
    9.008600     46.747052
    9.023300     46.370962
    9.038100     46.188777
    9.052900     45.849976
    9.067600     45.777528
    9.082400     45.704015
    9.097200     45.355625
    9.111900     45.206468
    9.126700     45.047722
    9.141500     44.956096
    9.156200     44.894303
    9.171000     44.642865
    9.185800     44.376513
    9.200500     44.176215
    9.215300     43.833153
    9.230100     43.767097
    9.244800     43.477306
    9.259600     43.348390
    9.274400     43.385680
    9.289100     43.027702
    9.303900     42.971235
    9.318700     42.681443
    9.333400     42.316007
    9.348200     42.157260
    9.363000     42.076290
    9.377800     41.887712
    9.392500     41.748143
    9.407300     41.325174
    9.422100     40.954411
    9.436800     40.872375
    9.451600     40.884095
    9.466400     40.881963
    9.481200     40.541031
    9.495900     40.190512
    9.510700     40.153222
    9.525500     40.028569
    9.540200     39.725992
    9.555000     39.495863
    9.569800     39.233772
    9.584600     38.981269
    9.599300     38.927999
    9.614100     38.718113
    9.628900     38.595591
    9.643600     38.596656
    9.658400     38.362265
    9.673200     38.145987
    9.688000     38.069277
    9.702700     37.907335
    9.717500     37.730476
    9.732300     37.611151
    9.747100     37.568534
    9.761800     37.416180
    9.776600     37.049678
    9.791400     37.034763
    9.806200     36.876017
    9.820900     36.707681
    9.835700     36.560655
    9.850500     36.314545
    9.865300     36.035407
    9.880000     36.193088
    9.894800     36.170715
    9.909600     35.957632
    9.924400     35.743484
    9.939100     35.371656
    9.953900     35.521879
    9.968700     35.330104
    9.983500     35.064817
    9.998200     34.862389
   10.013000     34.749455
   10.028000     34.703643
   10.043000     34.610953
   10.057000     34.389347
   10.072000     34.084639
   10.087000     33.876883
   10.102000     34.005799
   10.116000     33.793782
   10.131000     33.670194
   10.146000     33.541279
   10.161000     33.395317
   10.176000     33.359094
   10.190000     33.176908
   10.205000     32.968088
   10.220000     33.021359
   10.235000     32.808276
   10.249000     32.587737
   10.264000     32.544054
   10.279000     32.441775
   10.294000     32.273440
   10.309000     32.385308
   10.323000     32.387439
   10.338000     32.138132
   10.353000     31.964470
   10.368000     31.943163
   10.382000     32.019872
   10.397000     31.730080
   10.412000     31.619277
   10.427000     31.539372
   10.442000     31.308177
   10.456000     31.319896
   10.471000     31.230402
   10.486000     31.295392
   10.501000     31.363579
   10.516000     31.219748
   10.530000     31.330551
   10.545000     31.473315
   10.560000     31.446680
   10.575000     31.485035
   10.589000     31.380625
   10.604000     31.364644
   10.619000     31.399803
   10.634000     31.380625
   10.649000     31.243187
   10.663000     31.237860
   10.678000     31.134515
   10.693000     30.852181
   10.708000     30.628445
   10.722000     30.505922
   10.737000     30.284316
   10.752000     30.033946
   10.767000     29.865610
   10.782000     29.807013
   10.796000     29.603519
   10.811000     29.736695
   10.826000     29.311597
   10.841000     29.279634
   10.856000     29.203990
   10.870000     29.115561
   10.885000     29.159242
   10.900000     28.961076
   10.915000     28.841749
   10.930000     28.691526
   10.944000     28.629733
   10.959000     28.615883
   10.974000     28.576462
   10.989000     28.742667
   11.003000     28.511472
   11.018000     28.587116
   11.033000     28.672349
   11.048000     28.423043
   11.063000     28.361249
   11.077000     28.218484
   11.092000     28.377231
   11.107000     28.593509
   11.122000     28.498687
   11.137000     28.716031
   11.151000     28.791675
   11.166000     28.722424
   11.181000     28.758648
   11.196000     28.867319
   11.211000     28.708574
   11.225000     28.799133
   11.240000     28.609490
   11.255000     28.581790
   11.270000     28.325026
   11.284000     28.351661
   11.299000     28.228073
   11.314000     28.179064
   11.329000     28.180129
   11.344000     28.271755
   11.358000     28.188653
   11.373000     28.157756
   11.388000     28.086374
   11.403000     27.991551
   11.418000     27.957458
   11.432000     28.074654
   11.447000     28.156690
   11.462000     28.034169
   11.477000     27.943608
   11.492000     28.072523
   11.506000     28.378296
   11.521000     28.305848
   11.536000     28.189718
   11.551000     28.462463
   11.566000     28.361249
   11.580000     28.446482
   11.595000     28.355922
   11.610000     28.261100
   11.625000     28.241923
   11.640000     28.364446
   11.654000     28.411323
   11.669000     28.553024
   11.684000     28.405997
   11.699000     28.157756
   11.714000     28.144971
   11.728000     28.044822
   11.743000     28.076785
   11.758000     27.943608
   11.773000     27.756096
   11.788000     27.626115
   11.802000     27.643163
   11.817000     27.702825
   11.832000     27.774208
   11.847000     27.700694
   11.862000     27.791254
   11.876000     27.833871
   11.891000     27.867964
   11.906000     27.916973
   11.921000     28.038430
   11.936000     28.051215
   11.950000     28.208895
   11.965000     28.350596
   11.980000     28.346333
   11.995000     28.529585
   12.010000     28.776760
   12.024000     28.858797
   12.039000     28.687265
   12.054000     28.756517
   12.069000     28.973861
   12.084000     29.030327
   12.098000     29.074010
   12.113000     29.116626
   12.128000     29.201859
   12.143000     29.291354
   12.158000     29.337167
   12.172000     29.270045
   12.187000     29.246606
   12.202000     29.370194
   12.217000     29.378717
   12.232000     29.320119
   12.246000     29.188009
   12.261000     29.126215
   12.276000     29.032458
   12.291000     29.061225
   12.306000     29.224233
   12.320000     29.193335
   12.335000     29.209316
   12.350000     29.376587
   12.365000     29.474604
   12.380000     29.724976
   12.394000     29.664247
   12.409000     29.675967
   12.424000     29.858153
   12.439000     29.995591
   12.454000     30.141552
   12.468000     30.367419
   12.483000     30.737116
   12.498000     30.860704
   12.513000     30.889470
   12.528000     31.043955
   12.543000     31.282607
   12.557000     31.172870
   12.572000     31.147300
   12.587000     31.192047
   12.602000     31.144103
   12.617000     31.143038
   12.631000     31.003469
   12.646000     31.125992
   12.661000     31.153692
   12.676000     31.182458
   12.691000     31.011993
   12.705000     31.149431
   12.720000     31.112142
   12.735000     31.094029
   12.750000     31.323093
   12.765000     31.250645
   12.779000     31.554287
   12.794000     31.812116
   12.809000     31.941031
   12.824000     32.273440
   12.839000     32.645268
   12.854000     33.040536
   12.868000     33.759688
   12.883000     34.292394
   12.898000     34.822969
   12.913000     35.126611
   12.928000     35.272573
   12.942000     35.398291
   12.957000     35.129808
   12.972000     34.663158
   12.987000     34.359515
   13.002000     33.828941
   13.017000     33.567914
   13.031000     33.544475
   13.046000     33.261076
   13.061000     33.317543
   13.076000     33.391056
   13.091000     33.484812
   13.105000     33.123638
   13.120000     33.094872
   13.135000     33.256814
   13.150000     33.359094
   13.165000     33.511448
   13.179000     33.543410
   13.194000     33.558325
   13.209000     33.810828
   13.224000     33.942940
   13.239000     34.229535
   13.254000     34.733474
   13.268000     35.316254
   13.283000     35.674233
   13.298000     36.026883
   13.313000     36.201611
   13.328000     36.388058
   13.343000     36.237835
   13.357000     35.948043
   13.372000     35.493112
   13.387000     35.112761
   13.402000     34.728148
   13.417000     34.751587
   13.431000     34.761175
   13.446000     34.605625
   13.461000     34.494822
   13.476000     34.654634
   13.491000     34.786745
   13.506000     34.615214
   13.520000     34.702578
   13.535000     34.895417
   13.550000     34.716428
   13.565000     34.744129
   13.580000     34.786745
   13.595000     34.842147
   13.609000     34.991304
   13.624000     34.813381
   13.639000     34.886893
   13.654000     34.808053
   13.669000     34.957211
   13.683000     35.094649
   13.698000     35.169228
   13.713000     35.349282
   13.728000     35.206517
   13.743000     35.161770
   13.758000     35.352478
   13.772000     35.434515
   13.787000     35.537860
   13.802000     35.646532
   13.817000     35.749877
   13.832000     35.827652
   13.847000     35.746680
   13.861000     35.721110
   13.876000     35.919277
   13.891000     35.697671
   13.906000     35.629485
   13.921000     35.737092
   13.936000     35.791428
   13.950000     35.704064
   13.965000     35.666775
   13.980000     35.809540
   13.995000     35.697671
   14.010000     35.601785
   14.025000     35.609242
   14.039000     35.730699
   14.054000     35.539991
   14.069000     35.639074
   14.084000     35.480328
   14.099000     35.461151
   14.114000     35.667840
   14.128000     35.696606
   14.143000     35.709391
   14.158000     35.787167
   14.173000     35.640140
   14.188000     35.472870
   14.203000     35.433450
   14.217000     35.606046
   14.232000     35.502701
   14.247000     35.411076
   14.262000     35.600720
   14.277000     35.414272
   14.292000     35.494178
   14.306000     35.548514
   14.321000     35.643336
   14.336000     35.542122
   14.351000     35.575150
   14.366000     35.615635
   14.381000     35.682756
   14.395000     35.672101
   14.410000     35.640140
   14.425000     35.763728
   14.440000     35.722176
   14.455000     35.814867
   14.470000     35.766924
   14.484000     35.648663
   14.499000     35.668905
   14.514000     35.683821
   14.529000     35.554906
   14.544000     35.508028
   14.559000     35.339693
   14.573000     35.333301
   14.588000     35.335432
   14.603000     35.259788
   14.618000     35.175620
   14.633000     35.254460
   14.648000     35.000892
   14.662000     34.959342
   14.677000     34.862389
   14.692000     34.892221
   14.707000     35.037116
   14.722000     34.787811
   14.737000     34.647176
   14.752000     34.694054
   14.766000     34.840016
   14.781000     34.859193
   14.796000     34.587513
   14.811000     34.685531
   14.826000     34.598168
   14.841000     34.582186
   14.855000     34.627999
   14.870000     34.641849
   14.885000     34.599233
   14.900000     34.499084
   14.915000     34.570466
   14.930000     34.335011
   14.945000     34.126190
   14.959000     34.156022
   14.974000     34.187984
   14.989000     34.120863
   15.004000     34.023910
   15.019000     33.994079
   15.034000     34.095293
   15.048000     34.060135
   15.063000     33.914173
   15.078000     33.880080
   15.093000     33.746903
   15.108000     33.693633
   15.123000     33.689372
   15.138000     33.514644
   15.152000     33.599877
   15.167000     33.494401
   15.182000     33.385730
   15.197000     33.395317
   15.212000     33.311151
   15.227000     33.226983
   15.242000     33.215263
   15.256000     33.187563
   15.271000     33.039470
   15.286000     32.992593
   15.301000     33.164123
   15.316000     33.034144
   15.331000     32.884986
   15.345000     32.897771
   15.360000     32.945714
   15.375000     32.734763
   15.390000     32.609044
   15.405000     32.483325
   15.420000     32.328841
   15.435000     32.264916
   15.449000     32.216973
   15.464000     32.092319
   15.479000     31.969798
   15.494000     32.043311
   15.509000     31.953816
   15.524000     31.822771
   15.539000     31.921854
   15.553000     31.775892
   15.568000     31.609688
   15.583000     31.493559
   15.598000     31.507409
   15.613000     31.659763
   15.628000     31.667221
   15.643000     31.519128
   15.657000     31.251710
   15.672000     31.284738
   15.687000     31.290065
   15.702000     31.037563
   15.717000     30.782929
   15.732000     30.820219
   15.747000     30.818088
   15.761000     30.803172
   15.776000     30.806369
   15.791000     30.785060
   15.806000     30.726462
   15.821000     30.593286
   15.836000     30.532558
   15.851000     30.551735
   15.866000     30.316279
   15.880000     30.218261
   15.895000     30.157532
   15.910000     29.996656
   15.925000     29.903965
   15.940000     29.923142
   15.955000     29.758004
   15.970000     29.860283
   15.984000     29.771854
   15.999000     29.811274
   16.014000     29.655724
   16.029000     29.519352
   16.044000     29.525743
   16.059000     29.491651
   16.074000     29.403222
   16.088000     29.279634
   16.103000     29.196531
   16.118000     29.237018
   16.133000     29.302008
   16.148000     29.195466
   16.163000     29.094252
   16.178000     29.052701
   16.193000     29.059094
   16.207000     28.969599
   16.222000     28.909936
   16.237000     28.694723
   16.252000     28.557285
   16.267000     28.580724
   16.282000     28.476313
   16.297000     28.405997
   16.312000     28.443286
   16.326000     28.298390
   16.341000     28.339941
   16.356000     28.402801
   16.371000     28.380427
   16.386000     28.296259
   16.401000     28.043757
   16.416000     28.154560
   16.430000     28.179064
   16.445000     28.163083
   16.460000     28.100224
   16.475000     27.916973
   16.490000     27.870095
   16.505000     27.863702
   16.520000     27.789123
   16.535000     27.685779
   16.549000     27.459911
   16.564000     27.462042
   16.579000     27.385332
   16.594000     27.504659
   16.609000     27.499331
   16.624000     27.348043
   16.639000     27.213802
   16.654000     27.123242
   16.668000     27.113653
   16.683000     27.017766
   16.698000     26.938925
   16.713000     26.834515
   16.728000     26.754609
   16.743000     26.740758
   16.758000     26.638479
   16.773000     26.589470
   16.788000     26.504238
   16.802000     26.578816
   16.817000     26.403024
   16.832000     26.352949
   16.847000     26.398761
   16.862000     26.245342
   16.877000     26.211249
   16.892000     26.138802
   16.907000     26.157979
   16.921000     26.054634
   16.936000     26.043980
   16.951000     25.942765
   16.966000     25.879906
   16.981000     25.915065
   16.996000     25.852206
   17.011000     25.906541
   17.026000     25.817047
   17.041000     25.693459
   17.055000     25.676413
   17.070000     25.579460
   17.085000     25.334416
   17.100000     25.453742
   17.115000     25.408995
   17.130000     25.492097
   17.145000     25.424976
   17.160000     25.251313
   17.175000     25.383425
   17.189000     25.318435
   17.204000     25.098959
   17.219000     25.033969
   17.234000     25.080848
   17.249000     24.964718
   17.264000     25.041428
   17.279000     25.005204
   17.294000     24.891205
   17.309000     24.842196
   17.323000     24.976438
   17.338000     24.808102
   17.353000     24.785729
   17.368000     24.690907
   17.383000     24.721805
   17.398000     24.957260
   17.413000     24.755897
   17.428000     24.602478
   17.443000     24.576908
   17.457000     24.642963
   17.472000     24.612067
   17.487000     24.492741
   17.502000     24.503395
   17.517000     24.682385
   17.532000     24.568386
   17.547000     24.519377
   17.562000     24.367023
   17.577000     24.300966
   17.591000     24.579039
   17.606000     24.572647
   17.621000     24.573712
   17.636000     24.543881
   17.651000     24.532161
   17.666000     24.429882
   17.681000     24.408573
   17.696000     24.316948
   17.711000     24.255154
   17.726000     24.308425
   17.740000     24.355303
   17.755000     24.197622
   17.770000     24.213603
   17.785000     24.145417
   17.800000     24.247696
   17.815000     24.281790
   17.830000     24.279659
   17.845000     24.209341
   17.860000     24.194426
   17.875000     24.384069
   17.889000     24.385134
   17.904000     24.240239
   17.919000     24.172052
   17.934000     24.261546
   17.949000     24.125173
   17.964000     24.167791
   17.979000     24.295640
   17.994000     24.373415
   18.009000     24.256220
   18.024000     24.312686
   18.038000     24.316948
   18.053000     24.313751
   18.068000     24.261546
   18.083000     24.429882
   18.098000     24.390461
   18.113000     24.485283
   18.128000     24.372349
   18.143000     24.331864
   18.158000     24.384069
   18.173000     24.449059
   18.188000     24.391527
   18.202000     24.441601
   18.217000     24.447994
   18.232000     24.609936
   18.247000     24.572647
   18.262000     24.596086
   18.277000     24.514049
   18.292000     24.583301
   18.307000     24.614198
   18.322000     24.699431
   18.337000     24.543881
   18.352000     24.614198
   18.366000     24.785729
   18.381000     24.622721
   18.396000     24.622721
   18.411000     24.541749
   18.426000     24.530030
   18.441000     24.635506
   18.456000     24.595021
   18.471000     24.658945
   18.486000     24.600347
   18.501000     24.572647
   18.516000     24.784664
   18.530000     24.848589
   18.545000     24.769747
   18.560000     24.734590
   18.575000     24.669600
   18.590000     24.681318
   18.605000     24.632310
   18.620000     24.704757
   18.635000     24.765486
   18.650000     24.663207
   18.665000     24.716477
   18.680000     24.812364
   18.695000     24.852850
   18.710000     24.818756
   18.724000     24.909316
   18.739000     24.812364
   18.754000     24.832607
   18.769000     24.845392
   18.784000     24.948737
   18.799000     24.873093
   18.814000     24.872028
   18.829000     25.008400
   18.844000     25.004138
   18.859000     25.035035
   18.874000     25.038232
   18.889000     25.052082
   18.903000     24.886943
   18.918000     25.004138
   18.933000     25.052082
   18.948000     25.010530
   18.963000     25.013727
   18.978000     25.084044
   18.993000     24.954064
   19.008000     25.010530
   19.023000     25.071259
   19.038000     25.026512
   19.053000     25.131988
   19.068000     25.264099
   19.083000     25.176735
   19.098000     25.347201
   19.112000     25.228940
   19.127000     25.271556
   19.142000     25.294996
   19.157000     25.221482
   19.172000     25.248117
   19.187000     25.315239
   19.202000     25.404733
   19.217000     25.313107
   19.232000     25.293930
   19.247000     25.272622
   19.262000     25.301388
   19.277000     25.312042
   19.292000     25.280080
   19.307000     25.331220
   19.321000     25.282211
   19.336000     25.377032
   19.351000     25.339742
   19.366000     25.374901
   19.381000     25.431368
   19.396000     25.406864
   19.411000     25.445219
   19.426000     25.373836
   19.441000     25.406864
   19.456000     25.283276
   19.471000     25.325892
   19.486000     25.279015
   19.501000     25.332285
   19.516000     25.459069
   19.531000     25.385555
   19.545000     25.382359
   19.560000     25.384490
   19.575000     25.460134
   19.590000     25.357855
   19.605000     25.236398
   19.620000     25.329089
   19.635000     25.315239
   19.650000     25.235332
   19.665000     25.264099
   19.680000     25.282211
   19.695000     25.253445
   19.710000     25.201240
   19.725000     25.184193
   19.740000     25.090437
   19.755000     25.218286
   19.770000     25.152231
   19.785000     25.174604
   19.799000     25.141577
   19.814000     25.248117
   19.829000     25.225743
   19.844000     25.151165
   19.859000     25.156492
   19.874000     25.004138
   19.889000     24.950868
   19.904000     24.923167
   19.919000     24.919970
   19.934000     25.072324
   19.949000     24.967914
   19.964000     24.954064
   19.979000     24.984960
   19.994000     25.059539
   20.009000     24.952999
   20.024000     24.928494
   20.039000     24.777206
   20.054000     24.765486
   20.068000     24.696235
   20.083000     24.682385
   20.098000     24.798514
   20.113000     24.783599
   20.128000     24.609936
   20.143000     24.572647
   20.158000     24.588628
   20.173000     24.585432
   20.188000     24.649356
   20.203000     24.589693
   20.218000     24.673861
   20.233000     24.606740
   20.248000     24.428816
   20.263000     24.522572
   20.278000     24.551338
   20.293000     24.370219
   20.308000     24.390461
   20.323000     24.216800
   20.338000     24.142221
   20.353000     24.312686
   20.368000     24.323340
   20.382000     24.193360
   20.397000     24.042072
   20.412000     23.914223
   20.427000     23.875868
   20.442000     23.860952
   20.457000     23.807681
   20.472000     23.713925
   20.487000     23.712860
   20.502000     23.803420
   20.517000     23.701140
   20.532000     23.591403
   20.547000     23.553048
   20.562000     23.477404
   20.577000     23.591403
   20.592000     23.409218
   20.607000     23.365535
   20.622000     23.414544
   20.637000     23.517889
   20.652000     23.279238
   20.667000     23.251536
   20.682000     23.278171
   20.697000     23.203594
   20.712000     23.060828
   20.727000     23.067221
   20.742000     23.159911
   20.757000     23.185481
   20.771000     22.937241
   20.786000     22.843484
   20.801000     22.916998
   20.816000     22.911671
   20.831000     22.728420
   20.846000     22.500422
   20.861000     22.651710
   20.876000     22.657037
   20.891000     22.456740
   20.906000     22.383227
   20.921000     22.490833
   20.936000     22.492963
   20.951000     22.394946
   20.966000     22.279882
   20.981000     22.299059
   20.996000     22.197845
   21.011000     22.215957
   21.026000     22.097696
   21.041000     22.020986
   21.056000     21.950670
   21.071000     21.978370
   21.086000     21.932557
   21.101000     21.802577
   21.116000     21.823886
   21.131000     21.876091
   21.146000     21.657681
   21.161000     21.593756
   21.176000     21.607607
   21.191000     21.521309
   21.206000     21.527701
   21.221000     21.410506
   21.236000     21.322077
   21.251000     21.270937
   21.266000     21.221928
   21.281000     21.093014
   21.296000     21.159069
   21.310000     21.073836
   21.325000     21.009911
   21.340000     20.954510
   21.355000     20.943856
   21.370000     20.891651
   21.385000     20.878866
   21.400000     20.737166
   21.415000     20.870342
   21.430000     20.723315
   21.445000     20.631690
   21.460000     20.563504
   21.475000     20.634886
   21.490000     20.679634
   21.505000     20.507037
   21.520000     20.412216
   21.535000     20.453766
   21.550000     20.466551
   21.565000     20.446309
   21.580000     20.372796
   21.595000     20.297151
   21.610000     20.215114
   21.625000     20.208722
   21.640000     20.182087
   21.655000     20.025471
   21.670000     20.022275
   21.685000     19.906145
   21.700000     19.856071
   21.715000     19.902949
   21.730000     19.869921
   21.745000     19.856071
   21.760000     19.739941
   21.775000     19.693063
   21.790000     19.645119
   21.805000     19.566279
   21.820000     19.684539
   21.835000     19.637662
   21.850000     19.511943
   21.865000     19.465065
   21.880000     19.432037
   21.895000     19.389421
   21.910000     19.337216
   21.925000     19.310580
   21.940000     19.243459
   21.955000     19.194451
   21.970000     19.233871
   21.985000     19.228543
   22.000000     19.161423
