# Supplementary material for: Changing the game of time resolved X-ray diffraction on the mechanochemistry playground by downsizing
Source: Nat Commun. 2021 Oct 21;12:6134. doi: 10.1038/s41467-021-26264-1 (PMC8531352; doi:10.1038/s41467-021-26264-1)
Supplement: Supplementary file 3 — Source Data. [file 41467_2021_26264_MOESM3_ESM.zip › PXRD_raw_data/reactionIIIa_cocrystal_FormI_normalized/000037.xy]

    3.140900     20.107900
    3.155600     20.172282
    3.170400     20.511843
    3.185100     20.781832
    3.199800     20.810908
    3.214500     20.962517
    3.229300     21.000938
    3.244000     21.145278
    3.258700     21.234582
    3.273500     21.365422
    3.288200     21.662409
    3.302900     21.596989
    3.317600     22.015471
    3.332400     22.291690
    3.347100     22.401762
    3.361800     22.686288
    3.376500     22.933431
    3.391300     23.655130
    3.406000     24.397599
    3.420700     24.495210
    3.435400     24.237683
    3.450200     23.758973
    3.464900     23.523252
    3.479600     23.811931
    3.494400     23.730935
    3.509100     23.683169
    3.523800     24.065305
    3.538500     24.460942
    3.553300     24.424598
    3.568000     24.510787
    3.582700     24.760007
    3.597400     24.997804
    3.612200     25.358134
    3.626900     25.611508
    3.641600     25.699773
    3.656400     25.753771
    3.671100     26.079834
    3.685800     26.311401
    3.700500     26.431857
    3.715300     26.695615
    3.730000     26.954180
    3.744700     27.188863
    3.759500     27.256360
    3.774200     27.690417
    3.788900     27.644728
    3.803600     27.864872
    3.818400     27.850334
    3.833100     28.077747
    3.847800     28.410041
    3.862600     28.503498
    3.877300     28.628108
    3.892000     28.602148
    3.906700     28.743372
    3.921500     28.927172
    3.936200     29.272965
    3.950900     29.672755
    3.965700     29.805673
    3.980400     29.865901
    3.995100     30.018548
    4.009800     30.168080
    4.024600     30.376802
    4.039300     30.876280
    4.054000     31.131731
    4.068800     31.255303
    4.083500     31.374721
    4.098200     31.771395
    4.113000     32.033076
    4.127700     32.322795
    4.142400     32.611474
    4.157100     32.949998
    4.171900     33.187796
    4.186600     33.621854
    4.201300     33.973877
    4.216100     34.182599
    4.230800     34.340438
    4.245500     34.730883
    4.260300     35.053830
    4.275000     35.201285
    4.289700     35.438045
    4.304500     35.800452
    4.319200     35.763069
    4.333900     35.865872
    4.348600     36.054864
    4.363400     36.124438
    4.378100     36.625994
    4.392800     36.943748
    4.407600     37.078743
    4.422300     37.616643
    4.437000     37.596913
    4.451800     38.034086
    4.466500     38.242807
    4.481200     38.687250
    4.496000     38.633253
    4.510700     38.685173
    4.525400     38.912586
    4.540200     39.623902
    4.554900     39.731897
    4.569600     39.873122
    4.584400     40.189839
    4.599100     40.542901
    4.613800     40.499288
    4.628600     40.745392
    4.643300     40.988381
    4.658000     41.720465
    4.672700     42.159716
    4.687500     42.064181
    4.702200     42.411012
    4.716900     42.873107
    4.731700     43.280167
    4.746400     43.488888
    4.761100     43.834681
    4.775900     44.314430
    4.790600     44.471231
    4.805300     44.875175
    4.820100     45.498225
    4.834800     45.481610
    4.849500     45.776520
    4.864300     46.001857
    4.879000     46.688250
    4.893700     47.043389
    4.908500     47.472255
    4.923200     47.910467
    4.938000     48.256260
    4.952700     48.560515
    4.967400     48.906308
    4.982200     49.360096
    4.996900     49.605162
    5.011600     49.826345
    5.026400     50.161754
    5.041100     51.081791
    5.055800     51.713148
    5.070600     52.258317
    5.085300     53.056859
    5.100000     53.259351
    5.114800     53.523108
    5.129500     53.318541
    5.144200     53.609297
    5.159000     54.551141
    5.173700     55.341376
    5.188400     55.897968
    5.203200     56.184571
    5.217900     56.443136
    5.232700     57.100454
    5.247400     57.789962
    5.262100     58.019453
    5.276900     58.267634
    5.291600     58.925990
    5.306300     59.674689
    5.321100     60.293585
    5.335800     60.961287
    5.350500     61.180393
    5.365300     61.497110
    5.380000     62.268653
    5.394800     62.723479
    5.409500     63.035005
    5.424200     63.365221
    5.439000     64.572900
    5.453700     65.147145
    5.468400     65.677776
    5.483200     66.022529
    5.497900     66.429589
    5.512600     66.914529
    5.527400     67.595730
    5.542100     68.403619
    5.556900     69.040168
    5.571600     69.543800
    5.586300     70.173081
    5.601100     70.853244
    5.615800     71.055735
    5.630600     71.391144
    5.645300     72.586361
    5.660000     72.818966
    5.674800     73.224987
    5.689500     73.845961
    5.704200     74.215637
    5.719000     74.868801
    5.733700     74.978873
    5.748500     75.796107
    5.763200     76.625802
    5.777900     76.905135
    5.792700     77.805443
    5.807400     78.321536
    5.822200     78.594640
    5.836900     79.245727
    5.851600     79.581135
    5.866400     80.051538
    5.881100     80.560362
    5.895900     81.336060
    5.910600     81.513628
    5.925300     82.131487
    5.940100     82.889531
    5.954800     83.235324
    5.969600     84.279971
    5.984300     85.765945
    5.999000     87.303840
    6.013800     89.140799
    6.028500     89.967378
    6.043300     89.728543
    6.058000     88.517749
    6.072700     87.692208
    6.087500     87.288264
    6.102200     87.385875
    6.117000     87.402489
    6.131700     87.081619
    6.146500     87.278918
    6.161200     87.699477
    6.175900     87.901968
    6.190700     87.968427
    6.205400     88.559286
    6.220200     88.664165
    6.234900     89.005805
    6.249600     89.174029
    6.264400     89.018266
    6.279100     89.097186
    6.293900     89.097186
    6.308600     88.994383
    6.323400     89.337060
    6.338100     89.830308
    6.352800     89.883267
    6.367600     89.954918
    6.382300     90.201023
    6.397100     90.209330
    6.411800     89.620547
    6.426600     89.590434
    6.441300     89.469977
    6.456000     89.503207
    6.470800     89.753465
    6.485500     89.720236
    6.500300     90.236328
    6.515000     89.782540
    6.529800     89.577972
    6.544500     89.714005
    6.559300     89.689083
    6.574000     89.668315
    6.588700     89.311099
    6.603500     89.399364
    6.618200     89.627817
    6.633000     89.045265
    6.647700     88.485558
    6.662500     88.428445
    6.677200     88.277875
    6.692000     88.164687
    6.706700     88.153265
    6.721500     88.403523
    6.736200     88.365102
    6.750900     88.169879
    6.765700     87.505293
    6.780400     87.242574
    6.795200     87.313186
    6.809900     87.257111
    6.824700     86.951817
    6.839400     86.555142
    6.854200     86.203118
    6.868900     85.867709
    6.883700     85.607067
    6.898400     85.730639
    6.913200     85.587338
    6.927900     85.465842
    6.942700     85.325656
    6.957400     84.574881
    6.972200     84.027635
    6.986900     83.828259
    7.001600     83.782569
    7.016400     83.705727
    7.031100     83.126290
    7.045900     83.142905
    7.060600     83.289322
    7.075400     82.827226
    7.090100     82.519854
    7.104900     82.101373
    7.119600     81.696390
    7.134400     81.304907
    7.149100     80.850081
    7.163900     80.779469
    7.178600     80.434714
    7.193400     80.204185
    7.208100     80.102421
    7.222900     80.164726
    7.237600     79.623711
    7.252400     79.002737
    7.267100     79.000661
    7.281900     78.718212
    7.296600     77.978859
    7.311400     78.207310
    7.326100     77.911361
    7.340900     77.445112
    7.355600     77.438882
    7.370400     76.921750
    7.385100     76.455501
    7.399900     76.187590
    7.414600     76.055711
    7.429400     75.950831
    7.444100     75.917602
    7.458900     75.817913
    7.473600     75.472120
    7.488400     75.139828
    7.503200     74.577006
    7.517900     74.006915
    7.532700     73.575972
    7.547400     73.003804
    7.562200     72.724470
    7.576900     72.492904
    7.591700     71.957081
    7.606400     71.803395
    7.621200     71.774319
    7.635900     71.539637
    7.650700     71.087926
    7.665400     70.622715
    7.680200     70.313267
    7.694900     70.156466
    7.709700     69.433728
    7.724400     69.292504
    7.739200     68.973710
    7.754000     68.758757
    7.768700     68.185551
    7.783500     67.840797
    7.798200     67.716188
    7.813000     67.499158
    7.827700     66.937375
    7.842500     66.993449
    7.857200     66.663233
    7.872000     66.371438
    7.886700     65.879228
    7.901500     65.559396
    7.916300     65.250986
    7.931000     65.045380
    7.945800     64.624821
    7.960500     64.172071
    7.975300     63.884430
    7.990000     63.511638
    8.004800     63.484639
    8.019600     63.106655
    8.034300     62.914549
    8.049100     62.423378
    8.063800     62.006972
    8.078600     61.879247
    8.093300     61.723485
    8.108100     61.332001
    8.122900     60.896905
    8.137600     60.659108
    8.152400     60.436887
    8.167100     60.194935
    8.181900     60.181436
    8.196600     60.004905
    8.211400     59.799299
    8.226200     59.513734
    8.240900     58.719345
    8.255700     58.562544
    8.270400     58.208445
    8.285200     58.330977
    8.300000     58.110834
    8.314700     57.503359
    8.329500     57.186643
    8.344200     57.090070
    8.359000     57.189757
    8.373800     56.604091
    8.388500     56.351755
    8.403300     56.019462
    8.418000     55.852277
    8.432800     55.799317
    8.447600     55.560482
    8.462300     55.232342
    8.477100     55.026735
    8.491800     54.567756
    8.506600     54.691327
    8.521400     54.606177
    8.536100     54.648753
    8.550900     54.387071
    8.565600     54.012203
    8.580400     54.019471
    8.595200     53.621758
    8.609900     53.144086
    8.624700     52.522074
    8.639500     52.235471
    8.654200     52.127476
    8.669000     51.859565
    8.683700     51.515849
    8.698500     51.398508
    8.713300     51.459775
    8.728000     51.059984
    8.742800     50.643579
    8.757600     50.377745
    8.772300     49.982108
    8.787100     49.845036
    8.801800     49.486783
    8.816600     49.064147
    8.831400     49.076608
    8.846100     48.740161
    8.860900     48.462904
    8.875700     48.252106
    8.890400     48.120227
    8.905200     47.846085
    8.920000     47.592711
    8.934700     47.314416
    8.949500     47.281186
    8.964300     47.000814
    8.979000     46.896972
    8.993800     46.614522
    9.008600     46.677866
    9.023300     46.437992
    9.038100     45.889708
    9.052900     45.952013
    9.067600     45.667487
    9.082400     45.564683
    9.097200     45.442150
    9.111900     45.216814
    9.126700     45.210584
    9.141500     45.026784
    9.156200     44.715259
    9.171000     44.619724
    9.185800     44.613494
    9.200500     44.118169
    9.215300     43.781722
    9.230100     43.613498
    9.244800     43.122328
    9.259600     43.007063
    9.274400     42.836763
    9.289100     42.659194
    9.303900     42.514854
    9.318700     42.462933
    9.333400     42.281210
    9.348200     42.116102
    9.363000     42.040298
    9.377800     41.720465
    9.392500     41.511744
    9.407300     41.517974
    9.422100     41.188796
    9.436800     40.875194
    9.451600     40.906347
    9.466400     40.739161
    9.481200     40.526286
    9.495900     40.274989
    9.510700     39.925042
    9.525500     39.851315
    9.540200     39.805624
    9.555000     39.467101
    9.569800     39.273955
    9.584600     39.008121
    9.599300     38.857550
    9.614100     38.805629
    9.628900     38.539795
    9.643600     38.586524
    9.658400     38.395455
    9.673200     38.282268
    9.688000     37.916745
    9.702700     37.750598
    9.717500     37.794211
    9.732300     37.332116
    9.747100     37.251120
    9.761800     37.156624
    9.776600     36.890789
    9.791400     36.841983
    9.806200     36.511767
    9.820900     36.476461
    9.835700     36.359120
    9.850500     36.216857
    9.865300     35.931292
    9.880000     35.879371
    9.894800     35.793183
    9.909600     35.510733
    9.924400     35.573039
    9.939100     35.422468
    9.953900     35.428699
    9.968700     35.268783
    9.983500     34.830571
    9.998200     34.691423
   10.013000     34.559544
   10.028000     34.560583
   10.043000     34.431819
   10.057000     34.138986
   10.072000     33.926109
   10.087000     34.048643
   10.102000     33.827460
   10.116000     33.753732
   10.131000     33.449476
   10.146000     33.257370
   10.161000     33.179488
   10.176000     33.117183
   10.190000     33.088107
   10.205000     32.831619
   10.220000     32.712201
   10.235000     32.885616
   10.249000     32.751660
   10.264000     32.442212
   10.279000     32.195069
   10.294000     32.053844
   10.309000     32.114072
   10.323000     31.859660
   10.338000     31.873160
   10.353000     31.774511
   10.368000     31.573057
   10.382000     31.554366
   10.397000     31.595903
   10.412000     31.563712
   10.427000     31.533598
   10.442000     31.197151
   10.456000     31.236611
   10.471000     31.299954
   10.486000     31.125501
   10.501000     31.120308
   10.516000     31.127577
   10.530000     31.348760
   10.545000     31.097463
   10.560000     30.972853
   10.575000     31.147307
   10.589000     31.322799
   10.604000     31.427679
   10.619000     31.199228
   10.634000     31.067349
   10.649000     30.608369
   10.663000     30.537756
   10.678000     30.698711
   10.693000     30.508681
   10.708000     30.455722
   10.722000     30.297883
   10.737000     29.988434
   10.752000     29.774520
   10.767000     29.624988
   10.782000     29.488956
   10.796000     29.337347
   10.811000     29.321770
   10.826000     29.386152
   10.841000     29.241812
   10.856000     28.912634
   10.870000     28.920942
   10.885000     28.884597
   10.900000     28.659261
   10.915000     28.603186
   10.930000     28.583457
   10.944000     28.536728
   10.959000     28.392387
   10.974000     28.392387
   10.989000     28.309314
   11.003000     28.260509
   11.018000     28.144206
   11.033000     28.423540
   11.048000     28.378888
   11.063000     28.379927
   11.077000     28.292700
   11.092000     28.237664
   11.107000     28.181589
   11.122000     28.170166
   11.137000     28.188858
   11.151000     27.861757
   11.166000     27.877333
   11.181000     27.865910
   11.196000     27.958329
   11.211000     27.938599
   11.225000     27.805682
   11.240000     27.803605
   11.255000     27.867987
   11.270000     27.740262
   11.284000     27.567885
   11.299000     27.739224
   11.314000     27.612537
   11.329000     27.774530
   11.344000     27.721570
   11.358000     27.779722
   11.373000     27.616691
   11.388000     27.732993
   11.403000     27.769338
   11.418000     27.847218
   11.432000     27.770376
   11.447000     27.638497
   11.462000     27.675880
   11.477000     27.535694
   11.492000     27.571000
   11.506000     27.593846
   11.521000     27.662380
   11.536000     27.515964
   11.551000     27.534656
   11.566000     27.541924
   11.580000     27.314511
   11.595000     27.188863
   11.610000     27.139019
   11.625000     27.333202
   11.640000     27.397584
   11.654000     27.266744
   11.669000     27.229361
   11.684000     27.014408
   11.699000     27.152518
   11.714000     27.093328
   11.728000     27.356048
   11.743000     27.463004
   11.758000     27.457812
   11.773000     27.313473
   11.788000     27.287512
   11.802000     27.411084
   11.817000     27.444313
   11.832000     27.504541
   11.847000     27.451582
   11.862000     27.551270
   11.876000     27.605268
   11.891000     27.635382
   11.906000     27.499349
   11.921000     27.368509
   11.936000     27.585538
   11.950000     27.703917
   11.965000     27.839950
   11.980000     28.129668
   11.995000     28.259471
   12.010000     28.140053
   12.024000     28.051787
   12.039000     28.333198
   12.054000     28.631223
   12.069000     28.658222
   12.084000     28.962479
   12.098000     28.990516
   12.113000     28.983246
   12.128000     29.040360
   12.143000     28.835791
   12.158000     28.896019
   12.172000     29.077743
   12.187000     29.171200
   12.202000     28.970785
   12.217000     28.898097
   12.232000     28.830599
   12.246000     28.801524
   12.261000     28.606302
   12.276000     28.522189
   12.291000     28.745450
   12.306000     28.790101
   12.320000     28.831637
   12.335000     28.810870
   12.350000     28.904327
   12.365000     29.028937
   12.380000     29.184700
   12.394000     29.149393
   12.409000     29.206506
   12.424000     29.339423
   12.439000     29.575144
   12.454000     29.663409
   12.468000     29.823326
   12.483000     30.020625
   12.498000     30.286459
   12.513000     30.235577
   12.528000     30.399647
   12.543000     30.440145
   12.557000     30.621868
   12.572000     30.632252
   12.587000     30.478567
   12.602000     30.535680
   12.617000     30.319689
   12.631000     30.443260
   12.646000     30.434953
   12.661000     30.334226
   12.676000     30.228309
   12.691000     30.441184
   12.705000     30.498297
   12.720000     30.594869
   12.735000     30.708056
   12.750000     30.717402
   12.765000     30.774516
   12.779000     30.896010
   12.794000     30.992583
   12.809000     31.072541
   12.824000     31.200266
   12.839000     31.155614
   12.854000     31.199228
   12.868000     31.384066
   12.883000     31.583442
   12.898000     31.509715
   12.913000     31.569943
   12.928000     31.699745
   12.942000     31.832662
   12.957000     31.839931
   12.972000     32.005039
   12.987000     31.919888
   13.002000     32.074613
   13.017000     32.223106
   13.031000     32.343563
   13.046000     32.523209
   13.061000     32.507633
   13.076000     32.480634
   13.091000     32.577207
   13.105000     32.721547
   13.120000     32.659241
   13.135000     32.681048
   13.150000     32.659241
   13.165000     32.674818
   13.179000     32.729854
   13.194000     33.009188
   13.209000     33.117183
   13.224000     32.952075
   13.239000     32.944806
   13.254000     33.119260
   13.268000     33.329020
   13.283000     33.380942
   13.298000     33.282291
   13.313000     33.316560
   13.328000     33.510744
   13.343000     33.565780
   13.357000     33.611469
   13.372000     33.646776
   13.387000     33.640546
   13.402000     33.700774
   13.417000     33.963493
   13.431000     34.110948
   13.446000     34.416243
   13.461000     34.384052
   13.476000     34.338362
   13.491000     34.254249
   13.506000     34.470240
   13.520000     34.616657
   13.535000     34.588620
   13.550000     34.624965
   13.565000     34.623925
   13.580000     34.528392
   13.595000     34.520084
   13.609000     34.494123
   13.624000     34.528392
   13.639000     34.539814
   13.654000     34.581350
   13.669000     34.779688
   13.683000     34.786958
   13.698000     34.660270
   13.713000     34.838878
   13.728000     34.971796
   13.743000     34.922990
   13.758000     34.926105
   13.772000     34.951027
   13.787000     35.074599
   13.802000     35.138981
   13.817000     35.334203
   13.832000     35.331087
   13.847000     35.415200
   13.861000     35.415200
   13.876000     35.529425
   13.891000     35.484774
   13.906000     35.437006
   13.921000     35.349779
   13.936000     35.619767
   13.950000     35.642613
   13.965000     35.597960
   13.980000     35.514887
   13.995000     35.420392
   14.010000     35.469197
   14.025000     35.303050
   14.039000     35.397546
   14.054000     35.474389
   14.069000     35.363278
   14.084000     35.351856
   14.099000     35.367432
   14.114000     35.552270
   14.128000     35.526310
   14.143000     35.418314
   14.158000     35.354972
   14.173000     35.389239
   14.188000     35.394431
   14.203000     35.433891
   14.217000     35.397546
   14.232000     35.481658
   14.247000     35.379893
   14.262000     35.349779
   14.277000     35.425584
   14.292000     35.358086
   14.306000     35.365355
   14.321000     35.308242
   14.336000     35.346664
   14.351000     35.343548
   14.366000     35.263591
   14.381000     35.348740
   14.395000     35.249053
   14.410000     35.151442
   14.425000     35.185709
   14.440000     35.182594
   14.455000     35.354972
   14.470000     35.298896
   14.484000     35.200247
   14.499000     35.077714
   14.514000     35.236592
   14.529000     35.214785
   14.544000     35.172210
   14.559000     35.219977
   14.573000     35.050715
   14.588000     35.149365
   14.603000     35.056945
   14.618000     34.995679
   14.633000     34.972834
   14.648000     34.916760
   14.662000     34.657156
   14.677000     34.763074
   14.692000     34.952065
   14.707000     34.827455
   14.722000     34.635348
   14.737000     34.702846
   14.752000     34.558505
   14.766000     34.525276
   14.781000     34.493085
   14.796000     34.519046
   14.811000     34.451548
   14.826000     34.504508
   14.841000     34.404820
   14.855000     34.499315
   14.870000     34.435973
   14.885000     34.242827
   14.900000     34.300979
   14.915000     34.302017
   14.930000     34.258403
   14.945000     34.224135
   14.959000     34.028913
   14.974000     33.833690
   14.989000     33.984261
   15.004000     33.893919
   15.019000     33.780731
   15.034000     33.779693
   15.048000     33.824345
   15.063000     33.888726
   15.078000     33.763078
   15.093000     33.618739
   15.108000     33.727773
   15.123000     33.663391
   15.138000     33.400671
   15.152000     33.319674
   15.167000     33.444284
   15.182000     33.570972
   15.197000     33.238678
   15.212000     33.225179
   15.227000     33.015418
   15.242000     33.047609
   15.256000     32.874194
   15.271000     32.844079
   15.286000     33.039302
   15.301000     32.994650
   15.316000     32.893924
   15.331000     32.807736
   15.345000     32.791121
   15.360000     32.658203
   15.375000     32.407945
   15.390000     32.443251
   15.405000     32.313449
   15.420000     32.351870
   15.435000     32.309295
   15.449000     32.219991
   15.464000     31.925081
   15.479000     31.860699
   15.494000     31.847200
   15.509000     31.705975
   15.524000     31.812932
   15.539000     31.849276
   15.553000     31.704937
   15.568000     31.470254
   15.583000     31.527368
   15.598000     31.402758
   15.613000     31.260495
   15.628000     31.273994
   15.643000     31.170152
   15.657000     31.053849
   15.672000     30.995699
   15.687000     30.740247
   15.702000     30.754785
   15.717000     30.825398
   15.732000     30.831628
   15.747000     30.797361
   15.761000     30.782822
   15.776000     30.662366
   15.791000     30.467144
   15.806000     30.314497
   15.821000     30.306189
   15.836000     30.286459
   15.851000     30.108891
   15.866000     30.193002
   15.880000     30.088122
   15.895000     30.005048
   15.910000     29.960397
   15.925000     29.830594
   15.940000     29.749598
   15.955000     29.743368
   15.970000     29.629142
   15.984000     29.821248
   15.999000     29.714292
   16.014000     29.492071
   16.029000     29.456765
   16.044000     29.408997
   16.059000     29.418343
   16.074000     29.360192
   16.088000     29.410035
   16.103000     29.306194
   16.118000     29.148355
   16.133000     29.225198
   16.148000     29.037244
   16.163000     28.964555
   16.178000     29.018553
   16.193000     28.803600
   16.207000     28.614608
   16.222000     28.741296
   16.237000     28.638493
   16.252000     28.505575
   16.267000     28.579303
   16.282000     28.623954
   16.297000     28.561650
   16.312000     28.545034
   16.326000     28.305160
   16.341000     28.223126
   16.356000     28.255317
   16.371000     28.325929
   16.386000     28.218972
   16.401000     27.971829
   16.416000     27.986366
   16.430000     28.017519
   16.445000     27.954176
   16.460000     27.952099
   16.475000     27.661342
   16.490000     27.581384
   16.505000     27.701841
   16.520000     27.486888
   16.535000     27.298935
   16.549000     27.262590
   16.564000     27.263629
   16.579000     27.195093
   16.594000     27.042446
   16.609000     27.121365
   16.624000     26.947950
   16.639000     26.729883
   16.654000     26.786995
   16.668000     26.744421
   16.683000     26.474432
   16.698000     26.687307
   16.713000     26.633310
   16.728000     26.482739
   16.743000     26.368513
   16.758000     26.493123
   16.773000     26.488970
   16.788000     26.468202
   16.802000     26.450548
   16.817000     26.282325
   16.832000     25.979107
   16.847000     26.184714
   16.862000     26.131754
   16.877000     26.040374
   16.892000     25.935494
   16.907000     25.811922
   16.921000     25.715349
   16.936000     25.864882
   16.951000     25.760002
   16.966000     25.599047
   16.981000     25.660313
   16.996000     25.703927
   17.011000     25.672774
   17.026000     25.559587
   17.041000     25.574125
   17.055000     25.433938
   17.070000     25.378902
   17.085000     25.395517
   17.100000     25.436016
   17.115000     25.328020
   17.130000     25.263638
   17.145000     25.268831
   17.160000     25.277137
   17.175000     25.168104
   17.189000     25.119298
   17.204000     25.153566
   17.219000     24.965613
   17.234000     24.832695
   17.249000     24.821273
   17.264000     24.877347
   17.279000     24.725738
   17.294000     24.669664
   17.309000     24.739238
   17.323000     24.803620
   17.338000     24.762083
   17.353000     24.671740
   17.368000     24.656164
   17.383000     24.577245
   17.398000     24.535708
   17.413000     24.614628
   17.428000     24.573091
   17.443000     24.485864
   17.457000     24.343601
   17.472000     24.420444
   17.487000     24.373715
   17.502000     24.376831
   17.517000     24.448481
   17.532000     24.176416
   17.547000     24.271950
   17.562000     24.247029
   17.577000     24.134879
   17.591000     24.169147
   17.606000     24.200299
   17.621000     24.178493
   17.636000     24.264681
   17.651000     24.322833
   17.666000     24.185762
   17.681000     24.143187
   17.696000     24.105804
   17.711000     24.099574
   17.726000     23.982232
   17.740000     24.018577
   17.755000     24.033114
   17.770000     24.106842
   17.785000     23.942773
   17.800000     24.012346
   17.815000     24.080882
   17.830000     24.061151
   17.845000     24.130725
   17.860000     24.115149
   17.875000     24.023769
   17.889000     24.133841
   17.904000     24.228336
   17.919000     24.213799
   17.934000     24.207569
   17.949000     24.160840
   17.964000     24.190953
   17.979000     24.170186
   17.994000     24.090228
   18.009000     24.021692
   18.024000     24.113073
   18.038000     24.176416
   18.053000     24.049729
   18.068000     24.122419
   18.083000     24.164994
   18.098000     24.199261
   18.113000     24.033114
   18.128000     23.968732
   18.143000     24.110996
   18.158000     24.236644
   18.173000     24.222106
   18.188000     24.053883
   18.202000     24.254297
   18.217000     24.285450
   18.232000     24.237683
   18.247000     24.279220
   18.262000     24.413175
   18.277000     24.310372
   18.292000     24.308295
   18.307000     24.347754
   18.322000     24.297911
   18.337000     24.334255
   18.352000     24.393445
   18.366000     24.319717
   18.381000     24.315564
   18.396000     24.257413
   18.411000     24.355024
   18.426000     24.268835
   18.441000     24.148379
   18.456000     24.319717
   18.471000     24.503517
   18.486000     24.395522
   18.501000     24.405906
   18.516000     24.458865
   18.530000     24.493133
   18.545000     24.530516
   18.560000     24.501441
   18.575000     24.551284
   18.590000     24.548170
   18.605000     24.539862
   18.620000     24.474442
   18.635000     24.515979
   18.650000     24.567899
   18.665000     24.561669
   18.680000     24.664472
   18.695000     24.730930
   18.710000     24.621897
   18.724000     24.628127
   18.739000     24.677972
   18.754000     24.657203
   18.769000     24.727816
   18.784000     24.829581
   18.799000     24.804658
   18.814000     24.703931
   18.829000     24.742353
   18.844000     24.899154
   18.859000     24.836849
   18.874000     24.841003
   18.889000     25.007149
   18.903000     24.993650
   18.918000     25.058032
   18.933000     25.017533
   18.948000     24.922000
   18.963000     24.930306
   18.978000     24.847233
   18.993000     24.838926
   19.008000     24.830619
   19.023000     24.920960
   19.038000     24.901231
   19.053000     25.091261
   19.068000     25.061147
   19.083000     25.086069
   19.098000     25.115144
   19.112000     25.117222
   19.127000     25.226255
   19.142000     25.090223
   19.157000     25.020649
   19.172000     25.136951
   19.187000     25.065301
   19.202000     25.125529
   19.217000     25.205487
   19.232000     25.202371
   19.247000     25.255331
   19.262000     25.242870
   19.277000     25.155643
   19.292000     25.097492
   19.307000     25.096453
   19.321000     25.290637
   19.336000     25.203410
   19.351000     25.042456
   19.366000     25.042456
   19.381000     25.210679
   19.396000     25.244946
   19.411000     25.222101
   19.426000     25.178488
   19.441000     25.139029
   19.456000     25.178488
   19.471000     25.082953
   19.486000     25.228332
   19.501000     25.136951
   19.516000     25.210679
   19.531000     25.295829
   19.545000     25.248062
   19.560000     25.306214
   19.575000     25.339443
   19.590000     25.139029
   19.605000     25.161873
   19.620000     25.216909
   19.635000     25.203410
   19.650000     25.242870
   19.665000     25.085031
   19.680000     25.071531
   19.695000     25.107876
   19.710000     25.151489
   19.725000     24.980150
   19.740000     25.012341
   19.755000     25.000919
   19.770000     25.132798
   19.785000     25.068416
   19.799000     24.907461
   19.814000     25.064262
   19.829000     25.130721
   19.844000     25.137990
   19.859000     25.093338
   19.874000     24.955229
   19.889000     24.930306
   19.904000     24.919922
   19.919000     24.897077
   19.934000     24.792197
   19.949000     24.773505
   19.964000     24.730930
   19.979000     24.633319
   19.994000     24.782851
   20.009000     24.853464
   20.024000     24.793236
   20.039000     24.640589
   20.054000     24.654088
   20.068000     24.496248
   20.083000     24.610474
   20.098000     24.690432
   20.113000     24.584514
   20.128000     24.488980
   20.143000     24.379945
   20.158000     24.350870
   20.173000     24.412136
   20.188000     24.388253
   20.203000     24.349832
   20.218000     24.426674
   20.233000     24.440174
   20.248000     24.367485
   20.263000     24.268835
   20.278000     24.174339
   20.293000     24.239760
   20.308000     24.118265
   20.323000     24.047652
   20.338000     24.046614
   20.353000     24.034152
   20.368000     23.996770
   20.382000     23.972886
   20.397000     23.919927
   20.412000     23.848276
   20.427000     23.827508
   20.442000     23.851392
   20.457000     23.716398
   20.472000     23.687321
   20.487000     23.660323
   20.502000     23.612556
   20.517000     23.481715
   20.532000     23.403834
   20.547000     23.402796
   20.562000     23.375797
   20.577000     23.282339
   20.592000     23.166037
   20.607000     23.215880
   20.622000     23.225226
   20.637000     23.207574
   20.652000     23.136961
   20.667000     23.000928
   20.682000     23.025850
   20.697000     22.978083
   20.712000     22.791169
   20.727000     22.766246
   20.742000     22.739247
   20.757000     22.744439
   20.771000     22.745478
   20.786000     22.726787
   20.801000     22.595946
   20.816000     22.534679
   20.831000     22.557524
   20.846000     22.509758
   20.861000     22.465105
   20.876000     22.403839
   20.891000     22.287537
   20.906000     22.209655
   20.921000     22.260538
   20.936000     22.135928
   20.951000     22.105813
   20.966000     22.138004
   20.981000     21.900207
   20.996000     21.992626
   21.011000     22.051816
   21.026000     21.950051
   21.041000     21.834787
   21.056000     21.901245
   21.071000     21.806750
   21.086000     21.656179
   21.101000     21.582451
   21.116000     21.528453
   21.131000     21.585567
   21.146000     21.421496
   21.161000     21.486917
   21.176000     21.433958
   21.191000     21.389306
   21.206000     21.334269
   21.221000     21.309348
   21.236000     21.250158
   21.251000     21.062205
   21.266000     21.007169
   21.281000     21.042474
   21.296000     20.972901
   21.310000     20.952133
   21.325000     20.931364
   21.340000     20.959401
   21.355000     20.849329
   21.370000     20.762103
   21.385000     20.704989
   21.400000     20.628147
   21.415000     20.645799
   21.430000     20.616724
   21.445000     20.561687
   21.460000     20.454731
   21.475000     20.498345
   21.490000     20.429809
   21.505000     20.349850
   21.520000     20.261585
   21.535000     20.263662
   21.550000     20.339466
   21.565000     20.141129
   21.580000     20.095438
   21.595000     20.211742
   21.610000     19.989520
   21.625000     19.964598
   21.640000     20.080901
   21.655000     19.946945
   21.670000     19.881525
   21.685000     19.874256
   21.700000     19.782876
   21.715000     19.719532
   21.730000     19.598037
   21.745000     19.500426
   21.760000     19.496273
   21.775000     19.557539
   21.790000     19.481735
   21.805000     19.410084
   21.820000     19.325972
   21.835000     19.385162
   21.850000     19.382046
   21.865000     19.310396
   21.880000     19.356086
   21.895000     19.229399
   21.910000     19.053907
   21.925000     19.217977
   21.940000     19.179555
   21.955000     19.094405
   21.970000     19.016524
   21.985000     19.007178
   22.000000     18.891914
