# Supplementary material for: Changing the game of time resolved X-ray diffraction on the mechanochemistry playground by downsizing
Source: Nat Commun. 2021 Oct 21;12:6134. doi: 10.1038/s41467-021-26264-1 (PMC8531352; doi:10.1038/s41467-021-26264-1)
Supplement: Supplementary file 3 — Source Data. [file 41467_2021_26264_MOESM3_ESM.zip › PXRD_raw_data/reactionIIIa_cocrystal_FormI_normalized/000184.xy]

    3.140900     20.062757
    3.155600     20.345407
    3.170400     20.628056
    3.185100     20.857375
    3.199800     21.096294
    3.214500     21.190154
    3.229300     21.173089
    3.244000     21.388542
    3.258700     21.478136
    3.273500     21.468537
    3.288200     21.557065
    3.302900     21.946374
    3.317600     22.364481
    3.332400     22.322884
    3.347100     22.539404
    3.361800     22.902048
    3.376500     23.211362
    3.391300     23.318022
    3.406000     23.885453
    3.420700     24.281163
    3.435400     23.924919
    3.450200     23.772395
    3.464900     23.780927
    3.479600     23.838524
    3.494400     23.980381
    3.509100     24.287562
    3.523800     24.367557
    3.538500     24.544613
    3.553300     24.495550
    3.568000     24.590477
    3.582700     24.794198
    3.597400     24.973386
    3.612200     25.076847
    3.626900     25.313632
    3.641600     25.945059
    3.656400     26.156246
    3.671100     26.166912
    3.685800     26.052787
    3.700500     26.411164
    3.715300     26.550888
    3.730000     26.936998
    3.744700     27.463899
    3.759500     27.485231
    3.774200     27.285777
    3.788900     27.486297
    3.803600     27.952402
    3.818400     28.081460
    3.833100     28.009999
    3.847800     28.196653
    3.862600     28.621160
    3.877300     28.921942
    3.892000     28.745952
    3.906700     28.747019
    3.921500     28.989138
    3.936200     29.253655
    3.950900     29.669629
    3.965700     29.837086
    3.980400     30.057872
    3.995100     30.283991
    4.009800     30.518644
    4.024600     30.756495
    4.039300     30.914352
    4.054000     31.177802
    4.068800     31.252465
    4.083500     31.332459
    4.098200     31.994818
    4.113000     32.176141
    4.127700     32.192139
    4.142400     32.538784
    4.157100     32.768104
    4.171900     33.140347
    4.186600     33.490192
    4.201300     33.669381
    4.216100     34.058690
    4.230800     34.270944
    4.245500     34.509862
    4.260300     34.772246
    4.275000     35.032496
    4.289700     35.139157
    4.304500     35.556198
    4.319200     35.834581
    4.333900     36.058567
    4.348600     36.312417
    4.363400     36.555603
    4.378100     36.772122
    4.392800     37.268092
    4.407600     37.524076
    4.422300     37.467546
    4.437000     37.577406
    4.451800     38.167236
    4.466500     38.274962
    4.481200     38.305895
    4.496000     38.540546
    4.510700     38.862659
    4.525400     38.778399
    4.540200     39.291433
    4.554900     39.667943
    4.569600     39.686075
    4.584400     40.102049
    4.599100     40.151113
    4.613800     40.664148
    4.628600     41.184649
    4.643300     41.378771
    4.658000     41.736082
    4.672700     41.951535
    4.687500     42.361110
    4.702200     42.516833
    4.716900     43.076798
    4.731700     43.143994
    4.746400     43.529037
    4.761100     43.898081
    4.775900     44.133800
    4.790600     44.746029
    4.805300     45.163069
    4.820100     45.516115
    4.834800     45.937421
    4.849500     46.184873
    4.864300     45.984352
    4.879000     46.409925
    4.893700     47.169345
    4.908500     47.675980
    4.923200     47.776240
    4.938000     48.435400
    4.952700     48.519662
    4.967400     48.906838
    4.982200     49.411339
    4.996900     49.612927
    5.011600     50.234755
    5.026400     50.383012
    5.041100     50.789387
    5.055800     51.283224
    5.070600     51.994647
    5.085300     52.614341
    5.100000     52.786064
    5.114800     53.542283
    5.129500     53.857997
    5.144200     54.175844
    5.159000     54.638749
    5.173700     55.234979
    5.188400     55.521894
    5.203200     56.110658
    5.217900     56.593828
    5.232700     57.000203
    5.247400     57.120729
    5.262100     57.820419
    5.276900     58.419848
    5.291600     58.962748
    5.306300     59.483249
    5.321100     60.216004
    5.335800     60.989289
    5.350500     61.270871
    5.365300     62.087888
    5.380000     62.707583
    5.394800     63.025430
    5.409500     63.077693
    5.424200     63.508600
    5.439000     64.179491
    5.453700     65.214094
    5.468400     65.517008
    5.483200     66.118571
    5.497900     66.938787
    5.512600     67.399559
    5.527400     68.050185
    5.542100     68.667747
    5.556900     68.899199
    5.571600     69.050657
    5.586300     69.884738
    5.601100     70.903342
    5.615800     71.339581
    5.630600     71.827018
    5.645300     72.594971
    5.660000     73.312792
    5.674800     73.489848
    5.689500     73.914355
    5.704200     74.686574
    5.719000     75.074816
    5.733700     75.516389
    5.748500     76.185148
    5.763200     76.987231
    5.777900     77.232550
    5.792700     77.871444
    5.807400     78.357813
    5.822200     79.099100
    5.836900     79.189762
    5.851600     79.992912
    5.866400     80.390754
    5.881100     80.822728
    5.895900     81.381626
    5.910600     81.694140
    5.925300     82.627416
    5.940100     83.658818
    5.954800     84.495033
    5.969600     85.473106
    5.984300     86.801024
    5.999000     88.076678
    6.013800     88.661175
    6.028500     89.166743
    6.043300     89.005688
    6.058000     88.691040
    6.072700     88.369994
    6.087500     88.047880
    6.102200     87.902822
    6.117000     88.131075
    6.131700     88.291064
    6.146500     88.341195
    6.161200     88.403058
    6.175900     88.419057
    6.190700     88.582247
    6.205400     89.087815
    6.220200     89.338466
    6.234900     88.951291
    6.249600     89.350199
    6.264400     89.854701
    6.279100     89.754440
    6.293900     89.398196
    6.308600     89.726710
    6.323400     90.446664
    6.338100     90.715448
    6.352800     90.318672
    6.367600     91.368207
    6.382300     92.278018
    6.397100     93.321153
    6.411800     94.754665
    6.426600     94.806928
    6.441300     94.219231
    6.456000     92.971309
    6.470800     91.774582
    6.485500     90.960766
    6.500300     90.349604
    6.515000     90.630119
    6.529800     90.718648
    6.544500     91.054626
    6.559300     91.598593
    6.574000     92.946776
    6.588700     93.248624
    6.603500     93.252891
    6.618200     93.130232
    6.633000     92.113762
    6.647700     91.038628
    6.662500     90.103220
    6.677200     89.481391
    6.692000     88.969423
    6.706700     88.569447
    6.721500     88.635577
    6.736200     88.435055
    6.750900     88.059612
    6.765700     87.731099
    6.780400     87.765231
    6.795200     87.421785
    6.809900     87.384454
    6.824700     87.334324
    6.839400     86.989812
    6.854200     86.525841
    6.868900     86.508775
    6.883700     85.879481
    6.898400     85.336581
    6.913200     85.300317
    6.927900     85.044332
    6.942700     84.669955
    6.957400     84.682755
    6.972200     84.580361
    6.986900     84.280647
    7.001600     84.184653
    7.016400     83.736680
    7.031100     83.187381
    7.045900     82.952729
    7.060600     82.885533
    7.075400     82.404496
    7.090100     82.150645
    7.104900     81.645076
    7.119600     81.162973
    7.134400     81.002983
    7.149100     81.130975
    7.163900     80.980584
    7.178600     80.741666
    7.193400     80.368355
    7.208100     79.779592
    7.222900     79.651600
    7.237600     79.506542
    7.252400     79.307088
    7.267100     78.839917
    7.281900     78.786587
    7.296600     78.535936
    7.311400     77.826646
    7.326100     77.506666
    7.340900     77.550397
    7.355600     77.481067
    7.370400     77.219750
    7.385100     77.374407
    7.399900     77.237883
    7.414600     76.409134
    7.429400     76.168082
    7.444100     76.055022
    7.458900     75.954762
    7.473600     75.704111
    7.488400     75.448127
    7.503200     75.064150
    7.517900     74.858297
    7.532700     74.526584
    7.547400     74.042347
    7.562200     73.399187
    7.576900     73.264795
    7.591700     72.650433
    7.606400     72.633368
    7.621200     72.118200
    7.635900     71.559301
    7.650700     71.428110
    7.665400     70.998269
    7.680200     70.971604
    7.694900     70.452170
    7.709700     69.685283
    7.724400     69.523161
    7.739200     69.509295
    7.754000     69.140251
    7.768700     68.709344
    7.783500     68.130180
    7.798200     67.838999
    7.813000     67.490219
    7.827700     67.303565
    7.842500     67.146775
    7.857200     66.716934
    7.872000     66.244430
    7.886700     66.214566
    7.901500     66.124971
    7.916300     65.366618
    7.931000     65.071169
    7.945800     64.810919
    7.960500     64.533603
    7.975300     64.128295
    7.990000     63.951239
    8.004800     63.941640
    8.019600     63.286747
    8.034300     62.912370
    8.049100     62.549726
    8.063800     62.379069
    8.078600     62.432400
    8.093300     62.181749
    8.108100     61.590852
    8.122900     61.390331
    8.137600     61.220741
    8.152400     61.008488
    8.167100     60.745038
    8.181900     60.752503
    8.196600     60.272534
    8.211400     59.846959
    8.226200     59.637906
    8.240900     59.166469
    8.255700     58.753694
    8.270400     58.561706
    8.285200     58.551040
    8.300000     58.334520
    8.314700     57.697760
    8.329500     57.453508
    8.344200     57.259387
    8.359000     57.014069
    8.373800     56.775150
    8.388500     56.346377
    8.403300     56.188519
    8.418000     55.780012
    8.432800     55.647753
    8.447600     55.751214
    8.462300     55.808810
    8.477100     55.502696
    8.491800     55.208313
    8.506600     54.799806
    8.521400     54.422229
    8.536100     54.442495
    8.550900     54.711278
    8.565600     54.605685
    8.580400     53.944392
    8.595200     53.562550
    8.609900     53.138042
    8.624700     52.765799
    8.639500     52.439419
    8.654200     52.118371
    8.669000     52.063975
    8.683700     51.998913
    8.698500     51.529608
    8.713300     51.309888
    8.728000     51.083769
    8.742800     50.877916
    8.757600     50.733925
    8.772300     50.625131
    8.787100     50.257154
    8.801800     49.901976
    8.816600     49.477469
    8.831400     49.240684
    8.846100     49.104158
    8.860900     48.798045
    8.875700     48.682852
    8.890400     48.162350
    8.905200     47.907433
    8.920000     47.720778
    8.934700     47.294137
    8.949500     47.305870
    8.964300     47.088284
    8.979000     46.861097
    8.993800     46.828033
    9.008600     46.810967
    9.023300     46.689374
    9.038100     46.208337
    9.052900     45.848893
    9.067600     45.963020
    9.082400     45.729435
    9.097200     45.527847
    9.111900     45.580110
    9.126700     45.125738
    9.141500     44.689499
    9.156200     44.628702
    9.171000     44.452713
    9.185800     44.101802
    9.200500     43.827685
    9.215300     43.826619
    9.230100     43.722092
    9.244800     43.537570
    9.259600     43.077865
    9.274400     43.102397
    9.289100     43.137594
    9.303900     42.901876
    9.318700     42.717354
    9.333400     42.308846
    9.348200     42.186187
    9.363000     41.965401
    9.377800     41.808610
    9.392500     41.647554
    9.407300     41.545160
    9.422100     41.411835
    9.436800     41.169717
    9.451600     40.788940
    9.466400     40.692947
    9.481200     40.566020
    9.495900     40.359100
    9.510700     40.220442
    9.525500     39.809801
    9.540200     39.695675
    9.555000     39.559150
    9.569800     39.179440
    9.584600     39.148508
    9.599300     38.990652
    9.614100     38.769866
    9.628900     38.642940
    9.643600     38.572544
    9.658400     38.530947
    9.673200     38.380556
    9.688000     38.059509
    9.702700     37.774727
    9.717500     37.767261
    9.732300     37.437681
    9.747100     37.310756
    9.761800     37.236093
    9.776600     36.876649
    9.791400     36.790255
    9.806200     36.893715
    9.820900     36.473474
    9.835700     36.292152
    9.850500     36.483073
    9.865300     36.405212
    9.880000     36.157760
    9.894800     35.965772
    9.909600     35.987105
    9.924400     35.867645
    9.939100     35.869778
    9.953900     35.457004
    9.968700     35.311946
    9.983500     34.952502
    9.998200     34.796778
   10.013000     34.677319
   10.028000     34.469332
   10.043000     34.436268
   10.057000     34.516262
   10.072000     34.486398
   10.087000     34.129086
   10.102000     33.826171
   10.116000     33.821905
   10.131000     33.740843
   10.146000     33.483793
   10.161000     33.410197
   10.176000     33.335535
   10.190000     33.142480
   10.205000     33.141414
   10.220000     32.996356
   10.235000     32.799035
   10.249000     32.789435
   10.264000     32.671043
   10.279000     32.487588
   10.294000     32.391594
   10.309000     32.087613
   10.323000     32.162274
   10.338000     32.210271
   10.353000     32.037482
   10.368000     32.151608
   10.382000     31.861493
   10.397000     31.810297
   10.412000     31.668439
   10.427000     31.471117
   10.442000     31.544713
   10.456000     31.411387
   10.471000     31.302595
   10.486000     31.354858
   10.501000     31.482850
   10.516000     31.447652
   10.530000     31.416721
   10.545000     31.239665
   10.560000     31.227932
   10.575000     31.205534
   10.589000     31.236465
   10.604000     31.292995
   10.619000     31.431653
   10.634000     31.321793
   10.649000     31.074342
   10.663000     31.001813
   10.678000     30.918618
   10.693000     30.795959
   10.708000     30.516510
   10.722000     30.434382
   10.737000     30.470646
   10.752000     30.089870
   10.767000     29.743224
   10.782000     29.731492
   10.796000     29.642964
   10.811000     29.522438
   10.826000     29.318718
   10.841000     29.304851
   10.856000     29.356049
   10.870000     29.292052
   10.885000     29.229123
   10.900000     28.939007
   10.915000     28.790750
   10.930000     28.623294
   10.944000     28.652092
   10.959000     28.496368
   10.974000     28.313979
   10.989000     28.555032
   11.003000     28.590229
   11.018000     28.418506
   11.033000     28.357710
   11.048000     28.476103
   11.063000     28.368376
   11.077000     28.390774
   11.092000     28.407840
   11.107000     28.584897
   11.122000     28.427039
   11.137000     28.473970
   11.151000     28.499568
   11.166000     28.763018
   11.181000     28.749153
   11.196000     28.796084
   11.211000     28.639293
   11.225000     28.440905
   11.240000     28.531566
   11.255000     28.561431
   11.270000     28.577430
   11.284000     28.423840
   11.299000     28.108126
   11.314000     27.941736
   11.329000     27.935336
   11.344000     27.976933
   11.358000     28.050529
   11.373000     28.204120
   11.388000     28.156123
   11.403000     28.125191
   11.418000     28.051596
   11.432000     28.178521
   11.447000     27.978001
   11.462000     28.017465
   11.477000     27.900138
   11.492000     28.087860
   11.506000     28.165722
   11.521000     28.153990
   11.536000     28.260650
   11.551000     28.430240
   11.566000     28.445171
   11.580000     28.351310
   11.595000     28.423840
   11.610000     28.447304
   11.625000     28.297981
   11.640000     28.341711
   11.654000     28.304380
   11.669000     28.423840
   11.684000     28.466503
   11.699000     28.327845
   11.714000     28.182788
   11.728000     27.914004
   11.743000     27.677219
   11.758000     27.633489
   11.773000     27.702817
   11.788000     27.658020
   11.802000     27.596157
   11.817000     27.680419
   11.832000     27.712417
   11.847000     27.743348
   11.862000     27.894806
   11.876000     27.779613
   11.891000     27.888406
   11.906000     27.852141
   11.921000     27.940670
   11.936000     28.008932
   11.950000     28.020664
   11.965000     28.281981
   11.980000     28.287315
   11.995000     28.366243
   12.010000     28.431306
   12.024000     28.569964
   12.039000     28.572097
   12.054000     28.780084
   12.069000     28.765151
   12.084000     28.891010
   12.098000     29.005137
   12.113000     29.052067
   12.128000     29.150194
   12.143000     29.187525
   12.158000     29.267521
   12.172000     29.362448
   12.187000     29.287786
   12.202000     29.098998
   12.217000     29.236589
   12.232000     29.335783
   12.246000     29.186459
   12.261000     29.126729
   12.276000     29.122462
   12.291000     29.194992
   12.306000     29.172593
   12.320000     29.036068
   12.335000     29.146995
   12.350000     29.407245
   12.365000     29.475508
   12.380000     29.538437
   12.394000     29.535237
   12.409000     29.582167
   12.424000     29.904281
   12.439000     30.017340
   12.454000     30.248793
   12.468000     30.462114
   12.483000     30.629569
   12.498000     30.825824
   12.513000     30.937817
   12.528000     31.042344
   12.543000     30.907952
   12.557000     30.865289
   12.572000     30.942084
   12.587000     30.880221
   12.602000     30.985814
   12.617000     31.061543
   12.631000     30.964482
   12.646000     30.984748
   12.661000     31.093541
   12.676000     30.966615
   12.691000     30.944217
   12.705000     31.085008
   12.720000     31.026345
   12.735000     31.059410
   12.750000     31.176736
   12.765000     31.312194
   12.779000     31.344192
   12.794000     31.637507
   12.809000     31.776165
   12.824000     32.151608
   12.839000     32.634778
   12.854000     33.121149
   12.868000     33.828304
   12.883000     34.352006
   12.898000     34.939703
   12.913000     35.181821
   12.928000     35.187154
   12.942000     35.256483
   12.957000     34.934369
   12.972000     34.575992
   12.987000     34.106687
   13.002000     33.794174
   13.017000     33.671514
   13.031000     33.442195
   13.046000     33.484860
   13.061000     33.399531
   13.076000     33.199010
   13.091000     33.267273
   13.105000     33.327002
   13.120000     33.363267
   13.135000     33.414463
   13.150000     33.272606
   13.165000     33.243808
   13.179000     33.432596
   13.194000     33.492325
   13.209000     33.841104
   13.224000     33.940298
   13.239000     34.233612
   13.254000     34.520528
   13.268000     35.016498
   13.283000     35.496468
   13.298000     35.765252
   13.313000     36.066033
   13.328000     36.358281
   13.343000     36.283619
   13.357000     35.952973
   13.372000     35.469803
   13.387000     35.372743
   13.402000     34.845842
   13.417000     34.745582
   13.431000     34.681585
   13.446000     34.618655
   13.461000     34.692251
   13.476000     34.662386
   13.491000     34.616522
   13.506000     34.796778
   13.520000     34.743448
   13.535000     34.643188
   13.550000     34.631455
   13.565000     34.710383
   13.580000     34.861841
   13.595000     34.887439
   13.609000     34.871440
   13.624000     34.837309
   13.639000     35.004766
   13.654000     34.841576
   13.669000     34.971700
   13.683000     35.147689
   13.698000     35.141290
   13.713000     35.214885
   13.728000     35.219152
   13.743000     35.403674
   13.758000     35.533800
   13.772000     35.460204
   13.787000     35.449538
   13.802000     35.464470
   13.817000     35.447405
   13.832000     35.679924
   13.847000     35.635126
   13.861000     35.582863
   13.876000     35.858045
   13.891000     35.676723
   13.906000     35.728987
   13.921000     35.704455
   13.936000     35.656458
   13.950000     35.495402
   13.965000     35.524200
   13.980000     35.430339
   13.995000     35.366343
   14.010000     35.470870
   14.025000     35.568997
   14.039000     35.544465
   14.054000     35.597795
   14.069000     35.698056
   14.084000     35.583930
   14.099000     35.465536
   14.114000     35.666057
   14.128000     35.605261
   14.143000     35.508201
   14.158000     35.431406
   14.173000     35.556198
   14.188000     35.579663
   14.203000     35.573264
   14.217000     35.651125
   14.232000     35.613794
   14.247000     35.503934
   14.262000     35.363143
   14.277000     35.615927
   14.292000     35.680990
   14.306000     35.592462
   14.321000     35.632993
   14.336000     35.605261
   14.351000     35.401541
   14.366000     35.584996
   14.381000     35.555131
   14.395000     35.598861
   14.410000     35.671391
   14.425000     35.794050
   14.440000     35.827114
   14.455000     35.792983
   14.470000     35.816448
   14.484000     35.762051
   14.499000     35.564731
   14.514000     35.533800
   14.529000     35.460204
   14.544000     35.057029
   14.559000     35.166888
   14.573000     35.263949
   14.588000     35.214885
   14.603000     35.151956
   14.618000     35.041029
   14.633000     34.888505
   14.648000     34.942902
   14.662000     34.971700
   14.677000     34.943969
   14.692000     34.903438
   14.707000     34.947169
   14.722000     34.861841
   14.737000     34.711450
   14.752000     34.750914
   14.766000     34.766913
   14.781000     34.699718
   14.796000     34.724249
   14.811000     34.580258
   14.826000     34.575992
   14.841000     34.574925
   14.855000     34.732782
   14.870000     34.641055
   14.885000     34.497063
   14.900000     34.423468
   14.915000     34.376537
   14.930000     34.262411
   14.945000     34.340273
   14.959000     34.275211
   14.974000     34.371205
   14.989000     34.133352
   15.004000     34.256012
   15.019000     34.052291
   15.034000     34.002160
   15.048000     34.026692
   15.063000     33.642716
   15.078000     33.624584
   15.093000     33.741910
   15.108000     33.640583
   15.123000     33.636316
   15.138000     33.692846
   15.152000     33.650183
   15.167000     33.451794
   15.182000     33.475260
   15.197000     33.340869
   15.212000     33.359001
   15.227000     33.242741
   15.242000     33.202210
   15.256000     33.101950
   15.271000     33.084884
   15.286000     32.928094
   15.301000     32.733973
   15.316000     32.736106
   15.331000     32.835299
   15.345000     32.793702
   15.360000     32.583582
   15.375000     32.682775
   15.390000     32.671043
   15.405000     32.671043
   15.420000     32.584648
   15.435000     32.432124
   15.449000     32.262535
   15.464000     32.153741
   15.479000     32.006551
   15.494000     31.795364
   15.509000     31.842294
   15.524000     31.938288
   15.539000     31.790031
   15.553000     31.723902
   15.568000     31.836961
   15.583000     31.744167
   15.598000     31.464718
   15.613000     31.444453
   15.628000     31.434853
   15.643000     31.385790
   15.657000     31.313260
   15.672000     31.130872
   15.687000     31.054076
   15.702000     30.995413
   15.717000     31.080742
   15.732000     31.021012
   15.747000     30.899419
   15.761000     30.776760
   15.776000     30.806625
   15.791000     30.790626
   15.806000     30.631702
   15.821000     30.617837
   15.836000     30.561307
   15.851000     30.417316
   15.866000     30.334121
   15.880000     30.232794
   15.895000     29.991743
   15.910000     30.039740
   15.925000     29.916014
   15.940000     29.885083
   15.955000     29.839219
   15.970000     29.870150
   15.984000     30.003475
   15.999000     29.799754
   16.014000     29.681362
   16.029000     29.608833
   16.044000     29.571502
   16.059000     29.608833
   16.074000     29.621632
   16.088000     29.410445
   16.103000     29.321917
   16.118000     29.196058
   16.133000     29.180059
   16.148000     29.240856
   16.163000     29.042468
   16.178000     28.944341
   16.193000     28.864346
   16.207000     28.823814
   16.222000     28.657425
   16.237000     28.689423
   16.252000     28.589162
   16.267000     28.508101
   16.282000     28.617961
   16.297000     28.544365
   16.312000     28.549698
   16.326000     28.641425
   16.341000     28.607295
   16.356000     28.512367
   16.371000     28.323579
   16.386000     28.225451
   16.401000     28.244650
   16.416000     28.077194
   16.430000     28.011065
   16.445000     28.064396
   16.460000     27.912938
   16.475000     27.909737
   16.490000     27.941736
   16.505000     27.793478
   16.520000     27.710284
   16.535000     27.615356
   16.549000     27.547094
   16.564000     27.584425
   16.579000     27.571625
   16.594000     27.404169
   16.609000     27.370038
   16.624000     27.251645
   16.639000     27.222847
   16.654000     27.265512
   16.668000     27.077789
   16.683000     26.989262
   16.698000     26.757810
   16.713000     26.730078
   16.728000     26.673548
   16.743000     26.681014
   16.758000     26.618084
   16.773000     26.731144
   16.788000     26.733277
   16.802000     26.595686
   16.817000     26.400498
   16.832000     26.314104
   16.847000     26.238375
   16.862000     26.269306
   16.877000     26.368500
   16.892000     26.225576
   16.907000     25.986657
   16.921000     26.076252
   16.936000     26.015456
   16.951000     25.966392
   16.966000     25.773337
   16.981000     25.748805
   16.996000     25.769070
   17.011000     25.590949
   17.026000     25.590949
   17.041000     25.695475
   17.055000     25.659211
   17.070000     25.441624
   17.085000     25.454423
   17.100000     25.494955
   17.115000     25.525886
   17.130000     25.481088
   17.145000     25.261368
   17.160000     25.218705
   17.175000     25.270968
   17.189000     25.371229
   17.204000     25.216572
   17.219000     25.213371
   17.234000     25.180307
   17.249000     25.197373
   17.264000     25.009651
   17.279000     25.065114
   17.294000     25.004318
   17.309000     24.939255
   17.323000     24.822996
   17.338000     24.772866
   17.353000     24.770732
   17.368000     24.666206
   17.383000     24.813397
   17.398000     24.857127
   17.413000     24.857127
   17.428000     24.740867
   17.443000     24.700337
   17.457000     24.668339
   17.472000     24.491283
   17.487000     24.500882
   17.502000     24.581944
   17.517000     24.506216
   17.532000     24.570212
   17.547000     24.600077
   17.562000     24.561679
   17.577000     24.431553
   17.591000     24.516881
   17.606000     24.536080
   17.621000     24.612876
   17.636000     24.592610
   17.651000     24.506216
   17.666000     24.455019
   17.681000     24.284363
   17.696000     24.292896
   17.711000     24.355824
   17.726000     24.415554
   17.740000     24.192635
   17.755000     24.255564
   17.770000     24.256631
   17.785000     24.274763
   17.800000     24.183035
   17.815000     24.091308
   17.830000     24.208634
   17.845000     24.204368
   17.860000     24.148904
   17.875000     24.201167
   17.889000     24.169170
   17.904000     24.175570
   17.919000     24.093441
   17.934000     24.076375
   17.949000     24.259830
   17.964000     24.268363
   17.979000     24.227833
   17.994000     24.247032
   18.009000     24.241698
   18.024000     24.276896
   18.038000     24.273697
   18.053000     24.272630
   18.068000     24.305694
   18.083000     24.206501
   18.098000     24.314227
   18.113000     24.328093
   18.128000     24.219300
   18.143000     24.356891
   18.158000     24.351559
   18.173000     24.383556
   18.188000     24.431553
   18.202000     24.413421
   18.217000     24.446486
   18.232000     24.536080
   18.247000     24.636340
   18.262000     24.637408
   18.277000     24.594743
   18.292000     24.647007
   18.307000     24.697137
   18.322000     24.544613
   18.337000     24.675805
   18.352000     24.809130
   18.366000     24.754734
   18.381000     24.623541
   18.396000     24.573411
   18.411000     24.632074
   18.426000     24.648074
   18.441000     24.583011
   18.456000     24.580878
   18.471000     24.718469
   18.486000     24.754734
   18.501000     24.740867
   18.516000     24.724869
   18.530000     24.671538
   18.545000     24.668339
   18.560000     24.705670
   18.575000     24.668339
   18.590000     24.602210
   18.605000     24.736601
   18.620000     24.740867
   18.635000     24.733402
   18.650000     24.824063
   18.665000     24.793131
   18.680000     24.724869
   18.695000     24.709936
   18.710000     24.729135
   18.724000     24.720602
   18.739000     24.854994
   18.754000     24.880592
   18.769000     24.834728
   18.784000     24.840062
   18.799000     24.987252
   18.814000     24.904057
   18.829000     24.964854
   18.844000     24.976587
   18.859000     25.033117
   18.874000     25.128043
   18.889000     24.972320
   18.903000     25.061915
   18.918000     25.078980
   18.933000     25.043782
   18.948000     25.115244
   18.963000     25.158975
   18.978000     25.151509
   18.993000     25.078980
   19.008000     25.024584
   19.023000     25.167508
   19.038000     25.235771
   19.053000     25.279501
   19.068000     25.198439
   19.083000     25.192039
   19.098000     25.292301
   19.112000     25.166441
   19.127000     25.249636
   19.142000     25.232570
   19.157000     25.228304
   19.172000     25.140843
   19.187000     25.243236
   19.202000     25.380828
   19.217000     25.216572
   19.232000     25.273102
   19.247000     25.269901
   19.262000     25.419226
   19.277000     25.259235
   19.292000     25.259235
   19.307000     25.321099
   19.321000     25.276301
   19.336000     25.301900
   19.351000     25.225105
   19.366000     25.386161
   19.381000     25.286967
   19.396000     25.340298
   19.411000     25.146175
   19.426000     25.311499
   19.441000     25.465090
   19.456000     25.439491
   19.471000     25.391494
   19.486000     25.185640
   19.501000     25.238970
   19.516000     25.437358
   19.531000     25.446958
   19.545000     25.395760
   19.560000     25.374428
   19.575000     25.481088
   19.590000     25.429892
   19.605000     25.337097
   19.620000     25.404293
   19.635000     25.315765
   19.650000     25.249636
   19.665000     25.314699
   19.680000     25.281634
   19.695000     25.275235
   19.710000     25.343497
   19.725000     25.212305
   19.740000     25.115244
   19.755000     25.032050
   19.770000     25.258169
   19.785000     25.256036
   19.799000     25.213371
   19.814000     25.246436
   19.829000     25.344564
   19.844000     25.204838
   19.859000     25.037382
   19.874000     25.022451
   19.889000     25.076847
   19.904000     25.142976
   19.919000     25.081114
   19.934000     25.030983
   19.949000     24.973386
   19.964000     24.950988
   19.979000     24.929656
   19.994000     25.011784
   20.009000     24.911524
   20.024000     24.658740
   20.039000     24.681138
   20.054000     24.802731
   20.068000     24.736601
   20.083000     24.717403
   20.098000     24.535014
   20.113000     24.724869
   20.128000     24.721668
   20.143000     24.605409
   20.158000     24.525414
   20.173000     24.578744
   20.188000     24.530747
   20.203000     24.553146
   20.218000     24.506216
   20.233000     24.519014
   20.248000     24.489150
   20.263000     24.510482
   20.278000     24.506216
   20.293000     24.494483
   20.308000     24.435820
   20.323000     24.344092
   20.338000     24.302495
   20.353000     24.209700
   20.368000     24.205434
   20.382000     24.192635
   20.397000     24.108374
   20.412000     24.005980
   20.427000     23.989980
   20.442000     23.949450
   20.457000     23.836390
   20.472000     23.777727
   20.487000     23.854522
   20.502000     23.693465
   20.517000     23.626269
   20.532000     23.671067
   20.547000     23.675334
   20.562000     23.742530
   20.577000     23.643335
   20.592000     23.449214
   20.607000     23.419349
   20.622000     23.340421
   20.637000     23.402284
   20.652000     23.330822
   20.667000     23.251894
   20.682000     23.139900
   20.697000     23.166565
   20.712000     23.092970
   20.727000     23.169765
   20.742000     23.005508
   20.757000     23.117502
   20.771000     23.057771
   20.786000     22.970310
   20.801000     22.928713
   20.816000     22.738858
   20.831000     22.674863
   20.846000     22.601267
   20.861000     22.606600
   20.876000     22.665263
   20.891000     22.655664
   20.906000     22.489273
   20.921000     22.424211
   20.936000     22.305818
   20.951000     22.403945
   20.966000     22.396480
   20.981000     22.415679
   20.996000     22.433811
   21.011000     22.353815
   21.026000     22.138362
   21.041000     22.049835
   21.056000     21.986905
   21.071000     21.933575
   21.086000     22.033835
   21.101000     21.819449
   21.116000     21.819449
   21.131000     21.750120
   21.146000     21.708522
   21.161000     21.737320
   21.176000     21.580530
   21.191000     21.498401
   21.206000     21.518668
   21.221000     21.398141
   21.236000     21.389608
   21.251000     21.271216
   21.266000     21.337345
   21.281000     21.184821
   21.296000     21.138957
   21.310000     21.188021
   21.325000     21.097360
   21.340000     21.055762
   21.355000     21.025897
   21.370000     20.996033
   21.385000     20.954436
   21.400000     20.866974
   21.415000     20.936303
   21.430000     20.853108
   21.445000     20.733649
   21.460000     20.796579
   21.475000     20.790179
   21.490000     20.639788
   21.505000     20.684586
   21.520000     20.504330
   21.535000     20.555526
   21.550000     20.596058
   21.565000     20.458466
   21.580000     20.277145
   21.595000     20.195016
   21.610000     20.156618
   21.625000     20.257946
   21.640000     20.147019
   21.655000     20.118221
   21.670000     20.074489
   21.685000     19.992362
   21.700000     20.059558
   21.715000     19.862236
   21.730000     19.860103
   21.745000     19.824906
   21.760000     19.800374
   21.775000     19.868636
   21.790000     19.822772
   21.805000     19.749177
   21.820000     19.657449
   21.835000     19.498526
   21.850000     19.521991
   21.865000     19.443062
   21.880000     19.444129
   21.895000     19.380133
   21.910000     19.328936
   21.925000     19.369467
   21.940000     19.365201
   21.955000     19.349201
   21.970000     19.269207
   21.985000     19.296938
   22.000000     19.263873
