# Supplementary material for: Changing the game of time resolved X-ray diffraction on the mechanochemistry playground by downsizing
Source: Nat Commun. 2021 Oct 21;12:6134. doi: 10.1038/s41467-021-26264-1 (PMC8531352; doi:10.1038/s41467-021-26264-1)
Supplement: Supplementary file 3 — Source Data. [file 41467_2021_26264_MOESM3_ESM.zip › PXRD_raw_data/reactionIIIa_cocrystal_FormI_normalized/000215.xy]

    3.140900     20.704751
    3.155600     20.804002
    3.170400     20.588238
    3.185100     20.587160
    3.199800     20.822342
    3.214500     20.918358
    3.229300     21.144911
    3.244000     21.205324
    3.258700     21.582912
    3.273500     21.862327
    3.288200     21.931372
    3.302900     22.206472
    3.317600     22.146058
    3.332400     22.171949
    3.347100     22.745882
    3.361800     23.142889
    3.376500     23.314421
    3.391300     23.502136
    3.406000     23.636989
    3.420700     23.936902
    3.435400     23.822547
    3.450200     23.605703
    3.464900     23.695245
    3.479600     23.862463
    3.494400     23.929349
    3.509100     23.935823
    3.523800     24.154823
    3.538500     24.398637
    3.553300     24.352248
    3.568000     24.569092
    3.582700     24.739545
    3.597400     25.064271
    3.612200     25.258459
    3.626900     25.297296
    3.641600     25.760111
    3.656400     25.752558
    3.671100     26.170063
    3.685800     26.322176
    3.700500     26.518522
    3.715300     26.977022
    3.730000     26.979179
    3.744700     27.194944
    3.759500     27.296353
    3.774200     27.505644
    3.788900     27.864892
    3.803600     28.080657
    3.818400     28.077420
    3.833100     27.900494
    3.847800     27.969538
    3.862600     28.259741
    3.877300     28.156174
    3.892000     28.409698
    3.906700     28.812098
    3.921500     29.106616
    3.936200     29.194000
    3.950900     29.516569
    3.965700     30.003117
    3.980400     29.927599
    3.995100     30.062452
    4.009800     30.095896
    4.024600     30.455144
    4.039300     30.721612
    4.054000     31.032314
    4.068800     31.230816
    4.083500     31.494050
    4.098200     32.009726
    4.113000     32.250303
    4.127700     32.224412
    4.142400     32.529718
    4.157100     33.008715
    4.171900     33.298918
    4.186600     33.547047
    4.201300     33.732605
    4.216100     34.355085
    4.230800     34.725121
    4.245500     34.629106
    4.260300     34.953831
    4.275000     35.155571
    4.289700     35.463035
    4.304500     35.528843
    4.319200     35.967924
    4.333900     36.396216
    4.348600     36.422108
    4.363400     36.627085
    4.378100     37.088820
    4.392800     37.185914
    4.407600     37.493379
    4.422300     37.698354
    4.437000     37.943247
    4.451800     38.138514
    4.466500     38.140671
    4.481200     38.342411
    4.496000     38.590540
    4.510700     38.764231
    4.525400     39.115926
    4.540200     39.383474
    4.554900     39.698490
    4.569600     40.015664
    4.584400     40.298315
    4.599100     40.374912
    4.613800     40.521631
    4.628600     41.025442
    4.643300     41.325353
    4.658000     41.455892
    4.672700     41.823769
    4.687500     42.062189
    4.702200     42.585418
    4.716900     42.858360
    4.731700     42.951139
    4.746400     43.419347
    4.761100     43.776438
    4.775900     44.336346
    4.790600     44.903806
    4.805300     45.336413
    4.820100     45.439980
    4.834800     45.504710
    4.849500     45.757154
    4.864300     46.413078
    4.879000     46.677390
    4.893700     47.236219
    4.908500     48.010814
    4.923200     47.601940
    4.938000     48.133799
    4.952700     48.898684
    4.967400     49.129552
    4.982200     49.536268
    4.996900     50.143644
    5.011600     50.769361
    5.026400     50.843800
    5.041100     50.825460
    5.055800     51.431758
    5.070600     52.041292
    5.085300     52.513817
    5.100000     52.711240
    5.114800     53.120114
    5.129500     53.678944
    5.144200     54.005827
    5.159000     54.591628
    5.173700     55.312280
    5.188400     55.806380
    5.203200     56.349028
    5.217900     56.938065
    5.232700     57.208850
    5.247400     57.494738
    5.262100     58.188420
    5.276900     58.584348
    5.291600     59.093552
    5.306300     59.854121
    5.321100     60.491704
    5.335800     60.685892
    5.350500     61.347210
    5.365300     61.794921
    5.380000     62.171430
    5.394800     62.895320
    5.409500     63.300957
    5.424200     64.088497
    5.439000     64.545917
    5.453700     64.833963
    5.468400     65.483414
    5.483200     66.344314
    5.497900     66.924720
    5.512600     67.419899
    5.527400     68.150261
    5.542100     68.741456
    5.556900     69.342360
    5.571600     70.102930
    5.586300     70.508567
    5.601100     70.544167
    5.615800     71.146150
    5.630600     71.838754
    5.645300     72.147297
    5.660000     73.008197
    5.674800     73.663042
    5.689500     73.995320
    5.704200     74.501287
    5.719000     75.095717
    5.733700     75.768902
    5.748500     76.122756
    5.763200     77.249046
    5.777900     77.800324
    5.792700     77.720492
    5.807400     78.237247
    5.822200     78.778816
    5.836900     79.227606
    5.851600     80.124107
    5.866400     80.537295
    5.881100     81.123096
    5.895900     82.091878
    5.910600     82.406894
    5.925300     83.081157
    5.940100     83.970107
    5.954800     84.682129
    5.969600     85.751242
    5.984300     87.191469
    5.999000     88.556179
    6.013800     89.053516
    6.028500     88.943476
    6.043300     88.817254
    6.058000     88.262740
    6.072700     88.108468
    6.087500     87.762166
    6.102200     87.774033
    6.117000     87.730880
    6.131700     88.210956
    6.146500     88.546470
    6.161200     88.539996
    6.175900     88.583149
    6.190700     88.899244
    6.205400     88.908954
    6.220200     89.065383
    6.234900     88.795677
    6.249600     89.249862
    6.264400     89.599399
    6.279100     89.713755
    6.293900     89.782799
    6.308600     90.148520
    6.323400     90.624281
    6.338100     90.938218
    6.352800     91.238130
    6.367600     91.844428
    6.382300     93.274947
    6.397100     95.642960
    6.411800     97.152233
    6.426600     97.629072
    6.441300     96.659211
    6.456000     95.118652
    6.470800     93.264158
    6.485500     92.022433
    6.500300     91.437713
    6.515000     91.618954
    6.529800     91.828246
    6.544500     92.018119
    6.559300     93.108808
    6.574000     94.525301
    6.588700     95.159648
    6.603500     95.330102
    6.618200     94.698992
    6.633000     93.444321
    6.647700     92.013803
    6.662500     90.553079
    6.677200     89.829189
    6.692000     89.553011
    6.706700     88.990944
    6.721500     88.640328
    6.736200     88.666219
    6.750900     88.309129
    6.765700     87.994113
    6.780400     88.428878
    6.795200     88.030792
    6.809900     87.337111
    6.824700     87.070641
    6.839400     87.096533
    6.854200     86.821433
    6.868900     86.271234
    6.883700     85.806262
    6.898400     85.585104
    6.913200     85.484773
    6.927900     84.696154
    6.942700     84.645450
    6.957400     84.950756
    6.972200     85.092082
    6.986900     84.262467
    7.001600     83.906456
    7.016400     83.595756
    7.031100     83.056345
    7.045900     83.059582
    7.060600     82.737013
    7.075400     82.425234
    7.090100     82.247228
    7.104900     82.061671
    7.119600     81.706738
    7.134400     81.387407
    7.149100     81.552467
    7.163900     81.009820
    7.178600     80.535137
    7.193400     80.666754
    7.208100     80.461778
    7.222900     80.106845
    7.237600     79.581459
    7.252400     79.307438
    7.267100     78.853255
    7.281900     78.412016
    7.296600     78.525293
    7.311400     78.340814
    7.326100     78.153099
    7.340900     77.992354
    7.355600     77.642816
    7.370400     77.264150
    7.385100     77.223155
    7.399900     76.992286
    7.414600     76.758182
    7.429400     76.090391
    7.444100     75.762429
    7.458900     76.082840
    7.473600     75.991140
    7.488400     75.542350
    7.503200     75.051486
    7.517900     74.674977
    7.532700     74.391247
    7.547400     74.283364
    7.562200     73.803288
    7.576900     73.205621
    7.591700     72.878738
    7.606400     72.881975
    7.621200     72.267046
    7.635900     71.713611
    7.650700     71.358678
    7.665400     71.192540
    7.680200     70.861341
    7.694900     70.339192
    7.709700     69.886086
    7.724400     69.667086
    7.739200     69.560282
    7.754000     69.016555
    7.768700     68.480381
    7.783500     68.452332
    7.798200     68.147025
    7.813000     67.914000
    7.827700     67.431766
    7.842500     67.164218
    7.857200     66.508295
    7.872000     66.252614
    7.886700     66.139338
    7.901500     65.827559
    7.916300     65.504990
    7.931000     64.986077
    7.945800     64.883589
    7.960500     64.309656
    7.975300     64.343099
    7.990000     63.977378
    8.004800     63.542613
    8.019600     63.530746
    8.034300     62.855403
    8.049100     62.493998
    8.063800     62.434663
    8.078600     62.242633
    8.093300     61.911434
    8.108100     61.774423
    8.122900     61.711853
    8.137600     61.238249
    8.152400     61.357998
    8.167100     61.356919
    8.181900     60.957756
    8.196600     60.390295
    8.211400     60.223078
    8.226200     59.558524
    8.240900     59.053635
    8.255700     59.079527
    8.270400     58.799033
    8.285200     58.540116
    8.300000     58.489411
    8.314700     58.172237
    8.329500     58.021202
    8.344200     57.771994
    8.359000     57.093415
    8.373800     56.949932
    8.388500     56.519482
    8.403300     56.414837
    8.418000     56.233595
    8.432800     56.082559
    8.447600     55.697420
    8.462300     55.646715
    8.477100     55.258339
    8.491800     55.119171
    8.506600     55.006974
    8.521400     54.617519
    8.536100     54.697352
    8.550900     54.694116
    8.565600     54.425489
    8.580400     54.202173
    8.595200     53.929231
    8.609900     53.614215
    8.624700     53.298120
    8.639500     52.829911
    8.654200     52.660536
    8.669000     52.150253
    8.683700     52.044529
    8.698500     51.796400
    8.713300     51.669099
    8.728000     51.336821
    8.742800     51.028279
    8.757600     50.740233
    8.772300     50.680898
    8.787100     50.339990
    8.801800     49.822155
    8.816600     49.608549
    8.831400     49.533031
    8.846100     49.206149
    8.860900     48.927812
    8.875700     48.637609
    8.890400     48.537278
    8.905200     48.238445
    8.920000     47.974134
    8.934700     47.629989
    8.949500     47.276136
    8.964300     47.288003
    8.979000     47.113234
    8.993800     46.831661
    9.008600     46.691414
    9.023300     46.455153
    9.038100     46.205944
    9.052900     46.033333
    9.067600     46.036570
    9.082400     45.929766
    9.097200     45.523050
    9.111900     45.343966
    9.126700     45.195088
    9.141500     44.864969
    9.156200     44.726879
    9.171000     44.501405
    9.185800     44.256514
    9.200500     43.947970
    9.215300     43.850876
    9.230100     43.861664
    9.244800     43.515362
    9.259600     43.271548
    9.274400     43.384825
    9.289100     42.986739
    9.303900     42.614546
    9.318700     42.503428
    9.333400     42.295215
    9.348200     42.089159
    9.363000     42.119366
    9.377800     41.802194
    9.392500     41.743936
    9.407300     41.636055
    9.422100     41.521699
    9.436800     41.278965
    9.451600     41.230418
    9.466400     41.018968
    9.481200     40.697479
    9.495900     40.284291
    9.510700     40.314498
    9.525500     40.114915
    9.540200     39.717909
    9.555000     39.643470
    9.569800     39.562558
    9.584600     39.442809
    9.599300     39.191444
    9.614100     38.762073
    9.628900     38.660664
    9.643600     38.812777
    9.658400     38.594855
    9.673200     38.218346
    9.688000     38.244238
    9.702700     38.004739
    9.717500     37.895779
    9.732300     37.545162
    9.747100     37.520349
    9.761800     37.376865
    9.776600     36.966913
    9.791400     36.780277
    9.806200     36.766252
    9.820900     36.712311
    9.835700     36.773804
    9.850500     36.422108
    9.865300     36.335802
    9.880000     36.233314
    9.894800     36.218211
    9.909600     36.045599
    9.924400     35.870830
    9.939100     35.580627
    9.953900     35.416645
    9.968700     35.384282
    9.983500     35.209512
    9.998200     34.944122
   10.013000     34.793087
   10.028000     34.759643
   10.043000     34.565455
   10.057000     34.565455
   10.072000     34.202972
   10.087000     33.851275
   10.102000     33.908453
   10.116000     34.159818
   10.131000     33.974261
   10.146000     33.664640
   10.161000     33.391697
   10.176000     33.476924
   10.190000     33.113361
   10.205000     32.955853
   10.220000     32.939671
   10.235000     33.102573
   10.249000     32.825316
   10.264000     32.883572
   10.279000     32.733616
   10.294000     32.529718
   10.309000     32.280510
   10.323000     32.065825
   10.338000     32.141342
   10.353000     32.285905
   10.368000     32.154289
   10.382000     32.085244
   10.397000     31.959022
   10.412000     31.725996
   10.427000     31.556621
   10.442000     31.628902
   10.456000     31.596538
   10.471000     31.282600
   10.486000     31.306334
   10.501000     31.311729
   10.516000     31.374300
   10.530000     31.417453
   10.545000     31.268576
   10.560000     31.285837
   10.575000     31.427162
   10.589000     31.564173
   10.604000     31.579276
   10.619000     31.357039
   10.634000     31.303097
   10.649000     31.312807
   10.663000     31.107831
   10.678000     30.862939
   10.693000     30.683854
   10.708000     30.497218
   10.722000     30.227512
   10.737000     30.142285
   10.752000     29.978304
   10.767000     29.858555
   10.782000     29.811087
   10.796000     29.684865
   10.811000     29.550013
   10.826000     29.544618
   10.841000     29.510095
   10.856000     29.441051
   10.870000     29.154084
   10.885000     29.117405
   10.900000     29.003049
   10.915000     28.737659
   10.930000     28.779733
   10.944000     28.658905
   10.959000     28.541314
   10.974000     28.622226
   10.989000     28.683719
   11.003000     28.556417
   11.018000     28.428038
   11.033000     28.639487
   11.048000     28.610358
   11.063000     28.609280
   11.077000     28.507870
   11.092000     28.288869
   11.107000     28.479821
   11.122000     28.588782
   11.137000     28.882221
   11.151000     28.983630
   11.166000     28.954502
   11.181000     28.894088
   11.196000     29.010602
   11.211000     29.081804
   11.225000     29.124956
   11.240000     28.924295
   11.255000     28.828280
   11.270000     28.805625
   11.284000     28.645959
   11.299000     28.477663
   11.314000     28.132440
   11.329000     27.840079
   11.344000     27.965223
   11.358000     28.151859
   11.373000     27.883232
   11.388000     27.864892
   11.403000     27.960908
   11.418000     28.091445
   11.432000     28.270529
   11.447000     28.076341
   11.462000     28.058001
   11.477000     28.216588
   11.492000     28.257583
   11.506000     28.340652
   11.521000     28.603885
   11.536000     28.860645
   11.551000     28.904877
   11.566000     28.944793
   11.580000     28.872512
   11.595000     28.835832
   11.610000     29.105537
   11.625000     29.228523
   11.640000     28.951266
   11.654000     28.704216
   11.669000     28.684796
   11.684000     28.682640
   11.699000     28.746289
   11.714000     28.521894
   11.728000     28.289948
   11.743000     28.296421
   11.758000     27.915597
   11.773000     27.755932
   11.788000     27.732197
   11.802000     27.844395
   11.817000     27.882153
   11.832000     27.671783
   11.847000     27.737591
   11.862000     27.966302
   11.876000     27.997587
   11.891000     28.018085
   11.906000     28.123810
   11.921000     28.163726
   11.936000     28.165883
   11.950000     28.286712
   11.965000     28.389200
   11.980000     28.383806
   11.995000     28.497082
   12.010000     28.601728
   12.024000     28.656747
   12.039000     28.645959
   12.054000     28.750605
   12.069000     28.828280
   12.084000     28.937242
   12.098000     29.078567
   12.113000     29.120641
   12.128000     29.085040
   12.143000     29.198316
   12.158000     29.117405
   12.172000     29.055912
   12.187000     29.012759
   12.202000     29.121720
   12.217000     29.065621
   12.232000     29.060227
   12.246000     29.025705
   12.261000     29.102302
   12.276000     28.957739
   12.291000     29.217735
   12.306000     29.432420
   12.320000     29.390346
   12.335000     29.347193
   12.350000     29.305120
   12.365000     29.463706
   12.380000     29.562958
   12.394000     29.591008
   12.409000     29.579141
   12.424000     29.614741
   12.439000     29.979383
   12.454000     30.340789
   12.468000     30.566263
   12.483000     30.696800
   12.498000     30.801446
   12.513000     31.019367
   12.528000     30.882358
   12.543000     30.976214
   12.557000     31.250236
   12.572000     31.118620
   12.587000     31.181191
   12.602000     31.105674
   12.617000     31.149905
   12.631000     31.102437
   12.646000     31.229738
   12.661000     31.393719
   12.676000     31.311729
   12.691000     31.412059
   12.705000     31.307413
   12.720000     31.286916
   12.735000     31.264260
   12.750000     31.297704
   12.765000     31.663424
   12.779000     31.841430
   12.794000     31.979519
   12.809000     32.340925
   12.824000     32.888966
   12.839000     33.630117
   12.854000     34.553588
   12.868000     35.361626
   12.883000     36.335802
   12.898000     36.737124
   12.913000     36.859031
   12.928000     36.824508
   12.942000     36.627085
   12.957000     36.568827
   12.972000     36.018628
   12.987000     35.387517
   13.002000     34.776904
   13.017000     34.267700
   13.031000     33.995837
   13.046000     33.769285
   13.061000     33.777915
   13.076000     33.775758
   13.091000     33.660324
   13.105000     33.558915
   13.120000     33.591279
   13.135000     33.725054
   13.150000     33.645220
   13.165000     33.665718
   13.179000     33.584806
   13.194000     33.593437
   13.209000     33.895507
   13.224000     34.360479
   13.239000     34.974329
   13.254000     35.775893
   13.268000     36.500862
   13.283000     37.049982
   13.298000     37.232303
   13.313000     37.577526
   13.328000     37.646571
   13.343000     37.369314
   13.357000     37.045668
   13.372000     36.459867
   13.387000     35.761869
   13.402000     35.400464
   13.417000     35.135073
   13.431000     34.762880
   13.446000     34.803875
   13.461000     34.882629
   13.476000     34.889102
   13.491000     34.916073
   13.506000     34.848106
   13.520000     34.743461
   13.535000     34.836239
   13.550000     34.879392
   13.565000     34.971092
   13.580000     34.933334
   13.595000     34.909599
   13.609000     34.938727
   13.624000     34.951674
   13.639000     35.075738
   13.654000     34.866447
   13.669000     34.952752
   13.683000     35.050925
   13.698000     35.164201
   13.713000     35.317394
   13.728000     35.457641
   13.743000     35.479217
   13.758000     35.494321
   13.772000     35.540710
   13.787000     35.718716
   13.802000     35.894565
   13.817000     35.960372
   13.832000     35.888091
   13.847000     35.781288
   13.861000     35.710086
   13.876000     35.814731
   13.891000     35.793155
   13.906000     35.732740
   13.921000     35.539631
   13.936000     35.658302
   13.950000     35.772658
   13.965000     35.807179
   13.980000     35.799628
   13.995000     35.592494
   14.010000     35.601124
   14.025000     35.637805
   14.039000     35.759712
   14.054000     35.755396
   14.069000     35.596809
   14.084000     35.636726
   14.099000     35.682036
   14.114000     35.611912
   14.128000     35.498636
   14.143000     35.688509
   14.158000     35.737056
   14.173000     35.629174
   14.188000     35.593573
   14.203000     35.680958
   14.217000     35.732740
   14.232000     35.660460
   14.247000     35.441459
   14.262000     35.480296
   14.277000     35.735977
   14.292000     35.600045
   14.306000     35.516977
   14.321000     35.752160
   14.336000     35.720874
   14.351000     35.588179
   14.366000     35.625937
   14.381000     35.701455
   14.395000     35.858963
   14.410000     35.876224
   14.425000     35.875145
   14.440000     35.895642
   14.455000     35.967924
   14.470000     36.048835
   14.484000     35.797470
   14.499000     35.656144
   14.514000     35.721953
   14.529000     35.545026
   14.544000     35.676642
   14.559000     35.382124
   14.573000     35.170675
   14.588000     35.230010
   14.603000     35.260217
   14.618000     35.322789
   14.633000     35.101630
   14.648000     35.139389
   14.662000     35.070345
   14.677000     35.014245
   14.692000     35.128601
   14.707000     34.943043
   14.722000     34.849185
   14.737000     34.834082
   14.752000     34.717569
   14.766000     34.666865
   14.781000     34.753171
   14.796000     34.821136
   14.811000     34.917152
   14.826000     34.554667
   14.841000     34.549273
   14.855000     34.597820
   14.870000     34.444627
   14.885000     34.396081
   14.900000     34.357243
   14.915000     34.479150
   14.930000     34.502884
   14.945000     34.375583
   14.959000     34.313011
   14.974000     34.416578
   14.989000     34.234258
   15.004000     34.199735
   15.019000     34.030360
   15.034000     33.867458
   15.048000     33.872852
   15.063000     33.881482
   15.078000     33.780073
   15.093000     33.698082
   15.108000     33.713186
   15.123000     33.876088
   15.138000     33.712107
   15.152000     33.714265
   15.167000     33.544890
   15.182000     33.498501
   15.197000     33.407880
   15.212000     33.289209
   15.227000     33.195352
   15.242000     33.307549
   15.256000     33.198588
   15.271000     33.006558
   15.286000     32.868469
   15.301000     32.926725
   15.316000     33.009794
   15.331000     33.001164
   15.345000     32.890045
   15.360000     32.657019
   15.375000     32.726064
   15.390000     32.765981
   15.405000     32.654862
   15.420000     32.429388
   15.435000     32.417521
   15.449000     32.389472
   15.464000     32.260012
   15.479000     32.138106
   15.494000     32.029145
   15.509000     32.060431
   15.524000     31.831720
   15.539000     31.791804
   15.553000     31.696868
   15.568000     31.687159
   15.583000     31.655873
   15.598000     31.569567
   15.613000     31.423926
   15.628000     31.446581
   15.643000     31.318201
   15.657000     31.343014
   15.672000     31.357039
   15.687000     31.291231
   15.702000     31.089491
   15.717000     31.104595
   15.732000     31.095964
   15.747000     31.031235
   15.761000     30.989160
   15.776000     30.899618
   15.791000     30.866175
   15.806000     30.777712
   15.821000     30.674144
   15.836000     30.544686
   15.851000     30.355892
   15.866000     30.356971
   15.880000     30.295478
   15.895000     30.205936
   15.910000     30.073241
   15.925000     30.150916
   15.940000     29.983699
   15.955000     29.627687
   15.970000     29.542460
   15.984000     29.648185
   15.999000     29.617978
   16.014000     29.552169
   16.029000     29.672997
   16.044000     29.779801
   16.059000     29.628766
   16.074000     29.514411
   16.088000     29.418395
   16.103000     29.099065
   16.118000     29.197237
   16.133000     29.342878
   16.148000     29.264125
   16.163000     29.141139
   16.178000     29.298646
   16.193000     29.219893
   16.207000     28.818571
   16.222000     28.813177
   16.237000     28.715004
   16.252000     28.702058
   16.267000     28.825044
   16.282000     28.695585
   16.297000     28.773261
   16.312000     28.520816
   16.326000     28.588782
   16.341000     28.566126
   16.356000     28.470112
   16.371000     28.391357
   16.386000     28.354678
   16.401000     28.295343
   16.416000     28.280239
   16.430000     28.284554
   16.445000     28.066632
   16.460000     27.928543
   16.475000     27.957671
   16.490000     27.939331
   16.505000     27.908045
   16.520000     27.813109
   16.535000     27.760246
   16.549000     27.823897
   16.564000     27.543404
   16.579000     27.532615
   16.594000     27.491620
   16.609000     27.517512
   16.624000     27.457098
   16.639000     27.252121
   16.654000     27.297432
   16.668000     27.098928
   16.683000     27.188471
   16.698000     27.029884
   16.713000     26.801173
   16.728000     26.846484
   16.743000     26.708396
   16.758000     26.818435
   16.773000     26.734287
   16.788000     26.459187
   16.802000     26.380434
   16.817000     26.439769
   16.832000     26.471054
   16.847000     26.190560
   16.862000     26.171142
   16.877000     26.165748
   16.892000     26.211058
   16.907000     26.193797
   16.921000     26.101018
   16.936000     25.959693
   16.951000     26.029816
   16.966000     25.930565
   16.981000     25.882018
   16.996000     25.715879
   17.011000     25.773056
   17.026000     25.680277
   17.041000     25.577790
   17.055000     25.606918
   17.070000     25.689988
   17.085000     25.666253
   17.100000     25.595051
   17.115000     25.556214
   17.130000     25.496879
   17.145000     25.379286
   17.160000     25.333975
   17.175000     25.314557
   17.189000     25.299454
   17.204000     25.281114
   17.219000     25.317794
   17.234000     25.270326
   17.249000     25.045931
   17.264000     24.975807
   17.279000     25.026512
   17.294000     24.857136
   17.309000     24.995226
   17.323000     25.069664
   17.338000     24.982280
   17.353000     24.976886
   17.368000     24.850664
   17.383000     24.809669
   17.398000     24.853901
   17.413000     24.754648
   17.428000     24.664027
   17.443000     24.616559
   17.457000     24.708259
   17.472000     24.770831
   17.487000     24.637057
   17.502000     24.574485
   17.517000     24.631662
   17.532000     24.560460
   17.547000     24.445027
   17.562000     24.699629
   17.577000     24.621953
   17.591000     24.659713
   17.606000     24.684525
   17.621000     24.435318
   17.636000     24.433160
   17.651000     24.471997
   17.666000     24.421292
   17.681000     24.561539
   17.696000     24.543199
   17.711000     24.502204
   17.726000     24.408346
   17.740000     24.273494
   17.755000     24.182873
   17.770000     24.117065
   17.785000     24.134326
   17.800000     24.238972
   17.815000     24.438553
   17.830000     24.419135
   17.845000     24.305858
   17.860000     24.356563
   17.875000     24.302622
   17.889000     24.374904
   17.904000     24.299386
   17.919000     24.323120
   17.934000     24.265942
   17.949000     24.161297
   17.964000     24.194740
   17.979000     24.325278
   17.994000     24.345776
   18.009000     24.263785
   18.024000     24.327435
   18.038000     24.287518
   18.053000     24.177479
   18.068000     24.375983
   18.083000     24.456894
   18.098000     24.533490
   18.113000     24.504362
   18.128000     24.404032
   18.143000     24.468760
   18.158000     24.438553
   18.173000     24.599299
   18.188000     24.523781
   18.202000     24.471997
   18.217000     24.524860
   18.232000     24.593904
   18.247000     24.723362
   18.262000     24.770831
   18.277000     24.611165
   18.292000     24.700708
   18.307000     24.804275
   18.322000     24.915393
   18.337000     24.781619
   18.352000     24.795643
   18.366000     24.838797
   18.381000     24.711496
   18.396000     24.703944
   18.411000     24.763280
   18.426000     24.767594
   18.441000     24.799959
   18.456000     24.770831
   18.471000     24.755727
   18.486000     24.611165
   18.501000     24.778383
   18.516000     24.774067
   18.530000     24.733073
   18.545000     24.751412
   18.560000     24.790250
   18.575000     24.918629
   18.590000     24.834482
   18.605000     24.887343
   18.620000     24.981201
   18.635000     24.917550
   18.650000     24.908920
   18.665000     24.889501
   18.680000     24.777304
   18.695000     24.788092
   18.710000     24.819378
   18.724000     24.970413
   18.739000     24.838797
   18.754000     24.775146
   18.769000     24.921866
   18.784000     25.084768
   18.799000     24.873319
   18.814000     24.893817
   18.829000     24.902447
   18.844000     24.959624
   18.859000     25.135473
   18.874000     24.950994
   18.889000     25.073980
   18.903000     25.107424
   18.918000     25.139788
   18.933000     25.132236
   18.948000     25.066428
   18.963000     25.219621
   18.978000     25.202359
   18.993000     25.097714
   19.008000     25.165680
   19.023000     25.163522
   19.038000     25.201281
   19.053000     25.271405
   19.068000     25.179705
   19.083000     25.270326
   19.098000     25.342607
   19.112000     25.326424
   19.127000     25.336133
   19.142000     25.317794
   19.157000     25.153813
   19.172000     25.223936
   19.187000     25.267089
   19.202000     25.256301
   19.217000     25.285429
   19.232000     25.308084
   19.247000     25.376050
   19.262000     25.256301
   19.277000     25.331819
   19.292000     25.383602
   19.307000     25.429991
   19.321000     25.440779
   19.336000     25.359868
   19.351000     25.394390
   19.366000     25.453725
   19.381000     25.422440
   19.396000     25.398705
   19.411000     25.436464
   19.426000     25.287587
   19.441000     25.462356
   19.456000     25.386838
   19.471000     25.380365
   19.486000     25.330740
   19.501000     25.456961
   19.516000     25.491484
   19.531000     25.359868
   19.545000     25.351237
   19.560000     25.338291
   19.575000     25.258459
   19.590000     25.168917
   19.605000     25.337212
   19.620000     25.316715
   19.635000     25.299454
   19.650000     25.326424
   19.665000     25.199123
   19.680000     25.146261
   19.695000     25.329661
   19.710000     25.292981
   19.725000     25.263852
   19.740000     25.241198
   19.755000     25.204517
   19.770000     25.125763
   19.785000     25.255222
   19.799000     25.307005
   19.814000     25.191571
   19.829000     25.154891
   19.844000     25.234724
   19.859000     25.195887
   19.874000     25.155970
   19.889000     25.225015
   19.904000     25.308084
   19.919000     25.129000
   19.934000     25.040536
   19.949000     25.026512
   19.964000     25.039457
   19.979000     25.057798
   19.994000     25.095556
   20.009000     24.989831
   20.024000     24.754648
   20.039000     24.859294
   20.054000     24.961782
   20.068000     24.767594
   20.083000     24.872240
   20.098000     24.820457
   20.113000     24.789171
   20.128000     24.787013
   20.143000     24.725520
   20.158000     24.565855
   20.173000     24.631662
   20.188000     24.555067
   20.203000     24.592825
   20.218000     24.593904
   20.233000     24.520544
   20.248000     24.531332
   20.263000     24.599299
   20.278000     24.462288
   20.293000     24.464446
   20.308000     24.466603
   20.323000     24.483864
   20.338000     24.412662
   20.353000     24.289676
   20.368000     24.284283
   20.382000     24.064202
   20.397000     24.033995
   20.412000     23.993000
   20.427000     23.963872
   20.442000     24.042626
   20.457000     23.908852
   20.472000     23.755659
   20.487000     23.690930
   20.502000     23.765369
   20.517000     23.797733
   20.532000     23.673669
   20.547000     23.606782
   20.562000     23.509688
   20.577000     23.538816
   20.592000     23.508609
   20.607000     23.458984
   20.622000     23.508609
   20.637000     23.491348
   20.652000     23.430934
   20.667000     23.275584
   20.682000     23.326289
   20.697000     23.304712
   20.712000     23.271268
   20.727000     23.198987
   20.742000     23.107287
   20.757000     23.200066
   20.771000     23.045794
   20.786000     23.000484
   20.801000     23.102973
   20.816000     22.842976
   20.831000     22.853764
   20.846000     22.734015
   20.861000     22.666049
   20.876000     22.666049
   20.891000     22.643394
   20.906000     22.587295
   20.921000     22.486965
   20.936000     22.537669
   20.951000     22.523644
   20.966000     22.373688
   20.981000     22.238835
   20.996000     22.299249
   21.011000     22.406053
   21.026000     22.197840
   21.041000     22.182737
   21.056000     22.138505
   21.071000     22.039254
   21.086000     22.007968
   21.101000     21.879588
   21.116000     21.770627
   21.131000     21.865563
   21.146000     21.820253
   21.161000     21.681085
   21.176000     21.635775
   21.191000     21.498764
   21.206000     21.453454
   21.221000     21.379015
   21.236000     21.371463
   21.251000     21.281920
   21.266000     21.375778
   21.281000     21.415694
   21.296000     21.307813
   21.310000     21.331546
   21.325000     21.245241
   21.340000     21.238768
   21.355000     21.144911
   21.370000     20.973378
   21.385000     20.901097
   21.400000     20.897860
   21.415000     20.836367
   21.430000     20.816948
   21.445000     20.756534
   21.460000     20.936697
   21.475000     20.851471
   21.490000     20.760850
   21.505000     20.570977
   21.520000     20.531061
   21.535000     20.551558
   21.550000     20.500854
   21.565000     20.328242
   21.580000     20.309902
   21.595000     20.318533
   21.610000     20.253803
   21.625000     20.165340
   21.640000     20.241936
   21.655000     20.189074
   21.670000     20.095217
   21.685000     19.899950
   21.700000     19.932315
   21.715000     19.961443
   21.730000     19.905344
   21.745000     19.807171
   21.760000     19.746757
   21.775000     19.847087
   21.790000     19.858954
   21.805000     19.894556
   21.820000     19.782359
   21.835000     19.742442
   21.850000     19.679870
   21.865000     19.652899
   21.880000     19.559043
   21.895000     19.429583
   21.910000     19.403692
   21.925000     19.370248
   21.940000     19.372406
   21.955000     19.317386
   21.970000     19.317386
   21.985000     19.269918
   22.000000     19.184691
