# Supplementary material for: Changing the game of time resolved X-ray diffraction on the mechanochemistry playground by downsizing
Source: Nat Commun. 2021 Oct 21;12:6134. doi: 10.1038/s41467-021-26264-1 (PMC8531352; doi:10.1038/s41467-021-26264-1)
Supplement: Supplementary file 3 — Source Data. [file 41467_2021_26264_MOESM3_ESM.zip › PXRD_raw_data/reactionIIIa_cocrystal_FormI_normalized/000355.xy]

    3.140900     20.539841
    3.155600     20.830977
    3.170400     20.664146
    3.185100     21.057780
    3.199800     20.961824
    3.214500     20.985813
    3.229300     21.358730
    3.244000     21.400165
    3.258700     21.448142
    3.273500     21.857043
    3.288200     21.914833
    3.302900     21.874489
    3.317600     21.901748
    3.332400     22.105654
    3.347100     22.395699
    3.361800     22.646491
    3.376500     23.005232
    3.391300     23.296368
    3.406000     23.839387
    3.420700     23.663833
    3.435400     24.090179
    3.450200     23.850291
    3.464900     23.741251
    3.479600     23.673646
    3.494400     23.730347
    3.509100     23.871009
    3.523800     24.299535
    3.538500     24.470728
    3.553300     24.574316
    3.568000     24.584129
    3.582700     24.989758
    3.597400     25.066086
    3.612200     25.232917
    3.626900     25.584025
    3.641600     25.588386
    3.656400     25.802104
    3.671100     26.322225
    3.685800     26.302598
    3.700500     26.522859
    3.715300     26.834713
    3.730000     27.297041
    3.744700     27.532567
    3.759500     27.619799
    3.774200     27.589268
    3.788900     27.684133
    3.803600     27.824794
    3.818400     28.252231
    3.833100     28.123563
    3.847800     28.217338
    3.862600     28.621876
    3.877300     28.754904
    3.892000     29.059126
    3.906700     29.098380
    3.921500     29.185612
    3.936200     29.446217
    3.950900     29.748258
    3.965700     29.999050
    3.980400     30.214949
    3.995100     30.259655
    4.009800     30.352338
    4.024600     30.545339
    4.039300     30.881182
    4.054000     31.260641
    4.068800     31.292262
    4.083500     31.751321
    4.098200     31.710975
    4.113000     32.204926
    4.127700     32.428458
    4.142400     32.867888
    4.157100     33.177562
    4.171900     33.152483
    4.186600     33.632258
    4.201300     34.371548
    4.216100     34.167644
    4.230800     34.407532
    4.245500     34.961454
    4.260300     35.361630
    4.275000     35.364901
    4.289700     35.523009
    4.304500     35.968982
    4.319200     36.340809
    4.333900     36.267752
    4.348600     36.737713
    4.363400     37.336343
    4.378100     37.297088
    4.392800     37.209856
    4.407600     37.818299
    4.422300     37.740880
    4.437000     38.051644
    4.451800     38.044011
    4.466500     38.040740
    4.481200     38.445278
    4.496000     38.910878
    4.510700     39.035183
    4.525400     39.134410
    4.540200     39.031913
    4.554900     39.615276
    4.569600     39.854074
    4.584400     39.945666
    4.599100     40.189915
    4.613800     40.629347
    4.628600     41.203987
    4.643300     41.444965
    4.658000     41.555095
    4.672700     41.923650
    4.687500     42.420872
    4.702200     42.786155
    4.716900     43.187422
    4.731700     43.389145
    4.746400     43.595231
    4.761100     43.813311
    4.775900     44.210216
    4.790600     44.570048
    4.805300     45.081445
    4.820100     45.345321
    4.834800     45.818554
    4.849500     45.620102
    4.864300     46.403007
    4.879000     46.900229
    4.893700     47.338570
    4.908500     47.794356
    4.923200     48.010255
    4.938000     48.362454
    4.952700     48.829145
    4.967400     48.871671
    4.982200     48.978530
    4.996900     49.600056
    5.011600     50.111454
    5.026400     50.770055
    5.041100     51.292356
    5.055800     51.957499
    5.070600     52.456902
    5.085300     52.720777
    5.100000     53.127497
    5.114800     53.343396
    5.129500     53.889685
    5.144200     54.177551
    5.159000     54.759824
    5.173700     55.376990
    5.188400     55.882934
    5.203200     56.277658
    5.217900     56.859931
    5.232700     57.481459
    5.247400     57.654832
    5.262100     57.855465
    5.276900     58.493349
    5.291600     59.231549
    5.306300     59.737494
    5.321100     59.968658
    5.335800     60.986000
    5.350500     61.225888
    5.365300     61.797257
    5.380000     62.432959
    5.394800     62.869119
    5.409500     63.307459
    5.424200     63.768698
    5.439000     64.457830
    5.453700     65.336692
    5.468400     65.697613
    5.483200     66.259168
    5.497900     66.738944
    5.512600     67.500042
    5.527400     68.353824
    5.542100     68.768176
    5.556900     69.461670
    5.571600     69.705919
    5.586300     70.376514
    5.601100     70.865013
    5.615800     71.571591
    5.630600     71.737332
    5.645300     72.545317
    5.660000     73.416546
    5.674800     73.935575
    5.689500     74.410989
    5.704200     74.585453
    5.719000     75.141556
    5.733700     75.458862
    5.748500     76.192701
    5.763200     77.099913
    5.777900     77.447749
    5.792700     78.247011
    5.807400     79.120421
    5.822200     79.280710
    5.836900     79.355948
    5.851600     80.114864
    5.866400     80.432171
    5.881100     81.223801
    5.895900     82.026333
    5.910600     82.371990
    5.925300     83.371886
    5.940100     84.329256
    5.954800     85.733689
    5.969600     87.566650
    5.984300     88.931829
    5.999000     89.518463
    6.013800     89.722368
    6.028500     89.171717
    6.043300     88.736647
    6.058000     88.262324
    6.072700     87.877413
    6.087500     87.746565
    6.102200     87.396547
    6.117000     87.530667
    6.131700     87.789091
    6.146500     88.152193
    6.161200     88.387720
    6.175900     88.585082
    6.190700     89.073581
    6.205400     89.118287
    6.220200     89.107383
    6.234900     89.433412
    6.249600     89.777978
    6.264400     90.174883
    6.279100     90.274110
    6.293900     90.359161
    6.308600     90.566337
    6.323400     91.431023
    6.338100     92.007843
    6.352800     92.766761
    6.367600     94.295500
    6.382300     97.695363
    6.397100    102.472400
    6.411800    106.839446
    6.426600    107.953834
    6.441300    105.189674
    6.456000    100.780101
    6.470800     96.474117
    6.485500     94.433981
    6.500300     93.262892
    6.515000     92.845270
    6.529800     93.519137
    6.544500     95.105667
    6.559300     97.407498
    6.574000    100.228359
    6.588700    102.452773
    6.603500    103.021961
    6.618200    101.452877
    6.633000     98.594943
    6.647700     95.811154
    6.662500     93.009920
    6.677200     91.257649
    6.692000     90.341715
    6.706700     89.859758
    6.721500     88.944914
    6.736200     88.988530
    6.750900     88.524020
    6.765700     88.472771
    6.780400     88.111849
    6.795200     87.808718
    6.809900     87.742203
    6.824700     87.731299
    6.839400     87.277694
    6.854200     86.756484
    6.868900     86.600556
    6.883700     86.144769
    6.898400     85.890707
    6.913200     85.631192
    6.927900     85.398937
    6.942700     85.148145
    6.957400     84.847195
    6.972200     84.607308
    6.986900     84.164606
    7.001600     84.029396
    7.016400     83.797142
    7.031100     83.838577
    7.045900     83.360982
    7.060600     82.574805
    7.075400     82.760173
    7.090100     82.440685
    7.104900     82.150639
    7.119600     81.916204
    7.134400     81.808254
    7.149100     81.695943
    7.163900     81.218348
    7.178600     80.496504
    7.193400     80.537939
    7.208100     80.606635
    7.222900     79.970932
    7.237600     79.656898
    7.252400     79.382117
    7.267100     78.893618
    7.281900     79.325417
    7.296600     78.875081
    7.311400     78.452006
    7.326100     78.312435
    7.340900     78.179407
    7.355600     77.567693
    7.370400     77.686547
    7.385100     77.218766
    7.399900     76.972335
    7.414600     76.918906
    7.429400     76.676838
    7.444100     76.645216
    7.458900     76.540537
    7.473600     76.681199
    7.488400     76.352990
    7.503200     76.708459
    7.517900     76.864386
    7.532700     75.852496
    7.547400     74.930019
    7.562200     74.450244
    7.576900     74.508034
    7.591700     74.332481
    7.606400     73.618269
    7.621200     72.895335
    7.635900     72.271627
    7.650700     71.661004
    7.665400     71.050381
    7.680200     70.843205
    7.694900     70.441938
    7.709700     69.979609
    7.724400     69.605602
    7.739200     69.125827
    7.754000     69.350449
    7.768700     68.419248
    7.783500     68.200078
    7.798200     67.911122
    7.813000     68.041970
    7.827700     67.824981
    7.842500     67.296137
    7.857200     66.746577
    7.872000     66.300603
    7.886700     66.283157
    7.901500     66.168665
    7.916300     65.760856
    7.931000     65.184036
    7.945800     65.012842
    7.960500     64.662825
    7.975300     64.083822
    7.990000     63.647664
    8.004800     63.751251
    8.019600     63.397962
    8.034300     63.196239
    8.049100     62.992334
    8.063800     62.802604
    8.078600     62.484208
    8.093300     62.544180
    8.108100     62.692474
    8.122900     62.372987
    8.137600     62.338094
    8.152400     62.545270
    8.167100     61.932467
    8.181900     61.426521
    8.196600     60.807175
    8.211400     60.389552
    8.226200     60.167111
    8.240900     59.567392
    8.255700     59.600104
    8.270400     59.476888
    8.285200     59.182480
    8.300000     58.649276
    8.314700     58.576219
    8.329500     58.457365
    8.344200     58.154234
    8.359000     57.469464
    8.373800     56.984237
    8.388500     56.965700
    8.403300     56.487015
    8.418000     56.417229
    8.432800     56.357258
    8.447600     55.862217
    8.462300     55.504566
    8.477100     55.306113
    8.491800     55.057502
    8.506600     54.709665
    8.521400     54.680224
    8.536100     54.778360
    8.550900     54.637699
    8.565600     54.447970
    8.580400     53.949658
    8.595200     54.011810
    8.609900     53.584373
    8.624700     53.472063
    8.639500     53.013004
    8.654200     52.610648
    8.669000     52.534320
    8.683700     52.266082
    8.698500     51.857182
    8.713300     51.817928
    8.728000     51.889894
    8.742800     51.555141
    8.757600     51.266186
    8.772300     50.882366
    8.787100     50.694817
    8.801800     50.368788
    8.816600     50.123448
    8.831400     49.737447
    8.846100     49.440858
    8.860900     49.033050
    8.875700     48.611065
    8.890400     48.426788
    8.905200     48.437692
    8.920000     48.159640
    8.934700     47.564283
    8.949500     47.333118
    8.964300     47.571915
    8.979000     47.509763
    8.993800     46.994004
    9.008600     46.678879
    9.023300     46.353940
    9.038100     46.225273
    9.052900     45.948311
    9.067600     45.937407
    9.082400     45.685526
    9.097200     45.668079
    9.111900     45.467446
    9.126700     45.238462
    9.141500     45.155592
    9.156200     45.095619
    9.171000     44.666002
    9.185800     44.666002
    9.200500     44.506805
    9.215300     44.037933
    9.230100     43.756610
    9.244800     43.696638
    9.259600     43.513451
    9.274400     43.072930
    9.289100     42.888653
    9.303900     42.917003
    9.318700     42.686929
    9.333400     42.307470
    9.348200     42.331459
    9.363000     42.003249
    9.377800     41.815700
    9.392500     41.749186
    9.407300     41.715383
    9.422100     41.599801
    9.436800     41.489671
    9.451600     41.284676
    9.466400     41.078591
    9.481200     40.901947
    9.495900     40.678414
    9.510700     40.243346
    9.525500     39.895508
    9.540200     39.871519
    9.555000     39.773384
    9.569800     39.567298
    9.584600     39.490970
    9.599300     39.326320
    9.614100     38.959946
    9.628900     38.801838
    9.643600     38.704793
    9.658400     38.740776
    9.673200     38.587030
    9.688000     38.347142
    9.702700     38.084356
    9.717500     37.975316
    9.732300     37.631840
    9.747100     37.632931
    9.761800     37.371235
    9.776600     37.148794
    9.791400     37.093183
    9.806200     36.884917
    9.820900     37.011404
    9.835700     37.003770
    9.850500     36.484741
    9.865300     36.348441
    9.880000     36.488012
    9.894800     36.269932
    9.909600     36.094379
    9.924400     36.011508
    9.939100     35.784705
    9.953900     35.535003
    9.968700     35.411789
    9.983500     35.301658
    9.998200     35.189347
   10.013000     34.974539
   10.028000     34.687764
   10.043000     34.439153
   10.057000     34.158921
   10.072000     34.127299
   10.087000     34.249423
   10.102000     34.081502
   10.116000     33.847067
   10.131000     33.630077
   10.146000     33.543936
   10.161000     33.563563
   10.176000     33.364020
   10.190000     33.112138
   10.205000     32.939855
   10.220000     32.851533
   10.235000     32.887515
   10.249000     32.852623
   10.264000     32.806826
   10.279000     32.619277
   10.294000     32.508057
   10.309000     32.522232
   10.323000     32.665074
   10.338000     32.665074
   10.353000     32.944216
   10.368000     32.689063
   10.382000     32.807917
   10.397000     32.747944
   10.412000     32.460079
   10.427000     32.057722
   10.442000     31.960676
   10.456000     31.702252
   10.471000     31.493986
   10.486000     31.357686
   10.501000     31.173409
   10.516000     31.311889
   10.530000     31.307528
   10.545000     31.109075
   10.560000     31.045832
   10.575000     31.140697
   10.589000     31.188675
   10.604000     31.360958
   10.619000     31.334788
   10.634000     31.101443
   10.649000     30.980408
   10.663000     30.998945
   10.678000     30.884453
   10.693000     30.483186
   10.708000     30.445023
   10.722000     30.108090
   10.737000     30.060112
   10.752000     30.064474
   10.767000     30.110271
   10.782000     29.941258
   10.796000     29.872564
   10.811000     29.864930
   10.826000     29.682834
   10.841000     29.320822
   10.856000     29.306646
   10.870000     29.500737
   10.885000     29.321912
   10.900000     29.164894
   10.915000     29.097289
   10.930000     28.822509
   10.944000     28.530283
   10.959000     28.605520
   10.974000     28.641504
   10.989000     28.591345
   11.003000     28.583712
   11.018000     28.612062
   11.033000     28.576080
   11.048000     28.639323
   11.063000     28.799611
   11.077000     28.757085
   11.092000     28.848678
   11.107000     29.122369
   11.122000     29.150719
   11.137000     29.177979
   11.151000     29.414596
   11.166000     29.898733
   11.181000     30.344706
   11.196000     30.640203
   11.211000     30.883363
   11.225000     30.599859
   11.240000     30.226943
   11.255000     30.056841
   11.270000     30.055751
   11.284000     29.700281
   11.299000     29.112555
   11.314000     28.708017
   11.329000     28.566265
   11.344000     28.389621
   11.358000     28.303480
   11.373000     28.088671
   11.388000     28.218429
   11.403000     28.283853
   11.418000     28.386350
   11.432000     28.451774
   11.447000     28.358000
   11.462000     28.614243
   11.477000     28.962080
   11.492000     29.267392
   11.506000     29.675201
   11.521000     30.057931
   11.536000     30.241118
   11.551000     30.463559
   11.566000     30.531164
   11.580000     30.485367
   11.595000     30.636933
   11.610000     30.883363
   11.625000     31.056736
   11.640000     31.147240
   11.654000     31.242104
   11.669000     31.155963
   11.684000     30.784136
   11.699000     30.311994
   11.714000     30.032852
   11.728000     29.468025
   11.743000     29.015510
   11.758000     28.721102
   11.773000     28.355819
   11.788000     28.323107
   11.802000     28.079948
   11.817000     28.018885
   11.832000     28.000349
   11.847000     27.960004
   11.862000     27.924021
   11.876000     28.013434
   11.891000     28.057050
   11.906000     28.164999
   11.921000     28.543368
   11.936000     28.590254
   11.950000     28.817057
   11.965000     28.818147
   11.980000     28.969713
   11.995000     28.954448
   12.010000     28.880300
   12.024000     28.952267
   12.039000     28.974075
   12.054000     28.941363
   12.069000     29.094019
   12.084000     29.137635
   12.098000     29.056945
   12.113000     29.054764
   12.128000     29.047131
   12.143000     29.219414
   12.158000     29.163804
   12.172000     29.140905
   12.187000     29.271753
   12.202000     29.116917
   12.217000     29.182340
   12.232000     29.329545
   12.246000     29.321912
   12.261000     29.120188
   12.276000     29.114736
   12.291000     29.266302
   12.306000     29.327364
   12.320000     29.366618
   12.335000     29.578156
   12.350000     29.674111
   12.365000     29.710094
   12.380000     29.735173
   12.394000     29.871473
   12.409000     29.951072
   12.424000     30.176784
   12.439000     30.500632
   12.454000     30.780865
   12.468000     31.099262
   12.483000     31.347873
   12.498000     31.469998
   12.513000     31.671721
   12.528000     31.738236
   12.543000     31.745868
   12.557000     31.872354
   12.572000     31.836372
   12.587000     31.695710
   12.602000     31.817834
   12.617000     31.813473
   12.631000     31.821106
   12.646000     31.888710
   12.661000     32.011926
   12.676000     31.954134
   12.691000     31.898524
   12.705000     31.867993
   12.720000     31.907247
   12.735000     31.890891
   12.750000     32.101338
   12.765000     32.238729
   12.779000     32.662893
   12.794000     33.085968
   12.809000     33.755473
   12.824000     34.934194
   12.839000     36.447668
   12.854000     38.228289
   12.868000     40.223718
   12.883000     42.098114
   12.898000     43.550524
   12.913000     44.146973
   12.928000     44.022668
   12.942000     43.448027
   12.957000     42.295476
   12.972000     40.775460
   12.987000     39.137681
   13.002000     37.817208
   13.017000     36.529447
   13.031000     35.864304
   13.046000     35.563354
   13.061000     35.191528
   13.076000     34.918928
   13.091000     34.476226
   13.105000     34.130570
   13.120000     34.155649
   13.135000     34.236339
   13.150000     34.249423
   13.165000     34.414074
   13.179000     34.512210
   13.194000     34.825154
   13.209000     35.499021
   13.224000     36.296102
   13.239000     37.363602
   13.254000     38.757132
   13.268000     40.466877
   13.283000     41.897480
   13.298000     42.586613
   13.313000     42.791608
   13.328000     42.707646
   13.343000     42.098114
   13.357000     40.943382
   13.372000     39.582564
   13.387000     38.028746
   13.402000     37.017946
   13.417000     36.175068
   13.431000     35.517557
   13.446000     35.172991
   13.461000     35.324557
   13.476000     35.371444
   13.491000     35.147912
   13.506000     35.117381
   13.520000     35.206794
   13.535000     35.157725
   13.550000     35.020336
   13.565000     35.074856
   13.580000     35.058499
   13.595000     34.994166
   13.609000     35.110839
   13.624000     35.121743
   13.639000     35.181714
   13.654000     35.330008
   13.669000     35.332189
   13.683000     35.427054
   13.698000     35.628778
   13.713000     35.623326
   13.728000     35.853400
   13.743000     36.020231
   13.758000     36.168526
   13.772000     36.389876
   13.787000     36.563250
   13.802000     36.642849
   13.817000     36.605775
   13.832000     36.399690
   13.847000     36.351713
   13.861000     36.334266
   13.876000     36.172887
   13.891000     35.925366
   13.906000     35.911192
   13.921000     35.929728
   13.936000     35.938451
   13.950000     35.882841
   13.965000     35.910101
   13.980000     35.734547
   13.995000     35.762897
   14.010000     35.767259
   14.025000     35.664761
   14.039000     35.746541
   14.054000     35.893745
   14.069000     35.735637
   14.084000     35.697473
   14.099000     35.810875
   14.114000     35.771620
   14.128000     35.720371
   14.143000     35.818507
   14.158000     35.905739
   14.173000     36.026774
   14.188000     35.826140
   14.203000     35.980977
   14.217000     35.855581
   14.232000     35.781434
   14.247000     35.847948
   14.262000     35.747632
   14.277000     35.597157
   14.292000     35.838134
   14.306000     35.928638
   14.321000     35.817417
   14.336000     35.951536
   14.351000     36.200147
   14.366000     36.079113
   14.381000     36.225226
   14.395000     36.395329
   14.410000     36.540351
   14.425000     36.669018
   14.440000     36.665748
   14.455000     36.737713
   14.470000     36.498916
   14.484000     36.274294
   14.499000     36.055124
   14.514000     35.987519
   14.529000     35.726914
   14.544000     35.608061
   14.559000     35.490298
   14.573000     35.297296
   14.588000     35.515376
   14.603000     35.357269
   14.618000     35.315834
   14.633000     35.195890
   14.648000     35.210064
   14.662000     35.313653
   14.677000     35.258042
   14.692000     35.397613
   14.707000     35.036692
   14.722000     34.925471
   14.737000     34.964725
   14.752000     34.929832
   14.766000     34.881855
   14.781000     34.912386
   14.796000     34.837149
   14.811000     34.976720
   14.826000     34.880765
   14.841000     34.754279
   14.855000     34.783719
   14.870000     34.716114
   14.885000     34.705210
   14.900000     34.573272
   14.915000     34.493673
   14.930000     34.486040
   14.945000     34.527476
   14.959000     34.500215
   14.974000     34.354102
   14.989000     34.286497
   15.004000     34.317028
   15.019000     34.182910
   15.034000     34.120756
   15.048000     34.198175
   15.063000     34.186180
   15.078000     34.104401
   15.093000     33.973553
   15.108000     33.796908
   15.123000     33.936479
   15.138000     33.955016
   15.152000     33.872145
   15.167000     33.741297
   15.182000     33.642072
   15.197000     33.654065
   15.212000     33.419630
   15.227000     33.702043
   15.242000     33.579918
   15.256000     33.427264
   15.271000     33.386918
   15.286000     33.244076
   15.301000     33.290963
   15.316000     33.328037
   15.331000     33.247347
   15.345000     33.054347
   15.360000     33.059799
   15.375000     33.060889
   15.390000     32.910414
   15.405000     32.694515
   15.420000     32.619277
   15.435000     32.639995
   15.449000     32.592018
   15.464000     32.492791
   15.479000     32.388113
   15.494000     32.137321
   15.509000     32.180937
   15.524000     32.246361
   15.539000     32.192932
   15.553000     32.094796
   15.568000     31.948682
   15.583000     31.889801
   15.598000     31.889801
   15.613000     31.599755
   15.628000     31.832010
   15.643000     31.513614
   15.657000     31.399121
   15.672000     31.477630
   15.687000     31.455822
   15.702000     31.472178
   15.717000     31.308619
   15.732000     31.464545
   15.747000     31.534331
   15.761000     31.473268
   15.776000     31.394760
   15.791000     31.229019
   15.806000     31.127612
   15.821000     31.110166
   15.836000     30.877910
   15.851000     30.683819
   15.866000     30.538797
   15.880000     30.502813
   15.895000     30.351248
   15.910000     30.311994
   15.925000     30.156067
   15.940000     30.087372
   15.955000     30.075378
   15.970000     29.953253
   15.984000     30.133168
   15.999000     30.079739
   16.014000     29.739535
   16.029000     29.646850
   16.044000     29.605415
   16.059000     29.603234
   16.074000     29.642489
   16.088000     29.570523
   16.103000     29.454940
   16.118000     29.561799
   16.133000     29.329545
   16.148000     29.385155
   16.163000     29.420047
   16.178000     29.401511
   16.193000     29.147448
   16.207000     28.921736
   16.222000     28.838865
   16.237000     28.854131
   16.252000     28.845408
   16.267000     28.783254
   16.282000     28.617515
   16.297000     28.708017
   16.312000     28.759266
   16.326000     28.547729
   16.341000     28.616424
   16.356000     28.515017
   16.371000     28.604430
   16.386000     28.537915
   16.401000     28.436509
   16.416000     28.291485
   16.430000     28.203163
   16.445000     28.268587
   16.460000     28.154095
   16.475000     28.097394
   16.490000     28.136648
   16.505000     28.319835
   16.520000     28.240237
   16.535000     28.017795
   16.549000     27.940376
   16.564000     28.037422
   16.579000     28.151914
   16.594000     28.098485
   16.609000     28.127925
   16.624000     27.960004
   16.639000     27.880405
   16.654000     27.837879
   16.668000     27.698308
   16.683000     27.620890
   16.698000     27.468234
   16.713000     27.440974
   16.728000     27.341748
   16.743000     27.083324
   16.758000     26.972103
   16.773000     26.911041
   16.788000     26.794368
   16.802000     26.636260
   16.817000     26.611180
   16.832000     26.540305
   16.847000     26.475971
   16.862000     26.449801
   16.877000     26.389830
   16.892000     26.315683
   16.907000     26.163027
   16.921000     26.070343
   16.936000     26.063800
   16.951000     26.204462
   16.966000     26.115049
   16.981000     26.074704
   16.996000     25.984202
   17.011000     25.929682
   17.026000     25.975478
   17.041000     25.735591
   17.055000     25.749765
   17.070000     25.733410
   17.085000     25.732319
   17.100000     25.661443
   17.115000     25.508788
   17.130000     25.579663
   17.145000     25.564397
   17.160000     25.562217
   17.175000     25.491341
   17.189000     25.382301
   17.204000     25.384482
   17.219000     25.323420
   17.234000     25.183849
   17.249000     25.195844
   17.264000     25.326691
   17.279000     25.310335
   17.294000     25.319058
   17.309000     25.314697
   17.323000     25.308154
   17.338000     25.369216
   17.353000     25.304883
   17.368000     25.396477
   17.383000     25.334324
   17.398000     25.076990
   17.413000     25.030103
   17.428000     25.009385
   17.443000     24.967950
   17.457000     24.902526
   17.472000     25.021380
   17.487000     25.044278
   17.502000     24.895983
   17.517000     24.894893
   17.532000     24.885079
   17.547000     24.858910
   17.562000     24.897074
   17.577000     25.033374
   17.591000     24.868724
   17.606000     24.838193
   17.621000     24.879628
   17.636000     24.904706
   17.651000     24.853458
   17.666000     24.806571
   17.681000     24.831650
   17.696000     24.794577
   17.711000     24.721519
   17.726000     24.700802
   17.740000     24.670271
   17.755000     24.537242
   17.770000     24.548146
   17.785000     24.552508
   17.800000     24.385677
   17.815000     24.386767
   17.830000     24.315891
   17.845000     24.354055
   17.860000     24.536152
   17.875000     24.426022
   17.889000     24.321343
   17.904000     24.459824
   17.919000     24.503440
   17.934000     24.424931
   17.949000     24.482723
   17.964000     24.469638
   17.979000     24.591762
   17.994000     24.661548
   18.009000     24.615751
   18.024000     24.663729
   18.038000     24.604847
   18.053000     24.660457
   18.068000     24.605937
   18.083000     24.735695
   18.098000     24.668090
   18.113000     24.593943
   18.128000     24.718249
   18.143000     24.795667
   18.158000     24.921063
   18.173000     24.929786
   18.188000     25.075900
   18.202000     25.064996
   18.217000     25.035554
   18.232000     25.114063
   18.247000     25.195844
   18.262000     25.223103
   18.277000     25.219832
   18.292000     25.391024
   18.307000     25.325601
   18.322000     25.491341
   18.337000     25.536047
   18.352000     25.361584
   18.366000     25.261267
   18.381000     25.162041
   18.396000     25.051911
   18.411000     25.090074
   18.426000     25.107521
   18.441000     25.094436
   18.456000     24.943961
   18.471000     24.892713
   18.486000     24.918882
   18.501000     25.029012
   18.516000     25.096617
   18.530000     25.046458
   18.545000     25.011566
   18.560000     25.007204
   18.575000     25.248183
   18.590000     25.223103
   18.605000     24.985396
   18.620000     25.031193
   18.635000     25.109701
   18.650000     25.031193
   18.665000     25.072628
   18.680000     25.123877
   18.695000     24.934148
   18.710000     24.983215
   18.724000     24.954865
   18.739000     25.167493
   18.754000     25.237279
   18.769000     25.143504
   18.784000     25.047549
   18.799000     25.105340
   18.814000     25.107521
   18.829000     25.140233
   18.844000     25.192572
   18.859000     25.222013
   18.874000     25.112973
   18.889000     25.132600
   18.903000     25.256906
   18.918000     25.277623
   18.933000     25.432460
   18.948000     25.353951
   18.963000     25.292889
   18.978000     25.373578
   18.993000     25.413923
   19.008000     25.479347
   19.023000     25.453178
   19.038000     25.314697
   19.053000     25.252544
   19.068000     25.364855
   19.083000     25.422647
   19.098000     25.272171
   19.112000     25.300522
   19.127000     25.358312
   19.142000     25.348499
   19.157000     25.403019
   19.172000     25.352861
   19.187000     25.466262
   19.202000     25.474986
   19.217000     25.456448
   19.232000     25.598200
   19.247000     25.529505
   19.262000     25.609104
   19.277000     25.561127
   19.292000     25.640725
   19.307000     25.695245
   19.321000     25.521872
   19.336000     25.558946
   19.351000     25.772664
   19.366000     25.711602
   19.381000     25.655991
   19.396000     25.679980
   19.411000     25.642906
   19.426000     25.639635
   19.441000     25.601471
   19.456000     25.530596
   19.471000     25.431370
   19.486000     25.604743
   19.501000     25.641816
   19.516000     25.627641
   19.531000     25.618917
   19.545000     25.557855
   19.560000     25.521872
   19.575000     25.600381
   19.590000     25.630912
   19.605000     25.596019
   19.620000     25.625460
   19.635000     25.515330
   19.650000     25.556765
   19.665000     25.610194
   19.680000     25.521872
   19.695000     25.531685
   19.710000     25.417194
   19.725000     25.367036
   19.740000     25.333234
   19.755000     25.381211
   19.770000     25.319058
   19.785000     25.404109
   19.799000     25.483709
   19.814000     25.362674
   19.829000     25.498974
   19.844000     25.456448
   19.859000     25.358312
   19.874000     25.362674
   19.889000     25.199114
   19.904000     25.301612
   19.919000     25.371397
   19.934000     25.420466
   19.949000     25.382301
   19.964000     25.310335
   19.979000     25.166402
   19.994000     24.969041
   20.009000     25.142413
   20.024000     25.153317
   20.039000     24.949413
   20.054000     24.970130
   20.068000     25.051911
   20.083000     25.034464
   20.098000     24.897074
   20.113000     24.962498
   20.128000     24.964679
   20.143000     25.001752
   20.158000     24.874175
   20.173000     24.850187
   20.188000     24.892713
   20.203000     24.877447
   20.218000     24.815294
   20.233000     24.742238
   20.248000     24.746599
   20.263000     24.793486
   20.278000     24.678994
   20.293000     24.607028
   20.308000     24.758593
   20.323000     24.631017
   20.338000     24.561231
   20.353000     24.523067
   20.368000     24.450011
   20.382000     24.334428
   20.397000     24.242835
   20.412000     24.300625
   20.427000     24.245016
   20.442000     24.094540
   20.457000     24.059648
   20.472000     23.899360
   20.487000     23.936432
   20.502000     23.848110
   20.517000     23.841568
   20.532000     24.016032
   20.547000     23.925528
   20.562000     23.915715
   20.577000     23.809947
   20.592000     23.853563
   20.607000     23.697635
   20.622000     23.862286
   20.637000     23.873190
   20.652000     23.781596
   20.667000     23.746704
   20.682000     23.794681
   20.697000     23.794681
   20.712000     23.781596
   20.727000     23.780506
   20.742000     23.729257
   20.757000     23.567878
   20.771000     23.510087
   20.786000     23.422855
   20.801000     23.300730
   20.816000     23.223312
   20.831000     23.229855
   20.846000     23.120815
   20.861000     22.951802
   20.876000     22.921271
   20.891000     23.033583
   20.906000     23.012865
   20.921000     22.937628
   20.936000     22.775158
   20.951000     22.772977
   20.966000     22.818774
   20.981000     22.713005
   20.996000     22.597423
   21.011000     22.600694
   21.026000     22.476388
   21.041000     22.316100
   21.056000     22.353174
   21.071000     22.348812
   21.086000     22.189614
   21.101000     22.169987
   21.116000     22.088207
   21.131000     21.973715
   21.146000     22.043500
   21.161000     21.973715
   21.176000     21.830873
   21.191000     21.680398
   21.206000     21.656409
   21.221000     21.701115
   21.236000     21.826511
   21.251000     21.648776
   21.266000     21.544098
   21.281000     21.695664
   21.296000     21.670584
   21.310000     21.464499
   21.325000     21.471041
   21.340000     21.429606
   21.355000     21.453595
   21.370000     21.411069
   21.385000     21.404526
   21.400000     21.425245
   21.415000     21.395803
   21.430000     21.392533
   21.445000     21.357640
   21.460000     21.393622
   21.475000     21.213707
   21.490000     21.169000
   21.505000     21.175543
   21.520000     21.133018
   21.535000     21.055599
   21.550000     20.885497
   21.565000     20.723028
   21.580000     20.711034
   21.595000     20.629253
   21.610000     20.519123
   21.625000     20.394818
   21.640000     20.297772
   21.655000     20.309767
   21.670000     20.159292
   21.685000     20.214902
   21.700000     20.268332
   21.715000     20.199636
   21.730000     20.139665
   21.745000     20.187642
   21.760000     20.046980
   21.775000     19.929217
   21.790000     20.053523
   21.805000     20.092777
   21.820000     19.987009
   21.835000     19.851799
   21.850000     19.827810
   21.865000     19.888873
   21.880000     19.857251
   21.895000     19.787465
   21.910000     19.658798
   21.925000     19.611911
   21.940000     19.607550
   21.955000     19.545397
   21.970000     19.412368
   21.985000     19.325136
   22.000000     19.342582
