# Supplementary material for: Changing the game of time resolved X-ray diffraction on the mechanochemistry playground by downsizing
Source: Nat Commun. 2021 Oct 21;12:6134. doi: 10.1038/s41467-021-26264-1 (PMC8531352; doi:10.1038/s41467-021-26264-1)
Supplement: Supplementary file 3 — Source Data. [file 41467_2021_26264_MOESM3_ESM.zip › PXRD_raw_data/reactionIIIa_cocrystal_FormI_normalized/000244.xy]

    3.140900     20.311329
    3.155600     20.445504
    3.170400     20.477966
    3.185100     20.590500
    3.199800     21.034144
    3.214500     21.364172
    3.229300     21.257049
    3.244000     21.171566
    3.258700     21.218094
    3.273500     21.484281
    3.288200     21.519989
    3.302900     21.989602
    3.317600     22.266610
    3.332400     22.440821
    3.347100     22.756782
    3.361800     22.954799
    3.376500     23.393033
    3.391300     23.571573
    3.406000     23.927571
    3.420700     24.191593
    3.435400     24.060664
    3.450200     23.661383
    3.464900     23.732799
    3.479600     23.868057
    3.494400     23.957868
    3.509100     24.307373
    3.523800     24.408004
    3.538500     24.397184
    3.553300     24.380953
    3.568000     24.625498
    3.582700     24.772659
    3.597400     25.069143
    3.612200     25.059404
    3.626900     25.095112
    3.641600     25.678342
    3.656400     25.670767
    3.671100     25.867702
    3.685800     26.146873
    3.700500     26.443358
    3.715300     26.881591
    3.730000     26.827488
    3.744700     27.196471
    3.759500     27.313333
    3.774200     27.510267
    3.788900     27.473478
    3.803600     27.719105
    3.818400     27.802424
    3.833100     28.090251
    3.847800     28.392146
    3.862600     28.471136
    3.877300     28.710271
    3.892000     28.648594
    3.906700     28.683219
    3.921500     28.775194
    3.936200     29.227496
    3.950900     29.660319
    3.965700     29.973034
    3.980400     29.889715
    3.995100     30.063926
    4.009800     30.456714
    4.024600     30.823532
    4.039300     31.051847
    4.054000     31.151396
    4.068800     31.484671
    4.083500     31.896935
    4.098200     31.870965
    4.113000     32.281065
    4.127700     32.323266
    4.142400     32.494231
    4.157100     33.048245
    4.171900     33.474577
    4.186600     33.690989
    4.201300     33.983144
    4.216100     34.471153
    4.230800     34.554472
    4.245500     34.606410
    4.260300     34.973228
    4.275000     35.380083
    4.289700     35.638695
    4.304500     35.596494
    4.319200     35.999020
    4.333900     36.404793
    4.348600     36.599563
    4.363400     36.786759
    4.378100     37.140592
    4.392800     37.530133
    4.407600     37.611289
    4.422300     37.617781
    4.437000     38.017060
    4.451800     38.216159
    4.466500     38.232390
    4.481200     38.498576
    4.496000     38.492084
    4.510700     38.800471
    4.525400     39.263592
    4.540200     39.496235
    4.554900     39.839247
    4.569600     39.905253
    4.584400     40.074055
    4.599100     40.361882
    4.613800     40.791459
    4.628600     40.836906
    4.643300     41.269730
    4.658000     42.127803
    4.672700     42.015268
    4.687500     41.946016
    4.702200     42.395071
    4.716900     43.073522
    4.731700     43.283441
    4.746400     43.476048
    4.761100     43.921857
    4.775900     44.331957
    4.790600     44.866494
    4.805300     45.293906
    4.820100     45.481103
    4.834800     45.630427
    4.849500     46.234216
    4.864300     46.467941
    4.879000     46.799051
    4.893700     47.593282
    4.908500     48.122409
    4.923200     48.202481
    4.938000     48.642880
    4.952700     48.795450
    4.967400     49.009697
    4.982200     49.635127
    4.996900     50.085264
    5.011600     50.379584
    5.026400     51.081840
    5.041100     51.391309
    5.055800     51.501679
    5.070600     52.329454
    5.085300     52.477697
    5.100000     52.921341
    5.114800     53.535950
    5.129500     53.783742
    5.144200     54.346413
    5.159000     54.991319
    5.173700     55.585369
    5.188400     56.108005
    5.203200     56.335237
    5.217900     56.447771
    5.232700     57.395655
    5.247400     57.520092
    5.262100     58.058957
    5.276900     58.439842
    5.291600     59.171314
    5.306300     59.553281
    5.321100     60.287998
    5.335800     60.568251
    5.350500     60.890705
    5.365300     61.581059
    5.380000     62.601440
    5.394800     63.322091
    5.409500     63.758162
    5.424200     63.934537
    5.439000     64.421464
    5.453700     65.011185
    5.468400     65.670159
    5.483200     66.457898
    5.497900     67.198027
    5.512600     67.638425
    5.527400     68.146992
    5.542100     68.997491
    5.556900     69.498484
    5.571600     69.513633
    5.586300     70.016791
    5.601100     70.812104
    5.615800     71.466749
    5.630600     72.125723
    5.645300     72.442767
    5.660000     73.056294
    5.674800     73.578928
    5.689500     74.432674
    5.704200     75.124109
    5.719000     75.418429
    5.733700     75.593722
    5.748500     76.042776
    5.763200     77.058830
    5.777900     77.670194
    5.792700     78.073802
    5.807400     78.587780
    5.822200     79.075788
    5.836900     79.907892
    5.851600     79.973897
    5.866400     80.419706
    5.881100     81.415199
    5.895900     81.648925
    5.910600     82.207267
    5.925300     83.367234
    5.940100     84.450375
    5.954800     85.028195
    5.969600     86.004211
    5.984300     87.568870
    5.999000     88.498358
    6.013800     89.115132
    6.028500     89.219009
    6.043300     89.036141
    6.058000     88.251649
    6.072700     87.806923
    6.087500     87.865353
    6.102200     87.921621
    6.117000     87.921621
    6.131700     87.825317
    6.146500     88.280864
    6.161200     88.663913
    6.175900     88.453994
    6.190700     88.353362
    6.205400     88.942003
    6.220200     88.911704
    6.234900     89.163824
    6.249600     89.546873
    6.264400     89.516576
    6.279100     90.343269
    6.293900     90.449310
    6.308600     90.826949
    6.323400     91.162387
    6.338100     91.417753
    6.352800     91.556257
    6.367600     92.457612
    6.382300     94.741838
    6.397100     97.600638
    6.411800     99.920573
    6.426600    100.337165
    6.441300     99.752853
    6.456000     97.373406
    6.470800     94.173757
    6.485500     92.677269
    6.500300     91.996654
    6.515000     91.817033
    6.529800     92.406755
    6.544500     93.117668
    6.559300     94.398825
    6.574000     95.946170
    6.588700     97.393965
    6.603500     97.968538
    6.618200     96.927597
    6.633000     95.234175
    6.647700     93.488814
    6.662500     91.964192
    6.677200     90.804226
    6.692000     89.895296
    6.706700     89.506837
    6.721500     88.671488
    6.736200     88.553543
    6.750900     88.594661
    6.765700     88.186725
    6.780400     87.901062
    6.795200     87.574279
    6.809900     87.368688
    6.824700     87.141456
    6.839400     87.052727
    6.854200     86.798443
    6.868900     86.142715
    6.883700     85.756420
    6.898400     85.554075
    6.913200     85.388520
    6.927900     85.072559
    6.942700     85.074724
    6.957400     84.859393
    6.972200     84.808536
    6.986900     84.579141
    7.001600     84.077065
    7.016400     83.577154
    7.031100     83.449470
    7.045900     83.004744
    7.060600     82.666060
    7.075400     82.603300
    7.090100     82.585988
    7.104900     82.393381
    7.119600     82.069845
    7.134400     81.576427
    7.149100     81.256137
    7.163900     80.862268
    7.178600     80.492203
    7.193400     80.539814
    7.208100     80.220606
    7.222900     79.939272
    7.237600     79.612489
    7.252400     79.320334
    7.267100     79.287872
    7.281900     79.112578
    7.296600     78.845310
    7.311400     78.876690
    7.326100     78.317265
    7.340900     77.791384
    7.355600     77.794631
    7.370400     77.211400
    7.385100     76.953870
    7.399900     76.611940
    7.414600     76.365230
    7.429400     76.618433
    7.444100     76.629253
    7.458900     76.576232
    7.473600     76.300307
    7.488400     75.691108
    7.503200     75.694354
    7.517900     75.463876
    7.532700     74.960718
    7.547400     74.250887
    7.562200     73.646016
    7.576900     73.702283
    7.591700     73.234834
    7.606400     72.975140
    7.621200     72.710036
    7.635900     72.193893
    7.650700     71.435369
    7.665400     71.070716
    7.680200     70.611923
    7.694900     70.333834
    7.709700     70.040596
    7.724400     69.647809
    7.739200     69.304796
    7.754000     68.957455
    7.768700     68.579816
    7.783500     68.589554
    7.798200     68.055017
    7.813000     67.829949
    7.827700     67.724989
    7.842500     67.180714
    7.857200     66.849604
    7.872000     66.333462
    7.886700     66.012090
    7.901500     65.775119
    7.916300     65.541395
    7.931000     65.291439
    7.945800     65.052304
    7.960500     64.770969
    7.975300     64.420382
    7.990000     64.037333
    8.004800     63.777638
    8.019600     63.445446
    8.034300     63.052659
    8.049100     62.928222
    8.063800     62.581963
    8.078600     62.340664
    8.093300     62.296300
    8.108100     61.977093
    8.122900     61.742285
    8.137600     61.670869
    8.152400     61.800717
    8.167100     61.534530
    8.181900     61.302970
    8.196600     60.974024
    8.211400     60.212254
    8.226200     59.586824
    8.240900     59.400709
    8.255700     59.469962
    8.270400     59.174559
    8.285200     58.742818
    8.300000     58.803413
    8.314700     58.584838
    8.329500     58.002690
    8.344200     57.517927
    8.359000     57.260397
    8.373800     56.979062
    8.388500     56.856789
    8.403300     56.652280
    8.418000     56.454263
    8.432800     56.088528
    8.447600     55.808274
    8.462300     55.784469
    8.477100     55.413322
    8.491800     55.384107
    8.506600     55.134151
    8.521400     54.910165
    8.536100     54.821437
    8.550900     54.916657
    8.565600     54.521706
    8.580400     53.972020
    8.595200     53.786988
    8.609900     53.635500
    8.624700     53.133424
    8.639500     52.633513
    8.654200     52.580492
    8.669000     52.382475
    8.683700     52.158489
    8.698500     51.840364
    8.713300     51.557946
    8.728000     51.344781
    8.742800     51.214933
    8.757600     50.857854
    8.772300     50.587339
    8.787100     50.487790
    8.801800     50.273543
    8.816600     49.864524
    8.831400     49.393829
    8.846100     49.317002
    8.860900     48.959923
    8.875700     48.606089
    8.890400     48.070470
    8.905200     47.914653
    8.920000     47.989316
    8.934700     47.675519
    8.949500     47.555410
    8.964300     47.285977
    8.979000     47.078222
    8.993800     47.071730
    9.008600     46.896436
    9.023300     46.503649
    9.038100     46.342422
    9.052900     46.107616
    9.067600     45.791654
    9.082400     45.439985
    9.097200     45.491923
    9.111900     45.330697
    9.126700     45.311220
    9.141500     45.257117
    9.156200     45.182455
    9.171000     44.893545
    9.185800     44.511578
    9.200500     44.154499
    9.215300     43.945661
    9.230100     43.893722
    9.244800     43.553956
    9.259600     43.476048
    9.274400     43.361350
    9.289100     43.049716
    9.303900     42.867931
    9.318700     42.857110
    9.333400     42.577939
    9.348200     42.065043
    9.363000     42.060715
    9.377800     42.069371
    9.392500     41.888668
    9.407300     41.741507
    9.422100     41.485059
    9.436800     41.436367
    9.451600     41.240514
    9.466400     40.883434
    9.481200     40.668105
    9.495900     40.601018
    9.510700     40.331585
    9.525500     40.217968
    9.540200     39.922566
    9.555000     39.686677
    9.569800     39.376126
    9.584600     39.241951
    9.599300     39.121842
    9.614100     39.026621
    9.628900     38.842671
    9.643600     38.799389
    9.658400     38.665213
    9.673200     38.468278
    9.688000     38.388206
    9.702700     37.941317
    9.717500     37.965121
    9.732300     37.735724
    9.747100     37.637258
    9.761800     37.410025
    9.776600     37.100556
    9.791400     36.889555
    9.806200     36.927427
    9.820900     36.832206
    9.835700     36.696948
    9.850500     36.851683
    9.865300     36.765118
    9.880000     36.570347
    9.894800     36.376659
    9.909600     36.169985
    9.924400     35.942753
    9.939100     35.752311
    9.953900     35.560786
    9.968700     35.490452
    9.983500     35.013264
    9.998200     34.794689
   10.013000     34.856366
   10.028000     34.628052
   10.043000     34.342388
   10.057000     34.426788
   10.072000     34.304516
   10.087000     34.078365
   10.102000     33.953929
   10.116000     33.854379
   10.131000     33.721286
   10.146000     33.507039
   10.161000     33.375027
   10.176000     33.333909
   10.190000     33.210554
   10.205000     33.221375
   10.220000     33.153205
   10.235000     32.988732
   10.249000     32.901085
   10.264000     32.813439
   10.279000     32.592698
   10.294000     32.461770
   10.309000     32.274573
   10.323000     32.195583
   10.338000     32.307035
   10.353000     32.503970
   10.368000     32.357892
   10.382000     32.406584
   10.397000     32.309199
   10.412000     32.164203
   10.427000     32.038684
   10.442000     31.892606
   10.456000     31.539855
   10.471000     31.244453
   10.486000     31.107031
   10.501000     31.183858
   10.516000     31.348331
   10.530000     31.467357
   10.545000     31.452209
   10.560000     31.456536
   10.575000     31.539855
   10.589000     31.375382
   10.604000     31.283407
   10.619000     31.203335
   10.634000     31.268259
   10.649000     31.165463
   10.663000     31.114606
   10.678000     30.805138
   10.693000     30.824615
   10.708000     30.637418
   10.722000     30.362575
   10.737000     30.296570
   10.752000     30.162394
   10.767000     30.068255
   10.782000     29.702520
   10.796000     29.740391
   10.811000     29.826955
   10.826000     29.755540
   10.841000     29.443907
   10.856000     29.246973
   10.870000     29.187459
   10.885000     29.037053
   10.900000     28.810902
   10.915000     28.890975
   10.930000     28.717845
   10.944000     28.694040
   10.959000     28.732995
   10.974000     28.644265
   10.989000     28.438674
   11.003000     28.513336
   11.018000     28.365094
   11.033000     28.358602
   11.048000     28.500351
   11.063000     28.483039
   11.077000     28.505762
   11.092000     28.700533
   11.107000     28.718928
   11.122000     28.797917
   11.137000     29.051120
   11.151000     29.237234
   11.166000     29.124700
   11.181000     29.356260
   11.196000     29.356260
   11.211000     29.356260
   11.225000     29.494764
   11.240000     29.404952
   11.255000     29.316224
   11.270000     29.161490
   11.284000     29.035971
   11.299000     28.760046
   11.314000     28.503598
   11.329000     28.316402
   11.344000     28.278530
   11.358000     28.260134
   11.373000     28.119467
   11.388000     28.117302
   11.403000     28.195211
   11.418000     28.093498
   11.432000     27.939845
   11.447000     28.079431
   11.462000     28.197375
   11.477000     28.242821
   11.492000     28.762210
   11.506000     28.858513
   11.521000     28.888810
   11.536000     29.347604
   11.551000     29.261039
   11.566000     29.304321
   11.580000     29.285926
   11.595000     29.256711
   11.610000     29.546703
   11.625000     29.696027
   11.640000     29.614872
   11.654000     29.615954
   11.669000     29.545621
   11.684000     29.564016
   11.699000     29.243726
   11.714000     28.893139
   11.728000     28.586917
   11.743000     28.407294
   11.758000     28.288268
   11.773000     28.159503
   11.788000     27.918204
   11.802000     27.962568
   11.817000     28.023163
   11.832000     28.123795
   11.847000     27.956076
   11.862000     28.084840
   11.876000     27.938763
   11.891000     27.907384
   11.906000     28.140026
   11.921000     28.259052
   11.936000     28.402967
   11.950000     28.451659
   11.965000     28.649676
   11.980000     28.739487
   11.995000     28.788179
   12.010000     28.817394
   12.024000     28.985114
   12.039000     28.813067
   12.054000     28.884483
   12.069000     29.032724
   12.084000     29.059776
   12.098000     28.980785
   12.113000     29.100894
   12.128000     29.147422
   12.143000     28.961308
   12.158000     29.037053
   12.172000     29.100894
   12.187000     29.199361
   12.202000     29.288091
   12.217000     29.275106
   12.232000     29.221003
   12.246000     29.225331
   12.261000     29.063023
   12.276000     29.093320
   12.291000     29.159325
   12.306000     29.353014
   12.320000     29.310813
   12.335000     29.318388
   12.350000     29.292418
   12.365000     29.404952
   12.380000     29.489353
   12.394000     29.455809
   12.409000     29.627857
   12.424000     30.026055
   12.439000     30.253287
   12.454000     30.321456
   12.468000     30.613613
   12.483000     31.164381
   12.498000     31.398105
   12.513000     31.246617
   12.528000     31.310459
   12.543000     31.311540
   12.557000     31.272586
   12.572000     31.433814
   12.587000     31.601532
   12.602000     31.280162
   12.617000     31.308295
   12.631000     31.311540
   12.646000     31.261766
   12.661000     31.430567
   12.676000     31.518214
   12.691000     31.342920
   12.705000     31.519296
   12.720000     31.578810
   12.735000     31.603697
   12.750000     31.708656
   12.765000     31.832011
   12.779000     31.974843
   12.794000     32.290804
   12.809000     32.806946
   12.824000     33.527598
   12.839000     34.354290
   12.854000     35.434186
   12.868000     36.667733
   12.883000     37.988927
   12.898000     38.693348
   12.913000     39.190012
   12.928000     39.199750
   12.942000     39.011473
   12.957000     38.370894
   12.972000     37.560431
   12.987000     36.662323
   13.002000     35.755556
   13.017000     35.235087
   13.031000     34.743832
   13.046000     34.474399
   13.061000     33.959339
   13.076000     33.779717
   13.091000     33.673675
   13.105000     33.745091
   13.120000     33.623901
   13.135000     33.537336
   13.150000     33.646624
   13.165000     33.788373
   13.179000     33.930124
   13.194000     34.360783
   13.209000     34.595590
   13.224000     35.059793
   13.239000     35.764214
   13.254000     36.632024
   13.268000     37.564760
   13.283000     38.249703
   13.298000     38.937893
   13.313000     39.297136
   13.328000     39.085053
   13.343000     38.893528
   13.357000     38.283246
   13.372000     37.600468
   13.387000     36.783513
   13.402000     35.948164
   13.417000     35.375754
   13.431000     35.099829
   13.446000     35.198297
   13.461000     35.057629
   13.476000     34.901812
   13.491000     34.929946
   13.506000     34.969982
   13.520000     35.043563
   13.535000     35.079270
   13.550000     34.882335
   13.565000     34.936438
   13.580000     35.114978
   13.595000     34.826069
   13.609000     34.879089
   13.624000     34.910468
   13.639000     35.034905
   13.654000     35.209117
   13.669000     35.311913
   13.683000     35.343292
   13.698000     35.296764
   13.713000     35.280534
   13.728000     35.423365
   13.743000     35.546720
   13.758000     35.752311
   13.772000     35.957902
   13.787000     36.108308
   13.802000     36.070436
   13.817000     35.989282
   13.832000     36.100734
   13.847000     36.178642
   13.861000     36.160247
   13.876000     36.215432
   13.891000     36.040139
   13.906000     35.918948
   13.921000     36.034728
   13.936000     35.928687
   13.950000     35.750147
   13.965000     35.641941
   13.980000     35.678731
   13.995000     35.539145
   14.010000     35.623545
   14.025000     35.760967
   14.039000     35.948164
   14.054000     35.836712
   14.069000     35.758803
   14.084000     35.808578
   14.099000     35.778280
   14.114000     35.790183
   14.128000     35.558623
   14.143000     35.680895
   14.158000     35.588920
   14.173000     35.427693
   14.188000     35.734997
   14.203000     35.613807
   14.217000     35.582427
   14.232000     35.631121
   14.247000     35.673320
   14.262000     35.767459
   14.277000     35.704700
   14.292000     35.590002
   14.306000     35.638695
   14.321000     35.902717
   14.336000     35.862681
   14.351000     35.908128
   14.366000     35.953573
   14.381000     36.145098
   14.395000     35.994692
   14.410000     36.167822
   14.425000     36.034728
   14.440000     36.375576
   14.455000     36.384234
   14.470000     36.084503
   14.484000     35.955738
   14.499000     35.879993
   14.514000     35.658172
   14.529000     35.707946
   14.544000     35.530488
   14.559000     35.593248
   14.573000     35.539145
   14.588000     35.461237
   14.603000     35.482878
   14.618000     35.101993
   14.633000     35.162589
   14.648000     35.059793
   14.662000     35.097665
   14.677000     35.157179
   14.692000     35.037070
   14.707000     35.110650
   14.722000     35.133373
   14.737000     34.997034
   14.752000     34.971065
   14.766000     34.897485
   14.781000     34.898567
   14.796000     34.749242
   14.811000     35.004608
   14.826000     34.789278
   14.841000     34.781704
   14.855000     34.695139
   14.870000     34.821740
   14.885000     34.765474
   14.900000     34.534995
   14.915000     34.463579
   14.930000     34.394326
   14.945000     34.333731
   14.959000     34.400819
   14.974000     34.296942
   14.989000     34.449512
   15.004000     34.195228
   15.019000     34.211459
   15.034000     34.077283
   15.048000     34.068627
   15.063000     33.933369
   15.078000     33.958257
   15.093000     33.942026
   15.108000     33.985308
   15.123000     33.990719
   15.138000     33.939862
   15.152000     33.749420
   15.167000     33.720204
   15.182000     33.701809
   15.197000     33.613080
   15.212000     33.596849
   15.227000     33.357714
   15.242000     33.235442
   15.256000     33.189995
   15.271000     33.138056
   15.286000     33.347976
   15.301000     33.336073
   15.316000     33.178092
   15.331000     33.089364
   15.345000     32.953024
   15.360000     32.838326
   15.375000     32.990897
   15.390000     32.784223
   15.405000     32.656540
   15.420000     32.686838
   15.435000     32.576468
   15.449000     32.448785
   15.464000     32.321102
   15.479000     32.291886
   15.494000     32.070064
   15.509000     32.102526
   15.524000     32.001895
   15.539000     32.010551
   15.553000     31.888279
   15.568000     31.835258
   15.583000     31.809288
   15.598000     31.645897
   15.613000     31.611271
   15.628000     31.590712
   15.643000     31.452209
   15.657000     31.363479
   15.672000     31.358069
   15.687000     31.220648
   15.702000     31.084308
   15.717000     31.060503
   15.732000     31.130837
   15.747000     31.262848
   15.761000     31.208745
   15.776000     31.289900
   15.791000     31.126508
   15.806000     30.954461
   15.821000     30.813794
   15.836000     30.742378
   15.851000     30.621187
   15.866000     30.534623
   15.880000     30.192692
   15.895000     30.165641
   15.910000     30.066091
   15.925000     30.021727
   15.940000     29.931915
   15.955000     29.944900
   15.970000     29.983854
   15.984000     29.924341
   15.999000     29.792330
   16.014000     29.675467
   16.029000     29.860499
   16.044000     29.718750
   16.059000     29.548866
   16.074000     29.404952
   16.088000     29.438497
   16.103000     29.599723
   16.118000     29.442825
   16.133000     29.239397
   16.148000     29.238316
   16.163000     29.211264
   16.178000     29.144177
   16.193000     29.198279
   16.207000     29.018658
   16.222000     29.146340
   16.237000     29.042464
   16.252000     28.879072
   16.267000     28.846611
   16.282000     28.817394
   16.297000     28.715681
   16.312000     28.576096
   16.326000     28.499269
   16.341000     28.610721
   16.356000     28.395392
   16.371000     28.234165
   16.386000     28.375915
   16.401000     28.247150
   16.416000     28.064281
   16.430000     28.032902
   16.445000     27.990702
   16.460000     28.220098
   16.475000     28.221180
   16.490000     27.974471
   16.505000     27.985291
   16.520000     27.962568
   16.535000     27.815409
   16.549000     27.831639
   16.564000     27.785110
   16.579000     27.660674
   16.594000     27.571945
   16.609000     27.726679
   16.624000     27.668248
   16.639000     27.556796
   16.654000     27.528662
   16.668000     27.418293
   16.683000     27.288446
   16.698000     27.225686
   16.713000     27.153188
   16.728000     27.088265
   16.743000     26.911889
   16.758000     26.784206
   16.773000     26.624061
   16.788000     26.590517
   16.802000     26.472573
   16.817000     26.560220
   16.832000     26.361121
   16.847000     26.473655
   16.862000     26.455260
   16.877000     26.345972
   16.892000     26.296198
   16.907000     26.186909
   16.921000     26.125232
   16.936000     26.124150
   16.951000     26.111165
   16.966000     25.912066
   16.981000     25.904492
   16.996000     25.834159
   17.011000     25.917477
   17.026000     25.923969
   17.041000     25.876359
   17.055000     25.786547
   17.070000     25.684834
   17.085000     25.609089
   17.100000     25.456519
   17.115000     25.484654
   17.130000     25.534428
   17.145000     25.421894
   17.160000     25.443535
   17.175000     25.543084
   17.189000     25.519279
   17.204000     25.367791
   17.219000     25.428386
   17.234000     25.254175
   17.249000     25.012875
   17.264000     25.069143
   17.279000     25.139476
   17.294000     25.134066
   17.309000     25.145968
   17.323000     25.163282
   17.338000     25.032352
   17.353000     25.157871
   17.368000     25.060486
   17.383000     24.818105
   17.398000     24.923065
   17.413000     24.986906
   17.428000     24.926311
   17.443000     24.764001
   17.457000     24.800792
   17.472000     24.834336
   17.487000     24.736950
   17.502000     24.824598
   17.517000     24.784561
   17.532000     24.636319
   17.547000     24.624416
   17.562000     24.410169
   17.577000     24.411251
   17.591000     24.574642
   17.606000     24.665534
   17.621000     24.647140
   17.636000     24.607104
   17.651000     24.550836
   17.666000     24.641729
   17.681000     24.614678
   17.696000     24.509718
   17.711000     24.454533
   17.726000     24.453451
   17.740000     24.364722
   17.755000     24.467518
   17.770000     24.391774
   17.785000     24.358230
   17.800000     24.268418
   17.815000     24.277076
   17.830000     24.208905
   17.845000     24.219726
   17.860000     24.415579
   17.875000     24.341998
   17.889000     24.307373
   17.904000     24.239203
   17.919000     24.292224
   17.934000     24.313865
   17.949000     24.389610
   17.964000     24.298717
   17.979000     24.333342
   17.994000     24.337671
   18.009000     24.477256
   18.024000     24.493487
   18.038000     24.507554
   18.053000     24.456697
   18.068000     24.406922
   18.083000     24.478338
   18.098000     24.477256
   18.113000     24.521621
   18.128000     24.562739
   18.143000     24.565985
   18.158000     24.509718
   18.173000     24.537851
   18.188000     24.637401
   18.202000     24.681765
   18.217000     24.858141
   18.232000     24.915490
   18.247000     24.911162
   18.262000     24.926311
   18.277000     25.177348
   18.292000     25.124327
   18.307000     25.062650
   18.322000     25.004219
   18.337000     24.989071
   18.352000     24.949033
   18.366000     24.855977
   18.381000     24.955526
   18.396000     24.936049
   18.411000     24.772659
   18.426000     24.866797
   18.441000     24.899259
   18.456000     24.977168
   18.471000     24.951198
   18.486000     24.881946
   18.501000     24.774822
   18.516000     24.730458
   18.530000     24.703406
   18.545000     24.773740
   18.560000     24.822433
   18.575000     24.814858
   18.590000     24.908997
   18.605000     24.946870
   18.620000     24.741279
   18.635000     24.900341
   18.650000     24.930639
   18.665000     24.838664
   18.680000     24.823515
   18.695000     24.929556
   18.710000     24.959854
   18.724000     24.960936
   18.739000     25.012875
   18.754000     24.941459
   18.769000     24.927393
   18.784000     25.103768
   18.799000     25.079963
   18.814000     25.175185
   18.829000     25.105932
   18.844000     25.063732
   18.859000     25.060486
   18.874000     25.113507
   18.889000     25.141641
   18.903000     25.233616
   18.918000     25.099440
   18.933000     25.070225
   18.948000     25.276898
   18.963000     25.169774
   18.978000     25.323426
   18.993000     25.455437
   19.008000     25.382939
   19.023000     25.252010
   19.038000     25.262831
   19.053000     25.287719
   19.068000     25.359135
   19.083000     25.453274
   19.098000     25.337493
   19.112000     25.327755
   19.127000     25.230369
   19.142000     25.311523
   19.157000     25.475996
   19.172000     25.412156
   19.187000     25.390514
   19.202000     25.366709
   19.217000     25.386186
   19.232000     25.447863
   19.247000     25.406745
   19.262000     25.429468
   19.277000     25.481407
   19.292000     25.482489
   19.307000     25.458684
   19.321000     25.603680
   19.336000     25.661028
   19.351000     25.614500
   19.366000     25.596105
   19.381000     25.566890
   19.396000     25.651290
   19.411000     25.580956
   19.426000     25.583120
   19.441000     25.547412
   19.456000     25.467340
   19.471000     25.437042
   19.486000     25.403498
   19.501000     25.440289
   19.516000     25.359135
   19.531000     25.443535
   19.545000     25.477078
   19.560000     25.456519
   19.575000     25.364544
   19.590000     25.432715
   19.605000     25.392678
   19.620000     25.381858
   19.635000     25.327755
   19.650000     25.340740
   19.665000     25.325590
   19.680000     25.521443
   19.695000     25.543084
   19.710000     25.385104
   19.725000     25.314770
   19.740000     25.196825
   19.755000     25.157871
   19.770000     25.296375
   19.785000     25.424057
   19.799000     25.435960
   19.814000     25.408909
   19.829000     25.394842
   19.844000     25.177348
   19.859000     25.273652
   19.874000     25.276898
   19.889000     25.365627
   19.904000     25.247683
   19.919000     25.163282
   19.934000     25.228205
   19.949000     25.049666
   19.964000     25.049666
   19.979000     25.294211
   19.994000     25.053993
   20.009000     25.018286
   20.024000     25.003137
   20.039000     24.987988
   20.054000     24.868961
   20.068000     24.905752
   20.083000     24.860305
   20.098000     24.782397
   20.113000     24.814858
   20.128000     24.868961
   20.143000     24.693668
   20.158000     24.807284
   20.173000     24.850567
   20.188000     24.845157
   20.203000     24.740197
   20.218000     24.594119
   20.233000     24.656878
   20.248000     24.798628
   20.263000     24.663370
   20.278000     24.616842
   20.293000     24.604939
   20.308000     24.638483
   20.323000     24.542180
   20.338000     24.493487
   20.353000     24.457779
   20.368000     24.398266
   20.382000     24.163459
   20.397000     24.098536
   20.412000     24.099618
   20.427000     24.016299
   20.442000     24.082305
   20.457000     23.950293
   20.472000     23.816118
   20.487000     23.913504
   20.502000     23.878877
   20.517000     23.784738
   20.532000     23.689518
   20.547000     23.644071
   20.562000     23.683025
   20.577000     23.551014
   20.592000     23.563999
   20.607000     23.691681
   20.622000     23.685189
   20.637000     23.624594
   20.652000     23.546685
   20.667000     23.545604
   20.682000     23.454710
   20.697000     23.490418
   20.712000     23.476351
   20.727000     23.403853
   20.742000     23.342176
   20.757000     23.347587
   20.771000     23.233971
   20.786000     23.193935
   20.801000     23.025133
   20.816000     22.954799
   20.831000     22.757865
   20.846000     22.855250
   20.861000     22.937487
   20.876000     22.935322
   20.891000     22.752455
   20.906000     22.780588
   20.921000     22.745962
   20.936000     22.687531
   20.951000     22.648577
   20.966000     22.572832
   20.981000     22.423508
   20.996000     22.347764
   21.011000     22.295826
   21.026000     22.280676
   21.041000     22.287169
   21.056000     22.253625
   21.071000     22.086988
   21.086000     22.039378
   21.101000     21.900874
   21.116000     21.832704
   21.131000     21.837032
   21.146000     21.765616
   21.161000     21.786175
   21.176000     21.737483
   21.191000     21.687708
   21.206000     21.569764
   21.221000     21.526481
   21.236000     21.476706
   21.251000     21.415029
   21.266000     21.511333
   21.281000     21.462640
   21.296000     21.240818
   21.310000     21.278689
   21.325000     21.369583
   21.340000     21.385814
   21.355000     21.208356
   21.370000     21.196453
   21.385000     21.097986
   21.400000     21.011421
   21.415000     21.030898
   21.430000     21.021159
   21.445000     20.865344
   21.460000     20.895641
   21.475000     20.858851
   21.490000     20.823143
   21.505000     20.819897
   21.520000     20.760384
   21.535000     20.669491
   21.550000     20.658671
   21.565000     20.541808
   21.580000     20.424945
   21.595000     20.472556
   21.610000     20.398976
   21.625000     20.286442
   21.640000     20.260472
   21.655000     20.314575
   21.670000     20.210698
   21.685000     20.028912
   21.700000     20.104656
   21.715000     20.099246
   21.730000     20.057045
   21.745000     19.955332
   21.760000     19.952085
   21.775000     19.875260
   21.790000     19.754068
   21.805000     19.824402
   21.820000     19.811418
   21.835000     19.807090
   21.850000     19.752986
   21.865000     19.655602
   21.880000     19.637207
   21.895000     19.624222
   21.910000     19.429451
   21.925000     19.379677
   21.940000     19.503031
   21.955000     19.487882
   21.970000     19.374266
   21.985000     19.270388
   22.000000     19.206547
