# Supplementary material for: Changing the game of time resolved X-ray diffraction on the mechanochemistry playground by downsizing
Source: Nat Commun. 2021 Oct 21;12:6134. doi: 10.1038/s41467-021-26264-1 (PMC8531352; doi:10.1038/s41467-021-26264-1)
Supplement: Supplementary file 3 — Source Data. [file 41467_2021_26264_MOESM3_ESM.zip › PXRD_raw_data/reactionIIIa_cocrystal_FormI_normalized/000095.xy]

    3.140900     20.346357
    3.155600     20.315859
    3.170400     20.577720
    3.185100     20.618735
    3.199800     20.830118
    3.214500     21.110909
    3.229300     20.981555
    3.244000     21.271812
    3.258700     21.606239
    3.273500     21.763986
    3.288200     21.905960
    3.302900     22.079483
    3.317600     22.121549
    3.332400     22.579018
    3.347100     22.896618
    3.361800     23.083813
    3.376500     23.396154
    3.391300     23.862038
    3.406000     24.045025
    3.420700     24.337385
    3.435400     24.356315
    3.450200     23.911465
    3.464900     23.522353
    3.479600     23.748459
    3.494400     23.868347
    3.509100     23.860985
    3.523800     23.859934
    3.538500     24.314248
    3.553300     24.494081
    3.568000     24.586627
    3.582700     24.935776
    3.597400     25.247066
    3.612200     25.518392
    3.626900     25.529961
    3.641600     25.433209
    3.656400     25.678244
    3.671100     25.831786
    3.685800     26.169367
    3.700500     26.485914
    3.715300     26.930765
    3.730000     27.077997
    3.744700     27.439766
    3.759500     27.332496
    3.774200     27.783656
    3.788900     27.866737
    3.803600     28.069707
    3.818400     28.190647
    3.833100     28.211680
    3.847800     28.324206
    3.862600     28.405184
    3.877300     28.967819
    3.892000     29.030918
    3.906700     28.911030
    3.921500     29.182357
    3.936200     29.422133
    3.950900     29.618793
    3.965700     29.815452
    3.980400     30.064695
    3.995100     30.100451
    4.009800     30.336021
    4.024600     30.524268
    4.039300     30.971221
    4.054000     30.848177
    4.068800     31.184706
    4.083500     31.357178
    4.098200     31.657951
    4.113000     31.831474
    4.127700     32.253188
    4.142400     32.573942
    4.157100     32.558167
    4.171900     32.968313
    4.186600     33.434195
    4.201300     33.943196
    4.216100     34.277622
    4.230800     34.805552
    4.245500     34.889685
    4.260300     35.171529
    4.275000     35.376600
    4.289700     35.409202
    4.304500     35.622688
    4.319200     35.924512
    4.333900     36.011800
    4.348600     36.440875
    4.363400     36.871001
    4.378100     36.815264
    4.392800     36.726925
    4.407600     36.917274
    4.422300     37.371589
    4.437000     37.862711
    4.451800     38.017305
    4.466500     38.010995
    4.481200     38.504220
    4.496000     38.524202
    4.510700     38.524202
    4.525400     39.146782
    4.540200     39.470691
    4.554900     39.592683
    4.569600     39.847184
    4.584400     40.204745
    4.599100     40.366700
    4.613800     40.961937
    4.628600     41.510900
    4.643300     41.555070
    4.658000     41.723334
    4.672700     41.903168
    4.687500     42.202889
    4.702200     42.421633
    4.716900     42.451080
    4.731700     42.933789
    4.746400     43.620519
    4.761100     44.074834
    4.775900     44.284113
    4.790600     44.414518
    4.805300     44.982411
    4.820100     45.226395
    4.834800     45.712259
    4.849500     46.027755
    4.864300     46.198123
    4.879000     46.546222
    4.893700     47.332859
    4.908500     47.815568
    4.923200     47.909166
    4.938000     48.236230
    4.952700     48.644272
    4.967400     49.172202
    4.982200     49.673842
    4.996900     49.922032
    5.011600     50.127105
    5.026400     50.479409
    5.041100     50.978944
    5.055800     51.136693
    5.070600     51.726670
    5.085300     52.584821
    5.100000     53.220020
    5.114800     53.193728
    5.129500     53.372510
    5.144200     54.030846
    5.159000     55.009935
    5.173700     55.181356
    5.188400     55.549435
    5.203200     56.364467
    5.217900     56.755682
    5.232700     57.120606
    5.247400     57.725307
    5.262100     58.193293
    5.276900     58.722275
    5.291600     59.100871
    5.306300     59.593045
    5.321100     60.149370
    5.335800     60.591065
    5.350500     61.233626
    5.365300     61.644823
    5.380000     62.031832
    5.394800     62.834244
    5.409500     63.649276
    5.424200     64.008942
    5.439000     64.329696
    5.453700     65.035357
    5.468400     65.676866
    5.483200     66.500311
    5.497900     67.333221
    5.512600     67.716023
    5.527400     67.871668
    5.542100     68.279710
    5.556900     69.036901
    5.571600     69.654223
    5.586300     69.789886
    5.601100     70.368296
    5.615800     71.330560
    5.630600     72.099319
    5.645300     72.594648
    5.660000     72.560995
    5.674800     73.217227
    5.689500     74.308845
    5.704200     74.865170
    5.719000     75.298451
    5.733700     75.479336
    5.748500     76.224959
    5.763200     77.085212
    5.777900     77.622607
    5.792700     77.880263
    5.807400     78.344042
    5.822200     78.543856
    5.836900     79.040237
    5.851600     79.982519
    5.866400     80.376890
    5.881100     80.909027
    5.895900     81.764022
    5.910600     82.139463
    5.925300     82.437081
    5.940100     83.276301
    5.954800     84.028235
    5.969600     85.055701
    5.984300     86.907663
    5.999000     88.335811
    6.013800     89.686135
    6.028500     90.673638
    6.043300     90.772494
    6.058000     89.739769
    6.072700     88.605034
    6.087500     88.190682
    6.102200     88.301106
    6.117000     87.845739
    6.131700     87.941440
    6.146500     88.302157
    6.161200     88.561915
    6.175900     88.432563
    6.190700     88.812210
    6.205400     88.749110
    6.220200     88.842708
    6.234900     89.126654
    6.249600     89.396929
    6.264400     89.617777
    6.279100     90.122571
    6.293900     89.586228
    6.308600     89.549419
    6.323400     89.867019
    6.338100     90.075247
    6.352800     89.628294
    6.367600     89.960616
    6.382300     90.280320
    6.397100     90.385484
    6.411800     90.356038
    6.426600     90.275061
    6.441300     90.136243
    6.456000     89.935376
    6.470800     89.942738
    6.485500     90.291887
    6.500300     90.018458
    6.515000     89.938531
    6.529800     89.794454
    6.544500     89.493682
    6.559300     89.649326
    6.574000     89.953254
    6.588700     89.964823
    6.603500     89.673514
    6.618200     89.643017
    6.633000     89.147688
    6.647700     89.238129
    6.662500     89.041470
    6.677200     89.180289
    6.692000     88.919478
    6.706700     88.570329
    6.721500     88.750162
    6.736200     88.533521
    6.750900     88.455699
    6.765700     87.968783
    6.780400     87.965628
    6.795200     87.890960
    6.809900     87.162164
    6.824700     87.041224
    6.839400     86.950782
    6.854200     86.739399
    6.868900     86.320841
    6.883700     85.717191
    6.898400     85.481621
    6.913200     85.332286
    6.927900     84.979981
    6.942700     85.116696
    6.957400     84.651865
    6.972200     84.147071
    6.986900     84.350040
    7.001600     84.213325
    7.016400     83.277353
    7.031100     83.048092
    7.045900     82.892447
    7.060600     82.962908
    7.075400     82.646360
    7.090100     82.560125
    7.104900     82.131050
    7.119600     81.594706
    7.134400     81.230834
    7.149100     81.490592
    7.163900     81.305501
    7.178600     80.492572
    7.193400     80.255950
    7.208100     80.555671
    7.222900     80.401079
    7.237600     80.089789
    7.252400     79.399903
    7.267100     79.043392
    7.281900     78.914039
    7.296600     78.528082
    7.311400     78.490222
    7.326100     78.056941
    7.340900     77.344971
    7.355600     77.094677
    7.370400     77.027371
    7.385100     77.076799
    7.399900     76.942187
    7.414600     76.826505
    7.429400     76.903276
    7.444100     76.405844
    7.458900     75.671788
    7.473600     75.538229
    7.488400     75.098637
    7.503200     74.849395
    7.517900     74.456076
    7.532700     74.014381
    7.547400     73.718866
    7.562200     73.367614
    7.576900     72.667212
    7.591700     72.242344
    7.606400     71.851129
    7.621200     71.632384
    7.635900     71.447293
    7.650700     71.143365
    7.665400     70.801577
    7.680200     70.418775
    7.694900     70.239994
    7.709700     69.878225
    7.724400     69.374483
    7.739200     68.885464
    7.754000     68.909651
    7.768700     68.538418
    7.783500     68.270245
    7.798200     68.077792
    7.813000     68.030468
    7.827700     67.804362
    7.842500     67.233314
    7.857200     66.855770
    7.872000     66.551842
    7.886700     65.890352
    7.901500     65.790445
    7.916300     65.223603
    7.931000     64.648347
    7.945800     64.588403
    7.960500     64.456946
    7.975300     64.184568
    7.990000     64.119366
    8.004800     63.774423
    8.019600     63.293817
    8.034300     63.084538
    8.049100     62.618655
    8.063800     62.275815
    8.078600     62.164340
    8.093300     62.138049
    8.108100     61.378754
    8.122900     60.942318
    8.137600     60.897096
    8.152400     60.591065
    8.167100     60.195643
    8.181900     60.154629
    8.196600     59.980054
    8.211400     59.894870
    8.226200     59.560444
    8.240900     59.168177
    8.255700     59.003068
    8.270400     58.745412
    8.285200     58.210120
    8.300000     57.785252
    8.314700     57.582282
    8.329500     57.485530
    8.344200     57.243650
    8.359000     57.023854
    8.373800     56.575849
    8.388500     56.343434
    8.403300     56.166756
    8.418000     56.092088
    8.432800     56.043712
    8.447600     55.814451
    8.462300     55.529453
    8.477100     55.413771
    8.491800     55.456888
    8.506600     55.015194
    8.521400     54.937372
    8.536100     55.015194
    8.550900     54.838516
    8.565600     54.394718
    8.580400     54.249590
    8.595200     53.937248
    8.609900     53.428248
    8.624700     53.135887
    8.639500     52.551168
    8.654200     52.398678
    8.669000     51.991688
    8.683700     51.567870
    8.698500     51.473222
    8.713300     51.188223
    8.728000     50.908483
    8.742800     50.614020
    8.757600     50.414206
    8.772300     49.910464
    8.787100     50.000906
    8.801800     49.847365
    8.816600     49.591813
    8.831400     49.164841
    8.846100     48.771522
    8.860900     48.607464
    8.875700     48.533848
    8.890400     48.236230
    8.905200     48.092153
    8.920000     47.732488
    8.934700     47.377028
    8.949500     47.405423
    8.964300     47.210867
    8.979000     47.061532
    8.993800     46.873286
    9.008600     46.456831
    9.023300     46.407403
    9.038100     46.364285
    9.052900     45.980431
    9.067600     45.781669
    9.082400     45.712259
    9.097200     45.475638
    9.111900     45.382040
    9.126700     45.078112
    9.141500     44.946655
    9.156200     44.877246
    9.171000     44.715291
    9.185800     44.589092
    9.200500     44.238891
    9.215300     44.033819
    9.230100     43.743563
    9.244800     43.649965
    9.259600     43.412291
    9.274400     43.189341
    9.289100     42.894878
    9.303900     42.918013
    9.318700     42.692960
    9.333400     42.404807
    9.348200     42.056709
    9.363000     42.087207
    9.377800     41.776969
    9.392500     41.380495
    9.407300     41.190146
    9.422100     41.072360
    9.436800     41.123892
    9.451600     40.996641
    9.466400     40.748451
    9.481200     40.751606
    9.495900     40.430851
    9.510700     39.841925
    9.525500     39.620026
    9.540200     39.812479
    9.555000     39.752535
    9.569800     39.541152
    9.584600     39.103664
    9.599300     38.979569
    9.614100     39.010066
    9.628900     38.877558
    9.643600     38.828130
    9.658400     38.444276
    9.673200     38.132987
    9.688000     37.837472
    9.702700     37.946844
    9.717500     37.753339
    9.732300     37.562990
    9.747100     37.431534
    9.761800     37.371589
    9.776600     37.118140
    9.791400     37.010872
    9.806200     36.781611
    9.820900     36.530265
    9.835700     36.534472
    9.850500     36.532369
    9.865300     36.233699
    9.880000     36.078054
    9.894800     35.948701
    9.909600     35.763610
    9.924400     35.656340
    9.939100     35.652134
    9.953900     35.366084
    9.968700     35.295624
    9.983500     35.116842
    9.998200     35.000108
   10.013000     34.824483
   10.028000     34.641494
   10.043000     34.583654
   10.057000     34.459559
   10.072000     34.212420
   10.087000     34.037844
   10.102000     34.001037
   10.116000     33.826462
   10.131000     33.732865
   10.146000     33.587736
   10.161000     33.623492
   10.176000     33.550929
   10.190000     33.442608
   10.205000     33.083994
   10.220000     32.802151
   10.235000     32.616008
   10.249000     32.753775
   10.264000     32.567631
   10.279000     32.397264
   10.294000     32.420400
   10.309000     32.189036
   10.323000     31.981860
   10.338000     32.017617
   10.353000     31.926122
   10.368000     31.897728
   10.382000     31.770478
   10.397000     31.646382
   10.412000     31.678984
   10.427000     31.566457
   10.442000     31.530701
   10.456000     31.411864
   10.471000     31.172086
   10.486000     31.276201
   10.501000     31.336145
   10.516000     31.398192
   10.530000     31.259374
   10.545000     31.393986
   10.560000     31.566457
   10.575000     31.619040
   10.589000     31.478118
   10.604000     31.560147
   10.619000     31.563302
   10.634000     31.413967
   10.649000     31.351919
   10.663000     31.209946
   10.678000     31.114245
   10.693000     30.942826
   10.708000     30.613658
   10.722000     30.588419
   10.737000     30.226649
   10.752000     30.017370
   10.767000     30.122535
   10.782000     29.970046
   10.796000     29.723959
   10.811000     29.688202
   10.826000     29.455787
   10.841000     29.304348
   10.856000     29.008834
   10.870000     28.988852
   10.885000     29.075087
   10.900000     28.905772
   10.915000     28.804813
   10.930000     28.700699
   10.944000     28.633393
   10.959000     28.432527
   10.974000     28.518762
   10.989000     28.448301
   11.003000     28.356808
   11.018000     28.555571
   11.033000     28.393616
   11.048000     28.411494
   11.063000     28.383099
   11.077000     28.449354
   11.092000     28.243230
   11.107000     28.324206
   11.122000     28.349447
   11.137000     28.293709
   11.151000     28.224299
   11.166000     28.074964
   11.181000     28.143322
   11.196000     28.272676
   11.211000     28.187492
   11.225000     27.968747
   11.240000     27.999246
   11.255000     27.921423
   11.270000     27.947714
   11.284000     28.020279
   11.299000     27.853065
   11.314000     27.869892
   11.329000     27.874098
   11.344000     27.826774
   11.358000     28.048674
   11.373000     28.069707
   11.388000     27.929836
   11.403000     27.855169
   11.418000     27.863582
   11.432000     27.786812
   11.447000     27.817309
   11.462000     27.731074
   11.477000     27.716351
   11.492000     27.734229
   11.506000     27.715298
   11.521000     27.820464
   11.536000     27.871995
   11.551000     27.625908
   11.566000     27.547034
   11.580000     27.517588
   11.595000     27.585945
   11.610000     27.489193
   11.625000     27.361943
   11.640000     27.384028
   11.654000     27.413474
   11.669000     27.391389
   11.684000     27.497606
   11.699000     27.527052
   11.714000     27.470263
   11.728000     27.454489
   11.743000     27.418732
   11.758000     27.433455
   11.773000     27.560706
   11.788000     27.458695
   11.802000     27.406112
   11.817000     27.555447
   11.832000     27.572274
   11.847000     27.594358
   11.862000     27.575429
   11.876000     27.671129
   11.891000     27.572274
   11.906000     27.630114
   11.921000     27.605927
   11.936000     27.731074
   11.950000     28.005555
   11.965000     28.106514
   11.980000     27.984522
   11.995000     28.211680
   12.010000     28.233764
   12.024000     28.413598
   12.039000     28.505091
   12.054000     28.768005
   12.069000     29.013040
   12.084000     29.178149
   12.098000     29.295935
   12.113000     29.135032
   12.128000     29.171840
   12.143000     29.403204
   12.158000     29.486284
   12.172000     29.463148
   12.187000     29.418978
   12.202000     29.245455
   12.217000     29.177098
   12.232000     29.181304
   12.246000     29.102431
   12.261000     29.092965
   12.276000     29.039331
   12.291000     29.064571
   12.306000     29.058262
   12.320000     29.147652
   12.335000     29.324330
   12.350000     29.274902
   12.365000     29.334847
   12.380000     29.407410
   12.394000     29.526248
   12.409000     29.668221
   12.424000     29.697667
   12.439000     29.881707
   12.454000     29.994234
   12.468000     30.123587
   12.483000     30.319195
   12.498000     30.557920
   12.513000     30.773510
   12.528000     30.779820
   12.543000     30.689377
   12.557000     30.860797
   12.572000     30.791388
   12.587000     30.732495
   12.602000     30.892346
   12.617000     30.792439
   12.631000     30.541094
   12.646000     30.632588
   12.661000     30.625226
   12.676000     30.682016
   12.691000     30.629433
   12.705000     30.750373
   12.720000     30.940722
   12.735000     30.728288
   12.750000     30.986995
   12.765000     31.020649
   12.779000     30.948084
   12.794000     31.040629
   12.809000     30.993305
   12.824000     31.034320
   12.839000     31.345609
   12.854000     31.554888
   12.868000     31.631659
   12.883000     31.614833
   12.898000     31.947156
   12.913000     32.108059
   12.928000     32.225844
   12.942000     32.173261
   12.957000     32.340474
   12.972000     32.344681
   12.987000     32.529773
   13.002000     32.374128
   13.017000     32.348888
   13.031000     32.593923
   13.046000     32.811615
   13.061000     32.897852
   13.076000     32.904161
   13.091000     32.868405
   13.105000     32.972519
   13.120000     32.881025
   13.135000     32.866302
   13.150000     32.968313
   13.165000     33.136577
   13.179000     33.322720
   13.194000     33.075581
   13.209000     33.112389
   13.224000     33.053497
   13.239000     33.030360
   13.254000     33.210193
   13.268000     33.311151
   13.283000     33.395284
   13.298000     33.666611
   13.313000     33.737072
   13.328000     33.836979
   13.343000     33.734968
   13.357000     33.658197
   13.372000     33.887458
   13.387000     33.993675
   13.402000     34.119874
   13.417000     34.110409
   13.431000     34.222936
   13.446000     34.329153
   13.461000     34.355444
   13.476000     34.526864
   13.491000     34.503728
   13.506000     34.636236
   13.520000     34.697232
   13.535000     34.729833
   13.550000     34.772951
   13.565000     34.839206
   13.580000     34.829740
   13.595000     34.767692
   13.609000     34.661476
   13.624000     34.802397
   13.639000     34.947525
   13.654000     34.949629
   13.669000     34.956991
   13.683000     34.844463
   13.698000     34.935957
   13.713000     34.928596
   13.728000     35.114738
   13.743000     35.324018
   13.758000     35.122101
   13.772000     35.103170
   13.787000     35.391324
   13.802000     35.197819
   13.817000     35.361877
   13.832000     35.519626
   13.847000     35.630049
   13.861000     35.628998
   13.876000     35.519626
   13.891000     35.561692
   13.906000     35.667909
   13.921000     35.550123
   13.936000     35.605861
   13.950000     35.674218
   13.965000     35.721543
   13.980000     35.626894
   13.995000     35.600603
   14.010000     35.545917
   14.025000     35.457578
   14.039000     35.666857
   14.054000     35.570105
   14.069000     35.522781
   14.084000     35.504903
   14.099000     35.420770
   14.114000     35.522781
   14.128000     35.554331
   14.143000     35.568001
   14.158000     35.509109
   14.173000     35.511212
   14.188000     35.516471
   14.203000     35.465992
   14.217000     35.467043
   14.232000     35.575364
   14.247000     35.637411
   14.262000     35.530142
   14.277000     35.489127
   14.292000     35.540659
   14.306000     35.517522
   14.321000     35.576415
   14.336000     35.461784
   14.351000     35.447061
   14.366000     35.462837
   14.381000     35.580622
   14.395000     35.611120
   14.410000     35.554331
   14.425000     35.604810
   14.440000     35.382910
   14.455000     35.317708
   14.470000     35.409202
   14.484000     35.488076
   14.499000     35.453371
   14.514000     35.417615
   14.529000     35.361877
   14.544000     35.409202
   14.559000     35.278797
   14.573000     35.148392
   14.588000     35.178890
   14.603000     35.062156
   14.618000     35.012729
   14.633000     35.040071
   14.648000     34.958042
   14.662000     35.042175
   14.677000     34.918079
   14.692000     34.839206
   14.707000     35.022193
   14.722000     34.746660
   14.737000     34.594170
   14.752000     34.806603
   14.766000     34.687767
   14.781000     34.574188
   14.796000     34.856031
   14.811000     34.665683
   14.826000     34.690922
   14.841000     34.716162
   14.855000     34.539484
   14.870000     34.577344
   14.885000     34.515295
   14.900000     34.540535
   14.915000     34.551052
   14.930000     34.464816
   14.945000     34.167198
   14.959000     34.059930
   14.974000     34.159837
   14.989000     34.108305
   15.004000     33.923214
   15.019000     33.933731
   15.034000     33.999985
   15.048000     33.914801
   15.063000     33.892716
   15.078000     33.895871
   15.093000     33.743381
   15.108000     33.523585
   15.123000     33.488881
   15.138000     33.570910
   15.152000     33.566703
   15.167000     33.546722
   15.182000     33.445763
   15.197000     33.496243
   15.212000     33.418421
   15.227000     33.404749
   15.242000     33.221761
   15.256000     32.864198
   15.271000     33.004069
   15.286000     33.058754
   15.301000     32.829493
   15.316000     32.776911
   15.331000     32.834752
   15.345000     32.777963
   15.360000     32.565529
   15.375000     32.538185
   15.390000     32.463518
   15.405000     32.523462
   15.420000     32.356250
   15.435000     32.228999
   15.449000     32.320493
   15.464000     32.126989
   15.479000     32.035495
   15.494000     31.986067
   15.509000     31.927175
   15.524000     31.878798
   15.539000     31.677932
   15.553000     31.733670
   15.568000     31.610626
   15.583000     31.602213
   15.598000     31.522287
   15.613000     31.524391
   15.628000     31.396089
   15.643000     31.360333
   15.657000     31.297234
   15.672000     31.167880
   15.687000     31.113194
   15.702000     31.071128
   15.717000     30.975427
   15.732000     30.895501
   15.747000     30.907070
   15.761000     30.899708
   15.776000     30.671499
   15.791000     30.560024
   15.806000     30.406482
   15.821000     30.442238
   15.836000     30.293955
   15.851000     30.257147
   15.866000     30.262406
   15.880000     30.145672
   15.895000     29.965839
   15.910000     29.912205
   15.925000     29.968994
   15.940000     29.954271
   15.955000     29.681893
   15.970000     29.686099
   15.984000     29.691357
   15.999000     29.669272
   16.014000     29.530454
   16.029000     29.549384
   16.044000     29.514679
   16.059000     29.395842
   16.074000     29.415824
   16.088000     29.360086
   16.103000     29.485233
   16.118000     29.258076
   16.133000     29.250714
   16.148000     29.116102
   16.163000     29.111896
   16.178000     29.164479
   16.193000     28.972025
   16.207000     28.785883
   16.222000     28.825846
   16.237000     28.851085
   16.252000     28.925753
   16.267000     28.809019
   16.282000     28.697544
   16.297000     28.542951
   16.312000     28.506143
   16.326000     28.658633
   16.341000     28.595533
   16.356000     28.429372
   16.371000     28.291605
   16.386000     28.114927
   16.401000     28.181182
   16.416000     28.134909
   16.430000     27.971902
   16.445000     28.039208
   16.460000     28.064448
   16.475000     27.807845
   16.490000     27.673233
   16.505000     27.656406
   16.520000     27.764726
   16.535000     27.672181
   16.549000     27.524950
   16.564000     27.359839
   16.579000     27.250467
   16.594000     27.011742
   16.609000     26.934971
   16.624000     27.020155
   16.639000     26.790895
   16.654000     26.906576
   16.668000     26.851891
   16.683000     26.808773
   16.698000     26.806669
   16.713000     26.547962
   16.728000     26.634198
   16.743000     26.499586
   16.758000     26.473295
   16.773000     26.395473
   16.788000     26.375491
   16.802000     26.321857
   16.817000     26.287152
   16.832000     26.316599
   16.847000     26.210382
   16.862000     26.057892
   16.877000     26.081028
   16.892000     25.998999
   16.907000     26.038961
   16.921000     25.912764
   16.936000     25.834941
   16.951000     25.854922
   16.966000     25.872800
   16.981000     25.895937
   16.996000     25.859128
   17.011000     25.576234
   17.026000     25.570975
   17.041000     25.500514
   17.055000     25.664573
   17.070000     25.628816
   17.085000     25.453190
   17.100000     25.291235
   17.115000     25.423744
   17.130000     25.378523
   17.145000     25.356438
   17.160000     25.232343
   17.175000     25.155572
   17.189000     25.142952
   17.204000     25.170295
   17.219000     25.070388
   17.234000     25.141901
   17.249000     25.026218
   17.264000     24.961016
   17.279000     24.912640
   17.294000     24.816939
   17.309000     24.901072
   17.323000     24.813784
   17.338000     24.750686
   17.353000     24.799061
   17.368000     24.698103
   17.383000     24.504598
   17.398000     24.578214
   17.413000     24.718083
   17.428000     24.605557
   17.443000     24.436241
   17.457000     24.539303
   17.472000     24.786442
   17.487000     24.649726
   17.502000     24.650778
   17.517000     24.499340
   17.532000     24.440447
   17.547000     24.444654
   17.562000     24.499340
   17.577000     24.360521
   17.591000     24.436241
   17.606000     24.408897
   17.621000     24.212239
   17.636000     24.298474
   17.651000     24.376296
   17.666000     24.394174
   17.681000     24.253252
   17.696000     24.234323
   17.711000     24.239581
   17.726000     24.320558
   17.740000     24.305835
   17.755000     24.266924
   17.770000     24.267975
   17.785000     24.120744
   17.800000     24.180689
   17.815000     24.276389
   17.830000     24.190153
   17.845000     24.202773
   17.860000     24.264820
   17.875000     24.324765
   17.889000     24.240633
   17.904000     24.177534
   17.919000     24.244840
   17.934000     24.249046
   17.949000     24.209083
   17.964000     24.176481
   17.979000     24.136519
   17.994000     24.071317
   18.009000     24.195412
   18.024000     24.285854
   18.038000     24.352108
   18.053000     24.211186
   18.068000     24.151242
   18.083000     24.140725
   18.098000     24.133364
   18.113000     24.124951
   18.128000     24.135467
   18.143000     24.101814
   18.158000     24.293215
   18.173000     24.338436
   18.188000     24.333179
   18.202000     24.292164
   18.217000     24.241685
   18.232000     24.229064
   18.247000     24.423620
   18.262000     24.372090
   18.277000     24.381554
   18.292000     24.477255
   18.307000     24.334230
   18.322000     24.293215
   18.337000     24.442551
   18.352000     24.489875
   18.366000     24.446757
   18.381000     24.435188
   18.396000     24.538251
   18.411000     24.417310
   18.426000     24.458325
   18.441000     24.579265
   18.456000     24.651830
   18.471000     24.669708
   18.486000     24.470945
   18.501000     24.470945
   18.516000     24.445705
   18.530000     24.537199
   18.545000     24.650778
   18.560000     24.633952
   18.575000     24.705464
   18.590000     24.719136
   18.605000     24.547716
   18.620000     24.621332
   18.635000     24.581369
   18.650000     24.661294
   18.665000     24.737014
   18.680000     24.643416
   18.695000     24.805371
   18.710000     24.800112
   18.724000     24.845334
   18.739000     24.763305
   18.754000     24.895814
   18.769000     24.918950
   18.784000     24.870573
   18.799000     24.827456
   18.814000     24.983101
   18.829000     25.012547
   18.844000     25.037787
   18.859000     24.942087
   18.874000     25.009392
   18.889000     25.013599
   18.903000     24.947344
   18.918000     24.914743
   18.933000     24.962067
   18.948000     25.005185
   18.963000     24.921053
   18.978000     25.026218
   18.993000     24.998876
   19.008000     25.158727
   19.023000     25.073543
   19.038000     25.066182
   19.053000     25.071440
   19.068000     25.188173
   19.083000     25.230240
   19.098000     25.107196
   19.112000     25.093524
   19.127000     25.156624
   19.142000     25.232343
   19.157000     25.202896
   19.172000     25.043045
   19.187000     25.052510
   19.202000     25.197638
   19.217000     25.241807
   19.232000     25.221827
   19.247000     25.255479
   19.262000     25.189225
   19.277000     25.076698
   19.292000     25.227084
   19.307000     25.338559
   19.321000     25.390091
   19.336000     25.262841
   19.351000     25.234446
   19.366000     25.235497
   19.381000     25.291235
   19.396000     25.330147
   19.411000     25.295442
   19.426000     25.260738
   19.441000     25.354335
   19.456000     25.218672
   19.471000     25.180812
   19.486000     25.297545
   19.501000     25.336457
   19.516000     25.353283
   19.531000     25.236550
   19.545000     25.285977
   19.560000     25.277564
   19.575000     25.175553
   19.590000     25.122971
   19.605000     25.202896
   19.620000     25.362748
   19.635000     25.441622
   19.650000     25.203948
   19.665000     25.157675
   19.680000     25.026218
   19.695000     25.171347
   19.710000     25.243911
   19.725000     25.301752
   19.740000     25.133488
   19.755000     25.122971
   19.770000     24.998876
   19.785000     25.267047
   19.799000     25.161882
   19.814000     25.148211
   19.829000     25.065129
   19.844000     25.012547
   19.859000     24.982049
   19.874000     24.964171
   19.889000     25.013599
   19.904000     24.922105
   19.919000     25.055665
   19.934000     24.929466
   19.949000     24.885297
   19.964000     25.047251
   19.979000     24.950499
   19.994000     24.866367
   20.009000     24.790648
   20.024000     24.816939
   20.039000     24.871626
   20.054000     24.710722
   20.068000     24.591886
   20.083000     24.664449
   20.098000     24.730704
   20.113000     24.759098
   20.128000     24.602402
   20.143000     24.627642
   20.158000     24.504598
   20.173000     24.567697
   20.188000     24.598195
   20.203000     24.593988
   20.218000     24.486720
   20.233000     24.496185
   20.248000     24.404691
   20.263000     24.386813
   20.278000     24.380503
   20.293000     24.314248
   20.308000     24.304784
   20.323000     24.348953
   20.338000     24.311093
   20.353000     24.046077
   20.368000     23.972461
   20.382000     23.920930
   20.397000     23.810506
   20.412000     23.863089
   20.427000     23.900949
   20.442000     23.876761
   20.457000     23.908310
   20.472000     23.724271
   20.487000     23.697979
   20.502000     23.595969
   20.517000     23.617001
   20.532000     23.543386
   20.547000     23.489752
   20.562000     23.430859
   20.577000     23.356192
   20.592000     23.422446
   20.607000     23.444531
   20.622000     23.395103
   20.637000     23.239458
   20.652000     23.117465
   20.667000     23.035437
   20.682000     23.022817
   20.697000     23.096433
   20.712000     23.080658
   20.727000     23.016507
   20.742000     22.929219
   20.757000     22.915548
   20.771000     22.820900
   20.786000     22.758852
   20.801000     22.783040
   20.816000     22.650532
   20.831000     22.582173
   20.846000     22.522229
   20.861000     22.458078
   20.876000     22.401289
   20.891000     22.462285
   20.906000     22.487525
   20.921000     22.358171
   20.936000     22.146789
   20.951000     22.209888
   20.966000     22.235128
   20.981000     22.208837
   20.996000     22.088948
   21.011000     21.946975
   21.026000     21.923838
   21.041000     21.940664
   21.056000     21.933303
   21.071000     21.857584
   21.086000     21.790278
   21.101000     21.712456
   21.116000     21.719817
   21.131000     21.628323
   21.146000     21.653563
   21.161000     21.571534
   21.176000     21.488454
   21.191000     21.549449
   21.206000     21.496867
   21.221000     21.383288
   21.236000     21.297053
   21.251000     21.297053
   21.266000     21.251831
   21.281000     21.107754
   21.296000     21.038345
   21.310000     20.966832
   21.325000     20.952109
   21.340000     21.012054
   21.355000     20.771225
   21.370000     20.805930
   21.385000     20.781742
   21.400000     20.765967
   21.415000     20.699713
   21.430000     20.673421
   21.445000     20.646078
   21.460000     20.498846
   21.475000     20.556687
   21.490000     20.534603
   21.505000     20.398939
   21.520000     20.424179
   21.535000     20.458884
   21.550000     20.273793
   21.565000     20.284309
   21.580000     20.272741
   21.595000     20.180195
   21.610000     20.081339
   21.625000     20.070823
   21.640000     20.124457
   21.655000     19.949883
   21.670000     19.966710
   21.685000     19.888887
   21.700000     19.820530
   21.715000     19.792135
   21.730000     19.875215
   21.745000     19.752172
   21.760000     19.724829
   21.775000     19.576546
   21.790000     19.536583
   21.805000     19.573391
   21.820000     19.559719
   21.835000     19.474535
   21.850000     19.356750
   21.865000     19.462967
   21.880000     19.362008
   21.895000     19.266307
   21.910000     19.163245
   21.925000     19.208467
   21.940000     19.151677
   21.955000     19.045460
   21.970000     19.194795
   21.985000     19.141161
   22.000000     19.082268
