# Supplementary material for: Changing the game of time resolved X-ray diffraction on the mechanochemistry playground by downsizing
Source: Nat Commun. 2021 Oct 21;12:6134. doi: 10.1038/s41467-021-26264-1 (PMC8531352; doi:10.1038/s41467-021-26264-1)
Supplement: Supplementary file 3 — Source Data. [file 41467_2021_26264_MOESM3_ESM.zip › PXRD_raw_data/reactionIIIa_cocrystal_FormI_normalized/000304.xy]

    3.140900     20.747720
    3.155600     20.790325
    3.170400     20.713855
    3.185100     20.682173
    3.199800     20.946545
    3.214500     21.156295
    3.229300     21.059067
    3.244000     21.502600
    3.258700     21.602012
    3.273500     21.607474
    3.288200     21.711257
    3.302900     21.947224
    3.317600     22.090336
    3.332400     22.532776
    3.347100     22.616893
    3.361800     22.850677
    3.376500     23.042948
    3.391300     23.569506
    3.406000     23.969341
    3.420700     23.915811
    3.435400     23.685305
    3.450200     23.679843
    3.464900     23.715894
    3.479600     23.632868
    3.494400     23.893963
    3.509100     23.971526
    3.523800     24.221696
    3.538500     24.430353
    3.553300     24.568001
    3.568000     24.594219
    3.582700     24.710019
    3.597400     25.235485
    3.612200     25.375318
    3.626900     25.588345
    3.641600     25.659354
    3.656400     25.545740
    3.671100     25.881120
    3.685800     26.477595
    3.700500     26.617428
    3.715300     26.929868
    3.730000     27.074071
    3.744700     27.147264
    3.759500     27.070793
    3.774200     27.399619
    3.788900     27.373401
    3.803600     27.491384
    3.818400     27.890127
    3.833100     27.897774
    3.847800     27.982984
    3.862600     28.367526
    3.877300     28.498619
    3.892000     28.793579
    3.906700     29.044842
    3.921500     29.368205
    3.936200     29.690477
    3.950900     29.693754
    3.965700     29.839050
    3.980400     30.156950
    3.995100     30.454096
    4.009800     30.264010
    4.024600     30.396196
    4.039300     30.839729
    4.054000     31.365195
    4.068800     31.507213
    4.083500     31.792341
    4.098200     32.208563
    4.113000     32.338564
    4.127700     32.495876
    4.142400     32.829072
    4.157100     33.110922
    4.171900     33.164452
    4.186600     33.486724
    4.201300     34.180427
    4.216100     34.597741
    4.230800     34.635976
    4.245500     34.920012
    4.260300     35.232451
    4.275000     35.469512
    4.289700     35.754640
    4.304500     36.065987
    4.319200     36.242963
    4.333900     36.235316
    4.348600     36.790278
    4.363400     37.005490
    4.378100     37.335408
    4.392800     37.910034
    4.407600     38.049867
    4.422300     37.774571
    4.437000     37.983229
    4.451800     38.208272
    4.466500     38.233399
    4.481200     38.234490
    4.496000     38.561132
    4.510700     39.033068
    4.525400     39.236264
    4.540200     39.554165
    4.554900     39.740973
    4.569600     40.033749
    4.584400     40.187783
    4.599100     40.353835
    4.613800     40.560306
    4.628600     41.058462
    4.643300     41.487793
    4.658000     41.534768
    4.672700     41.756534
    4.687500     41.767459
    4.702200     42.609735
    4.716900     42.924358
    4.731700     43.500077
    4.746400     43.780836
    4.761100     44.059409
    4.775900     44.374033
    4.790600     44.805549
    4.805300     45.197737
    4.820100     45.483957
    4.834800     45.694800
    4.849500     45.845557
    4.864300     46.124130
    4.879000     46.639765
    4.893700     47.007918
    4.908500     47.502797
    4.923200     48.256583
    4.938000     48.220533
    4.952700     48.684822
    4.967400     49.008186
    4.982200     49.590460
    4.996900     50.163993
    5.011600     50.041639
    5.026400     50.436012
    5.041100     51.210555
    5.055800     51.811400
    5.070600     52.325942
    5.085300     52.901661
    5.100000     53.112502
    5.114800     53.576791
    5.129500     54.164527
    5.144200     54.361168
    5.159000     54.505370
    5.173700     55.131341
    5.188400     55.988911
    5.203200     56.576646
    5.217900     57.009255
    5.232700     57.312954
    5.247400     57.807833
    5.262100     58.323466
    5.276900     58.425063
    5.291600     58.926496
    5.306300     59.753477
    5.321100     60.336843
    5.335800     60.722476
    5.350500     61.652147
    5.365300     61.894670
    5.380000     62.380808
    5.394800     62.685601
    5.409500     63.378211
    5.424200     64.138553
    5.439000     64.708809
    5.453700     65.225535
    5.468400     65.690917
    5.483200     65.793607
    5.497900     66.642437
    5.512600     67.557906
    5.527400     68.233037
    5.542100     68.436232
    5.556900     68.968252
    5.571600     69.514476
    5.586300     70.232212
    5.601100     71.208858
    5.615800     71.717937
    5.630600     71.842476
    5.645300     72.434582
    5.660000     73.220050
    5.674800     73.636271
    5.689500     74.051400
    5.704200     74.308125
    5.719000     74.619472
    5.733700     75.396201
    5.748500     76.439486
    5.763200     77.050162
    5.777900     77.412854
    5.792700     77.884791
    5.807400     78.341433
    5.822200     78.543535
    5.836900     79.558417
    5.851600     80.226993
    5.866400     80.887922
    5.881100     81.208010
    5.895900     81.734568
    5.910600     82.730878
    5.925300     83.968619
    5.940100     84.494085
    5.954800     85.091652
    5.969600     86.871245
    5.984300     88.252096
    5.999000     89.055044
    6.013800     89.398071
    6.028500     89.090002
    6.043300     88.455291
    6.058000     88.271760
    6.072700     87.924363
    6.087500     87.899236
    6.102200     87.725537
    6.117000     87.639234
    6.131700     88.104616
    6.146500     88.396299
    6.161200     88.391929
    6.175900     88.667225
    6.190700     88.821261
    6.205400     88.695629
    6.220200     88.850756
    6.234900     89.261515
    6.249600     89.812108
    6.264400     89.949756
    6.279100     90.022950
    6.293900     90.110346
    6.308600     90.476315
    6.323400     90.494886
    6.338100     91.201698
    6.352800     92.479859
    6.367600     94.542396
    6.382300     98.348475
    6.397100    102.734642
    6.411800    106.056769
    6.426600    106.387779
    6.441300    103.836920
    6.456000     99.672519
    6.470800     95.842406
    6.485500     93.789701
    6.500300     92.946334
    6.515000     92.952888
    6.529800     93.100368
    6.544500     94.996854
    6.559300     97.270231
    6.574000     99.893193
    6.588700    101.928419
    6.603500    102.268169
    6.618200    100.543198
    6.633000     97.412250
    6.647700     94.971727
    6.662500     92.864400
    6.677200     91.203884
    6.692000     90.380179
    6.706700     89.920260
    6.721500     89.475635
    6.736200     88.703276
    6.750900     88.445459
    6.765700     88.412686
    6.780400     88.100246
    6.795200     87.786714
    6.809900     87.626126
    6.824700     87.395620
    6.839400     86.958641
    6.854200     86.783849
    6.868900     86.285695
    6.883700     85.833423
    6.898400     85.726363
    6.913200     85.918633
    6.927900     85.431403
    6.942700     84.967114
    6.957400     85.100392
    6.972200     84.664506
    6.986900     83.804752
    7.001600     83.881223
    7.016400     83.439875
    7.031100     83.292395
    7.045900     82.986511
    7.060600     82.662054
    7.075400     82.517851
    7.090100     82.458859
    7.104900     81.974906
    7.119600     81.675576
    7.134400     82.112554
    7.149100     82.000032
    7.163900     81.116244
    7.178600     80.563466
    7.193400     80.760107
    7.208100     80.864982
    7.222900     80.194220
    7.237600     79.745226
    7.252400     79.209927
    7.267100     79.063539
    7.281900     78.975051
    7.296600     78.792613
    7.311400     79.025304
    7.326100     78.197230
    7.340900     77.653193
    7.355600     77.522099
    7.370400     77.137558
    7.385100     77.412854
    7.399900     77.148483
    7.414600     77.047978
    7.429400     77.014112
    7.444100     76.448225
    7.458900     76.096458
    7.473600     76.287636
    7.488400     76.466797
    7.503200     76.845875
    7.517900     76.013432
    7.532700     75.530571
    7.547400     75.140568
    7.562200     74.630396
    7.576900     74.530984
    7.591700     73.896273
    7.606400     73.559800
    7.621200     73.277950
    7.635900     72.832232
    7.650700     72.032562
    7.665400     71.703736
    7.680200     71.015495
    7.694900     70.564315
    7.709700     70.588349
    7.724400     69.858596
    7.739200     69.196574
    7.754000     69.009765
    7.768700     68.729008
    7.783500     68.822958
    7.798200     68.037490
    7.813000     67.565553
    7.827700     67.604881
    7.842500     67.132945
    7.857200     66.669748
    7.872000     66.230585
    7.886700     65.896297
    7.901500     65.777220
    7.916300     65.793607
    7.931000     65.463688
    7.945800     64.833348
    7.960500     64.440068
    7.975300     64.137460
    7.990000     64.268553
    8.004800     63.844684
    8.019600     63.492917
    8.034300     62.915014
    8.049100     62.648458
    8.063800     62.587280
    8.078600     62.429968
    8.093300     62.210386
    8.108100     62.132823
    8.122900     61.932906
    8.137600     62.279210
    8.152400     62.223496
    8.167100     62.050890
    8.181900     61.609541
    8.196600     61.139791
    8.211400     60.662392
    8.226200     60.215582
    8.240900     59.382046
    8.255700     59.258600
    8.270400     59.223641
    8.285200     58.934144
    8.300000     58.511367
    8.314700     58.382459
    8.329500     58.080943
    8.344200     57.780521
    8.359000     57.684386
    8.373800     57.269257
    8.388500     56.619252
    8.403300     56.451015
    8.418000     56.394208
    8.432800     56.191013
    8.447600     56.054457
    8.462300     55.863280
    8.477100     55.578151
    8.491800     55.203443
    8.506600     54.832012
    8.521400     54.854952
    8.536100     54.621169
    8.550900     54.533774
    8.565600     54.517388
    8.580400     54.476966
    8.595200     54.484614
    8.609900     53.879399
    8.624700     53.164940
    8.639500     52.677709
    8.654200     52.429725
    8.669000     52.067033
    8.683700     52.329219
    8.698500     52.166445
    8.713300     51.620223
    8.728000     51.341648
    8.742800     51.528457
    8.757600     51.186522
    8.772300     50.997528
    8.787100     50.673072
    8.801800     50.505928
    8.816600     49.993572
    8.831400     49.609031
    8.846100     49.267095
    8.860900     48.939362
    8.875700     48.602889
    8.890400     48.428098
    8.905200     48.055573
    8.920000     47.685234
    8.934700     47.746411
    8.949500     47.743134
    8.964300     47.272291
    8.979000     47.189265
    8.993800     46.871363
    9.008600     46.547999
    9.023300     46.405982
    9.038100     46.387410
    9.052900     46.238837
    9.067600     45.658749
    9.082400     45.474125
    9.097200     45.277485
    9.111900     45.282948
    9.126700     45.360511
    9.141500     44.979248
    9.156200     44.706136
    9.171000     44.639498
    9.185800     44.309579
    9.200500     44.128233
    9.215300     44.152267
    9.230100     44.235293
    9.244800     43.553607
    9.259600     43.432345
    9.274400     43.344950
    9.289100     43.012847
    9.303900     42.692760
    9.318700     42.360656
    9.333400     42.340993
    9.348200     42.291833
    9.363000     41.980486
    9.377800     41.917124
    9.392500     41.798047
    9.407300     41.810064
    9.422100     41.588298
    9.436800     41.352330
    9.451600     41.213589
    9.466400     41.049722
    9.481200     40.652072
    9.495900     40.514425
    9.510700     40.321062
    9.525500     40.311229
    9.540200     40.102572
    9.555000     39.991143
    9.569800     39.635006
    9.584600     39.308365
    9.599300     39.282145
    9.614100     39.164162
    9.628900     38.847352
    9.643600     38.891051
    9.658400     38.707519
    9.673200     38.498863
    9.688000     38.413652
    9.702700     37.967934
    9.717500     37.827009
    9.732300     37.818270
    9.747100     37.455577
    9.761800     37.375829
    9.776600     37.151878
    9.791400     37.219609
    9.806200     37.043725
    9.820900     36.720362
    9.835700     36.376242
    9.850500     36.463637
    9.865300     36.430863
    9.880000     36.450528
    9.894800     36.433049
    9.909600     36.200358
    9.924400     35.990609
    9.939100     35.975314
    9.953900     35.783044
    9.968700     35.381024
    9.983500     35.207325
    9.998200     35.019425
   10.013000     34.968079
   10.028000     34.750683
   10.043000     34.690599
   10.057000     34.527825
   10.072000     34.277654
   10.087000     34.149839
   10.102000     33.892021
   10.116000     34.011097
   10.131000     33.800256
   10.146000     33.497648
   10.161000     33.487817
   10.176000     33.416807
   10.190000     33.200504
   10.205000     33.119662
   10.220000     33.161175
   10.235000     32.969998
   10.249000     32.972182
   10.264000     32.824702
   10.279000     32.435792
   10.294000     32.590919
   10.309000     32.469658
   10.323000     32.606213
   10.338000     32.512263
   10.353000     32.558146
   10.368000     32.601843
   10.382000     32.648819
   10.397000     32.427052
   10.412000     32.312346
   10.427000     32.171420
   10.442000     31.849149
   10.456000     31.659063
   10.471000     31.500658
   10.486000     31.331330
   10.501000     31.337884
   10.516000     31.406708
   10.530000     31.314943
   10.545000     31.527970
   10.560000     31.443851
   10.575000     31.418725
   10.589000     31.348808
   10.604000     31.370658
   10.619000     31.162001
   10.634000     31.101916
   10.649000     31.106285
   10.663000     31.046201
   10.678000     30.942419
   10.693000     30.829898
   10.708000     30.843006
   10.722000     30.510903
   10.737000     30.307709
   10.752000     30.226867
   10.767000     29.967957
   10.782000     29.833587
   10.796000     29.849974
   10.811000     29.644594
   10.826000     29.683923
   10.841000     29.646779
   10.856000     29.667535
   10.870000     29.481820
   10.885000     29.291734
   10.900000     29.042657
   10.915000     28.778285
   10.930000     28.663578
   10.944000     28.842739
   10.959000     28.910471
   10.974000     28.898454
   10.989000     28.652654
   11.003000     28.732402
   11.018000     28.788117
   11.033000     28.588199
   11.048000     28.684335
   11.063000     28.802319
   11.077000     28.910471
   11.092000     29.099464
   11.107000     29.300474
   11.122000     29.379130
   11.137000     29.501484
   11.151000     29.741821
   11.166000     29.821570
   11.181000     30.119807
   11.196000     30.521828
   11.211000     30.540399
   11.225000     30.487962
   11.240000     30.247623
   11.255000     30.024765
   11.270000     29.710141
   11.284000     29.180305
   11.299000     28.850386
   11.314000     28.737865
   11.329000     28.512821
   11.344000     28.304163
   11.358000     28.214583
   11.373000     28.144667
   11.388000     28.251726
   11.403000     28.321643
   11.418000     28.353323
   11.432000     28.586015
   11.447000     28.672318
   11.462000     28.712738
   11.477000     28.997866
   11.492000     29.469803
   11.506000     29.723250
   11.521000     30.059723
   11.536000     30.324095
   11.551000     30.149303
   11.566000     30.409306
   11.580000     30.604853
   11.595000     30.499979
   11.610000     30.676955
   11.625000     31.011243
   11.640000     31.088807
   11.654000     30.956621
   11.669000     30.781829
   11.684000     30.477037
   11.699000     30.089219
   11.714000     29.508038
   11.728000     29.020808
   11.743000     28.817613
   11.758000     28.558703
   11.773000     28.398114
   11.788000     28.301979
   11.802000     28.038700
   11.817000     28.130465
   11.832000     28.110801
   11.847000     27.929455
   11.862000     27.975337
   11.876000     28.138112
   11.891000     28.307442
   11.906000     28.364249
   11.921000     28.551056
   11.936000     28.555426
   11.950000     28.811058
   11.965000     28.852571
   11.980000     28.939967
   11.995000     29.049211
   12.010000     29.091817
   12.024000     29.077615
   12.039000     28.953076
   12.054000     28.878789
   12.069000     28.933412
   12.084000     29.146439
   12.098000     29.185767
   12.113000     29.203246
   12.128000     29.097279
   12.143000     29.102741
   12.158000     29.138792
   12.172000     29.097279
   12.187000     29.205431
   12.202000     29.226188
   12.217000     29.227280
   12.232000     29.102741
   12.246000     29.097279
   12.261000     29.198877
   12.276000     29.300474
   12.291000     29.220725
   12.306000     29.173750
   12.320000     29.381315
   12.335000     29.439214
   12.350000     29.474173
   12.365000     29.619468
   12.380000     29.863083
   12.394000     30.081572
   12.409000     30.296783
   12.424000     30.301153
   12.439000     30.392919
   12.454000     30.887797
   12.468000     31.013428
   12.483000     31.304018
   12.498000     31.553096
   12.513000     31.451498
   12.528000     31.573853
   12.543000     31.679820
   12.557000     31.690744
   12.572000     31.756291
   12.587000     31.923434
   12.602000     31.914696
   12.617000     32.010830
   12.631000     31.922343
   12.646000     31.777047
   12.661000     31.784694
   12.676000     31.836039
   12.691000     31.597886
   12.705000     31.694021
   12.720000     31.867720
   12.735000     31.955116
   12.750000     31.936544
   12.765000     32.160496
   12.779000     32.653188
   12.794000     33.048654
   12.809000     33.830844
   12.824000     34.937491
   12.839000     36.679942
   12.854000     38.477013
   12.868000     40.412826
   12.883000     42.070066
   12.898000     43.127554
   12.913000     43.305621
   12.928000     42.857719
   12.942000     42.133428
   12.957000     41.217959
   12.972000     39.959462
   12.987000     38.355752
   13.002000     37.311375
   13.017000     36.376242
   13.031000     35.556908
   13.046000     35.032534
   13.061000     34.823877
   13.076000     34.756145
   13.091000     34.604295
   13.105000     34.405470
   13.120000     34.224125
   13.135000     34.105047
   13.150000     34.078829
   13.165000     34.307150
   13.179000     34.519085
   13.194000     34.976819
   13.209000     35.480437
   13.224000     36.247333
   13.239000     37.418434
   13.254000     38.858278
   13.268000     40.481651
   13.283000     41.652753
   13.298000     42.229563
   13.313000     42.088637
   13.328000     41.640735
   13.343000     40.980898
   13.357000     39.941983
   13.372000     38.539283
   13.387000     37.475241
   13.402000     36.568512
   13.417000     36.067080
   13.431000     35.691278
   13.446000     35.384301
   13.461000     35.336234
   13.476000     35.009592
   13.491000     34.897071
   13.506000     34.913458
   13.520000     34.912365
   13.535000     35.077324
   13.550000     35.101358
   13.565000     34.950601
   13.580000     34.954971
   13.595000     35.266317
   13.609000     35.114468
   13.624000     34.948415
   13.639000     35.100265
   13.654000     35.342788
   13.669000     35.312200
   13.683000     35.271780
   13.698000     35.684724
   13.713000     35.615900
   13.728000     35.720774
   13.743000     36.130442
   13.758000     36.159937
   13.772000     36.269182
   13.787000     36.396998
   13.802000     36.426494
   13.817000     36.500780
   13.832000     36.256073
   13.847000     36.194896
   13.861000     36.233132
   13.876000     36.186156
   13.891000     36.182879
   13.906000     36.012457
   13.921000     36.057247
   13.936000     36.081282
   13.950000     35.893381
   13.965000     35.981869
   13.980000     35.764473
   13.995000     35.672707
   14.010000     35.737161
   14.025000     35.764473
   14.039000     35.813633
   14.054000     35.753548
   14.069000     35.813633
   14.084000     35.897750
   14.099000     35.814724
   14.114000     35.748086
   14.128000     35.804893
   14.143000     35.882456
   14.158000     35.835481
   14.173000     35.733884
   14.188000     35.826741
   14.203000     35.915230
   14.217000     35.824557
   14.232000     35.685816
   14.247000     35.665060
   14.262000     35.733884
   14.277000     35.845313
   14.292000     35.772120
   14.306000     35.745901
   14.321000     35.708757
   14.336000     35.821280
   14.351000     35.943633
   14.366000     36.130442
   14.381000     36.542293
   14.395000     36.640613
   14.410000     36.650445
   14.425000     36.551033
   14.440000     36.514982
   14.455000     36.504058
   14.470000     36.380612
   14.484000     36.246240
   14.499000     35.957836
   14.514000     35.985146
   14.529000     35.917414
   14.544000     35.556908
   14.559000     35.515394
   14.573000     35.446571
   14.588000     35.338418
   14.603000     35.154888
   14.618000     35.138501
   14.633000     35.282704
   14.648000     35.212788
   14.662000     35.164720
   14.677000     35.180014
   14.692000     35.100265
   14.707000     34.957155
   14.722000     35.069677
   14.737000     34.979004
   14.752000     34.780179
   14.766000     34.838079
   14.781000     34.885054
   14.796000     34.719002
   14.811000     34.772532
   14.826000     34.839171
   14.841000     34.684044
   14.855000     34.578076
   14.870000     34.654548
   14.885000     34.599926
   14.900000     34.561690
   14.915000     34.617405
   14.930000     34.533286
   14.945000     34.441521
   14.959000     34.346479
   14.974000     34.155300
   14.989000     34.378159
   15.004000     34.327907
   15.019000     34.154208
   15.034000     34.159670
   15.048000     34.090846
   15.063000     34.071182
   15.078000     34.251436
   15.093000     34.220847
   15.108000     33.910593
   15.123000     33.839584
   15.138000     33.788239
   15.152000     33.750003
   15.167000     33.758743
   15.182000     33.901853
   15.197000     33.839584
   15.212000     33.675717
   15.227000     33.592691
   15.242000     33.408068
   15.256000     33.451765
   15.271000     33.399328
   15.286000     33.474707
   15.301000     33.269327
   15.316000     33.254033
   15.331000     33.196134
   15.345000     33.188487
   15.360000     32.918652
   15.375000     32.827979
   15.390000     32.916468
   15.405000     32.822518
   15.420000     32.683776
   15.435000     32.470750
   15.449000     32.396463
   15.464000     32.332009
   15.479000     32.252260
   15.494000     32.175790
   15.509000     32.124445
   15.524000     32.218395
   15.539000     32.003183
   15.553000     31.951839
   15.568000     31.919066
   15.583000     31.963856
   15.598000     31.773770
   15.613000     31.763938
   15.628000     31.566205
   15.643000     31.645954
   15.657000     31.655786
   15.672000     31.582591
   15.687000     31.533431
   15.702000     31.414355
   15.717000     31.335699
   15.732000     31.601164
   15.747000     31.629567
   15.761000     31.385951
   15.776000     31.273430
   15.791000     31.224270
   15.806000     31.047294
   15.821000     30.914015
   15.836000     30.921662
   15.851000     30.826619
   15.866000     30.504349
   15.880000     30.369978
   15.895000     30.247623
   15.910000     30.288044
   15.925000     30.198463
   15.940000     30.079387
   15.955000     30.054261
   15.970000     30.150396
   15.984000     29.858713
   15.999000     29.749469
   16.014000     29.808461
   16.029000     29.730897
   16.044000     29.781150
   16.059000     29.645687
   16.074000     29.445769
   16.088000     29.499298
   16.103000     29.408626
   16.118000     29.352911
   16.133000     29.270978
   16.148000     29.262238
   16.163000     29.289549
   16.178000     29.136607
   16.193000     29.131145
   16.207000     29.078708
   16.222000     28.981479
   16.237000     28.856941
   16.252000     28.789209
   16.267000     28.679965
   16.282000     28.793579
   16.297000     28.846016
   16.312000     28.732402
   16.326000     28.542316
   16.341000     28.298702
   16.356000     28.529208
   16.371000     28.564166
   16.386000     28.635175
   16.401000     28.486602
   16.416000     28.401392
   16.430000     28.323828
   16.445000     28.217860
   16.460000     28.215676
   16.475000     28.258281
   16.490000     28.135927
   16.505000     28.212399
   16.520000     28.019036
   16.535000     27.974246
   16.549000     27.873740
   16.564000     28.091137
   16.579000     28.045254
   16.594000     28.098784
   16.609000     28.161053
   16.624000     28.078027
   16.639000     27.834413
   16.654000     27.885757
   16.668000     27.644327
   16.683000     27.472813
   16.698000     27.395250
   16.713000     27.310038
   16.728000     26.983398
   16.743000     26.902556
   16.758000     26.923313
   16.773000     26.838102
   16.788000     26.791128
   16.802000     26.551882
   16.817000     26.699362
   16.832000     26.524570
   16.847000     26.406586
   16.862000     26.454653
   16.877000     26.393477
   16.892000     26.382553
   16.907000     26.168433
   16.921000     26.078853
   16.936000     26.000197
   16.951000     26.015491
   16.966000     25.945574
   16.981000     26.027507
   16.996000     26.118180
   17.011000     26.055911
   17.026000     25.721623
   17.041000     25.615656
   17.055000     25.772968
   17.070000     25.705237
   17.085000     25.600361
   17.100000     25.557757
   17.115000     25.602547
   17.130000     25.591622
   17.145000     25.703051
   17.160000     25.594900
   17.175000     25.598177
   17.189000     25.479100
   17.204000     25.472545
   17.219000     25.302124
   17.234000     25.213636
   17.249000     25.093467
   17.264000     25.199434
   17.279000     25.219098
   17.294000     25.114224
   17.309000     25.174308
   17.323000     25.130611
   17.338000     25.180862
   17.353000     25.071618
   17.368000     24.971114
   17.383000     25.057417
   17.398000     25.090190
   17.413000     25.020274
   17.428000     25.051954
   17.443000     24.949265
   17.457000     24.904474
   17.472000     24.925231
   17.487000     24.870608
   17.502000     24.850945
   17.517000     24.843298
   17.532000     24.711112
   17.547000     24.770103
   17.562000     24.929601
   17.577000     24.868424
   17.591000     24.826911
   17.606000     24.807246
   17.621000     24.791952
   17.636000     24.801785
   17.651000     24.712204
   17.666000     24.785398
   17.681000     24.671783
   17.696000     24.629178
   17.711000     24.518841
   17.726000     24.464219
   17.740000     24.506825
   17.755000     24.400857
   17.770000     24.431445
   17.785000     24.361529
   17.800000     24.396487
   17.815000     24.463126
   17.830000     24.446739
   17.845000     24.397579
   17.860000     24.484975
   17.875000     24.555985
   17.889000     24.418336
   17.904000     24.486068
   17.919000     24.428168
   17.934000     24.357159
   17.949000     24.440185
   17.964000     24.387747
   17.979000     24.606236
   17.994000     24.546152
   18.009000     24.305814
   18.024000     24.393210
   18.038000     24.498085
   18.053000     24.613883
   18.068000     24.715481
   18.083000     24.608422
   18.098000     24.606236
   18.113000     24.608422
   18.128000     24.711112
   18.143000     24.691448
   18.158000     24.621531
   18.173000     24.823633
   18.188000     24.921953
   18.202000     24.965651
   18.217000     25.101114
   18.232000     25.186325
   18.247000     25.251872
   18.262000     25.247502
   18.277000     25.405907
   18.292000     25.326158
   18.307000     25.376411
   18.322000     25.313048
   18.337000     25.327251
   18.352000     25.314141
   18.366000     25.117501
   18.381000     25.101114
   18.396000     25.026828
   18.411000     25.048677
   18.426000     25.026828
   18.441000     24.858592
   18.456000     24.890272
   18.471000     24.913214
   18.486000     24.867331
   18.501000     24.913214
   18.516000     24.935062
   18.530000     25.122964
   18.545000     25.002794
   18.560000     24.985315
   18.575000     25.048677
   18.590000     25.102207
   18.605000     25.025735
   18.620000     25.058509
   18.635000     24.994055
   18.650000     24.951449
   18.665000     24.953634
   18.680000     25.029012
   18.695000     25.067248
   18.710000     24.996239
   18.724000     24.962374
   18.739000     24.857499
   18.754000     25.110946
   18.769000     25.145905
   18.784000     25.143720
   18.799000     25.171031
   18.814000     25.164476
   18.829000     25.275905
   18.844000     25.109854
   18.859000     25.119685
   18.874000     25.156829
   18.889000     25.207081
   18.903000     25.176493
   18.918000     25.350192
   18.933000     25.350192
   18.948000     25.242040
   18.963000     25.296662
   18.978000     25.432125
   18.993000     25.307587
   19.008000     25.230023
   19.023000     25.344730
   19.038000     25.337082
   19.053000     25.350192
   19.068000     25.380780
   19.083000     25.326158
   19.098000     25.337082
   19.112000     25.384058
   19.127000     25.388427
   19.142000     25.413554
   19.157000     25.484563
   19.172000     25.571958
   19.187000     25.506411
   19.202000     25.472545
   19.217000     25.435403
   19.232000     25.534815
   19.247000     25.618933
   19.262000     25.535907
   19.277000     25.622211
   19.292000     25.530445
   19.307000     25.767506
   19.321000     25.653891
   19.336000     25.706329
   19.351000     25.829776
   19.366000     25.746750
   19.381000     25.635320
   19.396000     25.545740
   19.411000     25.498764
   19.426000     25.427755
   19.441000     25.699774
   19.456000     25.673556
   19.471000     25.507504
   19.486000     25.595992
   19.501000     25.617841
   19.516000     25.586160
   19.531000     25.581790
   19.545000     25.522798
   19.560000     25.500950
   19.575000     25.468176
   19.590000     25.517336
   19.605000     25.497672
   19.620000     25.445234
   19.635000     25.476915
   19.650000     25.412461
   19.665000     25.416831
   19.680000     25.510781
   19.695000     25.422293
   19.710000     25.358931
   19.725000     25.276998
   19.740000     25.394982
   19.755000     25.374225
   19.770000     25.375318
   19.785000     25.302124
   19.799000     25.341452
   19.814000     25.348007
   19.829000     25.432125
   19.844000     25.293385
   19.859000     25.411368
   19.874000     25.328343
   19.889000     25.284645
   19.904000     25.391705
   19.919000     25.249687
   19.934000     25.216914
   19.949000     25.187418
   19.964000     25.203804
   19.979000     25.339267
   19.994000     25.179771
   20.009000     25.192880
   20.024000     25.027921
   20.039000     24.933971
   20.054000     25.023551
   20.068000     24.965651
   20.083000     24.923045
   20.098000     24.867331
   20.113000     24.973298
   20.128000     24.884811
   20.143000     24.921953
   20.158000     24.809432
   20.173000     24.841112
   20.188000     24.815986
   20.203000     24.794138
   20.218000     24.802876
   20.233000     24.837835
   20.248000     24.765734
   20.263000     24.706742
   20.278000     24.794138
   20.293000     24.824725
   20.308000     24.760272
   20.323000     24.420521
   20.338000     24.465312
   20.353000     24.474050
   20.368000     24.259932
   20.382000     24.253377
   20.397000     24.243545
   20.412000     24.103712
   20.427000     24.091695
   20.442000     24.077493
   20.457000     24.034887
   20.472000     23.948584
   20.487000     23.876483
   20.502000     23.907071
   20.517000     23.927828
   20.532000     23.926736
   20.547000     23.797827
   20.562000     23.733373
   20.577000     23.748667
   20.592000     23.700600
   20.607000     23.691860
   20.622000     23.694044
   20.637000     23.763961
   20.652000     23.743204
   20.667000     23.795643
   20.682000     23.712617
   20.697000     23.721356
   20.712000     23.663457
   20.727000     23.560767
   20.742000     23.562951
   20.757000     23.410009
   20.771000     23.392530
   20.786000     23.300764
   20.801000     23.212277
   20.816000     23.076814
   20.831000     23.001435
   20.846000     22.976308
   20.861000     22.967569
   20.876000     22.941351
   20.891000     22.930425
   20.906000     22.785131
   20.921000     22.756726
   20.936000     22.762189
   20.951000     22.749079
   20.966000     22.829921
   20.981000     22.604876
   20.996000     22.565549
   21.011000     22.551347
   21.026000     22.471599
   21.041000     22.425716
   21.056000     22.379833
   21.071000     22.246555
   21.086000     22.120923
   21.101000     22.092520
   21.116000     22.063024
   21.131000     22.078319
   21.146000     22.088150
   21.161000     21.940670
   21.176000     21.866384
   21.191000     21.733106
   21.206000     21.644617
   21.221000     21.607474
   21.236000     21.678483
   21.251000     21.686130
   21.266000     21.640248
   21.281000     21.582348
   21.296000     21.427221
   21.310000     21.474196
   21.325000     21.505877
   21.340000     21.531003
   21.355000     21.406464
   21.370000     21.284111
   21.385000     21.253522
   21.400000     21.278648
   21.415000     21.295035
   21.430000     21.216379
   21.445000     21.124614
   21.460000     21.187975
   21.475000     21.124614
   21.490000     20.957469
   21.505000     20.910495
   21.520000     20.863519
   21.535000     20.957469
   21.550000     20.806712
   21.565000     20.660325
   21.580000     20.639568
   21.595000     20.557635
   21.610000     20.442928
   21.625000     20.379566
   21.640000     20.414525
   21.655000     20.205867
   21.670000     20.253935
   21.685000     20.265952
   21.700000     20.176371
   21.715000     20.073681
   21.730000     20.074774
   21.745000     20.138136
   21.760000     20.068219
   21.775000     20.011412
   21.790000     19.952420
   21.805000     19.892336
   21.820000     19.905444
   21.835000     19.853007
   21.850000     19.768889
   21.865000     19.751410
   21.880000     19.792923
   21.895000     19.678216
   21.910000     19.556954
   21.925000     19.589728
   21.940000     19.488131
   21.955000     19.589728
   21.970000     19.593005
   21.985000     19.399643
   22.000000     19.315524
