# Supplementary material for: Changing the game of time resolved X-ray diffraction on the mechanochemistry playground by downsizing
Source: Nat Commun. 2021 Oct 21;12:6134. doi: 10.1038/s41467-021-26264-1 (PMC8531352; doi:10.1038/s41467-021-26264-1)
Supplement: Supplementary file 3 — Source Data. [file 41467_2021_26264_MOESM3_ESM.zip › PXRD_raw_data/reactionIIIa_cocrystal_FormI_normalized/000264.xy]

    3.140900     20.467510
    3.155600     20.548371
    3.170400     20.466432
    3.185100     20.942972
    3.199800     20.875049
    3.214500     20.869658
    3.229300     21.361293
    3.244000     21.485279
    3.258700     21.628673
    3.273500     21.730018
    3.288200     21.730018
    3.302900     22.101978
    3.317600     22.389843
    3.332400     22.329467
    3.347100     22.454532
    3.361800     22.703584
    3.376500     23.045356
    3.391300     23.308423
    3.406000     23.672836
    3.420700     23.935904
    3.435400     23.880918
    3.450200     23.808683
    3.464900     23.732134
    3.479600     23.746150
    3.494400     23.830245
    3.509100     24.159079
    3.523800     24.328348
    3.538500     24.427538
    3.553300     24.305707
    3.568000     24.592494
    3.582700     24.832920
    3.597400     24.859874
    3.612200     25.011892
    3.626900     25.357977
    3.641600     25.417276
    3.656400     25.770906
    3.671100     26.270088
    3.685800     26.344480
    3.700500     26.637736
    3.715300     26.960101
    3.730000     26.899725
    3.744700     27.037727
    3.759500     27.499174
    3.774200     27.512111
    3.788900     27.578956
    3.803600     27.647958
    3.818400     27.872212
    3.833100     28.009137
    3.847800     28.181640
    3.862600     28.431769
    3.877300     28.601038
    3.892000     28.709931
    3.906700     28.912622
    3.921500     29.169221
    3.936200     29.390240
    3.950900     29.391319
    3.965700     29.679183
    3.980400     30.046830
    3.995100     30.239819
    4.009800     30.560028
    4.024600     30.819861
    4.039300     30.906113
    4.054000     31.183196
    4.068800     31.320121
    4.083500     31.422544
    4.098200     31.577797
    4.113000     31.809598
    4.127700     32.038166
    4.142400     32.497455
    4.157100     33.078576
    4.171900     33.013887
    4.186600     33.155124
    4.201300     33.657540
    4.216100     34.295802
    4.230800     34.616010
    4.245500     34.895250
    4.260300     34.984736
    4.275000     35.253195
    4.289700     35.487152
    4.304500     35.948598
    4.319200     36.287136
    4.333900     36.426217
    4.348600     36.652627
    4.363400     37.047228
    4.378100     37.005181
    4.392800     37.286577
    4.407600     37.561504
    4.422300     37.711366
    4.437000     37.891416
    4.451800     37.854760
    4.466500     37.957183
    4.481200     38.456364
    4.496000     38.508116
    4.510700     38.924279
    4.525400     39.540979
    4.540200     39.592729
    4.554900     39.778171
    4.569600     39.942048
    4.584400     40.188943
    4.599100     40.328024
    4.613800     40.752813
    4.628600     41.062241
    4.643300     41.453608
    4.658000     41.672472
    4.672700     41.954945
    4.687500     42.028260
    4.702200     42.104807
    4.716900     42.944683
    4.731700     43.318799
    4.746400     43.748980
    4.761100     44.431445
    4.775900     44.504760
    4.790600     44.539260
    4.805300     45.127927
    4.820100     45.512825
    4.834800     45.782362
    4.849500     45.969959
    4.864300     46.115508
    4.879000     46.706332
    4.893700     47.116027
    4.908500     47.334891
    4.923200     47.698226
    4.938000     48.193094
    4.952700     48.797934
    4.967400     48.870170
    4.982200     49.210863
    4.996900     49.489025
    5.011600     49.970956
    5.026400     50.494935
    5.041100     50.774174
    5.055800     51.524564
    5.070600     52.189778
    5.085300     52.384924
    5.100000     52.771978
    5.114800     53.315363
    5.129500     53.964406
    5.144200     54.656575
    5.159000     55.208586
    5.173700     55.576233
    5.188400     55.952506
    5.203200     56.037679
    5.217900     56.587533
    5.232700     57.460831
    5.247400     57.648429
    5.262100     58.236017
    5.276900     58.570242
    5.291600     59.086674
    5.306300     59.651623
    5.321100     60.308213
    5.335800     60.835426
    5.350500     61.520048
    5.365300     61.747537
    5.380000     62.348064
    5.394800     63.228909
    5.409500     63.781997
    5.424200     64.190614
    5.439000     64.450447
    5.453700     65.128600
    5.468400     65.817536
    5.483200     66.395421
    5.497900     67.195405
    5.512600     67.694586
    5.527400     68.016951
    5.542100     68.018030
    5.556900     68.751169
    5.571600     69.414227
    5.586300     70.228228
    5.601100     70.858943
    5.615800     71.685880
    5.630600     72.222796
    5.645300     72.499879
    5.660000     72.417941
    5.674800     72.990436
    5.689500     74.017908
    5.704200     74.592559
    5.719000     75.447529
    5.733700     75.797927
    5.748500     76.556941
    5.763200     76.669068
    5.777900     77.111107
    5.792700     77.970389
    5.807400     78.299223
    5.822200     78.793013
    5.836900     79.562810
    5.851600     80.101882
    5.866400     80.534218
    5.881100     81.239325
    5.895900     82.044700
    5.910600     82.229063
    5.925300     82.863012
    5.940100     84.144927
    5.954800     85.186415
    5.969600     86.563207
    5.984300     87.756714
    5.999000     88.660199
    6.013800     88.946986
    6.028500     88.765857
    6.043300     88.152393
    6.058000     87.676931
    6.072700     87.790136
    6.087500     87.941077
    6.102200     88.027328
    6.117000     87.749167
    6.131700     87.603617
    6.146500     87.754557
    6.161200     87.927061
    6.175900     88.156705
    6.190700     88.734592
    6.205400     88.725966
    6.220200     89.301696
    6.234900     89.336197
    6.249600     89.454793
    6.264400     89.900066
    6.279100     90.332402
    6.293900     90.057476
    6.308600     90.301137
    6.323400     90.628892
    6.338100     90.912445
    6.352800     91.884932
    6.367600     93.038547
    6.382300     95.196995
    6.397100     98.657841
    6.411800    101.910605
    6.426600    102.666385
    6.441300    100.934884
    6.456000     97.529022
    6.470800     94.346338
    6.485500     93.278974
    6.500300     92.288158
    6.515000     92.147999
    6.529800     92.432629
    6.544500     93.391101
    6.559300     94.866004
    6.574000     96.437940
    6.588700     98.009875
    6.603500     98.799078
    6.618200     97.941952
    6.633000     96.008838
    6.647700     93.892439
    6.662500     91.971183
    6.677200     90.739942
    6.692000     89.848315
    6.706700     89.086067
    6.721500     88.538369
    6.736200     88.402523
    6.750900     88.472602
    6.765700     88.346459
    6.780400     87.896873
    6.795200     87.604695
    6.809900     87.970186
    6.824700     87.516287
    6.839400     87.052685
    6.854200     86.453236
    6.868900     86.318468
    6.883700     86.144887
    6.898400     86.019821
    6.913200     85.441936
    6.927900     85.073210
    6.942700     84.916879
    6.957400     84.724969
    6.972200     84.443574
    6.986900     84.486699
    7.001600     83.996143
    7.016400     83.766498
    7.031100     83.484024
    7.045900     83.011797
    7.060600     82.787542
    7.075400     82.859778
    7.090100     82.638758
    7.104900     82.340111
    7.119600     82.056560
    7.134400     81.305092
    7.149100     80.599986
    7.163900     80.767098
    7.178600     80.735831
    7.193400     80.611844
    7.208100     80.210775
    7.222900     80.140696
    7.237600     79.614561
    7.252400     79.589763
    7.267100     79.199474
    7.281900     78.803796
    7.296600     78.694903
    7.311400     78.633448
    7.326100     77.844246
    7.340900     77.515411
    7.355600     77.135904
    7.370400     77.253422
    7.385100     77.241562
    7.399900     76.951542
    7.414600     76.453438
    7.429400     76.629176
    7.444100     76.459907
    7.458900     75.982289
    7.473600     76.066384
    7.488400     76.256138
    7.503200     75.793614
    7.517900     75.528390
    7.532700     74.985005
    7.547400     74.583935
    7.562200     73.926266
    7.576900     73.332208
    7.591700     73.076688
    7.606400     72.714430
    7.621200     72.356486
    7.635900     71.891806
    7.650700     71.497205
    7.665400     70.965679
    7.680200     70.869724
    7.694900     70.257337
    7.709700     69.442260
    7.724400     69.414227
    7.739200     68.984048
    7.754000     68.691871
    7.768700     68.552790
    7.783500     68.409397
    7.798200     68.164658
    7.813000     67.667632
    7.827700     67.623429
    7.842500     67.018589
    7.857200     66.781397
    7.872000     66.061196
    7.886700     65.940444
    7.901500     65.849880
    7.916300     65.491935
    7.931000     65.291401
    7.945800     65.143694
    7.960500     64.443978
    7.975300     64.074175
    7.990000     64.046142
    8.004800     63.641838
    8.019600     63.249393
    8.034300     62.996029
    8.049100     62.711398
    8.063800     62.459112
    8.078600     62.395502
    8.093300     62.462348
    8.108100     62.248874
    8.122900     62.106559
    8.137600     62.017073
    8.152400     61.812226
    8.167100     61.233262
    8.181900     60.954022
    8.196600     60.741628
    8.211400     60.368589
    8.226200     59.969675
    8.240900     59.564293
    8.255700     59.164300
    8.270400     59.020907
    8.285200     58.645712
    8.300000     58.536820
    8.314700     58.573478
    8.329500     58.143297
    8.344200     57.654897
    8.359000     57.442503
    8.373800     56.947634
    8.388500     56.872163
    8.403300     56.459234
    8.418000     56.194011
    8.432800     55.975147
    8.447600     55.618281
    8.462300     55.371386
    8.477100     55.014520
    8.491800     54.939050
    8.506600     55.190257
    8.521400     54.818297
    8.536100     54.403211
    8.550900     54.667357
    8.565600     54.246880
    8.580400     53.935296
    8.595200     53.867373
    8.609900     53.697026
    8.624700     53.298113
    8.639500     52.889495
    8.654200     52.616725
    8.669000     51.954743
    8.683700     51.937493
    8.698500     51.894367
    8.713300     51.472812
    8.728000     51.208667
    8.742800     51.292762
    8.757600     50.863660
    8.772300     50.759080
    8.787100     50.484153
    8.801800     50.101411
    8.816600     49.973112
    8.831400     49.635652
    8.846100     49.308974
    8.860900     48.890654
    8.875700     48.492818
    8.890400     48.496054
    8.905200     48.325706
    8.920000     47.782320
    8.934700     47.351063
    8.949500     47.246483
    8.964300     47.228154
    8.979000     47.036244
    8.993800     46.654581
    9.008600     46.431405
    9.023300     46.664284
    9.038100     46.530595
    9.052900     46.129524
    9.067600     45.631421
    9.082400     45.644358
    9.097200     45.531154
    9.111900     45.173209
    9.126700     45.187225
    9.141500     44.976987
    9.156200     44.800171
    9.171000     44.660012
    9.185800     44.669716
    9.200500     44.136034
    9.215300     43.896686
    9.230100     43.839544
    9.244800     43.683212
    9.259600     43.308018
    9.274400     43.236860
    9.289100     42.891854
    9.303900     42.781883
    9.318700     42.628786
    9.333400     42.275155
    9.348200     42.111277
    9.363000     42.091870
    9.377800     41.945242
    9.392500     41.626111
    9.407300     41.519375
    9.422100     41.368434
    9.436800     41.450374
    9.451600     41.101055
    9.466400     40.721548
    9.481200     40.302149
    9.495900     40.365759
    9.510700     40.312930
    9.525500     40.186787
    9.540200     40.128567
    9.555000     39.741513
    9.569800     39.399741
    9.584600     39.172253
    9.599300     39.233707
    9.614100     39.213222
    9.628900     38.978187
    9.643600     38.769026
    9.658400     38.924279
    9.673200     38.584663
    9.688000     37.822415
    9.702700     37.711366
    9.717500     37.676865
    9.732300     37.630505
    9.747100     37.498971
    9.761800     37.141026
    9.776600     37.037525
    9.791400     36.955586
    9.806200     36.764755
    9.820900     36.652627
    9.835700     36.473655
    9.850500     36.413279
    9.865300     36.374465
    9.880000     36.391716
    9.894800     36.318402
    9.909600     36.022990
    9.924400     35.755610
    9.939100     35.541059
    9.953900     35.399822
    9.968700     35.182037
    9.983500     34.779889
    9.998200     34.714122
   10.013000     34.659137
   10.028000     34.567494
   10.043000     34.563182
   10.057000     34.325990
   10.072000     34.232191
   10.087000     34.111439
   10.102000     34.083407
   10.116000     33.859153
   10.131000     33.473177
   10.146000     33.372909
   10.161000     33.285580
   10.176000     33.021434
   10.190000     33.117388
   10.205000     33.147577
   10.220000     32.862946
   10.235000     32.729257
   10.249000     32.585863
   10.264000     32.633301
   10.279000     32.722787
   10.294000     32.487752
   10.309000     32.373468
   10.323000     32.323873
   10.338000     32.250560
   10.353000     32.204199
   10.368000     32.159996
   10.382000     32.186949
   10.397000     32.080213
   10.412000     31.860271
   10.427000     31.846256
   10.442000     31.711487
   10.456000     31.534672
   10.471000     31.306104
   10.486000     31.378340
   10.501000     31.345996
   10.516000     31.371872
   10.530000     31.303948
   10.545000     31.363246
   10.560000     31.360012
   10.575000     31.247885
   10.589000     31.145461
   10.604000     31.175649
   10.619000     31.150852
   10.634000     31.163789
   10.649000     31.119586
   10.663000     31.244651
   10.678000     30.870534
   10.693000     30.599919
   10.708000     30.261381
   10.722000     30.156802
   10.737000     30.263538
   10.752000     29.984298
   10.767000     29.914219
   10.782000     29.713684
   10.796000     29.490508
   10.811000     29.468945
   10.826000     29.434444
   10.841000     29.334177
   10.856000     29.245769
   10.870000     29.418272
   10.885000     29.160595
   10.900000     29.023671
   10.915000     28.980545
   10.930000     28.863028
   10.944000     28.732572
   10.959000     28.596725
   10.974000     28.649554
   10.989000     28.813433
   11.003000     28.499692
   11.018000     28.473817
   11.033000     28.679742
   11.048000     28.643086
   11.063000     28.547131
   11.077000     28.496458
   11.092000     28.508318
   11.107000     28.575162
   11.122000     28.764917
   11.137000     28.859793
   11.151000     29.305067
   11.166000     29.402100
   11.181000     29.572447
   11.196000     29.792388
   11.211000     29.946563
   11.225000     29.660855
   11.240000     29.668402
   11.255000     29.472179
   11.270000     29.095907
   11.284000     28.844699
   11.299000     28.524490
   11.314000     28.320720
   11.329000     28.237703
   11.344000     28.253876
   11.358000     28.127732
   11.373000     28.256032
   11.388000     28.243094
   11.403000     27.968167
   11.418000     28.069513
   11.432000     28.204281
   11.447000     28.276517
   11.462000     28.539584
   11.477000     28.718556
   11.492000     28.753057
   11.506000     28.978389
   11.521000     29.238222
   11.536000     29.387006
   11.551000     29.506680
   11.566000     29.638214
   11.580000     29.680262
   11.595000     29.677027
   11.610000     29.903438
   11.625000     29.976751
   11.640000     29.937938
   11.654000     29.908828
   11.669000     29.943329
   11.684000     29.764357
   11.699000     29.388084
   11.714000     29.210190
   11.728000     28.982702
   11.743000     28.584866
   11.758000     28.382175
   11.773000     28.254953
   11.788000     28.122342
   11.802000     27.945526
   11.817000     27.738522
   11.832000     27.720194
   11.847000     27.954151
   11.862000     27.900244
   11.876000     28.058731
   11.891000     27.955229
   11.906000     28.055496
   11.921000     28.320720
   11.936000     28.616132
   11.950000     28.702383
   11.965000     28.652789
   11.980000     28.715322
   11.995000     28.785401
   12.010000     28.824214
   12.024000     28.864105
   12.039000     28.735806
   12.054000     28.608585
   12.069000     28.860871
   12.084000     29.079735
   12.098000     29.006420
   12.113000     28.949279
   12.128000     28.937420
   12.143000     29.212347
   12.158000     29.227441
   12.172000     29.112079
   12.187000     29.070031
   12.202000     28.976232
   12.217000     28.968685
   12.232000     29.183236
   12.246000     29.329864
   12.261000     29.187549
   12.276000     29.040921
   12.291000     29.093750
   12.306000     29.246847
   12.320000     29.219894
   12.335000     29.231753
   12.350000     29.551962
   12.365000     29.629589
   12.380000     29.575682
   12.394000     29.598323
   12.409000     29.876484
   12.424000     29.935782
   12.439000     30.130926
   12.454000     30.385368
   12.468000     30.784282
   12.483000     31.142227
   12.498000     31.281307
   12.513000     31.466749
   12.528000     31.487233
   12.543000     31.355699
   12.557000     31.311495
   12.572000     31.406373
   12.587000     31.423622
   12.602000     31.233869
   12.617000     31.323355
   12.631000     31.433325
   12.646000     31.625235
   12.661000     31.676987
   12.676000     31.473217
   12.691000     31.613376
   12.705000     31.556235
   12.720000     31.505561
   12.735000     31.670517
   12.750000     31.813911
   12.765000     31.930351
   12.779000     32.197731
   12.794000     32.496377
   12.809000     33.024668
   12.824000     33.868856
   12.839000     34.719513
   12.854000     36.144821
   12.868000     37.363125
   12.883000     38.846653
   12.898000     40.038003
   12.913000     40.559826
   12.928000     40.457402
   12.942000     39.880594
   12.957000     39.252036
   12.972000     38.167421
   12.987000     36.999790
   13.002000     36.045631
   13.017000     35.248882
   13.031000     34.755091
   13.046000     34.389600
   13.061000     34.247285
   13.076000     34.139470
   13.091000     33.876403
   13.105000     33.833277
   13.120000     33.609023
   13.135000     33.620882
   13.150000     33.689884
   13.165000     33.741635
   13.179000     33.944326
   13.194000     34.482321
   13.209000     34.750779
   13.224000     35.216538
   13.239000     35.997115
   13.254000     36.960976
   13.268000     38.208390
   13.283000     39.220769
   13.298000     39.961455
   13.313000     40.188943
   13.328000     40.267648
   13.343000     39.662808
   13.357000     38.629945
   13.372000     37.701662
   13.387000     36.801411
   13.402000     36.065038
   13.417000     35.710328
   13.431000     35.287695
   13.446000     35.240256
   13.461000     34.972876
   13.476000     34.948079
   13.491000     34.907110
   13.506000     34.807920
   13.520000     34.969642
   13.535000     34.989049
   13.550000     34.942689
   13.565000     34.991206
   13.580000     34.952392
   13.595000     35.137833
   13.609000     35.147536
   13.624000     35.044035
   13.639000     35.008456
   13.654000     35.102254
   13.669000     35.055894
   13.683000     35.309258
   13.698000     35.363166
   13.713000     35.535669
   13.728000     35.606826
   13.743000     35.435401
   13.758000     35.749141
   13.772000     36.060725
   13.787000     36.101695
   13.802000     36.073664
   13.817000     36.123257
   13.832000     36.235385
   13.847000     36.130804
   13.861000     35.929192
   13.876000     35.849409
   13.891000     35.867737
   13.906000     35.874207
   13.921000     35.883910
   13.936000     35.638092
   13.950000     35.669358
   13.965000     35.657499
   13.980000     35.639170
   13.995000     35.602514
   14.010000     35.666124
   14.025000     35.641327
   14.039000     35.693078
   14.054000     35.766391
   14.069000     35.699547
   14.084000     35.768548
   14.099000     35.726500
   14.114000     35.686609
   14.128000     35.796579
   14.143000     35.708172
   14.158000     35.789032
   14.173000     35.744829
   14.188000     35.776095
   14.203000     35.673671
   14.217000     35.724345
   14.232000     35.728656
   14.247000     35.693078
   14.262000     35.657499
   14.277000     35.607904
   14.292000     35.667203
   14.306000     35.622998
   14.321000     35.778251
   14.336000     35.937817
   14.351000     35.902238
   14.366000     36.041319
   14.381000     36.121102
   14.395000     36.251557
   14.410000     36.311933
   14.425000     36.267729
   14.440000     36.317324
   14.455000     36.238620
   14.470000     36.137274
   14.484000     36.074741
   14.499000     36.068272
   14.514000     35.971240
   14.529000     35.738360
   14.544000     35.575560
   14.559000     35.541059
   14.573000     35.447260
   14.588000     35.283383
   14.603000     35.162630
   14.618000     35.275836
   14.633000     35.286617
   14.648000     35.211147
   14.662000     35.063441
   14.677000     35.063441
   14.692000     34.950236
   14.707000     34.924360
   14.722000     34.959939
   14.737000     34.965330
   14.752000     34.931907
   14.766000     34.952392
   14.781000     34.967486
   14.796000     34.844578
   14.811000     34.806843
   14.826000     34.828405
   14.841000     34.786358
   14.855000     34.637574
   14.870000     34.412242
   14.885000     34.415476
   14.900000     34.329224
   14.915000     34.481242
   14.930000     34.373428
   14.945000     34.553478
   14.959000     34.441351
   14.974000     34.389600
   14.989000     34.306583
   15.004000     34.196612
   15.019000     34.166424
   15.034000     34.034890
   15.048000     33.940013
   15.063000     33.960498
   15.078000     34.159955
   15.093000     34.065078
   15.108000     33.867778
   15.123000     33.837590
   15.138000     33.932466
   15.152000     33.747026
   15.167000     33.669399
   15.182000     33.474254
   15.197000     33.579913
   15.212000     33.786917
   15.227000     33.369675
   15.242000     33.466707
   15.256000     33.398784
   15.271000     33.033294
   15.286000     33.179922
   15.301000     33.099060
   15.316000     33.141108
   15.331000     33.014965
   15.345000     32.894213
   15.360000     32.801492
   15.375000     32.757288
   15.390000     32.672115
   15.405000     32.786398
   15.420000     32.442470
   15.435000     32.423063
   15.449000     32.430610
   15.464000     32.259185
   15.479000     32.124417
   15.494000     32.249481
   15.509000     32.180481
   15.524000     32.168621
   15.539000     31.981024
   15.553000     32.136276
   15.568000     31.954070
   15.583000     31.914179
   15.598000     31.822536
   15.613000     31.702862
   15.628000     31.606907
   15.643000     31.472139
   15.657000     31.365403
   15.672000     31.324433
   15.687000     31.389122
   15.702000     31.159477
   15.717000     31.227400
   15.732000     31.284542
   15.747000     31.243572
   15.761000     31.274839
   15.776000     31.114194
   15.791000     31.107726
   15.806000     31.200446
   15.821000     30.955708
   15.836000     30.923363
   15.851000     30.624717
   15.866000     30.383212
   15.880000     30.445744
   15.895000     30.342243
   15.910000     30.205318
   15.925000     30.077019
   15.940000     30.156802
   15.955000     30.114754
   15.970000     29.940095
   15.984000     29.887266
   15.999000     29.888344
   16.014000     29.805327
   16.029000     29.686730
   16.044000     29.548728
   16.059000     29.703981
   16.074000     29.684574
   16.088000     29.509914
   16.103000     29.508837
   16.118000     29.407491
   16.133000     29.490508
   16.148000     29.291051
   16.163000     29.327708
   16.178000     29.238222
   16.193000     28.990249
   16.207000     28.837152
   16.222000     28.840387
   16.237000     28.859793
   16.252000     28.743353
   16.267000     28.912622
   16.282000     28.791869
   16.297000     28.797261
   16.312000     28.629070
   16.326000     28.615054
   16.341000     28.590257
   16.356000     28.360611
   16.371000     28.273281
   16.386000     28.359534
   16.401000     28.501849
   16.416000     28.326111
   16.430000     27.988651
   16.445000     28.144983
   16.460000     28.035012
   16.475000     27.962776
   16.490000     27.963854
   16.505000     28.109404
   16.520000     27.985417
   16.535000     27.803211
   16.549000     27.771944
   16.564000     27.782726
   16.579000     27.738522
   16.594000     27.916415
   16.609000     27.805367
   16.624000     27.697553
   16.639000     27.685693
   16.654000     27.644723
   16.668000     27.430172
   16.683000     27.185433
   16.698000     27.313733
   16.713000     27.266294
   16.728000     26.950398
   16.743000     26.968726
   16.758000     26.828567
   16.773000     26.663611
   16.788000     26.578438
   16.802000     26.694878
   16.817000     26.661454
   16.832000     26.431810
   16.847000     26.479248
   16.862000     26.394075
   16.877000     26.287338
   16.892000     26.209712
   16.907000     26.056615
   16.921000     26.167664
   16.936000     26.004864
   16.951000     25.954192
   16.966000     25.948801
   16.981000     25.905675
   16.996000     25.918613
   17.011000     25.905675
   17.026000     25.879799
   17.041000     25.803251
   17.055000     25.673873
   17.070000     25.529402
   17.085000     25.721312
   17.100000     25.711609
   17.115000     25.516464
   17.130000     25.459322
   17.145000     25.377384
   17.160000     25.360134
   17.175000     25.495980
   17.189000     25.474416
   17.204000     25.338571
   17.219000     25.394634
   17.234000     25.321320
   17.249000     25.118629
   17.264000     25.088441
   17.279000     25.115395
   17.294000     25.162833
   17.309000     25.093832
   17.323000     25.044237
   17.338000     25.029143
   17.353000     25.048550
   17.368000     25.021596
   17.383000     24.929953
   17.398000     25.124020
   17.413000     25.113238
   17.428000     24.949360
   17.443000     24.860953
   17.457000     24.700308
   17.472000     24.740200
   17.487000     24.766075
   17.502000     24.681980
   17.517000     24.803811
   17.532000     24.698152
   17.547000     24.675511
   17.562000     24.669043
   17.577000     24.638854
   17.591000     24.721872
   17.606000     24.717559
   17.621000     24.695996
   17.636000     24.618369
   17.651000     24.672277
   17.666000     24.413522
   17.681000     24.596807
   17.696000     24.756372
   17.711000     24.552603
   17.726000     24.395194
   17.740000     24.388724
   17.755000     24.399506
   17.770000     24.289535
   17.785000     24.243175
   17.800000     24.469586
   17.815000     24.473898
   17.830000     24.425382
   17.845000     24.339130
   17.860000     24.403818
   17.875000     24.263660
   17.889000     24.281988
   17.904000     24.371474
   17.919000     24.292770
   17.934000     24.205440
   17.949000     24.194658
   17.964000     24.520258
   17.979000     24.486836
   17.994000     24.460960
   18.009000     24.471741
   18.024000     24.542899
   18.038000     24.436163
   18.053000     24.505164
   18.068000     24.469586
   18.083000     24.692761
   18.098000     24.617291
   18.113000     24.487914
   18.128000     24.644245
   18.143000     24.621604
   18.158000     24.689527
   18.173000     24.664730
   18.188000     24.731575
   18.202000     24.846936
   18.217000     24.839389
   18.232000     24.846936
   18.247000     24.808123
   18.262000     24.949360
   18.277000     25.139114
   18.292000     25.230756
   18.307000     25.183318
   18.322000     25.160677
   18.337000     25.084128
   18.352000     24.918093
   18.366000     24.904078
   18.381000     25.003268
   18.396000     25.066878
   18.411000     24.871734
   18.426000     24.923485
   18.441000     24.933187
   18.456000     24.771466
   18.471000     24.771466
   18.486000     24.797342
   18.501000     24.787638
   18.516000     24.756372
   18.530000     24.842624
   18.545000     24.774701
   18.560000     24.679824
   18.575000     24.835077
   18.590000     25.041003
   18.605000     24.955829
   18.620000     24.909469
   18.635000     24.969845
   18.650000     24.876047
   18.665000     24.956907
   18.680000     24.871734
   18.695000     24.821061
   18.710000     24.844780
   18.724000     25.004345
   18.739000     24.961220
   18.754000     25.081972
   18.769000     25.130489
   18.784000     25.095988
   18.799000     24.954751
   18.814000     24.984939
   18.829000     25.091675
   18.844000     25.120785
   18.859000     25.079815
   18.874000     25.142348
   18.889000     25.148817
   18.903000     25.131567
   18.918000     25.121863
   18.933000     25.163911
   18.948000     25.063644
   18.963000     25.205959
   18.978000     25.184396
   18.993000     25.272804
   19.008000     25.321320
   19.023000     25.346118
   19.038000     25.246928
   19.053000     25.214584
   19.068000     25.148817
   19.083000     25.317007
   19.098000     25.486276
   19.112000     25.458245
   19.127000     25.349352
   19.142000     25.461479
   19.157000     25.471182
   19.172000     25.229678
   19.187000     25.464714
   19.202000     25.410806
   19.217000     25.382775
   19.232000     25.354742
   19.247000     25.306226
   19.262000     25.246928
   19.277000     25.362289
   19.292000     25.562825
   19.307000     25.398946
   19.321000     25.383852
   19.336000     25.541262
   19.351000     25.625357
   19.366000     25.545574
   19.381000     25.559591
   19.396000     25.498136
   19.411000     25.558512
   19.426000     25.473339
   19.441000     25.621044
   19.456000     25.651232
   19.471000     25.553121
   19.486000     25.598403
   19.501000     25.571450
   19.516000     25.438838
   19.531000     25.646920
   19.545000     25.462558
   19.560000     25.336414
   19.575000     25.463635
   19.590000     25.462558
   19.605000     25.348274
   19.620000     25.404337
   19.635000     25.331024
   19.650000     25.329946
   19.665000     25.393556
   19.680000     25.443151
   19.695000     25.426978
   19.710000     25.375228
   19.725000     25.352587
   19.740000     25.279272
   19.755000     25.348274
   19.770000     25.230756
   19.785000     25.310539
   19.799000     25.243694
   19.814000     25.270648
   19.829000     25.221053
   19.844000     25.164989
   19.859000     25.146661
   19.874000     25.331024
   19.889000     25.132644
   19.904000     25.214584
   19.919000     25.159598
   19.934000     25.136957
   19.949000     25.163911
   19.964000     25.195178
   19.979000     25.230756
   19.994000     25.183318
   20.009000     25.133723
   20.024000     25.120785
   20.039000     24.952594
   20.054000     25.022674
   20.068000     24.936423
   20.083000     24.921329
   20.098000     24.813513
   20.113000     24.735887
   20.128000     24.716481
   20.143000     24.732653
   20.158000     24.732653
   20.173000     24.665808
   20.188000     24.670120
   20.203000     24.692761
   20.218000     24.660417
   20.233000     24.653949
   20.248000     24.581713
   20.263000     24.559071
   20.278000     24.629151
   20.293000     24.574166
   20.308000     24.540743
   20.323000     24.564463
   20.338000     24.519181
   20.353000     24.395194
   20.368000     24.379021
   20.382000     24.129969
   20.397000     24.179564
   20.412000     24.135361
   20.427000     24.034015
   20.442000     23.941294
   20.457000     23.885230
   20.472000     23.883074
   20.487000     23.820542
   20.502000     23.928357
   20.517000     23.807604
   20.532000     23.823777
   20.547000     23.993046
   20.562000     23.726743
   20.577000     23.677149
   20.592000     23.636180
   20.607000     23.557475
   20.622000     23.439957
   20.637000     23.597366
   20.652000     23.479848
   20.667000     23.417316
   20.682000     23.580116
   20.697000     23.723509
   20.712000     23.591975
   20.727000     23.487395
   20.742000     23.354783
   20.757000     23.146701
   20.771000     23.254516
   20.786000     23.204921
   20.801000     23.217859
   20.816000     22.936463
   20.831000     22.863149
   20.846000     22.947244
   20.861000     22.824336
   20.876000     22.892259
   20.891000     22.759647
   20.906000     22.592534
   20.921000     22.580674
   20.936000     22.541862
   20.951000     22.652910
   20.966000     22.497658
   20.981000     22.401703
   20.996000     22.402781
   21.011000     22.444829
   21.026000     22.399547
   21.041000     22.242138
   21.056000     22.228121
   21.071000     22.225965
   21.086000     22.083650
   21.101000     22.035134
   21.116000     21.998476
   21.131000     21.925163
   21.146000     21.807644
   21.161000     21.725706
   21.176000     21.764519
   21.191000     21.766675
   21.206000     21.695518
   21.221000     21.588781
   21.236000     21.528406
   21.251000     21.484201
   21.266000     21.466951
   21.281000     21.470185
   21.296000     21.439997
   21.310000     21.418434
   21.325000     21.394715
   21.340000     21.360214
   21.355000     21.257791
   21.370000     21.155367
   21.385000     21.070193
   21.400000     21.298760
   21.415000     21.237306
   21.430000     21.114398
   21.445000     21.017365
   21.460000     20.899847
   21.475000     20.811438
   21.490000     20.873971
   21.505000     20.844860
   21.520000     20.857799
   21.535000     20.713327
   21.550000     20.644326
   21.565000     20.569934
   21.580000     20.510636
   21.595000     20.456729
   21.610000     20.512792
   21.625000     20.352149
   21.640000     20.332742
   21.655000     20.260506
   21.670000     20.194739
   21.685000     20.209833
   21.700000     20.078299
   21.715000     20.148379
   21.730000     20.096629
   21.745000     20.026548
   21.760000     19.966172
   21.775000     19.978032
   21.790000     19.822779
   21.805000     19.764559
   21.820000     19.800138
   21.835000     19.830326
   21.850000     19.639494
   21.865000     19.581275
   21.880000     19.723590
   21.895000     19.693402
   21.910000     19.510117
   21.925000     19.478851
   21.940000     19.472382
   21.955000     19.337614
   21.970000     19.319285
   21.985000     19.251363
   22.000000     19.328989
