# Supplementary material for: Changing the game of time resolved X-ray diffraction on the mechanochemistry playground by downsizing
Source: Nat Commun. 2021 Oct 21;12:6134. doi: 10.1038/s41467-021-26264-1 (PMC8531352; doi:10.1038/s41467-021-26264-1)
Supplement: Supplementary file 3 — Source Data. [file 41467_2021_26264_MOESM3_ESM.zip › PXRD_raw_data/reactionIIIa_cocrystal_FormI_normalized/000324.xy]

    3.140900     20.580000
    3.155600     20.602947
    3.170400     20.766853
    3.185100     20.680529
    3.199800     20.940593
    3.214500     21.104498
    3.229300     21.359099
    3.244000     21.397343
    3.258700     21.483667
    3.273500     21.662871
    3.288200     21.795088
    3.302900     22.091211
    3.317600     22.222336
    3.332400     22.674715
    3.347100     22.569816
    3.361800     22.533756
    3.376500     22.914017
    3.391300     23.523746
    3.406000     23.746658
    3.420700     23.719341
    3.435400     23.537952
    3.450200     23.572919
    3.464900     23.834075
    3.479600     23.965199
    3.494400     23.853743
    3.509100     23.842816
    3.523800     24.246025
    3.538500     24.331256
    3.553300     24.229634
    3.568000     24.645955
    3.582700     24.890720
    3.597400     25.193399
    3.612200     25.464390
    3.626900     25.416311
    3.641600     25.751772
    3.656400     25.850115
    3.671100     26.164814
    3.685800     26.301402
    3.700500     26.310143
    3.715300     26.894741
    3.730000     26.883814
    3.744700     26.788748
    3.759500     27.257519
    3.774200     27.682580
    3.788900     27.833374
    3.803600     27.856321
    3.818400     28.228933
    3.833100     28.258436
    3.847800     28.552373
    3.862600     28.591711
    3.877300     28.552373
    3.892000     28.881278
    3.906700     29.207996
    3.921500     29.523788
    3.936200     29.478987
    3.950900     29.808984
    3.965700     29.760905
    3.980400     30.017691
    3.995100     30.178318
    4.009800     30.523613
    4.024600     30.629605
    4.039300     30.648181
    4.054000     30.828478
    4.068800     31.315824
    4.083500     31.548570
    4.098200     31.514696
    4.113000     31.927739
    4.127700     32.745082
    4.142400     32.772399
    4.157100     33.014979
    4.171900     33.356996
    4.186600     33.706662
    4.201300     34.035565
    4.216100     34.278146
    4.230800     34.687911
    4.245500     34.925027
    4.260300     35.000424
    4.275000     35.225521
    4.289700     35.562074
    4.304500     35.803562
    4.319200     36.090943
    4.333900     36.226439
    4.348600     36.487595
    4.363400     37.054709
    4.378100     37.539870
    4.392800     37.615266
    4.407600     37.639305
    4.422300     37.890628
    4.437000     38.229366
    4.451800     38.139764
    4.466500     38.172545
    4.481200     38.305855
    4.496000     38.358305
    4.510700     38.689395
    4.525400     39.288197
    4.540200     39.635677
    4.554900     39.880443
    4.569600     40.044349
    4.584400     40.182030
    4.599100     40.683581
    4.613800     41.158908
    4.628600     40.911957
    4.643300     41.469236
    4.658000     42.025422
    4.672700     42.205719
    4.687500     42.452670
    4.702200     42.801242
    4.716900     43.077697
    4.731700     43.676499
    4.746400     43.879742
    4.761100     43.948582
    4.775900     44.238150
    4.790600     44.939666
    4.805300     45.290424
    4.820100     45.763565
    4.834800     45.894690
    4.849500     46.253097
    4.864300     46.303361
    4.879000     46.580908
    4.893700     46.971003
    4.908500     47.733711
    4.923200     47.872485
    4.938000     47.985033
    4.952700     48.523737
    4.967400     49.145486
    4.982200     49.998889
    4.996900     50.201039
    5.011600     50.561631
    5.026400     51.028216
    5.041100     51.187751
    5.055800     51.677283
    5.070600     52.218171
    5.085300     52.608267
    5.100000     53.127302
    5.114800     53.744680
    5.129500     53.895474
    5.144200     54.586063
    5.159000     55.108376
    5.173700     55.599000
    5.188400     56.473163
    5.203200     56.785677
    5.217900     57.204183
    5.232700     57.581166
    5.247400     58.051029
    5.262100     58.283776
    5.276900     58.914266
    5.291600     59.415818
    5.306300     59.871475
    5.321100     60.486668
    5.335800     60.794811
    5.350500     61.147754
    5.365300     61.717054
    5.380000     62.231717
    5.394800     63.320051
    5.409500     63.798656
    5.424200     64.209513
    5.439000     64.672819
    5.453700     65.090233
    5.468400     65.811418
    5.483200     66.462670
    5.497900     67.065843
    5.512600     67.378356
    5.527400     67.663553
    5.542100     68.045999
    5.556900     68.712549
    5.571600     69.675221
    5.586300     70.503492
    5.601100     70.909978
    5.615800     71.469442
    5.630600     72.087913
    5.645300     72.680159
    5.660000     73.212307
    5.674800     73.592568
    5.689500     74.091934
    5.704200     74.423024
    5.719000     75.201029
    5.733700     76.071915
    5.748500     76.333071
    5.763200     77.130746
    5.777900     77.697859
    5.792700     77.927327
    5.807400     78.433250
    5.822200     78.847384
    5.836900     79.591517
    5.851600     80.336741
    5.866400     80.696241
    5.881100     81.413055
    5.895900     82.260994
    5.910600     82.717744
    5.925300     83.417075
    5.940100     84.492297
    5.954800     85.579539
    5.969600     87.426209
    5.984300     88.796461
    5.999000     89.688108
    6.013800     89.574467
    6.028500     88.941790
    6.043300     88.609608
    6.058000     88.139745
    6.072700     87.813027
    6.087500     87.843623
    6.102200     87.644750
    6.117000     87.991137
    6.131700     88.129911
    6.146500     88.224976
    6.161200     88.616164
    6.175900     88.476298
    6.190700     88.638018
    6.205400     88.820501
    6.220200     89.292549
    6.234900     89.402912
    6.249600     89.465196
    6.264400     89.815954
    6.279100     90.608165
    6.293900     91.004817
    6.308600     91.045247
    6.323400     91.405840
    6.338100     92.047257
    6.352800     92.426426
    6.367600     94.092800
    6.382300     97.618959
    6.397100    102.075008
    6.411800    105.827356
    6.426600    106.363875
    6.441300    103.844098
    6.456000     99.622979
    6.470800     95.946027
    6.485500     94.149621
    6.500300     93.530058
    6.515000     93.166187
    6.529800     93.558468
    6.544500     94.680675
    6.559300     96.882476
    6.574000     99.053680
    6.588700    100.922205
    6.603500    102.057525
    6.618200    100.816213
    6.633000     97.668131
    6.647700     94.592167
    6.662500     92.910494
    6.677200     91.461567
    6.692000     90.119726
    6.706700     89.699035
    6.721500     89.715425
    6.736200     88.947254
    6.750900     88.652224
    6.765700     88.613979
    6.780400     87.957264
    6.795200     87.966006
    6.809900     87.596671
    6.824700     87.227337
    6.839400     87.350812
    6.854200     86.927936
    6.868900     86.343339
    6.883700     86.183804
    6.898400     85.913906
    6.913200     85.830861
    6.927900     85.720497
    6.942700     85.362090
    6.957400     85.183979
    6.972200     84.951233
    6.986900     84.408159
    7.001600     84.218028
    7.016400     83.684789
    7.031100     83.405056
    7.045900     83.166847
    7.060600     83.123138
    7.075400     83.039000
    7.090100     82.113479
    7.104900     81.581332
    7.119600     81.473154
    7.134400     81.303785
    7.149100     81.202164
    7.163900     80.946471
    7.178600     80.979252
    7.193400     80.388098
    7.208100     80.185948
    7.222900     80.031876
    7.237600     80.209988
    7.252400     79.529232
    7.267100     79.085594
    7.281900     78.781822
    7.296600     78.462752
    7.311400     78.871424
    7.326100     78.309774
    7.340900     78.139312
    7.355600     77.992889
    7.370400     77.561272
    7.385100     77.524120
    7.399900     77.650873
    7.414600     77.328525
    7.429400     76.446713
    7.444100     76.478401
    7.458900     76.681644
    7.473600     76.460917
    7.488400     76.017279
    7.503200     76.604062
    7.517900     76.410653
    7.532700     75.397716
    7.547400     75.108149
    7.562200     74.732259
    7.576900     74.229614
    7.591700     73.949882
    7.606400     73.205751
    7.621200     72.763205
    7.635900     72.529366
    7.650700     71.997219
    7.665400     71.281497
    7.680200     70.915442
    7.694900     70.401870
    7.709700     69.691612
    7.724400     69.748433
    7.739200     69.301516
    7.754000     68.923441
    7.768700     68.737681
    7.783500     68.652450
    7.798200     68.111561
    7.813000     67.776101
    7.827700     67.417693
    7.842500     66.912864
    7.857200     66.763164
    7.872000     66.782833
    7.886700     66.417869
    7.901500     65.928338
    7.916300     65.588506
    7.931000     64.939439
    7.945800     65.050895
    7.960500     64.749309
    7.975300     64.554807
    7.990000     64.190937
    8.004800     63.722166
    8.019600     63.318959
    8.034300     62.980220
    8.049100     62.764957
    8.063800     62.467741
    8.078600     62.501616
    8.093300     62.203307
    8.108100     62.185823
    8.122900     62.544231
    8.137600     62.489595
    8.152400     62.073275
    8.167100     61.752020
    8.181900     61.354276
    8.196600     60.909544
    8.211400     60.319484
    8.226200     59.985116
    8.240900     59.696642
    8.255700     59.551313
    8.270400     59.308733
    8.285200     58.967809
    8.300000     58.598474
    8.314700     58.350430
    8.329500     58.338411
    8.344200     58.040102
    8.359000     57.840137
    8.373800     57.400870
    8.388500     56.837035
    8.403300     56.463330
    8.418000     56.250252
    8.432800     56.198895
    8.447600     55.748701
    8.462300     55.719197
    8.477100     55.712641
    8.491800     55.306155
    8.506600     55.225295
    8.521400     54.939006
    8.536100     54.625400
    8.550900     54.294310
    8.565600     54.433084
    8.580400     54.365337
    8.595200     53.968684
    8.609900     53.478060
    8.624700     52.960118
    8.639500     52.849755
    8.654200     52.772173
    8.669000     52.272807
    8.683700     52.163536
    8.698500     52.409395
    8.713300     52.038968
    8.728000     51.975591
    8.742800     51.748308
    8.757600     51.093779
    8.772300     50.960469
    8.787100     50.897092
    8.801800     50.410838
    8.816600     49.979220
    8.831400     49.701673
    8.846100     49.248200
    8.860900     49.034030
    8.875700     48.629729
    8.890400     48.269137
    8.905200     48.247283
    8.920000     47.951160
    8.934700     47.497687
    8.949500     47.691096
    8.964300     47.509707
    8.979000     47.423383
    8.993800     47.063884
    9.008600     47.080274
    9.023300     46.660675
    9.038100     46.574352
    9.052900     46.321937
    9.067600     46.094654
    9.082400     45.736247
    9.097200     45.577806
    9.111900     45.375655
    9.126700     45.136353
    9.141500     45.095922
    9.156200     44.831488
    9.171000     44.693807
    9.185800     44.543014
    9.200500     44.171494
    9.215300     44.030536
    9.230100     43.868815
    9.244800     43.701631
    9.259600     43.330111
    9.274400     43.224120
    9.289100     43.047101
    9.303900     43.078789
    9.318700     42.768461
    9.333400     42.508398
    9.348200     42.290950
    9.363000     42.196977
    9.377800     41.933635
    9.392500     41.708538
    9.407300     41.840755
    9.422100     41.558838
    9.436800     41.494368
    9.451600     41.475792
    9.466400     41.162185
    9.481200     41.035432
    9.495900     40.636595
    9.510700     40.416961
    9.525500     40.093520
    9.540200     39.953654
    9.555000     39.859681
    9.569800     39.714352
    9.584600     39.530778
    9.599300     39.225913
    9.614100     39.006280
    9.628900     38.792109
    9.643600     38.700322
    9.658400     38.647872
    9.673200     38.563734
    9.688000     38.373603
    9.702700     38.195493
    9.717500     37.927780
    9.732300     37.677551
    9.747100     37.684107
    9.761800     37.380335
    9.776600     37.250303
    9.791400     37.146496
    9.806200     36.864578
    9.820900     36.944345
    9.835700     36.844910
    9.850500     36.631832
    9.865300     36.555342
    9.880000     36.615442
    9.894800     36.272332
    9.909600     36.352099
    9.924400     36.156506
    9.939100     35.757668
    9.953900     35.577372
    9.968700     35.454989
    9.983500     35.052874
    9.998200     35.165422
   10.013000     34.921749
   10.028000     34.666057
   10.043000     34.503243
   10.057000     34.506522
   10.072000     34.320762
   10.087000     34.156856
   10.102000     34.058513
   10.116000     33.903349
   10.131000     33.732887
   10.146000     33.785337
   10.161000     33.729608
   10.176000     33.496863
   10.190000     33.396334
   10.205000     33.375572
   10.220000     33.122064
   10.235000     32.955973
   10.249000     32.736340
   10.264000     32.672963
   10.279000     32.688261
   10.294000     32.547302
   10.309000     32.480647
   10.323000     32.493760
   10.338000     32.523262
   10.353000     32.542931
   10.368000     32.640182
   10.382000     32.606308
   10.397000     32.463164
   10.412000     32.624884
   10.427000     32.322205
   10.442000     31.940851
   10.456000     31.753998
   10.471000     31.517974
   10.486000     31.477544
   10.501000     31.364995
   10.516000     31.118044
   10.530000     31.271023
   10.545000     31.265560
   10.560000     31.128971
   10.575000     31.160660
   10.589000     31.253539
   10.604000     31.155196
   10.619000     31.158475
   10.634000     31.354068
   10.649000     31.184699
   10.663000     31.037184
   10.678000     31.040462
   10.693000     30.906059
   10.708000     30.660201
   10.722000     30.462421
   10.737000     30.320370
   10.752000     30.085439
   10.767000     29.911698
   10.782000     29.931367
   10.796000     29.863619
   10.811000     29.624317
   10.826000     29.594814
   10.841000     29.636336
   10.856000     29.512861
   10.870000     29.298691
   10.885000     29.052832
   10.900000     29.131507
   10.915000     28.971972
   10.930000     28.957767
   10.944000     28.861609
   10.959000     28.865980
   10.974000     28.803695
   10.989000     28.699889
   11.003000     28.722835
   11.018000     28.567671
   11.033000     28.617936
   11.048000     28.803695
   11.063000     28.929357
   11.077000     28.829920
   11.092000     28.790583
   11.107000     29.012403
   11.122000     29.303062
   11.137000     29.501934
   11.151000     29.783852
   11.166000     29.978353
   11.181000     29.967426
   11.196000     30.248251
   11.211000     30.192524
   11.225000     30.197987
   11.240000     30.253715
   11.255000     30.163020
   11.270000     29.470245
   11.284000     29.140248
   11.299000     28.884556
   11.314000     28.541446
   11.329000     28.576413
   11.344000     28.356780
   11.358000     28.199430
   11.373000     28.235489
   11.388000     28.467142
   11.403000     28.381911
   11.418000     28.461679
   11.432000     28.379726
   11.447000     28.454030
   11.462000     28.611379
   11.477000     28.703167
   11.492000     29.072501
   11.506000     29.493193
   11.521000     29.647263
   11.536000     30.038452
   11.551000     30.212192
   11.566000     30.170669
   11.580000     30.444938
   11.595000     30.544374
   11.610000     30.510500
   11.625000     30.754174
   11.640000     30.927913
   11.654000     30.898411
   11.669000     30.885298
   11.684000     30.544374
   11.699000     30.019876
   11.714000     29.712826
   11.728000     29.274652
   11.743000     28.882370
   11.758000     28.647439
   11.773000     28.255158
   11.788000     28.121848
   11.802000     28.116385
   11.817000     28.047544
   11.832000     28.173205
   11.847000     28.142610
   11.862000     28.177576
   11.876000     28.165556
   11.891000     28.107643
   11.906000     28.187410
   11.921000     28.219099
   11.936000     28.421249
   11.950000     28.611379
   11.965000     28.920615
   11.980000     29.006938
   11.995000     28.920615
   12.010000     28.872536
   12.024000     28.916245
   12.039000     28.964324
   12.054000     28.999290
   12.069000     28.997105
   12.084000     29.092169
   12.098000     29.041905
   12.113000     29.087799
   12.128000     29.068130
   12.143000     29.164288
   12.158000     29.250612
   12.172000     29.254983
   12.187000     29.313989
   12.202000     29.225479
   12.217000     29.145712
   12.232000     29.120580
   12.246000     29.178494
   12.261000     29.234221
   12.276000     29.298691
   12.291000     29.242963
   12.306000     29.397035
   12.320000     29.540178
   12.335000     29.477895
   12.350000     29.356604
   12.365000     29.576238
   12.380000     29.805706
   12.394000     29.934645
   12.409000     30.055935
   12.424000     30.342224
   12.439000     30.627420
   12.454000     30.703909
   12.468000     30.882020
   12.483000     31.269930
   12.498000     31.286320
   12.513000     31.535457
   12.528000     31.657840
   12.543000     31.635986
   12.557000     31.640357
   12.572000     31.526715
   12.587000     31.649098
   12.602000     31.667675
   12.617000     31.596649
   12.631000     31.898235
   12.646000     31.892772
   12.661000     31.526715
   12.676000     31.791150
   12.691000     31.857806
   12.705000     31.920089
   12.720000     31.904791
   12.735000     31.916812
   12.750000     31.927739
   12.765000     32.325483
   12.779000     32.706837
   12.794000     33.004052
   12.809000     33.755833
   12.824000     34.863836
   12.839000     36.276703
   12.854000     37.855661
   12.868000     39.731835
   12.883000     41.401488
   12.898000     42.590351
   12.913000     42.956406
   12.928000     42.909421
   12.942000     42.325916
   12.957000     41.227748
   12.972000     39.818159
   12.987000     38.497079
   13.002000     37.326792
   13.017000     36.482132
   13.031000     35.685550
   13.046000     35.248468
   13.061000     34.871485
   13.076000     34.497780
   13.091000     34.207121
   13.105000     34.209306
   13.120000     33.968911
   13.135000     33.815932
   13.150000     33.975467
   13.165000     34.291258
   13.179000     34.517449
   13.194000     34.713042
   13.209000     35.263766
   13.224000     36.008990
   13.239000     37.080934
   13.254000     38.616183
   13.268000     39.928522
   13.283000     41.279105
   13.298000     41.970787
   13.313000     42.104097
   13.328000     41.832014
   13.343000     41.005929
   13.357000     39.818159
   13.372000     38.613998
   13.387000     37.402189
   13.402000     36.699579
   13.417000     35.981673
   13.431000     35.447340
   13.446000     35.252838
   13.461000     35.111880
   13.476000     35.114065
   13.491000     35.293269
   13.506000     35.308567
   13.520000     35.015722
   13.535000     35.058337
   13.550000     35.128270
   13.565000     35.189462
   13.580000     35.226614
   13.595000     34.981848
   13.609000     34.882412
   13.624000     34.999331
   13.639000     35.056152
   13.654000     35.272507
   13.669000     35.341348
   13.683000     35.412373
   13.698000     35.494327
   13.713000     35.585021
   13.728000     35.841807
   13.743000     35.980580
   13.758000     36.159783
   13.772000     36.305114
   13.787000     36.443887
   13.802000     36.561899
   13.817000     36.420940
   13.832000     36.419847
   13.847000     36.399086
   13.861000     36.231902
   13.876000     36.253756
   13.891000     36.136837
   13.906000     35.957633
   13.921000     35.843992
   13.936000     36.006805
   13.950000     35.947799
   13.965000     35.916111
   13.980000     35.945613
   13.995000     35.826509
   14.010000     35.795913
   14.025000     35.744556
   14.039000     35.778430
   14.054000     35.908461
   14.069000     35.936872
   14.084000     35.965282
   14.099000     35.811211
   14.114000     35.673530
   14.128000     35.825416
   14.143000     35.870217
   14.158000     35.913925
   14.173000     35.888793
   14.188000     35.741278
   14.203000     35.876773
   14.217000     35.774059
   14.232000     35.900813
   14.247000     35.969653
   14.262000     35.539127
   14.277000     35.707404
   14.292000     35.958726
   14.306000     36.045050
   14.321000     36.030844
   14.336000     36.039586
   14.351000     35.962004
   14.366000     36.088758
   14.381000     36.277795
   14.395000     36.460278
   14.410000     36.625276
   14.425000     36.593588
   14.440000     36.632925
   14.455000     36.579382
   14.470000     36.428589
   14.484000     36.216604
   14.499000     36.230810
   14.514000     35.968561
   14.529000     35.815582
   14.544000     35.713960
   14.559000     35.592670
   14.573000     35.494327
   14.588000     35.598133
   14.603000     35.602504
   14.618000     35.391612
   14.633000     35.294361
   14.648000     35.164330
   14.662000     35.141383
   14.677000     35.137012
   14.692000     35.107509
   14.707000     35.228799
   14.722000     35.126085
   14.737000     35.060522
   14.752000     35.016814
   14.766000     34.935954
   14.781000     34.895525
   14.796000     35.037576
   14.811000     34.939233
   14.826000     34.896617
   14.841000     34.881319
   14.855000     34.715228
   14.870000     34.718506
   14.885000     34.591753
   14.900000     34.563342
   14.915000     34.612514
   14.930000     34.686817
   14.945000     34.433310
   14.959000     34.447516
   14.974000     34.513078
   14.989000     34.262848
   15.004000     34.351358
   15.019000     34.246458
   15.034000     34.343708
   15.048000     34.218048
   15.063000     34.233345
   15.078000     34.066161
   15.093000     33.995136
   15.108000     34.133909
   15.123000     34.088015
   15.138000     34.078181
   15.152000     33.859640
   15.167000     33.778780
   15.182000     33.862918
   15.197000     33.871660
   15.212000     33.572259
   15.227000     33.500140
   15.242000     33.437856
   15.256000     33.254282
   15.271000     33.343884
   15.286000     33.406168
   15.301000     33.359182
   15.316000     33.301268
   15.331000     33.182164
   15.345000     33.245540
   15.360000     32.999681
   15.375000     32.792068
   15.390000     32.831405
   15.405000     32.749453
   15.420000     32.783326
   15.435000     32.674055
   15.449000     32.539653
   15.464000     32.442402
   15.479000     32.341873
   15.494000     32.323298
   15.509000     32.228232
   15.524000     32.161577
   15.539000     32.044658
   15.553000     32.127703
   15.568000     32.133167
   15.583000     32.009691
   15.598000     31.906977
   15.613000     31.826117
   15.628000     31.725588
   15.643000     31.737608
   15.657000     31.649098
   15.672000     31.571517
   15.687000     31.399962
   15.702000     31.441485
   15.717000     31.442578
   15.732000     31.449134
   15.747000     31.346420
   15.761000     31.351883
   15.776000     31.311453
   15.791000     31.133342
   15.806000     31.007681
   15.821000     31.017515
   15.836000     31.001125
   15.851000     30.870000
   15.866000     30.685333
   15.880000     30.554208
   15.895000     30.350965
   15.910000     30.264642
   15.925000     30.189245
   15.940000     30.156464
   15.955000     29.992558
   15.970000     29.981631
   15.984000     30.095272
   15.999000     29.983816
   16.014000     29.871268
   16.029000     29.777296
   16.044000     29.604648
   16.059000     29.633059
   16.074000     29.587165
   16.088000     29.648357
   16.103000     29.532530
   16.118000     29.402498
   16.133000     29.323823
   16.148000     29.468060
   16.163000     29.295413
   16.178000     29.124951
   16.193000     29.225479
   16.207000     29.324916
   16.222000     29.069223
   16.237000     28.917337
   16.252000     28.985084
   16.267000     28.891112
   16.282000     28.763266
   16.297000     28.703167
   16.312000     28.733762
   16.326000     28.737041
   16.341000     28.763266
   16.356000     28.557837
   16.371000     28.426713
   16.386000     28.444196
   16.401000     28.434361
   16.416000     28.295588
   16.430000     28.290124
   16.445000     28.323999
   16.460000     28.285753
   16.475000     28.187410
   16.490000     28.126219
   16.505000     28.132775
   16.520000     28.160093
   16.535000     28.146980
   16.549000     28.165556
   16.564000     28.207079
   16.579000     28.014763
   16.594000     27.956850
   16.609000     27.991816
   16.624000     27.917512
   16.639000     27.891288
   16.654000     27.660726
   16.668000     27.775461
   16.683000     27.676024
   16.698000     27.419239
   16.713000     27.236757
   16.728000     27.230201
   16.743000     27.031328
   16.758000     26.925337
   16.773000     26.889277
   16.788000     26.754875
   16.802000     26.676200
   16.817000     26.598617
   16.832000     26.604081
   16.847000     26.371335
   16.862000     26.253323
   16.877000     26.270806
   16.892000     26.276270
   16.907000     26.256601
   16.921000     26.266435
   16.936000     26.189946
   16.951000     26.139681
   16.966000     26.168092
   16.981000     26.105808
   16.996000     26.024948
   17.011000     25.826076
   17.026000     25.771440
   17.041000     25.852301
   17.055000     25.788924
   17.070000     25.826076
   17.085000     25.750679
   17.100000     25.596608
   17.115000     25.558363
   17.130000     25.657799
   17.145000     25.516840
   17.160000     25.460019
   17.175000     25.417404
   17.189000     25.345286
   17.204000     25.251313
   17.219000     25.359490
   17.234000     25.307040
   17.249000     25.371511
   17.264000     25.230551
   17.279000     25.394457
   17.294000     25.293928
   17.309000     25.240386
   17.323000     25.171545
   17.338000     25.373696
   17.353000     25.356213
   17.368000     25.209790
   17.383000     25.158433
   17.398000     25.115818
   17.413000     25.038235
   17.428000     25.061182
   17.443000     25.029493
   17.457000     25.024030
   17.472000     24.910389
   17.487000     24.783635
   17.502000     24.978137
   17.517000     24.954097
   17.532000     24.896183
   17.547000     24.957375
   17.562000     24.936614
   17.577000     24.940985
   17.591000     24.959560
   17.606000     24.833900
   17.621000     24.889627
   17.636000     25.001083
   17.651000     24.851383
   17.666000     24.790192
   17.681000     24.869959
   17.696000     24.896183
   17.711000     24.675457
   17.726000     24.585855
   17.740000     24.504995
   17.755000     24.463472
   17.770000     24.464566
   17.785000     24.486420
   17.800000     24.579299
   17.815000     24.566187
   17.830000     24.385891
   17.845000     24.402281
   17.860000     24.436155
   17.875000     24.443804
   17.889000     24.391354
   17.904000     24.393539
   17.919000     24.488605
   17.934000     24.495161
   17.949000     24.496254
   17.964000     24.548703
   17.979000     24.428506
   17.994000     24.332348
   18.009000     24.454731
   18.024000     24.638305
   18.038000     24.613173
   18.053000     24.624101
   18.068000     24.581485
   18.083000     24.672180
   18.098000     24.708238
   18.113000     24.824065
   18.128000     24.923502
   18.143000     24.788006
   18.158000     24.837177
   18.173000     24.935521
   18.188000     25.102705
   18.202000     25.065553
   18.217000     25.025123
   18.232000     25.216346
   18.247000     25.147506
   18.262000     25.280816
   18.277000     25.329988
   18.292000     25.379159
   18.307000     25.374788
   18.322000     25.391179
   18.337000     25.501542
   18.352000     25.371511
   18.366000     25.402106
   18.381000     25.226180
   18.396000     25.076480
   18.411000     25.105983
   18.426000     24.956283
   18.441000     24.849198
   18.456000     24.928965
   18.471000     24.969395
   18.486000     24.907111
   18.501000     24.815323
   18.516000     24.936614
   18.530000     24.967210
   18.545000     25.071016
   18.560000     25.096149
   18.575000     25.135486
   18.590000     24.938799
   18.605000     25.024030
   18.620000     25.044791
   18.635000     25.079758
   18.650000     25.119095
   18.665000     25.095056
   18.680000     25.033864
   18.695000     25.013103
   18.710000     25.087407
   18.724000     25.101612
   18.739000     25.004362
   18.754000     25.111447
   18.769000     25.056812
   18.784000     25.091778
   18.799000     25.163897
   18.814000     25.227273
   18.829000     25.284094
   18.844000     25.110354
   18.859000     25.217439
   18.874000     25.397735
   18.889000     25.297207
   18.903000     25.257869
   18.918000     25.248034
   18.933000     25.196678
   18.948000     25.065553
   18.963000     25.164989
   18.978000     25.243664
   18.993000     25.375881
   19.008000     25.363861
   19.023000     25.305948
   19.038000     25.301577
   19.053000     25.338729
   19.068000     25.251313
   19.083000     25.314690
   19.098000     25.539787
   19.112000     25.413033
   19.127000     25.455648
   19.142000     25.478596
   19.157000     25.387901
   19.172000     25.538694
   19.187000     25.430517
   19.202000     25.397735
   19.217000     25.361676
   19.232000     25.427238
   19.247000     25.588958
   19.262000     25.619554
   19.277000     25.550714
   19.292000     25.612998
   19.307000     25.665448
   19.321000     25.622833
   19.336000     25.767070
   19.351000     25.799851
   19.366000     25.681839
   19.381000     25.646872
   19.396000     25.740845
   19.411000     25.758328
   19.426000     25.550714
   19.441000     25.443629
   19.456000     25.625018
   19.471000     25.562733
   19.486000     25.521211
   19.501000     25.609720
   19.516000     25.562733
   19.531000     25.603164
   19.545000     25.632666
   19.560000     25.548529
   19.575000     25.677468
   19.590000     25.651243
   19.605000     25.588958
   19.620000     25.606442
   19.635000     25.512469
   19.650000     25.553992
   19.665000     25.482966
   19.680000     25.445814
   19.695000     25.372603
   19.710000     25.439258
   19.725000     25.488429
   19.740000     25.398828
   19.755000     25.384623
   19.770000     25.415219
   19.785000     25.392271
   19.799000     25.351842
   19.814000     25.403198
   19.829000     25.493893
   19.844000     25.497171
   19.859000     25.311411
   19.874000     25.494986
   19.889000     25.357305
   19.904000     25.227273
   19.919000     25.417404
   19.934000     25.254591
   19.949000     25.244757
   19.964000     25.154062
   19.979000     25.125651
   19.994000     25.321246
   20.009000     25.110354
   20.024000     25.057904
   20.039000     25.182472
   20.054000     25.085222
   20.068000     24.958468
   20.083000     24.969395
   20.098000     24.949727
   20.113000     24.935521
   20.128000     24.874329
   20.143000     24.978137
   20.158000     24.871052
   20.173000     24.889627
   20.188000     24.910389
   20.203000     24.729000
   20.218000     24.896183
   20.233000     24.833900
   20.248000     24.777079
   20.263000     24.692940
   20.278000     24.664530
   20.293000     24.720259
   20.308000     24.414301
   20.323000     24.466751
   20.338000     24.501718
   20.353000     24.378241
   20.368000     24.238375
   20.382000     24.229634
   20.397000     24.229634
   20.412000     24.379335
   20.427000     24.252581
   20.442000     24.124734
   20.457000     24.119271
   20.472000     24.077748
   20.487000     24.010000
   20.502000     23.890895
   20.517000     23.866856
   20.532000     23.877783
   20.547000     23.865763
   20.562000     23.858114
   20.577000     23.804572
   20.592000     23.747751
   20.607000     23.801293
   20.622000     23.790366
   20.637000     23.742287
   20.652000     23.781625
   20.667000     23.787089
   20.682000     23.620998
   20.697000     23.693116
   20.712000     23.709506
   20.727000     23.602421
   20.742000     23.586031
   20.757000     23.536859
   20.771000     23.557621
   20.786000     23.470204
   20.801000     23.441794
   20.816000     23.350007
   20.831000     23.217789
   20.846000     23.122724
   20.861000     23.010175
   20.876000     22.921667
   20.891000     22.868124
   20.906000     22.923852
   20.921000     22.908554
   20.936000     22.939150
   20.951000     22.739184
   20.966000     22.618987
   20.981000     22.724980
   20.996000     22.585114
   21.011000     22.394983
   21.026000     22.522829
   21.041000     22.482399
   21.056000     22.450710
   21.071000     22.250746
   21.086000     22.128363
   21.101000     22.200482
   21.116000     22.038761
   21.131000     22.019093
   21.146000     21.983033
   21.161000     21.807108
   21.176000     21.834425
   21.191000     21.774327
   21.206000     21.683632
   21.221000     21.627904
   21.236000     21.683632
   21.251000     21.564527
   21.266000     21.606050
   21.281000     21.606050
   21.296000     21.415920
   21.310000     21.431217
   21.325000     21.460720
   21.340000     21.602772
   21.355000     21.466184
   21.370000     21.355820
   21.385000     21.395158
   21.400000     21.273868
   21.415000     21.270589
   21.430000     21.198471
   21.445000     21.214862
   21.460000     21.277146
   21.475000     21.143836
   21.490000     21.006155
   21.505000     20.954798
   21.520000     20.924202
   21.535000     20.878309
   21.550000     20.833507
   21.565000     20.764668
   21.580000     20.778872
   21.595000     20.624801
   21.610000     20.597483
   21.625000     20.474008
   21.640000     20.318844
   21.655000     20.380036
   21.670000     20.225964
   21.685000     20.206295
   21.700000     20.178978
   21.715000     20.111230
   21.730000     20.189905
   21.745000     20.173514
   21.760000     20.078449
   21.775000     19.913450
   21.790000     19.964808
   21.805000     19.974642
   21.820000     19.815107
   21.835000     19.885040
   21.850000     19.934212
   21.865000     19.873021
   21.880000     19.739711
   21.895000     19.716763
   21.910000     19.635903
   21.925000     19.536468
   21.940000     19.402064
   21.955000     19.431568
   21.970000     19.459978
   21.985000     19.425012
   22.000000     19.343058
