# Supplementary material for: Changing the game of time resolved X-ray diffraction on the mechanochemistry playground by downsizing
Source: Nat Commun. 2021 Oct 21;12:6134. doi: 10.1038/s41467-021-26264-1 (PMC8531352; doi:10.1038/s41467-021-26264-1)
Supplement: Supplementary file 3 — Source Data. [file 41467_2021_26264_MOESM3_ESM.zip › PXRD_raw_data/reactionIIIa_cocrystal_FormI_normalized/000235.xy]

    3.140900     20.276194
    3.155600     20.350771
    3.170400     20.595036
    3.185100     20.683664
    3.199800     20.864160
    3.214500     21.362418
    3.229300     21.555886
    3.244000     21.481309
    3.258700     21.533188
    3.273500     21.565613
    3.288200     21.616412
    3.302900     21.889859
    3.317600     22.222752
    3.332400     22.378390
    3.347100     22.880972
    3.361800     22.999862
    3.376500     23.220350
    3.391300     23.687264
    3.406000     23.779133
    3.420700     24.012591
    3.435400     23.981247
    3.450200     23.912074
    3.464900     23.874245
    3.479600     23.904509
    3.494400     24.128239
    3.509100     24.338999
    3.523800     24.319543
    3.538500     24.388716
    3.553300     24.703235
    3.568000     24.544355
    3.582700     24.555163
    3.597400     24.911833
    3.612200     24.957227
    3.626900     25.217706
    3.641600     25.506285
    3.656400     25.623013
    3.671100     26.001300
    3.685800     26.361214
    3.700500     26.239081
    3.715300     26.801108
    3.730000     27.022676
    3.744700     27.318820
    3.759500     27.571733
    3.774200     27.641986
    3.788900     27.826806
    3.803600     28.020274
    3.818400     27.820322
    3.833100     28.035405
    3.847800     28.194285
    3.862600     28.372621
    3.877300     28.568249
    3.892000     28.743342
    3.906700     28.847101
    3.921500     28.843859
    3.936200     29.128115
    3.950900     29.704191
    3.965700     29.959265
    3.980400     30.224067
    3.995100     30.300805
    4.009800     30.563445
    4.024600     30.561283
    4.039300     30.928762
    4.054000     31.068188
    4.068800     31.338393
    4.083500     31.232473
    4.098200     31.604275
    4.113000     32.017148
    4.127700     32.220342
    4.142400     32.500274
    4.157100     32.708873
    4.171900     33.336830
    4.186600     33.516246
    4.201300     33.781047
    4.216100     34.133395
    4.230800     34.325780
    4.245500     34.787291
    4.260300     35.204487
    4.275000     35.409844
    4.289700     35.620604
    4.304500     35.697342
    4.319200     35.980517
    4.333900     36.423653
    4.348600     36.564160
    4.363400     36.685212
    4.378100     36.773839
    4.392800     37.207248
    4.407600     37.459080
    4.422300     37.687133
    4.437000     37.978954
    4.451800     38.111895
    4.466500     38.284826
    4.481200     38.311847
    4.496000     38.477212
    4.510700     38.826317
    4.525400     39.155968
    4.540200     39.411041
    4.554900     39.545063
    4.569600     39.960099
    4.584400     40.222738
    4.599100     40.422690
    4.613800     40.799895
    4.628600     41.284104
    4.643300     41.553227
    4.658000     41.824514
    4.672700     41.915303
    4.687500     42.075264
    4.702200     42.640534
    4.716900     42.851293
    4.731700     43.212287
    4.746400     43.588413
    4.761100     43.700818
    4.775900     43.965619
    4.790600     44.675719
    4.805300     44.830276
    4.820100     45.075622
    4.834800     45.724115
    4.849500     46.232100
    4.864300     46.465557
    4.879000     46.615791
    4.893700     46.597417
    4.908500     47.124858
    4.923200     47.723633
    4.938000     47.978706
    4.952700     48.508308
    4.967400     49.286499
    4.982200     49.583724
    4.996900     49.758817
    5.011600     50.079821
    5.026400     50.753172
    5.041100     51.063368
    5.055800     51.490292
    5.070600     52.135542
    5.085300     52.407909
    5.100000     53.168807
    5.114800     53.322283
    5.129500     53.963209
    5.144200     54.475519
    5.159000     55.096990
    5.173700     55.628754
    5.188400     55.927061
    5.203200     56.553937
    5.217900     56.636078
    5.232700     57.038144
    5.247400     57.763375
    5.262100     58.473474
    5.276900     58.723143
    5.291600     58.919852
    5.306300     59.447293
    5.321100     60.226565
    5.335800     60.749681
    5.350500     61.474912
    5.365300     61.802401
    5.380000     62.352539
    5.394800     63.205306
    5.409500     63.716534
    5.424200     64.188853
    5.439000     64.669818
    5.453700     65.178885
    5.468400     65.758204
    5.483200     66.309423
    5.497900     66.592598
    5.512600     67.338364
    5.527400     68.038736
    5.542100     68.592116
    5.556900     69.028768
    5.571600     69.588632
    5.586300     70.685665
    5.601100     71.109347
    5.615800     71.560049
    5.630600     72.070197
    5.645300     72.533869
    5.660000     73.220190
    5.674800     73.910834
    5.689500     74.056745
    5.704200     74.499881
    5.719000     75.496398
    5.733700     76.420499
    5.748500     76.457248
    5.763200     76.903626
    5.777900     77.199771
    5.792700     77.696949
    5.807400     78.915033
    5.822200     79.109581
    5.836900     79.499757
    5.851600     79.889934
    5.866400     80.602194
    5.881100     81.529539
    5.895900     81.713278
    5.910600     82.275304
    5.925300     83.118344
    5.940100     84.090002
    5.954800     85.287551
    5.969600     86.291634
    5.984300     87.210331
    5.999000     88.537579
    6.013800     89.317932
    6.028500     89.472489
    6.043300     88.943968
    6.058000     88.308444
    6.072700     88.174423
    6.087500     88.151726
    6.102200     88.042563
    6.117000     88.079311
    6.131700     88.136594
    6.146500     87.988522
    6.161200     88.213332
    6.175900     88.645661
    6.190700     88.570003
    6.205400     88.775360
    6.220200     88.980715
    6.234900     89.227143
    6.249600     89.359002
    6.264400     89.662713
    6.279100     90.109092
    6.293900     90.592218
    6.308600     90.726241
    6.323400     90.700301
    6.338100     90.716513
    6.352800     91.022385
    6.367600     92.226420
    6.382300     94.463718
    6.397100     97.630522
    6.411800     99.717587
    6.426600    100.473081
    6.441300     98.505987
    6.456000     96.056848
    6.470800     93.671476
    6.485500     92.406916
    6.500300     91.831920
    6.515000     91.836243
    6.529800     92.093479
    6.544500     92.881397
    6.559300     94.034632
    6.574000     95.638570
    6.588700     96.470802
    6.603500     96.855574
    6.618200     95.850411
    6.633000     94.397789
    6.647700     92.864104
    6.662500     91.486057
    6.677200     90.508996
    6.692000     89.583813
    6.706700     88.967746
    6.721500     88.848855
    6.736200     88.758066
    6.750900     88.271697
    6.765700     88.057695
    6.780400     87.835045
    6.795200     87.680488
    6.809900     87.646983
    6.824700     87.466486
    6.839400     86.976874
    6.854200     86.817993
    6.868900     86.392150
    6.883700     85.579373
    6.898400     85.498311
    6.913200     85.089761
    6.927900     85.230268
    6.942700     85.225945
    6.957400     84.837930
    6.972200     84.674726
    6.986900     84.570968
    7.001600     84.274822
    7.016400     84.119185
    7.031100     84.021911
    7.045900     83.326943
    7.060600     82.928120
    7.075400     82.726007
    7.090100     82.616844
    7.104900     82.390952
    7.119600     81.641944
    7.134400     81.193403
    7.149100     81.085321
    7.163900     81.367415
    7.178600     80.700549
    7.193400     80.166624
    7.208100     80.012066
    7.222900     79.927762
    7.237600     79.707274
    7.252400     79.715921
    7.267100     79.551637
    7.281900     79.026358
    7.296600     78.944216
    7.311400     78.645909
    7.326100     78.101175
    7.340900     77.842859
    7.355600     77.692625
    7.370400     77.294883
    7.385100     76.742584
    7.399900     76.632340
    7.414600     76.583703
    7.429400     76.500480
    7.444100     76.174072
    7.458900     76.193528
    7.473600     76.068152
    7.488400     75.816321
    7.503200     75.980606
    7.517900     75.428306
    7.532700     74.783056
    7.547400     74.041613
    7.562200     73.660083
    7.576900     73.461213
    7.591700     73.376909
    7.606400     72.723012
    7.621200     72.217189
    7.635900     71.830254
    7.650700     71.589231
    7.665400     71.068276
    7.680200     70.746192
    7.694900     70.089052
    7.709700     69.683744
    7.724400     69.799393
    7.739200     69.306539
    7.754000     68.964999
    7.768700     69.074162
    7.783500     68.475388
    7.798200     68.070080
    7.813000     67.880936
    7.827700     67.334041
    7.842500     67.178402
    7.857200     66.570982
    7.872000     66.048945
    7.886700     66.073804
    7.901500     66.190532
    7.916300     65.731184
    7.931000     65.158349
    7.945800     64.853558
    7.960500     64.784385
    7.975300     64.406098
    7.990000     64.067802
    8.004800     63.637635
    8.019600     63.290691
    8.034300     63.001031
    8.049100     62.471429
    8.063800     62.410904
    8.078600     62.355781
    8.093300     62.258507
    8.108100     62.032616
    8.122900     61.973171
    8.137600     61.653248
    8.152400     61.871574
    8.167100     61.495448
    8.181900     61.138778
    8.196600     60.301141
    8.211400     59.945551
    8.226200     59.699125
    8.240900     59.428920
    8.255700     59.191139
    8.270400     58.754487
    8.285200     58.660456
    8.300000     58.291896
    8.314700     58.242178
    8.329500     58.024934
    8.344200     57.826062
    8.359000     57.615302
    8.373800     57.052195
    8.388500     56.827384
    8.403300     56.324803
    8.418000     56.116204
    8.432800     55.964889
    8.447600     55.858969
    8.462300     55.906525
    8.477100     55.411509
    8.491800     54.984585
    8.506600     54.919735
    8.521400     54.965130
    8.536100     54.915412
    8.550900     54.259354
    8.565600     54.269082
    8.580400     53.996715
    8.595200     53.600054
    8.609900     53.167725
    8.624700     53.049916
    8.639500     52.493294
    8.654200     52.233897
    8.669000     52.106359
    8.683700     51.682679
    8.698500     51.435170
    8.713300     51.450302
    8.728000     51.403827
    8.742800     51.182259
    8.757600     51.029862
    8.772300     50.768304
    8.787100     50.340299
    8.801800     50.064690
    8.816600     49.889597
    8.831400     49.433491
    8.846100     49.449703
    8.860900     49.120052
    8.875700     48.576400
    8.890400     48.293225
    8.905200     48.284579
    8.920000     47.761461
    8.934700     47.450184
    8.949500     47.609066
    8.964300     47.415599
    8.979000     46.954088
    8.993800     46.783318
    9.008600     46.660105
    9.023300     46.365041
    9.038100     46.180221
    9.052900     46.174816
    9.067600     45.712225
    9.082400     45.723034
    9.097200     45.395545
    9.111900     45.336100
    9.126700     45.210724
    9.141500     45.003207
    9.156200     44.860538
    9.171000     44.653021
    9.185800     44.381736
    9.200500     44.126662
    9.215300     43.799173
    9.230100     43.889962
    9.244800     43.807820
    9.259600     43.454391
    9.274400     43.117175
    9.289100     43.011254
    9.303900     42.915062
    9.318700     42.595139
    9.333400     42.249276
    9.348200     42.229821
    9.363000     42.117416
    9.377800     41.847211
    9.392500     41.684007
    9.407300     41.568360
    9.422100     41.473248
    9.436800     41.235467
    9.451600     41.043081
    9.466400     40.967423
    9.481200     40.880957
    9.495900     40.599944
    9.510700     40.396749
    9.525500     40.156808
    9.540200     39.990361
    9.555000     39.831481
    9.569800     39.419688
    9.584600     39.151645
    9.599300     39.044643
    9.614100     39.069502
    9.628900     38.838206
    9.643600     38.687973
    9.658400     38.614477
    9.673200     38.265372
    9.688000     38.226462
    9.702700     37.883842
    9.717500     37.741173
    9.732300     37.636334
    9.747100     37.468807
    9.761800     37.153207
    9.776600     37.151046
    9.791400     37.032155
    9.806200     36.844092
    9.820900     36.702505
    9.835700     36.696020
    9.850500     36.680889
    9.865300     36.620362
    9.880000     36.235591
    9.894800     36.178307
    9.909600     35.931880
    9.924400     36.033477
    9.939100     35.815152
    9.953900     35.293115
    9.968700     35.386065
    9.983500     35.223943
    9.998200     35.030476
   10.013000     34.835928
   10.028000     34.486822
   10.043000     34.480338
   10.057000     34.414408
   10.072000     34.212294
   10.087000     34.097727
   10.102000     33.968029
   10.116000     33.718359
   10.131000     33.614600
   10.146000     33.497872
   10.161000     33.433023
   10.176000     33.368173
   10.190000     33.248203
   10.205000     33.174707
   10.220000     32.932603
   10.235000     32.662398
   10.249000     32.676449
   10.264000     32.704550
   10.279000     32.584578
   10.294000     32.485143
   10.309000     32.390031
   10.323000     32.303565
   10.338000     32.438668
   10.353000     32.384626
   10.368000     32.261413
   10.382000     32.284111
   10.397000     32.226827
   10.412000     31.947976
   10.427000     31.857187
   10.442000     31.708033
   10.456000     31.649669
   10.471000     31.374060
   10.486000     31.334070
   10.501000     31.291918
   10.516000     31.298402
   10.530000     31.378383
   10.545000     31.340554
   10.560000     31.349201
   10.575000     31.366494
   10.589000     31.338393
   10.604000     31.291918
   10.619000     31.392433
   10.634000     31.174108
   10.649000     31.156815
   10.663000     31.314614
   10.678000     30.928762
   10.693000     30.601273
   10.708000     30.522373
   10.722000     30.498595
   10.737000     30.226228
   10.752000     30.287835
   10.767000     29.964670
   10.782000     29.858749
   10.796000     29.771202
   10.811000     29.600433
   10.826000     29.531261
   10.841000     29.411290
   10.856000     29.398320
   10.870000     29.269702
   10.885000     29.147569
   10.900000     28.962749
   10.915000     28.956264
   10.930000     28.935728
   10.944000     28.747665
   10.959000     28.786575
   10.974000     28.649311
   10.989000     28.580138
   11.003000     28.589866
   11.018000     28.515289
   11.033000     28.422338
   11.048000     28.558522
   11.063000     28.449359
   11.077000     28.540148
   11.092000     28.757393
   11.107000     28.822243
   11.122000     28.831969
   11.137000     28.987608
   11.151000     29.078397
   11.166000     29.275106
   11.181000     29.414532
   11.196000     29.458845
   11.211000     29.384269
   11.225000     29.395077
   11.240000     29.401562
   11.255000     29.298884
   11.270000     29.010305
   11.284000     28.819000
   11.299000     28.566087
   11.314000     28.535825
   11.329000     28.478541
   11.344000     28.155376
   11.358000     28.051618
   11.373000     28.206175
   11.388000     28.235357
   11.403000     28.236437
   11.418000     28.183477
   11.432000     28.151053
   11.447000     28.240761
   11.462000     28.520694
   11.477000     28.544471
   11.492000     28.499077
   11.506000     28.775767
   11.521000     28.989769
   11.536000     29.122710
   11.551000     29.190802
   11.566000     29.145408
   11.580000     29.303208
   11.595000     29.314016
   11.610000     29.308611
   11.625000     29.345359
   11.640000     29.520452
   11.654000     29.399400
   11.669000     29.481543
   11.684000     29.226469
   11.699000     29.183237
   11.714000     28.884929
   11.728000     28.680655
   11.743000     28.436389
   11.758000     28.167265
   11.773000     27.955424
   11.788000     27.929485
   11.802000     28.061344
   11.817000     28.065668
   11.832000     27.986768
   11.847000     27.953263
   11.862000     27.897060
   11.876000     28.013789
   11.891000     27.874363
   11.906000     28.004061
   11.921000     28.135921
   11.936000     28.143487
   11.950000     28.318580
   11.965000     28.420177
   11.980000     28.468814
   11.995000     28.483945
   12.010000     28.693625
   12.024000     28.734696
   12.039000     28.921678
   12.054000     29.039488
   12.069000     28.809272
   12.084000     28.881688
   12.098000     29.054619
   12.113000     29.018952
   12.128000     29.108659
   12.143000     29.195125
   12.158000     29.200530
   12.172000     29.016790
   12.187000     28.951941
   12.202000     28.977880
   12.217000     29.258894
   12.232000     29.205933
   12.246000     29.129195
   12.261000     29.158378
   12.276000     29.080558
   12.291000     29.309693
   12.306000     29.528018
   12.320000     29.497755
   12.335000     29.335632
   12.350000     29.438310
   12.365000     29.595029
   12.380000     29.680414
   12.394000     29.706354
   12.409000     29.887932
   12.424000     29.735535
   12.439000     30.101934
   12.454000     30.310532
   12.468000     30.603435
   12.483000     30.816356
   12.498000     31.026036
   12.513000     31.122228
   12.528000     31.217340
   12.543000     31.297321
   12.557000     31.224906
   12.572000     31.296241
   12.587000     31.320019
   12.602000     31.406484
   12.617000     31.375140
   12.631000     31.178431
   12.646000     31.257331
   12.661000     31.276786
   12.676000     31.490788
   12.691000     31.502678
   12.705000     31.372979
   12.720000     31.417292
   12.735000     31.455121
   12.750000     31.711275
   12.765000     31.917712
   12.779000     32.191160
   12.794000     32.335990
   12.809000     32.791015
   12.824000     33.404922
   12.839000     34.219860
   12.854000     35.355802
   12.868000     36.595503
   12.883000     37.688213
   12.898000     38.431818
   12.913000     38.605830
   12.928000     38.772277
   12.942000     38.472889
   12.957000     37.844932
   12.972000     37.193198
   12.987000     36.335026
   13.002000     35.632492
   13.017000     34.947253
   13.031000     34.416569
   13.046000     34.054495
   13.061000     34.084758
   13.076000     33.924796
   13.091000     33.621085
   13.105000     33.604874
   13.120000     33.514085
   13.135000     33.584338
   13.150000     33.546509
   13.165000     33.703228
   13.179000     33.750784
   13.194000     34.002615
   13.209000     34.527894
   13.224000     35.258529
   13.239000     35.862707
   13.254000     36.601989
   13.268000     37.334785
   13.283000     38.212412
   13.298000     38.697699
   13.313000     38.820913
   13.328000     38.654467
   13.343000     38.465323
   13.357000     37.959500
   13.372000     37.084035
   13.387000     36.340430
   13.402000     35.752464
   13.417000     35.378500
   13.431000     35.182871
   13.446000     35.110456
   13.461000     35.025071
   13.476000     34.975354
   13.491000     35.007778
   13.506000     35.004536
   13.520000     34.883484
   13.535000     34.968869
   13.550000     34.987243
   13.565000     34.908343
   13.580000     34.981839
   13.595000     34.918070
   13.609000     34.952656
   13.624000     35.060738
   13.639000     34.898616
   13.654000     35.015344
   13.669000     35.112618
   13.683000     34.910504
   13.698000     35.035880
   13.713000     35.431460
   13.728000     35.594664
   13.743000     35.637897
   13.758000     35.842172
   13.772000     35.803262
   13.787000     35.904859
   13.802000     35.955658
   13.817000     35.932961
   13.832000     35.979436
   13.847000     36.018346
   13.861000     35.954577
   13.876000     35.830283
   13.891000     35.896213
   13.906000     35.760030
   13.921000     35.915667
   13.936000     35.715716
   13.950000     35.581694
   13.965000     35.622766
   13.980000     35.613038
   13.995000     35.614119
   14.010000     35.614119
   14.025000     35.817313
   14.039000     35.792454
   14.054000     35.697342
   14.069000     35.650867
   14.084000     35.727605
   14.099000     35.781646
   14.114000     35.687614
   14.128000     35.754625
   14.143000     35.836768
   14.158000     35.843253
   14.173000     35.619523
   14.188000     35.577371
   14.203000     35.543865
   14.217000     35.871354
   14.232000     35.804343
   14.247000     35.600068
   14.262000     35.740574
   14.277000     35.749222
   14.292000     35.882163
   14.306000     35.871354
   14.321000     35.664918
   14.336000     35.691937
   14.351000     35.806505
   14.366000     35.789211
   14.381000     35.831363
   14.395000     36.116701
   14.410000     36.171822
   14.425000     36.247480
   14.440000     36.140478
   14.455000     36.128589
   14.470000     36.081033
   14.484000     35.857304
   14.499000     35.676806
   14.514000     35.667079
   14.529000     35.704908
   14.544000     35.694099
   14.559000     35.617361
   14.573000     35.370934
   14.588000     35.382823
   14.603000     35.336348
   14.618000     35.221781
   14.633000     35.317974
   14.648000     35.248801
   14.662000     34.995890
   14.677000     35.061820
   14.692000     35.120184
   14.707000     34.948333
   14.722000     34.840251
   14.737000     34.892130
   14.752000     34.908343
   14.766000     34.738654
   14.781000     34.744058
   14.796000     34.909424
   14.811000     34.765675
   14.826000     34.685694
   14.841000     34.548430
   14.855000     34.658673
   14.870000     34.658673
   14.885000     34.571126
   14.900000     34.500873
   14.915000     34.455479
   14.930000     34.465206
   14.945000     34.321457
   14.959000     34.075030
   14.974000     34.148526
   14.989000     34.109617
   15.004000     34.132313
   15.019000     34.027474
   15.034000     34.005858
   15.048000     34.020989
   15.063000     33.968029
   15.078000     33.936685
   15.093000     34.008020
   15.108000     33.779967
   15.123000     33.699986
   15.138000     33.665399
   15.152000     33.654591
   15.167000     33.578933
   15.182000     33.471933
   15.197000     33.440589
   15.212000     33.414648
   15.227000     33.170384
   15.242000     33.228747
   15.256000     33.389790
   15.271000     33.263334
   15.286000     33.182272
   15.301000     33.008260
   15.316000     33.012584
   15.331000     32.954219
   15.345000     32.963947
   15.360000     32.824521
   15.375000     32.733732
   15.390000     32.829924
   15.405000     32.743459
   15.420000     32.619165
   15.435000     32.420294
   15.449000     32.344636
   15.464000     32.433263
   15.479000     32.260333
   15.494000     32.225746
   15.509000     32.173867
   15.524000     32.076592
   15.539000     32.010663
   15.553000     32.000936
   15.568000     31.865833
   15.583000     31.723165
   15.598000     31.658315
   15.613000     31.522132
   15.628000     31.542668
   15.643000     31.495111
   15.657000     31.516728
   15.672000     31.414050
   15.687000     31.393515
   15.702000     31.297321
   15.717000     31.200047
   15.732000     31.051975
   15.747000     30.994692
   15.761000     31.102774
   15.776000     30.976317
   15.791000     30.975237
   15.806000     30.889852
   15.821000     30.904983
   15.836000     30.694224
   15.851000     30.497514
   15.866000     30.575333
   15.880000     30.283512
   15.895000     30.258653
   15.910000     30.071671
   15.925000     29.906305
   15.940000     29.909548
   15.955000     29.866315
   15.970000     29.971155
   15.984000     29.916033
   15.999000     29.698788
   16.014000     29.686898
   16.029000     29.641504
   16.044000     29.685818
   16.059000     29.560442
   16.074000     29.393997
   16.088000     29.539907
   16.103000     29.508563
   16.118000     29.534503
   16.133000     29.351845
   16.148000     29.205933
   16.163000     29.165943
   16.178000     29.110821
   16.193000     28.909789
   16.207000     28.991931
   16.222000     29.056781
   16.237000     28.956264
   16.252000     28.857910
   16.267000     28.886011
   16.282000     28.835212
   16.297000     28.619048
   16.312000     28.590947
   16.326000     28.697948
   16.341000     28.675251
   16.356000     28.446116
   16.371000     28.425581
   16.386000     28.188882
   16.401000     28.241842
   16.416000     28.396399
   16.430000     28.356409
   16.445000     28.108901
   16.460000     27.887333
   16.475000     27.944616
   16.490000     27.962990
   16.505000     27.853827
   16.520000     27.780331
   16.535000     27.823564
   16.549000     27.806271
   16.564000     27.828968
   16.579000     27.756553
   16.594000     27.736018
   16.609000     27.650633
   16.624000     27.551197
   16.639000     27.577137
   16.654000     27.443115
   16.668000     27.332871
   16.683000     27.313417
   16.698000     27.152374
   16.713000     26.977282
   16.728000     26.983767
   16.743000     26.856229
   16.758000     26.762199
   16.773000     26.796784
   16.788000     26.727612
   16.802000     26.473619
   16.817000     26.587106
   16.832000     26.488751
   16.847000     26.427144
   16.862000     26.203414
   16.877000     26.158019
   16.892000     26.202333
   16.907000     26.102897
   16.921000     26.188283
   16.936000     26.166666
   16.951000     25.965633
   16.966000     26.085604
   16.981000     25.902945
   16.996000     25.821884
   17.011000     25.867279
   17.026000     25.773247
   17.041000     25.803510
   17.055000     25.718126
   17.070000     25.656519
   17.085000     25.579780
   17.100000     25.512770
   17.115000     25.506285
   17.130000     25.449001
   17.145000     25.587346
   17.160000     25.559245
   17.175000     25.546276
   17.189000     25.365778
   17.204000     25.171231
   17.219000     25.283636
   17.234000     25.319303
   17.249000     25.137725
   17.264000     25.188523
   17.279000     25.136644
   17.294000     25.207978
   17.309000     25.207978
   17.323000     25.055582
   17.338000     25.060987
   17.353000     24.930208
   17.368000     25.191766
   17.383000     25.090168
   17.398000     24.978845
   17.413000     24.837257
   17.428000     24.785377
   17.443000     24.671891
   17.457000     24.716205
   17.472000     24.867520
   17.487000     24.654598
   17.502000     24.476263
   17.517000     24.569214
   17.532000     24.601638
   17.547000     24.607042
   17.562000     24.683780
   17.577000     24.540031
   17.591000     24.625416
   17.606000     24.668649
   17.621000     24.705397
   17.636000     24.588668
   17.651000     24.489233
   17.666000     24.475182
   17.681000     24.435191
   17.696000     24.389797
   17.711000     24.391959
   17.726000     24.452484
   17.740000     24.354130
   17.755000     24.418979
   17.770000     24.329271
   17.785000     24.175794
   17.800000     24.301170
   17.815000     24.346564
   17.830000     24.286038
   17.845000     24.300089
   17.860000     24.322786
   17.875000     24.154178
   17.889000     24.161744
   17.904000     24.279553
   17.919000     24.333594
   17.934000     24.314140
   17.949000     24.265503
   17.964000     24.213623
   17.979000     24.222270
   17.994000     24.291442
   18.009000     24.299009
   18.024000     24.409252
   18.038000     24.497879
   18.053000     24.565971
   18.068000     24.559486
   18.083000     24.501121
   18.098000     24.599476
   18.113000     24.518415
   18.128000     24.540031
   18.143000     24.513011
   18.158000     24.643790
   18.173000     24.618931
   18.188000     24.631901
   18.202000     24.703235
   18.217000     24.696750
   18.232000     24.754033
   18.247000     24.882651
   18.262000     24.916157
   18.277000     24.951824
   18.292000     24.960470
   18.307000     24.952904
   18.322000     25.068552
   18.337000     25.117189
   18.352000     24.963712
   18.366000     25.043693
   18.381000     24.888056
   18.396000     24.815640
   18.411000     24.739982
   18.426000     24.808075
   18.441000     24.800509
   18.456000     24.818883
   18.471000     24.811317
   18.486000     24.705397
   18.501000     24.625416
   18.516000     24.583264
   18.530000     24.759438
   18.545000     24.667568
   18.560000     24.734579
   18.575000     24.781054
   18.590000     24.781054
   18.605000     24.752953
   18.620000     24.742145
   18.635000     24.804832
   18.650000     24.957227
   18.665000     24.874005
   18.680000     24.961551
   18.695000     24.932369
   18.710000     24.877248
   18.724000     24.835096
   18.739000     24.879409
   18.754000     24.973440
   18.769000     24.971278
   18.784000     24.939934
   18.799000     24.912914
   18.814000     24.929126
   18.829000     24.925884
   18.844000     24.848065
   18.859000     25.049098
   18.874000     25.090168
   18.889000     25.059906
   18.903000     25.267423
   18.918000     25.282555
   18.933000     25.169069
   18.948000     25.183119
   18.963000     25.124755
   18.978000     25.196090
   18.993000     25.174472
   19.008000     25.144210
   19.023000     25.205816
   19.038000     25.229594
   19.053000     25.358212
   19.068000     25.291202
   19.083000     25.279312
   19.098000     25.233918
   19.112000     25.280394
   19.127000     25.273908
   19.142000     25.160422
   19.157000     25.373344
   19.172000     25.225271
   19.187000     25.247968
   19.202000     25.331192
   19.217000     25.369021
   19.232000     25.249050
   19.247000     25.406849
   19.262000     25.440354
   19.277000     25.463052
   19.292000     25.528982
   19.307000     25.522497
   19.321000     25.388476
   19.336000     25.414415
   19.351000     25.431708
   19.366000     25.540871
   19.381000     25.518174
   19.396000     25.608962
   19.411000     25.564649
   19.426000     25.471698
   19.441000     25.483588
   19.456000     25.472780
   19.471000     25.476021
   19.486000     25.543033
   19.501000     25.483588
   19.516000     25.267423
   19.531000     25.306333
   19.545000     25.324707
   19.560000     25.499799
   19.575000     25.386314
   19.590000     25.386314
   19.605000     25.213383
   19.620000     25.398202
   19.635000     25.461971
   19.650000     25.403607
   19.665000     25.359293
   19.680000     25.354970
   19.695000     25.270666
   19.710000     25.165826
   19.725000     25.189605
   19.740000     25.329031
   19.755000     25.212301
   19.770000     25.236080
   19.785000     25.227433
   19.799000     25.298767
   19.814000     25.367940
   19.829000     25.306333
   19.844000     25.157179
   19.859000     25.273908
   19.874000     25.274989
   19.889000     25.205816
   19.904000     25.225271
   19.919000     25.180957
   19.934000     25.064229
   19.949000     25.107462
   19.964000     25.082603
   19.979000     25.066391
   19.994000     25.066391
   20.009000     24.985329
   20.024000     25.002622
   20.039000     24.982087
   20.054000     24.834014
   20.068000     24.944258
   20.083000     24.918318
   20.098000     24.756195
   20.113000     24.779973
   20.128000     24.792944
   20.143000     24.694588
   20.158000     24.746468
   20.173000     24.748630
   20.188000     24.671891
   20.203000     24.608123
   20.218000     24.642709
   20.233000     24.609204
   20.248000     24.423302
   20.263000     24.575699
   20.278000     24.680537
   20.293000     24.535708
   20.308000     24.496798
   20.323000     24.408171
   20.338000     24.416817
   20.353000     24.400606
   20.368000     24.235239
   20.382000     24.142289
   20.397000     24.162825
   20.412000     24.101218
   20.427000     24.068793
   20.442000     24.080682
   20.457000     23.927205
   20.472000     23.880730
   20.487000     23.935853
   20.502000     23.769406
   20.517000     23.771568
   20.532000     23.708880
   20.547000     23.608363
   20.562000     23.621333
   20.577000     23.560808
   20.592000     23.521898
   20.607000     23.550000
   20.622000     23.573778
   20.637000     23.566211
   20.652000     23.559727
   20.667000     23.544595
   20.682000     23.554323
   20.697000     23.487312
   20.712000     23.324108
   20.727000     23.314381
   20.742000     23.221430
   20.757000     23.123075
   20.771000     23.096055
   20.786000     23.075519
   20.801000     23.112267
   20.816000     22.931770
   20.831000     22.900426
   20.846000     22.784778
   20.861000     22.684263
   20.876000     22.749111
   20.891000     22.650757
   20.906000     22.753434
   20.921000     22.714525
   20.936000     22.555645
   20.951000     22.504846
   20.966000     22.436754
   20.981000     22.492957
   20.996000     22.400007
   21.011000     22.269227
   21.026000     22.276792
   21.041000     22.118993
   21.056000     22.100619
   21.071000     22.064952
   21.086000     22.017396
   21.101000     22.014153
   21.116000     21.957950
   21.131000     21.861758
   21.146000     21.754756
   21.161000     21.666129
   21.176000     21.776373
   21.191000     21.837980
   21.206000     21.653159
   21.221000     21.578583
   21.236000     21.507249
   21.251000     21.441319
   21.266000     21.397005
   21.281000     21.387277
   21.296000     21.299731
   21.310000     21.340802
   21.325000     21.161386
   21.340000     21.118154
   21.355000     21.027365
   21.370000     21.120315
   21.385000     21.151658
   21.400000     21.135447
   21.415000     21.088971
   21.430000     21.101941
   21.445000     20.890100
   21.460000     20.886858
   21.475000     20.782018
   21.490000     20.759321
   21.505000     20.716088
   21.520000     20.667451
   21.535000     20.647996
   21.550000     20.530187
   21.565000     20.423185
   21.580000     20.399408
   21.595000     20.208102
   21.610000     20.287002
   21.625000     20.281598
   21.640000     20.164870
   21.655000     20.135687
   21.670000     20.194052
   21.685000     20.109748
   21.700000     20.041655
   21.715000     19.941140
   21.730000     19.980049
   21.745000     19.983292
   21.760000     19.948705
   21.775000     19.858997
   21.790000     19.781178
   21.805000     19.704440
   21.820000     19.616893
   21.835000     19.833058
   21.850000     19.757400
   21.865000     19.505568
   21.880000     19.453690
   21.895000     19.421265
   21.910000     19.311021
   21.925000     19.273192
   21.940000     19.373709
   21.955000     19.348850
   21.970000     19.489357
   21.985000     19.321829
   22.000000     19.073241
