# Supplementary material for: Changing the game of time resolved X-ray diffraction on the mechanochemistry playground by downsizing
Source: Nat Commun. 2021 Oct 21;12:6134. doi: 10.1038/s41467-021-26264-1 (PMC8531352; doi:10.1038/s41467-021-26264-1)
Supplement: Supplementary file 3 — Source Data. [file 41467_2021_26264_MOESM3_ESM.zip › PXRD_raw_data/reactionIIIa_cocrystal_FormI_normalized/000375.xy]

    3.140900     20.394697
    3.155600     20.443662
    3.170400     20.437134
    3.185100     20.881088
    3.199800     21.103066
    3.214500     21.304368
    3.229300     21.217318
    3.244000     21.297839
    3.258700     21.315249
    3.273500     21.599249
    3.288200     21.902836
    3.302900     21.952889
    3.317600     22.094346
    3.332400     22.240154
    3.347100     22.587265
    3.361800     22.774423
    3.376500     23.013810
    3.391300     23.330454
    3.406000     23.583986
    3.420700     23.911511
    3.435400     24.034470
    3.450200     23.793994
    3.464900     23.632953
    3.479600     23.724355
    3.494400     23.807052
    3.509100     23.887573
    3.523800     24.087787
    3.538500     24.434899
    3.553300     24.551328
    3.568000     24.519773
    3.582700     24.961550
    3.597400     25.118240
    3.612200     25.425091
    3.626900     25.326072
    3.641600     25.623130
    3.656400     25.898426
    3.671100     25.913659
    3.685800     26.180249
    3.700500     26.645966
    3.715300     26.804832
    3.730000     26.897322
    3.744700     27.037690
    3.759500     27.032250
    3.774200     27.191116
    3.788900     27.600250
    3.803600     27.903836
    3.818400     28.079025
    3.833100     28.148664
    3.847800     28.368465
    3.862600     28.582826
    3.877300     28.492511
    3.892000     28.624174
    3.906700     28.977814
    3.921500     29.269431
    3.936200     29.331455
    3.950900     29.549079
    3.965700     29.810229
    3.980400     30.077907
    3.995100     30.220451
    4.009800     30.534919
    4.024600     30.648083
    4.039300     30.994107
    4.054000     31.172560
    4.068800     31.304222
    4.083500     31.380391
    4.098200     31.959272
    4.113000     32.196483
    4.127700     32.576239
    4.142400     32.856974
    4.157100     33.148591
    4.171900     33.438032
    4.186600     33.501143
    4.201300     33.963595
    4.216100     34.471750
    4.230800     34.892853
    4.245500     34.899382
    4.260300     35.119182
    4.275000     35.474999
    4.289700     35.600133
    4.304500     35.995122
    4.319200     35.975536
    4.333900     36.128961
    4.348600     36.357467
    4.363400     37.135476
    4.378100     37.343307
    4.392800     37.452119
    4.407600     37.675184
    4.422300     37.825346
    4.437000     37.926541
    4.451800     37.918924
    4.466500     38.251890
    4.481200     38.420549
    4.496000     38.522833
    4.510700     38.933055
    4.525400     39.382450
    4.540200     39.614221
    4.554900     39.761117
    4.569600     39.738266
    4.584400     39.828581
    4.599100     40.420520
    4.613800     41.133240
    4.628600     41.406359
    4.643300     41.581548
    4.658000     41.715387
    4.672700     41.682743
    4.687500     42.339969
    4.702200     42.558682
    4.716900     43.030928
    4.731700     43.660951
    4.746400     43.725151
    4.761100     44.185427
    4.775900     44.343205
    4.790600     44.614147
    4.805300     44.767573
    4.820100     45.228937
    4.834800     45.800202
    4.849500     46.359498
    4.864300     46.505306
    4.879000     46.764280
    4.893700     47.173414
    4.908500     47.495499
    4.923200     48.229982
    4.938000     48.397553
    4.952700     48.984051
    4.967400     49.480235
    4.982200     49.372511
    4.996900     49.781646
    5.011600     50.555301
    5.026400     50.843654
    5.041100     51.299577
    5.055800     51.528084
    5.070600     51.790322
    5.085300     52.914353
    5.100000     53.311518
    5.114800     53.693449
    5.129500     53.931748
    5.144200     55.039457
    5.159000     55.539994
    5.173700     55.569373
    5.188400     56.205926
    5.203200     56.697758
    5.217900     57.099275
    5.232700     57.406126
    5.247400     57.852257
    5.262100     58.106878
    5.276900     58.961054
    5.291600     59.328840
    5.306300     59.666159
    5.321100     60.245040
    5.335800     60.675937
    5.350500     61.128597
    5.365300     61.742298
    5.380000     62.492015
    5.394800     63.007785
    5.409500     63.569257
    5.424200     64.145963
    5.439000     64.827127
    5.453700     65.157917
    5.468400     65.861933
    5.483200     66.700877
    5.497900     67.081719
    5.512600     67.526762
    5.527400     68.212280
    5.542100     68.548510
    5.556900     69.016403
    5.571600     69.514763
    5.586300     70.195929
    5.601100     70.880358
    5.615800     71.562612
    5.630600     72.105586
    5.645300     72.565861
    5.660000     73.253555
    5.674800     73.944514
    5.689500     74.261158
    5.704200     75.025020
    5.719000     75.502706
    5.733700     75.996715
    5.748500     76.604975
    5.763200     77.260026
    5.777900     77.929222
    5.792700     78.017360
    5.807400     78.591889
    5.822200     79.045636
    5.836900     79.675659
    5.851600     80.443875
    5.866400     80.954205
    5.881100     81.473240
    5.895900     81.936780
    5.910600     82.686497
    5.925300     83.403570
    5.940100     84.555893
    5.954800     86.045534
    5.969600     87.326255
    5.984300     88.591743
    5.999000     89.666809
    6.013800     89.713598
    6.028500     89.451360
    6.043300     88.822425
    6.058000     88.251160
    6.072700     87.822440
    6.087500     87.610255
    6.102200     87.839850
    6.117000     88.056386
    6.131700     87.890991
    6.146500     88.482931
    6.161200     88.732110
    6.175900     88.317536
    6.190700     88.556923
    6.205400     89.196740
    6.220200     89.488356
    6.234900     89.612403
    6.249600     89.913813
    6.264400     90.400203
    6.279100     90.254395
    6.293900     90.489430
    6.308600     90.988878
    6.323400     91.409982
    6.338100     91.619990
    6.352800     92.733140
    6.367600     94.814720
    6.382300     97.931105
    6.397100    103.043110
    6.411800    107.317258
    6.426600    108.780785
    6.441300    106.502254
    6.456000    101.718863
    6.470800     97.253205
    6.485500     94.177080
    6.500300     93.395808
    6.515000     93.591670
    6.529800     94.029095
    6.544500     95.084575
    6.559300     97.303259
    6.574000    100.468610
    6.588700    103.107309
    6.603500    103.496857
    6.618200    102.264013
    6.633000     99.255352
    6.647700     96.344622
    6.662500     93.580789
    6.677200     91.577553
    6.692000     90.774518
    6.706700     89.805000
    6.721500     89.666809
    6.736200     89.153214
    6.750900     88.501428
    6.765700     88.169551
    6.780400     88.140171
    6.795200     88.232662
    6.809900     87.556937
    6.824700     87.399160
    6.839400     87.283818
    6.854200     86.971527
    6.868900     86.231603
    6.883700     85.966101
    6.898400     85.907342
    6.913200     85.577641
    6.927900     85.277318
    6.942700     85.307786
    6.957400     85.029226
    6.972200     84.861655
    6.986900     84.619004
    7.001600     84.357854
    7.016400     84.124997
    7.031100     83.737625
    7.045900     83.340459
    7.060600     83.276260
    7.075400     83.146773
    7.090100     82.614681
    7.104900     82.426436
    7.119600     82.120673
    7.134400     81.795324
    7.149100     81.679983
    7.163900     80.947676
    7.178600     81.035814
    7.193400     80.585331
    7.208100     80.238219
    7.222900     80.063031
    7.237600     79.653897
    7.252400     79.563583
    7.267100     79.557055
    7.281900     79.326372
    7.296600     78.929207
    7.311400     78.415613
    7.326100     78.100057
    7.340900     78.007566
    7.355600     78.335091
    7.370400     77.754034
    7.385100     77.156654
    7.399900     77.266555
    7.414600     77.001053
    7.429400     76.730109
    7.444100     76.990171
    7.458900     76.486370
    7.473600     76.537512
    7.488400     76.453726
    7.503200     76.538600
    7.517900     76.627826
    7.532700     76.198017
    7.547400     75.334047
    7.562200     74.499457
    7.576900     74.174107
    7.591700     73.869433
    7.606400     73.391747
    7.621200     73.219823
    7.635900     72.675762
    7.650700     72.260099
    7.665400     71.588727
    7.680200     70.691025
    7.694900     70.362411
    7.709700     69.920634
    7.724400     69.852082
    7.739200     69.310196
    7.754000     68.951115
    7.768700     68.870594
    7.783500     68.656234
    7.798200     68.071911
    7.813000     67.694333
    7.827700     67.438624
    7.842500     67.288463
    7.857200     67.151359
    7.872000     66.523512
    7.886700     66.066501
    7.901500     65.972922
    7.916300     65.874990
    7.931000     65.210147
    7.945800     65.079572
    7.960500     64.843450
    7.975300     64.528981
    7.990000     64.263480
    8.004800     64.062177
    8.019600     63.520291
    8.034300     63.073073
    8.049100     62.946851
    8.063800     62.642176
    8.078600     62.359264
    8.093300     62.218896
    8.108100     62.274390
    8.122900     62.540980
    8.137600     62.561655
    8.152400     62.613885
    8.167100     62.025210
    8.181900     61.687891
    8.196600     61.156888
    8.211400     60.626971
    8.226200     60.305975
    8.240900     59.900105
    8.255700     59.356043
    8.270400     59.340810
    8.285200     58.892503
    8.300000     58.592181
    8.314700     58.591092
    8.329500     58.674878
    8.344200     58.155843
    8.359000     57.535612
    8.373800     57.102540
    8.388500     57.003520
    8.403300     56.677084
    8.418000     56.621589
    8.432800     56.397435
    8.447600     56.018768
    8.462300     55.358278
    8.477100     55.156975
    8.491800     55.282110
    8.506600     55.253818
    8.521400     54.970906
    8.536100     54.677113
    8.550900     54.845772
    8.565600     54.335442
    8.580400     54.046001
    8.595200     54.102583
    8.609900     53.670598
    8.624700     53.294108
    8.639500     53.267993
    8.654200     52.869740
    8.669000     52.506306
    8.683700     52.277801
    8.698500     51.750061
    8.713300     51.727211
    8.728000     51.828406
    8.742800     51.779440
    8.757600     51.491088
    8.772300     51.155946
    8.787100     51.060190
    8.801800     50.752252
    8.816600     50.210367
    8.831400     49.654335
    8.846100     49.096128
    8.860900     49.042809
    8.875700     48.677200
    8.890400     48.446518
    8.905200     48.536833
    8.920000     48.237598
    8.934700     47.640219
    8.949500     47.516173
    8.964300     47.603223
    8.979000     47.052632
    8.993800     46.868740
    9.008600     46.795835
    9.023300     46.554271
    9.038100     46.529244
    9.052900     46.412815
    9.067600     46.389965
    9.082400     46.128816
    9.097200     45.669627
    9.111900     45.434593
    9.126700     45.307282
    9.141500     45.146240
    9.156200     44.980845
    9.171000     44.503159
    9.185800     44.529274
    9.200500     44.124492
    9.215300     43.974331
    9.230100     43.969978
    9.244800     43.751265
    9.259600     43.603281
    9.274400     43.404154
    9.289100     42.987403
    9.303900     42.828537
    9.318700     42.600031
    9.333400     42.323648
    9.348200     42.378054
    9.363000     42.095142
    9.377800     42.018974
    9.392500     41.746942
    9.407300     41.724092
    9.422100     41.752383
    9.436800     41.492321
    9.451600     41.247493
    9.466400     41.129976
    9.481200     40.778513
    9.495900     40.712137
    9.510700     40.711049
    9.525500     40.356320
    9.540200     40.114757
    9.555000     39.776351
    9.569800     39.565255
    9.584600     39.579400
    9.599300     39.490174
    9.614100     39.132182
    9.628900     38.738281
    9.643600     38.717607
    9.658400     38.609883
    9.673200     38.556565
    9.688000     38.476044
    9.702700     38.372671
    9.717500     38.053851
    9.732300     37.754617
    9.747100     37.644718
    9.761800     37.268226
    9.776600     37.225789
    9.791400     37.140916
    9.806200     37.136563
    9.820900     36.973345
    9.835700     36.730693
    9.850500     36.631675
    9.865300     36.481513
    9.880000     36.466280
    9.894800     36.539184
    9.909600     36.317206
    9.924400     35.926570
    9.939100     35.766616
    9.953900     35.526141
    9.968700     35.325926
    9.983500     35.037574
    9.998200     34.806892
   10.013000     34.745956
   10.028000     34.780776
   10.043000     34.824302
   10.057000     34.805803
   10.072000     34.563152
   10.087000     34.254124
   10.102000     34.118110
   10.116000     34.021266
   10.131000     33.730737
   10.146000     33.634983
   10.161000     33.489174
   10.176000     33.329219
   10.190000     33.089832
   10.205000     33.097450
   10.220000     32.891794
   10.235000     32.979932
   10.249000     33.004959
   10.264000     32.958170
   10.279000     32.912469
   10.294000     32.571886
   10.309000     32.422813
   10.323000     32.657847
   10.338000     32.728575
   10.353000     32.939671
   10.368000     32.750338
   10.382000     32.593648
   10.397000     32.596913
   10.412000     32.392345
   10.427000     32.279180
   10.442000     32.247625
   10.456000     31.680713
   10.471000     31.406506
   10.486000     31.518582
   10.501000     31.456559
   10.516000     31.348836
   10.530000     31.275931
   10.545000     31.279195
   10.560000     31.273754
   10.575000     31.337954
   10.589000     31.448943
   10.604000     31.398889
   10.619000     31.173647
   10.634000     30.920115
   10.649000     30.837417
   10.663000     30.788452
   10.678000     30.662229
   10.693000     30.521861
   10.708000     30.604559
   10.722000     30.323822
   10.737000     30.284651
   10.752000     30.141018
   10.767000     30.015884
   10.782000     30.041999
   10.796000     29.803700
   10.811000     29.785202
   10.826000     29.821110
   10.841000     29.685094
   10.856000     29.277049
   10.870000     29.183470
   10.885000     29.032221
   10.900000     29.120359
   10.915000     28.968021
   10.930000     28.975638
   10.944000     28.827654
   10.959000     28.818949
   10.974000     28.749308
   10.989000     28.695990
   11.003000     28.824389
   11.018000     28.680756
   11.033000     28.759102
   11.048000     28.850504
   11.063000     28.793922
   11.077000     28.654642
   11.092000     28.785217
   11.107000     28.966933
   11.122000     29.261814
   11.137000     29.718826
   11.151000     29.858106
   11.166000     30.002827
   11.181000     30.353203
   11.196000     30.496834
   11.211000     30.557770
   11.225000     30.584972
   11.240000     30.584972
   11.255000     30.156251
   11.270000     29.858106
   11.284000     29.502290
   11.299000     28.948435
   11.314000     28.598059
   11.329000     28.322764
   11.344000     28.327117
   11.358000     28.337998
   11.373000     28.267270
   11.388000     28.164986
   11.403000     28.410902
   11.418000     28.302090
   11.432000     28.304266
   11.447000     28.467484
   11.462000     28.701431
   11.477000     28.887500
   11.492000     29.132328
   11.506000     29.707945
   11.521000     29.924482
   11.536000     30.286826
   11.551000     30.743839
   11.566000     30.626322
   11.580000     30.834153
   11.595000     31.023486
   11.610000     31.201939
   11.625000     31.355364
   11.640000     31.402153
   11.654000     31.430444
   11.669000     31.415211
   11.684000     31.092038
   11.699000     30.525126
   11.714000     30.262888
   11.728000     29.606749
   11.743000     28.913615
   11.758000     28.585001
   11.773000     28.295561
   11.788000     28.175868
   11.802000     28.082289
   11.817000     28.048557
   11.832000     28.174779
   11.847000     28.116021
   11.862000     28.086641
   11.876000     27.941920
   11.891000     28.087730
   11.906000     28.353231
   11.921000     28.522979
   11.936000     28.570856
   11.950000     28.811331
   11.965000     28.875531
   11.980000     28.908174
   11.995000     28.982167
   12.010000     28.986520
   12.024000     28.948435
   12.039000     29.068128
   12.054000     29.097508
   12.069000     29.147561
   12.084000     29.124711
   12.098000     29.044190
   12.113000     29.001753
   12.128000     29.145385
   12.143000     29.327102
   12.158000     29.329278
   12.172000     29.327102
   12.187000     29.287929
   12.202000     29.234612
   12.217000     29.155179
   12.232000     29.050718
   12.246000     29.003930
   12.261000     29.134504
   12.276000     29.182381
   12.291000     29.429385
   12.306000     29.505554
   12.320000     29.543638
   12.335000     29.627424
   12.350000     29.689446
   12.365000     29.617631
   12.380000     29.607838
   12.394000     29.794995
   12.409000     29.826551
   12.424000     30.141018
   12.439000     30.452221
   12.454000     30.746015
   12.468000     31.118152
   12.483000     31.224789
   12.498000     31.457648
   12.513000     31.700299
   12.528000     31.877663
   12.543000     31.834138
   12.557000     31.633924
   12.572000     31.839579
   12.587000     31.886368
   12.602000     31.842843
   12.617000     31.760146
   12.631000     31.986476
   12.646000     32.019119
   12.661000     32.071349
   12.676000     32.171457
   12.691000     32.243273
   12.705000     32.022383
   12.720000     32.033265
   12.735000     32.034352
   12.750000     32.003886
   12.765000     32.311824
   12.779000     32.498982
   12.794000     33.108331
   12.809000     34.054998
   12.824000     35.068041
   12.839000     36.577269
   12.854000     38.297591
   12.868000     40.395493
   12.883000     42.552154
   12.898000     43.719710
   12.913000     44.436783
   12.928000     44.455282
   12.942000     44.036354
   12.957000     42.804599
   12.972000     41.232260
   12.987000     39.384626
   13.002000     37.772027
   13.017000     36.817743
   13.031000     36.118080
   13.046000     35.559873
   13.061000     35.223643
   13.076000     34.739428
   13.091000     34.457604
   13.105000     34.221481
   13.120000     34.090906
   13.135000     34.106140
   13.150000     34.185573
   13.165000     34.184485
   13.179000     34.417343
   13.194000     34.953788
   13.209000     35.537022
   13.224000     36.381406
   13.239000     37.449943
   13.254000     38.977668
   13.268000     40.592443
   13.283000     42.039648
   13.298000     43.020046
   13.313000     43.356276
   13.328000     43.295342
   13.343000     42.453134
   13.357000     41.291019
   13.372000     39.890604
   13.387000     38.185515
   13.402000     36.998372
   13.417000     36.210571
   13.431000     35.632777
   13.446000     35.566401
   13.461000     35.307428
   13.476000     35.119182
   13.491000     35.123535
   13.506000     35.202969
   13.520000     35.159443
   13.535000     35.057159
   13.550000     35.156179
   13.565000     35.100685
   13.580000     34.930937
   13.595000     34.987520
   13.609000     35.202969
   13.624000     35.165972
   13.639000     35.039749
   13.654000     35.053895
   13.669000     35.291107
   13.683000     35.476088
   13.698000     35.640393
   13.713000     35.727444
   13.728000     35.926570
   13.743000     36.185544
   13.758000     36.380317
   13.772000     36.421667
   13.787000     36.377053
   13.802000     36.411873
   13.817000     36.476073
   13.832000     36.629498
   13.847000     36.620793
   13.861000     36.501100
   13.876000     36.383583
   13.891000     36.283474
   13.906000     36.253008
   13.921000     36.122433
   13.936000     35.901543
   13.950000     35.865636
   13.965000     35.706770
   13.980000     35.727444
   13.995000     35.655628
   14.010000     36.003827
   14.025000     36.008180
   14.039000     35.715475
   14.054000     35.899367
   14.069000     35.969007
   14.084000     35.897191
   14.099000     36.160517
   14.114000     35.979889
   14.128000     36.064761
   14.143000     36.012532
   14.158000     35.813405
   14.173000     36.008180
   14.188000     35.738325
   14.203000     35.807965
   14.217000     35.830815
   14.232000     35.725267
   14.247000     35.666509
   14.262000     35.792731
   14.277000     35.748118
   14.292000     35.778586
   14.306000     35.836256
   14.321000     36.100670
   14.336000     36.112639
   14.351000     36.143107
   14.366000     36.101758
   14.381000     36.331352
   14.395000     36.439076
   14.410000     36.621881
   14.425000     36.788364
   14.440000     36.889559
   14.455000     36.789452
   14.470000     36.563123
   14.484000     36.242126
   14.499000     36.332441
   14.514000     36.058233
   14.529000     35.848225
   14.544000     35.673038
   14.559000     35.545727
   14.573000     35.445620
   14.588000     35.558785
   14.603000     35.532670
   14.618000     35.299811
   14.633000     35.226907
   14.648000     35.356394
   14.662000     35.236700
   14.677000     35.220378
   14.692000     35.069129
   14.707000     34.879795
   14.722000     34.962493
   14.737000     35.066953
   14.752000     35.125712
   14.766000     35.154002
   14.781000     34.901558
   14.796000     34.841711
   14.811000     34.822125
   14.826000     34.680669
   14.841000     34.733987
   14.855000     34.719841
   14.870000     34.651290
   14.885000     34.692638
   14.900000     34.467397
   14.915000     34.434753
   14.930000     34.489159
   14.945000     34.457604
   14.959000     34.385788
   14.974000     34.451074
   14.989000     34.458692
   15.004000     34.382523
   15.019000     34.294385
   15.034000     34.279151
   15.048000     34.232362
   15.063000     34.125726
   15.078000     34.115933
   15.093000     34.114844
   15.108000     33.998415
   15.123000     33.844991
   15.138000     33.710063
   15.152000     33.787319
   15.167000     33.759028
   15.182000     33.812346
   15.197000     33.799290
   15.212000     33.646952
   15.227000     33.543580
   15.242000     33.525082
   15.256000     33.469588
   15.271000     33.366216
   15.286000     33.292223
   15.301000     33.362951
   15.316000     33.283518
   15.331000     33.123564
   15.345000     33.028898
   15.360000     33.047395
   15.375000     33.109419
   15.390000     32.936407
   15.405000     32.799303
   15.420000     32.615411
   15.435000     32.593648
   15.449000     32.504423
   15.464000     32.421724
   15.479000     32.503334
   15.494000     32.461986
   15.509000     32.240009
   15.524000     32.171457
   15.539000     32.168192
   15.553000     32.213893
   15.568000     32.162751
   15.583000     32.023472
   15.598000     31.917923
   15.613000     31.729678
   15.628000     31.501172
   15.643000     31.459824
   15.657000     31.506613
   15.672000     31.517494
   15.687000     31.613249
   15.702000     31.430444
   15.717000     31.427180
   15.732000     31.441326
   15.747000     31.306399
   15.761000     31.349923
   15.776000     31.337954
   15.791000     31.309663
   15.806000     31.193234
   15.821000     31.236758
   15.836000     31.098567
   15.851000     30.843946
   15.866000     30.598030
   15.880000     30.337968
   15.895000     30.247655
   15.910000     30.161692
   15.925000     29.984328
   15.940000     30.057233
   15.955000     30.046352
   15.970000     29.863547
   15.984000     29.892926
   15.999000     29.812405
   16.014000     29.814581
   16.029000     29.691623
   16.044000     29.625248
   16.059000     29.534933
   16.074000     29.441354
   16.088000     29.660067
   16.103000     29.719914
   16.118000     29.601309
   16.133000     29.402183
   16.148000     29.272696
   16.163000     29.419593
   16.178000     29.341247
   16.193000     29.229171
   16.207000     29.219377
   16.222000     29.072481
   16.237000     29.024604
   16.252000     28.898382
   16.267000     28.862473
   16.282000     28.861385
   16.297000     28.687285
   16.312000     28.760190
   16.326000     28.633968
   16.341000     28.566504
   16.356000     28.642673
   16.371000     28.482719
   16.386000     28.478366
   16.401000     28.382610
   16.416000     28.287944
   16.430000     28.372818
   16.445000     28.175868
   16.460000     28.129078
   16.475000     28.200894
   16.490000     28.317323
   16.505000     28.348878
   16.520000     28.094258
   16.535000     27.974565
   16.549000     28.024619
   16.564000     28.164986
   16.579000     28.149753
   16.594000     28.086641
   16.609000     27.995239
   16.624000     28.154105
   16.639000     28.096435
   16.654000     28.092082
   16.668000     27.902749
   16.683000     27.608954
   16.698000     27.556725
   16.713000     27.422886
   16.728000     27.219407
   16.743000     27.110594
   16.758000     26.817890
   16.773000     26.742809
   16.788000     26.666640
   16.802000     26.494717
   16.817000     26.651406
   16.832000     26.761307
   16.847000     26.701460
   16.862000     26.472954
   16.877000     26.284709
   16.892000     26.284709
   16.907000     26.279268
   16.921000     26.296678
   16.936000     26.137813
   16.951000     26.273827
   16.966000     26.079054
   16.981000     25.962624
   16.996000     25.952832
   17.011000     25.980034
   17.026000     25.901690
   17.041000     25.842931
   17.055000     25.752616
   17.070000     25.667742
   17.085000     25.622041
   17.100000     25.546961
   17.115000     25.565460
   17.130000     25.733030
   17.145000     25.562195
   17.160000     25.663390
   17.175000     25.648157
   17.189000     25.523023
   17.204000     25.416386
   17.219000     25.351099
   17.234000     25.293428
   17.249000     25.299957
   17.264000     25.309751
   17.279000     25.303221
   17.294000     25.279283
   17.309000     25.305398
   17.323000     25.398976
   17.338000     25.403329
   17.353000     25.265137
   17.368000     25.207467
   17.383000     25.272754
   17.398000     25.179176
   17.413000     25.145444
   17.428000     25.035543
   17.443000     25.103007
   17.457000     25.040984
   17.472000     24.927818
   17.487000     24.975696
   17.502000     25.031191
   17.517000     25.003987
   17.532000     24.945229
   17.547000     24.977873
   17.562000     24.871237
   17.577000     24.879942
   17.591000     24.974608
   17.606000     24.951758
   17.621000     24.959375
   17.636000     24.983313
   17.651000     24.875589
   17.666000     24.723252
   17.681000     24.771129
   17.696000     24.811390
   17.711000     24.676462
   17.726000     24.684079
   17.740000     24.589413
   17.755000     24.518685
   17.770000     24.445780
   17.785000     24.390286
   17.800000     24.330440
   17.815000     24.439252
   17.830000     24.611175
   17.845000     24.516508
   17.860000     24.366347
   17.875000     24.345673
   17.889000     24.509980
   17.904000     24.555681
   17.919000     24.512155
   17.934000     24.503450
   17.949000     24.483864
   17.964000     24.521949
   17.979000     24.536095
   17.994000     24.504539
   18.009000     24.474071
   18.024000     24.447957
   18.038000     24.702577
   18.053000     24.755895
   18.068000     24.759160
   18.083000     24.656876
   18.098000     24.754808
   18.113000     24.804861
   18.128000     24.694961
   18.143000     24.731957
   18.158000     24.860356
   18.173000     24.887558
   18.188000     24.977873
   18.202000     24.992018
   18.217000     25.117152
   18.232000     25.234669
   18.247000     25.281459
   18.262000     25.274930
   18.277000     25.305398
   18.292000     25.468616
   18.307000     25.576340
   18.322000     25.565460
   18.337000     25.489291
   18.352000     25.661214
   18.366000     25.441413
   18.381000     25.474056
   18.396000     25.394623
   18.411000     25.220524
   18.426000     25.153061
   18.441000     25.104095
   18.456000     24.996371
   18.471000     25.109535
   18.486000     25.114976
   18.501000     25.043160
   18.516000     24.986577
   18.530000     25.131298
   18.545000     25.218348
   18.560000     25.124770
   18.575000     25.018133
   18.590000     24.933259
   18.605000     25.114976
   18.620000     25.051865
   18.635000     25.018133
   18.650000     25.199850
   18.665000     25.113888
   18.680000     25.087773
   18.695000     24.986577
   18.710000     24.956110
   18.724000     25.033367
   18.739000     25.070364
   18.754000     25.096478
   18.769000     25.229229
   18.784000     25.233582
   18.799000     25.233582
   18.814000     25.274930
   18.829000     25.285811
   18.844000     25.375038
   18.859000     25.329337
   18.874000     25.202026
   18.889000     25.233582
   18.903000     25.233582
   18.918000     25.254256
   18.933000     25.303221
   18.948000     25.431620
   18.963000     25.388095
   18.978000     25.317367
   18.993000     25.469705
   19.008000     25.434885
   19.023000     25.452295
   19.038000     25.438149
   19.053000     25.461000
   19.068000     25.457735
   19.083000     25.431620
   19.098000     25.519758
   19.112000     25.354363
   19.127000     25.260784
   19.142000     25.391359
   19.157000     25.477322
   19.172000     25.406594
   19.187000     25.507788
   19.202000     25.507788
   19.217000     25.491467
   19.232000     25.472969
   19.247000     25.662303
   19.262000     25.649245
   19.277000     25.641628
   19.292000     25.717796
   19.307000     25.753705
   19.321000     25.700387
   19.336000     25.716709
   19.351000     25.741735
   19.366000     25.662303
   19.381000     25.743911
   19.396000     25.817904
   19.411000     25.711268
   19.426000     25.487114
   19.441000     25.575252
   19.456000     25.687329
   19.471000     25.614425
   19.486000     25.671008
   19.501000     25.561107
   19.516000     25.531728
   19.531000     25.489291
   19.545000     25.443590
   19.560000     25.432708
   19.575000     25.561107
   19.590000     25.615513
   19.605000     25.724325
   19.620000     25.534992
   19.635000     25.381566
   19.650000     25.635099
   19.665000     25.560019
   19.680000     25.371773
   19.695000     25.472969
   19.710000     25.608984
   19.725000     25.555666
   19.740000     25.463176
   19.755000     25.381566
   19.770000     25.409858
   19.785000     25.553490
   19.799000     25.539344
   19.814000     25.424003
   19.829000     25.413122
   19.844000     25.331512
   19.859000     25.426180
   19.874000     25.417475
   19.889000     25.530639
   19.904000     25.430532
   19.919000     25.410946
   19.934000     25.534992
   19.949000     25.391359
   19.964000     25.281459
   19.979000     25.389184
   19.994000     25.157413
   20.009000     25.093214
   20.024000     25.254256
   20.039000     25.049688
   20.054000     25.140003
   20.068000     25.023574
   20.083000     25.024661
   20.098000     24.941964
   20.113000     24.914762
   20.128000     25.010517
   20.143000     24.908233
   20.158000     24.876678
   20.173000     24.902792
   20.188000     24.835328
   20.203000     24.762424
   20.218000     24.865796
   20.233000     24.860356
   20.248000     24.914762
   20.263000     24.740662
   20.278000     24.718899
   20.293000     24.591588
   20.308000     24.688431
   20.323000     24.619880
   20.338000     24.450133
   20.353000     24.466454
   20.368000     24.470807
   20.382000     24.465367
   20.397000     24.297795
   20.412000     24.267328
   20.427000     24.128048
   20.442000     24.101933
   20.457000     24.182455
   20.472000     24.155251
   20.487000     23.926746
   20.502000     23.952860
   20.517000     23.922393
   20.532000     23.920216
   20.547000     23.893014
   20.562000     23.869074
   20.577000     23.759175
   20.592000     23.738500
   20.607000     23.710209
   20.622000     23.694975
   20.637000     23.895190
   20.652000     23.801611
   20.667000     23.716738
   20.682000     23.724355
   20.697000     23.832078
   20.712000     23.767879
   20.727000     23.710209
   20.742000     23.693887
   20.757000     23.597044
   20.771000     23.496937
   20.786000     23.437090
   20.801000     23.318484
   20.816000     23.140032
   20.831000     23.035573
   20.846000     22.898468
   20.861000     22.944170
   20.876000     23.054070
   20.891000     22.823388
   20.906000     22.912614
   20.921000     22.987695
   20.936000     22.863649
   20.951000     22.810330
   20.966000     22.771159
   20.981000     22.740691
   20.996000     22.743955
   21.011000     22.622085
   21.026000     22.554622
   21.041000     22.566591
   21.056000     22.464308
   21.071000     22.322851
   21.086000     22.204247
   21.101000     22.180307
   21.116000     22.214039
   21.131000     22.047556
   21.146000     21.945273
   21.161000     21.987709
   21.176000     21.995326
   21.191000     21.842989
   21.206000     21.690652
   21.221000     21.562253
   21.236000     21.640599
   21.251000     21.686300
   21.266000     21.595985
   21.281000     21.611219
   21.296000     21.606867
   21.310000     21.577487
   21.325000     21.524169
   21.340000     21.413181
   21.355000     21.396859
   21.370000     21.480644
   21.385000     21.377272
   21.400000     21.282606
   21.415000     21.314161
   21.430000     21.305456
   21.445000     21.294575
   21.460000     21.177058
   21.475000     21.339188
   21.490000     21.261931
   21.505000     21.105241
   21.520000     21.140062
   21.535000     20.951817
   21.550000     20.816889
   21.565000     20.708077
   21.580000     20.598176
   21.595000     20.570973
   21.610000     20.562268
   21.625000     20.483923
   21.640000     20.381639
   21.655000     20.380551
   21.670000     20.279356
   21.685000     20.214068
   21.700000     20.191218
   21.715000     20.235831
   21.730000     20.247800
   21.745000     20.103080
   21.760000     20.109609
   21.775000     19.972505
   21.790000     19.866957
   21.805000     20.021471
   21.820000     19.955095
   21.835000     19.940949
   21.850000     19.806022
   21.865000     19.771202
   21.880000     19.772290
   21.895000     19.684152
   21.910000     19.724413
   21.925000     19.692857
   21.940000     19.557930
   21.955000     19.617777
   21.970000     19.506788
   21.985000     19.544872
   22.000000     19.467616
