# Supplementary material for: Changing the game of time resolved X-ray diffraction on the mechanochemistry playground by downsizing
Source: Nat Commun. 2021 Oct 21;12:6134. doi: 10.1038/s41467-021-26264-1 (PMC8531352; doi:10.1038/s41467-021-26264-1)
Supplement: Supplementary file 3 — Source Data. [file 41467_2021_26264_MOESM3_ESM.zip › PXRD_raw_data/reactionIIIa_cocrystal_FormI_normalized/000157.xy]

    3.140900     20.365381
    3.155600     20.409049
    3.170400     20.499581
    3.185100     20.583722
    3.199800     20.497451
    3.214500     20.797803
    3.229300     21.229160
    3.244000     21.058748
    3.258700     21.261113
    3.273500     21.719097
    3.288200     21.882054
    3.302900     22.064182
    3.317600     22.200513
    3.332400     22.344299
    3.347100     22.704295
    3.361800     23.360384
    3.376500     23.686299
    3.391300     23.840735
    3.406000     24.207122
    3.420700     24.389250
    3.435400     24.316825
    3.450200     24.105940
    3.464900     23.951503
    3.479600     23.823693
    3.494400     23.905704
    3.509100     24.253985
    3.523800     24.230554
    3.538500     24.216708
    3.553300     24.253985
    3.568000     24.592681
    3.582700     24.994215
    3.597400     25.299894
    3.612200     25.519299
    3.626900     25.516104
    3.641600     25.695038
    3.656400     26.126395
    3.671100     26.118940
    3.685800     26.090182
    3.700500     26.413967
    3.715300     26.979524
    3.730000     27.306502
    3.744700     27.207451
    3.759500     27.300112
    3.774200     27.498217
    3.788900     27.807090
    3.803600     27.745316
    3.818400     27.994544
    3.833100     28.367322
    3.847800     28.387558
    3.862600     28.535604
    3.877300     28.555841
    3.892000     28.481285
    3.906700     28.653828
    3.921500     29.150155
    3.936200     29.525063
    3.950900     30.000088
    3.965700     29.756185
    3.980400     29.932988
    3.995100     30.090620
    4.009800     30.442097
    4.024600     30.828720
    4.039300     31.006588
    4.054000     30.925642
    4.068800     31.513566
    4.083500     31.425165
    4.098200     31.571080
    4.113000     31.812853
    4.127700     32.351783
    4.142400     32.714975
    4.157100     32.772490
    4.171900     32.712845
    4.186600     33.251776
    4.201300     33.953663
    4.216100     34.434013
    4.230800     34.553302
    4.245500     34.619337
    4.260300     34.914364
    4.275000     35.028327
    4.289700     35.437318
    4.304500     35.803705
    4.319200     35.909148
    4.333900     36.013526
    4.348600     36.565237
    4.363400     36.750561
    4.378100     37.112687
    4.392800     37.257539
    4.407600     37.512092
    4.422300     37.470554
    4.437000     37.688895
    4.451800     37.970076
    4.466500     38.111732
    4.481200     38.243802
    4.496000     38.904151
    4.510700     39.091605
    4.525400     39.265213
    4.540200     39.345094
    4.554900     39.338703
    4.569600     39.759410
    4.584400     39.914911
    4.599100     40.494315
    4.613800     40.924607
    4.628600     41.254781
    4.643300     41.530636
    4.658000     41.290994
    4.672700     41.897023
    4.687500     42.507315
    4.702200     42.622343
    4.716900     42.792755
    4.731700     43.130386
    4.746400     43.613932
    4.761100     44.114519
    4.775900     44.405286
    4.790600     44.419131
    4.805300     44.859009
    4.820100     45.118888
    4.834800     45.310603
    4.849500     45.782434
    4.864300     46.148821
    4.879000     46.673905
    4.893700     46.963606
    4.908500     47.143604
    4.923200     47.783717
    4.938000     48.286434
    4.952700     48.653887
    4.967400     49.073529
    4.982200     49.470803
    4.996900     49.796717
    5.011600     49.875533
    5.026400     50.326062
    5.041100     50.953393
    5.055800     51.419898
    5.070600     51.892793
    5.085300     52.136696
    5.100000     52.651130
    5.114800     53.308283
    5.129500     53.643783
    5.144200     54.587444
    5.159000     55.031582
    5.173700     55.027321
    5.188400     55.522583
    5.203200     56.322458
    5.217900     56.685650
    5.232700     57.279964
    5.247400     57.564340
    5.262100     58.203388
    5.276900     58.732732
    5.291600     59.302550
    5.306300     59.889408
    5.321100     60.365499
    5.335800     60.343132
    5.350500     61.075906
    5.365300     61.739451
    5.380000     61.889627
    5.394800     62.747016
    5.409500     63.183698
    5.424200     63.811030
    5.439000     64.330789
    5.453700     64.711023
    5.468400     65.080605
    5.483200     66.207459
    5.497900     66.879523
    5.512600     67.526027
    5.527400     68.263062
    5.542100     68.748738
    5.556900     68.942582
    5.571600     69.469797
    5.586300     70.220677
    5.601100     70.866116
    5.615800     71.454039
    5.630600     71.925870
    5.645300     72.685271
    5.660000     72.925979
    5.674800     73.661949
    5.689500     74.376617
    5.704200     74.449042
    5.719000     75.091285
    5.733700     75.640866
    5.748500     76.103110
    5.763200     76.858252
    5.777900     77.302389
    5.792700     77.637889
    5.807400     78.625218
    5.822200     78.792436
    5.836900     79.398466
    5.851600     80.138696
    5.866400     80.409226
    5.881100     81.010995
    5.895900     81.296437
    5.910600     82.036667
    5.925300     82.895121
    5.940100     83.419139
    5.954800     84.000674
    5.969600     85.372495
    5.984300     87.070232
    5.999000     88.520870
    6.013800     89.879911
    6.028500     90.258014
    6.043300     90.020501
    6.058000     89.328200
    6.072700     88.633768
    6.087500     88.616727
    6.102200     88.314244
    6.117000     88.110814
    6.131700     88.085252
    6.146500     88.472941
    6.161200     88.738145
    6.175900     89.017196
    6.190700     88.746667
    6.205400     88.458030
    6.220200     88.701933
    6.234900     88.837198
    6.249600     89.065125
    6.264400     89.318614
    6.279100     89.795769
    6.293900     89.678611
    6.308600     89.583819
    6.323400     89.762752
    6.338100     90.209021
    6.352800     90.434817
    6.367600     90.566887
    6.382300     91.156941
    6.397100     91.829006
    6.411800     92.461663
    6.426600     92.773731
    6.441300     92.763081
    6.456000     92.268884
    6.470800     91.464749
    6.485500     90.670200
    6.500300     90.481680
    6.515000     90.444403
    6.529800     90.144050
    6.544500     90.656353
    6.559300     91.139899
    6.574000     91.203804
    6.588700     91.512678
    6.603500     91.574452
    6.618200     91.222976
    6.633000     90.789488
    6.647700     90.335765
    6.662500     89.403820
    6.677200     89.004415
    6.692000     88.904298
    6.706700     88.822287
    6.721500     88.717909
    6.736200     88.630572
    6.750900     88.496373
    6.765700     88.071406
    6.780400     88.018152
    6.795200     88.011762
    6.809900     87.692238
    6.824700     87.352477
    6.839400     87.041475
    6.854200     86.602662
    6.868900     86.245860
    6.883700     85.635570
    6.898400     85.330957
    6.913200     85.314981
    6.927900     84.712146
    6.942700     84.376646
    6.957400     84.344694
    6.972200     84.493805
    6.986900     84.312741
    7.001600     84.150849
    7.016400     83.385057
    7.031100     83.025061
    7.045900     82.993108
    7.060600     83.152871
    7.075400     82.544710
    7.090100     82.393469
    7.104900     82.000455
    7.119600     81.349690
    7.134400     81.055729
    7.149100     81.022712
    7.163900     80.909813
    7.178600     80.850168
    7.193400     80.562597
    7.208100     80.349581
    7.222900     80.239878
    7.237600     79.764853
    7.252400     79.239769
    7.267100     79.283437
    7.281900     78.906399
    7.296600     78.333387
    7.311400     78.207707
    7.326100     78.175754
    7.340900     77.866881
    7.355600     77.867947
    7.370400     77.884988
    7.385100     77.311975
    7.399900     76.981801
    7.414600     76.233050
    7.429400     76.147843
    7.444100     76.189381
    7.458900     75.725007
    7.473600     75.457672
    7.488400     75.486429
    7.503200     74.789868
    7.517900     74.652472
    7.532700     74.294606
    7.547400     73.544790
    7.562200     73.071894
    7.576900     73.019706
    7.591700     72.775803
    7.606400     72.132494
    7.621200     71.687292
    7.635900     71.667055
    7.650700     71.438063
    7.665400     71.137711
    7.680200     70.519965
    7.694900     70.169554
    7.709700     70.025768
    7.724400     69.504944
    7.739200     68.856311
    7.754000     68.761519
    7.768700     68.686963
    7.783500     68.468622
    7.798200     67.909455
    7.813000     67.806143
    7.827700     67.193722
    7.842500     67.112776
    7.857200     67.209698
    7.872000     66.648401
    7.886700     66.374676
    7.901500     65.745214
    7.916300     64.961316
    7.931000     65.082735
    7.945800     64.735519
    7.960500     64.232802
    7.975300     64.019786
    7.990000     63.715173
    8.004800     63.461685
    8.019600     63.232692
    8.034300     63.164527
    8.049100     62.759797
    8.063800     62.545716
    8.078600     62.171873
    8.093300     62.073886
    8.108100     61.516849
    8.122900     61.537086
    8.137600     61.320875
    8.152400     60.950227
    8.167100     60.673307
    8.181900     60.296269
    8.196600     60.175915
    8.211400     59.919231
    8.226200     59.585860
    8.240900     59.019238
    8.255700     59.112966
    8.270400     58.660307
    8.285200     58.371670
    8.300000     58.062798
    8.314700     57.688955
    8.329500     57.522802
    8.344200     57.401383
    8.359000     57.003044
    8.373800     56.971091
    8.388500     56.457723
    8.403300     56.346955
    8.418000     56.368256
    8.432800     56.157371
    8.447600     55.795243
    8.462300     55.741989
    8.477100     55.656783
    8.491800     55.433117
    8.506600     55.184953
    8.521400     54.704602
    8.536100     54.719513
    8.550900     54.737620
    8.565600     54.661999
    8.580400     54.261529
    8.595200     53.732185
    8.609900     53.093137
    8.624700     52.873731
    8.639500     52.838584
    8.654200     52.299653
    8.669000     51.923681
    8.683700     51.941787
    8.698500     51.424158
    8.713300     51.335757
    8.728000     51.157888
    8.742800     50.942742
    8.757600     50.429374
    8.772300     50.093874
    8.787100     50.036360
    8.801800     49.975650
    8.816600     49.679558
    8.831400     49.400507
    8.846100     48.886074
    8.860900     48.720987
    8.875700     48.375901
    8.890400     48.134128
    8.905200     47.960520
    8.920000     47.479104
    8.934700     47.304432
    8.949500     47.268219
    8.964300     47.292715
    8.979000     46.929523
    8.993800     46.711182
    9.008600     46.551421
    9.023300     46.218051
    9.038100     46.051898
    9.052900     45.901722
    9.067600     45.765392
    9.082400     45.582198
    9.097200     45.478886
    9.111900     45.434153
    9.126700     45.030487
    9.141500     44.817472
    9.156200     44.715224
    9.171000     44.428717
    9.185800     44.560788
    9.200500     44.437238
    9.215300     43.926000
    9.230100     43.874876
    9.244800     43.694877
    9.259600     43.307189
    9.274400     43.000446
    9.289100     42.758673
    9.303900     42.642580
    9.318700     42.823643
    9.333400     42.606366
    9.348200     42.243175
    9.363000     41.993946
    9.377800     41.907675
    9.392500     41.656316
    9.407300     41.509335
    9.422100     41.331467
    9.436800     41.016203
    9.451600     40.957624
    9.466400     40.894784
    9.481200     40.605083
    9.495900     40.267452
    9.510700     40.038461
    9.525500     39.918107
    9.540200     39.560240
    9.555000     39.452667
    9.569800     39.165096
    9.584600     39.185332
    9.599300     39.049002
    9.614100     38.751844
    9.628900     38.494096
    9.643600     38.548415
    9.658400     38.425930
    9.673200     38.039307
    9.688000     37.780492
    9.702700     37.732564
    9.717500     37.463099
    9.732300     37.452448
    9.747100     37.377893
    9.761800     37.170202
    9.776600     37.063694
    9.791400     36.871980
    9.806200     36.710088
    9.820900     36.808075
    9.835700     36.848548
    9.850500     36.402280
    9.865300     36.239322
    9.880000     36.084886
    9.894800     35.920864
    9.909600     35.887847
    9.924400     35.730214
    9.939100     35.744061
    9.953900     35.517199
    9.968700     35.216847
    9.983500     34.911169
    9.998200     34.553302
   10.013000     34.405256
   10.028000     34.730105
   10.043000     34.527740
   10.057000     34.208216
   10.072000     34.095318
   10.087000     34.239104
   10.102000     34.391410
   10.116000     34.092123
   10.131000     33.760884
   10.146000     33.895083
   10.161000     33.499939
   10.176000     33.041955
   10.190000     33.065387
   10.205000     33.015327
   10.220000     32.957813
   10.235000     32.949293
   10.249000     32.840655
   10.264000     32.560539
   10.279000     32.532847
   10.294000     32.145158
   10.309000     32.166460
   10.323000     32.034389
   10.338000     31.899125
   10.353000     32.012023
   10.368000     31.886344
   10.382000     31.736168
   10.397000     31.746818
   10.412000     31.486939
   10.427000     31.323982
   10.442000     31.420904
   10.456000     31.301615
   10.471000     31.270728
   10.486000     31.317592
   10.501000     31.329307
   10.516000     31.338893
   10.530000     31.320787
   10.545000     31.436880
   10.560000     31.356999
   10.575000     31.456052
   10.589000     31.517827
   10.604000     31.617944
   10.619000     31.499720
   10.634000     31.540192
   10.649000     31.509305
   10.663000     31.237710
   10.678000     31.136528
   10.693000     30.848957
   10.708000     30.733928
   10.722000     30.540084
   10.737000     30.157720
   10.752000     30.082099
   10.767000     30.034170
   10.782000     29.903166
   10.796000     29.626245
   10.811000     29.627311
   10.826000     29.424945
   10.841000     29.205539
   10.856000     29.216190
   10.870000     29.110747
   10.885000     29.125659
   10.900000     29.143765
   10.915000     28.882820
   10.930000     28.577142
   10.944000     28.446137
   10.959000     28.569687
   10.974000     28.691106
   10.989000     28.527084
   11.003000     28.471699
   11.018000     28.377973
   11.033000     28.401404
   11.048000     28.334305
   11.063000     28.259749
   11.077000     28.338564
   11.092000     28.461049
   11.107000     28.364126
   11.122000     28.385428
   11.137000     28.515367
   11.151000     28.627201
   11.166000     28.661283
   11.181000     28.590989
   11.196000     28.680455
   11.211000     28.595249
   11.225000     28.382232
   11.240000     28.340695
   11.255000     28.366257
   11.270000     28.357736
   11.284000     28.366257
   11.299000     28.257619
   11.314000     28.031822
   11.329000     28.009455
   11.344000     28.054188
   11.358000     28.122354
   11.373000     28.071230
   11.388000     28.078685
   11.403000     27.948745
   11.418000     28.126614
   11.432000     28.136199
   11.447000     27.991349
   11.462000     28.086141
   11.477000     28.007325
   11.492000     27.905077
   11.506000     27.845433
   11.521000     28.081880
   11.536000     28.197974
   11.551000     28.095726
   11.566000     28.046733
   11.580000     27.972177
   11.595000     28.069099
   11.610000     28.112768
   11.625000     28.128744
   11.640000     28.131940
   11.654000     27.984958
   11.669000     28.113833
   11.684000     27.938095
   11.699000     27.874190
   11.714000     27.861409
   11.728000     27.880580
   11.743000     27.742120
   11.758000     27.736794
   11.773000     27.780463
   11.788000     27.782593
   11.802000     27.669695
   11.817000     27.655849
   11.832000     27.705907
   11.847000     27.777268
   11.862000     27.790049
   11.876000     27.777268
   11.891000     27.843303
   11.906000     27.994544
   11.921000     27.958331
   11.936000     28.004130
   11.950000     28.150046
   11.965000     28.190518
   11.980000     28.392884
   11.995000     28.301287
   12.010000     28.335369
   12.024000     28.679390
   12.039000     28.785898
   12.054000     28.805069
   12.069000     29.092641
   12.084000     29.139504
   12.098000     29.054298
   12.113000     29.310982
   12.128000     29.198084
   12.143000     29.111812
   12.158000     29.288615
   12.172000     29.446247
   12.187000     29.269444
   12.202000     29.285420
   12.217000     29.194889
   12.232000     29.061754
   12.246000     29.138440
   12.261000     29.096901
   12.276000     29.153350
   12.291000     29.211929
   12.306000     29.244947
   12.320000     29.264119
   12.335000     29.224710
   12.350000     29.391928
   12.365000     29.559146
   12.380000     29.746599
   12.394000     29.743404
   12.409000     29.780682
   12.424000     29.893580
   12.439000     29.997958
   12.454000     30.102336
   12.468000     30.526238
   12.483000     30.599728
   12.498000     30.619964
   12.513000     30.776531
   12.528000     30.855347
   12.543000     31.027889
   12.557000     31.080079
   12.572000     31.199367
   12.587000     30.985287
   12.602000     31.000198
   12.617000     31.031085
   12.631000     31.017239
   12.646000     30.919252
   12.661000     30.913926
   12.676000     31.006588
   12.691000     30.969311
   12.705000     31.019369
   12.720000     31.014044
   12.735000     30.818069
   12.750000     31.035345
   12.765000     31.121617
   12.779000     31.331437
   12.794000     31.398537
   12.809000     31.699955
   12.824000     31.957704
   12.839000     31.989656
   12.854000     32.472137
   12.868000     32.886453
   12.883000     33.201716
   12.898000     33.426448
   12.913000     33.837568
   12.928000     34.079342
   12.942000     34.011177
   12.957000     34.000526
   12.972000     33.843959
   12.987000     33.637334
   13.002000     33.323136
   13.017000     33.164439
   13.031000     33.269882
   13.046000     33.068581
   13.061000     33.038760
   13.076000     32.850240
   13.091000     32.946097
   13.105000     33.060061
   13.120000     33.197457
   13.135000     33.147398
   13.150000     33.262426
   13.165000     33.315680
   13.179000     33.411537
   13.194000     33.305030
   13.209000     33.417928
   13.224000     33.654375
   13.239000     33.933426
   13.254000     34.195435
   13.268000     34.573539
   13.283000     34.724780
   13.298000     34.888802
   13.313000     35.105013
   13.328000     35.303118
   13.343000     35.100753
   13.357000     35.106079
   13.372000     35.086907
   13.387000     34.819572
   13.402000     34.690698
   13.417000     34.554367
   13.431000     34.479812
   13.446000     34.704543
   13.461000     34.733300
   13.476000     34.739691
   13.491000     34.796141
   13.506000     34.808922
   13.520000     34.699218
   13.535000     34.729041
   13.550000     34.747147
   13.565000     34.816377
   13.580000     34.934601
   13.595000     35.106079
   13.609000     34.969749
   13.624000     34.951641
   13.639000     34.979334
   13.654000     35.046433
   13.669000     35.004896
   13.683000     35.082647
   13.698000     35.171048
   13.713000     35.124185
   13.728000     35.064541
   13.743000     35.150811
   13.758000     35.272231
   13.772000     35.406431
   13.787000     35.621577
   13.802000     35.719564
   13.817000     35.544891
   13.832000     35.590689
   13.847000     35.705718
   13.861000     35.633293
   13.876000     35.560867
   13.891000     35.673765
   13.906000     35.681221
   13.921000     35.672701
   13.936000     35.664180
   13.950000     35.588559
   13.965000     35.618382
   13.980000     35.552347
   13.995000     35.424537
   14.010000     35.678026
   14.025000     35.673765
   14.039000     35.470335
   14.054000     35.499092
   14.069000     35.537435
   14.084000     35.562997
   14.099000     35.569388
   14.114000     35.667375
   14.128000     35.632227
   14.143000     35.638618
   14.158000     35.495897
   14.173000     35.480986
   14.188000     35.636488
   14.203000     35.517199
   14.217000     35.451165
   14.232000     35.456490
   14.247000     35.584299
   14.262000     35.666311
   14.277000     35.533176
   14.292000     35.398975
   14.306000     35.560867
   14.321000     35.606665
   14.336000     35.435188
   14.351000     35.666311
   14.366000     35.700393
   14.381000     35.668440
   14.395000     35.697198
   14.410000     35.607731
   14.425000     35.682286
   14.440000     35.724889
   14.455000     35.604535
   14.470000     35.467140
   14.484000     35.364893
   14.499000     35.348917
   14.514000     35.346787
   14.529000     35.391519
   14.544000     35.461815
   14.559000     35.417081
   14.573000     35.259450
   14.588000     35.158267
   14.603000     35.274360
   14.618000     35.240278
   14.633000     35.032588
   14.648000     34.896258
   14.662000     34.883477
   14.677000     34.881347
   14.692000     34.898388
   14.707000     34.792946
   14.722000     34.816377
   14.737000     34.861110
   14.752000     34.977203
   14.766000     34.806791
   14.781000     34.684307
   14.796000     34.532001
   14.811000     34.607621
   14.826000     34.637444
   14.841000     34.786555
   14.855000     34.686437
   14.870000     34.568214
   14.885000     34.380760
   14.900000     34.543716
   14.915000     34.459575
   14.930000     34.264665
   14.945000     34.443599
   14.959000     34.317920
   14.974000     34.138986
   14.989000     34.173068
   15.004000     34.055910
   15.019000     34.074017
   15.034000     33.973899
   15.048000     33.980289
   15.063000     33.948337
   15.078000     33.778990
   15.093000     33.571300
   15.108000     33.655440
   15.123000     33.654375
   15.138000     33.643725
   15.152000     33.522305
   15.167000     33.398756
   15.182000     33.482898
   15.197000     33.372130
   15.212000     33.362544
   15.227000     33.328461
   15.242000     33.257101
   15.256000     33.238995
   15.271000     33.090948
   15.286000     33.057931
   15.301000     33.046215
   15.316000     32.949293
   15.331000     32.900300
   15.345000     32.855566
   15.360000     32.888583
   15.375000     32.671307
   15.390000     32.484918
   15.405000     32.557344
   15.420000     32.475333
   15.435000     32.316636
   15.449000     32.173915
   15.464000     32.221844
   15.479000     32.029064
   15.494000     31.942793
   15.509000     32.006698
   15.524000     31.915101
   15.539000     31.760665
   15.553000     31.721256
   15.568000     31.573210
   15.583000     31.582796
   15.598000     31.518891
   15.613000     31.526347
   15.628000     31.456052
   15.643000     31.432619
   15.657000     31.368715
   15.672000     31.075818
   15.687000     30.966115
   15.702000     31.005523
   15.717000     30.916057
   15.732000     30.759490
   15.747000     30.721147
   15.761000     30.820199
   15.776000     30.797833
   15.791000     30.837241
   15.806000     30.672153
   15.821000     30.621030
   15.836000     30.416535
   15.851000     30.246121
   15.866000     30.032041
   15.880000     30.061863
   15.895000     29.894646
   15.910000     29.835001
   15.925000     29.856303
   15.940000     29.904232
   15.955000     29.796659
   15.970000     29.757250
   15.984000     29.788137
   15.999000     29.618790
   16.014000     29.690150
   16.029000     29.635831
   16.044000     29.405774
   16.059000     29.415360
   16.074000     29.414294
   16.088000     29.469679
   16.103000     29.368496
   16.118000     29.318438
   16.133000     29.217255
   16.148000     29.165066
   16.163000     29.148024
   16.178000     28.979743
   16.193000     28.887080
   16.207000     28.907317
   16.222000     29.044712
   16.237000     28.694301
   16.252000     28.573947
   16.267000     28.584598
   16.282000     28.699626
   16.297000     28.662349
   16.312000     28.463179
   16.326000     28.243772
   16.341000     28.314068
   16.356000     28.419511
   16.371000     28.196909
   16.386000     28.241642
   16.401000     28.091466
   16.416000     28.179867
   16.430000     28.068035
   16.445000     27.937030
   16.460000     27.921053
   16.475000     27.687801
   16.490000     27.859279
   16.505000     27.813480
   16.520000     27.595139
   16.535000     27.582358
   16.549000     27.578098
   16.564000     27.350171
   16.579000     27.545080
   16.594000     27.399164
   16.609000     27.300112
   16.624000     27.166978
   16.639000     27.039168
   16.654000     26.969938
   16.668000     27.041298
   16.683000     27.111593
   16.698000     26.971002
   16.713000     26.694082
   16.728000     26.779288
   16.743000     26.592900
   16.758000     26.567338
   16.773000     26.483197
   16.788000     26.429942
   16.802000     26.434203
   16.817000     26.440593
   16.832000     26.445918
   16.847000     26.412901
   16.862000     26.293613
   16.877000     26.111484
   16.892000     26.131721
   16.907000     26.045449
   16.921000     26.117874
   16.936000     26.126395
   16.951000     25.971958
   16.966000     25.922965
   16.981000     25.798350
   16.996000     25.802611
   17.011000     25.798350
   17.026000     25.554447
   17.041000     25.556577
   17.055000     25.555513
   17.070000     25.625808
   17.085000     25.598115
   17.100000     25.424507
   17.115000     25.340367
   17.130000     25.315870
   17.145000     25.320130
   17.160000     25.306284
   17.175000     25.250900
   17.189000     25.181670
   17.204000     25.190190
   17.219000     24.932441
   17.234000     25.053860
   17.249000     25.194451
   17.264000     25.063445
   17.279000     25.027233
   17.294000     24.893033
   17.309000     24.970784
   17.323000     24.826998
   17.338000     24.890903
   17.353000     24.832323
   17.368000     24.692798
   17.383000     24.674692
   17.398000     24.730076
   17.413000     24.588420
   17.428000     24.507474
   17.443000     24.523451
   17.457000     24.524516
   17.472000     24.514930
   17.487000     24.577770
   17.502000     24.496823
   17.517000     24.546883
   17.532000     24.559664
   17.547000     24.353038
   17.562000     24.382860
   17.577000     24.462741
   17.591000     24.470197
   17.606000     24.378600
   17.621000     24.342387
   17.636000     24.377535
   17.651000     24.429724
   17.666000     24.362624
   17.681000     24.324281
   17.696000     24.347713
   17.711000     24.397772
   17.726000     24.348777
   17.740000     24.382860
   17.755000     24.289133
   17.770000     24.116591
   17.785000     24.212447
   17.800000     24.218838
   17.815000     24.302980
   17.830000     24.235879
   17.845000     24.199666
   17.860000     24.244400
   17.875000     24.210317
   17.889000     24.120850
   17.904000     24.168779
   17.919000     24.173040
   17.934000     24.118721
   17.949000     24.093159
   17.964000     24.155998
   17.979000     24.136827
   17.994000     24.283808
   18.009000     24.261441
   18.024000     24.175170
   18.038000     24.132566
   18.053000     24.085703
   18.068000     24.198602
   18.083000     24.397772
   18.098000     24.325346
   18.113000     24.396706
   18.128000     24.276352
   18.143000     24.318956
   18.158000     24.474456
   18.173000     24.497889
   18.188000     24.465936
   18.202000     24.528776
   18.217000     24.374339
   18.232000     24.408422
   18.247000     24.457416
   18.262000     24.533036
   18.277000     24.448896
   18.292000     24.449960
   18.307000     24.471261
   18.322000     24.492564
   18.337000     24.609722
   18.352000     24.518126
   18.366000     24.475522
   18.381000     24.638480
   18.396000     24.647000
   18.411000     24.588420
   18.426000     24.615047
   18.441000     24.529841
   18.456000     24.502149
   18.471000     24.508540
   18.486000     24.468066
   18.501000     24.498954
   18.516000     24.577770
   18.530000     24.692798
   18.545000     24.631024
   18.560000     24.600137
   18.575000     24.618243
   18.590000     24.666171
   18.605000     24.886642
   18.620000     24.738597
   18.635000     24.612918
   18.650000     24.677887
   18.665000     24.736467
   18.680000     24.610787
   18.695000     24.721555
   18.710000     24.800371
   18.724000     24.764159
   18.739000     24.763093
   18.754000     24.833389
   18.769000     24.718360
   18.784000     24.795046
   18.799000     24.895163
   18.814000     24.783330
   18.829000     24.801436
   18.844000     25.057055
   18.859000     24.963328
   18.874000     24.998476
   18.889000     24.966524
   18.903000     25.058120
   18.918000     24.887708
   18.933000     24.954808
   18.948000     24.999542
   18.963000     25.010192
   18.978000     24.960133
   18.993000     25.013387
   19.008000     25.168889
   19.023000     25.165693
   19.038000     25.151847
   19.053000     25.071967
   19.068000     25.045339
   19.083000     25.099659
   19.098000     25.202971
   19.112000     25.208297
   19.127000     25.066641
   19.142000     25.084748
   19.157000     25.213622
   19.172000     25.200841
   19.187000     25.143327
   19.202000     25.151847
   19.217000     25.251965
   19.232000     25.241314
   19.247000     25.229598
   19.262000     25.385100
   19.277000     25.273266
   19.292000     25.276462
   19.307000     25.232794
   19.321000     25.247704
   19.336000     25.262615
   19.351000     25.249834
   19.366000     25.308414
   19.381000     25.237053
   19.396000     25.239184
   19.411000     25.431963
   19.426000     25.345692
   19.441000     25.267941
   19.456000     25.320130
   19.471000     25.262615
   19.486000     25.244509
   19.501000     25.275396
   19.516000     25.250900
   19.531000     25.242379
   19.545000     25.304153
   19.560000     25.239184
   19.575000     25.312675
   19.590000     25.249834
   19.605000     25.197646
   19.620000     25.296699
   19.635000     25.242379
   19.650000     25.181670
   19.665000     25.197646
   19.680000     25.295633
   19.695000     25.199776
   19.710000     25.162498
   19.725000     25.244509
   19.740000     25.158237
   19.755000     25.141197
   19.770000     25.181670
   19.785000     25.161433
   19.799000     25.183799
   19.814000     25.071967
   19.829000     25.064511
   19.844000     25.174214
   19.859000     25.093268
   19.874000     24.935637
   19.889000     24.954808
   19.904000     24.984630
   19.919000     24.955872
   19.934000     24.901553
   19.949000     24.969719
   19.964000     24.854690
   19.979000     24.835518
   19.994000     24.920725
   20.009000     24.788655
   20.024000     24.782265
   20.039000     24.839779
   20.054000     24.836584
   20.068000     24.798241
   20.083000     24.695993
   20.098000     24.664042
   20.113000     24.703449
   20.128000     24.590551
   20.143000     24.525580
   20.158000     24.452091
   20.173000     24.500018
   20.188000     24.690668
   20.203000     24.485108
   20.218000     24.377535
   20.233000     24.445700
   20.248000     24.462741
   20.263000     24.419073
   20.278000     24.386055
   20.293000     24.283808
   20.308000     24.338127
   20.323000     24.249725
   20.338000     24.356233
   20.353000     24.197536
   20.368000     24.069726
   20.382000     24.079312
   20.397000     23.981325
   20.412000     23.824759
   20.427000     23.821564
   20.442000     23.832214
   20.457000     23.801327
   20.472000     23.818368
   20.487000     23.708664
   20.502000     23.603222
   20.517000     23.643695
   20.532000     23.586181
   20.547000     23.557423
   20.562000     23.521211
   20.577000     23.488193
   20.592000     23.335887
   20.607000     23.421093
   20.622000     23.345473
   20.637000     23.173995
   20.652000     23.241095
   20.667000     23.166540
   20.682000     23.201688
   20.697000     23.152693
   20.712000     23.100505
   20.727000     22.882164
   20.742000     22.917311
   20.757000     22.871513
   20.771000     22.827845
   20.786000     22.902400
   20.801000     22.751159
   20.816000     22.704295
   20.831000     22.653171
   20.846000     22.703230
   20.861000     22.574356
   20.876000     22.476368
   20.891000     22.408203
   20.906000     22.509385
   20.921000     22.452936
   20.936000     22.509385
   20.951000     22.340038
   20.966000     22.155779
   20.981000     22.197317
   20.996000     22.029035
   21.011000     22.124892
   21.026000     22.106786
   21.041000     21.925722
   21.056000     21.749984
   21.071000     21.745724
   21.086000     21.763830
   21.101000     21.770221
   21.116000     21.736138
   21.131000     21.774481
   21.146000     21.613654
   21.161000     21.548684
   21.176000     21.603003
   21.191000     21.577441
   21.206000     21.379337
   21.221000     21.362295
   21.236000     21.377206
   21.251000     21.203598
   21.266000     21.098155
   21.281000     21.212119
   21.296000     21.063008
   21.310000     20.987387
   21.325000     20.906441
   21.340000     20.938394
   21.355000     20.939459
   21.370000     20.847862
   21.385000     20.886204
   21.400000     20.727508
   21.415000     20.748810
   21.430000     20.534729
   21.445000     20.584788
   21.460000     20.660408
   21.475000     20.558160
   21.490000     20.573071
   21.505000     20.531534
   21.520000     20.409049
   21.535000     20.335558
   21.550000     20.264199
   21.565000     20.208815
   21.580000     20.157691
   21.595000     20.107631
   21.610000     20.087395
   21.625000     20.060768
   21.640000     20.066094
   21.655000     20.082070
   21.670000     20.040532
   21.685000     19.908462
   21.700000     19.858403
   21.715000     19.971302
   21.730000     19.839232
   21.745000     19.760416
   21.760000     19.703967
   21.775000     19.669884
   21.790000     19.603850
   21.805000     19.578288
   21.820000     19.534620
   21.835000     19.559116
   21.850000     19.446218
   21.865000     19.449412
   21.880000     19.323733
   21.895000     19.390833
   21.910000     19.335450
   21.925000     19.239592
   21.940000     19.293912
   21.955000     19.303497
   21.970000     19.171427
   21.985000     19.124564
   22.000000     19.097937
