# Supplementary material for: Changing the game of time resolved X-ray diffraction on the mechanochemistry playground by downsizing
Source: Nat Commun. 2021 Oct 21;12:6134. doi: 10.1038/s41467-021-26264-1 (PMC8531352; doi:10.1038/s41467-021-26264-1)
Supplement: Supplementary file 3 — Source Data. [file 41467_2021_26264_MOESM3_ESM.zip › PXRD_raw_data/reactionIIIa_cocrystal_FormI_normalized/000017.xy]

    3.140900     20.310830
    3.155600     20.190617
    3.170400     20.291139
    3.185100     20.566801
    3.199800     20.773028
    3.214500     20.936767
    3.229300     21.137813
    3.244000     21.545087
    3.258700     21.528505
    3.273500     21.554413
    3.288200     21.549232
    3.302900     21.523324
    3.317600     21.666336
    3.332400     21.985522
    3.347100     22.014539
    3.361800     22.262220
    3.376500     22.745144
    3.391300     22.918210
    3.406000     23.818772
    3.420700     24.547305
    3.435400     24.013600
    3.450200     23.697522
    3.464900     23.484041
    3.479600     23.715140
    3.494400     23.927586
    3.509100     24.085106
    3.523800     24.119305
    3.538500     24.363877
    3.553300     24.341077
    3.568000     24.292371
    3.582700     24.553522
    3.597400     24.808457
    3.612200     24.991885
    3.626900     25.065465
    3.641600     25.240603
    3.656400     25.626114
    3.671100     25.937010
    3.685800     26.018879
    3.700500     26.255159
    3.715300     26.591964
    3.730000     26.876951
    3.744700     26.746376
    3.759500     26.910114
    3.774200     27.257280
    3.788900     27.520506
    3.803600     27.607557
    3.818400     27.899799
    3.833100     28.023121
    3.847800     28.157843
    3.862600     28.319509
    3.877300     28.336090
    3.892000     28.587915
    3.906700     28.859431
    3.921500     28.977571
    3.936200     29.284322
    3.950900     29.573455
    3.965700     29.431480
    3.980400     29.899896
    3.995100     30.230482
    4.009800     30.203537
    4.024600     30.142395
    4.039300     30.269862
    4.054000     30.883364
    4.068800     31.233640
    4.083500     31.578734
    4.098200     31.901029
    4.113000     31.938337
    4.127700     31.946628
    4.142400     32.422298
    4.157100     32.988129
    4.171900     33.240991
    4.186600     33.422347
    4.201300     33.941542
    4.216100     34.246221
    4.230800     34.441049
    4.245500     34.671112
    4.260300     34.728110
    4.275000     35.275287
    4.289700     35.386172
    4.304500     35.482550
    4.319200     35.981020
    4.333900     35.925058
    4.348600     36.243209
    4.363400     36.377930
    4.378100     36.435964
    4.392800     36.552033
    4.407600     36.915781
    4.422300     37.253621
    4.437000     37.587315
    4.451800     37.915829
    4.466500     38.103403
    4.481200     38.309631
    4.496000     38.610164
    4.510700     38.683742
    4.525400     38.885824
    4.540200     39.156303
    4.554900     39.445436
    4.569600     39.614357
    4.584400     39.817475
    4.599100     40.354290
    4.613800     40.663112
    4.628600     40.753272
    4.643300     41.311848
    4.658000     41.271432
    4.672700     41.708759
    4.687500     42.134686
    4.702200     42.705698
    4.716900     42.741970
    4.731700     43.195878
    4.746400     43.434231
    4.761100     43.512992
    4.775900     44.287122
    4.790600     44.877824
    4.805300     45.037418
    4.820100     45.407384
    4.834800     45.611539
    4.849500     45.932798
    4.864300     46.121408
    4.879000     46.688275
    4.893700     46.952537
    4.908500     47.424063
    4.923200     48.230319
    4.938000     47.967093
    4.952700     48.433438
    4.967400     48.749515
    4.982200     49.406542
    4.996900     49.778581
    5.011600     50.352702
    5.026400     50.767229
    5.041100     51.176576
    5.055800     51.533070
    5.070600     52.041903
    5.085300     52.229476
    5.100000     52.816034
    5.114800     53.539385
    5.129500     54.161177
    5.144200     54.385021
    5.159000     54.585031
    5.173700     54.824421
    5.188400     55.425486
    5.203200     55.761254
    5.217900     56.517767
    5.232700     57.167540
    5.247400     57.407967
    5.262100     58.009031
    5.276900     58.684712
    5.291600     59.075404
    5.306300     59.542785
    5.321100     60.085816
    5.335800     60.443347
    5.350500     61.001923
    5.365300     61.770872
    5.380000     62.143947
    5.394800     62.780247
    5.409500     63.462146
    5.424200     63.895328
    5.439000     64.541991
    5.453700     65.012480
    5.468400     65.493333
    5.483200     66.050873
    5.497900     66.542088
    5.512600     66.844693
    5.527400     67.620896
    5.542100     68.103822
    5.556900     68.856190
    5.571600     69.239629
    5.586300     69.928780
    5.601100     70.546427
    5.615800     70.865614
    5.630600     71.313304
    5.645300     71.760994
    5.660000     72.553778
    5.674800     73.295783
    5.689500     74.052297
    5.704200     74.297904
    5.719000     74.532113
    5.733700     75.300026
    5.748500     75.590195
    5.763200     76.438941
    5.777900     76.953992
    5.792700     77.388210
    5.807400     78.386186
    5.822200     78.453546
    5.836900     79.156171
    5.851600     79.846360
    5.866400     79.929266
    5.881100     80.193528
    5.895900     81.181140
    5.910600     82.021595
    5.925300     82.042321
    5.940100     82.426797
    5.954800     83.103513
    5.969600     83.543949
    5.984300     84.416530
    5.999000     85.914012
    6.013800     88.292366
    6.028500     89.405373
    6.043300     88.618807
    6.058000     87.168995
    6.072700     86.438390
    6.087500     86.453935
    6.102200     86.586583
    6.117000     87.033237
    6.131700     87.376259
    6.146500     87.359679
    6.161200     87.920327
    6.175900     88.333818
    6.190700     88.349363
    6.205400     87.972143
    6.220200     88.088211
    6.234900     88.891358
    6.249600     88.979445
    6.264400     89.112094
    6.279100     89.154583
    6.293900     89.361848
    6.308600     89.534913
    6.323400     89.363921
    6.338100     89.398119
    6.352800     89.549422
    6.367600     89.729741
    6.382300     89.846845
    6.397100     89.979494
    6.411800     90.148415
    6.426600     90.030274
    6.441300     89.912134
    6.456000     89.868608
    6.470800     89.941151
    6.485500     90.093489
    6.500300     90.011620
    6.515000     89.641654
    6.529800     89.338012
    6.544500     89.326613
    6.559300     89.649945
    6.574000     89.779484
    6.588700     89.342158
    6.603500     89.215726
    6.618200     88.868560
    6.633000     89.102768
    6.647700     89.084114
    6.662500     88.663368
    6.677200     88.319311
    6.692000     88.272676
    6.706700     88.183553
    6.721500     88.223968
    6.736200     87.703736
    6.750900     87.489218
    6.765700     87.385586
    6.780400     87.556578
    6.795200     87.139978
    6.809900     87.206303
    6.824700     87.219775
    6.839400     86.898516
    6.854200     86.557566
    6.868900     86.178274
    6.883700     85.523319
    6.898400     85.183407
    6.913200     85.380308
    6.927900     84.862148
    6.942700     84.484928
    6.957400     84.457983
    6.972200     83.858990
    6.986900     83.912879
    7.001600     83.948114
    7.016400     83.491097
    7.031100     83.241343
    7.045900     83.113876
    7.060600     82.806089
    7.075400     82.434050
    7.090100     81.908637
    7.104900     81.608104
    7.119600     81.400840
    7.134400     81.187358
    7.149100     80.845373
    7.163900     80.262961
    7.178600     80.506496
    7.193400     80.374884
    7.208100     79.994554
    7.222900     79.625624
    7.237600     79.548936
    7.252400     79.378980
    7.267100     79.068084
    7.281900     78.866002
    7.296600     78.573760
    7.311400     77.908442
    7.326100     77.865953
    7.340900     77.748849
    7.355600     77.366447
    7.370400     77.065914
    7.385100     76.974718
    7.399900     76.945701
    7.414600     76.496975
    7.429400     75.789168
    7.444100     75.502108
    7.458900     75.302098
    7.473600     74.987057
    7.488400     74.550767
    7.503200     74.607765
    7.517900     74.105150
    7.532700     73.597353
    7.547400     73.089556
    7.562200     72.726844
    7.576900     72.277081
    7.591700     71.890534
    7.606400     71.833536
    7.621200     71.678088
    7.635900     71.352684
    7.650700     71.065624
    7.665400     70.582698
    7.680200     70.240713
    7.694900     69.995105
    7.709700     69.635503
    7.724400     69.414766
    7.739200     69.464510
    7.754000     68.694524
    7.768700     68.143202
    7.783500     68.286214
    7.798200     67.703802
    7.813000     67.177352
    7.827700     67.023977
    7.842500     66.560742
    7.857200     66.398039
    7.872000     66.162795
    7.886700     65.844644
    7.901500     65.391773
    7.916300     64.892267
    7.931000     64.732674
    7.945800     64.419705
    7.960500     64.320219
    7.975300     63.862165
    7.990000     63.719153
    8.004800     63.399967
    8.019600     62.970930
    8.034300     62.605110
    8.049100     62.148093
    8.063800     61.857923
    8.078600     61.705584
    8.093300     61.770872
    8.108100     61.376034
    8.122900     60.938708
    8.137600     60.873419
    8.152400     60.620557
    8.167100     60.310698
    8.181900     59.966639
    8.196600     59.560402
    8.211400     59.203908
    8.226200     58.822543
    8.240900     59.084732
    8.255700     58.668131
    8.270400     58.614242
    8.285200     58.359308
    8.300000     57.798659
    8.314700     57.373767
    8.329500     57.146814
    8.344200     56.907424
    8.359000     56.646271
    8.373800     56.604819
    8.388500     56.501187
    8.403300     56.118784
    8.418000     55.900121
    8.432800     55.703221
    8.447600     55.192315
    8.462300     54.838930
    8.477100     54.757061
    8.491800     54.663792
    8.506600     54.424402
    8.521400     54.263772
    8.536100     53.993293
    8.550900     54.026455
    8.565600     53.750794
    8.580400     53.322794
    8.595200     53.065787
    8.609900     52.789090
    8.624700     52.776653
    8.639500     52.370416
    8.654200     52.061592
    8.669000     51.578668
    8.683700     51.519597
    8.698500     51.187975
    8.713300     50.905060
    8.728000     50.975530
    8.742800     50.327830
    8.757600     49.880140
    8.772300     49.820033
    8.787100     49.871849
    8.801800     49.473903
    8.816600     48.894599
    8.831400     48.801331
    8.846100     48.680081
    8.860900     48.316333
    8.875700     48.291461
    8.890400     47.814755
    8.905200     47.635471
    8.920000     47.822009
    8.934700     47.565002
    8.949500     47.174309
    8.964300     47.040624
    8.979000     46.951500
    8.993800     46.638532
    9.008600     46.376343
    9.023300     46.215713
    9.038100     46.258202
    9.052900     45.917253
    9.067600     45.480962
    9.082400     45.245718
    9.097200     45.078871
    9.111900     44.918241
    9.126700     44.959693
    9.141500     44.739994
    9.156200     44.641544
    9.171000     44.823936
    9.185800     44.705796
    9.200500     44.343083
    9.215300     44.004207
    9.230100     43.779325
    9.244800     43.173078
    9.259600     43.045611
    9.274400     42.980323
    9.289100     42.599994
    9.303900     42.420710
    9.318700     42.365786
    9.333400     42.190648
    9.348200     41.928458
    9.363000     41.853844
    9.377800     41.484914
    9.392500     41.311848
    9.407300     41.325320
    9.422100     41.177127
    9.436800     40.996807
    9.451600     40.753272
    9.466400     40.528391
    9.481200     40.296255
    9.495900     40.059974
    9.510700     39.978105
    9.525500     39.798821
    9.540200     39.649592
    9.555000     39.411238
    9.569800     39.123142
    9.584600     39.085834
    9.599300     39.037127
    9.614100     38.758357
    9.628900     38.476478
    9.643600     38.265068
    9.658400     38.155219
    9.673200     37.910648
    9.688000     37.860904
    9.702700     37.842250
    9.717500     37.651567
    9.732300     37.617369
    9.747100     37.114754
    9.761800     37.043248
    9.776600     36.973814
    9.791400     36.739606
    9.806200     36.615248
    9.820900     36.600739
    9.835700     36.326115
    9.850500     36.391403
    9.865300     36.318860
    9.880000     35.935421
    9.894800     35.688778
    9.909600     35.554056
    9.924400     35.504313
    9.939100     35.425552
    9.953900     35.347828
    9.968700     35.092894
    9.983500     34.876303
    9.998200     34.598569
   10.013000     34.405814
   10.028000     34.259693
   10.043000     34.067974
   10.057000     33.989213
   10.072000     34.033776
   10.087000     33.849310
   10.102000     33.755006
   10.116000     33.609920
   10.131000     33.485562
   10.146000     33.413020
   10.161000     33.315606
   10.176000     33.158085
   10.190000     32.843044
   10.205000     32.778792
   10.220000     32.826463
   10.235000     32.644070
   10.249000     32.508312
   10.264000     32.364265
   10.279000     32.124875
   10.294000     32.230579
   10.309000     32.168400
   10.323000     31.848177
   10.338000     31.654386
   10.353000     31.576661
   10.368000     31.536245
   10.382000     31.321727
   10.397000     31.341416
   10.412000     31.261620
   10.427000     31.304109
   10.442000     31.172497
   10.456000     31.048139
   10.471000     30.985959
   10.486000     31.082337
   10.501000     30.847092
   10.516000     30.891653
   10.530000     30.880255
   10.545000     30.915490
   10.560000     30.931034
   10.575000     30.878182
   10.589000     30.916526
   10.604000     30.885436
   10.619000     30.820148
   10.634000     30.677136
   10.649000     30.706152
   10.663000     30.498889
   10.678000     30.313388
   10.693000     30.052235
   10.708000     30.151722
   10.722000     30.036690
   10.737000     29.802482
   10.752000     29.636670
   10.767000     29.542366
   10.782000     29.322666
   10.796000     29.206598
   10.811000     29.259450
   10.826000     29.294685
   10.841000     29.016952
   10.856000     29.000371
   10.870000     28.919537
   10.885000     28.702947
   10.900000     28.662530
   10.915000     28.816942
   10.930000     28.683257
   10.944000     28.305000
   10.959000     28.272874
   10.974000     28.373397
   10.989000     28.285310
   11.003000     28.091519
   11.018000     28.192041
   11.033000     28.004467
   11.048000     28.100845
   11.063000     28.208623
   11.077000     28.029339
   11.092000     27.951615
   11.107000     28.082191
   11.122000     28.066646
   11.137000     27.937107
   11.151000     27.829329
   11.166000     27.883218
   11.181000     27.923635
   11.196000     27.574394
   11.211000     27.710152
   11.225000     27.793058
   11.240000     27.774404
   11.255000     27.724661
   11.270000     27.473872
   11.284000     27.489416
   11.299000     27.482162
   11.314000     27.373349
   11.329000     27.463509
   11.344000     27.625174
   11.358000     27.685280
   11.373000     27.643828
   11.388000     27.699789
   11.403000     27.870782
   11.418000     27.756787
   11.432000     27.609630
   11.447000     27.575431
   11.462000     27.501852
   11.477000     27.344332
   11.492000     27.221010
   11.506000     27.360912
   11.521000     27.474908
   11.536000     27.491489
   11.551000     27.439673
   11.566000     27.373349
   11.580000     27.261426
   11.595000     27.136031
   11.610000     27.097687
   11.625000     27.243808
   11.640000     27.136031
   11.654000     27.243808
   11.669000     27.055198
   11.684000     27.115305
   11.699000     27.112196
   11.714000     27.108051
   11.728000     27.040690
   11.743000     27.431383
   11.758000     27.500816
   11.773000     27.410656
   11.788000     27.293552
   11.802000     27.202356
   11.817000     27.490453
   11.832000     27.434492
   11.847000     27.381640
   11.862000     27.352623
   11.876000     27.380603
   11.891000     27.541233
   11.906000     27.504961
   11.921000     27.439673
   11.936000     27.418947
   11.950000     27.518433
   11.965000     27.514288
   11.980000     27.636574
   11.995000     27.913271
   12.010000     27.942288
   12.024000     27.978559
   12.039000     28.046956
   12.054000     28.131934
   12.069000     28.440758
   12.084000     28.500865
   12.098000     28.466666
   12.113000     28.532991
   12.128000     28.631441
   12.143000     28.830414
   12.158000     28.915393
   12.172000     28.930937
   12.187000     28.891557
   12.202000     28.760981
   12.217000     28.753727
   12.232000     28.735073
   12.246000     28.664603
   12.261000     28.611751
   12.276000     28.478065
   12.291000     28.565116
   12.306000     28.691547
   12.320000     28.699838
   12.335000     28.821087
   12.350000     28.955809
   12.365000     28.764090
   12.380000     28.862540
   12.394000     28.918502
   12.409000     29.037678
   12.424000     29.126801
   12.439000     29.229397
   12.454000     29.425262
   12.468000     29.485368
   12.483000     29.604545
   12.498000     29.844971
   12.513000     30.133068
   12.528000     30.271935
   12.543000     30.150685
   12.557000     30.274008
   12.572000     30.272971
   12.587000     30.222191
   12.602000     30.249136
   12.617000     30.253281
   12.631000     30.174521
   12.646000     30.225300
   12.661000     30.309243
   12.676000     30.199393
   12.691000     30.237736
   12.705000     30.176593
   12.720000     30.394221
   12.735000     30.438782
   12.750000     30.575576
   12.765000     30.656409
   12.779000     30.624283
   12.794000     30.791131
   12.809000     30.886472
   12.824000     31.009794
   12.839000     30.964196
   12.854000     30.924816
   12.868000     31.127935
   12.883000     31.437794
   12.898000     31.357998
   12.913000     31.485465
   12.928000     31.632623
   12.942000     31.829524
   12.957000     31.878230
   12.972000     31.975645
   12.987000     32.094821
   13.002000     32.087567
   13.017000     31.935228
   13.031000     31.972535
   13.046000     32.206744
   13.061000     32.422298
   13.076000     32.355974
   13.091000     32.471005
   13.105000     32.485514
   13.120000     32.445097
   13.135000     32.704177
   13.150000     32.752884
   13.165000     32.922841
   13.179000     32.849262
   13.194000     32.911441
   13.209000     32.808845
   13.224000     32.944603
   13.239000     33.015073
   13.254000     33.134250
   13.268000     32.969475
   13.283000     33.042018
   13.298000     33.217156
   13.313000     33.073107
   13.328000     33.226482
   13.343000     33.341514
   13.357000     33.523906
   13.372000     33.587122
   13.387000     33.604739
   13.402000     33.744642
   13.417000     33.766405
   13.431000     33.960196
   13.446000     34.091809
   13.461000     34.150880
   13.476000     34.202695
   13.491000     34.284564
   13.506000     34.351925
   13.520000     34.272129
   13.535000     34.412032
   13.550000     34.575771
   13.565000     34.557117
   13.580000     34.431722
   13.595000     34.476284
   13.609000     34.548826
   13.624000     34.636913
   13.639000     34.521882
   13.654000     34.623441
   13.669000     34.734327
   13.683000     34.730182
   13.698000     34.748836
   13.713000     34.829668
   13.728000     34.848322
   13.743000     34.840032
   13.758000     34.726037
   13.772000     34.891848
   13.787000     35.035897
   13.802000     35.098075
   13.817000     35.046260
   13.832000     35.192381
   13.847000     35.350937
   13.861000     35.522967
   13.876000     35.231761
   13.891000     35.266996
   13.906000     35.444206
   13.921000     35.283577
   13.936000     35.341611
   13.950000     35.367519
   13.965000     35.310522
   13.980000     35.278396
   13.995000     35.388245
   14.010000     35.337465
   14.025000     35.384100
   14.039000     35.464932
   14.054000     35.236942
   14.069000     35.155073
   14.084000     35.159218
   14.099000     35.260778
   14.114000     35.321920
   14.128000     35.257668
   14.143000     35.395500
   14.158000     35.434880
   14.173000     35.444206
   14.188000     35.281504
   14.203000     35.279431
   14.217000     35.299122
   14.232000     35.361300
   14.247000     35.283577
   14.262000     35.399645
   14.277000     35.447315
   14.292000     35.328139
   14.306000     35.233833
   14.321000     35.319848
   14.336000     35.358192
   14.351000     35.436952
   14.366000     35.505349
   14.381000     35.290831
   14.395000     35.292904
   14.410000     35.256633
   14.425000     35.222434
   14.440000     35.160255
   14.455000     35.272177
   14.470000     35.211035
   14.484000     34.983044
   14.499000     34.989262
   14.514000     34.978899
   14.529000     34.965426
   14.544000     35.182018
   14.559000     35.278396
   14.573000     35.024497
   14.588000     34.955063
   14.603000     35.071132
   14.618000     35.036932
   14.633000     34.996517
   14.648000     34.787179
   14.662000     34.710492
   14.677000     34.682512
   14.692000     34.681475
   14.707000     34.738473
   14.722000     34.545717
   14.737000     34.413068
   14.752000     34.399596
   14.766000     34.484574
   14.781000     34.544681
   14.796000     34.623441
   14.811000     34.374724
   14.826000     34.390270
   14.841000     34.473174
   14.855000     34.417213
   14.870000     34.287673
   14.885000     34.266947
   14.900000     34.307364
   14.915000     34.171606
   14.930000     34.013049
   14.945000     34.096991
   14.959000     33.906308
   14.974000     33.993359
   14.989000     33.857601
   15.004000     33.930144
   15.019000     33.804749
   15.034000     33.790240
   15.048000     33.700080
   15.063000     33.596448
   15.078000     33.587122
   15.093000     33.494889
   15.108000     33.563286
   15.123000     33.476235
   15.138000     33.514579
   15.152000     33.344623
   15.167000     33.178811
   15.182000     33.195393
   15.197000     33.239954
   15.212000     33.144613
   15.227000     33.218191
   15.242000     33.183993
   15.256000     32.885533
   15.271000     32.868952
   15.286000     32.839935
   15.301000     32.644070
   15.316000     32.444061
   15.331000     32.432661
   15.345000     32.457533
   15.360000     32.384991
   15.375000     32.542512
   15.390000     32.459606
   15.405000     32.451315
   15.420000     32.240942
   15.435000     32.093784
   15.449000     32.330065
   15.464000     32.184981
   15.479000     31.892739
   15.494000     31.745581
   15.509000     31.790144
   15.524000     31.741436
   15.539000     31.661640
   15.553000     31.427431
   15.568000     31.405668
   15.583000     31.407741
   15.598000     31.334162
   15.613000     31.327944
   15.628000     31.235712
   15.643000     31.198404
   15.657000     31.248148
   15.672000     31.100991
   15.687000     30.894763
   15.702000     30.751751
   15.717000     30.689571
   15.732000     30.799421
   15.747000     30.755897
   15.761000     30.674026
   15.776000     30.523761
   15.791000     30.352768
   15.806000     30.276080
   15.821000     30.324787
   15.836000     30.264680
   15.851000     30.249136
   15.866000     30.139285
   15.880000     30.017000
   15.895000     29.891606
   15.910000     29.878134
   15.925000     29.659470
   15.940000     29.620090
   15.955000     29.654288
   15.970000     29.644961
   15.984000     29.623199
   15.999000     29.636670
   16.014000     29.577601
   16.029000     29.416971
   16.044000     29.371373
   16.059000     29.420080
   16.074000     29.196235
   16.088000     29.178618
   16.103000     29.130947
   16.118000     29.107112
   16.133000     29.064623
   16.148000     29.041823
   16.163000     28.926791
   16.178000     29.016952
   16.193000     28.951663
   16.207000     28.651131
   16.222000     28.588952
   16.237000     28.563043
   16.252000     28.428322
   16.267000     28.506046
   16.282000     28.467702
   16.297000     28.464593
   16.312000     28.376506
   16.326000     28.363034
   16.341000     28.306036
   16.356000     28.289455
   16.371000     28.142298
   16.386000     28.171315
   16.401000     28.093591
   16.416000     27.960942
   16.430000     27.891509
   16.445000     27.837620
   16.460000     27.711189
   16.475000     27.588903
   16.490000     27.547450
   16.505000     27.649010
   16.520000     27.557813
   16.535000     27.371276
   16.549000     27.282152
   16.564000     27.256245
   16.579000     27.056235
   16.594000     27.073852
   16.609000     27.034472
   16.624000     26.859334
   16.639000     26.732903
   16.654000     26.718394
   16.668000     26.754665
   16.683000     26.645852
   16.698000     26.681087
   16.713000     26.701813
   16.728000     26.633416
   16.743000     26.437552
   16.758000     26.327702
   16.773000     26.191944
   16.788000     26.096603
   16.802000     26.037532
   16.817000     25.999189
   16.832000     26.102821
   16.847000     26.027169
   16.862000     25.928719
   16.877000     25.999189
   16.892000     25.901774
   16.907000     25.776380
   16.921000     25.836487
   16.936000     25.746327
   16.951000     25.637513
   16.966000     25.638549
   16.981000     25.596060
   16.996000     25.673784
   17.011000     25.588806
   17.026000     25.526627
   17.041000     25.485174
   17.055000     25.390869
   17.070000     25.372215
   17.085000     25.305890
   17.100000     25.105882
   17.115000     25.164951
   17.130000     25.254075
   17.145000     25.221949
   17.160000     25.073756
   17.175000     25.150443
   17.189000     25.060283
   17.204000     25.082046
   17.219000     24.920380
   17.234000     24.900690
   17.249000     24.755605
   17.264000     24.804312
   17.279000     24.575285
   17.294000     24.583576
   17.309000     24.725552
   17.323000     24.784622
   17.338000     24.761823
   17.353000     24.518288
   17.368000     24.431237
   17.383000     24.479944
   17.398000     24.362840
   17.413000     24.334860
   17.428000     24.404292
   17.443000     24.377349
   17.457000     24.257135
   17.472000     24.381494
   17.487000     24.292371
   17.502000     24.330714
   17.517000     24.357658
   17.532000     24.307915
   17.547000     24.373203
   17.562000     24.354549
   17.577000     24.363877
   17.591000     24.335895
   17.606000     24.191847
   17.621000     24.236409
   17.636000     24.345223
   17.651000     24.156613
   17.666000     24.138995
   17.681000     24.301697
   17.696000     24.220864
   17.711000     24.046762
   17.726000     24.062307
   17.740000     24.250917
   17.755000     24.060235
   17.770000     23.978366
   17.785000     24.031218
   17.800000     24.014636
   17.815000     24.040544
   17.830000     24.102724
   17.845000     24.125522
   17.860000     24.098578
   17.875000     23.987692
   17.889000     23.839499
   17.904000     24.002201
   17.919000     24.051944
   17.934000     24.149358
   17.949000     24.146249
   17.964000     23.896496
   17.979000     24.055053
   17.994000     24.012564
   18.009000     24.040544
   18.024000     23.984583
   18.038000     24.081998
   18.053000     24.148322
   18.068000     24.077852
   18.083000     24.019818
   18.098000     24.105833
   18.113000     24.062307
   18.128000     24.111014
   18.143000     24.101687
   18.158000     24.055053
   18.173000     24.066452
   18.188000     24.015673
   18.202000     24.116196
   18.217000     24.113087
   18.232000     24.001164
   18.247000     24.154539
   18.262000     24.120341
   18.277000     24.152467
   18.292000     24.293406
   18.307000     24.203247
   18.322000     24.219828
   18.337000     24.285116
   18.352000     24.368021
   18.366000     24.179411
   18.381000     24.264389
   18.396000     24.326569
   18.411000     24.308951
   18.426000     24.375275
   18.441000     24.368021
   18.456000     24.343149
   18.471000     24.312060
   18.486000     24.463363
   18.501000     24.509998
   18.516000     24.502743
   18.530000     24.499634
   18.545000     24.526578
   18.560000     24.448855
   18.575000     24.414656
   18.590000     24.461290
   18.605000     24.563885
   18.620000     24.542124
   18.635000     24.516215
   18.650000     24.600157
   18.665000     24.646791
   18.680000     24.611556
   18.695000     24.571140
   18.710000     24.660263
   18.724000     24.680990
   18.739000     24.860273
   18.754000     24.750423
   18.769000     24.637465
   18.784000     24.646791
   18.799000     24.862346
   18.814000     24.815712
   18.829000     24.777368
   18.844000     24.822966
   18.859000     24.818821
   18.874000     24.832292
   18.889000     24.858201
   18.903000     24.760786
   18.918000     24.714152
   18.933000     24.790840
   18.948000     24.785658
   18.963000     24.877890
   18.978000     24.983596
   18.993000     24.943179
   19.008000     24.953542
   19.023000     24.973232
   19.038000     24.892399
   19.053000     24.973232
   19.068000     24.950433
   19.083000     24.973232
   19.098000     25.055102
   19.112000     25.047847
   19.127000     24.984632
   19.142000     25.030230
   19.157000     25.093445
   19.172000     25.068574
   19.187000     25.039556
   19.202000     25.188786
   19.217000     25.149406
   19.232000     25.154588
   19.247000     25.304855
   19.262000     25.142152
   19.277000     25.119353
   19.292000     25.190860
   19.307000     25.063392
   19.321000     25.007431
   19.336000     25.066501
   19.351000     25.205368
   19.366000     25.224021
   19.381000     25.062356
   19.396000     25.112099
   19.411000     25.063392
   19.426000     25.103808
   19.441000     25.217803
   19.456000     25.225058
   19.471000     25.130753
   19.486000     25.043702
   19.501000     25.170133
   19.516000     25.239566
   19.531000     25.084119
   19.545000     25.016758
   19.560000     25.159769
   19.575000     25.112099
   19.590000     25.112099
   19.605000     25.051993
   19.620000     25.059247
   19.635000     25.075828
   19.650000     25.237494
   19.665000     25.209513
   19.680000     25.106917
   19.695000     25.165988
   19.710000     25.146297
   19.725000     25.062356
   19.740000     24.860273
   19.755000     24.949396
   19.770000     25.118317
   19.785000     25.090336
   19.799000     25.039556
   19.814000     25.001213
   19.829000     25.027121
   19.844000     25.105882
   19.859000     25.035411
   19.874000     24.963905
   19.889000     24.930743
   19.904000     24.763895
   19.919000     24.824003
   19.934000     24.851983
   19.949000     24.804312
   19.964000     24.836438
   19.979000     24.798094
   19.994000     24.614665
   20.009000     24.726588
   20.024000     24.733842
   20.039000     24.646791
   20.054000     24.633319
   20.068000     24.629174
   20.083000     24.584613
   20.098000     24.471653
   20.113000     24.553522
   20.128000     24.557668
   20.143000     24.407401
   20.158000     24.414656
   20.173000     24.321387
   20.188000     24.440564
   20.203000     24.474762
   20.218000     24.340041
   20.233000     24.276825
   20.248000     24.240554
   20.263000     24.225009
   20.278000     24.266462
   20.293000     24.123450
   20.308000     24.134850
   20.323000     24.098578
   20.338000     24.120341
   20.353000     24.020855
   20.368000     23.885097
   20.382000     23.844680
   20.397000     23.892351
   20.412000     23.843643
   20.427000     23.838462
   20.442000     23.741048
   20.457000     23.702704
   20.472000     23.736902
   20.487000     23.573164
   20.502000     23.529638
   20.517000     23.437406
   20.532000     23.427043
   20.547000     23.423934
   20.562000     23.276776
   20.577000     23.336883
   20.592000     23.258123
   20.607000     23.194907
   20.622000     23.247759
   20.637000     23.284031
   20.652000     23.198016
   20.667000     23.173144
   20.682000     23.018734
   20.697000     23.017697
   20.712000     22.982462
   20.727000     22.840487
   20.742000     22.847741
   20.757000     22.862249
   20.771000     22.647731
   20.786000     22.665348
   20.801000     22.563789
   20.816000     22.527517
   20.831000     22.481919
   20.846000     22.617677
   20.861000     22.313000
   20.876000     22.338907
   20.891000     22.403159
   20.906000     22.365852
   20.921000     22.159625
   20.936000     22.067391
   20.951000     22.193823
   20.966000     22.119208
   20.981000     22.043556
   20.996000     21.900544
   21.011000     21.875672
   21.026000     21.821784
   21.041000     21.839401
   21.056000     21.723334
   21.071000     21.811421
   21.086000     21.785512
   21.101000     21.659082
   21.116000     21.531615
   21.131000     21.559595
   21.146000     21.538869
   21.161000     21.369949
   21.176000     21.354403
   21.191000     21.279789
   21.206000     21.366840
   21.221000     21.272534
   21.236000     21.150248
   21.251000     21.037290
   21.266000     21.036253
   21.281000     21.104650
   21.296000     20.954384
   21.310000     20.888060
   21.325000     20.926403
   21.340000     20.946094
   21.355000     20.781319
   21.370000     20.823808
   21.385000     20.679759
   21.400000     20.597890
   21.415000     20.584418
   21.430000     20.526384
   21.445000     20.478714
   21.460000     20.377154
   21.475000     20.441406
   21.490000     20.351246
   21.505000     20.307721
   21.520000     20.375082
   21.535000     20.290104
   21.550000     20.157455
   21.565000     20.083875
   21.580000     20.077658
   21.595000     20.018588
   21.610000     19.957445
   21.625000     19.981280
   21.640000     19.945009
   21.655000     19.933610
   21.670000     19.825832
   21.685000     19.847595
   21.700000     19.782307
   21.715000     19.764689
   21.730000     19.733600
   21.745000     19.710801
   21.760000     19.474520
   21.775000     19.479702
   21.790000     19.522191
   21.805000     19.513900
   21.820000     19.527372
   21.835000     19.410268
   21.850000     19.295237
   21.865000     19.228912
   21.880000     19.188495
   21.895000     19.073464
   21.910000     19.015430
   21.925000     19.136680
   21.940000     19.130462
   21.955000     19.033048
   21.970000     19.014394
   21.985000     18.933561
   22.000000     18.921125
