# Supplementary material for: Changing the game of time resolved X-ray diffraction on the mechanochemistry playground by downsizing
Source: Nat Commun. 2021 Oct 21;12:6134. doi: 10.1038/s41467-021-26264-1 (PMC8531352; doi:10.1038/s41467-021-26264-1)
Supplement: Supplementary file 3 — Source Data. [file 41467_2021_26264_MOESM3_ESM.zip › PXRD_raw_data/reactionIIIa_cocrystal_FormI_normalized/000386.xy]

    3.140900     20.586888
    3.155600     20.928456
    3.170400     20.747305
    3.185100     20.792047
    3.199800     20.843337
    3.214500     20.972107
    3.229300     21.069231
    3.244000     21.291851
    3.258700     21.620324
    3.273500     21.732726
    3.288200     21.595224
    3.302900     21.751276
    3.317600     22.122310
    3.332400     22.415863
    3.347100     22.508621
    3.361800     22.730150
    3.376500     23.117552
    3.391300     23.486402
    3.406000     23.970929
    3.420700     24.088786
    3.435400     23.766860
    3.450200     23.543149
    3.464900     23.743944
    3.479600     23.857436
    3.494400     24.010215
    3.509100     24.061504
    3.523800     24.310314
    3.538500     24.439086
    3.553300     24.616963
    3.568000     24.686804
    3.582700     25.042560
    3.597400     25.250993
    3.612200     25.256449
    3.626900     25.217164
    3.641600     25.438693
    3.656400     25.868655
    3.671100     26.117465
    3.685800     26.268060
    3.700500     26.588895
    3.715300     26.883539
    3.730000     26.974115
    3.744700     27.219651
    3.759500     27.291676
    3.774200     27.284037
    3.788900     27.489197
    3.803600     27.675804
    3.818400     27.993365
    3.833100     28.188703
    3.847800     28.342573
    3.862600     28.653586
    3.877300     28.738705
    3.892000     28.793269
    3.906700     28.806364
    3.921500     28.872932
    3.936200     29.154481
    3.950900     29.429482
    3.965700     29.877996
    3.980400     30.240299
    3.995100     30.301410
    4.009800     30.615697
    4.024600     30.719368
    4.039300     30.916889
    4.054000     31.159151
    4.068800     31.491990
    4.083500     31.733162
    4.098200     32.004889
    4.113000     32.593086
    4.127700     32.782968
    4.142400     33.055786
    4.157100     33.164914
    4.171900     33.519577
    4.186600     33.809857
    4.201300     33.977913
    4.216100     33.885154
    4.230800     34.359859
    4.245500     34.804007
    4.260300     34.904404
    4.275000     35.469684
    4.289700     35.806889
    4.304500     35.865818
    4.319200     35.848357
    4.333900     36.117901
    4.348600     36.564233
    4.363400     36.870880
    4.378100     37.172072
    4.392800     37.617312
    4.407600     37.612947
    4.422300     37.763543
    4.437000     38.282989
    4.451800     38.398664
    4.466500     38.398664
    4.481200     38.301541
    4.496000     38.673665
    4.510700     39.049063
    4.525400     39.142913
    4.540200     39.342616
    4.554900     39.887163
    4.569600     39.983195
    4.584400     40.357502
    4.599100     40.613951
    4.613800     41.132306
    4.628600     41.395304
    4.643300     41.375661
    4.658000     41.384391
    4.672700     42.043520
    4.687500     42.271596
    4.702200     42.304335
    4.716900     43.010390
    4.731700     43.493824
    4.746400     43.626959
    4.761100     44.085294
    4.775900     44.594919
    4.790600     44.673491
    4.805300     45.189664
    4.820100     45.611987
    4.834800     45.644725
    4.849500     45.954647
    4.864300     46.563578
    4.879000     46.813480
    4.893700     47.286002
    4.908500     47.580645
    4.923200     47.998604
    4.938000     48.721027
    4.952700     48.857436
    4.967400     49.046226
    4.982200     49.488193
    4.996900     49.915972
    5.011600     50.384129
    5.026400     50.711511
    5.041100     51.265878
    5.055800     51.571435
    5.070600     51.946833
    5.085300     52.531756
    5.100000     52.998822
    5.114800     53.471343
    5.129500     53.990790
    5.144200     54.353093
    5.159000     54.528788
    5.173700     55.257759
    5.188400     56.019469
    5.203200     56.283557
    5.217900     56.643678
    5.232700     57.155485
    5.247400     57.453403
    5.262100     57.777511
    5.276900     58.456284
    5.291600     59.699245
    5.306300     60.025536
    5.321100     60.328911
    5.335800     61.104806
    5.350500     61.584967
    5.365300     61.685364
    5.380000     62.194989
    5.394800     62.827929
    5.409500     63.487058
    5.424200     63.853726
    5.439000     64.360077
    5.453700     65.129425
    5.468400     65.508097
    5.483200     65.870400
    5.497900     66.748877
    5.512600     67.124275
    5.527400     68.254834
    5.542100     68.787377
    5.556900     69.006722
    5.571600     69.796805
    5.586300     69.963770
    5.601100     70.489764
    5.615800     71.071414
    5.630600     71.904056
    5.645300     72.258720
    5.660000     72.556637
    5.674800     73.019338
    5.689500     73.893449
    5.704200     75.043651
    5.719000     75.535816
    5.733700     76.164389
    5.748500     76.598717
    5.763200     76.692566
    5.777900     77.354970
    5.792700     77.674714
    5.807400     78.600114
    5.822200     79.188311
    5.836900     79.385831
    5.851600     80.085337
    5.866400     80.758654
    5.881100     81.242089
    5.895900     81.709154
    5.910600     82.550526
    5.925300     83.282772
    5.940100     84.491903
    5.954800     85.570082
    5.969600     87.574753
    5.984300     88.662753
    5.999000     89.398272
    6.013800     89.609979
    6.028500     89.487756
    6.043300     88.878826
    6.058000     87.897770
    6.072700     87.791916
    6.087500     87.513641
    6.102200     87.612948
    6.117000     87.678423
    6.131700     88.058187
    6.146500     88.463050
    6.161200     88.214239
    6.175900     88.531800
    6.190700     88.852635
    6.205400     88.819897
    6.220200     88.853726
    6.234900     89.212755
    6.249600     89.301149
    6.264400     89.703829
    6.279100     90.116330
    6.293900     90.646689
    6.308600     90.989349
    6.323400     91.539352
    6.338100     91.782706
    6.352800     92.884892
    6.367600     95.154743
    6.382300     99.150989
    6.397100    104.678293
    6.411800    108.977914
    6.426600    109.869485
    6.441300    107.177311
    6.456000    102.105068
    6.470800     97.119037
    6.485500     94.386486
    6.500300     93.540748
    6.515000     93.306124
    6.529800     94.193331
    6.544500     95.330438
    6.559300     97.985508
    6.574000    101.426296
    6.588700    103.820551
    6.603500    104.499324
    6.618200    102.787115
    6.633000     99.821031
    6.647700     96.454451
    6.662500     93.445808
    6.677200     91.317823
    6.692000     90.439347
    6.706700     89.895893
    6.721500     89.169104
    6.736200     88.652932
    6.750900     88.190231
    6.765700     87.969794
    6.780400     88.025449
    6.795200     88.018901
    6.809900     87.544197
    6.824700     87.116418
    6.839400     86.630800
    6.854200     86.516217
    6.868900     86.105898
    6.883700     85.805797
    6.898400     85.718495
    6.913200     85.465319
    6.927900     85.173950
    6.942700     84.753809
    6.957400     84.703611
    6.972200     84.200532
    6.986900     83.941901
    7.001600     83.945174
    7.016400     83.486840
    7.031100     83.157275
    7.045900     82.752412
    7.060600     82.498145
    7.075400     82.561439
    7.090100     82.393383
    7.104900     81.944869
    7.119600     81.701515
    7.134400     81.424331
    7.149100     81.385045
    7.163900     80.833952
    7.178600     80.620062
    7.193400     80.415994
    7.208100     80.389804
    7.222900     80.263216
    7.237600     79.971846
    7.252400     79.733948
    7.267100     79.653193
    7.281900     78.951504
    7.296600     78.306561
    7.311400     78.358942
    7.326100     78.039199
    7.340900     77.937710
    7.355600     78.083941
    7.370400     77.860229
    7.385100     77.260029
    7.399900     77.179275
    7.414600     77.147628
    7.429400     76.701297
    7.444100     76.177485
    7.458900     76.572526
    7.473600     76.911913
    7.488400     76.730761
    7.503200     76.355363
    7.517900     76.414292
    7.532700     75.972326
    7.547400     75.390676
    7.562200     75.036012
    7.576900     74.712995
    7.591700     74.120433
    7.606400     73.588983
    7.621200     73.260509
    7.635900     72.515169
    7.650700     72.033917
    7.665400     71.618142
    7.680200     70.978655
    7.694900     70.985203
    7.709700     70.336986
    7.724400     69.605832
    7.739200     69.364661
    7.754000     68.776464
    7.768700     68.610590
    7.783500     68.308307
    7.798200     68.178446
    7.813000     67.903445
    7.827700     67.470208
    7.842500     66.998778
    7.857200     66.689948
    7.872000     66.325461
    7.886700     66.034092
    7.901500     65.797286
    7.916300     65.415340
    7.931000     65.145794
    7.945800     65.007203
    7.960500     64.599066
    7.975300     64.464840
    7.990000     64.207298
    8.004800     63.935572
    8.019600     63.607098
    8.034300     63.099655
    8.049100     62.720984
    8.063800     62.581300
    8.078600     62.710071
    8.093300     62.770091
    8.108100     62.662055
    8.122900     62.886857
    8.137600     62.536558
    8.152400     62.198263
    8.167100     61.770484
    8.181900     61.451831
    8.196600     61.148457
    8.211400     60.483871
    8.226200     60.005893
    8.240900     59.712341
    8.255700     59.513728
    8.270400     59.544285
    8.285200     59.117596
    8.300000     58.880790
    8.314700     58.214021
    8.329500     58.060151
    8.344200     57.946659
    8.359000     57.839714
    8.373800     57.249334
    8.388500     56.880484
    8.403300     56.330482
    8.418000     56.178794
    8.432800     55.946353
    8.447600     55.497840
    8.462300     55.493474
    8.477100     55.518574
    8.491800     55.143176
    8.506600     54.906369
    8.521400     54.939107
    8.536100     54.578987
    8.550900     54.410931
    8.565600     54.318172
    8.580400     54.171941
    8.595200     53.818368
    8.609900     53.629578
    8.624700     53.459340
    8.639500     52.813305
    8.654200     52.672530
    8.669000     52.297132
    8.683700     52.099612
    8.698500     52.139989
    8.713300     51.790781
    8.728000     51.736218
    8.742800     51.419748
    8.757600     51.180759
    8.772300     50.909031
    8.787100     50.737702
    8.801800     50.580558
    8.816600     49.997818
    8.831400     49.409620
    8.846100     49.109521
    8.860900     48.815968
    8.875700     48.661007
    8.890400     48.446026
    8.905200     48.142651
    8.920000     47.756341
    8.934700     47.462788
    8.949500     47.412589
    8.964300     47.017547
    8.979000     46.905147
    8.993800     47.078660
    9.008600     46.890961
    9.023300     46.497010
    9.038100     46.350779
    9.052900     46.218735
    9.067600     45.866254
    9.082400     45.534506
    9.097200     45.476669
    9.111900     45.391550
    9.126700     45.006329
    9.141500     45.152560
    9.156200     44.948492
    9.171000     44.608015
    9.185800     44.286089
    9.200500     44.143132
    9.215300     43.957615
    9.230100     43.585490
    9.244800     43.527653
    9.259600     43.449081
    9.274400     43.298486
    9.289100     43.209001
    9.303900     42.715746
    9.318700     42.488760
    9.333400     42.684098
    9.348200     42.381815
    9.363000     42.127548
    9.377800     42.069711
    9.392500     41.700860
    9.407300     41.672487
    9.422100     41.569908
    9.436800     41.464054
    9.451600     41.109390
    9.466400     40.926056
    9.481200     41.002445
    9.495900     40.798376
    9.510700     40.432800
    9.525500     40.283295
    9.540200     40.133790
    9.555000     39.871884
    9.569800     39.626348
    9.584600     39.473570
    9.599300     39.254223
    9.614100     39.051247
    9.628900     38.947575
    9.643600     38.606006
    9.658400     38.550351
    9.673200     38.433586
    9.688000     38.297176
    9.702700     38.044001
    9.717500     37.883583
    9.732300     37.779912
    9.747100     37.602035
    9.761800     37.496181
    9.776600     37.331398
    9.791400     37.007290
    9.806200     36.887250
    9.820900     36.853420
    9.835700     36.435463
    9.850500     36.507486
    9.865300     36.522765
    9.880000     36.598062
    9.894800     36.440918
    9.909600     35.959667
    9.924400     35.895282
    9.939100     35.730499
    9.953900     35.586451
    9.968700     35.572265
    9.983500     35.231787
    9.998200     34.978611
   10.013000     34.799642
   10.028000     34.702519
   10.043000     34.627221
   10.057000     34.305295
   10.072000     34.310751
   10.087000     34.188528
   10.102000     34.137239
   10.116000     33.893884
   10.131000     33.735650
   10.146000     33.854598
   10.161000     33.567594
   10.176000     33.441006
   10.190000     33.210747
   10.205000     33.091799
   10.220000     33.093981
   10.235000     32.954297
   10.249000     32.949932
   10.264000     32.879000
   10.279000     32.858266
   10.294000     32.760051
   10.309000     32.469772
   10.323000     32.509058
   10.338000     32.654197
   10.353000     32.952115
   10.368000     33.017592
   10.382000     32.921559
   10.397000     32.792789
   10.412000     32.370466
   10.427000     32.271160
   10.442000     32.171854
   10.456000     31.877210
   10.471000     31.642586
   10.486000     31.528002
   10.501000     31.519272
   10.516000     31.541097
   10.530000     31.394866
   10.545000     31.254092
   10.560000     31.243180
   10.575000     31.165699
   10.589000     31.267187
   10.604000     31.208259
   10.619000     31.055481
   10.634000     30.957266
   10.649000     31.015104
   10.663000     31.040202
   10.678000     30.770658
   10.693000     30.625519
   10.708000     30.644070
   10.722000     30.444367
   10.737000     30.196648
   10.752000     30.043870
   10.767000     29.915099
   10.782000     30.008949
   10.796000     29.957659
   10.811000     29.807062
   10.826000     29.671745
   10.841000     29.534245
   10.856000     29.370553
   10.870000     29.168667
   10.885000     29.046445
   10.900000     28.977695
   10.915000     28.934043
   10.930000     28.903488
   10.944000     28.773626
   10.959000     28.883845
   10.974000     28.653586
   10.989000     28.567376
   11.003000     28.689598
   11.018000     28.812912
   11.033000     28.840194
   11.048000     28.882754
   11.063000     28.832555
   11.077000     28.884936
   11.092000     28.984242
   11.107000     29.294164
   11.122000     29.460038
   11.137000     29.620455
   11.151000     29.844166
   11.166000     30.197739
   11.181000     30.493474
   11.196000     30.664804
   11.211000     30.887425
   11.225000     31.034747
   11.240000     30.674626
   11.255000     30.316688
   11.270000     30.014405
   11.284000     29.525514
   11.299000     29.057358
   11.314000     28.555372
   11.329000     28.555372
   11.344000     28.456066
   11.358000     28.292374
   11.373000     28.322930
   11.388000     28.408050
   11.403000     28.363307
   11.418000     28.393863
   11.432000     28.510629
   11.447000     28.471343
   11.462000     28.797634
   11.477000     29.130473
   11.492000     29.336723
   11.506000     29.847440
   11.521000     30.276311
   11.536000     30.556768
   11.551000     30.764110
   11.566000     31.021651
   11.580000     31.060937
   11.595000     31.253001
   11.610000     31.488716
   11.625000     31.692785
   11.640000     31.654590
   11.654000     31.704789
   11.669000     31.592388
   11.684000     31.406871
   11.699000     30.833952
   11.714000     30.225021
   11.728000     29.554979
   11.743000     29.000611
   11.758000     28.688507
   11.773000     28.444061
   11.788000     28.315291
   11.802000     28.176699
   11.817000     28.076302
   11.832000     28.100310
   11.847000     28.150508
   11.862000     27.985727
   11.876000     28.107949
   11.891000     28.209437
   11.906000     28.279279
   11.921000     28.484438
   11.936000     28.584836
   11.950000     28.769261
   11.965000     29.043171
   11.980000     29.074818
   11.995000     29.121742
   12.010000     29.062813
   12.024000     29.145751
   12.039000     29.241783
   12.054000     29.223231
   12.069000     29.191585
   12.084000     29.064997
   12.098000     29.042079
   12.113000     29.179580
   12.128000     29.250513
   12.143000     29.267973
   12.158000     29.084640
   12.172000     29.109738
   12.187000     29.097735
   12.202000     29.185037
   12.217000     29.182854
   12.232000     29.073727
   12.246000     29.298529
   12.261000     29.460038
   12.276000     29.272339
   12.291000     29.157755
   12.306000     29.282160
   12.320000     29.396743
   12.335000     29.607360
   12.350000     29.550613
   12.365000     29.709939
   12.380000     29.755773
   12.394000     29.841984
   12.409000     29.928195
   12.424000     30.116985
   12.439000     30.492383
   12.454000     31.044568
   12.468000     31.207167
   12.483000     31.286830
   12.498000     31.750622
   12.513000     31.894670
   12.528000     31.632765
   12.543000     31.760444
   12.557000     31.988520
   12.572000     32.026715
   12.587000     32.081278
   12.602000     32.019076
   12.617000     31.940504
   12.631000     32.031079
   12.646000     32.205683
   12.661000     32.378105
   12.676000     32.107469
   12.691000     31.921952
   12.705000     32.035445
   12.720000     32.053997
   12.735000     32.000524
   12.750000     32.244969
   12.765000     32.327907
   12.779000     32.713126
   12.794000     33.275132
   12.809000     34.160156
   12.824000     35.290716
   12.839000     37.026933
   12.854000     39.099262
   12.868000     41.390938
   12.883000     43.529836
   12.898000     44.760793
   12.913000     45.341350
   12.928000     45.465756
   12.942000     44.784801
   12.957000     43.551661
   12.972000     41.949670
   12.987000     40.122878
   13.002000     38.299359
   13.017000     36.988738
   13.031000     36.457288
   13.046000     35.806889
   13.061000     35.278712
   13.076000     34.998254
   13.091000     34.582479
   13.105000     34.242001
   13.120000     34.181981
   13.135000     34.197259
   13.150000     34.262735
   13.165000     34.520276
   13.179000     34.628312
   13.194000     35.070278
   13.209000     35.598455
   13.224000     36.614431
   13.239000     37.989436
   13.254000     39.831507
   13.268000     41.659392
   13.283000     42.902353
   13.298000     43.834301
   13.313000     44.130037
   13.328000     43.787376
   13.343000     42.951461
   13.357000     41.683400
   13.372000     40.318216
   13.387000     38.651840
   13.402000     37.321577
   13.417000     36.363438
   13.431000     35.822166
   13.446000     35.550438
   13.461000     35.310359
   13.476000     35.151033
   13.491000     35.124842
   13.506000     35.167401
   13.520000     35.184862
   13.535000     35.097560
   13.550000     35.108473
   13.565000     35.079008
   13.580000     35.224148
   13.595000     35.196866
   13.609000     35.277621
   13.624000     35.273255
   13.639000     35.253612
   13.654000     35.332184
   13.669000     35.379109
   13.683000     35.388930
   13.698000     35.478415
   13.713000     35.723951
   13.728000     36.042604
   13.743000     36.103715
   13.758000     36.221573
   13.772000     36.545681
   13.787000     36.629708
   13.802000     36.710464
   13.817000     36.687546
   13.832000     36.680999
   13.847000     36.699551
   13.861000     36.440918
   13.876000     36.219390
   13.891000     36.265223
   13.906000     36.133179
   13.921000     36.015322
   13.936000     36.080799
   13.950000     35.960758
   13.965000     35.869091
   13.980000     35.835261
   13.995000     35.866909
   14.010000     35.992404
   14.025000     35.865818
   14.039000     35.870182
   14.054000     35.750142
   14.069000     35.893099
   14.084000     35.908377
   14.099000     35.849448
   14.114000     35.765420
   14.128000     35.811253
   14.143000     35.799250
   14.158000     35.803614
   14.173000     35.953119
   14.188000     35.954211
   14.203000     35.812345
   14.217000     35.931293
   14.232000     35.802523
   14.247000     35.650836
   14.262000     35.755598
   14.277000     35.750142
   14.292000     35.827623
   14.306000     35.822166
   14.321000     35.985857
   14.336000     36.036056
   14.351000     35.998952
   14.366000     36.141910
   14.381000     36.474748
   14.395000     36.668995
   14.410000     36.830503
   14.425000     36.803221
   14.440000     36.787944
   14.455000     36.565324
   14.470000     36.538042
   14.484000     36.490026
   14.499000     36.249946
   14.514000     36.063338
   14.529000     35.914925
   14.544000     35.745777
   14.559000     35.597363
   14.573000     35.544983
   14.588000     35.562443
   14.603000     35.411847
   14.618000     35.225239
   14.633000     35.109564
   14.648000     34.980793
   14.662000     35.082283
   14.677000     35.079008
   14.692000     35.158671
   14.707000     35.123751
   14.722000     35.001528
   14.737000     35.011349
   14.752000     34.882579
   14.766000     34.876032
   14.781000     34.765812
   14.796000     34.774543
   14.811000     34.760357
   14.826000     34.824741
   14.841000     34.751626
   14.855000     34.606487
   14.870000     34.721071
   14.885000     34.646864
   14.900000     34.573749
   14.915000     34.533372
   14.930000     34.444979
   14.945000     34.403509
   14.959000     34.270374
   14.974000     34.297657
   14.989000     34.306386
   15.004000     34.314025
   15.019000     34.365315
   15.034000     34.307478
   15.048000     34.155790
   15.063000     34.173251
   15.078000     33.995373
   15.093000     33.806582
   15.108000     33.842595
   15.123000     33.924440
   15.138000     33.777118
   15.152000     33.780392
   15.167000     33.748746
   15.182000     33.670174
   15.197000     33.645074
   15.212000     33.639617
   15.227000     33.341700
   15.242000     33.330787
   15.256000     33.485748
   15.271000     33.308962
   15.286000     33.188921
   15.301000     33.265310
   15.316000     33.325330
   15.331000     33.132176
   15.345000     33.013227
   15.360000     32.955389
   15.375000     32.879000
   15.390000     32.991401
   15.405000     32.971758
   15.420000     32.721856
   15.435000     32.513422
   15.449000     32.583265
   15.464000     32.481776
   15.479000     32.429395
   15.494000     32.261339
   15.509000     32.287529
   15.524000     32.201319
   15.539000     32.078004
   15.553000     32.061635
   15.568000     31.935047
   15.583000     31.760444
   15.598000     31.784452
   15.613000     31.903400
   15.628000     31.696058
   15.643000     31.607665
   15.657000     31.434152
   15.672000     31.555284
   15.687000     31.519272
   15.702000     31.513816
   15.717000     31.441791
   15.732000     31.454886
   15.747000     31.449431
   15.761000     31.442883
   15.776000     31.282466
   15.791000     31.341394
   15.806000     31.214807
   15.821000     30.974727
   15.836000     30.968179
   15.851000     30.901611
   15.866000     30.649526
   15.880000     30.663713
   15.895000     30.406172
   15.910000     30.287223
   15.925000     30.187917
   15.940000     30.162819
   15.955000     29.994762
   15.970000     29.907460
   15.984000     29.992579
   15.999000     29.849623
   16.014000     29.809246
   16.029000     29.748134
   16.044000     29.760138
   16.059000     29.678292
   16.074000     29.671745
   16.088000     29.598629
   16.103000     29.575713
   16.118000     29.460038
   16.133000     29.432756
   16.148000     29.344362
   16.163000     29.225414
   16.178000     29.267973
   16.193000     29.091187
   16.207000     29.015889
   16.222000     29.031167
   16.237000     28.961325
   16.252000     28.965691
   16.267000     28.903488
   16.282000     28.676503
   16.297000     28.752892
   16.312000     28.639399
   16.326000     28.695055
   16.341000     28.647038
   16.356000     28.576106
   16.371000     28.438605
   16.386000     28.387316
   16.401000     28.370946
   16.416000     28.334934
   16.430000     28.242176
   16.445000     28.367672
   16.460000     28.337116
   16.475000     28.277096
   16.490000     28.269457
   16.505000     28.158147
   16.520000     28.199616
   16.535000     28.166878
   16.549000     28.208346
   16.564000     28.385132
   16.579000     28.276005
   16.594000     28.085033
   16.609000     28.111222
   16.624000     28.251997
   16.639000     28.141778
   16.654000     27.998822
   16.668000     27.855864
   16.683000     27.617967
   16.698000     27.453184
   16.713000     27.365882
   16.728000     27.313501
   16.743000     27.119254
   16.758000     27.082151
   16.773000     27.003579
   16.788000     26.874809
   16.802000     26.873718
   16.817000     26.746039
   16.832000     26.727487
   16.847000     26.619451
   16.862000     26.433934
   16.877000     26.436117
   16.892000     26.302982
   16.907000     26.209132
   16.921000     26.170937
   16.936000     26.188398
   16.951000     26.106552
   16.966000     25.949409
   16.981000     26.026889
   16.996000     25.921036
   17.011000     25.947227
   17.026000     25.875202
   17.041000     25.839189
   17.055000     25.853377
   17.070000     25.758435
   17.085000     25.724606
   17.100000     25.826094
   17.115000     25.629665
   17.130000     25.660221
   17.145000     25.571828
   17.160000     25.552185
   17.175000     25.473613
   17.189000     25.447423
   17.204000     25.375398
   17.219000     25.375398
   17.234000     25.385220
   17.249000     25.390677
   17.264000     25.445240
   17.279000     25.372125
   17.294000     25.318652
   17.309000     25.232442
   17.323000     25.381946
   17.338000     25.344843
   17.353000     25.282640
   17.368000     25.306648
   17.383000     25.229167
   17.398000     25.261906
   17.413000     25.289187
   17.428000     25.189882
   17.443000     25.048016
   17.457000     25.108036
   17.472000     24.974900
   17.487000     24.883234
   17.502000     24.974900
   17.517000     25.024008
   17.532000     24.944345
   17.547000     25.089485
   17.562000     24.987996
   17.577000     24.998909
   17.591000     25.053472
   17.606000     24.887598
   17.621000     24.920337
   17.636000     24.858134
   17.651000     24.656249
   17.666000     24.671526
   17.681000     24.798114
   17.696000     24.779562
   17.711000     24.661705
   17.726000     24.587499
   17.740000     24.428173
   17.755000     24.462002
   17.770000     24.472915
   17.785000     24.427081
   17.800000     24.480554
   17.815000     24.515474
   17.830000     24.500197
   17.845000     24.514383
   17.860000     24.370335
   17.875000     24.340871
   17.889000     24.445633
   17.904000     24.410712
   17.919000     24.317953
   17.934000     24.365970
   17.949000     24.475097
   17.964000     24.470732
   17.979000     24.531843
   17.994000     24.639879
   18.009000     24.719542
   18.024000     24.586408
   18.038000     24.699899
   18.053000     24.789384
   18.068000     24.815575
   18.083000     24.780654
   18.098000     24.627876
   18.113000     24.716269
   18.128000     24.738094
   18.143000     24.882143
   18.158000     24.909425
   18.173000     24.768650
   18.188000     24.907241
   18.202000     24.971627
   18.217000     25.257541
   18.232000     25.407045
   18.247000     25.401589
   18.262000     25.343752
   18.277000     25.341569
   18.292000     25.414684
   18.307000     25.613296
   18.322000     25.531451
   18.337000     25.578376
   18.352000     25.639487
   18.366000     25.500895
   18.381000     25.357938
   18.396000     25.312105
   18.411000     25.141865
   18.426000     25.216072
   18.441000     25.058929
   18.456000     25.101488
   18.471000     24.898512
   18.486000     24.974900
   18.501000     24.993452
   18.516000     24.967262
   18.530000     25.075298
   18.545000     25.072024
   18.560000     25.070933
   18.575000     25.055656
   18.590000     25.197521
   18.605000     25.194247
   18.620000     25.111310
   18.635000     25.137501
   18.650000     25.170239
   18.665000     25.105854
   18.680000     24.995635
   18.695000     25.038195
   18.710000     25.094941
   18.724000     25.029465
   18.739000     25.043651
   18.754000     25.049108
   18.769000     24.982540
   18.784000     25.075298
   18.799000     25.076390
   18.814000     25.163692
   18.829000     25.180060
   18.844000     25.221528
   18.859000     25.204069
   18.874000     25.225894
   18.889000     25.283732
   18.903000     25.163692
   18.918000     25.304466
   18.933000     25.272819
   18.948000     25.271728
   18.963000     25.361212
   18.978000     25.350299
   18.993000     25.363394
   19.008000     25.348116
   19.023000     25.469248
   19.038000     25.535816
   19.053000     25.357938
   19.068000     25.424506
   19.083000     25.373216
   19.098000     25.404863
   19.112000     25.477979
   19.127000     25.411411
   19.142000     25.491074
   19.157000     25.604566
   19.172000     25.485617
   19.187000     25.414684
   19.202000     25.355755
   19.217000     25.327382
   19.232000     25.452879
   19.247000     25.441966
   19.262000     25.543454
   19.277000     25.576193
   19.292000     25.675499
   19.307000     25.769348
   19.321000     25.714785
   19.336000     25.608931
   19.351000     25.718058
   19.366000     25.707146
   19.381000     25.675499
   19.396000     25.703872
   19.411000     25.704963
   19.426000     25.679864
   19.441000     25.701689
   19.456000     25.732245
   19.471000     25.678773
   19.486000     25.531451
   19.501000     25.638395
   19.516000     25.567463
   19.531000     25.542363
   19.545000     25.668951
   19.560000     25.517264
   19.575000     25.535816
   19.590000     25.481252
   19.605000     25.568554
   19.620000     25.674408
   19.635000     25.578376
   19.650000     25.453970
   19.665000     25.401589
   19.680000     25.473613
   19.695000     25.523811
   19.710000     25.368851
   19.725000     25.335021
   19.740000     25.433236
   19.755000     25.351391
   19.770000     25.439784
   19.785000     25.409228
   19.799000     25.426688
   19.814000     25.391768
   19.829000     25.344843
   19.844000     25.431054
   19.859000     25.464883
   19.874000     25.440875
   19.889000     25.456152
   19.904000     25.332839
   19.919000     25.285914
   19.934000     25.409228
   19.949000     25.388494
   19.964000     25.398316
   19.979000     25.329564
   19.994000     25.220437
   20.009000     25.271728
   20.024000     25.144049
   20.039000     25.139683
   20.054000     25.159326
   20.068000     25.178969
   20.083000     24.971627
   20.098000     24.862500
   20.113000     24.970536
   20.128000     24.979266
   20.143000     24.961806
   20.158000     25.002183
   20.173000     24.846130
   20.188000     24.793749
   20.203000     24.876686
   20.218000     24.757737
   20.233000     24.789384
   20.248000     24.737003
   20.263000     24.798114
   20.278000     24.756646
   20.293000     24.672617
   20.308000     24.800296
   20.323000     24.698808
   20.338000     24.587499
   20.353000     24.500197
   20.368000     24.416168
   20.382000     24.486010
   20.397000     24.328866
   20.412000     24.170631
   20.427000     24.160810
   20.442000     24.152080
   20.457000     24.062595
   20.472000     23.956742
   20.487000     23.945829
   20.502000     24.012397
   20.517000     23.952377
   20.532000     23.764678
   20.547000     23.803964
   20.562000     23.841067
   20.577000     23.833428
   20.592000     23.749400
   20.607000     23.681741
   20.622000     23.789777
   20.637000     23.809420
   20.652000     23.858527
   20.667000     23.838884
   20.682000     23.825789
   20.697000     23.794142
   20.712000     23.812694
   20.727000     23.735214
   20.742000     23.629360
   20.757000     23.686106
   20.771000     23.692653
   20.786000     23.354359
   20.801000     23.354359
   20.816000     23.353268
   20.831000     23.250687
   20.846000     23.074992
   20.861000     23.165569
   20.876000     23.090270
   20.891000     23.049893
   20.906000     22.813087
   20.921000     22.838186
   20.936000     22.887293
   20.951000     22.938584
   20.966000     22.916757
   20.981000     22.799991
   20.996000     22.759614
   21.011000     22.660308
   21.026000     22.486795
   21.041000     22.432232
   21.056000     22.492252
   21.071000     22.406041
   21.086000     22.188878
   21.101000     22.234712
   21.116000     22.109215
   21.131000     22.043738
   21.146000     21.992448
   21.161000     22.004452
   21.176000     21.914968
   21.191000     21.801476
   21.206000     21.878956
   21.221000     21.725087
   21.236000     21.720721
   21.251000     21.639967
   21.266000     21.705444
   21.281000     21.642149
   21.296000     21.549391
   21.310000     21.588677
   21.325000     21.457724
   21.340000     21.498102
   21.355000     21.438081
   21.370000     21.474093
   21.385000     21.609411
   21.400000     21.376970
   21.415000     21.398795
   21.430000     21.436990
   21.445000     21.284212
   21.460000     21.207822
   21.475000     21.321315
   21.490000     21.168537
   21.505000     21.098695
   21.520000     21.055044
   21.535000     20.872801
   21.550000     20.871710
   21.565000     20.765856
   21.580000     20.652364
   21.595000     20.602165
   21.610000     20.591252
   21.625000     20.465756
   21.640000     20.407918
   21.655000     20.376271
   21.670000     20.255140
   21.685000     20.175477
   21.700000     20.153651
   21.715000     20.283513
   21.730000     20.128552
   21.745000     20.172203
   21.760000     20.037977
   21.775000     20.034702
   21.790000     20.039068
   21.805000     19.959405
   21.820000     19.985595
   21.835000     19.943036
   21.850000     20.019425
   21.865000     19.935397
   21.880000     19.871012
   21.895000     19.710594
   21.910000     19.698590
   21.925000     19.722598
   21.940000     19.594919
   21.955000     19.579641
   21.970000     19.621110
   21.985000     19.434502
   22.000000     19.318827
