# Supplementary material for: Changing the game of time resolved X-ray diffraction on the mechanochemistry playground by downsizing
Source: Nat Commun. 2021 Oct 21;12:6134. doi: 10.1038/s41467-021-26264-1 (PMC8531352; doi:10.1038/s41467-021-26264-1)
Supplement: Supplementary file 3 — Source Data. [file 41467_2021_26264_MOESM3_ESM.zip › PXRD_raw_data/reactionIIIa_cocrystal_FormI_normalized/000106.xy]

    3.140900     20.528859
    3.155600     20.763051
    3.170400     21.097463
    3.185100     20.839006
    3.199800     20.851665
    3.214500     21.103793
    3.229300     21.086914
    3.244000     21.386513
    3.258700     21.576399
    3.273500     21.749407
    3.288200     21.834857
    3.302900     22.132346
    3.317600     22.350715
    3.332400     22.700951
    3.347100     23.180941
    3.361800     23.692581
    3.376500     24.111386
    3.391300     24.333976
    3.406000     24.882538
    3.420700     24.694760
    3.435400     24.476391
    3.450200     24.268571
    3.464900     23.940488
    3.479600     23.695746
    3.494400     23.694691
    3.509100     24.025938
    3.523800     23.972136
    3.538500     24.308657
    3.553300     24.434194
    3.568000     24.570279
    3.582700     24.729573
    3.597400     24.939504
    3.612200     25.271805
    3.626900     25.301343
    3.641600     25.557690
    3.656400     25.860454
    3.671100     25.978605
    3.685800     26.316182
    3.700500     26.372093
    3.715300     26.710724
    3.730000     26.967071
    3.744700     27.137969
    3.759500     27.339460
    3.774200     27.688641
    3.788900     28.009338
    3.803600     27.919669
    3.818400     27.962921
    3.833100     27.894350
    3.847800     27.969250
    3.862600     28.241422
    3.877300     28.530471
    3.892000     28.666556
    3.906700     28.885981
    3.921500     29.006242
    3.936200     29.151822
    3.950900     29.427158
    3.965700     29.678230
    3.980400     30.087542
    3.995100     30.478919
    4.009800     30.667751
    4.024600     30.668806
    4.039300     30.811220
    4.054000     31.154072
    4.068800     31.262729
    4.083500     31.308091
    4.098200     31.678370
    4.113000     32.070803
    4.127700     32.322930
    4.142400     32.697428
    4.157100     33.061378
    4.171900     33.189023
    4.186600     33.578292
    4.201300     33.832529
    4.216100     34.043514
    4.230800     34.425397
    4.245500     34.625833
    4.260300     34.792512
    4.275000     35.225031
    4.289700     35.154351
    4.304500     35.558387
    4.319200     35.822119
    4.333900     36.123828
    4.348600     36.411823
    4.363400     36.441360
    4.378100     36.881265
    4.392800     37.052162
    4.407600     37.225171
    4.422300     37.724151
    4.437000     37.945685
    4.451800     37.978388
    4.466500     38.132407
    4.481200     38.386644
    4.496000     38.558596
    4.510700     38.673583
    4.525400     39.106104
    4.540200     39.333968
    4.554900     39.410977
    4.569600     40.024944
    4.584400     40.068196
    4.599100     40.243313
    4.613800     40.942729
    4.628600     41.115737
    4.643300     41.113627
    4.658000     41.492346
    4.672700     42.121081
    4.687500     42.335231
    4.702200     42.124246
    4.716900     42.942869
    4.731700     43.299433
    4.746400     43.317367
    4.761100     43.605362
    4.775900     44.162363
    4.790600     44.532642
    4.805300     44.905031
    4.820100     45.099137
    4.834800     45.386077
    4.849500     45.493680
    4.864300     45.995825
    4.879000     46.694186
    4.893700     46.890401
    4.908500     47.106661
    4.923200     47.641509
    4.938000     48.269190
    4.952700     49.005528
    4.967400     49.211239
    4.982200     49.349434
    4.996900     49.712328
    5.011600     50.382206
    5.026400     50.953976
    5.041100     51.085842
    5.055800     51.792642
    5.070600     52.294787
    5.085300     52.631308
    5.100000     52.833854
    5.114800     53.632433
    5.129500     53.953130
    5.144200     54.204202
    5.159000     54.602965
    5.173700     54.719007
    5.188400     55.270733
    5.203200     56.025005
    5.217900     56.701213
    5.232700     57.349992
    5.247400     57.644316
    5.262100     57.895389
    5.276900     58.660210
    5.291600     59.195058
    5.306300     59.586434
    5.321100     59.802695
    5.335800     60.834412
    5.350500     61.660419
    5.365300     62.065511
    5.380000     62.295484
    5.394800     63.062415
    5.409500     63.541352
    5.424200     64.111012
    5.439000     64.501334
    5.453700     64.986601
    5.468400     65.736653
    5.483200     66.728283
    5.497900     67.051090
    5.512600     67.494159
    5.527400     68.193575
    5.542100     68.609216
    5.556900     68.774840
    5.571600     69.576583
    5.586300     70.153627
    5.601100     70.532346
    5.615800     71.001788
    5.630600     71.761335
    5.645300     72.469189
    5.660000     72.771953
    5.674800     73.180210
    5.689500     73.817385
    5.704200     74.122259
    5.719000     74.913453
    5.733700     75.390280
    5.748500     75.871326
    5.763200     76.463139
    5.777900     77.211082
    5.792700     77.876740
    5.807400     78.462224
    5.822200     79.010785
    5.836900     79.293506
    5.851600     80.223951
    5.866400     80.881169
    5.881100     80.955014
    5.895900     81.412852
    5.910600     81.905502
    5.925300     82.404482
    5.940100     83.302224
    5.954800     84.071265
    5.969600     85.462713
    5.984300     86.938553
    5.999000     89.192930
    6.013800     91.049600
    6.028500     91.418823
    6.043300     90.433523
    6.058000     89.361719
    6.072700     88.666522
    6.087500     88.817377
    6.102200     88.275145
    6.117000     88.113741
    6.131700     87.871108
    6.146500     88.166487
    6.161200     88.237167
    6.175900     88.536766
    6.190700     88.815267
    6.205400     88.819486
    6.220200     89.014648
    6.234900     89.235127
    6.249600     89.208754
    6.264400     89.473541
    6.279100     89.351169
    6.293900     89.496749
    6.308600     89.282599
    6.323400     89.488309
    6.338100     89.762590
    6.352800     90.118100
    6.367600     90.152913
    6.382300     90.073794
    6.397100     90.174011
    6.411800     90.428248
    6.426600     90.013662
    6.441300     90.213044
    6.456000     90.409259
    6.470800     90.487325
    6.485500     90.244692
    6.500300     90.118100
    6.515000     89.837490
    6.529800     89.844875
    6.544500     89.688745
    6.559300     89.635999
    6.574000     89.685581
    6.588700     89.718283
    6.603500     89.797403
    6.618200     89.536836
    6.633000     89.202425
    6.647700     88.858519
    6.662500     89.060009
    6.677200     88.772014
    6.692000     88.849025
    6.706700     88.548370
    6.721500     87.989260
    6.736200     87.776164
    6.750900     87.941788
    6.765700     87.679111
    6.780400     87.518763
    6.795200     87.455467
    6.809900     87.605267
    6.824700     87.285624
    6.839400     86.879478
    6.854200     86.387882
    6.868900     86.134700
    6.883700     85.704291
    6.898400     85.451108
    6.913200     85.446888
    6.927900     85.152564
    6.942700     84.849800
    6.957400     84.582904
    6.972200     84.396182
    6.986900     84.182032
    7.001600     83.711535
    7.016400     83.430925
    7.031100     83.100733
    7.045900     82.976252
    7.060600     82.509974
    7.075400     82.090115
    7.090100     82.231474
    7.104900     82.266287
    7.119600     81.888623
    7.134400     81.410742
    7.149100     81.052067
    7.163900     80.654360
    7.178600     80.688118
    7.193400     80.108963
    7.208100     79.856836
    7.222900     79.934901
    7.237600     79.469678
    7.252400     79.308274
    7.267100     79.106784
    7.281900     79.042434
    7.296600     78.362006
    7.311400     77.859861
    7.326100     78.317699
    7.340900     78.272337
    7.355600     77.794456
    7.370400     77.302861
    7.385100     76.850297
    7.399900     76.334439
    7.414600     76.578126
    7.429400     76.253209
    7.444100     75.598100
    7.458900     75.491553
    7.473600     75.267908
    7.488400     74.909233
    7.503200     74.752050
    7.517900     74.150742
    7.532700     74.198214
    7.547400     73.620114
    7.562200     73.035685
    7.576900     72.526156
    7.591700     72.153767
    7.606400     71.883706
    7.621200     71.472285
    7.635900     71.096731
    7.650700     70.978580
    7.665400     70.830890
    7.680200     70.451116
    7.694900     70.109321
    7.709700     69.604011
    7.724400     69.444718
    7.739200     68.995319
    7.754000     68.878222
    7.768700     68.274804
    7.783500     67.850724
    7.798200     68.160872
    7.813000     67.565894
    7.827700     67.190341
    7.842500     66.822171
    7.857200     66.403366
    7.872000     66.081613
    7.886700     65.757751
    7.901500     65.466592
    7.916300     65.325232
    7.931000     65.095257
    7.945800     64.886382
    7.960500     64.488676
    7.975300     64.019234
    7.990000     63.491770
    8.004800     63.248082
    8.019600     63.218545
    8.034300     62.686862
    8.049100     62.434734
    8.063800     61.995886
    8.078600     62.147795
    8.093300     61.620332
    8.108100     61.707891
    8.122900     61.475807
    8.137600     60.972608
    8.152400     60.654020
    8.167100     60.343872
    8.181900     60.120227
    8.196600     59.758388
    8.211400     59.629686
    8.226200     59.190838
    8.240900     58.924997
    8.255700     58.795241
    8.270400     58.469269
    8.285200     58.005100
    8.300000     57.837367
    8.314700     57.460759
    8.329500     57.298300
    8.344200     57.073602
    8.359000     56.847847
    8.373800     56.500777
    8.388500     56.423767
    8.403300     56.346757
    8.418000     56.250759
    8.432800     56.262363
    8.447600     55.729625
    8.462300     55.196888
    8.477100     55.368841
    8.491800     55.396269
    8.506600     55.327699
    8.521400     55.121988
    8.536100     55.061858
    8.550900     54.944761
    8.565600     54.492197
    8.580400     54.119808
    8.595200     53.833924
    8.609900     53.500568
    8.624700     52.868666
    8.639500     52.714648
    8.654200     52.326435
    8.669000     51.789477
    8.683700     51.717743
    8.698500     51.284168
    8.713300     51.067908
    8.728000     50.862198
    8.742800     50.640663
    8.757600     50.385371
    8.772300     49.970785
    8.787100     49.767184
    8.801800     49.617385
    8.816600     49.351543
    8.831400     49.039285
    8.846100     48.809312
    8.860900     48.662677
    8.875700     48.294508
    8.890400     48.211168
    8.905200     47.782869
    8.920000     47.563444
    8.934700     47.418920
    8.949500     47.298658
    8.964300     47.133034
    8.979000     47.009608
    8.993800     46.637219
    9.008600     46.438893
    9.023300     46.595022
    9.038100     46.234237
    9.052900     45.887167
    9.067600     45.666687
    9.082400     45.416670
    9.097200     45.359704
    9.111900     45.297464
    9.126700     45.081203
    9.141500     45.004194
    9.156200     45.034787
    9.171000     44.850175
    9.185800     44.555850
    9.200500     44.166583
    9.215300     43.761491
    9.230100     43.420750
    9.244800     43.388047
    9.259600     43.243522
    9.274400     42.770916
    9.289100     42.655929
    9.303900     42.666478
    9.318700     42.653819
    9.333400     42.274046
    9.348200     42.043017
    9.363000     42.198091
    9.377800     42.098928
    9.392500     41.789835
    9.407300     41.444874
    9.422100     41.066155
    9.436800     41.267646
    9.451600     40.972267
    9.466400     40.707480
    9.481200     40.373069
    9.495900     40.303444
    9.510700     40.117777
    9.525500     39.855101
    9.540200     39.790750
    9.555000     39.685258
    9.569800     39.261177
    9.584600     39.274891
    9.599300     38.981622
    9.614100     38.742154
    9.628900     38.638771
    9.643600     38.509015
    9.658400     38.353941
    9.673200     38.156670
    9.688000     38.194647
    9.702700     37.994212
    9.717500     37.521604
    9.732300     37.327498
    9.747100     37.272642
    9.761800     37.428771
    9.776600     37.166095
    9.791400     36.906582
    9.806200     36.580610
    9.820900     36.548963
    9.835700     36.461404
    9.850500     36.397054
    9.865300     36.238815
    9.880000     36.032049
    9.894800     36.129102
    9.909600     35.988798
    9.924400     35.716626
    9.939100     35.475048
    9.953900     35.288326
    9.968700     35.149076
    9.983500     35.071012
    9.998200     34.931762
   10.013000     34.811500
   10.028000     34.545659
   10.043000     34.473923
   10.057000     34.520340
   10.072000     34.217576
   10.087000     33.837803
   10.102000     33.984438
   10.116000     33.957010
   10.131000     33.710157
   10.146000     33.554028
   10.161000     33.447481
   10.176000     33.228056
   10.190000     33.055048
   10.205000     32.986478
   10.220000     32.903139
   10.235000     32.941117
   10.249000     32.860942
   10.264000     32.681604
   10.279000     32.552903
   10.294000     32.179459
   10.309000     32.040209
   10.323000     32.031770
   10.338000     32.006452
   10.353000     31.915728
   10.368000     31.654106
   10.382000     31.551779
   10.397000     31.553889
   10.412000     31.400925
   10.427000     31.311256
   10.442000     31.445231
   10.456000     31.330245
   10.471000     31.249015
   10.486000     31.439956
   10.501000     31.492703
   10.516000     31.409364
   10.530000     31.626678
   10.545000     31.635118
   10.560000     31.561273
   10.575000     31.534900
   10.589000     31.686809
   10.604000     31.600306
   10.619000     31.624569
   10.634000     31.512747
   10.649000     31.488483
   10.663000     31.424133
   10.678000     31.288047
   10.693000     30.879791
   10.708000     30.688850
   10.722000     30.560148
   10.737000     30.342834
   10.752000     30.165606
   10.767000     30.116025
   10.782000     29.897655
   10.796000     29.699329
   10.811000     29.492564
   10.826000     29.489399
   10.841000     29.204569
   10.856000     29.110680
   10.870000     29.019956
   10.885000     28.937672
   10.900000     28.906025
   10.915000     28.677106
   10.930000     28.551569
   10.944000     28.652842
   10.959000     28.677106
   10.974000     28.513592
   10.989000     28.437638
   11.003000     28.264630
   11.018000     28.261464
   11.033000     28.165467
   11.048000     28.363792
   11.063000     28.286783
   11.077000     28.365903
   11.092000     28.373287
   11.107000     28.385946
   11.122000     28.405989
   11.137000     28.300497
   11.151000     28.300497
   11.166000     28.232982
   11.181000     28.191839
   11.196000     28.095842
   11.211000     28.124325
   11.225000     28.058919
   11.240000     27.976635
   11.255000     27.972416
   11.270000     28.037821
   11.284000     28.089512
   11.299000     27.978745
   11.314000     27.883802
   11.329000     27.876417
   11.344000     28.130655
   11.358000     28.100061
   11.373000     28.104281
   11.388000     28.136983
   11.403000     27.986130
   11.418000     28.062084
   11.432000     28.099006
   11.447000     27.948152
   11.462000     28.033600
   11.477000     27.864813
   11.492000     27.701299
   11.506000     27.777254
   11.521000     27.680200
   11.536000     27.702355
   11.551000     27.660157
   11.566000     27.682311
   11.580000     27.411194
   11.595000     27.346844
   11.610000     27.473435
   11.625000     27.680200
   11.640000     27.491369
   11.654000     27.450227
   11.669000     27.517742
   11.684000     27.342625
   11.699000     27.400646
   11.714000     27.334185
   11.728000     27.399591
   11.743000     27.461831
   11.758000     27.567324
   11.773000     27.602136
   11.788000     27.598972
   11.802000     27.719233
   11.817000     27.653828
   11.832000     27.546225
   11.847000     27.495589
   11.862000     27.643278
   11.876000     27.680200
   11.891000     27.528291
   11.906000     27.707629
   11.921000     27.936547
   11.936000     28.018832
   11.950000     28.111666
   11.965000     28.270959
   11.980000     28.222433
   11.995000     28.283619
   12.010000     28.537855
   12.024000     28.708753
   12.039000     28.728797
   12.054000     28.928178
   12.069000     29.079033
   12.084000     29.137053
   12.098000     29.336434
   12.113000     29.393400
   12.128000     29.508387
   12.143000     29.579067
   12.158000     29.623375
   12.172000     29.501003
   12.187000     29.370192
   12.202000     29.287908
   12.217000     29.317446
   12.232000     29.330105
   12.246000     29.178195
   12.261000     29.245711
   12.276000     29.095911
   12.291000     29.252041
   12.306000     29.326940
   12.320000     29.239381
   12.335000     29.156042
   12.350000     29.415553
   12.365000     29.237272
   12.380000     29.408169
   12.394000     29.491508
   12.409000     29.718317
   12.424000     29.911369
   12.439000     30.081212
   12.454000     30.351273
   12.468000     30.443052
   12.483000     30.715223
   12.498000     30.800672
   12.513000     31.003217
   12.528000     31.094995
   12.543000     30.991614
   12.557000     30.981064
   12.572000     30.952581
   12.587000     30.858692
   12.602000     30.734211
   12.617000     30.696234
   12.631000     30.664586
   12.646000     30.681465
   12.661000     30.698344
   12.676000     30.781683
   12.691000     30.756364
   12.705000     30.755309
   12.720000     30.777464
   12.735000     30.828100
   12.750000     31.004272
   12.765000     30.975789
   12.779000     31.110820
   12.794000     31.144578
   12.809000     31.091831
   12.824000     31.355562
   12.839000     31.431517
   12.854000     31.577097
   12.868000     31.704743
   12.883000     31.932607
   12.898000     32.047594
   12.913000     32.084517
   12.928000     32.355632
   12.942000     32.530750
   12.957000     32.382006
   12.972000     32.470620
   12.987000     32.533915
   13.002000     32.578222
   13.017000     32.534970
   13.031000     32.501212
   13.046000     32.754395
   13.061000     32.867272
   13.076000     32.794481
   13.091000     32.839843
   13.105000     32.953775
   13.120000     33.095136
   13.135000     33.037115
   13.150000     32.979093
   13.165000     32.998082
   13.179000     33.100410
   13.194000     33.056103
   13.209000     32.949556
   13.224000     33.100410
   13.239000     33.278692
   13.254000     33.308231
   13.268000     33.305065
   13.283000     33.479128
   13.298000     33.665850
   13.313000     33.792442
   13.328000     33.802990
   13.343000     34.025581
   13.357000     34.035074
   13.372000     33.914813
   13.387000     34.076217
   13.402000     34.096260
   13.417000     34.205973
   13.431000     34.432781
   13.446000     34.548823
   13.461000     34.775632
   13.476000     34.947585
   13.491000     34.706007
   13.506000     34.702843
   13.520000     34.675415
   13.535000     34.960245
   13.550000     34.877960
   13.565000     34.818884
   13.580000     34.877960
   13.595000     34.776687
   13.609000     34.831543
   13.624000     34.879015
   13.639000     34.997167
   13.654000     34.957079
   13.669000     34.816774
   13.683000     34.710227
   13.698000     34.836818
   13.713000     34.913828
   13.728000     35.011936
   13.743000     35.076287
   13.758000     35.245074
   13.772000     35.248239
   13.787000     35.237690
   13.802000     35.417027
   13.817000     35.412807
   13.832000     35.428632
   13.847000     35.496146
   13.861000     35.526740
   13.876000     35.583706
   13.891000     35.757768
   13.906000     35.711351
   13.921000     35.664935
   13.936000     35.659660
   13.950000     35.578431
   13.965000     35.463444
   13.980000     35.546784
   13.995000     35.558387
   14.010000     35.453950
   14.025000     35.353732
   14.039000     35.453950
   14.054000     35.403313
   14.069000     35.464499
   14.084000     35.470829
   14.099000     35.450785
   14.114000     35.414918
   14.128000     35.328414
   14.143000     35.375885
   14.158000     35.418082
   14.173000     35.511971
   14.188000     35.588981
   14.203000     35.522520
   14.217000     35.408588
   14.232000     35.503531
   14.247000     35.471884
   14.262000     35.506696
   14.277000     35.495092
   14.292000     35.501421
   14.306000     35.607969
   14.321000     35.606914
   14.336000     35.498257
   14.351000     35.443401
   14.366000     35.486652
   14.381000     35.468718
   14.395000     35.414918
   14.410000     35.340018
   14.425000     35.258788
   14.440000     35.316809
   14.455000     35.536234
   14.470000     35.440235
   14.484000     35.314699
   14.499000     35.323139
   14.514000     35.386434
   14.529000     35.294656
   14.544000     35.165955
   14.559000     35.298876
   14.573000     35.452895
   14.588000     35.200768
   14.603000     35.160681
   14.618000     35.087890
   14.633000     35.074176
   14.648000     35.138527
   14.662000     35.039364
   14.677000     34.866356
   14.692000     34.746095
   14.707000     34.855807
   14.722000     34.775632
   14.737000     34.863192
   14.752000     34.832598
   14.766000     34.778798
   14.781000     34.568867
   14.796000     34.560428
   14.811000     34.503462
   14.826000     34.568867
   14.841000     34.695458
   14.855000     34.601570
   14.870000     34.486582
   14.885000     34.296696
   14.900000     34.375815
   14.915000     34.317795
   14.930000     34.427507
   14.945000     34.241840
   14.959000     34.270323
   14.974000     34.124743
   14.989000     33.982328
   15.004000     34.019251
   15.019000     33.867342
   15.034000     33.642642
   15.048000     33.782947
   15.063000     33.737585
   15.078000     33.643697
   15.093000     33.710157
   15.108000     33.608884
   15.123000     33.688004
   15.138000     33.652137
   15.152000     33.501282
   15.167000     33.316670
   15.182000     33.390515
   15.197000     33.356757
   15.212000     33.330384
   15.227000     33.275528
   15.242000     33.102520
   15.256000     32.949556
   15.271000     33.021290
   15.286000     32.880986
   15.301000     32.922128
   15.316000     32.799756
   15.331000     32.632023
   15.345000     32.674220
   15.360000     32.655231
   15.375000     32.553959
   15.390000     32.380951
   15.405000     32.393609
   15.420000     32.192119
   15.435000     32.186844
   15.449000     32.222712
   15.464000     32.040209
   15.479000     32.118274
   15.494000     32.129878
   15.509000     31.984298
   15.524000     31.850323
   15.539000     31.737445
   15.553000     31.775423
   15.568000     31.593976
   15.583000     31.614020
   15.598000     31.572878
   15.613000     31.529625
   15.628000     31.525406
   15.643000     31.465275
   15.657000     31.330245
   15.672000     31.212092
   15.687000     30.880845
   15.702000     30.952581
   15.717000     30.895615
   15.732000     30.862912
   15.747000     30.915659
   15.761000     30.720497
   15.776000     30.412459
   15.791000     30.413514
   15.806000     30.413514
   15.821000     30.378701
   15.836000     30.306966
   15.851000     30.304856
   15.866000     30.235231
   15.880000     30.128684
   15.895000     30.041125
   15.910000     29.887106
   15.925000     29.855458
   15.940000     29.781613
   15.955000     29.879722
   15.970000     29.758405
   15.984000     29.696164
   15.999000     29.519992
   16.014000     29.557969
   16.029000     29.439817
   16.044000     29.535816
   16.059000     29.536870
   16.074000     29.376522
   16.088000     29.313226
   16.103000     29.203514
   16.118000     29.245711
   16.133000     29.243601
   16.148000     29.057934
   16.163000     29.070594
   16.178000     29.038945
   16.193000     28.994639
   16.207000     28.941892
   16.222000     28.824795
   16.237000     28.730907
   16.252000     28.658117
   16.267000     28.684491
   16.282000     28.662336
   16.297000     28.477725
   16.312000     28.361683
   16.326000     28.153863
   16.341000     28.213994
   16.356000     28.283619
   16.371000     28.259355
   16.386000     28.245641
   16.401000     28.189730
   16.416000     28.150697
   16.430000     28.088457
   16.445000     27.925999
   16.460000     27.950261
   16.475000     27.845824
   16.490000     27.683366
   16.505000     27.702355
   16.520000     27.786749
   16.535000     27.548335
   16.549000     27.501919
   16.564000     27.281439
   16.579000     26.958632
   16.594000     27.031421
   16.609000     26.967071
   16.624000     26.928039
   16.639000     26.995554
   16.654000     27.086277
   16.668000     26.917489
   16.683000     26.719163
   16.698000     26.783514
   16.713000     26.673802
   16.728000     26.599957
   16.743000     26.391081
   16.758000     26.472311
   16.773000     26.449102
   16.788000     26.515563
   16.802000     26.491299
   16.817000     26.386861
   16.832000     26.302468
   16.847000     26.285589
   16.862000     26.230733
   16.877000     26.153723
   16.892000     26.128405
   16.907000     26.078824
   16.921000     25.918474
   16.936000     25.930079
   16.951000     25.913200
   16.966000     25.944847
   16.981000     25.715929
   16.996000     25.766565
   17.011000     25.580899
   17.026000     25.617821
   17.041000     25.566129
   17.055000     25.463802
   17.070000     25.496504
   17.085000     25.601997
   17.100000     25.453252
   17.115000     25.355144
   17.130000     25.368858
   17.145000     25.277080
   17.160000     25.248597
   17.175000     25.273915
   17.189000     25.109346
   17.204000     24.963766
   17.219000     25.007019
   17.234000     25.113566
   17.249000     24.981700
   17.264000     24.864604
   17.279000     24.714804
   17.294000     24.821352
   17.309000     24.785484
   17.323000     24.772825
   17.338000     24.671552
   17.353000     24.782319
   17.368000     24.712694
   17.383000     24.611421
   17.398000     24.547071
   17.413000     24.522807
   17.428000     24.560785
   17.443000     24.569224
   17.457000     24.518588
   17.472000     24.435249
   17.487000     24.400436
   17.502000     24.467952
   17.517000     24.405711
   17.532000     24.275955
   17.547000     24.327646
   17.562000     24.332921
   17.577000     24.425754
   17.591000     24.337141
   17.606000     24.414150
   17.621000     24.379338
   17.636000     24.396216
   17.651000     24.359294
   17.666000     24.282285
   17.681000     24.297054
   17.696000     24.356129
   17.711000     24.256966
   17.726000     24.182066
   17.740000     24.226374
   17.755000     24.137760
   17.770000     24.053366
   17.785000     24.097672
   17.800000     24.144089
   17.815000     24.106112
   17.830000     23.933104
   17.845000     24.045981
   17.860000     24.176791
   17.875000     24.220044
   17.889000     24.141979
   17.904000     24.028047
   17.919000     24.141979
   17.934000     24.191561
   17.949000     24.082904
   17.964000     24.125101
   17.979000     24.093452
   17.994000     24.090288
   18.009000     24.179957
   18.024000     24.198946
   18.038000     24.351910
   18.053000     24.202110
   18.068000     24.203165
   18.083000     24.107166
   18.098000     24.122991
   18.113000     24.168352
   18.128000     24.115607
   18.143000     24.129321
   18.158000     24.301273
   18.173000     24.237977
   18.188000     24.149363
   18.202000     24.062860
   18.217000     24.192616
   18.232000     24.312877
   18.247000     24.364569
   18.262000     24.441579
   18.277000     24.380393
   18.292000     24.309713
   18.307000     24.351910
   18.322000     24.374063
   18.337000     24.323427
   18.352000     24.435249
   18.366000     24.600872
   18.381000     24.554455
   18.396000     24.443688
   18.411000     24.366679
   18.426000     24.450018
   18.441000     24.486940
   18.456000     24.501709
   18.471000     24.549180
   18.486000     24.508038
   18.501000     24.429974
   18.516000     24.454238
   18.530000     24.415205
   18.545000     24.522807
   18.560000     24.443688
   18.575000     24.604037
   18.590000     24.670497
   18.605000     24.503819
   18.620000     24.599818
   18.635000     24.691596
   18.650000     24.725354
   18.665000     24.642014
   18.680000     24.803418
   18.695000     24.534412
   18.710000     24.694760
   18.724000     24.883593
   18.739000     24.710585
   18.754000     24.834011
   18.769000     24.835066
   18.784000     24.803418
   18.799000     24.807638
   18.814000     24.922624
   18.829000     24.894141
   18.844000     24.912075
   18.859000     24.941613
   18.874000     24.836121
   18.889000     25.010183
   18.903000     24.930009
   18.918000     24.836121
   18.933000     24.831901
   18.948000     25.046051
   18.963000     25.010183
   18.978000     24.933174
   18.993000     25.030227
   19.008000     25.131500
   19.023000     24.985920
   19.038000     25.119896
   19.053000     25.135719
   19.068000     25.048160
   19.083000     25.123060
   19.098000     25.132555
   19.112000     25.030227
   19.127000     25.032337
   19.142000     25.303452
   19.157000     25.278135
   19.172000     25.044996
   19.187000     25.261255
   19.202000     25.323496
   19.217000     25.199015
   19.232000     25.125171
   19.247000     25.282354
   19.262000     25.182136
   19.277000     25.096688
   19.292000     25.172642
   19.307000     25.184246
   19.321000     25.053435
   19.336000     25.204290
   19.351000     25.286574
   19.366000     25.197960
   19.381000     25.222224
   19.396000     25.363583
   19.411000     25.181082
   19.426000     25.120951
   19.441000     25.208510
   19.456000     25.263366
   19.471000     25.167368
   19.486000     25.137829
   19.501000     25.246487
   19.516000     25.221169
   19.531000     25.388902
   19.545000     25.318222
   19.560000     25.145214
   19.575000     25.150488
   19.590000     25.242267
   19.605000     25.261255
   19.620000     25.148379
   19.635000     25.310838
   19.650000     25.293958
   19.665000     25.290794
   19.680000     25.292904
   19.695000     25.243322
   19.710000     25.103016
   19.725000     24.954272
   19.740000     24.983810
   19.755000     25.088248
   19.770000     25.200069
   19.785000     25.115676
   19.799000     25.128335
   19.814000     25.122005
   19.829000     24.973261
   19.844000     25.078754
   19.859000     25.076644
   19.874000     24.994360
   19.889000     24.953218
   19.904000     24.997524
   19.919000     24.941613
   19.934000     24.985920
   19.949000     24.864604
   19.964000     24.741177
   19.979000     24.824516
   19.994000     24.638849
   20.009000     24.623026
   20.024000     24.742232
   20.039000     24.829791
   20.054000     24.751727
   20.068000     24.651508
   20.083000     24.553400
   20.098000     24.510149
   20.113000     24.504874
   20.128000     24.550235
   20.143000     24.593488
   20.158000     24.645179
   20.173000     24.456347
   20.188000     24.487995
   20.203000     24.454238
   20.218000     24.485885
   20.233000     24.404655
   20.248000     24.294944
   20.263000     24.264351
   20.278000     24.322371
   20.293000     24.205275
   20.308000     24.099782
   20.323000     24.157804
   20.338000     24.104002
   20.353000     23.989015
   20.368000     24.062860
   20.382000     24.000619
   20.397000     24.061805
   20.412000     23.919390
   20.427000     23.848710
   20.442000     23.845545
   20.457000     23.820227
   20.472000     23.638780
   20.487000     23.468937
   20.502000     23.591308
   20.517000     23.648274
   20.532000     23.654604
   20.547000     23.536452
   20.562000     23.463662
   20.577000     23.411971
   20.592000     23.359224
   20.607000     23.346565
   20.622000     23.279050
   20.637000     23.303313
   20.652000     23.214699
   20.667000     23.145074
   20.682000     23.061735
   20.697000     23.029032
   20.712000     23.021648
   20.727000     22.891892
   20.742000     22.923540
   20.757000     22.844421
   20.771000     22.800113
   20.786000     22.720994
   20.801000     22.578579
   20.816000     22.543766
   20.831000     22.453043
   20.846000     22.456207
   20.861000     22.553260
   20.876000     22.456207
   20.891000     22.295859
   20.906000     22.214629
   20.921000     22.281090
   20.936000     22.251552
   20.951000     22.217795
   20.966000     22.146060
   20.981000     22.084874
   20.996000     22.001535
   21.011000     21.921360
   21.026000     21.935074
   21.041000     21.892877
   21.056000     21.840131
   21.071000     21.801099
   21.086000     21.737803
   21.101000     21.689276
   21.116000     21.713540
   21.131000     21.574290
   21.146000     21.633365
   21.161000     21.539477
   21.176000     21.464577
   21.191000     21.501499
   21.206000     21.380184
   21.221000     21.404446
   21.236000     21.308448
   21.251000     21.133331
   21.266000     20.997245
   21.281000     21.066870
   21.296000     21.157594
   21.310000     20.999355
   21.325000     20.921290
   21.340000     20.803139
   21.355000     20.823182
   21.370000     20.776765
   21.385000     20.795754
   21.400000     20.783095
   21.415000     20.696591
   21.430000     20.635406
   21.445000     20.640680
   21.460000     20.513034
   21.475000     20.530968
   21.490000     20.522529
   21.505000     20.443409
   21.520000     20.427585
   21.535000     20.343191
   21.550000     20.303104
   21.565000     20.252468
   21.580000     20.217655
   21.595000     20.108998
   21.610000     20.060471
   21.625000     20.152249
   21.640000     20.058361
   21.655000     19.925440
   21.670000     19.990846
   21.685000     19.932825
   21.700000     19.844211
   21.715000     19.777751
   21.730000     19.683862
   21.745000     19.727115
   21.760000     19.605798
   21.775000     19.659599
   21.790000     19.636390
   21.805000     19.610018
   21.820000     19.474987
   21.835000     19.493976
   21.850000     19.479207
   21.865000     19.411692
   21.880000     19.365275
   21.895000     19.423296
   21.910000     19.237629
   21.925000     19.312529
   21.940000     19.254507
   21.955000     19.102598
   21.970000     18.988667
   21.985000     19.037193
   22.000000     19.112093
