# Supplementary material for: Changing the game of time resolved X-ray diffraction on the mechanochemistry playground by downsizing
Source: Nat Commun. 2021 Oct 21;12:6134. doi: 10.1038/s41467-021-26264-1 (PMC8531352; doi:10.1038/s41467-021-26264-1)
Supplement: Supplementary file 3 — Source Data. [file 41467_2021_26264_MOESM3_ESM.zip › PXRD_raw_data/reactionIIIa_cocrystal_FormI_normalized/000297.xy]

    3.140900     20.507676
    3.155600     20.719243
    3.170400     20.740070
    3.185100     20.947251
    3.199800     21.119355
    3.214500     21.408751
    3.229300     21.547968
    3.244000     21.373673
    3.258700     21.567700
    3.273500     22.029199
    3.288200     22.260497
    3.302900     22.255016
    3.317600     22.375598
    3.332400     22.782288
    3.347100     22.673763
    3.361800     22.762556
    3.376500     23.275577
    3.391300     23.506875
    3.406000     23.944257
    3.420700     24.158016
    3.435400     23.970566
    3.450200     24.034146
    3.464900     23.898217
    3.479600     23.778731
    3.494400     23.939872
    3.509100     24.160208
    3.523800     24.297233
    3.538500     24.502222
    3.553300     24.709404
    3.568000     24.725846
    3.582700     25.005378
    3.597400     25.248733
    3.612200     25.203789
    3.626900     25.518398
    3.641600     25.767235
    3.656400     26.046766
    3.671100     26.331777
    3.685800     26.433723
    3.700500     26.588287
    3.715300     26.601442
    3.730000     26.897416
    3.744700     27.219698
    3.759500     27.578154
    3.774200     27.504709
    3.788900     27.566096
    3.803600     27.807260
    3.818400     28.296164
    3.833100     28.304934
    3.847800     28.212853
    3.862600     28.364128
    3.877300     28.605292
    3.892000     28.925382
    3.906700     29.150103
    3.921500     29.363861
    3.936200     29.439498
    3.950900     29.612698
    3.965700     29.903191
    3.980400     29.990886
    3.995100     30.433750
    4.009800     30.654086
    4.024600     30.796593
    4.039300     31.026794
    4.054000     31.172589
    4.068800     31.099143
    4.083500     31.767824
    4.098200     32.174513
    4.113000     32.572434
    4.127700     32.558183
    4.142400     32.587780
    4.157100     33.002143
    4.171900     33.459258
    4.186600     33.568878
    4.201300     33.895545
    4.216100     34.559841
    4.230800     34.769214
    4.245500     35.184674
    4.260300     35.433510
    4.275000     35.741542
    4.289700     35.546419
    4.304500     35.704272
    4.319200     36.121923
    4.333900     36.357606
    4.348600     36.781835
    4.363400     37.121656
    4.378100     37.241142
    4.392800     37.656601
    4.407600     37.974498
    4.422300     37.799107
    4.437000     37.930650
    4.451800     38.263894
    4.466500     38.427228
    4.481200     38.503962
    4.496000     38.474365
    4.510700     39.117833
    4.525400     39.372151
    4.540200     39.410518
    4.554900     39.513561
    4.569600     39.933404
    4.584400     40.271034
    4.599100     40.449714
    4.613800     40.712801
    4.628600     41.084412
    4.643300     41.857232
    4.658000     42.001931
    4.672700     42.087434
    4.687500     42.612513
    4.702200     43.031260
    4.716900     43.458777
    4.731700     43.603476
    4.746400     44.143902
    4.761100     44.630613
    4.775900     44.474954
    4.790600     44.599920
    4.805300     44.998936
    4.820100     45.549227
    4.834800     45.771756
    4.849500     46.010728
    4.864300     46.304508
    4.879000     46.906322
    4.893700     47.630908
    4.908500     47.911534
    4.923200     48.291915
    4.938000     48.745742
    4.952700     49.074601
    4.967400     49.305899
    4.982200     49.657778
    4.996900     50.066660
    5.011600     50.198205
    5.026400     50.675051
    5.041100     51.238496
    5.055800     51.448967
    5.070600     52.072703
    5.085300     52.286462
    5.100000     52.409236
    5.114800     53.406777
    5.129500     53.901161
    5.144200     54.603825
    5.159000     55.394184
    5.173700     55.980650
    5.188400     55.969688
    5.203200     56.276623
    5.217900     56.901456
    5.232700     57.748818
    5.247400     57.757587
    5.262100     58.212510
    5.276900     58.966694
    5.291600     59.451213
    5.306300     60.099066
    5.321100     60.625242
    5.335800     61.053855
    5.350500     61.382715
    5.365300     61.918756
    5.380000     62.441642
    5.394800     63.104842
    5.409500     63.885335
    5.424200     64.231734
    5.439000     64.885068
    5.453700     65.451802
    5.468400     66.113906
    5.483200     66.535942
    5.497900     66.908650
    5.512600     67.745049
    5.527400     68.260262
    5.542100     68.937712
    5.556900     69.286303
    5.571600     70.219168
    5.586300     70.696015
    5.601100     71.066530
    5.615800     71.847022
    5.630600     72.232884
    5.645300     72.879641
    5.660000     73.622864
    5.674800     74.129307
    5.689500     74.574364
    5.704200     74.964610
    5.719000     75.230986
    5.733700     76.011479
    5.748500     76.778818
    5.763200     77.264434
    5.777900     77.904614
    5.792700     78.517388
    5.807400     78.940521
    5.822200     79.177300
    5.836900     79.631126
    5.851600     80.164974
    5.866400     80.613320
    5.881100     81.540703
    5.895900     82.399026
    5.910600     82.970146
    5.925300     83.508379
    5.940100     84.745986
    5.954800     85.495787
    5.969600     87.198182
    5.984300     88.585969
    5.999000     89.575836
    6.013800     89.946351
    6.028500     89.903600
    6.043300     89.409214
    6.058000     89.301786
    6.072700     88.528967
    6.087500     88.195723
    6.102200     88.349190
    6.117000     88.351383
    6.131700     88.235185
    6.146500     88.010465
    6.161200     88.425924
    6.175900     88.713128
    6.190700     88.808497
    6.205400     89.034314
    6.220200     89.223957
    6.234900     89.606530
    6.249600     89.724919
    6.264400     89.981429
    6.279100     90.368387
    6.293900     90.630379
    6.308600     91.155458
    6.323400     91.219037
    6.338100     91.463489
    6.352800     92.943357
    6.367600     94.374992
    6.382300     97.313899
    6.397100    101.900393
    6.411800    104.814088
    6.426600    105.287645
    6.441300    102.697329
    6.456000     98.532872
    6.470800     95.542443
    6.485500     93.762217
    6.500300     92.990494
    6.515000     92.754811
    6.529800     93.431166
    6.544500     94.596423
    6.559300     96.660565
    6.574000     99.220188
    6.588700    100.770212
    6.603500    101.001510
    6.618200     99.655379
    6.633000     97.496965
    6.647700     95.057924
    6.662500     92.810717
    6.677200     91.616957
    6.692000     90.689573
    6.706700     90.117358
    6.721500     89.559393
    6.736200     88.907155
    6.750900     88.623240
    6.765700     88.709839
    6.780400     88.580488
    6.795200     87.715587
    6.809900     87.562120
    6.824700     87.359323
    6.839400     87.198182
    6.854200     86.948249
    6.868900     86.754222
    6.883700     86.388091
    6.898400     86.177622
    6.913200     85.833416
    6.927900     85.676659
    6.942700     85.173504
    6.957400     84.726256
    6.972200     84.698850
    6.986900     84.655002
    7.001600     84.758045
    7.016400     84.098133
    7.031100     83.776948
    7.045900     83.678290
    7.060600     83.195963
    7.075400     82.764061
    7.090100     82.507551
    7.104900     82.137035
    7.119600     82.041665
    7.134400     81.741308
    7.149100     81.164708
    7.163900     80.808442
    7.178600     80.587011
    7.193400     80.571664
    7.208100     80.604550
    7.222900     80.274594
    7.237600     79.742938
    7.252400     79.519313
    7.267100     79.248553
    7.281900     78.850633
    7.296600     78.894481
    7.311400     78.494369
    7.326100     77.986828
    7.340900     77.841035
    7.355600     77.808148
    7.370400     77.442018
    7.385100     77.322533
    7.399900     77.199759
    7.414600     76.808416
    7.429400     76.756895
    7.444100     76.824859
    7.458900     77.068215
    7.473600     76.804031
    7.488400     76.428035
    7.503200     76.155081
    7.517900     75.848146
    7.532700     75.268257
    7.547400     75.077518
    7.562200     74.759621
    7.576900     74.299218
    7.591700     73.640403
    7.606400     73.064899
    7.621200     72.926777
    7.635900     72.943221
    7.650700     72.039953
    7.665400     71.543376
    7.680200     70.639013
    7.694900     70.276170
    7.709700     69.983485
    7.724400     69.639279
    7.739200     69.626125
    7.754000     69.594335
    7.768700     68.791919
    7.783500     68.282186
    7.798200     68.288763
    7.813000     67.731895
    7.827700     67.646392
    7.842500     67.316436
    7.857200     67.126794
    7.872000     66.813280
    7.886700     66.387955
    7.901500     65.940706
    7.916300     65.393703
    7.931000     65.288469
    7.945800     65.148155
    7.960500     64.801757
    7.975300     64.810526
    7.990000     64.655962
    8.004800     63.944530
    8.019600     63.570726
    8.034300     63.317505
    8.049100     63.029204
    8.063800     62.792425
    8.078600     62.466854
    8.093300     62.515087
    8.108100     62.348465
    8.122900     62.335311
    8.137600     62.175266
    8.152400     62.074416
    8.167100     61.993297
    8.181900     61.535086
    8.196600     61.369560
    8.211400     60.854347
    8.226200     60.144010
    8.240900     59.587142
    8.255700     59.361325
    8.270400     59.257186
    8.285200     58.854881
    8.300000     59.040139
    8.314700     58.512868
    8.329500     58.073292
    8.344200     57.826647
    8.359000     57.370629
    8.373800     57.061501
    8.388500     57.026422
    8.403300     56.814856
    8.418000     56.751277
    8.432800     56.532038
    8.447600     55.933514
    8.462300     55.651790
    8.477100     55.583826
    8.491800     55.181521
    8.506600     55.034631
    8.521400     54.830738
    8.536100     55.041208
    8.550900     54.752908
    8.565600     54.385682
    8.580400     54.160961
    8.595200     53.902258
    8.609900     53.611766
    8.624700     53.505435
    8.639500     53.112995
    8.654200     52.624091
    8.669000     52.432257
    8.683700     52.214113
    8.698500     52.066126
    8.713300     51.828251
    8.728000     51.828251
    8.742800     51.583798
    8.757600     51.567356
    8.772300     51.148608
    8.787100     50.801114
    8.801800     50.449233
    8.816600     50.043640
    8.831400     49.636951
    8.846100     49.444019
    8.860900     48.899209
    8.875700     48.893729
    8.890400     48.641603
    8.905200     48.340148
    8.920000     47.902765
    8.934700     47.694488
    8.949500     47.669275
    8.964300     47.475248
    8.979000     47.243951
    8.993800     46.958939
    9.008600     46.934822
    9.023300     46.819721
    9.038100     46.425090
    9.052900     46.154329
    9.067600     45.963591
    9.082400     45.973456
    9.097200     45.690637
    9.111900     45.321218
    9.126700     45.049361
    9.141500     45.080055
    9.156200     44.937550
    9.171000     44.570322
    9.185800     44.717214
    9.200500     44.526475
    9.215300     44.303947
    9.230100     43.981665
    9.244800     43.621015
    9.259600     43.402871
    9.274400     43.183632
    9.289100     43.227479
    9.303900     43.120053
    9.318700     42.750634
    9.333400     42.542356
    9.348200     42.550029
    9.363000     42.274884
    9.377800     42.161975
    9.392500     41.982199
    9.407300     41.948217
    9.422100     41.876963
    9.436800     41.624838
    9.451600     41.368328
    9.466400     41.094278
    9.481200     40.927656
    9.495900     40.800497
    9.510700     40.689781
    9.525500     40.175664
    9.540200     39.719645
    9.555000     39.691145
    9.569800     39.497118
    9.584600     39.482867
    9.599300     39.340361
    9.614100     38.824051
    9.628900     38.919421
    9.643600     38.804321
    9.658400     38.795551
    9.673200     38.426132
    9.688000     38.315415
    9.702700     38.347205
    9.717500     38.052328
    9.732300     38.026020
    9.747100     37.578771
    9.761800     37.226891
    9.776600     37.305818
    9.791400     37.281701
    9.806200     37.152349
    9.820900     36.844317
    9.835700     36.604251
    9.850500     36.685369
    9.865300     36.722639
    9.880000     36.561499
    9.894800     36.340066
    9.909600     36.195368
    9.924400     35.844585
    9.939100     35.685637
    9.953900     35.464204
    9.968700     35.216463
    9.983500     35.225233
    9.998200     35.197828
   10.013000     34.710020
   10.028000     34.580668
   10.043000     34.575188
   10.057000     34.474337
   10.072000     34.348274
   10.087000     34.150958
   10.102000     34.066552
   10.116000     33.963509
   10.131000     34.111496
   10.146000     33.954739
   10.161000     33.575455
   10.176000     33.535991
   10.190000     33.424179
   10.205000     33.277289
   10.220000     33.087647
   10.235000     32.850868
   10.249000     32.689727
   10.264000     32.628340
   10.279000     32.728093
   10.294000     32.641494
   10.309000     32.697400
   10.323000     32.731382
   10.338000     32.687534
   10.353000     32.615185
   10.368000     32.549414
   10.382000     32.480353
   10.397000     32.631628
   10.412000     32.349905
   10.427000     31.979390
   10.442000     31.850039
   10.456000     31.741516
   10.471000     31.585855
   10.486000     31.601202
   10.501000     31.506928
   10.516000     31.345788
   10.530000     31.445542
   10.545000     31.490486
   10.560000     31.362231
   10.575000     31.320575
   10.589000     31.542007
   10.604000     31.373193
   10.619000     31.189031
   10.634000     31.334826
   10.649000     31.178069
   10.663000     31.109008
   10.678000     31.045429
   10.693000     31.046526
   10.708000     30.667241
   10.722000     30.654086
   10.737000     30.409635
   10.752000     30.136681
   10.767000     30.137777
   10.782000     30.024869
   10.796000     29.919634
   10.811000     29.865920
   10.826000     29.481155
   10.841000     29.448268
   10.856000     29.458135
   10.870000     29.358380
   10.885000     29.157776
   10.900000     29.116121
   10.915000     29.098581
   10.930000     29.131468
   10.944000     29.085427
   10.959000     28.860706
   10.974000     28.645852
   10.989000     28.850841
   11.003000     28.853033
   11.018000     28.872765
   11.033000     28.751086
   11.048000     28.722586
   11.063000     28.755471
   11.077000     28.851936
   11.092000     28.930863
   11.107000     29.134756
   11.122000     29.132563
   11.137000     29.352899
   11.151000     29.667508
   11.166000     29.700394
   11.181000     29.933884
   11.196000     30.139970
   11.211000     30.246301
   11.225000     30.243013
   11.240000     30.031446
   11.255000     29.777127
   11.270000     29.400036
   11.284000     29.172027
   11.299000     28.834397
   11.314000     28.557059
   11.329000     28.543905
   11.344000     28.530751
   11.358000     28.438670
   11.373000     28.333435
   11.388000     28.356455
   11.403000     28.443055
   11.418000     28.411265
   11.432000     28.404687
   11.447000     28.576791
   11.462000     28.759856
   11.477000     28.896881
   11.492000     29.006501
   11.506000     29.507464
   11.521000     29.747530
   11.536000     30.109276
   11.551000     30.241916
   11.566000     30.243013
   11.580000     30.262743
   11.595000     30.476502
   11.610000     30.524735
   11.625000     30.637644
   11.640000     30.753841
   11.654000     30.626682
   11.669000     30.548851
   11.684000     30.403057
   11.699000     30.125719
   11.714000     29.608313
   11.728000     29.189565
   11.743000     28.666679
   11.758000     28.318088
   11.773000     28.181063
   11.788000     28.295068
   11.802000     28.319184
   11.817000     27.942092
   11.832000     27.894956
   11.847000     28.031981
   11.862000     28.178871
   11.876000     28.159139
   11.891000     28.068155
   11.906000     28.233680
   11.921000     28.418939
   11.936000     28.363032
   11.950000     28.466075
   11.965000     28.813570
   11.980000     28.884823
   11.995000     29.099677
   12.010000     29.064599
   12.024000     29.173123
   12.039000     28.990058
   12.054000     28.927574
   12.069000     28.962652
   12.084000     29.011981
   12.098000     29.049252
   12.113000     28.996635
   12.128000     28.907843
   12.143000     29.172027
   12.158000     29.191758
   12.172000     29.220259
   12.187000     29.364957
   12.202000     29.268492
   12.217000     29.229029
   12.232000     29.247664
   12.246000     29.238894
   12.261000     29.173123
   12.276000     29.035002
   12.291000     29.302475
   12.306000     29.471289
   12.320000     29.377016
   12.335000     29.450461
   12.350000     29.608313
   12.365000     29.630237
   12.380000     29.769455
   12.394000     29.934981
   12.409000     29.962386
   12.424000     30.316457
   12.439000     30.484176
   12.454000     30.686973
   12.468000     30.931425
   12.483000     31.264669
   12.498000     31.510218
   12.513000     31.452119
   12.528000     31.579277
   12.543000     31.803998
   12.557000     31.759054
   12.572000     31.778786
   12.587000     31.688897
   12.602000     31.542007
   12.617000     31.786460
   12.631000     31.891694
   12.646000     31.770016
   12.661000     31.775498
   12.676000     31.785363
   12.691000     31.800710
   12.705000     31.669166
   12.720000     31.763439
   12.735000     32.028719
   12.750000     31.966235
   12.765000     32.181091
   12.779000     32.480353
   12.794000     33.041606
   12.809000     33.818811
   12.824000     34.873353
   12.839000     35.834719
   12.854000     37.628100
   12.868000     39.624276
   12.883000     41.181974
   12.898000     42.256248
   12.913000     42.553318
   12.928000     42.340655
   12.942000     41.498775
   12.957000     40.513293
   12.972000     39.423672
   12.987000     38.140024
   13.002000     36.916667
   13.017000     36.064921
   13.031000     35.660423
   13.046000     35.136441
   13.061000     34.754964
   13.076000     34.455702
   13.091000     33.985433
   13.105000     34.169594
   13.120000     34.070936
   13.135000     34.212346
   13.150000     34.058879
   13.165000     34.041339
   13.179000     34.374583
   13.194000     34.757157
   13.209000     35.012570
   13.224000     35.869797
   13.239000     37.245527
   13.254000     38.807609
   13.268000     39.956425
   13.283000     40.914501
   13.298000     41.762960
   13.313000     41.818865
   13.328000     41.322288
   13.343000     40.665665
   13.357000     39.597967
   13.372000     38.387764
   13.387000     37.385840
   13.402000     36.386107
   13.417000     35.842392
   13.431000     35.544227
   13.446000     35.497090
   13.461000     35.380893
   13.476000     35.246061
   13.491000     35.214271
   13.506000     35.357873
   13.520000     35.213175
   13.535000     35.014763
   13.550000     35.247157
   13.565000     35.068476
   13.580000     35.127672
   13.595000     35.265792
   13.609000     35.022437
   13.624000     35.080535
   13.639000     35.217559
   13.654000     35.350199
   13.669000     35.433510
   13.683000     35.432415
   13.698000     35.555189
   13.713000     35.603421
   13.728000     35.765659
   13.743000     36.041901
   13.758000     36.245793
   13.772000     36.178926
   13.787000     36.381722
   13.802000     36.592192
   13.817000     36.611924
   13.832000     36.466129
   13.847000     36.361990
   13.861000     36.378433
   13.876000     36.403646
   13.891000     36.238120
   13.906000     35.989283
   13.921000     35.972840
   13.936000     35.972840
   13.950000     35.901587
   13.965000     35.874182
   13.980000     35.914741
   13.995000     35.921319
   14.010000     35.911453
   14.025000     35.889529
   14.039000     35.965167
   14.054000     35.787583
   14.069000     35.875279
   14.084000     35.822661
   14.099000     35.695502
   14.114000     35.930088
   14.128000     35.880759
   14.143000     35.836912
   14.158000     35.887337
   14.173000     35.836912
   14.188000     35.865412
   14.203000     35.799641
   14.217000     35.606710
   14.232000     35.748119
   14.247000     35.918030
   14.262000     35.793063
   14.277000     35.753601
   14.292000     35.634115
   14.306000     35.749216
   14.321000     35.871990
   14.336000     36.073690
   14.351000     36.036419
   14.366000     36.212908
   14.381000     36.404742
   14.395000     36.518747
   14.410000     36.574653
   14.425000     36.648098
   14.440000     36.520940
   14.455000     36.586711
   14.470000     36.354317
   14.484000     36.194273
   14.499000     36.147136
   14.514000     35.924608
   14.529000     35.832527
   14.544000     35.645076
   14.559000     35.618768
   14.573000     35.499283
   14.588000     35.442280
   14.603000     35.356776
   14.618000     35.241676
   14.633000     35.173712
   14.648000     35.209886
   14.662000     35.202213
   14.677000     35.047649
   14.692000     35.073958
   14.707000     35.147403
   14.722000     35.206598
   14.737000     35.229618
   14.752000     35.025725
   14.766000     34.829505
   14.781000     34.888700
   14.796000     34.842660
   14.811000     34.876642
   14.826000     34.849237
   14.841000     34.842660
   14.855000     34.856910
   14.870000     34.786754
   14.885000     34.650826
   14.900000     34.563130
   14.915000     34.653018
   14.930000     34.745098
   14.945000     34.599304
   14.959000     34.374583
   14.974000     34.472145
   14.989000     34.442547
   15.004000     34.468857
   15.019000     34.300042
   15.034000     34.166305
   15.048000     34.127938
   15.063000     34.249616
   15.078000     34.196999
   15.093000     34.121361
   15.108000     33.906507
   15.123000     33.782636
   15.138000     33.772770
   15.152000     33.739885
   15.167000     33.805656
   15.182000     33.781540
   15.197000     33.602860
   15.212000     33.602860
   15.227000     33.477893
   15.242000     33.427468
   15.256000     33.493240
   15.271000     33.439526
   15.286000     33.306886
   15.301000     33.464738
   15.316000     33.294828
   15.331000     33.100801
   15.345000     33.067915
   15.360000     32.982411
   15.375000     32.862926
   15.390000     32.874984
   15.405000     32.665610
   15.420000     32.648071
   15.435000     32.472680
   15.449000     32.626147
   15.464000     32.522008
   15.479000     32.366348
   15.494000     32.323596
   15.509000     32.149301
   15.524000     32.216169
   15.539000     32.183283
   15.553000     32.120800
   15.568000     31.879636
   15.583000     31.922388
   15.598000     31.848942
   15.613000     31.656012
   15.628000     31.616549
   15.643000     31.632991
   15.657000     31.725072
   15.672000     31.604491
   15.687000     31.315094
   15.702000     31.340306
   15.717000     31.458696
   15.732000     31.414848
   15.747000     31.399502
   15.761000     31.492678
   15.776000     31.411560
   15.791000     31.202186
   15.806000     31.083796
   15.821000     31.067353
   15.836000     30.947868
   15.851000     30.703415
   15.866000     30.481984
   15.880000     30.429366
   15.895000     30.247396
   15.910000     30.136681
   15.925000     30.023772
   15.940000     30.006233
   15.955000     29.964578
   15.970000     29.994175
   15.984000     30.179432
   15.999000     30.020484
   16.014000     29.884555
   16.029000     29.808918
   16.044000     29.696009
   16.059000     29.895517
   16.074000     29.598448
   16.088000     29.459230
   16.103000     29.421960
   16.118000     29.613795
   16.133000     29.658739
   16.148000     29.368246
   16.163000     29.254241
   16.178000     29.329879
   16.193000     29.092004
   16.207000     29.155583
   16.222000     29.223547
   16.237000     29.030617
   16.252000     28.824532
   16.267000     28.926478
   16.282000     28.867283
   16.297000     28.604196
   16.312000     28.791645
   16.326000     28.746702
   16.341000     28.686411
   16.356000     28.739028
   16.371000     28.505538
   16.386000     28.296164
   16.401000     28.349878
   16.416000     28.383860
   16.430000     28.126254
   16.445000     28.057193
   16.460000     28.171198
   16.475000     28.202988
   16.490000     28.196410
   16.505000     28.147081
   16.520000     28.008961
   16.535000     27.972786
   16.549000     28.176678
   16.564000     28.091175
   16.579000     28.164621
   16.594000     27.950862
   16.609000     28.004576
   16.624000     28.106522
   16.639000     27.931130
   16.654000     27.722852
   16.668000     27.563904
   16.683000     27.320548
   16.698000     27.241622
   16.713000     27.309586
   16.728000     27.285469
   16.743000     27.139675
   16.758000     27.256968
   16.773000     26.994977
   16.788000     26.660636
   16.802000     26.646386
   16.817000     26.542247
   16.832000     26.547728
   16.847000     26.545535
   16.862000     26.521419
   16.877000     26.453455
   16.892000     26.374529
   16.907000     26.217773
   16.921000     26.198041
   16.936000     26.218869
   16.951000     26.297795
   16.966000     26.127885
   16.981000     25.977705
   16.996000     25.862605
   17.011000     25.705848
   17.026000     25.732157
   17.041000     25.825333
   17.055000     25.706944
   17.070000     25.782582
   17.085000     25.562246
   17.100000     25.690501
   17.115000     25.744215
   17.130000     25.547995
   17.145000     25.584170
   17.160000     25.575400
   17.175000     25.546899
   17.189000     25.458107
   17.204000     25.481127
   17.219000     25.577593
   17.234000     25.367122
   17.249000     25.305735
   17.264000     25.360546
   17.279000     25.366026
   17.294000     25.306832
   17.309000     25.425221
   17.323000     25.286004
   17.338000     25.259695
   17.353000     25.296966
   17.368000     25.202692
   17.383000     25.284908
   17.398000     25.147883
   17.413000     25.157748
   17.428000     25.186250
   17.443000     25.029493
   17.457000     25.071149
   17.472000     24.970299
   17.487000     25.006473
   17.502000     24.877122
   17.517000     24.764213
   17.532000     24.859583
   17.547000     24.850813
   17.562000     24.881507
   17.577000     24.832178
   17.591000     24.844236
   17.606000     24.888084
   17.621000     24.889180
   17.636000     24.808062
   17.651000     24.833274
   17.666000     24.721461
   17.681000     24.695153
   17.696000     24.720366
   17.711000     24.643632
   17.726000     24.652402
   17.740000     24.549359
   17.755000     24.483587
   17.770000     24.531819
   17.785000     24.422199
   17.800000     24.370679
   17.815000     24.310388
   17.830000     24.234750
   17.845000     24.323542
   17.860000     24.468240
   17.875000     24.405757
   17.889000     24.280791
   17.904000     24.368486
   17.919000     24.243519
   17.934000     24.388217
   17.949000     24.523050
   17.964000     24.428777
   17.979000     24.478106
   17.994000     24.502222
   18.009000     24.610746
   18.024000     24.624997
   18.038000     24.766406
   18.053000     24.793811
   18.068000     24.708308
   18.083000     24.699538
   18.098000     24.644728
   18.113000     24.657882
   18.128000     24.710500
   18.143000     24.739001
   18.158000     24.793811
   18.173000     24.765310
   18.188000     24.926451
   18.202000     24.963722
   18.217000     25.018532
   18.232000     25.096362
   18.247000     25.093073
   18.262000     25.175288
   18.277000     25.329852
   18.292000     25.330948
   18.307000     25.373699
   18.322000     25.417548
   18.337000     25.387951
   18.352000     25.236675
   18.366000     25.122671
   18.381000     25.118286
   18.396000     25.186250
   18.411000     25.053610
   18.426000     25.093073
   18.441000     24.963722
   18.456000     24.937412
   18.471000     24.894661
   18.486000     24.938509
   18.501000     24.892468
   18.516000     25.038263
   18.530000     25.165422
   18.545000     25.087592
   18.560000     25.028397
   18.575000     24.982357
   18.590000     24.916585
   18.605000     25.107324
   18.620000     25.100746
   18.635000     24.905623
   18.650000     25.090881
   18.665000     25.053610
   18.680000     25.117189
   18.695000     25.063475
   18.710000     25.043744
   18.724000     25.036070
   18.739000     25.055802
   18.754000     25.180769
   18.769000     25.205982
   18.784000     24.940702
   18.799000     24.928644
   18.814000     25.123766
   18.829000     25.180769
   18.844000     25.181865
   18.859000     25.176384
   18.874000     25.223521
   18.889000     25.210366
   18.903000     25.284908
   18.918000     25.461395
   18.933000     25.254214
   18.948000     25.164326
   18.963000     25.246541
   18.978000     25.406586
   18.993000     25.375892
   19.008000     25.402201
   19.023000     25.246541
   19.038000     25.170903
   19.053000     25.438375
   19.068000     25.359449
   19.083000     25.279426
   19.098000     25.427413
   19.112000     25.390143
   19.127000     25.361642
   19.142000     25.391239
   19.157000     25.369315
   19.172000     25.230098
   19.187000     25.380277
   19.202000     25.470165
   19.217000     25.496474
   19.232000     25.376989
   19.247000     25.385758
   19.262000     25.355064
   19.277000     25.607190
   19.292000     25.886720
   19.307000     25.662000
   19.321000     25.568823
   19.336000     25.586362
   19.351000     25.551284
   19.366000     25.817660
   19.381000     25.800121
   19.396000     25.716810
   19.411000     25.667481
   19.426000     25.690501
   19.441000     25.714618
   19.456000     25.756273
   19.471000     25.573208
   19.486000     25.655423
   19.501000     25.551284
   19.516000     25.542514
   19.531000     25.636787
   19.545000     25.610479
   19.560000     25.607190
   19.575000     25.544706
   19.590000     25.501955
   19.605000     25.575400
   19.620000     25.402201
   19.635000     25.361642
   19.650000     25.288196
   19.665000     25.392336
   19.680000     25.440568
   19.695000     25.432895
   19.710000     25.545803
   19.725000     25.633499
   19.740000     25.378084
   19.755000     25.415355
   19.770000     25.311217
   19.785000     25.272850
   19.799000     25.367122
   19.814000     25.524976
   19.829000     25.436183
   19.844000     25.340814
   19.859000     25.333140
   19.874000     25.412066
   19.889000     25.482224
   19.904000     25.459203
   19.919000     25.375892
   19.934000     25.385758
   19.949000     25.312313
   19.964000     25.370411
   19.979000     25.266273
   19.994000     25.185154
   20.009000     25.096362
   20.024000     25.053610
   20.039000     25.105131
   20.054000     25.022916
   20.068000     25.061284
   20.083000     24.986741
   20.098000     25.004281
   20.113000     24.918777
   20.128000     24.804773
   20.143000     24.816831
   20.158000     24.821216
   20.173000     24.792715
   20.188000     24.798196
   20.203000     24.662267
   20.218000     24.603073
   20.233000     24.766406
   20.248000     24.745578
   20.263000     24.722558
   20.278000     24.635958
   20.293000     24.703923
   20.308000     24.759829
   20.323000     24.526339
   20.338000     24.435354
   20.353000     24.339985
   20.368000     24.469336
   20.382000     24.215018
   20.397000     24.234750
   20.412000     24.173363
   20.427000     24.194190
   20.442000     24.131707
   20.457000     24.049493
   20.472000     24.077993
   20.487000     23.983721
   20.502000     23.981528
   20.517000     23.751326
   20.532000     23.845599
   20.547000     23.865331
   20.562000     23.947546
   20.577000     23.879581
   20.592000     23.669112
   20.607000     23.664727
   20.622000     23.775443
   20.637000     23.778731
   20.652000     23.769962
   20.667000     23.761193
   20.682000     23.716248
   20.697000     23.710767
   20.712000     23.628553
   20.727000     23.600051
   20.742000     23.552914
   20.757000     23.515644
   20.771000     23.274480
   20.786000     23.208708
   20.801000     23.174726
   20.816000     23.169246
   20.831000     23.169246
   20.846000     23.082645
   20.861000     23.071683
   20.876000     22.971930
   20.891000     22.916023
   20.906000     22.845867
   20.921000     22.743921
   20.936000     22.780095
   20.951000     22.829424
   20.966000     22.691303
   20.981000     22.635396
   20.996000     22.563047
   21.011000     22.501661
   21.026000     22.401907
   21.041000     22.558663
   21.056000     22.274747
   21.071000     22.217745
   21.086000     22.256112
   21.101000     22.166224
   21.116000     22.198014
   21.131000     22.042354
   21.146000     22.022622
   21.161000     21.891079
   21.176000     21.857096
   21.191000     21.896559
   21.206000     21.729937
   21.221000     21.695955
   21.236000     21.615932
   21.251000     21.647722
   21.266000     21.680608
   21.281000     21.615932
   21.296000     21.515082
   21.310000     21.509601
   21.325000     21.412040
   21.340000     21.409847
   21.355000     21.417520
   21.370000     21.303515
   21.385000     21.186222
   21.400000     21.204859
   21.415000     21.344075
   21.430000     21.253091
   21.445000     21.088661
   21.460000     21.073314
   21.475000     21.070026
   21.490000     20.990003
   21.505000     20.943963
   21.520000     20.865036
   21.535000     20.848593
   21.550000     20.826669
   21.565000     20.658951
   21.580000     20.692933
   21.595000     20.508772
   21.610000     20.490137
   21.625000     20.399152
   21.640000     20.343247
   21.655000     20.225953
   21.670000     20.204029
   21.685000     20.202933
   21.700000     20.190875
   21.715000     20.124006
   21.730000     20.166758
   21.745000     20.094409
   21.760000     19.944230
   21.775000     19.995751
   21.790000     19.960674
   21.805000     19.911345
   21.820000     19.985886
   21.835000     19.879554
   21.850000     19.848861
   21.865000     19.728279
   21.880000     19.731568
   21.895000     19.692104
   21.910000     19.719509
   21.925000     19.559464
   21.940000     19.562753
   21.955000     19.516713
   21.970000     19.509040
   21.985000     19.462999
   22.000000     19.430113
