# Supplementary material for: Changing the game of time resolved X-ray diffraction on the mechanochemistry playground by downsizing
Source: Nat Commun. 2021 Oct 21;12:6134. doi: 10.1038/s41467-021-26264-1 (PMC8531352; doi:10.1038/s41467-021-26264-1)
Supplement: Supplementary file 3 — Source Data. [file 41467_2021_26264_MOESM3_ESM.zip › PXRD_raw_data/reactionIIIa_cocrystal_FormI_normalized/000046.xy]

    3.140900     20.320245
    3.155600     20.683774
    3.170400     20.546672
    3.185100     20.498894
    3.199800     20.553942
    3.214500     20.857230
    3.229300     20.854114
    3.244000     21.069115
    3.258700     21.436799
    3.273500     21.560399
    3.288200     21.643491
    3.302900     21.570786
    3.317600     22.036103
    3.332400     22.298883
    3.347100     22.412096
    3.361800     22.775625
    3.376500     23.244059
    3.391300     23.761309
    3.406000     24.468633
    3.420700     24.601580
    3.435400     24.150805
    3.450200     23.838169
    3.464900     23.572273
    3.479600     23.723917
    3.494400     23.786237
    3.509100     23.737420
    3.523800     24.067712
    3.538500     24.444744
    3.553300     24.493560
    3.568000     24.258825
    3.582700     24.638973
    3.597400     25.005617
    3.612200     25.011850
    3.626900     25.330717
    3.641600     25.645429
    3.656400     25.534293
    3.671100     25.711903
    3.685800     26.066084
    3.700500     26.433768
    3.715300     26.534518
    3.730000     26.838843
    3.744700     27.209644
    3.759500     27.411142
    3.774200     27.755975
    3.788900     27.740396
    3.803600     27.928392
    3.818400     28.116389
    3.833100     28.217139
    3.847800     28.253491
    3.862600     28.333468
    3.877300     28.476803
    3.892000     28.632601
    3.906700     28.653374
    3.921500     28.832023
    3.936200     29.157121
    3.950900     29.140503
    3.965700     29.455215
    3.980400     29.728381
    3.995100     29.679565
    4.009800     30.120993
    4.024600     30.715103
    4.039300     30.663171
    4.054000     30.803389
    4.068800     30.867786
    4.083500     31.245857
    4.098200     31.492018
    4.113000     31.901247
    4.127700     32.093399
    4.142400     32.523402
    4.157100     32.693741
    4.171900     33.072850
    4.186600     33.341862
    4.201300     33.900658
    4.216100     34.324430
    4.230800     34.342087
    4.245500     34.621484
    4.260300     35.024483
    4.275000     35.342312
    4.289700     35.389051
    4.304500     35.673642
    4.319200     35.906301
    4.333900     35.901107
    4.348600     36.014321
    4.363400     36.595968
    4.378100     36.820317
    4.392800     37.088290
    4.407600     37.300176
    4.422300     37.511022
    4.437000     37.565033
    4.451800     37.875591
    4.466500     38.196535
    4.481200     38.483204
    4.496000     38.524750
    4.510700     38.537214
    4.525400     38.949560
    4.540200     39.138595
    4.554900     39.492776
    4.569600     40.057805
    4.584400     40.327855
    4.599100     40.327855
    4.613800     40.663341
    4.628600     41.173320
    4.643300     41.470375
    4.658000     41.438177
    4.672700     42.088375
    4.687500     42.129922
    4.702200     42.387508
    4.716900     42.825820
    4.731700     43.331645
    4.746400     43.548724
    4.761100     43.462516
    4.775900     44.061819
    4.790600     44.256048
    4.805300     44.654891
    4.820100     44.930135
    4.834800     45.209533
    4.849500     46.073694
    4.864300     46.291812
    4.879000     46.492272
    4.893700     46.769593
    4.908500     47.080150
    4.923200     47.561048
    4.938000     47.817596
    4.952700     48.309918
    4.967400     48.598664
    4.982200     49.068136
    4.996900     49.848166
    5.011600     50.008119
    5.026400     50.513944
    5.041100     51.070663
    5.055800     51.691779
    5.070600     51.766561
    5.085300     52.184101
    5.100000     52.803140
    5.114800     53.165630
    5.129500     53.965394
    5.144200     54.499263
    5.159000     54.840981
    5.173700     54.917841
    5.188400     55.510913
    5.203200     56.096714
    5.217900     56.557877
    5.232700     57.161335
    5.247400     57.509285
    5.262100     57.663005
    5.276900     58.226995
    5.291600     59.188790
    5.306300     59.380941
    5.321100     59.862877
    5.335800     60.246140
    5.350500     60.880758
    5.365300     61.210012
    5.380000     61.900718
    5.394800     62.799154
    5.409500     63.174108
    5.424200     63.853389
    5.439000     64.609530
    5.453700     65.088350
    5.468400     65.702195
    5.483200     66.201788
    5.497900     66.725270
    5.512600     67.007784
    5.527400     67.566580
    5.542100     68.417238
    5.556900     68.660284
    5.571600     69.374879
    5.586300     69.841235
    5.601100     70.752135
    5.615800     71.107356
    5.630600     71.575788
    5.645300     72.302847
    5.660000     72.952006
    5.674800     73.426672
    5.689500     73.695683
    5.704200     74.177619
    5.719000     75.034510
    5.733700     75.499827
    5.748500     76.003575
    5.763200     76.696358
    5.777900     77.265540
    5.792700     77.580252
    5.807400     78.006101
    5.822200     78.547241
    5.836900     79.228598
    5.851600     79.632635
    5.866400     80.020053
    5.881100     80.626627
    5.895900     81.301753
    5.910600     81.925985
    5.925300     82.548139
    5.940100     83.084085
    5.954800     83.432035
    5.969600     83.956556
    5.984300     85.854178
    5.999000     88.272167
    6.013800     89.835343
    6.028500     90.195755
    6.043300     89.712781
    6.058000     88.582724
    6.072700     87.990691
    6.087500     87.393464
    6.102200     87.341532
    6.117000     87.429818
    6.131700     87.467209
    6.146500     87.679094
    6.161200     87.932526
    6.175900     87.668708
    6.190700     87.952261
    6.205400     88.395766
    6.220200     88.575454
    6.234900     88.967026
    6.249600     88.869393
    6.264400     88.846542
    6.279100     89.044925
    6.293900     88.899514
    6.308600     88.965988
    6.323400     89.167487
    6.338100     89.470774
    6.352800     89.807298
    6.367600     89.614109
    6.382300     90.018145
    6.397100     89.730438
    6.411800     89.542441
    6.426600     89.763675
    6.441300     89.776139
    6.456000     89.880004
    6.470800     89.607877
    6.485500     89.441692
    6.500300     89.384566
    6.515000     89.378334
    6.529800     89.374179
    6.544500     89.531016
    6.559300     89.439615
    6.574000     89.251619
    6.588700     89.427151
    6.603500     89.346136
    6.618200     88.872509
    6.633000     88.976374
    6.647700     88.958717
    6.662500     88.659584
    6.677200     88.785262
    6.692000     88.717749
    6.706700     88.544294
    6.721500     88.378109
    6.736200     88.414462
    6.750900     87.854627
    6.765700     87.843202
    6.780400     87.719602
    6.795200     87.429818
    6.809900     87.223125
    6.824700     87.143149
    6.839400     86.902181
    6.854200     86.656020
    6.868900     86.221862
    6.883700     85.975701
    6.898400     85.614248
    6.913200     85.290188
    6.927900     85.131274
    6.942700     84.776054
    6.957400     84.446800
    6.972200     83.953439
    6.986900     83.534861
    7.001600     83.733244
    7.016400     83.424763
    7.031100     83.153675
    7.045900     82.876354
    7.060600     82.924132
    7.075400     82.274973
    7.090100     81.954028
    7.104900     82.135793
    7.119600     81.830429
    7.134400     80.809431
    7.149100     80.496795
    7.163900     80.733610
    7.178600     80.395008
    7.193400     80.191431
    7.208100     79.748964
    7.222900     78.987630
    7.237600     78.913885
    7.252400     78.980360
    7.267100     79.073838
    7.281900     78.549317
    7.296600     77.940666
    7.311400     77.281120
    7.326100     77.776558
    7.340900     78.111006
    7.355600     78.047647
    7.370400     77.222955
    7.385100     76.756600
    7.399900     76.997567
    7.414600     76.770102
    7.429400     76.035772
    7.444100     75.358570
    7.458900     75.445817
    7.473600     75.440624
    7.488400     74.741609
    7.503200     74.198392
    7.517900     74.297064
    7.532700     73.525344
    7.547400     73.275028
    7.562200     72.841909
    7.576900     72.807634
    7.591700     72.433717
    7.606400     72.003714
    7.621200     71.452189
    7.635900     71.368057
    7.650700     70.801990
    7.665400     70.160102
    7.680200     70.046889
    7.694900     69.899400
    7.709700     69.676088
    7.724400     69.487053
    7.739200     68.934489
    7.754000     68.299871
    7.768700     68.265595
    7.783500     68.011124
    7.798200     67.800278
    7.813000     67.453367
    7.827700     67.066988
    7.842500     66.727347
    7.857200     66.538312
    7.872000     66.214252
    7.886700     65.773862
    7.901500     65.384366
    7.916300     65.166249
    7.931000     65.191177
    7.945800     64.739362
    7.960500     64.555520
    7.975300     64.211726
    7.990000     63.803534
    8.004800     63.226041
    8.019600     62.952876
    8.034300     62.652704
    8.049100     62.510409
    8.063800     62.191541
    8.078600     61.949534
    8.093300     61.604701
    8.108100     61.567310
    8.122900     61.350231
    8.137600     60.937884
    8.152400     60.281455
    8.167100     59.994786
    8.181900     59.979206
    8.196600     59.710195
    8.211400     59.596981
    8.226200     59.373671
    8.240900     58.914585
    8.255700     58.759826
    8.270400     58.500162
    8.285200     58.203106
    8.300000     58.006801
    8.314700     57.838539
    8.329500     57.652620
    8.344200     56.996189
    8.359000     56.930754
    8.373800     56.787420
    8.388500     56.632660
    8.403300     56.228623
    8.418000     55.783040
    8.432800     55.600237
    8.447600     55.403931
    8.462300     55.167118
    8.477100     55.043518
    8.491800     55.020668
    8.506600     55.073639
    8.521400     54.489915
    8.536100     54.563660
    8.550900     54.810860
    8.565600     54.549118
    8.580400     53.835562
    8.595200     53.207176
    8.609900     53.000484
    8.624700     52.743936
    8.639500     52.422991
    8.654200     52.027264
    8.669000     51.673083
    8.683700     51.371872
    8.698500     51.112209
    8.713300     50.880589
    8.728000     50.654162
    8.742800     50.550296
    8.757600     50.032008
    8.772300     49.971766
    8.787100     49.844012
    8.801800     49.435820
    8.816600     49.311182
    8.831400     48.932072
    8.846100     48.583084
    8.860900     48.498954
    8.875700     48.173855
    8.890400     48.053371
    8.905200     48.017017
    8.920000     47.681531
    8.934700     47.653488
    8.949500     47.364742
    8.964300     47.019908
    8.979000     47.029256
    8.993800     46.677153
    9.008600     46.281425
    9.023300     46.186907
    9.038100     46.233647
    9.052900     46.277270
    9.067600     45.942823
    9.082400     45.637459
    9.097200     45.239654
    9.111900     45.226152
    9.126700     45.142020
    9.141500     45.000763
    9.156200     44.704747
    9.171000     44.351604
    9.185800     44.248777
    9.200500     44.031698
    9.215300     43.958993
    9.230100     43.616236
    9.244800     43.321258
    9.259600     43.105218
    9.274400     42.894371
    9.289100     42.864250
    9.303900     42.607702
    9.318700     42.339729
    9.333400     42.439440
    9.348200     42.182892
    9.363000     41.747696
    9.377800     41.302113
    9.392500     41.390399
    9.407300     41.128658
    9.422100     40.959357
    9.436800     41.043488
    9.451600     41.006096
    9.466400     40.586480
    9.481200     40.394329
    9.495900     40.303966
    9.510700     40.099351
    9.525500     39.739976
    9.540200     39.559250
    9.555000     39.285045
    9.569800     39.255963
    9.584600     39.184296
    9.599300     38.889318
    9.614100     38.669123
    9.628900     38.259893
    9.643600     38.421923
    9.658400     38.644195
    9.673200     38.185110
    9.688000     37.981534
    9.702700     37.765494
    9.717500     37.565033
    9.732300     37.471553
    9.747100     37.325103
    9.761800     37.114257
    9.776600     37.021816
    9.791400     36.855632
    9.806200     36.538842
    9.820900     36.399662
    9.835700     36.470291
    9.850500     36.243864
    9.865300     36.094298
    9.880000     36.041326
    9.894800     35.756735
    9.909600     35.762966
    9.924400     35.429558
    9.939100     35.264413
    9.953900     35.207286
    9.968700     34.963202
    9.983500     34.860375
    9.998200     34.830254
   10.013000     34.539431
   10.028000     34.521774
   10.043000     34.397135
   10.057000     34.293270
   10.072000     34.192520
   10.087000     34.107350
   10.102000     34.014910
   10.116000     33.689812
   10.131000     33.452998
   10.146000     33.158020
   10.161000     33.097778
   10.176000     33.082198
   10.190000     32.990796
   10.205000     32.960675
   10.220000     32.842269
   10.235000     32.608572
   10.249000     32.677123
   10.264000     32.490165
   10.279000     32.358255
   10.294000     32.086128
   10.309000     31.876320
   10.323000     32.014461
   10.338000     32.118327
   10.353000     31.826464
   10.368000     31.623926
   10.382000     31.299866
   10.397000     31.217813
   10.412000     31.254166
   10.427000     31.280132
   10.442000     31.015275
   10.456000     30.845974
   10.471000     30.898946
   10.486000     31.097329
   10.501000     31.047473
   10.516000     31.230276
   10.530000     31.262475
   10.545000     31.292596
   10.560000     31.386075
   10.575000     31.498249
   10.589000     31.403732
   10.604000     31.238585
   10.619000     31.309214
   10.634000     31.237547
   10.649000     31.106677
   10.663000     31.055782
   10.678000     30.771191
   10.693000     30.557228
   10.708000     30.253941
   10.722000     30.372347
   10.737000     30.109568
   10.752000     29.950654
   10.767000     29.921572
   10.782000     29.736690
   10.796000     29.638018
   10.811000     29.365891
   10.826000     29.197629
   10.841000     29.064681
   10.856000     28.758278
   10.870000     28.899535
   10.885000     28.980550
   10.900000     28.925501
   10.915000     28.680379
   10.930000     28.531851
   10.944000     28.550547
   10.959000     28.390594
   10.974000     28.173515
   10.989000     28.341777
   11.003000     28.364628
   11.018000     28.370859
   11.033000     28.273226
   11.048000     28.322042
   11.063000     28.182863
   11.077000     28.190134
   11.092000     28.123659
   11.107000     28.006291
   11.122000     28.131968
   11.137000     27.988634
   11.151000     27.957475
   11.166000     27.820372
   11.181000     27.934624
   11.196000     27.968900
   11.211000     27.772594
   11.225000     27.743512
   11.240000     27.909697
   11.255000     27.737280
   11.270000     27.696772
   11.284000     27.682231
   11.299000     27.785059
   11.314000     27.948127
   11.329000     27.775710
   11.344000     27.736241
   11.358000     27.921122
   11.373000     27.930470
   11.388000     27.775710
   11.403000     27.687424
   11.418000     27.775710
   11.432000     27.509814
   11.447000     27.657303
   11.462000     27.792329
   11.477000     27.750782
   11.492000     27.691579
   11.506000     27.494235
   11.521000     27.543051
   11.536000     27.537858
   11.551000     27.611603
   11.566000     27.567979
   11.580000     27.346746
   11.595000     27.313509
   11.610000     27.200296
   11.625000     27.229378
   11.640000     27.172251
   11.654000     27.236648
   11.669000     27.245996
   11.684000     27.275078
   11.699000     27.355055
   11.714000     27.349861
   11.728000     27.302083
   11.743000     27.134860
   11.758000     27.373751
   11.773000     27.490080
   11.788000     27.501505
   11.802000     27.494235
   11.817000     27.575250
   11.832000     27.432954
   11.847000     27.524356
   11.862000     27.593946
   11.876000     27.558631
   11.891000     27.545129
   11.906000     27.707159
   11.921000     27.779865
   11.936000     27.683270
   11.950000     27.817256
   11.965000     27.848416
   11.980000     27.945011
   11.995000     28.176631
   12.010000     28.259724
   12.024000     28.323081
   12.039000     28.418637
   12.054000     28.695958
   12.069000     28.737504
   12.084000     28.793592
   12.098000     28.864220
   12.113000     28.905766
   12.128000     28.991976
   12.143000     29.136348
   12.158000     29.096879
   12.172000     29.255794
   12.187000     29.183087
   12.202000     29.194513
   12.217000     29.116614
   12.232000     28.955622
   12.246000     28.815403
   12.261000     28.587938
   12.276000     28.711538
   12.291000     28.785282
   12.306000     28.837215
   12.320000     28.928617
   12.335000     29.119730
   12.350000     28.928617
   12.365000     28.903689
   12.380000     29.174778
   12.394000     29.317074
   12.409000     29.379393
   12.424000     29.517534
   12.439000     29.510264
   12.454000     29.618284
   12.468000     30.096065
   12.483000     30.211356
   12.498000     30.394159
   12.513000     30.439860
   12.528000     30.545802
   12.543000     30.593581
   12.557000     30.612277
   12.572000     30.460633
   12.587000     30.454401
   12.602000     30.337034
   12.617000     30.322492
   12.631000     30.397275
   12.646000     30.341188
   12.661000     30.358845
   12.676000     30.500102
   12.691000     30.531262
   12.705000     30.568653
   12.720000     30.515682
   12.735000     30.590465
   12.750000     30.664209
   12.765000     30.674596
   12.779000     30.827278
   12.794000     30.922834
   12.809000     30.945685
   12.824000     31.000733
   12.839000     31.225083
   12.854000     31.367378
   12.868000     31.387113
   12.883000     31.320639
   12.898000     31.522139
   12.913000     31.737140
   12.928000     31.808807
   12.942000     31.881513
   12.957000     31.996804
   12.972000     32.198302
   12.987000     32.181684
   13.002000     32.110017
   13.017000     32.114172
   13.031000     32.090282
   13.046000     32.408111
   13.061000     32.532750
   13.076000     32.651157
   13.091000     32.679200
   13.105000     32.589876
   13.120000     32.756060
   13.135000     32.880699
   13.150000     32.857849
   13.165000     32.945096
   13.179000     32.886931
   13.194000     32.729056
   13.209000     32.767486
   13.224000     32.722823
   13.239000     32.896279
   13.254000     33.085314
   13.268000     33.125822
   13.283000     33.240074
   13.298000     33.175677
   13.313000     33.422877
   13.328000     33.575559
   13.343000     33.609835
   13.357000     33.639956
   13.372000     33.783290
   13.387000     33.826914
   13.402000     34.033606
   13.417000     33.979596
   13.431000     33.923509
   13.446000     34.202907
   13.461000     34.422063
   13.476000     34.360783
   13.491000     34.502040
   13.506000     34.601750
   13.520000     34.540470
   13.535000     34.533199
   13.550000     34.652644
   13.565000     34.600712
   13.580000     34.609021
   13.595000     34.521774
   13.609000     34.529045
   13.624000     34.701461
   13.639000     34.735737
   13.654000     34.694190
   13.669000     34.799095
   13.683000     34.768974
   13.698000     34.736776
   13.713000     34.819867
   13.728000     34.992285
   13.743000     34.920617
   13.758000     34.915424
   13.772000     35.082648
   13.787000     35.234292
   13.802000     35.121078
   13.817000     35.245716
   13.832000     35.369316
   13.847000     35.309074
   13.861000     35.463834
   13.876000     35.536540
   13.891000     35.560429
   13.906000     35.506419
   13.921000     35.345427
   13.936000     35.268567
   13.950000     35.476298
   13.965000     35.490839
   13.980000     35.392167
   13.995000     35.451370
   14.010000     35.408785
   14.025000     35.285185
   14.039000     35.428520
   14.054000     35.420211
   14.069000     35.462795
   14.084000     35.472144
   14.099000     35.389051
   14.114000     35.335040
   14.128000     35.331925
   14.143000     35.514728
   14.158000     35.393205
   14.173000     35.351660
   14.188000     35.301804
   14.203000     35.401515
   14.217000     35.411902
   14.232000     35.386973
   14.247000     35.332964
   14.262000     35.448254
   14.277000     35.449293
   14.292000     35.460718
   14.306000     35.353736
   14.321000     35.416056
   14.336000     35.518883
   14.351000     35.337118
   14.366000     35.236368
   14.381000     35.336079
   14.395000     35.399437
   14.410000     35.298688
   14.425000     35.457602
   14.440000     35.345427
   14.455000     35.534462
   14.470000     35.311152
   14.484000     35.231175
   14.499000     35.171972
   14.514000     35.137696
   14.529000     35.320500
   14.544000     35.366200
   14.559000     35.158469
   14.573000     35.176126
   14.588000     35.007864
   14.603000     34.838564
   14.618000     34.936198
   14.633000     35.039024
   14.648000     35.171972
   14.662000     35.058758
   14.677000     34.673417
   14.692000     34.655760
   14.707000     34.669263
   14.722000     34.724312
   14.737000     34.814675
   14.752000     34.671340
   14.766000     34.655760
   14.781000     34.529045
   14.796000     34.227834
   14.811000     34.356628
   14.826000     34.659915
   14.841000     34.638103
   14.855000     34.389865
   14.870000     34.316120
   14.885000     34.321314
   14.900000     34.370130
   14.915000     34.268342
   14.930000     34.195637
   14.945000     34.154090
   14.959000     34.204985
   14.974000     34.098002
   14.989000     34.149935
   15.004000     34.032567
   15.019000     33.896504
   15.034000     33.965055
   15.048000     33.816527
   15.063000     33.509085
   15.078000     33.481042
   15.093000     33.603603
   15.108000     33.576598
   15.123000     33.546477
   15.138000     33.577637
   15.152000     33.456114
   15.167000     33.243190
   15.182000     33.153866
   15.197000     33.089468
   15.212000     33.087392
   15.227000     33.169445
   15.242000     33.139324
   15.256000     33.095701
   15.271000     33.041690
   15.286000     32.823573
   15.301000     32.902511
   15.316000     32.776834
   15.331000     32.696857
   15.345000     32.680239
   15.360000     32.460044
   15.375000     32.358255
   15.390000     32.182723
   15.405000     32.318787
   15.420000     32.170259
   15.435000     32.161950
   15.449000     31.969799
   15.464000     31.924098
   15.479000     32.121442
   15.494000     32.027964
   15.509000     32.053930
   15.524000     31.885668
   15.539000     31.814000
   15.553000     31.695594
   15.568000     31.265591
   15.583000     31.433853
   15.598000     31.400616
   15.613000     31.279093
   15.628000     31.119141
   15.643000     31.110831
   15.657000     31.154455
   15.672000     31.062014
   15.687000     31.030854
   15.702000     30.882327
   15.717000     30.788848
   15.732000     30.830395
   15.747000     30.690176
   15.761000     30.506333
   15.776000     30.614355
   15.791000     30.496986
   15.806000     30.418048
   15.821000     30.346381
   15.836000     30.207202
   15.851000     30.237323
   15.866000     30.104374
   15.880000     29.928842
   15.895000     29.940267
   15.910000     29.926764
   15.925000     29.788623
   15.940000     29.749155
   15.955000     29.623478
   15.970000     29.517534
   15.984000     29.513380
   15.999000     29.514419
   16.014000     29.544540
   16.029000     29.497800
   16.044000     29.388741
   16.059000     29.521689
   16.074000     29.345118
   16.088000     29.370045
   16.103000     29.211131
   16.118000     29.121807
   16.133000     29.172701
   16.148000     29.116614
   16.163000     28.988859
   16.178000     28.943158
   16.193000     28.766587
   16.207000     28.704268
   16.222000     28.744776
   16.237000     28.774896
   16.252000     28.668953
   16.267000     28.587938
   16.282000     28.429024
   16.297000     28.430062
   16.312000     28.333468
   16.326000     28.501730
   16.341000     28.453952
   16.356000     28.321004
   16.371000     28.199482
   16.386000     28.033296
   16.401000     27.982403
   16.416000     27.960591
   16.430000     28.014600
   16.445000     28.042644
   16.460000     27.995905
   16.475000     27.838029
   16.490000     27.637569
   16.505000     27.593946
   16.520000     27.545129
   16.535000     27.352977
   16.549000     27.189909
   16.564000     27.096430
   16.579000     27.146285
   16.594000     27.063192
   16.609000     26.994641
   16.624000     26.987371
   16.639000     26.998796
   16.654000     26.901163
   16.668000     26.840921
   16.683000     26.710050
   16.698000     26.670581
   16.713000     26.633190
   16.728000     26.559445
   16.743000     26.470120
   16.758000     26.346521
   16.773000     26.453502
   16.788000     26.367294
   16.802000     26.381835
   16.817000     26.227076
   16.832000     26.030770
   16.847000     26.084780
   16.862000     25.975721
   16.877000     26.199032
   16.892000     25.936252
   16.907000     25.988185
   16.921000     26.065045
   16.936000     25.987146
   16.951000     25.917556
   16.966000     25.914441
   16.981000     25.596612
   16.996000     25.662047
   17.011000     25.653738
   17.026000     25.608038
   17.041000     25.428350
   17.055000     25.329678
   17.070000     25.326562
   17.085000     25.325523
   17.100000     25.433543
   17.115000     25.398229
   17.130000     25.279823
   17.145000     25.157261
   17.160000     25.102213
   17.175000     25.058589
   17.189000     25.078323
   17.204000     25.134410
   17.219000     24.984845
   17.234000     24.902791
   17.249000     24.850858
   17.264000     24.786462
   17.279000     24.793732
   17.294000     24.878901
   17.309000     24.773998
   17.323000     24.700253
   17.338000     24.627547
   17.353000     24.629624
   17.368000     24.570421
   17.383000     24.491483
   17.398000     24.525759
   17.413000     24.375154
   17.428000     24.390734
   17.443000     24.492522
   17.457000     24.385540
   17.472000     24.372037
   17.487000     24.467594
   17.502000     24.472787
   17.517000     24.335685
   17.532000     24.184041
   17.547000     24.340879
   17.562000     24.495638
   17.577000     24.400082
   17.591000     24.307641
   17.606000     24.092640
   17.621000     24.085369
   17.636000     24.362690
   17.651000     24.265056
   17.666000     24.356458
   17.681000     24.379309
   17.696000     24.261941
   17.711000     24.088485
   17.726000     24.080176
   17.740000     24.091601
   17.755000     24.153921
   17.770000     24.025128
   17.785000     24.044862
   17.800000     24.100949
   17.815000     24.067712
   17.830000     23.893218
   17.845000     24.017856
   17.860000     24.121722
   17.875000     24.077060
   17.889000     24.083292
   17.904000     24.000199
   17.919000     24.005393
   17.934000     24.042785
   17.949000     24.053171
   17.964000     24.101988
   17.979000     24.068751
   17.994000     24.060441
   18.009000     24.054210
   18.024000     23.937880
   18.038000     24.183003
   18.053000     24.063558
   18.068000     24.025128
   18.083000     24.207930
   18.098000     24.219356
   18.113000     24.063558
   18.128000     24.014741
   18.143000     24.233896
   18.158000     24.243245
   18.173000     24.255708
   18.188000     24.285829
   18.202000     24.327376
   18.217000     24.281675
   18.232000     24.221433
   18.247000     24.343994
   18.262000     24.226626
   18.277000     24.180926
   18.292000     24.173655
   18.307000     24.281675
   18.322000     24.302449
   18.337000     24.296216
   18.352000     24.326337
   18.366000     24.366845
   18.381000     24.433318
   18.396000     24.360613
   18.411000     24.334646
   18.426000     24.314912
   18.441000     24.382424
   18.456000     24.456169
   18.471000     24.427087
   18.486000     24.497715
   18.501000     24.447860
   18.516000     24.386579
   18.530000     24.440590
   18.545000     24.510179
   18.560000     24.504986
   18.575000     24.591194
   18.590000     24.654552
   18.605000     24.657668
   18.620000     24.627547
   18.635000     24.561073
   18.650000     24.486290
   18.665000     24.526798
   18.680000     24.580807
   18.695000     24.521604
   18.710000     24.681557
   18.724000     24.736606
   18.739000     24.641049
   18.754000     24.706485
   18.769000     24.756341
   18.784000     24.815544
   18.799000     24.721026
   18.814000     24.721026
   18.829000     24.680518
   18.844000     24.749069
   18.859000     24.910061
   18.874000     24.846704
   18.889000     24.758417
   18.903000     24.806196
   18.918000     25.026390
   18.933000     24.927718
   18.948000     24.951607
   18.963000     25.066898
   18.978000     25.122986
   18.993000     24.956800
   19.008000     25.002502
   19.023000     24.906945
   19.038000     24.964072
   19.053000     24.865399
   19.068000     24.920448
   19.083000     25.057550
   19.098000     24.951607
   19.112000     25.071053
   19.127000     25.021197
   19.142000     25.038854
   19.157000     25.073130
   19.172000     25.089749
   19.187000     25.016004
   19.202000     25.160377
   19.217000     25.102213
   19.232000     25.201924
   19.247000     25.159338
   19.262000     25.110522
   19.277000     25.130256
   19.292000     25.216464
   19.307000     25.211271
   19.321000     25.175957
   19.336000     25.263203
   19.351000     25.213348
   19.366000     25.132334
   19.381000     25.046125
   19.396000     25.048202
   19.411000     25.173879
   19.426000     25.066898
   19.441000     25.153107
   19.456000     25.158300
   19.471000     25.178034
   19.486000     25.218542
   19.501000     25.220619
   19.516000     25.067937
   19.531000     25.093904
   19.545000     25.109483
   19.560000     25.012888
   19.575000     25.111560
   19.590000     25.299557
   19.605000     25.341103
   19.620000     25.165570
   19.635000     25.101174
   19.650000     25.140643
   19.665000     25.246585
   19.680000     25.250740
   19.695000     25.100135
   19.710000     25.120908
   19.725000     25.118831
   19.740000     25.041971
   19.755000     24.955762
   19.770000     24.991076
   19.785000     25.071053
   19.799000     25.078323
   19.814000     24.983806
   19.829000     24.896558
   19.844000     24.821775
   19.859000     24.932912
   19.874000     24.866438
   19.889000     25.016004
   19.904000     25.095980
   19.919000     24.933951
   19.934000     24.833201
   19.949000     24.739721
   19.964000     24.884095
   19.979000     24.885134
   19.994000     24.722065
   20.009000     24.708562
   20.024000     24.758417
   20.039000     24.689866
   20.054000     24.564189
   20.068000     24.580807
   20.083000     24.512256
   20.098000     24.520565
   20.113000     24.536145
   20.128000     24.458247
   20.143000     24.459285
   20.158000     24.297255
   20.173000     24.382424
   20.188000     24.460324
   20.203000     24.512256
   20.218000     24.356458
   20.233000     24.302449
   20.248000     24.355419
   20.263000     24.113413
   20.278000     24.145611
   20.293000     24.123800
   20.308000     24.125876
   20.323000     24.224549
   20.338000     24.162230
   20.353000     23.991890
   20.368000     24.065634
   20.382000     23.888024
   20.397000     23.803894
   20.412000     23.759231
   20.427000     23.712492
   20.442000     23.803894
   20.457000     23.613820
   20.472000     23.707299
   20.487000     23.669907
   20.502000     23.516186
   20.517000     23.427901
   20.532000     23.554616
   20.547000     23.395702
   20.562000     23.357272
   20.577000     23.456983
   20.592000     23.332345
   20.607000     23.284566
   20.622000     23.164083
   20.637000     23.162005
   20.652000     23.106956
   20.667000     23.151619
   20.682000     23.006207
   20.697000     22.908573
   20.712000     22.968815
   20.727000     22.940771
   20.742000     22.838983
   20.757000     22.746543
   20.771000     22.799514
   20.786000     22.672798
   20.801000     22.547121
   20.816000     22.418328
   20.831000     22.412096
   20.846000     22.439101
   20.861000     22.394439
   20.876000     22.447410
   20.891000     22.433907
   20.906000     22.264608
   20.921000     22.229293
   20.936000     22.146200
   20.951000     22.028832
   20.966000     22.030910
   20.981000     22.068301
   20.996000     21.996635
   21.011000     21.967552
   21.026000     21.881343
   21.041000     21.923928
   21.056000     21.795135
   21.071000     21.688154
   21.086000     21.607139
   21.101000     21.595713
   21.116000     21.591559
   21.131000     21.500157
   21.146000     21.614409
   21.161000     21.444069
   21.176000     21.398369
   21.191000     21.315276
   21.206000     21.323586
   21.221000     21.294504
   21.236000     21.151169
   21.251000     21.102352
   21.266000     21.016144
   21.281000     21.011989
   21.296000     20.975637
   21.310000     21.010950
   21.325000     20.946554
   21.340000     20.883196
   21.355000     20.850997
   21.370000     20.869694
   21.385000     20.720128
   21.400000     20.670272
   21.415000     20.487468
   21.430000     20.413724
   21.445000     20.479159
   21.460000     20.412686
   21.475000     20.409569
   21.490000     20.401260
   21.505000     20.321284
   21.520000     20.242346
   21.535000     20.204955
   21.550000     20.234037
   21.565000     20.150944
   21.580000     20.127056
   21.595000     20.093818
   21.610000     19.997224
   21.625000     20.010726
   21.640000     19.920362
   21.655000     19.939059
   21.670000     19.846618
   21.685000     19.795724
   21.700000     19.719903
   21.715000     19.672125
   21.730000     19.786376
   21.745000     19.674201
   21.760000     19.625385
   21.775000     19.600457
   21.790000     19.553718
   21.805000     19.389610
   21.820000     19.505939
   21.835000     19.485166
   21.850000     19.364683
   21.865000     19.294054
   21.880000     19.418692
   21.895000     19.384417
   21.910000     19.172531
   21.925000     19.157991
   21.940000     19.143449
   21.955000     19.108135
   21.970000     19.098787
   21.985000     19.091516
   22.000000     19.033351
