# Supplementary material for: Changing the game of time resolved X-ray diffraction on the mechanochemistry playground by downsizing
Source: Nat Commun. 2021 Oct 21;12:6134. doi: 10.1038/s41467-021-26264-1 (PMC8531352; doi:10.1038/s41467-021-26264-1)
Supplement: Supplementary file 3 — Source Data. [file 41467_2021_26264_MOESM3_ESM.zip › PXRD_raw_data/reactionIIIa_cocrystal_FormI_normalized/000341.xy]

    3.140900     20.260084
    3.155600     20.165104
    3.170400     20.527554
    3.185100     20.626900
    3.199800     20.941315
    3.214500     21.193502
    3.229300     21.278655
    3.244000     21.418395
    3.258700     21.660756
    3.273500     21.980629
    3.288200     21.989363
    3.302900     21.979538
    3.317600     22.122552
    3.332400     22.398757
    3.347100     22.666228
    3.361800     22.922781
    3.376500     23.210994
    3.391300     23.412962
    3.406000     23.655323
    3.420700     23.791788
    3.435400     23.729560
    3.450200     23.665149
    3.464900     23.721918
    3.479600     23.798338
    3.494400     23.859474
    3.509100     23.884584
    3.523800     23.871483
    3.538500     24.134587
    3.553300     24.416250
    3.568000     24.570182
    3.582700     24.942458
    3.597400     24.838745
    3.612200     25.107307
    3.626900     25.281981
    3.641600     25.418446
    3.656400     25.497050
    3.671100     26.075659
    3.685800     26.181557
    3.700500     26.545098
    3.715300     26.847504
    3.730000     27.205587
    3.744700     27.175018
    3.759500     27.048380
    3.774200     27.454498
    3.788900     27.634631
    3.803600     27.659741
    3.818400     27.890093
    3.833100     27.994899
    3.847800     28.208875
    3.862600     28.444686
    3.877300     28.684863
    3.892000     29.066964
    3.906700     29.441424
    3.921500     29.282032
    3.936200     29.504743
    3.950900     29.572429
    3.965700     29.726361
    3.980400     30.252569
    3.995100     30.340998
    4.009800     30.545149
    4.024600     30.554975
    4.039300     30.998211
    4.054000     31.665251
    4.068800     31.526603
    4.083500     31.374854
    4.098200     31.825733
    4.113000     31.974207
    4.127700     32.263511
    4.142400     32.506964
    4.157100     32.944743
    4.171900     33.210030
    4.186600     33.703486
    4.201300     34.080128
    4.216100     34.095413
    4.230800     34.448037
    4.245500     34.735159
    4.260300     34.706774
    4.275000     35.097609
    4.289700     35.916397
    4.304500     36.130373
    4.319200     35.975350
    4.333900     36.417494
    4.348600     36.811604
    4.363400     37.063791
    4.378100     37.176238
    4.392800     37.513579
    4.407600     37.791967
    4.422300     37.825809
    4.437000     38.216644
    4.451800     38.528875
    4.466500     38.379310
    4.481200     38.453547
    4.496000     38.770144
    4.510700     39.177355
    4.525400     39.413166
    4.540200     39.651160
    4.554900     39.849853
    4.569600     40.171909
    4.584400     40.269073
    4.599100     40.729777
    4.613800     40.822573
    4.628600     41.131529
    4.643300     41.433935
    4.658000     41.669745
    4.672700     41.926298
    4.687500     42.300757
    4.702200     42.962338
    4.716900     43.084611
    4.731700     43.117361
    4.746400     43.716714
    4.761100     43.913224
    4.775900     44.379387
    4.790600     44.800789
    4.805300     45.109745
    4.820100     45.516956
    4.834800     45.958009
    4.849500     46.193820
    4.864300     46.277882
    4.879000     46.824832
    4.893700     47.035534
    4.908500     47.388158
    4.923200     47.408901
    4.938000     48.327035
    4.952700     48.833591
    4.967400     49.425303
    4.982200     49.543208
    4.996900     49.904566
    5.011600     50.567238
    5.026400     50.750646
    5.041100     51.197159
    5.055800     51.759393
    5.070600     52.355471
    5.085300     52.826001
    5.100000     52.824910
    5.114800     53.408977
    5.129500     53.823830
    5.144200     54.388248
    5.159000     54.668819
    5.173700     55.403544
    5.188400     56.149188
    5.203200     56.472336
    5.217900     56.802034
    5.232700     57.222345
    5.247400     57.581520
    5.262100     58.494195
    5.276900     58.773675
    5.291600     59.082631
    5.306300     59.850108
    5.321100     60.118670
    5.335800     60.840295
    5.350500     61.565195
    5.365300     61.959305
    5.380000     62.612152
    5.394800     63.255173
    5.409500     63.799940
    5.424200     64.132913
    5.439000     64.265011
    5.453700     64.769385
    5.468400     65.610006
    5.483200     66.452812
    5.497900     66.827271
    5.512600     67.033606
    5.527400     67.350204
    5.542100     68.232311
    5.556900     68.929918
    5.571600     69.576215
    5.586300     70.107880
    5.601100     70.773827
    5.615800     71.588249
    5.630600     72.409219
    5.645300     72.712717
    5.660000     72.993288
    5.674800     73.625392
    5.689500     74.318633
    5.704200     75.092660
    5.719000     75.602492
    5.733700     75.833936
    5.748500     76.180010
    5.763200     76.883076
    5.777900     77.471511
    5.792700     77.789201
    5.807400     78.349252
    5.822200     78.997732
    5.836900     79.606910
    5.851600     80.297966
    5.866400     80.644041
    5.881100     80.678976
    5.895900     81.572000
    5.910600     82.569830
    5.925300     83.366783
    5.940100     84.831867
    5.954800     86.425774
    5.969600     87.817713
    5.984300     88.812267
    5.999000     89.626688
    6.013800     89.938919
    6.028500     89.537167
    6.043300     88.945457
    6.058000     88.323178
    6.072700     87.946535
    6.087500     87.582994
    6.102200     87.367925
    6.117000     87.793696
    6.131700     88.172521
    6.146500     88.068808
    6.161200     88.383223
    6.175900     88.862486
    6.190700     89.097205
    6.205400     89.192185
    6.220200     89.423629
    6.234900     89.873416
    6.249600     90.107043
    6.264400     89.885425
    6.279100     89.980405
    6.293900     89.994597
    6.308600     90.898538
    6.323400     91.551385
    6.338100     92.209691
    6.352800     93.264289
    6.367600     94.779592
    6.382300     98.516539
    6.397100    103.840843
    6.411800    108.514483
    6.426600    109.815810
    6.441300    106.692408
    6.456000    101.150852
    6.470800     97.006695
    6.485500     94.452077
    6.500300     93.565603
    6.515000     93.382195
    6.529800     93.792680
    6.544500     94.886580
    6.559300     97.432464
    6.574000    100.939060
    6.588700    103.600666
    6.603500    104.398710
    6.618200    102.681440
    6.633000     99.592972
    6.647700     96.179173
    6.662500     93.801413
    6.677200     91.853791
    6.692000     90.544822
    6.706700     89.891976
    6.721500     89.622322
    6.736200     88.794800
    6.750900     88.620125
    6.765700     88.139770
    6.780400     87.810071
    6.795200     87.668148
    6.809900     87.739109
    6.824700     87.211810
    6.839400     86.743463
    6.854200     86.592807
    6.868900     86.241274
    6.883700     85.840614
    6.898400     85.827513
    6.913200     85.769652
    6.927900     85.296938
    6.942700     84.836234
    6.957400     84.777282
    6.972200     84.350420
    6.986900     84.072032
    7.001600     83.943209
    7.016400     83.660455
    7.031100     83.410452
    7.045900     83.307831
    7.060600     82.638607
    7.075400     82.674634
    7.090100     82.149518
    7.104900     81.592743
    7.119600     81.721566
    7.134400     81.411518
    7.149100     81.501038
    7.163900     81.108021
    7.178600     80.636399
    7.193400     80.376570
    7.208100     80.041413
    7.222900     79.995561
    7.237600     80.006478
    7.252400     79.689881
    7.267100     79.549049
    7.281900     79.331797
    7.296600     78.940962
    7.311400     78.578513
    7.326100     78.070864
    7.340900     77.877630
    7.355600     77.933307
    7.370400     77.556665
    7.385100     77.313213
    7.399900     77.442035
    7.414600     76.916919
    7.429400     76.761896
    7.444100     76.540276
    7.458900     76.303374
    7.473600     76.135250
    7.488400     76.303374
    7.503200     76.506434
    7.517900     76.520626
    7.532700     76.004243
    7.547400     75.308820
    7.562200     74.630864
    7.576900     74.536976
    7.591700     74.010769
    7.606400     73.618842
    7.621200     73.312070
    7.635900     72.886301
    7.650700     72.150483
    7.665400     71.282568
    7.680200     70.657014
    7.694900     70.309848
    7.709700     70.015084
    7.724400     69.531454
    7.739200     69.522721
    7.754000     69.042365
    7.768700     68.865506
    7.783500     68.162441
    7.798200     67.941914
    7.813000     67.634050
    7.827700     67.521603
    7.842500     67.244306
    7.857200     66.715916
    7.872000     66.525957
    7.886700     66.143856
    7.901500     65.674418
    7.916300     65.517210
    7.931000     65.403672
    7.945800     64.714798
    7.960500     64.166757
    7.975300     64.255186
    7.990000     63.945138
    8.004800     63.727886
    8.019600     63.499717
    8.034300     63.493167
    8.049100     63.019362
    8.063800     62.262803
    8.078600     62.520448
    8.093300     62.370882
    8.108100     62.342498
    8.122900     62.427652
    8.137600     62.270444
    8.152400     62.346864
    8.167100     62.486604
    8.181900     61.916728
    8.196600     61.284624
    8.211400     60.475662
    8.226200     59.771504
    8.240900     59.454906
    8.255700     59.500759
    8.270400     59.242021
    8.285200     59.200536
    8.300000     58.851187
    8.314700     58.464719
    8.329500     58.576074
    8.344200     58.415592
    8.359000     57.496366
    8.373800     57.269289
    8.388500     57.160118
    8.403300     56.665569
    8.418000     56.402465
    8.432800     56.034557
    8.447600     55.983247
    8.462300     55.731060
    8.477100     55.506166
    8.491800     55.154633
    8.506600     54.799825
    8.521400     54.467943
    8.536100     54.442834
    8.550900     54.566198
    8.565600     54.529079
    8.580400     54.265975
    8.595200     53.946102
    8.609900     53.732125
    8.624700     53.443913
    8.639500     53.005043
    8.654200     52.577089
    8.669000     52.196080
    8.683700     52.115293
    8.698500     52.042148
    8.713300     51.993020
    8.728000     52.001754
    8.742800     51.765944
    8.757600     51.349999
    8.772300     50.961348
    8.787100     50.755014
    8.801800     50.664402
    8.816600     50.091250
    8.831400     49.455870
    8.846100     49.311764
    8.860900     49.141456
    8.875700     48.796473
    8.890400     48.642541
    8.905200     48.190570
    8.920000     47.948209
    8.934700     47.887073
    8.949500     47.483138
    8.964300     47.474404
    8.979000     47.329206
    8.993800     46.889244
    9.008600     46.605397
    9.023300     46.525702
    9.038100     46.339018
    9.052900     46.096657
    9.067600     45.859755
    9.082400     45.980935
    9.097200     45.718924
    9.111900     45.683988
    9.126700     45.235293
    9.141500     45.128305
    9.156200     45.045334
    9.171000     44.798606
    9.185800     44.492925
    9.200500     43.944883
    9.215300     43.765842
    9.230100     43.679596
    9.244800     43.618459
    9.259600     43.504922
    9.274400     43.542040
    9.289100     43.140288
    9.303900     42.602071
    9.318700     42.462331
    9.333400     42.405563
    9.348200     42.223245
    9.363000     42.038745
    9.377800     41.853153
    9.392500     41.896822
    9.407300     41.833503
    9.422100     41.566032
    9.436800     41.402274
    9.451600     41.448127
    9.466400     41.078035
    9.481200     40.617330
    9.495900     40.655540
    9.510700     40.574752
    9.525500     40.503791
    9.540200     40.255971
    9.555000     39.835661
    9.569800     39.463386
    9.584600     39.397882
    9.599300     39.300719
    9.614100     39.028882
    9.628900     38.954645
    9.643600     38.886958
    9.658400     38.664248
    9.673200     38.489573
    9.688000     38.261404
    9.702700     38.088913
    9.717500     37.832360
    9.732300     37.515762
    9.747100     37.533230
    9.761800     37.392398
    9.776600     37.181697
    9.791400     36.996105
    9.806200     36.812696
    9.820900     36.719900
    9.835700     36.855274
    9.850500     36.829072
    9.865300     36.820338
    9.880000     36.678415
    9.894800     36.359634
    9.909600     36.166400
    9.924400     35.921856
    9.939100     35.724254
    9.953900     35.463334
    9.968700     35.319227
    9.983500     35.291934
    9.998200     35.111801
   10.013000     34.937126
   10.028000     34.810488
   10.043000     34.534283
   10.057000     34.532100
   10.072000     34.527732
   10.087000     34.143448
   10.102000     34.056111
   10.116000     33.933839
   10.131000     33.976415
   10.146000     33.904363
   10.161000     33.598682
   10.176000     33.387980
   10.190000     33.224223
   10.205000     33.016796
   10.220000     33.008063
   10.235000     33.082299
   10.249000     33.034264
   10.264000     32.571375
   10.279000     32.560459
   10.294000     32.480763
   10.309000     32.527707
   10.323000     32.528799
   10.338000     32.658713
   10.353000     32.608494
   10.368000     32.850855
   10.382000     32.796269
   10.397000     32.551725
   10.412000     32.547358
   10.427000     32.096479
   10.442000     31.877044
   10.456000     31.767872
   10.471000     31.707828
   10.486000     31.489484
   10.501000     31.268958
   10.516000     31.326818
   10.530000     31.336644
   10.545000     31.316993
   10.560000     31.242757
   10.575000     31.125942
   10.589000     31.366120
   10.604000     31.296251
   10.619000     31.316993
   10.634000     31.053889
   10.649000     30.980744
   10.663000     31.035330
   10.678000     30.872665
   10.693000     30.878123
   10.708000     30.493838
   10.722000     30.320255
   10.737000     30.283138
   10.752000     30.056060
   10.767000     29.916320
   10.782000     30.034226
   10.796000     29.998199
   10.811000     29.676142
   10.826000     29.563695
   10.841000     29.445790
   10.856000     29.167402
   10.870000     29.249281
   10.885000     29.183779
   10.900000     29.182686
   10.915000     29.074606
   10.930000     28.770017
   10.944000     28.820236
   10.959000     28.680496
   10.974000     28.822419
   10.989000     28.859538
   11.003000     28.675038
   11.018000     28.663029
   11.033000     28.729624
   11.048000     28.855171
   11.063000     28.877006
   11.077000     28.845346
   11.092000     28.989452
   11.107000     29.243822
   11.122000     29.397754
   11.137000     29.583347
   11.151000     29.820249
   11.166000     30.134664
   11.181000     30.373750
   11.196000     30.796244
   11.211000     30.947993
   11.225000     30.891223
   11.240000     30.675063
   11.255000     30.379208
   11.270000     29.985098
   11.284000     29.533128
   11.299000     29.104082
   11.314000     28.711065
   11.329000     28.767834
   11.344000     28.546216
   11.358000     28.356257
   11.373000     28.244901
   11.388000     28.200141
   11.403000     28.314772
   11.418000     28.338789
   11.432000     28.339881
   11.447000     28.627002
   11.462000     28.678313
   11.477000     28.937050
   11.492000     29.481817
   11.506000     29.786406
   11.521000     30.250386
   11.536000     30.704539
   11.551000     30.715457
   11.566000     30.893407
   11.580000     30.979652
   11.595000     31.088825
   11.610000     31.029872
   11.625000     31.252581
   11.640000     31.610665
   11.654000     31.587739
   11.669000     31.508043
   11.684000     31.083365
   11.699000     30.607377
   11.714000     30.030951
   11.728000     29.639024
   11.743000     29.127009
   11.758000     28.637920
   11.773000     28.446869
   11.788000     28.392284
   11.802000     28.194682
   11.817000     28.237259
   11.832000     28.187041
   11.847000     28.105162
   11.862000     28.117170
   11.876000     28.224158
   11.891000     28.056034
   11.906000     28.349706
   11.921000     28.366082
   11.936000     28.585517
   11.950000     28.861721
   11.965000     28.859538
   11.980000     28.935958
   11.995000     29.037488
   12.010000     28.977443
   12.024000     29.003644
   12.039000     28.944692
   12.054000     28.942509
   12.069000     28.892290
   12.084000     29.073515
   12.098000     29.173953
   12.113000     28.971985
   12.128000     29.135743
   12.143000     29.316968
   12.158000     29.399938
   12.172000     29.263474
   12.187000     29.236181
   12.202000     29.250373
   12.217000     29.104082
   12.232000     29.170677
   12.246000     29.192512
   12.261000     29.136834
   12.276000     29.405397
   12.291000     29.227447
   12.306000     29.311509
   12.320000     29.285307
   12.335000     29.319151
   12.350000     29.516752
   12.365000     29.577888
   12.380000     29.865010
   12.394000     30.027676
   12.409000     29.966539
   12.424000     30.200167
   12.439000     30.569167
   12.454000     30.873756
   12.468000     31.035330
   12.483000     31.372671
   12.498000     31.742763
   12.513000     31.856302
   12.528000     31.820275
   12.543000     31.718745
   12.557000     31.800623
   12.572000     32.025518
   12.587000     31.975298
   12.602000     32.008049
   12.617000     32.033159
   12.631000     32.190367
   12.646000     32.183816
   12.661000     32.129231
   12.676000     32.253687
   12.691000     32.177266
   12.705000     31.907612
   12.720000     32.013509
   12.735000     32.079011
   12.750000     32.291897
   12.765000     32.417443
   12.779000     32.803912
   12.794000     33.115051
   12.809000     33.936022
   12.824000     35.132544
   12.839000     36.519024
   12.854000     38.749402
   12.868000     40.907726
   12.883000     42.912119
   12.898000     44.445981
   12.913000     45.060618
   12.928000     44.923062
   12.942000     44.316067
   12.957000     43.079151
   12.972000     41.562757
   12.987000     39.739589
   13.002000     37.951357
   13.017000     36.972087
   13.031000     36.371643
   13.046000     35.761373
   13.061000     35.260275
   13.076000     34.954594
   13.091000     34.714416
   13.105000     34.308297
   13.120000     34.180566
   13.135000     34.107422
   13.150000     34.075762
   13.165000     34.351966
   13.179000     34.632538
   13.194000     35.135819
   13.209000     35.654385
   13.224000     36.480814
   13.239000     37.733013
   13.254000     39.350938
   13.268000     41.086768
   13.283000     42.857533
   13.298000     43.758199
   13.313000     44.091173
   13.328000     43.771300
   13.343000     42.698143
   13.357000     41.368432
   13.372000     39.743956
   13.387000     38.408786
   13.402000     37.000472
   13.417000     36.162033
   13.431000     35.704604
   13.446000     35.486260
   13.461000     35.394556
   13.476000     35.389097
   13.491000     35.187130
   13.506000     35.133636
   13.520000     35.064857
   13.535000     35.134727
   13.550000     35.473159
   13.565000     35.366171
   13.580000     35.050665
   13.595000     35.148920
   13.609000     35.484076
   13.624000     35.480802
   13.639000     35.200230
   13.654000     35.117260
   13.669000     35.315952
   13.683000     35.400015
   13.698000     35.429491
   13.713000     35.647834
   13.728000     35.868361
   13.743000     36.038669
   13.758000     36.167492
   13.772000     36.356358
   13.787000     36.734093
   13.802000     36.895667
   13.817000     36.871649
   13.832000     36.639114
   13.847000     36.551776
   13.861000     36.364000
   13.876000     36.230811
   13.891000     36.153300
   13.906000     36.099805
   13.921000     35.955698
   13.936000     35.945873
   13.950000     36.123823
   13.965000     35.906571
   13.980000     35.811592
   13.995000     35.755915
   14.010000     35.851985
   14.025000     35.984083
   14.039000     35.765739
   14.054000     35.856352
   14.069000     36.200243
   14.084000     36.041944
   14.099000     35.867269
   14.114000     35.958973
   14.128000     35.946964
   14.143000     35.906571
   14.158000     35.868361
   14.173000     35.937140
   14.188000     35.703511
   14.203000     35.832335
   14.217000     35.771199
   14.232000     35.699145
   14.247000     35.670760
   14.262000     35.753730
   14.277000     35.730805
   14.292000     35.916397
   14.306000     35.915305
   14.321000     35.728621
   14.336000     35.857443
   14.351000     36.027752
   14.366000     36.381468
   14.381000     36.429503
   14.395000     36.592169
   14.410000     36.713350
   14.425000     36.819247
   14.440000     36.682782
   14.455000     36.701341
   14.470000     36.543042
   14.484000     36.414220
   14.499000     36.227536
   14.514000     35.992817
   14.529000     35.772290
   14.544000     35.658751
   14.559000     35.535387
   14.573000     35.600890
   14.588000     35.513553
   14.603000     35.611807
   14.618000     35.445866
   14.633000     35.388006
   14.648000     35.311586
   14.662000     35.178396
   14.677000     35.217697
   14.692000     35.139094
   14.707000     35.027739
   14.722000     34.997171
   14.737000     34.984070
   14.752000     34.922934
   14.766000     34.815946
   14.781000     34.940402
   14.796000     34.915292
   14.811000     34.861798
   14.826000     34.748260
   14.841000     34.798479
   14.855000     34.684940
   14.870000     34.699132
   14.885000     34.760269
   14.900000     34.589960
   14.915000     34.509173
   14.930000     34.421836
   14.945000     34.450220
   14.959000     34.466597
   14.974000     34.341049
   14.989000     34.236245
   15.004000     34.366159
   15.019000     34.285372
   15.034000     34.336683
   15.048000     34.344324
   15.063000     34.248253
   15.078000     34.021176
   15.093000     33.979691
   15.108000     33.920738
   15.123000     33.839951
   15.138000     33.841043
   15.152000     33.891262
   15.167000     33.756980
   15.182000     33.595407
   15.197000     33.499335
   15.212000     33.630341
   15.227000     33.701303
   15.242000     33.561563
   15.256000     33.472042
   15.271000     33.382522
   15.286000     33.219855
   15.301000     33.202388
   15.316000     33.207847
   15.331000     33.081207
   15.345000     33.003695
   15.360000     33.079024
   15.375000     32.986228
   15.390000     32.934918
   15.405000     32.780986
   15.420000     32.739501
   15.435000     32.557183
   15.449000     32.198008
   15.464000     32.325739
   15.479000     32.303906
   15.494000     32.226393
   15.509000     32.259145
   15.524000     32.139056
   15.539000     32.219843
   15.553000     32.185999
   15.568000     31.783156
   15.583000     31.976390
   15.598000     32.000408
   15.613000     31.767872
   15.628000     31.811541
   15.643000     31.739487
   15.657000     31.479659
   15.672000     31.354111
   15.687000     31.407605
   15.702000     31.640142
   15.717000     31.632499
   15.732000     31.428348
   15.747000     31.582280
   15.761000     31.564813
   15.776000     31.420706
   15.791000     31.177253
   15.806000     31.167428
   15.821000     31.001487
   15.836000     31.051706
   15.851000     30.902141
   15.866000     30.657596
   15.880000     30.421785
   15.895000     30.333356
   15.910000     30.290779
   15.925000     30.139030
   15.940000     30.033134
   15.955000     29.966539
   15.970000     30.105188
   15.984000     30.121563
   15.999000     29.854092
   16.014000     29.987281
   16.029000     30.122655
   16.044000     29.996015
   16.059000     29.772214
   16.074000     29.728545
   16.088000     29.615006
   16.103000     29.586622
   16.118000     29.552778
   16.133000     29.502559
   16.148000     29.158669
   16.163000     29.230722
   16.178000     29.193603
   16.193000     29.183779
   16.207000     29.124825
   16.222000     29.036396
   16.237000     29.083340
   16.252000     28.935958
   16.267000     28.860630
   16.282000     28.756917
   16.297000     28.878098
   16.312000     28.858446
   16.326000     28.688139
   16.341000     28.737266
   16.356000     28.707789
   16.371000     28.610627
   16.386000     28.516739
   16.401000     28.478529
   16.416000     28.368266
   16.430000     28.255819
   16.445000     28.364990
   16.460000     28.260185
   16.475000     28.292937
   16.490000     28.229618
   16.505000     28.209966
   16.520000     28.163023
   16.535000     28.051668
   16.549000     28.034200
   16.564000     28.160840
   16.579000     28.252544
   16.594000     28.362807
   16.609000     28.107345
   16.624000     28.034200
   16.639000     28.041842
   16.654000     27.907561
   16.668000     27.732886
   16.683000     27.500351
   16.698000     27.311483
   16.713000     27.319126
   16.728000     27.226329
   16.743000     27.169560
   16.758000     26.979601
   16.773000     26.849687
   16.788000     26.712131
   16.802000     26.635710
   16.817000     26.630252
   16.832000     26.611693
   16.847000     26.535272
   16.862000     26.461036
   16.877000     26.350773
   16.892000     26.301645
   16.907000     26.253609
   16.921000     26.301645
   16.936000     26.224133
   16.951000     26.037449
   16.966000     26.113870
   16.981000     25.946837
   16.996000     25.937012
   17.011000     26.104045
   17.026000     25.840941
   17.041000     25.914086
   17.055000     25.786355
   17.070000     25.680459
   17.085000     25.716485
   17.100000     25.701201
   17.115000     25.659716
   17.130000     25.760154
   17.145000     25.580021
   17.160000     25.512333
   17.175000     25.644432
   17.189000     25.491592
   17.204000     25.338751
   17.219000     25.426089
   17.234000     25.424997
   17.249000     25.285257
   17.264000     25.407529
   17.279000     25.340934
   17.294000     25.275431
   17.309000     25.387879
   17.323000     25.324559
   17.338000     25.308182
   17.353000     25.281981
   17.368000     25.230671
   17.383000     25.378053
   17.398000     25.366044
   17.413000     25.152067
   17.428000     25.061455
   17.443000     25.083289
   17.457000     24.971934
   17.472000     24.926082
   17.487000     24.869313
   17.502000     24.904248
   17.517000     24.910797
   17.532000     24.935907
   17.547000     24.947916
   17.562000     24.927174
   17.577000     24.840928
   17.591000     24.879138
   17.606000     24.906431
   17.621000     24.887872
   17.636000     24.982851
   17.651000     25.003594
   17.666000     24.840928
   17.681000     24.797259
   17.696000     24.701188
   17.711000     24.581100
   17.726000     24.602933
   17.740000     24.516687
   17.755000     24.434809
   17.770000     24.501404
   17.785000     24.426075
   17.800000     24.454461
   17.815000     24.386773
   17.830000     24.427167
   17.845000     24.592016
   17.860000     24.602933
   17.875000     24.509046
   17.889000     24.476294
   17.904000     24.524330
   17.919000     24.362755
   17.934000     24.530881
   17.949000     24.604025
   17.964000     24.677170
   17.979000     24.690271
   17.994000     24.539614
   18.009000     24.539614
   18.024000     24.650969
   18.038000     24.684813
   18.053000     24.724115
   18.068000     24.688088
   18.083000     24.837653
   18.098000     24.820185
   18.113000     24.785251
   18.128000     24.803810
   18.143000     24.905339
   18.158000     24.900973
   18.173000     25.042896
   18.188000     25.160801
   18.202000     25.095298
   18.217000     25.181543
   18.232000     25.238313
   18.247000     25.193552
   18.262000     25.420629
   18.277000     25.534168
   18.292000     25.543994
   18.307000     25.505784
   18.322000     25.486132
   18.337000     25.331109
   18.352000     25.295082
   18.366000     25.340934
   18.381000     25.290715
   18.396000     25.184819
   18.411000     25.130232
   18.426000     25.218662
   18.441000     25.217570
   18.456000     25.029795
   18.471000     25.019970
   18.486000     25.076738
   18.501000     24.897697
   18.516000     25.001410
   18.530000     24.997043
   18.545000     25.097482
   18.560000     25.132417
   18.575000     25.080014
   18.590000     25.130232
   18.605000     25.165168
   18.620000     25.188094
   18.635000     25.052721
   18.650000     25.022153
   18.665000     25.109490
   18.680000     25.018878
   18.695000     25.081106
   18.710000     25.045079
   18.724000     25.050537
   18.739000     25.152067
   18.754000     25.113857
   18.769000     25.181543
   18.784000     25.176085
   18.799000     25.095298
   18.814000     25.172810
   18.829000     25.216478
   18.844000     25.232855
   18.859000     25.130232
   18.874000     25.126958
   18.889000     25.141150
   18.903000     25.202286
   18.918000     25.359493
   18.933000     25.254688
   18.948000     25.260148
   18.963000     25.303816
   18.978000     25.320191
   18.993000     25.415171
   19.008000     25.378053
   19.023000     25.490500
   19.038000     25.437005
   19.053000     25.522159
   19.068000     25.547269
   19.083000     25.439189
   19.098000     25.390062
   19.112000     25.523251
   19.127000     25.545085
   19.142000     25.514518
   19.157000     25.486132
   19.172000     25.523251
   19.187000     25.515609
   19.202000     25.438098
   19.217000     25.416263
   19.232000     25.633515
   19.247000     25.664082
   19.262000     25.588754
   19.277000     25.700109
   19.292000     25.739411
   19.307000     25.713210
   19.321000     25.827840
   19.336000     25.849675
   19.351000     25.732861
   19.366000     25.766704
   19.381000     25.775438
   19.396000     25.843124
   19.411000     25.731769
   19.426000     25.675000
   19.441000     25.543994
   19.456000     25.622597
   19.471000     25.533077
   19.486000     25.442464
   19.501000     25.617139
   19.516000     25.570195
   19.531000     25.620414
   19.545000     25.675000
   19.560000     25.526526
   19.575000     25.489408
   19.590000     25.551635
   19.605000     25.626964
   19.620000     25.583296
   19.635000     25.659716
   19.650000     25.569103
   19.665000     25.585479
   19.680000     25.577836
   19.695000     25.454473
   19.710000     25.305999
   19.725000     25.335476
   19.740000     25.406437
   19.755000     25.379144
   19.770000     25.376961
   19.785000     25.260148
   19.799000     25.310367
   19.814000     25.428272
   19.829000     25.338751
   19.844000     25.369319
   19.859000     25.295082
   19.874000     25.354035
   19.889000     25.480674
   19.904000     25.464299
   19.919000     25.398795
   19.934000     25.462114
   19.949000     25.364952
   19.964000     25.277615
   19.979000     25.311458
   19.994000     25.325651
   20.009000     25.208837
   20.024000     25.284166
   20.039000     25.224121
   20.054000     25.113857
   20.068000     25.159710
   20.083000     25.000318
   20.098000     24.891147
   20.113000     24.934815
   20.128000     24.959925
   20.143000     24.917348
   20.158000     24.968659
   20.173000     24.787434
   20.188000     24.802718
   20.203000     24.801626
   20.218000     24.988309
   20.233000     24.898789
   20.248000     24.823460
   20.263000     24.816910
   20.278000     24.822368
   20.293000     24.801626
   20.308000     24.753591
   20.323000     24.643327
   20.338000     24.483937
   20.353000     24.412974
   20.368000     24.513413
   20.382000     24.426075
   20.397000     24.244850
   20.412000     24.143320
   20.427000     24.183714
   20.442000     24.096377
   20.457000     24.138954
   20.472000     24.046158
   20.487000     23.992664
   20.502000     23.884584
   20.517000     23.935894
   20.532000     23.976288
   20.547000     23.886767
   20.562000     23.882401
   20.577000     23.819081
   20.592000     23.859474
   20.607000     23.847465
   20.622000     23.755761
   20.637000     23.910785
   20.652000     23.955546
   20.667000     23.847465
   20.682000     23.957729
   20.697000     23.866025
   20.712000     23.820173
   20.727000     23.629122
   20.742000     23.593095
   20.757000     23.606196
   20.771000     23.485016
   20.786000     23.455540
   20.801000     23.329992
   20.816000     23.229554
   20.831000     23.290690
   20.846000     23.170601
   20.861000     23.097455
   20.876000     22.980642
   20.891000     22.988284
   20.906000     22.966450
   20.921000     22.859462
   20.936000     23.030861
   20.951000     22.960991
   20.966000     22.964266
   20.981000     22.945708
   20.996000     22.753565
   21.011000     22.531946
   21.026000     22.502470
   21.041000     22.349630
   21.056000     22.283035
   21.071000     22.308145
   21.086000     22.314695
   21.101000     22.251375
   21.116000     22.054866
   21.131000     22.004647
   21.146000     21.880191
   21.161000     21.955520
   21.176000     21.828881
   21.191000     21.796130
   21.206000     21.841981
   21.221000     21.774295
   21.236000     21.784121
   21.251000     21.588703
   21.266000     21.784121
   21.281000     21.668399
   21.296000     21.591978
   21.310000     21.530842
   21.325000     21.585428
   21.340000     21.496999
   21.355000     21.423854
   21.370000     21.488265
   21.385000     21.433679
   21.400000     21.365993
   21.415000     21.288481
   21.430000     21.442413
   21.445000     21.406386
   21.460000     21.146558
   21.475000     21.112714
   21.490000     21.157475
   21.505000     21.176034
   21.520000     21.106164
   21.535000     21.037386
   21.550000     20.894371
   21.565000     20.836510
   21.580000     20.725155
   21.595000     20.625809
   21.610000     20.618167
   21.625000     20.541747
   21.640000     20.451134
   21.655000     20.345237
   21.670000     20.296110
   21.685000     20.209865
   21.700000     20.118160
   21.715000     20.137811
   21.730000     20.174930
   21.745000     20.213140
   21.760000     20.179296
   21.775000     20.158554
   21.790000     20.005714
   21.805000     20.029732
   21.820000     20.018814
   21.835000     20.010080
   21.850000     19.840864
   21.865000     19.829947
   21.880000     19.832130
   21.895000     19.654180
   21.910000     19.666189
   21.925000     19.639988
   21.940000     19.609421
   21.955000     19.710950
   21.970000     19.623613
   21.985000     19.442388
   22.000000     19.448938
