# Supplementary material for: Changing the game of time resolved X-ray diffraction on the mechanochemistry playground by downsizing
Source: Nat Commun. 2021 Oct 21;12:6134. doi: 10.1038/s41467-021-26264-1 (PMC8531352; doi:10.1038/s41467-021-26264-1)
Supplement: Supplementary file 3 — Source Data. [file 41467_2021_26264_MOESM3_ESM.zip › PXRD_raw_data/reactionIIIa_cocrystal_FormI_normalized/000190.xy]

    3.140900     20.226650
    3.155600     20.462031
    3.170400     20.772648
    3.185100     20.884427
    3.199800     20.945691
    3.214500     21.057470
    3.229300     21.334768
    3.244000     21.401406
    3.258700     21.444398
    3.273500     21.545428
    3.288200     21.738892
    3.302900     21.953852
    3.317600     21.987172
    3.332400     22.508449
    3.347100     22.827664
    3.361800     23.128609
    3.376500     23.572500
    3.391300     23.805732
    3.406000     24.173313
    3.420700     24.071207
    3.435400     23.899239
    3.450200     23.739095
    3.464900     23.611194
    3.479600     23.589698
    3.494400     23.815405
    3.509100     23.759516
    3.523800     24.063684
    3.538500     24.266821
    3.553300     24.284018
    3.568000     24.567765
    3.582700     24.701040
    3.597400     24.777351
    3.612200     24.995535
    3.626900     25.282507
    3.641600     25.539383
    3.656400     25.803784
    3.671100     25.959630
    3.685800     26.346558
    3.700500     26.436841
    3.715300     26.692643
    3.730000     27.072048
    3.744700     27.248315
    3.759500     27.493368
    3.774200     27.971655
    3.788900     28.083434
    3.803600     27.750246
    3.818400     27.928663
    3.833100     28.006048
    3.847800     28.291945
    3.862600     28.620834
    3.877300     28.715415
    3.892000     28.797100
    3.906700     29.013135
    3.921500     29.086221
    3.936200     29.387166
    3.950900     29.703156
    3.965700     29.639743
    3.980400     29.813861
    3.995100     30.248080
    4.009800     30.809125
    4.024600     30.653279
    4.039300     30.869313
    4.054000     31.017636
    4.068800     31.245494
    4.083500     31.532465
    4.098200     31.678638
    4.113000     31.852755
    4.127700     32.160148
    4.142400     32.725492
    4.157100     33.006015
    4.171900     33.244620
    4.186600     33.459580
    4.201300     33.788469
    4.216100     34.235585
    4.230800     34.386057
    4.245500     34.656906
    4.260300     35.066405
    4.275000     35.021263
    4.289700     35.483427
    4.304500     35.973536
    4.319200     35.932694
    4.333900     35.726332
    4.348600     36.262657
    4.363400     36.808655
    4.378100     37.254697
    4.392800     37.383673
    4.407600     37.594334
    4.422300     37.780273
    4.437000     37.998458
    4.451800     38.210193
    4.466500     38.412256
    4.481200     38.419779
    4.496000     38.558429
    4.510700     38.802408
    4.525400     39.261347
    4.540200     39.302190
    4.554900     39.725660
    4.569600     39.993285
    4.584400     40.055624
    4.599100     40.227592
    4.613800     40.548957
    4.628600     40.925137
    4.643300     41.404498
    4.658000     41.686094
    4.672700     42.335274
    4.687500     42.544860
    4.702200     42.756595
    4.716900     43.223058
    4.731700     43.408999
    4.746400     43.340211
    4.761100     43.601387
    4.775900     43.972193
    4.790600     44.360196
    4.805300     44.760021
    4.820100     45.342562
    4.834800     45.729490
    4.849500     46.121792
    4.864300     46.280862
    4.879000     46.611900
    4.893700     47.024624
    4.908500     47.300847
    4.923200     47.801704
    4.938000     48.457331
    4.952700     48.513220
    4.967400     49.128006
    4.982200     49.385957
    4.996900     49.715922
    5.011600     50.761701
    5.026400     51.033626
    5.041100     50.851984
    5.055800     51.512986
    5.070600     52.186885
    5.085300     52.154641
    5.100000     52.560915
    5.114800     52.977937
    5.129500     53.818430
    5.144200     54.186012
    5.159000     54.935147
    5.173700     55.370441
    5.188400     55.618720
    5.203200     55.869148
    5.217900     56.569917
    5.232700     57.432981
    5.247400     57.554433
    5.262100     58.162770
    5.276900     58.718442
    5.291600     59.176306
    5.306300     59.584730
    5.321100     59.999602
    5.335800     60.535927
    5.350500     61.392542
    5.365300     62.141677
    5.380000     62.214764
    5.394800     62.630711
    5.409500     63.404566
    5.424200     64.193469
    5.439000     64.395531
    5.453700     65.047935
    5.468400     65.428414
    5.483200     65.998057
    5.497900     66.527933
    5.512600     67.057809
    5.527400     67.952043
    5.542100     68.796836
    5.556900     68.923662
    5.571600     69.570690
    5.586300     70.140335
    5.601100     70.423007
    5.615800     70.984052
    5.630600     71.501030
    5.645300     72.482322
    5.660000     72.774667
    5.674800     73.150848
    5.689500     74.306257
    5.704200     74.470701
    5.719000     75.033896
    5.733700     75.458442
    5.748500     76.000141
    5.763200     76.747126
    5.777900     77.281302
    5.792700     77.629537
    5.807400     78.259369
    5.822200     78.797843
    5.836900     79.527632
    5.851600     80.053210
    5.866400     80.288590
    5.881100     80.731408
    5.895900     81.562227
    5.910600     82.314587
    5.925300     82.898203
    5.940100     83.544158
    5.954800     84.421194
    5.969600     85.476647
    5.984300     87.009311
    5.999000     88.435570
    6.013800     89.027785
    6.028500     88.983718
    6.043300     88.680624
    6.058000     88.564546
    6.072700     87.892796
    6.087500     87.886348
    6.102200     87.906768
    6.117000     87.836907
    6.131700     88.124953
    6.146500     88.263602
    6.161200     88.248555
    6.175900     88.359259
    6.190700     88.256078
    6.205400     88.515105
    6.220200     88.884836
    6.234900     88.932127
    6.249600     89.056804
    6.264400     89.599577
    6.279100     89.817762
    6.293900     89.739301
    6.308600     89.627522
    6.323400     90.323993
    6.338100     90.445445
    6.352800     90.767884
    6.367600     91.579358
    6.382300     92.270454
    6.397100     93.638673
    6.411800     94.825253
    6.426600     95.307837
    6.441300     94.723147
    6.456000     93.078703
    6.470800     91.745952
    6.485500     91.101072
    6.500300     90.955974
    6.515000     90.869991
    6.529800     90.598066
    6.544500     91.150514
    6.559300     91.714783
    6.574000     92.229611
    6.588700     93.178660
    6.603500     93.780547
    6.618200     93.354926
    6.633000     92.200592
    6.647700     91.054856
    6.662500     90.143426
    6.677200     89.831735
    6.692000     89.650093
    6.706700     89.139564
    6.721500     88.755860
    6.736200     88.396877
    6.750900     87.820785
    6.765700     87.676761
    6.780400     87.826159
    6.795200     87.949760
    6.809900     87.476849
    6.824700     86.874961
    6.839400     86.608411
    6.854200     86.535324
    6.868900     85.908716
    6.883700     85.801237
    6.898400     85.850677
    6.913200     85.641091
    6.927900     85.304679
    6.942700     85.139160
    6.957400     84.661949
    6.972200     84.365304
    6.986900     84.155719
    7.001600     83.862299
    7.016400     83.790287
    7.031100     83.341021
    7.045900     83.023955
    7.060600     82.929373
    7.075400     82.689692
    7.090100     82.091029
    7.104900     82.024391
    7.119600     81.798684
    7.134400     81.349418
    7.149100     81.213992
    7.163900     80.879730
    7.178600     80.841037
    7.193400     80.379949
    7.208100     79.843624
    7.222900     79.737218
    7.237600     79.395432
    7.252400     79.225614
    7.267100     78.720458
    7.281900     78.620502
    7.296600     78.870930
    7.311400     78.551714
    7.326100     77.654257
    7.340900     77.486588
    7.355600     77.495187
    7.370400     77.344714
    7.385100     77.035173
    7.399900     77.085689
    7.414600     76.709508
    7.429400     76.027011
    7.444100     76.173183
    7.458900     76.065704
    7.473600     75.430497
    7.488400     75.173620
    7.503200     75.117731
    7.517900     74.879125
    7.532700     74.159009
    7.547400     73.925778
    7.562200     73.969845
    7.576900     73.274449
    7.591700     72.901494
    7.606400     72.720928
    7.621200     71.910529
    7.635900     71.298968
    7.650700     71.282846
    7.665400     70.909891
    7.680200     70.565955
    7.694900     70.240290
    7.709700     69.814670
    7.724400     69.482558
    7.739200     69.531998
    7.754000     69.205258
    7.768700     68.485144
    7.783500     68.102514
    7.798200     67.891854
    7.813000     67.483430
    7.827700     67.542544
    7.842500     67.102951
    7.857200     66.583823
    7.872000     66.087266
    7.886700     66.007730
    7.901500     65.740106
    7.916300     65.496126
    7.931000     64.891014
    7.945800     64.444973
    7.960500     64.410579
    7.975300     64.173048
    7.990000     63.923695
    8.004800     63.716258
    8.019600     63.319658
    8.034300     62.916608
    8.049100     62.642534
    8.063800     62.328692
    8.078600     62.039571
    8.093300     61.909521
    8.108100     61.877276
    8.122900     61.987981
    8.137600     61.313007
    8.152400     60.905658
    8.167100     60.916405
    8.181900     60.696072
    8.196600     60.290872
    8.211400     59.859878
    8.226200     59.807213
    8.240900     59.546037
    8.255700     59.288085
    8.270400     58.800125
    8.285200     58.721666
    8.300000     58.296045
    8.314700     57.908043
    8.329500     57.629669
    8.344200     57.423308
    8.359000     57.374942
    8.373800     56.767680
    8.388500     56.608609
    8.403300     56.531224
    8.418000     56.109903
    8.432800     55.783164
    8.447600     55.559606
    8.462300     55.575728
    8.477100     55.246839
    8.491800     55.150107
    8.506600     55.022206
    8.521400     54.851313
    8.536100     54.638502
    8.550900     54.412795
    8.565600     54.442889
    8.580400     54.178488
    8.595200     53.811982
    8.609900     53.246637
    8.624700     52.861859
    8.639500     52.737182
    8.654200     52.176137
    8.669000     51.708599
    8.683700     51.612942
    8.698500     51.479667
    8.713300     51.124984
    8.728000     51.226014
    8.742800     50.985259
    8.757600     50.520946
    8.772300     50.324257
    8.787100     49.953452
    8.801800     49.747091
    8.816600     49.695500
    8.831400     49.336517
    8.846100     48.920570
    8.860900     48.479902
    8.875700     48.352001
    8.890400     48.170359
    8.905200     48.195080
    8.920000     48.043533
    8.934700     47.592118
    8.949500     47.181545
    8.964300     47.182619
    8.979000     47.309446
    8.993800     46.941864
    9.008600     46.615125
    9.023300     46.289461
    9.038100     45.976694
    9.052900     45.935852
    9.067600     45.918655
    9.082400     45.733790
    9.097200     45.461865
    9.111900     45.327515
    9.126700     45.171669
    9.141500     44.991103
    9.156200     44.925540
    9.171000     44.566557
    9.185800     44.275287
    9.200500     44.155984
    9.215300     43.773356
    9.230100     43.557321
    9.244800     43.309042
    9.259600     43.305818
    9.274400     43.045716
    9.289100     42.788839
    9.303900     42.623320
    9.318700     42.654489
    9.333400     42.505092
    9.348200     42.241766
    9.363000     42.118164
    9.377800     41.741985
    9.392500     41.329262
    9.407300     41.259399
    9.422100     41.511977
    9.436800     41.388376
    9.451600     41.006821
    9.466400     40.709102
    9.481200     40.403859
    9.495900     40.253387
    9.510700     40.366241
    9.525500     39.985762
    9.540200     39.671921
    9.555000     39.576263
    9.569800     39.327985
    9.584600     39.214056
    9.599300     39.280694
    9.614100     39.085081
    9.628900     38.656235
    9.643600     38.257485
    9.658400     38.343469
    9.673200     38.380012
    9.688000     38.113462
    9.702700     37.887754
    9.717500     37.767377
    9.732300     37.723310
    9.747100     37.476106
    9.761800     37.441712
    9.776600     37.280492
    9.791400     36.996745
    9.806200     36.586171
    9.820900     36.608742
    9.835700     36.663558
    9.850500     36.409905
    9.865300     36.225039
    9.880000     36.174523
    9.894800     36.153027
    9.909600     35.847784
    9.924400     35.663994
    9.939100     35.644647
    9.953900     35.412491
    9.968700     35.260945
    9.983500     35.191082
    9.998200     34.753638
   10.013000     34.671954
   10.028000     34.844997
   10.043000     34.590270
   10.057000     34.441947
   10.072000     34.128106
   10.087000     34.219464
   10.102000     33.995905
   10.116000     33.770198
   10.131000     33.682064
   10.146000     33.685288
   10.161000     33.544489
   10.176000     33.252144
   10.190000     32.981295
   10.205000     32.802878
   10.220000     32.852318
   10.235000     32.888862
   10.249000     32.924330
   10.264000     32.664229
   10.279000     32.499784
   10.294000     32.511608
   10.309000     32.430997
   10.323000     32.167672
   10.338000     32.192392
   10.353000     32.015050
   10.368000     32.072015
   10.382000     31.960235
   10.397000     31.953786
   10.412000     31.906495
   10.427000     31.800090
   10.442000     31.581906
   10.456000     31.455079
   10.471000     31.346524
   10.486000     31.293859
   10.501000     31.222923
   10.516000     31.332552
   10.530000     31.293859
   10.545000     31.280962
   10.560000     31.241194
   10.575000     31.345450
   10.589000     31.416387
   10.604000     31.472276
   10.619000     31.406713
   10.634000     31.107919
   10.649000     30.995065
   10.663000     31.086423
   10.678000     30.624259
   10.693000     30.683373
   10.708000     30.541500
   10.722000     30.613511
   10.737000     30.444768
   10.752000     30.196489
   10.767000     29.937462
   10.782000     29.950360
   10.796000     29.751522
   10.811000     29.692408
   10.826000     29.476373
   10.841000     29.229170
   10.856000     29.216273
   10.870000     29.244217
   10.885000     29.090521
   10.900000     28.950797
   10.915000     28.860514
   10.930000     28.856214
   10.944000     28.718640
   10.959000     28.597188
   10.974000     28.545598
   10.989000     28.420921
   11.003000     28.325263
   11.018000     28.385452
   11.033000     28.375779
   11.048000     28.404799
   11.063000     28.406948
   11.077000     28.341385
   11.092000     28.404799
   11.107000     28.596113
   11.122000     28.617609
   11.137000     28.653077
   11.151000     28.647703
   11.166000     28.506904
   11.181000     28.588589
   11.196000     28.575692
   11.211000     28.697144
   11.225000     28.736911
   11.240000     28.678872
   11.255000     28.558495
   11.270000     28.475735
   11.284000     28.497231
   11.299000     28.429519
   11.314000     28.187690
   11.329000     28.100631
   11.344000     28.023245
   11.358000     27.955532
   11.373000     27.985626
   11.388000     27.879222
   11.403000     28.057638
   11.418000     27.942635
   11.432000     27.941561
   11.447000     27.877072
   11.462000     28.027544
   11.477000     28.032918
   11.492000     28.053340
   11.506000     28.082358
   11.521000     28.161894
   11.536000     28.302693
   11.551000     28.305917
   11.566000     28.381154
   11.580000     28.330638
   11.595000     28.391901
   11.610000     28.387601
   11.625000     28.473586
   11.640000     28.453164
   11.654000     28.617609
   11.669000     28.428444
   11.684000     28.157595
   11.699000     28.095256
   11.714000     28.268299
   11.728000     28.033993
   11.743000     27.784640
   11.758000     27.704030
   11.773000     27.728750
   11.788000     27.634167
   11.802000     27.700805
   11.817000     27.711553
   11.832000     27.796462
   11.847000     27.623420
   11.862000     27.538510
   11.876000     27.802911
   11.891000     27.811509
   11.906000     27.801836
   11.921000     27.831931
   11.936000     28.088807
   11.950000     28.237130
   11.965000     28.277973
   11.980000     28.316665
   11.995000     28.361807
   12.010000     28.427370
   12.024000     28.542373
   12.039000     28.706817
   12.054000     28.712191
   12.069000     28.902430
   12.084000     28.947573
   12.098000     29.049678
   12.113000     28.998088
   12.128000     28.976592
   12.143000     29.296882
   12.158000     29.369968
   12.172000     29.336650
   12.187000     29.228095
   12.202000     29.170055
   12.217000     29.175430
   12.232000     29.052903
   12.246000     28.983040
   12.261000     29.050753
   12.276000     29.028182
   12.291000     29.200150
   12.306000     29.150710
   12.320000     29.050753
   12.335000     29.127064
   12.350000     29.232394
   12.365000     29.372118
   12.380000     29.588152
   12.394000     29.612873
   12.409000     29.682735
   12.424000     29.949286
   12.439000     30.010549
   12.454000     30.132001
   12.468000     30.341588
   12.483000     30.499583
   12.498000     30.816648
   12.513000     30.895109
   12.528000     30.886511
   12.543000     31.013337
   12.557000     30.926278
   12.572000     30.984317
   12.587000     31.059553
   12.602000     31.086423
   12.617000     31.149836
   12.631000     30.995065
   12.646000     30.935951
   12.661000     30.913380
   12.676000     30.955298
   12.691000     31.050955
   12.705000     31.132640
   12.720000     31.202501
   12.735000     31.199278
   12.750000     31.227222
   12.765000     31.355124
   12.779000     31.696909
   12.794000     31.918318
   12.809000     32.125754
   12.824000     32.425623
   12.839000     32.812551
   12.854000     33.444533
   12.868000     33.995905
   12.883000     34.461293
   12.898000     34.886914
   12.913000     35.373798
   12.928000     35.556514
   12.942000     35.452258
   12.957000     35.213653
   12.972000     34.755789
   12.987000     34.566623
   13.002000     34.125956
   13.017000     33.727206
   13.031000     33.590705
   13.046000     33.412290
   13.061000     33.453131
   13.076000     33.409065
   13.091000     33.306958
   13.105000     33.195179
   13.120000     33.147888
   13.135000     33.284388
   13.150000     33.246770
   13.165000     33.396167
   13.179000     33.527293
   13.194000     33.568135
   13.209000     33.807816
   13.224000     34.064692
   13.239000     34.422601
   13.254000     34.919158
   13.268000     35.282440
   13.283000     35.730632
   13.298000     35.975685
   13.313000     36.064894
   13.328000     36.343267
   13.343000     36.259432
   13.357000     35.898300
   13.372000     35.655395
   13.387000     35.148090
   13.402000     34.889064
   13.417000     34.847146
   13.431000     34.754714
   13.446000     34.703124
   13.461000     34.712796
   13.476000     34.692375
   13.491000     34.819201
   13.506000     34.688076
   13.520000     34.712796
   13.535000     34.713871
   13.550000     34.771910
   13.565000     34.772985
   13.580000     34.809528
   13.595000     35.165287
   13.609000     34.864343
   13.624000     34.934205
   13.639000     35.169586
   13.654000     34.998693
   13.669000     35.037386
   13.683000     35.231925
   13.698000     35.134117
   13.713000     35.201831
   13.728000     35.384546
   13.743000     35.628526
   13.758000     35.634975
   13.772000     35.586608
   13.787000     35.643573
   13.802000     35.666144
   13.817000     35.778997
   13.832000     35.668293
   13.847000     35.775773
   13.861000     35.794045
   13.876000     35.784372
   13.891000     35.819839
   13.906000     35.856383
   13.921000     35.695163
   13.936000     35.580159
   13.950000     35.674742
   13.965000     35.689789
   13.980000     35.562963
   13.995000     35.629600
   14.010000     35.682265
   14.025000     35.704836
   14.039000     35.567262
   14.054000     35.420015
   14.069000     35.672593
   14.084000     35.658620
   14.099000     35.485578
   14.114000     35.456558
   14.128000     35.581234
   14.143000     35.744603
   14.158000     35.632824
   14.173000     35.547916
   14.188000     35.723108
   14.203000     35.700537
   14.217000     35.636049
   14.232000     35.637124
   14.247000     35.558663
   14.262000     35.440436
   14.277000     35.447960
   14.292000     35.564037
   14.306000     35.642498
   14.321000     35.642498
   14.336000     35.529644
   14.351000     35.648947
   14.366000     35.688714
   14.381000     35.566187
   14.395000     35.651096
   14.410000     35.667218
   14.425000     35.749978
   14.440000     35.815541
   14.455000     35.900449
   14.470000     35.837037
   14.484000     35.751052
   14.499000     35.594132
   14.514000     35.467305
   14.529000     35.400668
   14.544000     35.444735
   14.559000     35.372724
   14.573000     35.138417
   14.588000     35.020189
   14.603000     35.120146
   14.618000     35.450109
   14.633000     35.236223
   14.648000     35.069630
   14.662000     34.894437
   14.677000     35.035236
   14.692000     35.162062
   14.707000     34.938504
   14.722000     34.887988
   14.737000     34.938504
   14.752000     34.948178
   14.766000     34.929906
   14.781000     34.865417
   14.796000     34.767611
   14.811000     34.635411
   14.826000     34.688076
   14.841000     34.627888
   14.855000     34.541903
   14.870000     34.474191
   14.885000     34.438722
   14.900000     34.412928
   14.915000     34.278578
   14.930000     34.389282
   14.945000     34.339841
   14.959000     34.222688
   14.974000     34.050720
   14.989000     34.251707
   15.004000     34.153901
   15.019000     33.914221
   15.034000     33.945390
   15.048000     33.913146
   15.063000     33.972260
   15.078000     33.961511
   15.093000     33.785245
   15.108000     33.763749
   15.123000     33.684213
   15.138000     33.492899
   15.152000     33.476777
   15.167000     33.517620
   15.182000     33.587481
   15.197000     33.340278
   15.212000     33.186581
   15.227000     33.154337
   15.242000     33.313407
   15.256000     33.169385
   15.271000     33.016762
   15.286000     33.087700
   15.301000     32.859842
   15.316000     32.865216
   15.331000     32.939377
   15.345000     32.625536
   15.360000     32.688949
   15.375000     32.520206
   15.390000     32.415950
   15.405000     32.399828
   15.420000     32.530953
   15.435000     32.427772
   15.449000     32.303096
   15.464000     32.192392
   15.479000     32.119305
   15.494000     32.126829
   15.509000     31.996779
   15.524000     31.714106
   15.539000     31.616300
   15.553000     31.851680
   15.568000     31.700134
   15.583000     31.687236
   15.598000     31.478725
   15.613000     31.394891
   15.628000     31.536764
   15.643000     31.464752
   15.657000     31.272363
   15.672000     31.192829
   15.687000     31.096097
   15.702000     31.046655
   15.717000     31.107919
   15.732000     31.258392
   15.747000     31.115442
   15.761000     30.926278
   15.776000     30.767208
   15.791000     30.594165
   15.806000     30.636082
   15.821000     30.689822
   15.836000     30.603839
   15.851000     30.242705
   15.866000     30.230883
   15.880000     30.098683
   15.895000     29.995502
   15.910000     29.871900
   15.925000     29.748298
   15.940000     29.897695
   15.955000     29.708531
   15.970000     29.550534
   15.984000     29.670913
   15.999000     29.611799
   16.014000     29.532263
   16.029000     29.553759
   16.044000     29.493571
   16.059000     29.501094
   16.074000     29.475299
   16.088000     29.349547
   16.103000     29.416185
   16.118000     29.246367
   16.133000     29.231320
   16.148000     29.190477
   16.163000     29.153934
   16.178000     29.105568
   16.193000     28.884159
   16.207000     28.747660
   16.222000     28.855139
   16.237000     28.786353
   16.252000     28.688546
   16.267000     28.681022
   16.282000     28.718640
   16.297000     28.451015
   16.312000     28.501531
   16.326000     28.540224
   16.341000     28.441342
   16.356000     28.295169
   16.371000     28.270449
   16.386000     28.260775
   16.401000     28.256477
   16.416000     28.224232
   16.430000     28.111378
   16.445000     28.028619
   16.460000     27.996375
   16.475000     27.945859
   16.490000     27.807211
   16.505000     27.731974
   16.520000     27.920064
   16.535000     27.888894
   16.549000     27.714777
   16.564000     27.425656
   16.579000     27.432105
   16.594000     27.428881
   16.609000     27.270886
   16.624000     27.304204
   16.639000     27.380515
   16.654000     27.208547
   16.668000     27.067748
   16.683000     27.012933
   16.698000     27.018308
   16.713000     26.880733
   16.728000     26.771104
   16.743000     26.698017
   16.758000     26.702316
   16.773000     26.690494
   16.788000     26.714139
   16.802000     26.462636
   16.817000     26.366979
   16.832000     26.399223
   16.847000     26.284219
   16.862000     26.160618
   16.877000     26.056362
   16.892000     26.161693
   16.907000     26.089681
   16.921000     26.123000
   16.936000     26.093980
   16.951000     25.930611
   16.966000     25.912339
   16.981000     25.866122
   16.996000     25.767241
   17.011000     25.631817
   17.026000     25.586675
   17.041000     25.484569
   17.055000     25.489943
   17.070000     25.553356
   17.085000     25.489943
   17.100000     25.402884
   17.115000     25.385687
   17.130000     25.346994
   17.145000     25.351294
   17.160000     25.352368
   17.175000     25.241664
   17.189000     25.268534
   17.204000     25.071846
   17.219000     25.101940
   17.234000     24.922449
   17.249000     24.890204
   17.264000     24.920299
   17.279000     24.972964
   17.294000     24.869783
   17.309000     24.952543
   17.323000     24.807445
   17.338000     24.683844
   17.353000     24.617206
   17.368000     24.799921
   17.383000     24.852586
   17.398000     24.836465
   17.413000     24.778425
   17.428000     24.679544
   17.443000     24.588186
   17.457000     24.609682
   17.472000     24.574214
   17.487000     24.602159
   17.502000     24.525847
   17.517000     24.519398
   17.532000     24.466733
   17.547000     24.436639
   17.562000     24.449537
   17.577000     24.289392
   17.591000     24.488229
   17.606000     24.368927
   17.621000     24.300140
   17.636000     24.421592
   17.651000     24.485005
   17.666000     24.507576
   17.681000     24.300140
   17.696000     24.383974
   17.711000     24.358179
   17.726000     24.294765
   17.740000     24.138919
   17.755000     24.169014
   17.770000     24.216306
   17.785000     24.143219
   17.800000     24.127097
   17.815000     24.185137
   17.830000     24.176537
   17.845000     24.254998
   17.860000     24.134621
   17.875000     24.162566
   17.889000     24.232427
   17.904000     24.302289
   17.919000     24.267896
   17.934000     24.276494
   17.949000     24.195884
   17.964000     24.116349
   17.979000     24.177613
   17.994000     24.207707
   18.009000     24.089479
   18.024000     24.213081
   18.038000     24.234577
   18.053000     24.307663
   18.068000     24.376450
   18.083000     24.221680
   18.098000     24.250699
   18.113000     24.286167
   18.128000     24.376450
   18.143000     24.354954
   18.158000     24.472108
   18.173000     24.472108
   18.188000     24.494678
   18.202000     24.437715
   18.217000     24.498978
   18.232000     24.580663
   18.247000     24.641926
   18.262000     24.580663
   18.277000     24.508651
   18.292000     24.587112
   18.307000     24.667721
   18.322000     24.761229
   18.337000     24.715013
   18.352000     24.677395
   18.366000     24.665571
   18.381000     24.641926
   18.396000     24.517249
   18.411000     24.482856
   18.426000     24.705339
   18.441000     24.652674
   18.456000     24.621505
   18.471000     24.720386
   18.486000     24.605383
   18.501000     24.601083
   18.516000     24.659123
   18.530000     24.724686
   18.545000     24.653748
   18.560000     24.645150
   18.575000     24.741882
   18.590000     24.866559
   18.605000     24.759079
   18.620000     24.780575
   18.635000     24.813894
   18.650000     24.806370
   18.665000     24.811745
   18.680000     24.850437
   18.695000     24.669871
   18.710000     24.630103
   18.724000     24.733284
   18.739000     24.835390
   18.754000     24.833241
   18.769000     24.864410
   18.784000     24.852586
   18.799000     24.792398
   18.814000     24.822492
   18.829000     24.888055
   18.844000     24.931047
   18.859000     24.875157
   18.874000     25.051425
   18.889000     25.055723
   18.903000     25.071846
   18.918000     25.220168
   18.933000     25.140633
   18.948000     24.932122
   18.963000     25.111613
   18.978000     25.053574
   18.993000     25.019181
   19.008000     25.115912
   19.023000     25.305077
   19.038000     25.220168
   19.053000     25.180400
   19.068000     25.147082
   19.083000     25.004133
   19.098000     25.029929
   19.112000     25.134184
   19.127000     25.293254
   19.142000     25.223393
   19.157000     25.200822
   19.172000     25.170727
   19.187000     25.236290
   19.202000     25.194373
   19.217000     25.338396
   19.232000     25.234140
   19.247000     25.329797
   19.262000     25.443726
   19.277000     25.484569
   19.292000     25.435128
   19.307000     25.253487
   19.321000     25.482419
   19.336000     25.463073
   19.351000     25.362042
   19.366000     25.329797
   19.381000     25.296479
   19.396000     25.425455
   19.411000     25.330872
   19.426000     25.282507
   19.441000     25.356668
   19.456000     25.408258
   19.471000     25.380313
   19.486000     25.414707
   19.501000     25.290030
   19.516000     25.295404
   19.531000     25.376014
   19.545000     25.301852
   19.560000     25.309376
   19.575000     25.402884
   19.590000     25.283581
   19.605000     25.228767
   19.620000     25.261010
   19.635000     25.107314
   19.650000     25.224467
   19.665000     25.198672
   19.680000     25.302928
   19.695000     25.266385
   19.710000     25.139558
   19.725000     25.049275
   19.740000     25.259936
   19.755000     25.280357
   19.770000     25.266385
   19.785000     25.272834
   19.799000     25.137408
   19.814000     25.070770
   19.829000     25.216944
   19.844000     25.171802
   19.859000     25.120212
   19.874000     25.068621
   19.889000     24.893429
   19.904000     24.898803
   19.919000     25.029929
   19.934000     25.073995
   19.949000     25.191149
   19.964000     25.143857
   19.979000     24.926748
   19.994000     24.997685
   20.009000     24.839689
   20.024000     24.733284
   20.039000     24.875157
   20.054000     24.895579
   20.068000     24.828941
   20.083000     24.869783
   20.098000     24.724686
   20.113000     24.654824
   20.128000     24.662348
   20.143000     24.684918
   20.158000     24.659123
   20.173000     24.623654
   20.188000     24.575288
   20.203000     24.514025
   20.218000     24.526922
   20.233000     24.524773
   20.248000     24.434490
   20.263000     24.494678
   20.278000     24.286167
   20.293000     24.363553
   20.308000     24.281869
   20.323000     24.292616
   20.338000     24.292616
   20.353000     24.189435
   20.368000     24.143219
   20.382000     23.983074
   20.397000     24.078731
   20.412000     24.005645
   20.427000     23.822929
   20.442000     23.736944
   20.457000     23.755217
   20.472000     23.755217
   20.487000     23.700402
   20.502000     23.673532
   20.517000     23.557453
   20.532000     23.549929
   20.547000     23.593996
   20.562000     23.615492
   20.577000     23.411281
   20.592000     23.347867
   20.607000     23.310249
   20.622000     23.280155
   20.637000     23.401607
   20.652000     23.316698
   20.667000     23.235013
   20.682000     23.236088
   20.697000     23.193097
   20.712000     23.070569
   20.727000     23.035101
   20.742000     23.039400
   20.757000     23.092065
   20.771000     23.125384
   20.786000     23.023278
   20.801000     22.884629
   20.816000     22.718035
   20.831000     22.697614
   20.846000     22.655696
   20.861000     22.676118
   20.876000     22.668594
   20.891000     22.443961
   20.906000     22.361202
   20.921000     22.441812
   20.936000     22.399894
   20.951000     22.191383
   20.966000     22.165588
   20.981000     22.324658
   20.996000     22.189234
   21.011000     22.048435
   21.026000     22.040911
   21.041000     21.940956
   21.056000     22.118297
   21.071000     22.005443
   21.086000     22.032313
   21.101000     21.828101
   21.116000     21.752865
   21.131000     21.916234
   21.146000     21.802306
   21.161000     21.709874
   21.176000     21.537905
   21.191000     21.508886
   21.206000     21.459445
   21.221000     21.354115
   21.236000     21.435800
   21.251000     21.396031
   21.266000     21.318646
   21.281000     21.318646
   21.296000     21.183222
   21.310000     21.061770
   21.325000     21.229438
   21.340000     21.056395
   21.355000     20.910222
   21.370000     20.872604
   21.385000     20.801668
   21.400000     20.896250
   21.415000     20.813490
   21.430000     20.721058
   21.445000     20.856482
   21.460000     20.731805
   21.475000     20.729656
   21.490000     20.564137
   21.505000     20.601755
   21.520000     20.543716
   21.535000     20.472779
   21.550000     20.434086
   21.565000     20.362075
   21.580000     20.329830
   21.595000     20.291138
   21.610000     20.238473
   21.625000     20.180433
   21.640000     20.164311
   21.655000     20.136366
   21.670000     20.048234
   21.685000     19.917108
   21.700000     19.907435
   21.715000     19.989120
   21.730000     19.916033
   21.745000     19.780609
   21.760000     19.607565
   21.775000     19.735467
   21.790000     19.781683
   21.805000     19.663455
   21.820000     19.612939
   21.835000     19.643034
   21.850000     19.548452
   21.865000     19.546302
   21.880000     19.393681
   21.895000     19.492562
   21.910000     19.458168
   21.925000     19.416251
   21.940000     19.317370
   21.955000     19.287276
   21.970000     19.226011
   21.985000     19.134654
   22.000000     19.151850
