# Supplementary material for: Changing the game of time resolved X-ray diffraction on the mechanochemistry playground by downsizing
Source: Nat Commun. 2021 Oct 21;12:6134. doi: 10.1038/s41467-021-26264-1 (PMC8531352; doi:10.1038/s41467-021-26264-1)
Supplement: Supplementary file 3 — Source Data. [file 41467_2021_26264_MOESM3_ESM.zip › PXRD_raw_data/reactionIIIa_cocrystal_FormI_normalized/000201.xy]

    3.140900     20.486820
    3.155600     20.553379
    3.170400     20.628523
    3.185100     20.695082
    3.199800     20.846446
    3.214500     20.982781
    3.229300     21.083691
    3.244000     21.315568
    3.258700     21.431508
    3.273500     21.530270
    3.288200     21.983291
    3.302900     22.317152
    3.317600     22.332180
    3.332400     22.726158
    3.347100     22.679997
    3.361800     22.966623
    3.376500     23.066460
    3.391300     23.715932
    3.406000     24.119571
    3.420700     24.039058
    3.435400     23.916678
    3.450200     23.636492
    3.464900     23.610729
    3.479600     23.794298
    3.494400     23.737402
    3.509100     24.079851
    3.523800     24.292405
    3.538500     24.243024
    3.553300     24.501739
    3.568000     24.779778
    3.582700     25.078213
    3.597400     24.889276
    3.612200     24.978377
    3.626900     25.265004
    3.641600     25.377722
    3.656400     25.534454
    3.671100     25.957416
    3.685800     26.396480
    3.700500     26.711018
    3.715300     27.117878
    3.730000     27.096408
    3.744700     27.095334
    3.759500     27.448518
    3.774200     27.620280
    3.788900     27.512928
    3.803600     27.648191
    3.818400     27.724409
    3.833100     28.298736
    3.847800     28.414675
    3.862600     28.351338
    3.877300     28.275119
    3.892000     28.453322
    3.906700     28.928885
    3.921500     29.052339
    3.936200     29.221953
    3.950900     29.557961
    3.965700     29.534344
    3.980400     29.671753
    3.995100     30.163419
    4.009800     30.310489
    4.024600     30.432870
    4.039300     30.635763
    4.054000     31.248736
    4.068800     31.377556
    4.083500     31.571861
    4.098200     31.885325
    4.113000     31.987308
    4.127700     32.215966
    4.142400     32.452138
    4.157100     33.029685
    4.171900     33.218622
    4.186600     33.438691
    4.201300     33.870241
    4.216100     34.137544
    4.230800     34.344732
    4.245500     34.404848
    4.260300     34.835324
    4.275000     35.216420
    4.289700     35.611470
    4.304500     35.763909
    4.319200     35.873406
    4.333900     36.229811
    4.348600     36.351117
    4.363400     36.534688
    4.378100     36.785888
    4.392800     37.319421
    4.407600     37.592092
    4.422300     37.961379
    4.437000     38.118111
    4.451800     38.260887
    4.466500     38.485251
    4.481200     38.255520
    4.496000     38.404738
    4.510700     38.942565
    4.525400     39.320439
    4.540200     39.245294
    4.554900     39.527627
    4.569600     39.896914
    4.584400     40.114835
    4.599100     40.404682
    4.613800     40.806174
    4.628600     41.003700
    4.643300     41.444912
    4.658000     41.900078
    4.672700     41.915108
    4.687500     41.970930
    4.702200     42.562433
    4.716900     43.045512
    4.731700     43.623059
    4.746400     43.910759
    4.761100     44.083593
    4.775900     44.402425
    4.790600     44.728772
    4.805300     44.809284
    4.820100     45.439433
    4.834800     45.500624
    4.849500     45.853807
    4.864300     46.410958
    4.879000     46.661085
    4.893700     46.721201
    4.908500     47.151678
    4.923200     47.554243
    4.938000     48.430226
    4.952700     48.785557
    4.967400     49.035684
    4.982200     49.450058
    4.996900     49.698038
    5.011600     50.345363
    5.026400     50.511757
    5.041100     50.933646
    5.055800     51.446782
    5.070600     51.967433
    5.085300     52.344235
    5.100000     52.940032
    5.114800     53.294289
    5.129500     53.785956
    5.144200     54.693070
    5.159000     55.323219
    5.173700     55.497127
    5.188400     55.467069
    5.203200     56.030661
    5.217900     56.603914
    5.232700     57.125639
    5.247400     57.807315
    5.262100     57.924328
    5.276900     58.252821
    5.291600     58.798163
    5.306300     59.048291
    5.321100     59.664484
    5.335800     60.594141
    5.350500     61.342376
    5.365300     62.005804
    5.380000     62.414811
    5.394800     62.990211
    5.409500     63.437864
    5.424200     64.149599
    5.439000     64.800144
    5.453700     65.212372
    5.468400     65.910152
    5.483200     66.246159
    5.497900     66.687372
    5.512600     67.564427
    5.527400     67.890773
    5.542100     68.024962
    5.556900     68.708786
    5.571600     69.610532
    5.586300     69.786588
    5.601100     70.331930
    5.615800     71.046886
    5.630600     71.929309
    5.645300     72.700087
    5.660000     73.003891
    5.674800     73.388206
    5.689500     73.724214
    5.704200     74.328599
    5.719000     75.217463
    5.733700     75.872303
    5.748500     76.036550
    5.763200     76.274868
    5.777900     77.058529
    5.792700     77.631782
    5.807400     78.221138
    5.822200     79.050959
    5.836900     79.509347
    5.851600     80.255435
    5.866400     80.704161
    5.881100     81.368663
    5.895900     81.897901
    5.910600     82.338040
    5.925300     82.681562
    5.940100     83.792642
    5.954800     84.423865
    5.969600     85.747501
    5.984300     87.583198
    5.999000     88.844569
    6.013800     89.345898
    6.028500     89.162328
    6.043300     88.776938
    6.058000     88.582634
    6.072700     88.491386
    6.087500     88.231597
    6.102200     87.948191
    6.117000     88.103849
    6.131700     88.169334
    6.146500     88.042660
    6.161200     88.185436
    6.175900     88.542915
    6.190700     88.536473
    6.205400     88.501047
    6.220200     88.785527
    6.234900     88.930450
    6.249600     89.707670
    6.264400     89.390985
    6.279100     89.730213
    6.293900     90.312055
    6.308600     90.080178
    6.323400     90.357142
    6.338100     90.532124
    6.352800     91.104304
    6.367600     91.792422
    6.382300     93.118204
    6.397100     94.678011
    6.411800     96.398843
    6.426600     97.174990
    6.441300     96.898024
    6.456000     94.925991
    6.470800     93.138600
    6.485500     92.106960
    6.500300     91.492913
    6.515000     91.242786
    6.529800     91.511163
    6.544500     91.819260
    6.559300     92.890620
    6.574000     94.058597
    6.588700     94.797170
    6.603500     95.177192
    6.618200     94.336635
    6.633000     93.263127
    6.647700     92.011418
    6.662500     90.798354
    6.677200     90.104868
    6.692000     89.122608
    6.706700     88.756542
    6.721500     88.717896
    6.736200     88.323918
    6.750900     87.926720
    6.765700     87.849428
    6.780400     87.902030
    6.795200     88.100629
    6.809900     87.578905
    6.824700     87.226794
    6.839400     87.380306
    6.854200     86.998137
    6.868900     86.379796
    6.883700     85.841969
    6.898400     85.332053
    6.913200     85.131307
    6.927900     85.127013
    6.942700     85.426521
    6.957400     84.462511
    6.972200     84.243516
    6.986900     84.126503
    7.001600     83.631617
    7.016400     83.634837
    7.031100     83.370754
    7.045900     82.989659
    7.060600     82.646136
    7.075400     82.382054
    7.090100     82.416406
    7.104900     82.282218
    7.119600     81.670318
    7.134400     81.257017
    7.149100     81.093844
    7.163900     81.215151
    7.178600     80.270464
    7.193400     80.273685
    7.208100     80.126614
    7.222900     79.570537
    7.237600     79.454598
    7.252400     79.330071
    7.267100     79.100341
    7.281900     78.886712
    7.296600     78.370355
    7.311400     77.977452
    7.326100     78.245828
    7.340900     77.847557
    7.355600     77.288259
    7.370400     77.127234
    7.385100     77.137969
    7.399900     76.854563
    7.414600     76.761167
    7.429400     76.308147
    7.444100     75.920610
    7.458900     76.055873
    7.473600     75.855127
    7.488400     75.869083
    7.503200     75.636132
    7.517900     75.462223
    7.532700     74.686077
    7.547400     74.054854
    7.562200     73.703817
    7.576900     73.501998
    7.591700     73.261532
    7.606400     72.588443
    7.621200     72.058131
    7.635900     71.470921
    7.650700     71.171413
    7.665400     70.859022
    7.680200     70.357694
    7.694900     70.122596
    7.709700     69.782294
    7.724400     69.402272
    7.739200     69.256275
    7.754000     69.001853
    7.768700     68.401763
    7.783500     67.829583
    7.798200     68.070049
    7.813000     68.226781
    7.827700     67.229493
    7.842500     66.908514
    7.857200     66.529565
    7.872000     66.305202
    7.886700     66.064736
    7.901500     65.291811
    7.916300     65.107168
    7.931000     65.037390
    7.945800     64.836644
    7.960500     64.489901
    7.975300     64.040101
    7.990000     63.809297
    8.004800     63.657933
    8.019600     63.298307
    8.034300     62.959079
    8.049100     62.684261
    8.063800     62.267740
    8.078600     62.129257
    8.093300     61.900601
    8.108100     61.707369
    8.122900     61.568886
    8.137600     61.422890
    8.152400     61.332715
    8.167100     61.158806
    8.181900     61.007442
    8.196600     60.433115
    8.211400     59.989757
    8.226200     59.489502
    8.240900     59.181405
    8.255700     58.926984
    8.270400     58.904440
    8.285200     58.609226
    8.300000     58.215249
    8.314700     57.828786
    8.329500     57.596908
    8.344200     57.399382
    8.359000     57.089139
    8.373800     56.649001
    8.388500     56.762793
    8.403300     56.497636
    8.418000     56.189540
    8.432800     55.839576
    8.447600     55.510010
    8.462300     55.423055
    8.477100     55.309263
    8.491800     55.149310
    8.506600     54.983990
    8.521400     54.654423
    8.536100     54.938903
    8.550900     54.973255
    8.565600     54.483736
    8.580400     53.881498
    8.595200     53.644253
    8.609900     53.309319
    8.624700     53.228805
    8.639500     52.762903
    8.654200     52.312029
    8.669000     52.110210
    8.683700     51.761321
    8.698500     51.592779
    8.713300     51.246036
    8.728000     51.127950
    8.742800     51.036702
    8.757600     50.645945
    8.772300     50.404407
    8.787100     50.406553
    8.801800     49.944945
    8.816600     49.631481
    8.831400     49.190269
    8.846100     48.843526
    8.860900     48.674986
    8.875700     48.437741
    8.890400     48.157555
    8.905200     47.971838
    8.920000     47.640124
    8.934700     47.511303
    8.949500     47.199986
    8.964300     47.011048
    8.979000     46.675040
    8.993800     46.748040
    9.008600     46.462486
    9.023300     46.503280
    9.038100     46.362651
    9.052900     46.074950
    9.067600     45.982629
    9.082400     45.799059
    9.097200     45.715325
    9.111900     45.431919
    9.126700     44.985339
    9.141500     44.836122
    9.156200     44.782447
    9.171000     44.664361
    9.185800     44.560230
    9.200500     44.246767
    9.215300     43.777643
    9.230100     43.685322
    9.244800     43.526443
    9.259600     43.088452
    9.274400     43.041217
    9.289100     43.270948
    9.303900     42.574242
    9.318700     42.416435
    9.333400     42.463670
    9.348200     42.304791
    9.363000     42.149133
    9.377800     41.883976
    9.392500     41.393383
    9.407300     41.338634
    9.422100     41.331120
    9.436800     41.353663
    9.451600     41.107830
    9.466400     40.956465
    9.481200     40.606502
    9.495900     40.317729
    9.510700     40.172805
    9.525500     40.071895
    9.540200     40.032175
    9.555000     39.873296
    9.569800     39.621021
    9.584600     39.170149
    9.599300     38.931830
    9.614100     38.723570
    9.628900     38.517456
    9.643600     38.497060
    9.658400     38.201845
    9.673200     38.141728
    9.688000     38.057995
    9.702700     37.948497
    9.717500     37.841146
    9.732300     37.645768
    9.747100     37.548079
    9.761800     37.413890
    9.776600     36.975899
    9.791400     36.899680
    9.806200     36.693567
    9.820900     36.662435
    9.835700     36.423042
    9.850500     36.256649
    9.865300     36.191165
    9.880000     36.210488
    9.894800     36.138562
    9.909600     35.948552
    9.924400     35.802555
    9.939100     35.561015
    9.953900     35.369931
    9.968700     35.193876
    9.983500     35.074717
    9.998200     35.127319
   10.013000     34.856794
   10.028000     34.591638
   10.043000     34.568021
   10.057000     34.330776
   10.072000     34.097824
   10.087000     33.878829
   10.102000     33.775772
   10.116000     33.876682
   10.131000     33.727465
   10.146000     33.506322
   10.161000     33.421515
   10.176000     33.202519
   10.190000     33.141329
   10.205000     33.130594
   10.220000     32.997479
   10.235000     32.987818
   10.249000     32.906231
   10.264000     32.604576
   10.279000     32.528356
   10.294000     32.490784
   10.309000     32.235289
   10.323000     32.025955
   10.338000     32.045278
   10.353000     32.014147
   10.368000     31.984088
   10.382000     31.950809
   10.397000     31.998044
   10.412000     31.966912
   10.427000     31.686726
   10.442000     31.367895
   10.456000     31.254103
   10.471000     31.345351
   10.486000     31.433378
   10.501000     31.358233
   10.516000     31.348571
   10.530000     31.393659
   10.545000     31.438746
   10.560000     31.192913
   10.575000     31.321734
   10.589000     31.553612
   10.604000     31.310999
   10.619000     31.474172
   10.634000     31.482760
   10.649000     31.380776
   10.663000     31.217603
   10.678000     31.209016
   10.693000     30.781759
   10.708000     30.691585
   10.722000     30.477957
   10.737000     30.309416
   10.752000     30.251447
   10.767000     30.016348
   10.782000     29.856396
   10.796000     29.738310
   10.811000     29.590166
   10.826000     29.429140
   10.841000     29.319642
   10.856000     29.231614
   10.870000     29.080250
   10.885000     28.991149
   10.900000     29.039456
   10.915000     28.935327
   10.930000     28.770006
   10.944000     28.797917
   10.959000     28.611127
   10.974000     28.568186
   10.989000     28.564966
   11.003000     28.522026
   11.018000     28.431851
   11.033000     28.367441
   11.048000     28.385691
   11.063000     28.570334
   11.077000     28.461909
   11.092000     28.298736
   11.107000     28.485527
   11.122000     28.603612
   11.137000     28.772153
   11.151000     28.976119
   11.166000     29.078102
   11.181000     29.062000
   11.196000     29.081323
   11.211000     29.108161
   11.225000     29.186527
   11.240000     29.140366
   11.255000     28.907415
   11.270000     28.907415
   11.284000     28.716330
   11.299000     28.460836
   11.314000     28.344897
   11.329000     28.118387
   11.344000     28.120534
   11.358000     28.172062
   11.373000     28.158107
   11.388000     28.178503
   11.403000     28.322354
   11.418000     28.189238
   11.432000     28.059344
   11.447000     28.103357
   11.462000     28.088329
   11.477000     28.003522
   11.492000     28.189238
   11.506000     28.321280
   11.521000     28.494114
   11.536000     28.592877
   11.551000     28.758198
   11.566000     28.762491
   11.580000     28.660508
   11.595000     28.659434
   11.610000     28.795770
   11.625000     28.964311
   11.640000     29.079176
   11.654000     29.078102
   11.669000     28.965384
   11.684000     28.814020
   11.699000     28.619715
   11.714000     28.539201
   11.728000     28.264384
   11.743000     28.038948
   11.758000     27.979904
   11.773000     27.880068
   11.788000     27.837128
   11.802000     27.803849
   11.817000     27.769497
   11.832000     27.868260
   11.847000     27.778085
   11.862000     27.947699
   11.876000     28.062565
   11.891000     27.865039
   11.906000     27.894024
   11.921000     28.159181
   11.936000     28.196753
   11.950000     28.377102
   11.965000     28.504850
   11.980000     28.534908
   11.995000     28.538129
   12.010000     28.717404
   12.024000     28.928885
   12.039000     28.772153
   12.054000     28.781815
   12.069000     28.876283
   12.084000     29.079176
   12.098000     29.195115
   12.113000     29.278849
   12.128000     29.271334
   12.143000     29.331451
   12.158000     29.209070
   12.172000     29.172572
   12.187000     29.276701
   12.202000     29.130704
   12.217000     29.184380
   12.232000     29.322862
   12.246000     29.373317
   12.261000     29.212291
   12.276000     29.242350
   12.291000     29.336818
   12.306000     29.286364
   12.320000     29.247717
   12.335000     29.198335
   12.350000     29.524682
   12.365000     29.853176
   12.380000     29.758706
   12.394000     29.540785
   12.409000     29.802721
   12.424000     30.068951
   12.439000     30.256815
   12.454000     30.428575
   12.468000     30.583160
   12.483000     30.830068
   12.498000     30.847244
   12.513000     31.019004
   12.528000     31.108106
   12.543000     31.153194
   12.557000     31.337836
   12.572000     31.291675
   12.587000     31.207942
   12.602000     31.263764
   12.617000     31.008269
   12.631000     31.037254
   12.646000     31.308852
   12.661000     31.390439
   12.676000     31.193986
   12.691000     31.353939
   12.705000     31.270206
   12.720000     31.188619
   12.735000     31.031887
   12.750000     31.280941
   12.765000     31.455922
   12.779000     31.772607
   12.794000     32.049572
   12.809000     32.325464
   12.824000     32.765601
   12.839000     33.382868
   12.854000     34.054885
   12.868000     34.805267
   12.883000     35.577118
   12.898000     36.193312
   12.913000     36.997369
   12.928000     37.170204
   12.942000     36.891092
   12.957000     36.700007
   12.972000     36.054829
   12.987000     35.227155
   13.002000     34.656049
   13.017000     34.186926
   13.031000     33.953975
   13.046000     33.821933
   13.061000     33.584688
   13.076000     33.573953
   13.091000     33.436544
   13.105000     33.222916
   13.120000     33.261562
   13.135000     33.407559
   13.150000     33.430103
   13.165000     33.515984
   13.179000     33.498808
   13.194000     33.705994
   13.209000     34.049517
   13.224000     34.326482
   13.239000     34.698989
   13.254000     35.229302
   13.268000     36.106357
   13.283000     36.646332
   13.298000     37.043530
   13.313000     37.305466
   13.328000     37.545931
   13.343000     37.410669
   13.357000     37.057485
   13.372000     36.514290
   13.387000     35.941037
   13.402000     35.407504
   13.417000     35.026409
   13.431000     34.944822
   13.446000     34.825663
   13.461000     34.667858
   13.476000     34.784869
   13.491000     34.739782
   13.506000     34.799899
   13.520000     34.942675
   13.535000     34.769841
   13.550000     34.867530
   13.565000     35.057541
   13.580000     34.935161
   13.595000     34.841765
   13.609000     34.894368
   13.624000     34.967366
   13.639000     35.065055
   13.654000     35.016747
   13.669000     34.996351
   13.683000     35.129465
   13.698000     35.163818
   13.713000     35.425754
   13.728000     35.492311
   13.743000     35.577118
   13.758000     35.618985
   13.772000     35.695205
   13.787000     35.745659
   13.802000     35.701646
   13.817000     35.704866
   13.832000     35.790747
   13.847000     35.974316
   13.861000     36.019403
   13.876000     35.988272
   13.891000     35.806849
   13.906000     35.673734
   13.921000     35.543839
   13.936000     35.656557
   13.950000     35.669440
   13.965000     35.484797
   13.980000     35.470841
   13.995000     35.609324
   14.010000     35.661926
   14.025000     35.715601
   14.039000     35.673734
   14.054000     35.806849
   14.069000     35.611470
   14.084000     35.732777
   14.099000     35.611470
   14.114000     35.511634
   14.128000     35.673734
   14.143000     35.646896
   14.158000     35.569604
   14.173000     35.658705
   14.188000     35.585706
   14.203000     35.634014
   14.217000     35.449371
   14.232000     35.391401
   14.247000     35.568530
   14.262000     35.722042
   14.277000     35.732777
   14.292000     35.620059
   14.306000     35.651190
   14.321000     35.785379
   14.336000     35.576045
   14.351000     35.731703
   14.366000     35.716674
   14.381000     35.705940
   14.395000     35.784305
   14.410000     35.958213
   14.425000     35.944258
   14.440000     35.874480
   14.455000     35.901317
   14.470000     35.727409
   14.484000     35.865892
   14.499000     35.773570
   14.514000     35.538472
   14.529000     35.390328
   14.544000     35.374225
   14.559000     35.399990
   14.573000     35.402136
   14.588000     35.233596
   14.603000     35.209978
   14.618000     35.156304
   14.633000     35.013527
   14.648000     35.008159
   14.662000     35.036071
   14.677000     35.002792
   14.692000     34.977027
   14.707000     34.990983
   14.722000     34.880412
   14.737000     34.835324
   14.752000     34.734415
   14.766000     34.910470
   14.781000     34.836398
   14.796000     34.760179
   14.811000     34.686107
   14.826000     34.557286
   14.841000     34.512198
   14.855000     34.432759
   14.870000     34.423098
   14.885000     34.609888
   14.900000     34.609888
   14.915000     34.593785
   14.930000     34.536889
   14.945000     34.382304
   14.959000     34.349026
   14.974000     34.170823
   14.989000     34.284615
   15.004000     34.279247
   15.019000     34.230940
   15.034000     34.182631
   15.048000     33.919623
   15.063000     33.740346
   15.078000     33.802610
   15.093000     33.807977
   15.108000     33.759670
   15.123000     33.640511
   15.138000     33.679157
   15.152000     33.664128
   15.167000     33.506322
   15.182000     33.493440
   15.197000     33.426883
   15.212000     33.376428
   15.227000     33.263709
   15.242000     33.279812
   15.256000     33.152064
   15.271000     33.012509
   15.286000     33.116638
   15.301000     33.110197
   15.316000     32.980303
   15.331000     32.846115
   15.345000     32.898717
   15.360000     32.689383
   15.375000     32.781704
   15.390000     32.663618
   15.405000     32.531578
   15.420000     32.498298
   15.435000     32.415638
   15.449000     32.164437
   15.464000     32.197716
   15.479000     32.233142
   15.494000     32.073189
   15.509000     32.115056
   15.524000     32.001264
   15.539000     31.790857
   15.553000     31.820915
   15.568000     31.760798
   15.583000     31.649154
   15.598000     31.798371
   15.613000     31.740402
   15.628000     31.562199
   15.643000     31.426937
   15.657000     31.322808
   15.672000     31.186472
   15.687000     31.191840
   15.702000     31.195060
   15.717000     31.230486
   15.732000     31.155340
   15.747000     31.011491
   15.761000     31.005049
   15.776000     30.874081
   15.791000     30.909507
   15.806000     30.822553
   15.821000     30.633615
   15.836000     30.553102
   15.851000     30.499427
   15.866000     30.260035
   15.880000     30.148390
   15.895000     30.183815
   15.910000     29.941203
   15.925000     29.942276
   15.940000     29.863911
   15.955000     29.696443
   15.970000     29.770515
   15.984000     29.852102
   15.999000     29.623444
   16.014000     29.640621
   16.029000     29.578357
   16.044000     29.583725
   16.059000     29.574063
   16.074000     29.371171
   16.088000     29.313201
   16.103000     29.374391
   16.118000     29.436654
   16.133000     29.366877
   16.148000     29.256305
   16.163000     29.186527
   16.178000     29.171498
   16.193000     28.892386
   16.207000     29.023354
   16.222000     28.762491
   16.237000     28.866622
   16.252000     28.785035
   16.267000     28.663729
   16.282000     28.768933
   16.297000     28.644406
   16.312000     28.438292
   16.326000     28.564966
   16.341000     28.490894
   16.356000     28.506997
   16.371000     28.438292
   16.386000     28.234325
   16.401000     28.209635
   16.416000     28.191386
   16.430000     28.095844
   16.445000     28.043241
   16.460000     28.007815
   16.475000     27.948773
   16.490000     27.839275
   16.505000     27.842495
   16.520000     27.856451
   16.535000     27.604176
   16.549000     27.558016
   16.564000     27.439930
   16.579000     27.487164
   16.594000     27.482871
   16.609000     27.563384
   16.624000     27.420607
   16.639000     27.275683
   16.654000     27.307889
   16.668000     27.238111
   16.683000     27.077084
   16.698000     27.049173
   16.713000     26.841986
   16.728000     26.854869
   16.743000     26.794752
   16.758000     26.640166
   16.773000     26.626211
   16.788000     26.536037
   16.802000     26.640166
   16.817000     26.454450
   16.832000     26.423319
   16.847000     26.280542
   16.862000     26.358908
   16.877000     26.202176
   16.892000     26.099119
   16.907000     26.196809
   16.921000     26.087310
   16.936000     25.943460
   16.951000     26.056178
   16.966000     25.890859
   16.981000     25.998210
   16.996000     25.946681
   17.011000     25.719097
   17.026000     25.679378
   17.041000     25.552703
   17.055000     25.704068
   17.070000     25.526940
   17.085000     25.447500
   17.100000     25.331561
   17.115000     25.343369
   17.130000     25.488293
   17.145000     25.466823
   17.160000     25.306870
   17.175000     25.213475
   17.189000     25.261783
   17.204000     25.234945
   17.219000     25.281106
   17.234000     25.391678
   17.249000     25.297209
   17.264000     25.100757
   17.279000     25.044935
   17.294000     25.029905
   17.309000     25.098610
   17.323000     25.013803
   17.338000     24.808762
   17.353000     24.775484
   17.368000     24.953686
   17.383000     24.770116
   17.398000     24.769043
   17.413000     24.671354
   17.428000     24.646663
   17.443000     24.640222
   17.457000     24.683162
   17.472000     24.703559
   17.487000     24.601576
   17.502000     24.570444
   17.517000     24.665986
   17.532000     24.716441
   17.547000     24.577959
   17.562000     24.469534
   17.577000     24.594061
   17.591000     24.577959
   17.606000     24.619826
   17.621000     24.541459
   17.636000     24.434108
   17.651000     24.433035
   17.666000     24.350375
   17.681000     24.455579
   17.696000     24.489931
   17.711000     24.482417
   17.726000     24.372918
   17.740000     24.219407
   17.755000     24.360036
   17.770000     24.357890
   17.785000     24.294553
   17.800000     24.189349
   17.815000     24.282744
   17.830000     24.277376
   17.845000     24.182908
   17.860000     24.167878
   17.875000     24.295626
   17.889000     24.379360
   17.904000     24.258053
   17.919000     24.309581
   17.934000     24.316022
   17.949000     24.307435
   17.964000     24.220480
   17.979000     24.112056
   17.994000     24.265568
   18.009000     24.351448
   18.024000     24.406197
   18.038000     24.420153
   18.053000     24.308509
   18.068000     24.494225
   18.083000     24.488858
   18.098000     24.281670
   18.113000     24.327831
   18.128000     24.516769
   18.143000     24.629487
   18.158000     24.502813
   18.173000     24.362183
   18.188000     24.508180
   18.202000     24.626266
   18.217000     24.548974
   18.232000     24.451284
   18.247000     24.543606
   18.262000     24.624120
   18.277000     24.532871
   18.292000     24.629487
   18.307000     24.644516
   18.322000     24.708927
   18.337000     24.795881
   18.352000     24.853850
   18.366000     24.811983
   18.381000     24.817351
   18.396000     24.694971
   18.411000     24.732544
   18.426000     24.820571
   18.441000     24.853850
   18.456000     24.602650
   18.471000     24.590841
   18.486000     24.678868
   18.501000     24.703559
   18.516000     24.677794
   18.530000     24.617678
   18.545000     24.710000
   18.560000     24.775484
   18.575000     24.734690
   18.590000     24.749720
   18.605000     24.727176
   18.620000     24.657398
   18.635000     24.758308
   18.650000     24.889276
   18.665000     24.923628
   18.680000     24.789440
   18.695000     24.791586
   18.710000     24.624120
   18.724000     24.731470
   18.739000     24.884982
   18.754000     24.979450
   18.769000     24.923628
   18.784000     24.925775
   18.799000     24.828086
   18.814000     24.809836
   18.829000     24.877467
   18.844000     24.898937
   18.859000     24.995553
   18.874000     25.001994
   18.889000     25.028832
   18.903000     24.935437
   18.918000     24.959054
   18.933000     24.959054
   18.948000     25.079287
   18.963000     25.146918
   18.978000     25.176975
   18.993000     25.123301
   19.008000     25.052449
   19.023000     25.242460
   19.038000     25.198446
   19.053000     25.107198
   19.068000     25.246754
   19.083000     25.222063
   19.098000     25.276812
   19.112000     25.240313
   19.127000     25.288621
   19.142000     25.200593
   19.157000     25.285400
   19.172000     25.244606
   19.187000     25.181270
   19.202000     25.271445
   19.217000     25.344443
   19.232000     25.355178
   19.247000     25.338002
   19.262000     25.312238
   19.277000     25.360546
   19.292000     25.366987
   19.307000     25.246754
   19.321000     25.301502
   19.336000     25.377722
   19.351000     25.433544
   19.366000     25.427103
   19.381000     25.500101
   19.396000     25.478631
   19.411000     25.415294
   19.426000     25.455014
   19.441000     25.486146
   19.456000     25.333708
   19.471000     25.411000
   19.486000     25.319752
   19.501000     25.248901
   19.516000     25.424956
   19.531000     25.317606
   19.545000     25.204887
   19.560000     25.125447
   19.575000     25.395972
   19.590000     25.441059
   19.605000     25.401339
   19.620000     25.375574
   19.635000     25.298282
   19.650000     25.209181
   19.665000     25.341222
   19.680000     25.374502
   19.695000     25.336928
   19.710000     25.215623
   19.725000     25.189858
   19.740000     25.179123
   19.755000     25.300430
   19.770000     25.317606
   19.785000     25.208108
   19.799000     25.053522
   19.814000     25.073920
   19.829000     25.259636
   19.844000     25.136183
   19.859000     24.997700
   19.874000     25.080360
   19.889000     25.144771
   19.904000     25.091096
   19.919000     25.215623
   19.934000     25.120080
   19.949000     25.059963
   19.964000     25.052449
   19.979000     24.881761
   19.994000     24.916113
   20.009000     24.827012
   20.024000     24.907526
   20.039000     24.846336
   20.054000     24.716441
   20.068000     24.726103
   20.083000     24.649883
   20.098000     24.634854
   20.113000     24.606943
   20.128000     24.627340
   20.143000     24.730397
   20.158000     24.687457
   20.173000     24.703559
   20.188000     24.526430
   20.203000     24.589767
   20.218000     24.638075
   20.233000     24.705705
   20.248000     24.494225
   20.263000     24.436256
   20.278000     24.569371
   20.293000     24.522136
   20.308000     24.350375
   20.323000     24.277376
   20.338000     24.268789
   20.353000     24.312802
   20.368000     24.191496
   20.382000     24.122791
   20.397000     23.927413
   20.412000     23.988603
   20.427000     23.810400
   20.442000     23.885546
   20.457000     23.936001
   20.472000     23.894135
   20.487000     23.811474
   20.502000     23.772828
   20.517000     23.761019
   20.532000     23.668697
   20.547000     23.653668
   20.562000     23.635419
   20.577000     23.622536
   20.592000     23.503378
   20.607000     23.317660
   20.622000     23.347719
   20.637000     23.417497
   20.652000     23.494789
   20.667000     23.441113
   20.682000     23.354160
   20.697000     23.335910
   20.712000     23.348792
   20.727000     23.270427
   20.742000     23.298338
   20.757000     23.197427
   20.771000     22.985947
   20.786000     22.900066
   20.801000     22.962330
   20.816000     22.851758
   20.831000     22.880743
   20.846000     22.801303
   20.861000     22.859273
   20.876000     22.581234
   20.891000     22.442752
   20.906000     22.570499
   20.921000     22.529706
   20.936000     22.403032
   20.951000     22.472810
   20.966000     22.470663
   20.981000     22.371900
   20.996000     22.316078
   21.011000     22.290313
   21.026000     22.204433
   21.041000     22.102450
   21.056000     22.107818
   21.071000     22.046627
   21.086000     21.893115
   21.101000     21.938203
   21.116000     21.878087
   21.131000     21.811529
   21.146000     21.707399
   21.161000     21.709546
   21.176000     21.544226
   21.191000     21.576431
   21.206000     21.433654
   21.221000     21.525976
   21.236000     21.483036
   21.251000     21.490550
   21.266000     21.513094
   21.281000     21.199630
   21.296000     21.265114
   21.310000     21.231835
   21.325000     21.106234
   21.340000     21.127704
   21.355000     21.059001
   21.370000     21.099793
   21.385000     21.127704
   21.400000     21.095500
   21.415000     20.933400
   21.430000     20.859328
   21.445000     20.945209
   21.460000     20.874357
   21.475000     20.806726
   21.490000     20.849666
   21.505000     20.715478
   21.520000     20.603833
   21.535000     20.461057
   21.550000     20.373028
   21.565000     20.330089
   21.580000     20.407381
   21.595000     20.303251
   21.610000     20.181944
   21.625000     20.156181
   21.640000     20.217370
   21.655000     20.152960
   21.670000     20.146518
   21.685000     19.998375
   21.700000     19.942552
   21.715000     19.983345
   21.730000     19.873848
   21.745000     19.747174
   21.760000     19.804070
   21.775000     19.778305
   21.790000     19.761129
   21.805000     19.680617
   21.820000     19.647337
   21.835000     19.629088
   21.850000     19.623721
   21.865000     19.504562
   21.880000     19.476650
   21.895000     19.559310
   21.910000     19.466988
   21.925000     19.366079
   21.940000     19.265169
   21.955000     19.246919
   21.970000     19.252287
   21.985000     19.244772
   22.000000     19.142789
