# Supplementary material for: Changing the game of time resolved X-ray diffraction on the mechanochemistry playground by downsizing
Source: Nat Commun. 2021 Oct 21;12:6134. doi: 10.1038/s41467-021-26264-1 (PMC8531352; doi:10.1038/s41467-021-26264-1)
Supplement: Supplementary file 3 — Source Data. [file 41467_2021_26264_MOESM3_ESM.zip › PXRD_raw_data/reactionIIIa_cocrystal_FormI_normalized/000081.xy]

    3.140900     20.004737
    3.155600     20.351453
    3.170400     20.537904
    3.185100     20.749494
    3.199800     20.892999
    3.214500     20.933851
    3.229300     21.330845
    3.244000     21.545578
    3.258700     21.501584
    3.273500     21.517297
    3.288200     21.895436
    3.302900     22.251579
    3.317600     22.438029
    3.332400     22.341661
    3.347100     22.821406
    3.361800     22.798362
    3.376500     23.151362
    3.391300     23.788228
    3.406000     24.103520
    3.420700     24.222933
    3.435400     24.143324
    3.450200     23.804988
    3.464900     23.470843
    3.479600     23.542071
    3.494400     23.766231
    3.509100     23.872027
    3.523800     24.181033
    3.538500     24.279496
    3.553300     24.281591
    3.568000     24.667063
    3.582700     24.888080
    3.597400     24.720484
    3.612200     25.105957
    3.626900     25.372016
    3.641600     25.521805
    3.656400     25.856998
    3.671100     26.158672
    3.685800     26.331505
    3.700500     26.523194
    3.715300     26.795539
    3.730000     27.010271
    3.744700     27.107687
    3.759500     27.440785
    3.774200     27.523536
    3.788900     27.520393
    3.803600     27.865013
    3.818400     28.084984
    3.833100     27.980236
    3.847800     27.868156
    3.862600     28.309144
    3.877300     28.610819
    3.892000     28.689379
    3.906700     28.780509
    3.921500     29.068566
    3.936200     29.145032
    3.950900     29.404806
    3.965700     29.720097
    3.980400     29.729525
    3.995100     30.178893
    4.009800     30.371629
    4.024600     30.275261
    4.039300     30.701585
    4.054000     30.890131
    4.068800     30.996973
    4.083500     31.417012
    4.098200     31.735445
    4.113000     31.962748
    4.127700     32.264422
    4.142400     32.515817
    4.157100     32.682366
    4.171900     32.734740
    4.186600     33.354847
    4.201300     33.893251
    4.216100     34.032565
    4.230800     34.608678
    4.245500     34.885212
    4.260300     35.017195
    4.275000     35.062236
    4.289700     35.340865
    4.304500     35.584928
    4.319200     35.948402
    4.333900     36.085622
    4.348600     36.155803
    4.363400     36.393581
    4.378100     36.704682
    4.392800     36.938270
    4.407600     37.504955
    4.422300     37.569898
    4.437000     37.735400
    4.451800     37.972131
    4.466500     38.064308
    4.481200     38.209908
    4.496000     38.545101
    4.510700     38.927431
    4.525400     39.043701
    4.540200     39.306617
    4.554900     39.825119
    4.569600     40.025187
    4.584400     40.438941
    4.599100     40.649485
    4.613800     40.977345
    4.628600     40.956396
    4.643300     41.078950
    4.658000     41.467565
    4.672700     42.057295
    4.687500     42.286693
    4.702200     42.370491
    4.716900     42.620839
    4.731700     42.949747
    4.746400     43.471391
    4.761100     43.895619
    4.775900     44.187866
    4.790600     44.617332
    4.805300     45.144213
    4.820100     45.424937
    4.834800     45.305525
    4.849500     45.595676
    4.864300     45.924584
    4.879000     46.500697
    4.893700     46.823320
    4.908500     47.154324
    4.923200     47.649781
    4.938000     48.144191
    4.952700     48.473099
    4.967400     48.974841
    4.982200     49.443064
    4.996900     49.575046
    5.011600     49.961565
    5.026400     50.793263
    5.041100     50.861349
    5.055800     51.120076
    5.070600     51.530688
    5.085300     52.109943
    5.100000     52.667201
    5.114800     53.083050
    5.129500     53.893798
    5.144200     54.409158
    5.159000     55.000982
    5.173700     55.054404
    5.188400     55.336176
    5.203200     55.933238
    5.217900     56.464310
    5.232700     57.126316
    5.247400     57.392375
    5.262100     57.915067
    5.276900     58.240833
    5.291600     58.910171
    5.306300     59.498854
    5.321100     59.874899
    5.335800     60.785157
    5.350500     61.424119
    5.365300     61.622092
    5.380000     62.368944
    5.394800     62.795268
    5.409500     63.172359
    5.424200     63.881502
    5.439000     64.562363
    5.453700     65.080865
    5.468400     65.787912
    5.483200     65.989028
    5.497900     66.350409
    5.512600     67.040697
    5.527400     67.745650
    5.542100     68.080842
    5.556900     68.937679
    5.571600     69.588163
    5.586300     70.125519
    5.601100     70.771813
    5.615800     71.267271
    5.630600     71.425440
    5.645300     72.085351
    5.660000     72.600711
    5.674800     73.203010
    5.689500     73.937292
    5.704200     74.666338
    5.719000     75.327296
    5.733700     75.465563
    5.748500     75.814373
    5.763200     76.363252
    5.777900     77.192854
    5.792700     77.728116
    5.807400     77.827627
    5.822200     78.635232
    5.836900     79.191443
    5.851600     79.960292
    5.866400     80.460987
    5.881100     80.875787
    5.895900     81.426762
    5.910600     81.942120
    5.925300     82.671166
    5.940100     83.131008
    5.954800     83.462011
    5.969600     84.572338
    5.984300     86.310105
    5.999000     87.937886
    6.013800     89.356171
    6.028500     90.229767
    6.043300     89.663082
    6.058000     88.576847
    6.072700     88.055203
    6.087500     87.813235
    6.102200     87.960930
    6.117000     88.057298
    6.131700     87.975595
    6.146500     88.180900
    6.161200     88.336975
    6.175900     88.340117
    6.190700     88.408203
    6.205400     88.565325
    6.220200     89.093254
    6.234900     88.659598
    6.249600     88.483622
    6.264400     89.027263
    6.279100     88.735016
    6.293900     89.236759
    6.308600     89.543670
    6.323400     89.209524
    6.338100     89.591853
    6.352800     90.043317
    6.367600     89.785637
    6.382300     89.634800
    6.397100     89.995132
    6.411800     90.283189
    6.426600     89.887243
    6.441300     89.626421
    6.456000     89.732216
    6.470800     90.012939
    6.485500     90.008750
    6.500300     90.243385
    6.515000     90.300996
    6.529800     89.968945
    6.544500     89.578236
    6.559300     89.627468
    6.574000     89.339411
    6.588700     88.820910
    6.603500     88.983269
    6.618200     89.247233
    6.633000     89.189622
    6.647700     89.181242
    6.662500     88.862808
    6.677200     88.444865
    6.692000     88.330689
    6.706700     88.320215
    6.721500     88.160998
    6.736200     88.042634
    6.750900     87.842565
    6.765700     87.481184
    6.780400     87.238170
    6.795200     87.664493
    6.809900     87.677064
    6.824700     87.120853
    6.839400     87.015058
    6.854200     86.533217
    6.868900     86.126796
    6.883700     85.886923
    6.898400     85.689997
    6.913200     85.420796
    6.927900     85.175685
    6.942700     84.550341
    6.957400     84.303136
    6.972200     84.382745
    6.986900     84.017175
    7.001600     83.790919
    7.016400     83.637988
    7.031100     82.981218
    7.045900     82.700495
    7.060600     82.743442
    7.075400     82.523471
    7.090100     82.350637
    7.104900     81.886604
    7.119600     81.425713
    7.134400     81.239263
    7.149100     80.636962
    7.163900     80.695622
    7.178600     80.487173
    7.193400     79.974956
    7.208100     79.574820
    7.222900     79.417698
    7.237600     79.736131
    7.252400     79.448075
    7.267100     78.844728
    7.281900     79.058413
    7.296600     78.690748
    7.311400     78.161772
    7.326100     77.983701
    7.340900     77.728116
    7.355600     77.471484
    7.370400     76.922606
    7.385100     76.540276
    7.399900     76.347540
    7.414600     76.480569
    7.429400     76.624074
    7.444100     76.147471
    7.458900     75.576595
    7.473600     75.139798
    7.488400     74.748040
    7.503200     74.753278
    7.517900     74.467317
    7.532700     73.880729
    7.547400     73.367465
    7.562200     73.126544
    7.576900     72.558811
    7.591700     72.071733
    7.606400     71.519713
    7.621200     71.691499
    7.635900     71.361544
    7.650700     70.562318
    7.665400     70.441858
    7.680200     70.103522
    7.694900     69.922309
    7.709700     69.314771
    7.724400     68.971198
    7.739200     69.013098
    7.754000     69.265540
    7.768700     68.626578
    7.783500     67.972952
    7.798200     67.714225
    7.813000     67.309898
    7.827700     67.229243
    7.842500     67.116114
    7.857200     66.452014
    7.872000     66.184907
    7.886700     65.665357
    7.901500     65.239034
    7.916300     65.117527
    7.931000     64.827375
    7.945800     64.547698
    7.960500     64.336108
    7.975300     64.021864
    7.990000     63.905594
    8.004800     63.684577
    8.019600     63.461463
    8.034300     62.854973
    8.049100     62.574250
    8.063800     62.134309
    8.078600     61.964617
    8.093300     61.538293
    8.108100     61.502680
    8.122900     61.275377
    8.137600     60.590326
    8.152400     60.301222
    8.167100     60.325314
    8.181900     59.913655
    8.196600     59.696827
    8.211400     59.537610
    8.226200     59.075673
    8.240900     58.877699
    8.255700     58.492227
    8.270400     58.187411
    8.285200     58.194743
    8.300000     57.865835
    8.314700     57.683574
    8.329500     57.414372
    8.344200     57.399707
    8.359000     56.738749
    8.373800     56.226532
    8.388500     55.991897
    8.403300     55.804398
    8.418000     55.809636
    8.432800     55.731075
    8.447600     55.649371
    8.462300     55.300561
    8.477100     55.204193
    8.491800     55.003078
    8.506600     54.823958
    8.521400     54.909852
    8.536100     54.742256
    8.550900     54.533807
    8.565600     54.465721
    8.580400     53.979692
    8.595200     53.720964
    8.609900     53.252742
    8.624700     53.000299
    8.639500     52.592830
    8.654200     52.318391
    8.669000     51.920350
    8.683700     51.555827
    8.698500     51.275103
    8.713300     51.019519
    8.728000     50.786978
    8.742800     50.525109
    8.757600     49.988800
    8.772300     49.930141
    8.787100     49.694458
    8.801800     49.232520
    8.816600     49.078541
    8.831400     49.051306
    8.846100     48.634410
    8.860900     48.441675
    8.875700     48.245796
    8.890400     47.994401
    8.905200     47.962977
    8.920000     47.586933
    8.934700     47.540843
    8.949500     47.108234
    8.964300     46.874647
    8.979000     46.944828
    8.993800     46.781422
    9.008600     46.699718
    9.023300     46.452513
    9.038100     46.134080
    9.052900     45.886876
    9.067600     45.608246
    9.082400     45.605104
    9.097200     45.616626
    9.111900     45.250009
    9.126700     45.174590
    9.141500     44.843587
    9.156200     44.613141
    9.171000     44.552388
    9.185800     44.195198
    9.200500     44.114543
    9.215300     43.906094
    9.230100     43.653652
    9.244800     43.406447
    9.259600     43.102678
    9.274400     42.986408
    9.289100     42.852331
    9.303900     42.588367
    9.318700     42.345352
    9.333400     42.217559
    9.348200     42.032156
    9.363000     41.715817
    9.377800     41.571266
    9.392500     41.554506
    9.407300     41.020292
    9.422100     41.006674
    9.436800     40.949064
    9.451600     40.774134
    9.466400     40.522740
    9.481200     40.443132
    9.495900     40.112128
    9.510700     39.914154
    9.525500     39.835594
    9.540200     39.825119
    9.555000     39.501448
    9.569800     39.462692
    9.584600     39.119119
    9.599300     38.967235
    9.614100     38.701175
    9.628900     38.457113
    9.643600     38.120873
    9.658400     38.099923
    9.673200     38.235047
    9.688000     38.053834
    9.702700     38.030789
    9.717500     37.718640
    9.732300     37.380305
    9.747100     37.160335
    9.761800     36.865994
    9.776600     36.949792
    9.791400     36.878563
    9.806200     36.761246
    9.820900     36.518231
    9.835700     36.232270
    9.850500     36.297212
    9.865300     36.065720
    9.880000     36.144281
    9.894800     36.102382
    9.909600     35.755667
    9.924400     35.557693
    9.939100     35.443518
    9.953900     35.100993
    9.968700     35.016147
    9.983500     34.795129
    9.998200     34.450509
   10.013000     34.523832
   10.028000     34.437939
   10.043000     34.235776
   10.057000     34.106936
   10.072000     33.970763
   10.087000     33.874396
   10.102000     33.748698
   10.116000     33.612526
   10.131000     33.585292
   10.146000     33.415601
   10.161000     33.345419
   10.176000     33.106594
   10.190000     32.904432
   10.205000     32.883482
   10.220000     33.046888
   10.235000     32.772449
   10.249000     32.438304
   10.264000     32.324128
   10.279000     32.236140
   10.294000     32.163864
   10.309000     32.208905
   10.323000     32.014074
   10.338000     31.881045
   10.353000     31.767917
   10.368000     31.528045
   10.382000     31.686214
   10.397000     31.348926
   10.412000     31.241036
   10.427000     31.158285
   10.442000     31.137335
   10.456000     31.264080
   10.471000     31.183425
   10.486000     31.188662
   10.501000     31.100674
   10.516000     31.069249
   10.530000     31.226371
   10.545000     31.318549
   10.560000     31.498715
   10.575000     31.636982
   10.589000     31.355211
   10.604000     31.165617
   10.619000     31.039920
   10.634000     30.957169
   10.649000     31.201232
   10.663000     31.249416
   10.678000     30.996973
   10.693000     30.917365
   10.708000     30.728819
   10.722000     30.505706
   10.737000     30.297258
   10.752000     30.173656
   10.767000     29.927499
   10.782000     29.579735
   10.796000     29.588115
   10.811000     29.395379
   10.826000     29.314723
   10.841000     29.112560
   10.856000     29.240353
   10.870000     29.118845
   10.885000     28.894685
   10.900000     28.684142
   10.915000     28.657955
   10.930000     28.670524
   10.944000     28.387705
   10.959000     28.371994
   10.974000     28.408655
   10.989000     28.358376
   11.003000     28.412845
   11.018000     28.340569
   11.033000     28.229536
   11.048000     28.185542
   11.063000     28.262008
   11.077000     28.206492
   11.092000     28.136310
   11.107000     28.000139
   11.122000     28.016898
   11.137000     28.074509
   11.151000     27.943574
   11.166000     28.079747
   11.181000     28.213824
   11.196000     28.014803
   11.211000     27.932052
   11.225000     27.983379
   11.240000     27.983379
   11.255000     27.914245
   11.270000     27.818925
   11.284000     27.810544
   11.299000     27.667041
   11.314000     27.724652
   11.329000     27.868156
   11.344000     27.857681
   11.358000     27.801118
   11.373000     27.700560
   11.388000     27.714177
   11.403000     27.866061
   11.418000     27.814734
   11.432000     27.568577
   11.447000     27.636663
   11.462000     27.684848
   11.477000     27.774930
   11.492000     27.715224
   11.506000     27.690085
   11.521000     27.631426
   11.536000     27.626188
   11.551000     27.486874
   11.566000     27.486874
   11.580000     27.441832
   11.595000     27.336037
   11.610000     27.301471
   11.625000     27.462782
   11.640000     27.287853
   11.654000     27.402028
   11.669000     27.288901
   11.684000     27.172631
   11.699000     27.365366
   11.714000     27.446023
   11.728000     27.596859
   11.743000     27.497349
   11.758000     27.398886
   11.773000     27.410408
   11.788000     27.372699
   11.802000     27.409360
   11.817000     27.631426
   11.832000     27.434500
   11.847000     27.464877
   11.862000     27.471161
   11.876000     27.405171
   11.891000     27.522489
   11.906000     27.626188
   11.921000     27.748743
   11.936000     27.925767
   11.950000     27.991758
   11.965000     27.875488
   11.980000     27.894343
   11.995000     28.038895
   12.010000     28.318572
   12.024000     28.418082
   12.039000     28.510260
   12.054000     28.559491
   12.069000     28.694617
   12.084000     28.957533
   12.098000     29.357670
   12.113000     29.150270
   12.128000     28.999433
   12.143000     29.315770
   12.158000     29.142937
   12.172000     29.080088
   12.187000     29.090563
   12.202000     29.294822
   12.217000     29.192168
   12.232000     29.020382
   12.246000     29.089516
   12.261000     28.890495
   12.276000     28.993147
   12.291000     29.067519
   12.306000     29.103133
   12.320000     29.102085
   12.335000     29.029809
   12.350000     29.121988
   12.365000     29.162839
   12.380000     29.270729
   12.394000     29.428899
   12.409000     29.615349
   12.424000     29.715908
   12.439000     29.840558
   12.454000     29.898168
   12.468000     30.081477
   12.483000     30.370581
   12.498000     30.426097
   12.513000     30.562270
   12.528000     30.567507
   12.543000     30.604169
   12.557000     30.685872
   12.572000     30.737198
   12.587000     30.620928
   12.602000     30.654448
   12.617000     30.530845
   12.631000     30.516181
   12.646000     30.484757
   12.661000     30.559127
   12.676000     30.593695
   12.691000     30.502564
   12.705000     30.697394
   12.720000     30.686920
   12.735000     30.794810
   12.750000     30.747673
   12.765000     30.790620
   12.779000     30.903747
   12.794000     30.980214
   12.809000     31.079724
   12.824000     31.160380
   12.839000     31.296552
   12.854000     31.420154
   12.868000     31.389778
   12.883000     31.560517
   12.898000     31.719733
   12.913000     31.757442
   12.928000     31.895710
   12.942000     32.123013
   12.957000     32.254995
   12.972000     32.436208
   12.987000     32.353457
   13.002000     32.281181
   13.017000     32.169101
   13.031000     32.336698
   13.046000     32.388025
   13.061000     32.538861
   13.076000     32.663511
   13.091000     32.744167
   13.105000     32.687603
   13.120000     32.666654
   13.135000     32.683413
   13.150000     32.882434
   13.165000     32.794446
   13.179000     33.000799
   13.194000     32.944236
   13.209000     33.128592
   13.224000     33.066790
   13.239000     33.066790
   13.254000     33.223912
   13.268000     33.168396
   13.283000     33.144304
   13.298000     33.327613
   13.313000     33.399889
   13.328000     33.483687
   13.343000     33.653378
   13.357000     33.670137
   13.372000     33.624048
   13.387000     33.825164
   13.402000     34.066085
   13.417000     34.040945
   13.431000     34.146740
   13.446000     34.211684
   13.461000     34.447366
   13.476000     34.598203
   13.491000     34.494503
   13.506000     34.450509
   13.520000     34.456794
   13.535000     34.530117
   13.550000     34.598203
   13.565000     34.798271
   13.580000     34.746945
   13.595000     34.594014
   13.609000     34.595061
   13.624000     34.769989
   13.639000     34.821316
   13.654000     34.746945
   13.669000     34.771038
   13.683000     34.849598
   13.698000     34.842265
   13.713000     34.982628
   13.728000     35.115658
   13.743000     35.019289
   13.758000     35.152319
   13.772000     35.140797
   13.787000     35.147082
   13.802000     35.264399
   13.817000     35.482275
   13.832000     35.572358
   13.847000     35.332486
   13.861000     35.400572
   13.876000     35.591212
   13.891000     35.395334
   13.906000     35.400572
   13.921000     35.524174
   13.936000     35.392191
   13.950000     35.287444
   13.965000     35.326200
   13.980000     35.329343
   13.995000     35.351340
   14.010000     35.318868
   14.025000     35.414188
   14.039000     35.324105
   14.054000     35.301061
   14.069000     35.243450
   14.084000     35.363909
   14.099000     35.443518
   14.114000     35.374384
   14.128000     35.358672
   14.143000     35.364957
   14.158000     35.434091
   14.173000     35.397429
   14.188000     35.344008
   14.203000     35.494845
   14.217000     35.529411
   14.232000     35.493797
   14.247000     35.439328
   14.262000     35.355530
   14.277000     35.228785
   14.292000     35.360768
   14.306000     35.388002
   14.321000     35.529411
   14.336000     35.446660
   14.351000     35.112515
   14.366000     35.228785
   14.381000     35.262304
   14.395000     35.308393
   14.410000     35.401619
   14.425000     35.289539
   14.440000     35.284301
   14.455000     35.337723
   14.470000     35.226691
   14.484000     35.251829
   14.499000     35.288492
   14.514000     35.260210
   14.529000     35.219358
   14.544000     35.220405
   14.559000     35.303156
   14.573000     35.152319
   14.588000     35.029764
   14.603000     35.142891
   14.618000     34.930254
   14.633000     34.731233
   14.648000     34.816079
   14.662000     34.912447
   14.677000     34.855883
   14.692000     34.741707
   14.707000     34.676765
   14.722000     34.634865
   14.737000     34.733328
   14.752000     34.703998
   14.766000     34.727043
   14.781000     34.664194
   14.796000     34.519642
   14.811000     34.354140
   14.826000     34.382423
   14.841000     34.489266
   14.855000     34.499741
   14.870000     34.418037
   14.885000     34.304910
   14.900000     34.200162
   14.915000     34.207494
   14.930000     34.129980
   14.945000     34.189687
   14.959000     34.059799
   14.974000     33.840876
   14.989000     33.768600
   15.004000     33.703656
   15.019000     33.816785
   15.034000     33.798978
   15.048000     33.793740
   15.063000     33.817832
   15.078000     33.773838
   15.093000     33.745556
   15.108000     33.664900
   15.123000     33.505684
   15.138000     33.325517
   15.152000     33.307710
   15.167000     33.286760
   15.182000     33.481591
   15.197000     33.375796
   15.212000     33.188298
   15.227000     33.090882
   15.242000     33.013369
   15.256000     33.008131
   15.271000     33.076217
   15.286000     32.890814
   15.301000     32.904432
   15.316000     32.785019
   15.331000     32.571333
   15.345000     32.493820
   15.360000     32.569238
   15.375000     32.594378
   15.390000     32.455063
   15.405000     32.204716
   15.420000     32.161769
   15.435000     32.126154
   15.449000     32.022455
   15.464000     31.850668
   15.479000     31.786772
   15.494000     31.781534
   15.509000     31.729161
   15.524000     31.748015
   15.539000     31.665264
   15.553000     31.579371
   15.568000     31.541662
   15.583000     31.639078
   15.598000     31.382446
   15.613000     31.541662
   15.628000     31.396063
   15.643000     31.280840
   15.657000     31.207516
   15.672000     31.165617
   15.687000     31.082867
   15.702000     31.055632
   15.717000     30.930982
   15.732000     30.724629
   15.747000     30.633499
   15.761000     30.819949
   15.776000     30.564365
   15.791000     30.467997
   15.806000     30.424003
   15.821000     30.334967
   15.836000     30.183083
   15.851000     30.085667
   15.866000     30.108712
   15.880000     29.946353
   15.895000     29.880362
   15.910000     29.897121
   15.925000     29.783994
   15.940000     29.646774
   15.955000     29.613255
   15.970000     29.569261
   15.984000     29.482319
   15.999000     29.423661
   16.014000     29.572403
   16.029000     29.557738
   16.044000     29.337768
   16.059000     29.446706
   16.074000     29.300059
   16.088000     29.212071
   16.103000     29.242447
   16.118000     29.157602
   16.133000     29.259207
   16.148000     29.172267
   16.163000     29.009907
   16.178000     28.975340
   16.193000     28.904112
   16.207000     28.788890
   16.222000     28.713471
   16.237000     28.667382
   16.252000     28.512355
   16.267000     28.502928
   16.282000     28.510260
   16.297000     28.469408
   16.312000     28.454743
   16.326000     28.316477
   16.341000     28.337426
   16.356000     28.257818
   16.371000     28.113266
   16.386000     28.090222
   16.401000     28.165639
   16.416000     28.133169
   16.430000     27.960334
   16.445000     27.929957
   16.460000     27.828352
   16.475000     27.747696
   16.490000     27.604191
   16.505000     27.617809
   16.520000     27.601049
   16.535000     27.528773
   16.549000     27.278426
   16.564000     27.097212
   16.579000     27.233385
   16.594000     27.218720
   16.609000     27.153776
   16.624000     27.053218
   16.639000     26.903429
   16.654000     26.638416
   16.668000     26.536811
   16.683000     26.638416
   16.698000     26.807061
   16.713000     26.616420
   16.728000     26.410066
   16.743000     26.468725
   16.758000     26.401687
   16.773000     26.355598
   16.788000     26.258182
   16.802000     26.365025
   16.817000     26.296939
   16.832000     26.107345
   16.847000     26.122011
   16.862000     26.073826
   16.877000     26.020404
   16.892000     26.067541
   16.907000     25.994218
   16.921000     25.784722
   16.936000     25.740728
   16.951000     25.861188
   16.966000     25.999455
   16.981000     25.806719
   16.996000     25.682069
   17.011000     25.589891
   17.026000     25.488285
   17.041000     25.544850
   17.055000     25.663215
   17.070000     25.464194
   17.085000     25.264125
   17.100000     25.267268
   17.115000     25.188708
   17.130000     25.206514
   17.145000     25.272506
   17.160000     25.233749
   17.175000     25.156236
   17.189000     25.054629
   17.204000     25.029490
   17.219000     25.058820
   17.234000     24.988638
   17.249000     24.929980
   17.264000     24.902745
   17.279000     24.789618
   17.294000     24.691155
   17.309000     24.683823
   17.323000     24.660778
   17.338000     24.648208
   17.353000     24.601072
   17.368000     24.544508
   17.383000     24.545556
   17.398000     24.486896
   17.413000     24.468042
   17.428000     24.452330
   17.443000     24.435570
   17.457000     24.487944
   17.472000     24.515178
   17.487000     24.393671
   17.502000     24.353867
   17.517000     24.358057
   17.532000     24.350725
   17.547000     24.369579
   17.562000     24.399956
   17.577000     24.276353
   17.591000     24.282638
   17.606000     24.343392
   17.621000     24.285781
   17.636000     24.203030
   17.651000     24.121326
   17.666000     24.031244
   17.681000     24.091997
   17.696000     24.139134
   17.711000     24.026006
   17.726000     24.000867
   17.740000     24.352819
   17.755000     24.223980
   17.770000     24.163226
   17.785000     24.083618
   17.800000     24.001914
   17.815000     23.947445
   17.830000     24.079428
   17.845000     24.122375
   17.860000     24.149608
   17.875000     24.078381
   17.889000     24.053241
   17.904000     24.176843
   17.919000     24.196745
   17.934000     24.256452
   17.949000     24.129707
   17.964000     24.093045
   17.979000     24.102472
   17.994000     24.124469
   18.009000     24.112947
   18.024000     24.110852
   18.038000     24.043813
   18.053000     24.051146
   18.068000     24.093045
   18.083000     24.216648
   18.098000     24.071048
   18.113000     24.050099
   18.128000     24.098282
   18.143000     24.128659
   18.158000     24.234455
   18.173000     24.120279
   18.188000     24.208267
   18.202000     24.223980
   18.217000     24.300446
   18.232000     24.296256
   18.247000     24.301493
   18.262000     24.239692
   18.277000     24.329775
   18.292000     24.475374
   18.307000     24.406241
   18.322000     24.352819
   18.337000     24.313015
   18.352000     24.297303
   18.366000     24.335012
   18.381000     24.429286
   18.396000     24.455473
   18.411000     24.390529
   18.426000     24.404146
   18.441000     24.377959
   18.456000     24.376911
   18.471000     24.340250
   18.486000     24.336060
   18.501000     24.430333
   18.516000     24.571742
   18.530000     24.542413
   18.545000     24.460709
   18.560000     24.451283
   18.575000     24.459662
   18.590000     24.460709
   18.605000     24.395766
   18.620000     24.393671
   18.635000     24.659730
   18.650000     24.576979
   18.665000     24.560220
   18.680000     24.658683
   18.695000     24.568600
   18.710000     24.569647
   18.724000     24.646114
   18.739000     24.634591
   18.754000     24.695345
   18.769000     24.728864
   18.784000     24.804282
   18.799000     24.809520
   18.814000     24.783333
   18.829000     24.891223
   18.844000     24.824185
   18.859000     24.764478
   18.874000     24.874464
   18.889000     24.878654
   18.903000     24.787523
   18.918000     24.801140
   18.933000     24.868179
   18.948000     25.006446
   18.963000     24.997019
   18.978000     24.901698
   18.993000     24.948834
   19.008000     24.961405
   19.023000     25.089197
   19.038000     25.049392
   19.053000     25.122716
   19.068000     25.012731
   19.083000     25.045203
   19.098000     25.160425
   19.112000     25.110146
   19.127000     25.060915
   19.142000     25.078722
   19.157000     25.057772
   19.172000     25.081864
   19.187000     25.182422
   19.202000     25.120621
   19.217000     25.190802
   19.232000     25.220131
   19.247000     25.139476
   19.262000     25.218037
   19.277000     25.207562
   19.292000     25.155187
   19.307000     25.248413
   19.321000     25.156236
   19.336000     25.188708
   19.351000     25.313357
   19.366000     25.073485
   19.381000     25.036823
   19.396000     25.164615
   19.411000     25.267268
   19.426000     25.284028
   19.441000     25.219084
   19.456000     25.083960
   19.471000     25.260983
   19.486000     25.258888
   19.501000     25.060915
   19.516000     25.130048
   19.531000     25.105957
   19.545000     25.241081
   19.560000     25.159377
   19.575000     25.177184
   19.590000     25.236891
   19.605000     25.132143
   19.620000     25.095482
   19.635000     25.139476
   19.650000     25.177184
   19.665000     25.228512
   19.680000     25.121668
   19.695000     25.105957
   19.710000     25.065104
   19.725000     24.990734
   19.740000     25.177184
   19.755000     25.160425
   19.770000     25.101766
   19.785000     25.079769
   19.799000     25.023206
   19.814000     25.139476
   19.829000     25.032632
   19.844000     25.005399
   19.859000     25.049392
   19.874000     24.988638
   19.889000     24.951977
   19.904000     24.872369
   19.919000     24.776000
   19.934000     24.868179
   19.949000     24.810567
   19.964000     24.755051
   19.979000     24.698487
   19.994000     24.574885
   20.009000     24.620974
   20.024000     24.740387
   20.039000     24.724674
   20.054000     24.595835
   20.068000     24.611547
   20.083000     24.608404
   20.098000     24.545556
   20.113000     24.590597
   20.128000     24.646114
   20.143000     24.558125
   20.158000     24.491087
   20.173000     24.606309
   20.188000     24.472232
   20.203000     24.359104
   20.218000     24.377959
   20.233000     24.428238
   20.248000     24.325585
   20.263000     24.266927
   20.278000     24.289971
   20.293000     24.271116
   20.308000     24.179986
   20.323000     24.083618
   20.338000     24.054288
   20.353000     24.116089
   20.368000     24.164273
   20.382000     24.070000
   20.397000     23.891929
   20.412000     23.848982
   20.427000     23.850030
   20.442000     23.775659
   20.457000     23.688718
   20.472000     23.649962
   20.487000     23.587113
   20.502000     23.454083
   20.517000     23.522169
   20.532000     23.535787
   20.547000     23.523217
   20.562000     23.538929
   20.577000     23.410089
   20.592000     23.415326
   20.607000     23.359810
   20.622000     23.263442
   20.637000     23.227828
   20.652000     23.223638
   20.667000     23.048709
   20.682000     22.973291
   20.697000     22.893682
   20.712000     22.969101
   20.727000     22.983766
   20.742000     22.882160
   20.757000     22.781602
   20.771000     22.629718
   20.786000     22.706184
   20.801000     22.655905
   20.816000     22.543824
   20.831000     22.710373
   20.846000     22.474691
   20.861000     22.363659
   20.876000     22.343756
   20.891000     22.403463
   20.906000     22.277765
   20.921000     22.247388
   20.936000     22.230629
   20.951000     22.066174
   20.966000     22.055700
   20.981000     22.142640
   20.996000     21.988661
   21.011000     21.916385
   21.026000     21.945715
   21.041000     21.850395
   21.056000     21.772881
   21.071000     21.769738
   21.086000     21.638803
   21.101000     21.755073
   21.116000     21.671275
   21.131000     21.622043
   21.146000     21.431403
   21.161000     21.476444
   21.176000     21.459685
   21.191000     21.298373
   21.206000     21.331892
   21.221000     21.252284
   21.236000     21.286851
   21.251000     21.219812
   21.266000     21.217718
   21.281000     21.132871
   21.296000     21.060595
   21.310000     21.012412
   21.325000     20.927565
   21.340000     20.887761
   21.355000     20.721212
   21.370000     20.617513
   21.385000     20.723308
   21.400000     20.717023
   21.415000     20.594467
   21.430000     20.546284
   21.445000     20.475055
   21.460000     20.477150
   21.475000     20.453058
   21.490000     20.471913
   21.505000     20.443631
   21.520000     20.228898
   21.535000     20.304316
   21.550000     20.149289
   21.565000     20.244610
   21.580000     20.190142
   21.595000     20.043494
   21.610000     20.145100
   21.625000     19.996358
   21.640000     20.083298
   21.655000     19.918845
   21.670000     19.799432
   21.685000     19.846569
   21.700000     19.846569
   21.715000     19.815144
   21.730000     19.671639
   21.745000     19.650691
   21.760000     19.618219
   21.775000     19.558512
   21.790000     19.519755
   21.805000     19.533372
   21.820000     19.495664
   21.835000     19.439099
   21.850000     19.356349
   21.865000     19.337494
   21.880000     19.267314
   21.895000     19.270455
   21.910000     19.092384
   21.925000     19.175135
   21.940000     19.243221
   21.955000     19.062008
   21.970000     18.952022
   21.985000     18.928978
   22.000000     18.873462
