# Supplementary material for: Changing the game of time resolved X-ray diffraction on the mechanochemistry playground by downsizing
Source: Nat Commun. 2021 Oct 21;12:6134. doi: 10.1038/s41467-021-26264-1 (PMC8531352; doi:10.1038/s41467-021-26264-1)
Supplement: Supplementary file 3 — Source Data. [file 41467_2021_26264_MOESM3_ESM.zip › PXRD_raw_data/reactionIIIa_cocrystal_FormI_normalized/000310.xy]

    3.140900     20.229794
    3.155600     20.295454
    3.170400     20.643451
    3.185100     20.927977
    3.199800     20.919222
    3.214500     21.138089
    3.229300     21.236578
    3.244000     21.550652
    3.258700     21.733405
    3.273500     21.449973
    3.288200     21.476237
    3.302900     21.943516
    3.317600     22.412984
    3.332400     22.522417
    3.347100     22.678907
    3.361800     22.953583
    3.376500     23.208562
    3.391300     23.558748
    3.406000     23.753539
    3.420700     23.719614
    3.435400     23.582823
    3.450200     23.562031
    3.464900     23.810444
    3.479600     23.991008
    3.494400     23.854218
    3.509100     24.159535
    3.523800     24.368552
    3.538500     24.343383
    3.553300     24.550212
    3.568000     24.781115
    3.582700     24.691380
    3.597400     25.074395
    3.612200     25.474921
    3.626900     25.455223
    3.641600     25.353450
    3.656400     25.776956
    3.671100     25.976124
    3.685800     26.071330
    3.700500     26.546270
    3.715300     26.697288
    3.730000     26.876758
    3.744700     27.208340
    3.759500     27.165661
    3.774200     27.196302
    3.788900     27.382339
    3.803600     27.938259
    3.818400     28.309237
    3.833100     28.278595
    3.847800     28.409915
    3.862600     28.783082
    3.877300     28.661611
    3.892000     28.615649
    3.906700     28.645196
    3.921500     29.590698
    3.936200     29.873035
    3.950900     29.704508
    3.965700     29.938695
    3.980400     30.086430
    3.995100     30.090807
    4.009800     30.448653
    4.024600     30.753972
    4.039300     30.792273
    4.054000     31.083365
    4.068800     31.362419
    4.083500     31.654605
    4.098200     32.230223
    4.113000     32.432674
    4.127700     32.669049
    4.142400     32.894481
    4.157100     33.034556
    4.171900     33.193234
    4.186600     33.351912
    4.201300     34.086208
    4.216100     34.137642
    4.230800     34.380582
    4.245500     34.850050
    4.260300     35.191482
    4.275000     35.215557
    4.289700     35.491329
    4.304500     35.887476
    4.319200     36.142455
    4.333900     36.423698
    4.348600     36.535320
    4.363400     36.770601
    4.378100     37.096711
    4.392800     37.391086
    4.407600     37.541010
    4.422300     37.890101
    4.437000     38.098024
    4.451800     38.342059
    4.466500     38.439454
    4.481200     38.473379
    4.496000     38.729452
    4.510700     38.939563
    4.525400     39.396994
    4.540200     39.475785
    4.554900     39.727481
    4.569600     40.331552
    4.584400     40.175063
    4.599100     40.324986
    4.613800     40.871057
    4.628600     41.049433
    4.643300     41.411656
    4.658000     41.915048
    4.672700     41.920520
    4.687500     42.103273
    4.702200     42.748929
    4.716900     42.914172
    4.731700     43.307037
    4.746400     43.618921
    4.761100     43.879372
    4.775900     44.057748
    4.790600     44.662912
    4.805300     45.047022
    4.820100     45.462868
    4.834800     46.254068
    4.849500     46.026448
    4.864300     46.326295
    4.879000     46.935837
    4.893700     47.203948
    4.908500     47.619794
    4.923200     48.165865
    4.938000     48.034545
    4.952700     48.757897
    4.967400     49.131064
    4.982200     49.390420
    4.996900     50.135659
    5.011600     50.389544
    5.026400     50.697051
    5.041100     51.292366
    5.055800     51.568138
    5.070600     52.049643
    5.085300     52.641676
    5.100000     52.895561
    5.114800     53.227143
    5.129500     53.880459
    5.144200     54.708867
    5.159000     55.281202
    5.173700     55.524143
    5.188400     55.936705
    5.203200     56.626134
    5.217900     57.058395
    5.232700     57.354958
    5.247400     57.940425
    5.262100     58.647362
    5.276900     58.912190
    5.291600     59.255810
    5.306300     59.479053
    5.321100     60.017465
    5.335800     60.843683
    5.350500     61.385377
    5.365300     61.813261
    5.380000     62.573821
    5.394800     63.374870
    5.409500     63.830112
    5.424200     64.091657
    5.439000     64.357579
    5.453700     65.047008
    5.468400     65.737530
    5.483200     66.359109
    5.497900     66.918313
    5.512600     67.295857
    5.527400     68.040001
    5.542100     68.730523
    5.556900     69.295199
    5.571600     69.483424
    5.586300     69.892703
    5.601100     70.678433
    5.615800     71.256239
    5.630600     71.748688
    5.645300     72.245513
    5.660000     73.105657
    5.674800     73.594823
    5.689500     74.005197
    5.704200     74.581909
    5.719000     75.256017
    5.733700     75.914804
    5.748500     76.135858
    5.763200     76.744306
    5.777900     77.496112
    5.792700     78.461311
    5.807400     78.496329
    5.822200     78.783044
    5.836900     79.366322
    5.851600     80.283371
    5.866400     81.138043
    5.881100     81.292344
    5.895900     81.703813
    5.910600     82.709503
    5.925300     83.485382
    5.940100     84.540317
    5.954800     85.902758
    5.969600     87.409652
    5.984300     88.455832
    5.999000     89.032544
    6.013800     89.399145
    6.028500     89.227335
    6.043300     88.486473
    6.058000     87.930553
    6.072700     87.994025
    6.087500     87.789385
    6.102200     87.674480
    6.117000     87.266294
    6.131700     87.841913
    6.146500     87.942591
    6.161200     88.087043
    6.175900     88.235871
    6.190700     88.497416
    6.205400     88.831187
    6.220200     88.891375
    6.234900     88.869489
    6.249600     89.218580
    6.264400     89.521710
    6.279100     89.753708
    6.293900     90.086384
    6.308600     91.196035
    6.323400     91.370034
    6.338100     91.275922
    6.352800     92.121839
    6.367600     93.884805
    6.382300     97.509228
    6.397100    102.145907
    6.411800    105.679500
    6.426600    105.803159
    6.441300    103.294954
    6.456000     99.231705
    6.470800     95.591961
    6.485500     93.685637
    6.500300     92.505949
    6.515000     92.596778
    6.529800     93.162548
    6.544500     94.719780
    6.559300     97.075874
    6.574000     99.569853
    6.588700    101.438969
    6.603500    101.330630
    6.618200     99.955057
    6.633000     97.557379
    6.647700     94.845628
    6.662500     92.548628
    6.677200     91.262789
    6.692000     90.393891
    6.706700     89.711029
    6.721500     89.587369
    6.736200     88.906696
    6.750900     88.246815
    6.765700     88.287305
    6.780400     88.246815
    6.795200     88.048741
    6.809900     87.559576
    6.824700     87.233465
    6.839400     86.915015
    6.854200     86.609696
    6.868900     86.219020
    6.883700     85.901664
    6.898400     85.918079
    6.913200     85.723288
    6.927900     84.923333
    6.942700     84.492166
    6.957400     84.783258
    6.972200     84.538128
    6.986900     84.418846
    7.001600     84.090547
    7.016400     83.847606
    7.031100     83.785229
    7.045900     83.556514
    7.060600     83.136291
    7.075400     82.810180
    7.090100     82.419505
    7.104900     81.895320
    7.119600     81.435701
    7.134400     81.161025
    7.149100     81.278118
    7.163900     80.935593
    7.178600     80.622614
    7.193400     80.526312
    7.208100     80.311823
    7.222900     80.177221
    7.237600     79.952883
    7.252400     79.530472
    7.267100     79.221871
    7.281900     78.659385
    7.296600     78.421915
    7.311400     78.534631
    7.326100     78.296067
    7.340900     77.722638
    7.355600     77.717166
    7.370400     78.048749
    7.385100     77.639469
    7.399900     77.301320
    7.414600     76.764004
    7.429400     76.795740
    7.444100     76.823098
    7.458900     76.665515
    7.473600     76.849362
    7.488400     76.639251
    7.503200     76.262801
    7.517900     76.116161
    7.532700     75.504430
    7.547400     74.938661
    7.562200     74.463721
    7.576900     74.087272
    7.591700     73.905613
    7.606400     73.697690
    7.621200     72.754378
    7.635900     72.419512
    7.650700     71.730084
    7.665400     71.187296
    7.680200     70.898393
    7.694900     70.409227
    7.709700     69.779987
    7.724400     69.413386
    7.739200     69.186860
    7.754000     68.876070
    7.768700     68.536827
    7.783500     68.177887
    7.798200     67.964493
    7.813000     67.776268
    7.827700     67.518006
    7.842500     67.205027
    7.857200     66.709295
    7.872000     66.322996
    7.886700     66.103036
    7.901500     65.888547
    7.916300     65.482551
    7.931000     65.144403
    7.945800     64.947423
    7.960500     64.717614
    7.975300     64.355390
    7.990000     63.992072
    8.004800     63.781961
    8.019600     63.735999
    8.034300     63.497435
    8.049100     63.181174
    8.063800     62.655895
    8.078600     62.393255
    8.093300     62.329785
    8.108100     62.084655
    8.122900     62.441406
    8.137600     62.434841
    8.152400     62.345105
    8.167100     61.940203
    8.181900     61.658960
    8.196600     61.139153
    8.211400     60.469423
    8.226200     59.992295
    8.240900     59.527204
    8.255700     59.266754
    8.270400     59.229546
    8.285200     58.972378
    8.300000     58.910002
    8.314700     58.612344
    8.329500     58.269819
    8.344200     57.839746
    8.359000     57.260845
    8.373800     57.165639
    8.388500     56.945678
    8.403300     56.563757
    8.418000     56.282514
    8.432800     55.966253
    8.447600     55.927951
    8.462300     55.518671
    8.477100     55.332635
    8.491800     55.257126
    8.506600     55.033882
    8.521400     55.121430
    8.536100     54.863167
    8.550900     54.584113
    8.565600     54.402454
    8.580400     54.125589
    8.595200     53.795101
    8.609900     53.506197
    8.624700     53.166955
    8.639500     52.941523
    8.654200     52.872580
    8.669000     52.348396
    8.683700     51.888777
    8.698500     51.576893
    8.713300     51.614100
    8.728000     51.665533
    8.742800     51.576893
    8.757600     51.286895
    8.772300     50.859012
    8.787100     50.697051
    8.801800     50.594184
    8.816600     50.158640
    8.831400     49.585211
    8.846100     49.243780
    8.860900     49.089479
    8.875700     48.876085
    8.890400     48.568578
    8.905200     48.021412
    8.920000     47.756584
    8.934700     47.621982
    8.949500     47.527870
    8.964300     47.210514
    8.979000     47.001497
    8.993800     47.093421
    9.008600     46.865800
    9.023300     46.696178
    9.038100     46.570330
    9.052900     46.120560
    9.067600     46.082259
    9.082400     46.001279
    9.097200     45.656565
    9.111900     45.296530
    9.126700     45.009815
    9.141500     44.909136
    9.156200     44.701214
    9.171000     44.758119
    9.185800     44.642120
    9.200500     44.511895
    9.215300     44.086200
    9.230100     43.723976
    9.244800     43.426319
    9.259600     43.429602
    9.274400     43.615638
    9.289100     43.328923
    9.303900     43.027982
    9.318700     42.754400
    9.333400     42.415157
    9.348200     42.425006
    9.363000     42.124065
    9.377800     41.906294
    9.392500     41.848294
    9.407300     41.735578
    9.422100     41.360223
    9.436800     41.316449
    9.451600     41.128224
    9.466400     40.861208
    9.481200     40.851359
    9.495900     40.914830
    9.510700     40.619361
    9.525500     40.384080
    9.540200     39.909141
    9.555000     39.516276
    9.569800     39.418880
    9.584600     39.225184
    9.599300     39.193448
    9.614100     38.832319
    9.628900     38.806055
    9.643600     38.776508
    9.658400     38.551076
    9.673200     38.333305
    9.688000     38.216211
    9.702700     38.076137
    9.717500     37.883535
    9.732300     37.757687
    9.747100     37.348407
    9.761800     37.391086
    9.776600     37.228030
    9.791400     37.073730
    9.806200     36.955542
    9.820900     37.017919
    9.835700     36.943505
    9.850500     36.824222
    9.865300     36.594413
    9.880000     36.509056
    9.894800     36.237662
    9.909600     36.115097
    9.924400     36.121663
    9.939100     35.769288
    9.953900     35.628119
    9.968700     35.335933
    9.983500     35.169595
    9.998200     35.118162
   10.013000     34.881786
   10.028000     34.766881
   10.043000     34.514091
   10.057000     34.505337
   10.072000     34.374017
   10.087000     33.978964
   10.102000     33.916586
   10.116000     34.041340
   10.131000     33.987718
   10.146000     33.832323
   10.161000     33.553268
   10.176000     33.219498
   10.190000     33.152744
   10.205000     33.064103
   10.220000     32.911991
   10.235000     32.778483
   10.249000     32.556333
   10.264000     32.549768
   10.279000     32.534447
   10.294000     32.662484
   10.309000     32.593541
   10.323000     32.693125
   10.338000     32.725954
   10.353000     32.533353
   10.368000     32.553051
   10.382000     32.502712
   10.397000     32.473164
   10.412000     32.393278
   10.427000     32.198487
   10.442000     31.896452
   10.456000     31.596605
   10.471000     31.525475
   10.486000     31.292382
   10.501000     31.292382
   10.516000     31.331778
   10.530000     31.310986
   10.545000     31.279249
   10.560000     31.153402
   10.575000     31.161062
   10.589000     31.277061
   10.604000     31.193892
   10.619000     31.463097
   10.634000     31.330683
   10.649000     31.105251
   10.663000     30.845895
   10.678000     30.873253
   10.693000     30.838235
   10.708000     30.662048
   10.722000     30.454125
   10.737000     30.090807
   10.752000     29.979185
   10.767000     29.893827
   10.782000     29.807375
   10.796000     29.775640
   10.811000     29.664018
   10.826000     29.762508
   10.841000     29.568812
   10.856000     29.317115
   10.870000     29.262399
   10.885000     28.962552
   10.900000     28.961458
   10.915000     28.922062
   10.930000     28.823572
   10.944000     28.964740
   10.959000     28.900175
   10.974000     28.854213
   10.989000     28.646290
   11.003000     28.647384
   11.018000     28.696630
   11.033000     28.804968
   11.048000     28.836704
   11.063000     28.894704
   11.077000     28.693346
   11.092000     29.031495
   11.107000     29.482359
   11.122000     29.401379
   11.137000     29.553491
   11.151000     29.602735
   11.166000     29.905865
   11.181000     30.142241
   11.196000     30.356729
   11.211000     30.578878
   11.225000     30.347974
   11.240000     30.124731
   11.255000     29.971524
   11.270000     29.697942
   11.284000     29.189078
   11.299000     28.928627
   11.314000     28.604706
   11.329000     28.427424
   11.344000     28.412103
   11.358000     28.438367
   11.373000     28.418670
   11.388000     28.216219
   11.403000     28.107880
   11.418000     28.196521
   11.432000     28.494178
   11.447000     28.548895
   11.462000     28.452594
   11.477000     28.876100
   11.492000     28.982250
   11.506000     29.324776
   11.521000     29.729678
   11.536000     29.957299
   11.551000     30.122542
   11.566000     30.282314
   11.580000     30.358918
   11.595000     30.515407
   11.610000     30.542765
   11.625000     30.768197
   11.640000     30.920309
   11.654000     30.824008
   11.669000     30.688312
   11.684000     30.368767
   11.699000     29.964959
   11.714000     29.591792
   11.728000     29.031495
   11.743000     28.696630
   11.758000     28.501839
   11.773000     28.325651
   11.788000     28.153842
   11.802000     28.335500
   11.817000     28.266558
   11.832000     28.059729
   11.847000     28.056447
   11.862000     28.205275
   11.876000     28.153842
   11.891000     28.133050
   11.906000     28.323463
   11.921000     28.372708
   11.936000     28.430707
   11.950000     28.594857
   11.965000     28.836704
   11.980000     29.088400
   11.995000     29.123419
   12.010000     29.117947
   12.024000     29.026023
   12.039000     28.943948
   12.054000     29.075268
   12.069000     29.156249
   12.084000     29.367454
   12.098000     29.205494
   12.113000     28.973495
   12.128000     29.112475
   12.143000     29.297418
   12.158000     29.195645
   12.172000     29.170475
   12.187000     29.394813
   12.202000     29.132173
   12.217000     29.204399
   12.232000     29.165004
   12.246000     29.252550
   12.261000     29.217531
   12.276000     29.230664
   12.291000     29.158437
   12.306000     29.302889
   12.320000     29.332435
   12.335000     29.297418
   12.350000     29.579755
   12.365000     29.747187
   12.380000     29.673867
   12.394000     29.811752
   12.409000     30.082052
   12.424000     30.216654
   12.439000     30.247296
   12.454000     30.524162
   12.468000     30.941101
   12.483000     31.236571
   12.498000     31.471852
   12.513000     31.484984
   12.528000     31.723548
   12.543000     31.882226
   12.557000     31.586757
   12.572000     31.643662
   12.587000     31.674303
   12.602000     31.779359
   12.617000     31.835170
   12.631000     31.852679
   12.646000     31.854868
   12.661000     31.983998
   12.676000     32.026678
   12.691000     31.815471
   12.705000     31.692906
   12.720000     31.630530
   12.735000     31.813283
   12.750000     31.958829
   12.765000     32.347316
   12.779000     32.509277
   12.794000     32.785049
   12.809000     33.725079
   12.824000     34.806277
   12.839000     36.193888
   12.854000     38.001723
   12.868000     40.012007
   12.883000     41.793578
   12.898000     42.720476
   12.913000     42.967794
   12.928000     42.583684
   12.942000     41.927086
   12.957000     40.914830
   12.972000     39.699029
   12.987000     38.278588
   13.002000     37.186446
   13.017000     36.196076
   13.031000     35.477102
   13.046000     35.110501
   13.061000     34.875220
   13.076000     34.526129
   13.091000     34.109189
   13.105000     34.004133
   13.120000     33.965831
   13.135000     34.063227
   13.150000     34.069792
   13.165000     34.115754
   13.179000     34.368545
   13.194000     34.887257
   13.209000     35.386272
   13.224000     36.098681
   13.239000     37.157994
   13.254000     38.574057
   13.268000     40.171779
   13.283000     41.388675
   13.298000     41.876747
   13.313000     41.853765
   13.328000     41.443392
   13.343000     40.867774
   13.357000     39.879593
   13.372000     38.708660
   13.387000     37.593537
   13.402000     36.391962
   13.417000     35.797740
   13.431000     35.481479
   13.446000     35.353443
   13.461000     35.329367
   13.476000     35.253858
   13.491000     35.048124
   13.506000     35.191482
   13.520000     35.180538
   13.535000     35.178349
   13.550000     35.057973
   13.565000     35.138954
   13.580000     35.133482
   13.595000     35.050313
   13.609000     35.103935
   13.624000     35.193670
   13.639000     35.134577
   13.654000     35.287783
   13.669000     35.282311
   13.683000     35.501177
   13.698000     35.547138
   13.713000     35.553705
   13.728000     35.749590
   13.743000     36.184039
   13.758000     36.059286
   13.772000     36.175284
   13.787000     36.353660
   13.802000     36.292378
   13.817000     36.288000
   13.832000     36.375548
   13.847000     36.524376
   13.861000     36.244228
   13.876000     36.190605
   13.891000     36.047248
   13.906000     35.914834
   13.921000     35.947664
   13.936000     35.851363
   13.950000     35.805401
   13.965000     35.864495
   13.980000     35.705817
   13.995000     35.829477
   14.010000     35.782419
   14.025000     35.896231
   14.039000     35.810873
   14.054000     35.871061
   14.069000     35.941098
   14.084000     35.911551
   14.099000     36.005663
   14.114000     35.944381
   14.128000     36.042870
   14.143000     36.091021
   14.158000     35.842608
   14.173000     35.807589
   14.188000     35.790080
   14.203000     35.670799
   14.217000     35.692685
   14.232000     35.616082
   14.247000     35.694873
   14.262000     35.686119
   14.277000     35.927966
   14.292000     35.795552
   14.306000     35.740835
   14.321000     35.873249
   14.336000     35.908268
   14.351000     35.947664
   14.366000     36.265020
   14.381000     36.260642
   14.395000     36.409471
   14.410000     36.466376
   14.425000     36.453245
   14.440000     36.449962
   14.455000     36.440112
   14.470000     36.399622
   14.484000     36.239850
   14.499000     36.191700
   14.514000     35.996908
   14.529000     35.594195
   14.544000     35.511026
   14.559000     35.424573
   14.573000     35.419102
   14.588000     35.413630
   14.603000     35.480384
   14.618000     35.382989
   14.633000     35.302008
   14.648000     35.277934
   14.662000     35.262613
   14.677000     35.146614
   14.692000     34.971521
   14.707000     34.957295
   14.722000     35.105029
   14.737000     35.061256
   14.752000     34.971521
   14.766000     35.042653
   14.781000     35.007634
   14.796000     34.766881
   14.811000     34.711071
   14.826000     34.773447
   14.841000     34.712165
   14.855000     34.693561
   14.870000     34.695750
   14.885000     34.839107
   14.900000     34.665109
   14.915000     34.556770
   14.930000     34.387148
   14.945000     34.307263
   14.959000     34.440771
   14.974000     34.361979
   14.989000     34.241603
   15.004000     34.386054
   15.019000     34.240508
   15.034000     34.016171
   15.048000     34.128887
   15.063000     34.041340
   15.078000     33.989907
   15.093000     34.071982
   15.108000     33.912210
   15.123000     33.823568
   15.138000     33.963643
   15.152000     33.727267
   15.167000     33.616740
   15.182000     33.585005
   15.197000     33.532476
   15.212000     33.525910
   15.227000     33.549986
   15.242000     33.453685
   15.256000     33.380364
   15.271000     33.390213
   15.286000     33.366138
   15.301000     33.342063
   15.316000     33.057537
   15.331000     33.057537
   15.345000     33.215120
   15.360000     32.976556
   15.375000     32.938255
   15.390000     32.868217
   15.405000     32.706257
   15.420000     32.514749
   15.435000     32.311203
   15.449000     32.282751
   15.464000     32.232412
   15.479000     32.203959
   15.494000     32.272902
   15.509000     32.440335
   15.524000     32.125167
   15.539000     31.854868
   15.553000     32.000413
   15.568000     31.890981
   15.583000     31.819849
   15.598000     31.783736
   15.613000     31.840641
   15.628000     31.618493
   15.643000     31.470758
   15.657000     31.538606
   15.672000     31.430268
   15.687000     31.527663
   15.702000     31.189515
   15.717000     31.157780
   15.732000     31.396343
   15.747000     31.384306
   15.761000     31.416041
   15.776000     31.365702
   15.791000     31.151213
   15.806000     30.962988
   15.821000     30.977214
   15.836000     30.821820
   15.851000     30.818536
   15.866000     30.532916
   15.880000     30.261522
   15.895000     30.214466
   15.910000     30.090807
   15.925000     29.902582
   15.940000     30.106128
   15.955000     30.175070
   15.970000     29.956204
   15.984000     29.917903
   15.999000     29.816130
   16.014000     29.660735
   16.029000     29.613678
   16.044000     29.789866
   16.059000     29.602735
   16.074000     29.552396
   16.088000     29.393718
   16.103000     29.412322
   16.118000     29.528321
   16.133000     29.343380
   16.148000     29.328059
   16.163000     29.289757
   16.178000     29.087305
   16.193000     29.042439
   16.207000     28.963646
   16.222000     28.996477
   16.237000     28.953797
   16.252000     28.943948
   16.267000     28.949420
   16.282000     28.776516
   16.297000     28.855308
   16.312000     28.848742
   16.326000     28.582820
   16.341000     28.543423
   16.356000     28.585008
   16.371000     28.404444
   16.386000     28.332218
   16.401000     28.529197
   16.416000     28.267652
   16.430000     28.222784
   16.445000     28.176822
   16.460000     28.100219
   16.475000     27.968900
   16.490000     28.075050
   16.505000     28.243577
   16.520000     28.130861
   16.535000     27.902146
   16.549000     27.955768
   16.564000     28.150559
   16.579000     28.142899
   16.594000     28.054257
   16.609000     28.063012
   16.624000     27.988597
   16.639000     27.892297
   16.654000     27.752222
   16.668000     27.584789
   16.683000     27.490677
   16.698000     27.500526
   16.713000     27.260868
   16.728000     27.165661
   16.743000     27.001511
   16.758000     27.077020
   16.773000     26.941324
   16.788000     26.715891
   16.802000     26.592232
   16.817000     26.491554
   16.832000     26.404007
   16.847000     26.372271
   16.862000     26.367894
   16.877000     26.364612
   16.892000     26.231103
   16.907000     26.051632
   16.921000     26.217971
   16.936000     26.132613
   16.951000     26.088840
   16.966000     26.124953
   16.981000     26.024274
   16.996000     25.786805
   17.011000     25.805408
   17.026000     25.737560
   17.041000     25.825106
   17.055000     25.855748
   17.070000     25.781334
   17.085000     25.634693
   17.100000     25.652202
   17.115000     25.706919
   17.130000     25.554806
   17.145000     25.550429
   17.160000     25.332658
   17.175000     25.376431
   17.189000     25.473826
   17.204000     25.309676
   17.219000     25.444280
   17.234000     25.345789
   17.249000     25.390657
   17.264000     25.332658
   17.279000     25.176168
   17.294000     25.256055
   17.309000     25.338129
   17.323000     25.234168
   17.338000     25.204621
   17.353000     25.256055
   17.368000     25.251677
   17.383000     25.182734
   17.398000     25.055792
   17.413000     24.963869
   17.428000     24.970434
   17.443000     24.989038
   17.457000     24.894925
   17.472000     24.925567
   17.487000     24.987943
   17.502000     24.931038
   17.517000     24.924472
   17.532000     24.893831
   17.547000     24.847869
   17.562000     24.709984
   17.577000     24.819416
   17.591000     24.921189
   17.606000     24.805191
   17.621000     24.808473
   17.636000     24.796436
   17.651000     24.883982
   17.666000     24.828171
   17.681000     24.677154
   17.696000     24.684814
   17.711000     24.678248
   17.726000     24.620248
   17.740000     24.542551
   17.755000     24.417798
   17.770000     24.308364
   17.785000     24.395911
   17.800000     24.502061
   17.815000     24.382779
   17.830000     24.299610
   17.845000     24.216440
   17.860000     24.167196
   17.875000     24.347760
   17.889000     24.463759
   17.904000     24.567720
   17.919000     24.598362
   17.934000     24.403571
   17.949000     24.393722
   17.964000     24.498778
   17.979000     24.496589
   17.994000     24.532702
   18.009000     24.623531
   18.024000     24.569910
   18.038000     24.622437
   18.053000     24.569910
   18.068000     24.586324
   18.083000     24.625720
   18.098000     24.765795
   18.113000     24.563343
   18.128000     24.601645
   18.143000     24.639946
   18.158000     24.763605
   18.173000     24.923378
   18.188000     24.968245
   18.202000     25.045943
   18.217000     24.943076
   18.232000     25.003264
   18.247000     25.060169
   18.262000     25.202432
   18.277000     25.271375
   18.292000     25.190395
   18.307000     25.244016
   18.322000     25.248394
   18.337000     25.277941
   18.352000     25.250583
   18.366000     25.208999
   18.381000     25.190395
   18.396000     25.039377
   18.411000     25.126924
   18.426000     25.125829
   18.441000     25.071113
   18.456000     25.047037
   18.471000     24.959491
   18.486000     25.029528
   18.501000     24.970434
   18.516000     24.935416
   18.530000     24.980283
   18.545000     25.045943
   18.560000     25.059075
   18.575000     25.019680
   18.590000     24.994510
   18.605000     25.009831
   18.620000     24.963869
   18.635000     24.949642
   18.650000     24.967151
   18.665000     25.067830
   18.680000     25.163037
   18.695000     25.094093
   18.710000     25.050321
   18.724000     25.071113
   18.739000     25.095188
   18.754000     24.997792
   18.769000     24.906964
   18.784000     24.984661
   18.799000     25.086434
   18.814000     25.063452
   18.829000     25.240734
   18.844000     25.086434
   18.859000     25.075490
   18.874000     25.200244
   18.889000     25.202432
   18.903000     25.196960
   18.918000     25.303111
   18.933000     25.317337
   18.948000     25.349073
   18.963000     25.295451
   18.978000     25.310772
   18.993000     25.276847
   19.008000     25.338129
   19.023000     25.248394
   19.038000     25.225413
   19.053000     25.379714
   19.068000     25.262620
   19.083000     25.311866
   19.098000     25.364393
   19.112000     25.292168
   19.127000     25.368771
   19.142000     25.356733
   19.157000     25.349073
   19.172000     25.388469
   19.187000     25.426770
   19.202000     25.407072
   19.217000     25.570127
   19.232000     25.488052
   19.247000     25.586542
   19.262000     25.550429
   19.277000     25.362205
   19.292000     25.573410
   19.307000     25.681749
   19.321000     25.637976
   19.336000     25.644542
   19.351000     25.687221
   19.366000     25.695976
   19.381000     25.523071
   19.396000     25.584354
   19.411000     25.635787
   19.426000     25.616089
   19.441000     25.511034
   19.456000     25.532920
   19.471000     25.650014
   19.486000     25.635787
   19.501000     25.507750
   19.516000     25.525259
   19.531000     25.478203
   19.545000     25.472732
   19.560000     25.490242
   19.575000     25.587637
   19.590000     25.471638
   19.605000     25.469449
   19.620000     25.363299
   19.635000     25.363299
   19.650000     25.473826
   19.665000     25.432241
   19.680000     25.362205
   19.695000     25.471638
   19.710000     25.337035
   19.725000     25.248394
   19.740000     25.361110
   19.755000     25.382997
   19.770000     25.343601
   19.785000     25.416921
   19.799000     25.317337
   19.814000     25.318431
   19.829000     25.327186
   19.844000     25.358922
   19.859000     25.321715
   19.874000     25.299827
   19.889000     25.254961
   19.904000     25.269186
   19.919000     25.372054
   19.934000     25.281224
   19.949000     25.230885
   19.964000     25.262620
   19.979000     25.155376
   19.994000     25.061264
   20.009000     25.120357
   20.024000     25.001076
   20.039000     24.921189
   20.054000     24.939793
   20.068000     24.908058
   20.083000     24.886170
   20.098000     24.947453
   20.113000     24.900397
   20.128000     24.751568
   20.143000     24.776738
   20.158000     24.836926
   20.173000     24.796436
   20.188000     24.871945
   20.203000     24.792058
   20.218000     24.735153
   20.233000     24.625720
   20.248000     24.579758
   20.263000     24.552400
   20.278000     24.612588
   20.293000     24.646513
   20.308000     24.580853
   20.323000     24.426552
   20.338000     24.513004
   20.353000     24.393722
   20.368000     24.423269
   20.382000     24.390439
   20.397000     24.197837
   20.412000     24.179233
   20.427000     24.143120
   20.442000     24.079650
   20.457000     23.961462
   20.472000     23.853122
   20.487000     23.888141
   20.502000     23.907839
   20.517000     23.991008
   20.532000     23.799501
   20.547000     23.860783
   20.562000     23.714143
   20.577000     23.868443
   20.592000     23.888141
   20.607000     23.744784
   20.622000     23.720708
   20.637000     23.695539
   20.652000     23.750256
   20.667000     23.729463
   20.682000     23.652860
   20.697000     23.831236
   20.712000     23.807161
   20.727000     23.488711
   20.742000     23.597049
   20.757000     23.574069
   20.771000     23.447126
   20.786000     23.324561
   20.801000     23.285165
   20.816000     23.223883
   20.831000     23.162600
   20.846000     23.032375
   20.861000     22.905433
   20.876000     22.870414
   20.891000     22.937168
   20.906000     22.897772
   20.921000     22.759886
   20.936000     22.829924
   20.951000     22.584794
   20.966000     22.622001
   20.981000     22.644982
   20.996000     22.595737
   21.011000     22.484115
   21.026000     22.446908
   21.041000     22.460040
   21.056000     22.409701
   21.071000     22.223664
   21.086000     22.108760
   21.101000     22.014648
   21.116000     22.013553
   21.131000     22.004799
   21.146000     22.001516
   21.161000     22.022308
   21.176000     21.971968
   21.191000     21.918347
   21.206000     21.765140
   21.221000     21.600991
   21.236000     21.557217
   21.251000     21.568160
   21.266000     21.495935
   21.281000     21.509067
   21.296000     21.542991
   21.310000     21.412766
   21.325000     21.304427
   21.340000     21.368992
   21.355000     21.398539
   21.370000     21.341634
   21.385000     21.283635
   21.400000     21.272691
   21.415000     21.245333
   21.430000     21.266125
   21.445000     21.173107
   21.460000     21.146844
   21.475000     20.989260
   21.490000     20.984882
   21.505000     21.081184
   21.520000     20.880921
   21.535000     20.902808
   21.550000     20.799941
   21.565000     20.741942
   21.580000     20.702545
   21.595000     20.549339
   21.610000     20.478207
   21.625000     20.573415
   21.640000     20.354548
   21.655000     20.274662
   21.670000     20.224322
   21.685000     20.205719
   21.700000     20.276851
   21.715000     20.202436
   21.730000     20.060173
   21.745000     20.074399
   21.760000     19.974815
   21.775000     19.853345
   21.790000     19.854439
   21.805000     19.855533
   21.820000     19.935420
   21.835000     19.857722
   21.850000     19.841307
   21.865000     19.796440
   21.880000     19.830364
   21.895000     19.757044
   21.910000     19.564441
   21.925000     19.561159
   21.940000     19.562253
   21.955000     19.534894
   21.970000     19.502065
   21.985000     19.500971
   22.000000     19.364179
