# Supplementary material for: Changing the game of time resolved X-ray diffraction on the mechanochemistry playground by downsizing
Source: Nat Commun. 2021 Oct 21;12:6134. doi: 10.1038/s41467-021-26264-1 (PMC8531352; doi:10.1038/s41467-021-26264-1)
Supplement: Supplementary file 3 — Source Data. [file 41467_2021_26264_MOESM3_ESM.zip › PXRD_raw_data/reactionIIIa_cocrystal_FormI_normalized/000250.xy]

    3.140900     20.390715
    3.155600     20.669012
    3.170400     20.747283
    3.185100     20.837512
    3.199800     20.752718
    3.214500     20.912522
    3.229300     21.171251
    3.244000     21.438677
    3.258700     21.524558
    3.273500     21.709365
    3.288200     21.928959
    3.302900     22.052889
    3.317600     21.977879
    3.332400     22.375757
    3.347100     22.719281
    3.361800     23.184558
    3.376500     23.656360
    3.391300     24.095548
    3.406000     24.216215
    3.420700     24.083589
    3.435400     24.241219
    3.450200     24.064022
    3.464900     23.845515
    3.479600     23.759634
    3.494400     23.912915
    3.509100     24.031409
    3.523800     24.342319
    3.538500     24.548867
    3.553300     24.589091
    3.568000     24.635836
    3.582700     24.651055
    3.597400     25.009797
    3.612200     25.030452
    3.626900     25.186995
    3.641600     25.515299
    3.656400     26.012103
    3.671100     26.316490
    3.685800     26.484991
    3.700500     26.886131
    3.715300     26.992666
    3.730000     27.010060
    3.744700     27.035063
    3.759500     27.391631
    3.774200     27.684061
    3.788900     28.047152
    3.803600     27.859084
    3.818400     27.674277
    3.833100     28.187388
    3.847800     28.184126
    3.862600     28.409156
    3.877300     28.790728
    3.892000     28.732025
    3.906700     29.076635
    3.921500     29.238612
    3.936200     29.446248
    3.950900     29.357106
    3.965700     29.416897
    3.980400     29.861521
    3.995100     29.961533
    4.009800     30.310493
    4.024600     30.581180
    4.039300     30.749680
    4.054000     30.842084
    4.068800     31.020368
    4.083500     31.344323
    4.098200     31.658494
    4.113000     32.130295
    4.127700     32.182476
    4.142400     32.565136
    4.157100     33.141297
    4.171900     33.357631
    4.186600     33.715285
    4.201300     33.750073
    4.216100     34.103380
    4.230800     34.813256
    4.245500     34.787166
    4.260300     35.164389
    4.275000     35.210047
    4.289700     35.465515
    4.304500     35.812299
    4.319200     35.925358
    4.333900     36.248227
    4.348600     36.518914
    4.363400     36.880918
    4.378100     37.225528
    4.392800     37.030938
    4.407600     37.130950
    4.422300     37.832129
    4.437000     38.156085
    4.451800     37.784297
    4.466500     38.059333
    4.481200     38.561573
    4.496000     38.859438
    4.510700     38.962713
    4.525400     38.958364
    4.540200     39.361677
    4.554900     39.436687
    4.569600     39.691069
    4.584400     40.111776
    4.599100     40.708593
    4.613800     40.993413
    4.628600     41.061901
    4.643300     41.457605
    4.658000     41.788082
    4.672700     41.940276
    4.687500     42.377290
    4.702200     42.620800
    4.716900     42.976281
    4.731700     43.054553
    4.746400     43.199137
    4.761100     43.590492
    4.775900     44.353636
    4.790600     44.668894
    4.805300     44.934147
    4.820100     45.397250
    4.834800     45.865790
    4.849500     46.120171
    4.864300     46.495221
    4.879000     46.651763
    4.893700     47.433387
    4.908500     47.655155
    4.923200     48.350898
    4.938000     48.654199
    4.952700     48.887925
    4.967400     49.204272
    4.982200     49.484743
    4.996900     49.935889
    5.011600     49.979372
    5.026400     50.312025
    5.041100     50.921887
    5.055800     51.570886
    5.070600     52.031816
    5.085300     52.382948
    5.100000     53.072169
    5.114800     53.284154
    5.129500     53.636373
    5.144200     54.486485
    5.159000     54.996334
    5.173700     55.418128
    5.188400     56.212798
    5.203200     56.698731
    5.217900     56.735692
    5.232700     57.056387
    5.247400     57.878234
    5.262100     58.069562
    5.276900     58.512012
    5.291600     58.921849
    5.306300     59.704560
    5.321100     60.195929
    5.335800     60.807965
    5.350500     61.389563
    5.365300     61.962465
    5.380000     62.692995
    5.394800     63.259373
    5.409500     63.453964
    5.424200     63.982294
    5.439000     65.109615
    5.453700     65.373781
    5.468400     65.643381
    5.483200     66.247808
    5.497900     66.931594
    5.512600     67.340342
    5.527400     67.586027
    5.542100     68.458967
    5.556900     68.963381
    5.571600     69.542804
    5.586300     70.021129
    5.601100     70.523368
    5.615800     71.089746
    5.630600     71.681129
    5.645300     72.407310
    5.660000     72.956295
    5.674800     73.368306
    5.689500     74.084704
    5.704200     74.407572
    5.719000     75.106577
    5.733700     75.464232
    5.748500     76.355654
    5.763200     77.015523
    5.777900     77.330781
    5.792700     77.912380
    5.807400     78.261338
    5.822200     78.780971
    5.836900     79.476715
    5.851600     79.746315
    5.866400     80.456191
    5.881100     81.100840
    5.895900     81.605255
    5.910600     82.296650
    5.925300     83.108712
    5.940100     84.149066
    5.954800     85.332917
    5.969600     86.420016
    5.984300     87.346224
    5.999000     88.446368
    6.013800     89.548686
    6.028500     89.721534
    6.043300     89.199727
    6.058000     88.486591
    6.072700     88.047403
    6.087500     88.064796
    6.102200     87.898470
    6.117000     87.482111
    6.131700     87.770192
    6.146500     88.399623
    6.161200     88.567036
    6.175900     88.812721
    6.190700     89.014921
    6.205400     89.001875
    6.220200     89.312786
    6.234900     89.533466
    6.249600     89.516073
    6.264400     89.579125
    6.279100     89.573690
    6.293900     89.888948
    6.308600     90.368359
    6.323400     90.954305
    6.338100     91.329354
    6.352800     91.678313
    6.367600     92.829551
    6.382300     95.052668
    6.397100     98.057410
    6.411800    100.365321
    6.426600    101.194777
    6.441300     99.721758
    6.456000     96.808333
    6.470800     94.002530
    6.485500     92.445805
    6.500300     92.095759
    6.515000     91.962046
    6.529800     92.455589
    6.544500     92.791502
    6.559300     94.216689
    6.574000     96.040841
    6.588700     97.335576
    6.603500     97.781286
    6.618200     96.645268
    6.633000     95.197252
    6.647700     93.374188
    6.662500     91.802242
    6.677200     90.527075
    6.692000     89.479112
    6.706700     88.962740
    6.721500     88.974698
    6.736200     88.483329
    6.750900     88.121326
    6.765700     87.832157
    6.780400     87.735406
    6.795200     87.307089
    6.809900     87.225556
    6.824700     87.354920
    6.839400     87.105975
    6.854200     86.886381
    6.868900     86.305871
    6.883700     86.068882
    6.898400     85.716662
    6.913200     85.111148
    6.927900     84.924167
    6.942700     85.050271
    6.957400     84.462150
    6.972200     84.011004
    6.986900     84.088188
    7.001600     83.916427
    7.016400     83.874030
    7.031100     83.634869
    7.045900     83.156544
    7.060600     82.459714
    7.075400     82.434710
    7.090100     82.229249
    7.104900     82.129236
    7.119600     81.913990
    7.134400     81.697658
    7.149100     81.330218
    7.163900     81.101928
    7.178600     80.973650
    7.193400     80.724704
    7.208100     80.337697
    7.222900     79.933296
    7.237600     79.849590
    7.252400     79.644128
    7.267100     78.975562
    7.281900     78.780971
    7.296600     78.963604
    7.311400     78.638561
    7.326100     78.337435
    7.340900     77.764534
    7.355600     77.351436
    7.370400     77.307953
    7.385100     77.001391
    7.399900     76.535025
    7.414600     76.492629
    7.429400     76.504587
    7.444100     76.061050
    7.458900     76.137147
    7.473600     75.981692
    7.488400     75.676217
    7.503200     75.819714
    7.517900     75.622949
    7.532700     75.005477
    7.547400     74.451056
    7.562200     73.885765
    7.576900     73.734658
    7.591700     73.552025
    7.606400     73.082399
    7.621200     72.784534
    7.635900     72.252943
    7.650700     71.734396
    7.665400     71.060395
    7.680200     70.426617
    7.694900     70.446184
    7.709700     70.141796
    7.724400     69.454750
    7.739200     69.005778
    7.754000     69.172104
    7.768700     68.572025
    7.783500     68.229589
    7.798200     68.239373
    7.813000     67.908895
    7.827700     67.422961
    7.842500     67.026170
    7.857200     66.583722
    7.872000     66.621770
    7.886700     66.245634
    7.901500     65.755352
    7.916300     65.686865
    7.931000     65.203106
    7.945800     64.750872
    7.960500     64.550847
    7.975300     64.013820
    7.990000     63.740958
    8.004800     63.870323
    8.019600     63.475706
    8.034300     62.918024
    8.049100     62.840840
    8.063800     62.666904
    8.078600     62.161403
    8.093300     62.239674
    8.108100     62.187494
    8.122900     61.999425
    8.137600     61.838534
    8.152400     61.661337
    8.167100     61.600460
    8.181900     61.359124
    8.196600     60.777526
    8.211400     60.203538
    8.226200     59.676296
    8.240900     59.390388
    8.255700     59.240368
    8.270400     58.885974
    8.285200     58.567454
    8.300000     58.529405
    8.314700     58.188057
    8.329500     58.242412
    8.344200     57.853230
    8.359000     57.456439
    8.373800     56.654160
    8.388500     56.574802
    8.403300     56.576976
    8.418000     56.206275
    8.432800     55.989943
    8.447600     56.001901
    8.462300     55.421390
    8.477100     55.106131
    8.491800     54.900670
    8.506600     55.176793
    8.521400     54.984376
    8.536100     54.597369
    8.550900     54.516924
    8.565600     54.188620
    8.580400     54.004900
    8.595200     53.725516
    8.609900     53.434173
    8.624700     53.181967
    8.639500     52.777565
    8.654200     52.650375
    8.669000     52.157919
    8.683700     51.856793
    8.698500     51.992680
    8.713300     51.727428
    8.728000     51.283891
    8.742800     51.280630
    8.757600     51.055600
    8.772300     50.708817
    8.787100     50.238103
    8.801800     50.195706
    8.816600     49.911973
    8.831400     49.133609
    8.846100     48.950977
    8.860900     48.992287
    8.875700     48.672680
    8.890400     48.305241
    8.905200     48.001940
    8.920000     47.901926
    8.934700     47.580145
    8.949500     47.239884
    8.964300     47.015941
    8.979000     47.133348
    8.993800     46.805043
    9.008600     46.781128
    9.023300     46.578927
    9.038100     46.321285
    9.052900     46.231055
    9.067600     46.076687
    9.082400     45.928842
    9.097200     45.652719
    9.111900     45.295063
    9.126700     44.995024
    9.141500     44.664547
    9.156200     44.808043
    9.171000     44.822175
    9.185800     44.519962
    9.200500     44.332981
    9.215300     44.076426
    9.230100     43.929667
    9.244800     43.664415
    9.259600     43.233924
    9.274400     43.124127
    9.289100     43.067598
    9.303900     42.856701
    9.318700     42.508829
    9.333400     42.308803
    9.348200     42.220748
    9.363000     41.880486
    9.377800     41.723943
    9.392500     41.771776
    9.407300     41.871789
    9.422100     41.576098
    9.436800     41.404337
    9.451600     40.978194
    9.466400     40.953190
    9.481200     40.628148
    9.495900     40.599883
    9.510700     40.463996
    9.525500     40.274841
    9.540200     39.947624
    9.555000     39.834565
    9.569800     39.653021
    9.584600     39.270361
    9.599300     39.222529
    9.614100     38.958364
    9.628900     38.980106
    9.643600     38.669196
    9.658400     38.372417
    9.673200     38.244140
    9.688000     38.183262
    9.702700     37.910401
    9.717500     37.869090
    9.732300     37.686458
    9.747100     37.556006
    9.761800     37.227703
    9.776600     37.189654
    9.791400     37.139647
    9.806200     37.047244
    9.820900     36.688502
    9.835700     36.747205
    9.850500     36.773295
    9.865300     36.389549
    9.880000     36.286275
    9.894800     36.324323
    9.909600     36.112339
    9.924400     35.862306
    9.939100     35.684022
    9.953900     35.372025
    9.968700     35.255705
    9.983500     35.181782
    9.998200     35.063288
   10.013000     34.885004
   10.028000     34.629536
   10.043000     34.611056
   10.057000     34.428423
   10.072000     34.250138
   10.087000     34.032719
   10.102000     34.090335
   10.116000     33.989235
   10.131000     33.654408
   10.146000     33.537001
   10.161000     33.638102
   10.176000     33.566354
   10.190000     33.223917
   10.205000     33.082594
   10.220000     33.156517
   10.235000     32.873871
   10.249000     32.707545
   10.264000     32.717329
   10.279000     32.661887
   10.294000     32.474906
   10.309000     32.502084
   10.323000     32.403157
   10.338000     32.318364
   10.353000     32.393374
   10.368000     32.534696
   10.382000     32.352064
   10.397000     32.247702
   10.412000     32.107466
   10.427000     32.052025
   10.442000     31.932443
   10.456000     31.674801
   10.471000     31.429116
   10.486000     31.474775
   10.501000     31.317146
   10.516000     31.151907
   10.530000     31.216046
   10.545000     31.416072
   10.560000     31.355194
   10.575000     31.232352
   10.589000     31.355194
   10.604000     31.383459
   10.619000     31.329104
   10.634000     31.195391
   10.649000     31.170387
   10.663000     30.977971
   10.678000     30.843170
   10.693000     30.734461
   10.708000     30.614879
   10.722000     30.539870
   10.737000     30.318102
   10.752000     29.965882
   10.767000     29.887611
   10.782000     29.866956
   10.796000     29.880001
   10.811000     29.781075
   10.826000     29.574526
   10.841000     29.321232
   10.856000     29.215783
   10.870000     29.239699
   10.885000     29.335364
   10.900000     29.098377
   10.915000     28.760289
   10.930000     28.823341
   10.944000     28.926615
   10.959000     28.901611
   10.974000     28.775509
   10.989000     28.722241
   11.003000     28.505907
   11.018000     28.689628
   11.033000     28.413504
   11.048000     28.687453
   11.063000     28.579830
   11.077000     28.517866
   11.092000     28.714630
   11.107000     28.789640
   11.122000     28.878783
   11.137000     28.952706
   11.151000     29.140774
   11.166000     29.408200
   11.181000     29.449510
   11.196000     29.625620
   11.211000     29.707152
   11.225000     29.618010
   11.240000     29.618010
   11.255000     29.440813
   11.270000     29.115770
   11.284000     28.737460
   11.299000     28.470034
   11.314000     28.410244
   11.329000     28.434159
   11.344000     28.310230
   11.358000     28.080852
   11.373000     27.968881
   11.388000     28.025410
   11.403000     28.159124
   11.418000     28.190650
   11.432000     28.183039
   11.447000     28.184126
   11.462000     28.395024
   11.477000     28.536346
   11.492000     28.614618
   11.506000     28.775509
   11.521000     28.983145
   11.536000     29.215783
   11.551000     29.334277
   11.566000     29.295142
   11.580000     29.511474
   11.595000     29.699542
   11.610000     29.672365
   11.625000     29.702804
   11.640000     29.627794
   11.654000     29.756072
   11.669000     29.687584
   11.684000     29.431029
   11.699000     29.357106
   11.714000     29.159254
   11.728000     28.854867
   11.743000     28.410244
   11.758000     28.353714
   11.773000     28.056936
   11.788000     28.043891
   11.802000     27.884087
   11.817000     27.759071
   11.832000     28.001494
   11.847000     27.941703
   11.862000     27.902568
   11.876000     28.044978
   11.891000     27.924310
   11.906000     28.100420
   11.921000     28.108029
   11.936000     28.192823
   11.950000     28.401546
   11.965000     28.633098
   11.980000     28.741808
   11.995000     28.828776
   12.010000     28.936399
   12.024000     28.997276
   12.039000     29.017931
   12.054000     29.058154
   12.069000     28.829863
   12.084000     28.953792
   12.098000     28.928789
   12.113000     29.042935
   12.128000     29.021193
   12.143000     29.157080
   12.158000     29.136425
   12.172000     29.103812
   12.187000     29.221219
   12.202000     29.373412
   12.217000     29.297316
   12.232000     29.358194
   12.246000     29.307100
   12.261000     29.047284
   12.276000     29.112509
   12.291000     29.205999
   12.306000     29.258180
   12.320000     29.357106
   12.335000     29.324493
   12.350000     29.350583
   12.365000     29.427768
   12.380000     29.601703
   12.394000     29.743027
   12.409000     29.814775
   12.424000     29.884349
   12.439000     30.215915
   12.454000     30.453989
   12.468000     30.588789
   12.483000     30.850780
   12.498000     31.118206
   12.513000     31.258443
   12.528000     31.239961
   12.543000     31.417159
   12.557000     31.448684
   12.572000     31.587833
   12.587000     31.279097
   12.602000     31.239961
   12.617000     31.321494
   12.631000     31.410636
   12.646000     31.444336
   12.661000     31.512823
   12.676000     31.357368
   12.691000     31.470426
   12.705000     31.633492
   12.720000     31.544349
   12.735000     31.348671
   12.750000     31.658494
   12.765000     31.952011
   12.779000     32.085724
   12.794000     32.428161
   12.809000     32.776032
   12.824000     33.535915
   12.839000     34.593662
   12.854000     35.699241
   12.868000     36.965712
   12.883000     38.169130
   12.898000     39.082293
   12.913000     39.351893
   12.928000     39.508436
   12.942000     39.479084
   12.957000     38.932274
   12.972000     37.946275
   12.987000     36.823302
   13.002000     35.980800
   13.017000     35.279622
   13.031000     34.914356
   13.046000     34.557788
   13.061000     34.249051
   13.076000     34.074028
   13.091000     33.872915
   13.105000     33.773989
   13.120000     33.827257
   13.135000     33.782686
   13.150000     33.864218
   13.165000     33.856609
   13.179000     33.963145
   13.194000     34.174041
   13.209000     34.495823
   13.224000     35.126340
   13.239000     36.001454
   13.254000     36.870047
   13.268000     37.834304
   13.283000     38.536570
   13.298000     38.964887
   13.313000     39.394290
   13.328000     39.231226
   13.343000     39.062725
   13.357000     38.569182
   13.372000     37.554920
   13.387000     36.706982
   13.402000     36.042764
   13.417000     35.536177
   13.431000     35.214395
   13.446000     35.079595
   13.461000     34.954579
   13.476000     35.006760
   13.491000     34.929575
   13.506000     34.948056
   13.520000     35.110034
   13.535000     35.163302
   13.550000     34.973059
   13.565000     34.954579
   13.580000     35.028502
   13.595000     35.055679
   13.609000     35.050243
   13.624000     35.096989
   13.639000     35.153518
   13.654000     35.156779
   13.669000     35.333976
   13.683000     35.405724
   13.698000     35.413335
   13.713000     35.523131
   13.728000     35.691632
   13.743000     35.619883
   13.758000     35.725332
   13.772000     35.732941
   13.787000     35.996019
   13.802000     36.078639
   13.817000     35.988410
   13.832000     36.128645
   13.847000     36.054722
   13.861000     35.930793
   13.876000     36.126471
   13.891000     36.093859
   13.906000     35.948187
   13.921000     35.931880
   13.936000     35.761206
   13.950000     35.857958
   13.965000     35.803603
   13.980000     35.592706
   13.995000     35.614447
   14.010000     35.672064
   14.025000     35.641625
   14.039000     35.568790
   14.054000     35.723157
   14.069000     35.825345
   14.084000     35.693806
   14.099000     35.594880
   14.114000     35.803603
   14.128000     35.790558
   14.143000     35.856870
   14.158000     35.831868
   14.173000     35.684022
   14.188000     35.761206
   14.203000     35.865567
   14.217000     35.872090
   14.232000     35.713374
   14.247000     35.588357
   14.262000     35.613361
   14.277000     35.814474
   14.292000     35.851435
   14.306000     35.677499
   14.321000     35.585096
   14.336000     35.767729
   14.351000     35.871003
   14.366000     35.907964
   14.381000     36.079726
   14.395000     36.098207
   14.410000     36.111252
   14.425000     36.162346
   14.440000     36.042764
   14.455000     36.165607
   14.470000     35.944926
   14.484000     36.012326
   14.499000     35.963406
   14.514000     35.719896
   14.529000     35.702503
   14.544000     35.818822
   14.559000     35.634016
   14.573000     35.507912
   14.588000     35.408986
   14.603000     35.418770
   14.618000     35.200263
   14.633000     35.166563
   14.648000     35.099163
   14.662000     35.036111
   14.677000     35.006760
   14.692000     35.119818
   14.707000     34.993714
   14.722000     34.874133
   14.737000     34.918704
   14.752000     34.652365
   14.766000     34.752378
   14.781000     34.940446
   14.796000     34.870872
   14.811000     34.784991
   14.826000     34.780642
   14.841000     34.627362
   14.855000     34.424074
   14.870000     34.590401
   14.885000     34.465385
   14.900000     34.472994
   14.915000     34.455600
   14.930000     34.313190
   14.945000     34.412117
   14.959000     34.367545
   14.974000     34.228396
   14.989000     34.213177
   15.004000     34.063157
   15.019000     34.101206
   15.034000     33.904441
   15.048000     33.915312
   15.063000     34.045764
   15.078000     33.921835
   15.093000     33.868567
   15.108000     33.827257
   15.123000     33.918573
   15.138000     33.837041
   15.152000     33.822909
   15.167000     33.715285
   15.182000     33.720721
   15.197000     33.519608
   15.212000     33.429379
   15.227000     33.302188
   15.242000     33.278272
   15.256000     33.302188
   15.271000     33.074985
   15.286000     33.055417
   15.301000     33.167388
   15.316000     33.077158
   15.331000     33.056503
   15.345000     32.943445
   15.360000     32.949969
   15.375000     32.758639
   15.390000     32.718416
   15.405000     32.541219
   15.420000     32.740158
   15.435000     32.489038
   15.449000     32.396635
   15.464000     32.237919
   15.479000     32.041154
   15.494000     32.043328
   15.509000     31.985711
   15.524000     31.971579
   15.539000     31.850911
   15.553000     31.910701
   15.568000     31.751985
   15.583000     31.768292
   15.598000     31.622621
   15.613000     31.572614
   15.628000     31.497604
   15.643000     31.472601
   15.657000     31.471513
   15.672000     31.254094
   15.687000     31.410636
   15.702000     31.381285
   15.717000     31.231264
   15.732000     31.163865
   15.747000     31.155168
   15.761000     31.060591
   15.776000     31.098639
   15.791000     30.992103
   15.806000     30.910571
   15.821000     30.698586
   15.836000     30.758377
   15.851000     30.755116
   15.866000     30.523563
   15.880000     30.314840
   15.895000     30.186562
   15.910000     30.087637
   15.925000     29.953924
   15.940000     29.900656
   15.955000     29.868043
   15.970000     29.863694
   15.984000     29.878914
   15.999000     29.856085
   16.014000     29.765856
   16.029000     29.835430
   16.044000     29.738678
   16.059000     29.648449
   16.074000     29.504952
   16.088000     29.332103
   16.103000     29.387545
   16.118000     29.419071
   16.133000     29.322319
   16.148000     29.383196
   16.163000     29.231003
   16.178000     29.261442
   16.193000     29.298402
   16.207000     28.946183
   16.222000     28.946183
   16.237000     28.960315
   16.252000     28.886393
   16.267000     28.876609
   16.282000     28.801599
   16.297000     28.498298
   16.312000     28.587441
   16.326000     28.530911
   16.341000     28.680931
   16.356000     28.439595
   16.371000     28.504820
   16.386000     28.379804
   16.401000     28.245004
   16.416000     28.094985
   16.430000     28.140642
   16.445000     28.150426
   16.460000     28.113465
   16.475000     28.142817
   16.490000     28.122162
   16.505000     28.075417
   16.520000     27.922135
   16.535000     27.904742
   16.549000     27.751462
   16.564000     27.594919
   16.579000     27.591658
   16.594000     27.655797
   16.609000     27.646013
   16.624000     27.667755
   16.639000     27.560132
   16.654000     27.544912
   16.668000     27.561219
   16.683000     27.352496
   16.698000     27.242698
   16.713000     26.943747
   16.728000     26.989405
   16.743000     26.866562
   16.758000     26.752417
   16.773000     26.599136
   16.788000     26.567610
   16.802000     26.726327
   16.817000     26.711107
   16.832000     26.618704
   16.847000     26.380629
   16.862000     26.283877
   16.877000     26.490426
   16.892000     26.448030
   16.907000     26.283877
   16.921000     25.966445
   16.936000     26.143642
   16.951000     26.190387
   16.966000     25.937093
   16.981000     25.927309
   16.996000     25.890348
   17.011000     25.808816
   17.026000     25.701193
   17.041000     25.713151
   17.055000     25.701193
   17.070000     25.768593
   17.085000     25.646837
   17.100000     25.581612
   17.115000     25.633793
   17.130000     25.493557
   17.145000     25.489208
   17.160000     25.400066
   17.175000     25.389195
   17.189000     25.450073
   17.204000     25.407676
   17.219000     25.239175
   17.234000     25.310924
   17.249000     25.210911
   17.264000     25.210911
   17.279000     25.130466
   17.294000     25.102201
   17.309000     25.184821
   17.323000     25.003275
   17.338000     25.031539
   17.353000     24.998926
   17.368000     25.071762
   17.383000     25.007623
   17.398000     24.867388
   17.413000     24.868475
   17.428000     24.879346
   17.443000     24.815207
   17.457000     24.778245
   17.472000     24.722804
   17.487000     24.754330
   17.502000     24.629313
   17.517000     24.642358
   17.532000     24.704323
   17.547000     24.643445
   17.562000     24.742371
   17.577000     24.763026
   17.591000     24.620617
   17.606000     24.639097
   17.621000     24.648881
   17.636000     24.713020
   17.651000     24.620617
   17.666000     24.724978
   17.681000     24.605397
   17.696000     24.556478
   17.711000     24.496687
   17.726000     24.561913
   17.740000     24.455377
   17.755000     24.373845
   17.770000     24.285790
   17.785000     24.290138
   17.800000     24.419503
   17.815000     24.514081
   17.830000     24.380368
   17.845000     24.314054
   17.860000     24.269483
   17.875000     24.378193
   17.889000     24.295574
   17.904000     24.276006
   17.919000     24.257525
   17.934000     24.295574
   17.949000     24.309706
   17.964000     24.364061
   17.979000     24.360799
   17.994000     24.367322
   18.009000     24.270570
   18.024000     24.459726
   18.038000     24.565174
   18.053000     24.591264
   18.068000     24.476032
   18.083000     24.502123
   18.098000     24.435809
   18.113000     24.504297
   18.128000     24.473858
   18.143000     24.558651
   18.158000     24.608658
   18.173000     24.709758
   18.188000     24.860866
   18.202000     24.796727
   18.217000     24.828253
   18.232000     24.867388
   18.247000     24.882607
   18.262000     24.874997
   18.277000     24.935875
   18.292000     25.088069
   18.307000     25.033714
   18.322000     24.960878
   18.337000     24.942398
   18.352000     25.080460
   18.366000     25.000014
   18.381000     25.022843
   18.396000     24.940223
   18.411000     24.793465
   18.426000     24.781507
   18.441000     24.763026
   18.456000     24.921743
   18.471000     24.808685
   18.486000     24.879346
   18.501000     24.952182
   18.516000     24.849995
   18.530000     24.822816
   18.545000     24.907610
   18.560000     24.855430
   18.575000     24.846733
   18.590000     24.807598
   18.605000     24.708671
   18.620000     24.768461
   18.635000     24.935875
   18.650000     24.914133
   18.665000     24.959791
   18.680000     25.006537
   18.695000     24.910872
   18.710000     24.797814
   18.724000     24.807598
   18.739000     24.940223
   18.754000     24.867388
   18.769000     24.830426
   18.784000     24.865213
   18.799000     24.888043
   18.814000     24.920656
   18.829000     25.009797
   18.844000     25.170688
   18.859000     25.140250
   18.874000     24.945658
   18.889000     25.188082
   18.903000     25.285921
   18.918000     25.211998
   18.933000     25.246786
   18.948000     25.167427
   18.963000     25.123943
   18.978000     25.228304
   18.993000     25.156556
   19.008000     25.211998
   19.023000     25.315272
   19.038000     25.230479
   19.053000     25.240262
   19.068000     25.302227
   19.083000     25.259830
   19.098000     25.206562
   19.112000     25.172863
   19.127000     25.365279
   19.142000     25.444638
   19.157000     25.265266
   19.172000     25.272876
   19.187000     25.351147
   19.202000     25.351147
   19.217000     25.309837
   19.232000     25.348973
   19.247000     25.375063
   19.262000     25.442463
   19.277000     25.377237
   19.292000     25.378324
   19.307000     25.480511
   19.321000     25.543563
   19.336000     25.514212
   19.351000     25.476164
   19.366000     25.538128
   19.381000     25.628357
   19.396000     25.564218
   19.411000     25.494644
   19.426000     25.530518
   19.441000     25.464205
   19.456000     25.457682
   19.471000     25.496818
   19.486000     25.567480
   19.501000     25.518560
   19.516000     25.496818
   19.531000     25.423983
   19.545000     25.483773
   19.560000     25.502253
   19.575000     25.332666
   19.590000     25.414199
   19.605000     25.480511
   19.620000     25.415285
   19.635000     25.428331
   19.650000     25.397892
   19.665000     25.351147
   19.680000     25.419634
   19.695000     25.418547
   19.710000     25.413112
   19.725000     25.339189
   19.740000     25.253308
   19.755000     25.383759
   19.770000     25.210911
   19.785000     25.206562
   19.799000     25.387021
   19.814000     25.371802
   19.829000     25.373975
   19.844000     25.202214
   19.859000     25.126117
   19.874000     25.076111
   19.889000     25.188082
   19.904000     25.173950
   19.919000     25.233740
   19.934000     25.088069
   19.949000     24.958704
   19.964000     25.176123
   19.979000     24.998926
   19.994000     24.967400
   20.009000     25.160905
   20.024000     24.888043
   20.039000     24.945658
   20.054000     24.827165
   20.068000     24.834775
   20.083000     24.794552
   20.098000     24.816294
   20.113000     24.845646
   20.128000     24.724978
   20.143000     24.817381
   20.158000     24.638010
   20.173000     24.624965
   20.188000     24.679320
   20.203000     24.658665
   20.218000     24.648881
   20.233000     24.773897
   20.248000     24.726064
   20.263000     24.692365
   20.278000     24.568436
   20.293000     24.476032
   20.308000     24.394499
   20.323000     24.411894
   20.338000     24.585829
   20.353000     24.490164
   20.368000     24.305358
   20.382000     24.120550
   20.397000     24.083589
   20.412000     24.140119
   20.427000     24.054238
   20.442000     24.086851
   20.457000     24.054238
   20.472000     23.934657
   20.487000     23.910741
   20.502000     23.970531
   20.517000     23.717237
   20.532000     23.800944
   20.547000     23.731370
   20.562000     23.690060
   20.577000     23.668318
   20.592000     23.631356
   20.607000     23.600917
   20.622000     23.656360
   20.637000     23.685711
   20.652000     23.668318
   20.667000     23.573740
   20.682000     23.558520
   20.697000     23.536778
   20.712000     23.521559
   20.727000     23.419372
   20.742000     23.197604
   20.757000     23.128030
   20.771000     23.262830
   20.786000     23.179123
   20.801000     23.018232
   20.816000     23.082371
   20.831000     23.075849
   20.846000     22.984532
   20.861000     22.829077
   20.876000     22.868212
   20.891000     22.833426
   20.906000     22.677971
   20.921000     22.620354
   20.936000     22.597525
   20.951000     22.673622
   20.966000     22.611657
   20.981000     22.473596
   20.996000     22.532300
   21.011000     22.369234
   21.026000     22.295311
   21.041000     22.068108
   21.056000     22.152902
   21.071000     22.128985
   21.086000     22.089850
   21.101000     21.952875
   21.116000     21.840905
   21.131000     21.727846
   21.146000     21.718063
   21.161000     21.827859
   21.176000     21.805030
   21.191000     21.774591
   21.206000     21.657184
   21.221000     21.646313
   21.236000     21.627833
   21.251000     21.459332
   21.266000     21.566955
   21.281000     21.469116
   21.296000     21.390845
   21.310000     21.258220
   21.325000     21.231042
   21.340000     21.320184
   21.355000     21.298442
   21.370000     21.157119
   21.385000     21.103851
   21.400000     21.161468
   21.415000     21.045148
   21.430000     21.082110
   21.445000     21.058193
   21.460000     20.987532
   21.475000     20.960354
   21.490000     20.916870
   21.505000     20.907086
   21.520000     20.727715
   21.535000     20.666837
   21.550000     20.522253
   21.565000     20.432024
   21.580000     20.470072
   21.595000     20.511382
   21.610000     20.502686
   21.625000     20.318966
   21.640000     20.235260
   21.655000     20.248304
   21.670000     20.229824
   21.685000     20.147204
   21.700000     20.106982
   21.715000     20.008055
   21.730000     19.981965
   21.745000     20.015666
   21.760000     20.005882
   21.775000     19.862384
   21.790000     19.869994
   21.805000     19.674316
   21.820000     19.758022
   21.835000     19.808030
   21.850000     19.730845
   21.865000     19.646052
   21.880000     19.678665
   21.895000     19.666706
   21.910000     19.560171
   21.925000     19.409064
   21.940000     19.360144
   21.955000     19.327532
   21.970000     19.263393
   21.985000     19.249260
   22.000000     19.235128
