# Supplementary material for: Changing the game of time resolved X-ray diffraction on the mechanochemistry playground by downsizing
Source: Nat Commun. 2021 Oct 21;12:6134. doi: 10.1038/s41467-021-26264-1 (PMC8531352; doi:10.1038/s41467-021-26264-1)
Supplement: Supplementary file 3 — Source Data. [file 41467_2021_26264_MOESM3_ESM.zip › PXRD_raw_data/reactionIIIa_cocrystal_FormI_normalized/000072.xy]

    3.140900     20.262968
    3.155600     20.531552
    3.170400     20.756243
    3.185100     20.874337
    3.199800     21.014377
    3.214500     20.753108
    3.229300     20.730116
    3.244000     20.998701
    3.258700     21.405235
    3.273500     21.688451
    3.288200     21.869249
    3.302900     21.847302
    3.317600     22.259062
    3.332400     22.428364
    3.347100     22.363570
    3.361800     22.654101
    3.376500     22.956127
    3.391300     23.503747
    3.406000     23.979256
    3.420700     24.142288
    3.435400     23.644832
    3.450200     23.595714
    3.464900     23.707537
    3.479600     23.651102
    3.494400     23.605119
    3.509100     23.800548
    3.523800     24.204992
    3.538500     24.425504
    3.553300     24.339807
    3.568000     24.282329
    3.582700     24.634518
    3.597400     24.808001
    3.612200     25.239617
    3.626900     25.363981
    3.641600     25.362936
    3.656400     25.671233
    3.671100     25.811274
    3.685800     26.096579
    3.700500     26.388155
    3.715300     26.519834
    3.730000     26.779014
    3.744700     27.259748
    3.759500     27.255568
    3.774200     27.221081
    3.788900     27.435321
    3.803600     27.785421
    3.818400     27.867982
    3.833100     28.128206
    3.847800     28.301689
    3.862600     28.624617
    3.877300     28.850353
    3.892000     28.735395
    3.906700     28.776153
    3.921500     28.790784
    3.936200     29.102216
    3.950900     29.394837
    3.965700     29.539058
    3.980400     29.823319
    3.995100     30.414831
    4.009800     30.425281
    4.024600     30.607124
    4.039300     30.837042
    4.054000     30.948865
    4.068800     31.135933
    4.083500     31.426464
    4.098200     31.799556
    4.113000     32.014841
    4.127700     32.230127
    4.142400     32.532153
    4.157100     33.036925
    4.171900     33.130982
    4.186600     33.111125
    4.201300     33.611716
    4.216100     34.193823
    4.230800     34.624395
    4.245500     34.764435
    4.260300     34.963000
    4.275000     35.290108
    4.289700     35.492852
    4.304500     35.758302
    4.319200     35.739490
    4.333900     35.940145
    4.348600     36.381167
    4.363400     36.436555
    4.378100     36.880713
    4.392800     36.958049
    4.407600     37.121080
    4.422300     37.437738
    4.437000     37.658249
    4.451800     37.654069
    4.466500     38.124353
    4.481200     38.670927
    4.496000     39.018937
    4.510700     39.060740
    4.525400     39.200781
    4.540200     39.300062
    4.554900     39.308423
    4.569600     39.383669
    4.584400     40.004443
    4.599100     40.428743
    4.613800     40.632533
    4.628600     41.252263
    4.643300     41.428881
    4.658000     41.448738
    4.672700     41.664023
    4.687500     41.903345
    4.702200     42.309879
    4.716900     42.756127
    4.731700     42.974548
    4.746400     43.183563
    4.761100     43.736408
    4.775900     44.156528
    4.790600     44.275667
    4.805300     44.763717
    4.820100     45.336418
    4.834800     45.603957
    4.849500     45.943607
    4.864300     46.290572
    4.879000     46.398214
    4.893700     46.822515
    4.908500     47.255177
    4.923200     47.789210
    4.938000     48.177979
    4.952700     48.428796
    4.967400     48.904306
    4.982200     49.577334
    4.996900     50.040303
    5.011600     50.223191
    5.026400     50.541939
    5.041100     50.560750
    5.055800     51.294394
    5.070600     51.852464
    5.085300     52.435616
    5.100000     52.814979
    5.114800     53.166123
    5.129500     53.765997
    5.144200     54.041896
    5.159000     54.528902
    5.173700     54.976194
    5.188400     55.225967
    5.203200     55.717153
    5.217900     56.265817
    5.232700     56.842699
    5.247400     57.383003
    5.262100     57.908676
    5.276900     58.516910
    5.291600     59.202479
    5.306300     59.838931
    5.321100     59.691574
    5.335800     60.351017
    5.350500     60.985378
    5.365300     61.441031
    5.380000     61.921765
    5.394800     62.727518
    5.409500     63.330527
    5.424200     63.719296
    5.439000     64.148822
    5.453700     64.881419
    5.468400     65.169860
    5.483200     65.813627
    5.497900     66.420815
    5.512600     67.371834
    5.527400     67.576669
    5.542100     68.202669
    5.556900     68.842255
    5.571600     69.607250
    5.586300     70.155915
    5.601100     70.481978
    5.615800     70.958533
    5.630600     71.241748
    5.645300     72.204263
    5.660000     72.766514
    5.674800     73.327719
    5.689500     73.803228
    5.704200     74.355028
    5.719000     75.108527
    5.733700     75.133609
    5.748500     75.567316
    5.763200     76.558047
    5.777900     77.188228
    5.792700     77.584312
    5.807400     77.893654
    5.822200     78.774652
    5.836900     79.383931
    5.851600     79.646246
    5.866400     80.016202
    5.881100     80.519929
    5.895900     81.207588
    5.910600     81.673692
    5.925300     82.166967
    5.940100     82.563051
    5.954800     83.439869
    5.969600     84.702320
    5.984300     85.803830
    5.999000     86.931466
    6.013800     87.934738
    6.028500     88.539837
    6.043300     88.512665
    6.058000     87.673470
    6.072700     87.773797
    6.087500     87.580458
    6.102200     87.081957
    6.117000     87.571052
    6.131700     87.902342
    6.146500     88.029840
    6.161200     88.224224
    6.175900     88.113446
    6.190700     88.168836
    6.205400     88.575370
    6.220200     88.825143
    6.234900     89.197189
    6.249600     89.217046
    6.264400     88.734222
    6.279100     89.116719
    6.293900     89.267210
    6.308600     89.456368
    6.323400     89.535795
    6.338100     89.411430
    6.352800     89.797063
    6.367600     89.910976
    6.382300     90.095955
    6.397100     90.047881
    6.411800     90.270482
    6.426600     90.062512
    6.441300     89.885894
    6.456000     90.391711
    6.470800     90.293474
    6.485500     89.979951
    6.500300     89.714503
    6.515000     89.534749
    6.529800     89.755260
    6.544500     89.502352
    6.559300     89.480405
    6.574000     89.445918
    6.588700     89.149116
    6.603500     89.286021
    6.618200     89.465774
    6.633000     89.422927
    6.647700     88.980859
    6.662500     88.979814
    6.677200     89.018481
    6.692000     88.541927
    6.706700     88.314101
    6.721500     88.238856
    6.736200     87.986992
    6.750900     87.508348
    6.765700     87.590909
    6.780400     87.671379
    6.795200     87.646297
    6.809900     87.294108
    6.824700     87.239763
    6.839400     86.589726
    6.854200     86.264708
    6.868900     85.741125
    6.883700     85.564507
    6.898400     85.442234
    6.913200     84.892524
    6.927900     84.788017
    6.942700     84.892524
    6.957400     84.577957
    6.972200     84.278019
    6.986900     84.165151
    7.001600     83.590359
    7.016400     83.371939
    7.031100     83.398066
    7.045900     83.075138
    7.060600     82.735488
    7.075400     82.726083
    7.090100     82.333134
    7.104900     81.835678
    7.119600     81.817912
    7.134400     81.514840
    7.149100     81.183551
    7.163900     80.873163
    7.178600     80.516793
    7.193400     80.228353
    7.208100     79.812412
    7.222900     79.552188
    7.237600     79.771654
    7.252400     79.662966
    7.267100     79.303460
    7.281900     79.003524
    7.296600     78.686866
    7.311400     78.433958
    7.326100     77.939637
    7.340900     77.650151
    7.355600     77.455767
    7.370400     76.923823
    7.385100     76.708538
    7.399900     76.481757
    7.414600     76.218398
    7.429400     75.944588
    7.444100     75.898605
    7.458900     75.586127
    7.473600     75.183773
    7.488400     74.842033
    7.503200     74.608981
    7.517900     73.912961
    7.532700     73.390424
    7.547400     73.161552
    7.562200     72.746657
    7.576900     72.328626
    7.591700     72.149919
    7.606400     71.751746
    7.621200     71.621111
    7.635900     71.171729
    7.650700     70.817448
    7.665400     70.574990
    7.680200     70.378516
    7.694900     69.969891
    7.709700     69.617702
    7.724400     69.545591
    7.739200     69.093073
    7.754000     68.687584
    7.768700     68.399143
    7.783500     68.415864
    7.798200     67.965437
    7.813000     67.469026
    7.827700     67.223433
    7.842500     67.235974
    7.857200     66.804358
    7.872000     66.362291
    7.886700     66.020551
    7.901500     65.527276
    7.916300     65.232564
    7.931000     64.942033
    7.945800     64.658819
    7.960500     64.638962
    7.975300     63.947122
    7.990000     63.468477
    8.004800     63.445485
    8.019600     62.961616
    8.034300     62.867559
    8.049100     62.825756
    8.063800     62.415041
    8.078600     62.144366
    8.093300     61.878918
    8.108100     61.569575
    8.122900     61.148410
    8.137600     60.848473
    8.152400     60.820256
    8.167100     60.637368
    8.181900     59.627825
    8.196600     59.481515
    8.211400     59.640366
    8.226200     59.085431
    8.240900     58.845063
    8.255700     58.641273
    8.270400     58.652770
    8.285200     58.271317
    8.300000     57.817755
    8.314700     57.743554
    8.329500     57.807303
    8.344200     57.296261
    8.359000     56.911674
    8.373800     56.807166
    8.388500     56.698479
    8.403300     56.441390
    8.418000     55.823751
    8.432800     55.472605
    8.447600     55.331520
    8.462300     55.361827
    8.477100     54.865416
    8.491800     54.609373
    8.506600     54.927076
    8.521400     54.538307
    8.536100     54.497550
    8.550900     54.233146
    8.565600     54.162081
    8.580400     53.539216
    8.595200     53.231963
    8.609900     53.004137
    8.624700     52.666577
    8.639500     52.512951
    8.654200     52.214060
    8.669000     51.739596
    8.683700     51.648674
    8.698500     51.199291
    8.713300     51.121956
    8.728000     51.020584
    8.742800     50.657942
    8.757600     50.167802
    8.772300     49.846964
    8.787100     49.807250
    8.801800     49.431024
    8.816600     49.009858
    8.831400     48.926252
    8.846100     48.760086
    8.860900     48.666029
    8.875700     48.371317
    8.890400     47.944926
    8.905200     48.066155
    8.920000     47.780850
    8.934700     47.187247
    8.949500     46.844462
    8.964300     46.851778
    8.979000     46.868498
    8.993800     46.626042
    9.008600     46.387764
    9.023300     46.285346
    9.038100     46.197561
    9.052900     46.080512
    9.067600     45.494224
    9.082400     45.477503
    9.097200     45.486909
    9.111900     45.314471
    9.126700     45.167116
    9.141500     44.917342
    9.156200     44.718779
    9.171000     44.562018
    9.185800     44.384355
    9.200500     43.868087
    9.215300     43.757309
    9.230100     43.629810
    9.244800     43.445877
    9.259600     43.158481
    9.274400     43.350775
    9.289100     43.030981
    9.303900     42.507399
    9.318700     42.206418
    9.333400     42.300474
    9.348200     42.066377
    9.363000     41.614904
    9.377800     41.644167
    9.392500     41.698511
    9.407300     41.462323
    9.422100     41.527118
    9.436800     41.164477
    9.451600     40.904254
    9.466400     40.430834
    9.481200     40.197782
    9.495900     40.254217
    9.510700     40.000263
    9.525500     39.809014
    9.540200     39.706597
    9.555000     39.659568
    9.569800     39.546700
    9.584600     39.278116
    9.599300     39.062830
    9.614100     39.050289
    9.628900     38.660476
    9.643600     38.625989
    9.658400     38.433694
    9.673200     38.032385
    9.688000     37.900707
    9.702700     37.735584
    9.717500     37.612266
    9.732300     37.550606
    9.747100     37.157658
    9.761800     36.914155
    9.776600     36.792926
    9.791400     36.835774
    9.806200     36.627805
    9.820900     36.494035
    9.835700     36.105267
    9.850500     36.111537
    9.865300     36.160656
    9.880000     35.961046
    9.894800     35.734265
    9.909600     35.694552
    9.924400     35.400886
    9.939100     35.286972
    9.953900     35.279657
    9.968700     35.083183
    9.983500     34.989126
    9.998200     34.872078
   10.013000     34.544969
   10.028000     34.445687
   10.043000     34.416424
   10.057000     34.265934
   10.072000     34.099767
   10.087000     34.005710
   10.102000     33.821777
   10.116000     33.863580
   10.131000     33.859399
   10.146000     33.429873
   10.161000     32.991987
   10.176000     33.218768
   10.190000     33.229219
   10.205000     33.120532
   10.220000     32.768341
   10.235000     32.753710
   10.249000     32.633526
   10.264000     32.381663
   10.279000     32.201910
   10.294000     31.956318
   10.309000     32.014841
   10.323000     31.945866
   10.338000     31.709680
   10.353000     31.719085
   10.368000     31.691913
   10.382000     31.596812
   10.397000     31.539332
   10.412000     31.344948
   10.427000     31.211178
   10.442000     31.218494
   10.456000     31.214314
   10.471000     31.142203
   10.486000     31.294784
   10.501000     31.306281
   10.516000     31.194457
   10.530000     31.189231
   10.545000     31.141158
   10.560000     30.987532
   10.575000     31.136978
   10.589000     31.133843
   10.604000     30.929008
   10.619000     31.064868
   10.634000     30.925873
   10.649000     30.567412
   10.663000     30.542330
   10.678000     30.609215
   10.693000     30.637432
   10.708000     30.487986
   10.722000     30.120120
   10.737000     29.947682
   10.752000     29.788831
   10.767000     29.747028
   10.782000     29.731351
   10.796000     29.587131
   10.811000     29.512931
   10.826000     29.278834
   10.841000     29.136704
   10.856000     29.155515
   10.870000     28.988303
   10.885000     28.899471
   10.900000     28.798099
   10.915000     28.624617
   10.930000     28.599535
   10.944000     28.613121
   10.959000     28.646563
   10.974000     28.453224
   10.989000     28.288102
   11.003000     28.225397
   11.018000     28.147017
   11.033000     28.272426
   11.048000     28.292282
   11.063000     28.112529
   11.077000     28.111484
   11.092000     28.256750
   11.107000     28.276607
   11.122000     28.156423
   11.137000     28.052961
   11.151000     28.105214
   11.166000     27.953678
   11.181000     27.804233
   11.196000     27.890973
   11.211000     27.800052
   11.225000     27.931731
   11.240000     28.041464
   11.255000     27.878433
   11.270000     27.879478
   11.284000     27.817818
   11.299000     27.670463
   11.314000     27.601487
   11.329000     27.730032
   11.344000     27.690319
   11.358000     27.788556
   11.373000     27.820953
   11.388000     27.723762
   11.403000     27.767655
   11.418000     27.772880
   11.432000     27.683004
   11.447000     27.648517
   11.462000     27.876343
   11.477000     27.816773
   11.492000     27.740483
   11.506000     27.605668
   11.521000     27.257658
   11.536000     27.314092
   11.551000     27.257658
   11.566000     27.257658
   11.580000     27.285875
   11.595000     27.239891
   11.610000     27.243027
   11.625000     27.345444
   11.640000     27.420689
   11.654000     27.487574
   11.669000     27.480259
   11.684000     27.395608
   11.699000     27.332904
   11.714000     27.263928
   11.728000     27.300506
   11.743000     27.273334
   11.758000     27.317227
   11.773000     27.287966
   11.788000     27.463537
   11.802000     27.439501
   11.817000     27.430096
   11.832000     27.461447
   11.847000     27.418599
   11.862000     27.453087
   11.876000     27.574316
   11.891000     27.470854
   11.906000     27.576406
   11.921000     27.673598
   11.936000     27.740483
   11.950000     27.856486
   11.965000     28.012203
   11.980000     28.131341
   11.995000     27.981895
   12.010000     28.013248
   12.024000     28.178369
   12.039000     28.482487
   12.054000     28.627752
   12.069000     28.518019
   12.084000     28.556687
   12.098000     28.604760
   12.113000     28.857668
   12.128000     28.898426
   12.143000     28.871254
   12.158000     28.940229
   12.172000     28.999799
   12.187000     28.912012
   12.202000     29.047872
   12.217000     29.026971
   12.232000     28.982032
   12.246000     28.923508
   12.261000     28.735395
   12.276000     28.675825
   12.291000     28.808550
   12.306000     28.941274
   12.320000     28.815866
   12.335000     28.784513
   12.350000     28.973672
   12.365000     28.932914
   12.380000     29.110577
   12.394000     29.278834
   12.409000     29.344673
   12.424000     29.522336
   12.439000     29.817047
   12.454000     29.916330
   12.468000     29.961268
   12.483000     30.098173
   12.498000     30.147292
   12.513000     30.123255
   12.528000     30.254935
   12.543000     30.287331
   12.557000     30.487986
   12.572000     30.509933
   12.587000     30.371983
   12.602000     30.396019
   12.617000     30.381388
   12.631000     30.311368
   12.646000     30.423191
   12.661000     30.494256
   12.676000     30.415876
   12.691000     30.312413
   12.705000     30.550691
   12.720000     30.609215
   12.735000     30.549646
   12.750000     30.603989
   12.765000     30.939458
   12.779000     30.779562
   12.794000     30.761796
   12.809000     31.011569
   12.824000     31.295829
   12.839000     31.262387
   12.854000     31.285379
   12.868000     31.359579
   12.883000     31.443185
   12.898000     31.584270
   12.913000     31.676237
   12.928000     31.733716
   12.942000     31.900928
   12.957000     31.938551
   12.972000     31.860170
   12.987000     31.888388
   13.002000     31.965723
   13.017000     32.143386
   13.031000     32.504982
   13.046000     32.361807
   13.061000     32.421375
   13.076000     32.455863
   13.091000     32.357627
   13.105000     32.535289
   13.120000     32.663833
   13.135000     32.736988
   13.150000     32.732808
   13.165000     32.843586
   13.179000     33.001392
   13.194000     32.822684
   13.209000     32.762071
   13.224000     32.977356
   13.239000     32.862398
   13.254000     32.874939
   13.268000     33.118441
   13.283000     33.331636
   13.298000     33.453910
   13.313000     33.374485
   13.328000     33.442415
   13.343000     33.504074
   13.357000     33.456000
   13.372000     33.543786
   13.387000     33.728765
   13.402000     33.968087
   13.417000     34.016160
   13.431000     33.956592
   13.446000     34.026612
   13.461000     34.170832
   13.476000     34.108128
   13.491000     34.212635
   13.506000     34.275340
   13.520000     34.479129
   13.535000     34.449867
   13.550000     34.635891
   13.565000     34.575276
   13.580000     34.601404
   13.595000     34.625440
   13.609000     34.614989
   13.624000     34.550194
   13.639000     34.518842
   13.654000     34.666197
   13.669000     34.837590
   13.683000     34.877303
   13.698000     34.798922
   13.713000     34.849086
   13.728000     35.027794
   13.743000     35.028839
   13.758000     34.952548
   13.772000     35.101994
   13.787000     35.261891
   13.802000     35.177239
   13.817000     35.152158
   13.832000     35.206502
   13.847000     35.392525
   13.861000     35.376849
   13.876000     35.400886
   13.891000     35.412382
   13.906000     35.514799
   13.921000     35.511664
   13.936000     35.423877
   13.950000     35.376849
   13.965000     35.450004
   13.980000     35.416562
   13.995000     35.372669
   14.010000     35.299514
   14.025000     35.521070
   14.039000     35.385209
   14.054000     35.316234
   14.069000     35.413427
   14.084000     35.242034
   14.099000     35.358037
   14.114000     35.250394
   14.128000     35.297424
   14.143000     35.367444
   14.158000     35.475086
   14.173000     35.332956
   14.188000     35.498078
   14.203000     35.432239
   14.217000     35.297424
   14.232000     35.462545
   14.247000     35.341317
   14.262000     35.275477
   14.277000     35.293243
   14.292000     35.489717
   14.306000     35.501213
   14.321000     35.540926
   14.336000     35.556602
   14.351000     35.456275
   14.366000     35.314144
   14.381000     35.353857
   14.395000     35.406111
   14.410000     35.410292
   14.425000     35.419697
   14.440000     35.286972
   14.455000     35.427012
   14.470000     35.229494
   14.484000     34.940008
   14.499000     35.073778
   14.514000     35.079003
   14.529000     35.086318
   14.544000     35.237854
   14.559000     35.228448
   14.573000     35.134391
   14.588000     35.155293
   14.603000     34.867897
   14.618000     34.909700
   14.633000     35.033019
   14.648000     34.908655
   14.662000     35.003757
   14.677000     34.937918
   14.692000     34.770705
   14.707000     34.783247
   14.722000     34.730992
   14.737000     34.541834
   14.752000     34.536609
   14.766000     34.496896
   14.781000     34.525112
   14.796000     34.673514
   14.811000     34.645296
   14.826000     34.479129
   14.841000     34.517797
   14.855000     34.380892
   14.870000     34.288926
   14.885000     34.319233
   14.900000     34.218905
   14.915000     34.200094
   14.930000     34.007800
   14.945000     34.008845
   14.959000     34.109173
   14.974000     34.195913
   14.989000     34.194868
   15.004000     34.016160
   15.019000     33.835362
   15.034000     33.696368
   15.048000     33.666061
   15.063000     33.676511
   15.078000     33.644114
   15.093000     33.623213
   15.108000     33.500938
   15.123000     33.451820
   15.138000     33.519750
   15.152000     33.534381
   15.167000     33.407927
   15.182000     33.312825
   15.197000     33.335817
   15.212000     33.235490
   15.227000     33.119486
   15.242000     32.960634
   15.256000     33.140387
   15.271000     32.860307
   15.286000     32.792378
   15.301000     32.764161
   15.316000     32.896885
   15.331000     32.692050
   15.345000     32.494531
   15.360000     32.385843
   15.375000     32.351355
   15.390000     32.260434
   15.405000     32.192504
   15.420000     32.128754
   15.435000     31.969903
   15.449000     31.989759
   15.464000     32.117259
   15.479000     32.052464
   15.494000     32.084861
   15.509000     31.842404
   15.524000     31.600992
   15.539000     31.688778
   15.553000     31.593676
   15.568000     31.616667
   15.583000     31.594722
   15.598000     31.277018
   15.613000     31.223719
   15.628000     31.256116
   15.643000     31.286424
   15.657000     31.123392
   15.672000     31.050236
   15.687000     30.902881
   15.702000     30.986487
   15.717000     30.780607
   15.732000     30.723128
   15.747000     30.747165
   15.761000     30.679235
   15.776000     30.643702
   15.791000     30.500527
   15.806000     30.422146
   15.821000     30.225672
   15.836000     30.147292
   15.851000     30.170283
   15.866000     30.283151
   15.880000     30.229853
   15.895000     29.954997
   15.910000     29.767929
   15.925000     29.854670
   15.940000     29.894384
   15.955000     29.854670
   15.970000     29.794056
   15.984000     29.760614
   15.999000     29.566230
   16.014000     29.656106
   16.029000     29.569365
   16.044000     29.480533
   16.059000     29.457542
   16.074000     29.204634
   16.088000     29.193137
   16.103000     29.300780
   16.118000     29.204634
   16.133000     29.136704
   16.148000     28.900516
   16.163000     28.910967
   16.178000     28.894246
   16.193000     28.817956
   16.207000     28.830496
   16.222000     28.858714
   16.237000     28.686276
   16.252000     28.631932
   16.267000     28.690456
   16.282000     28.638203
   16.297000     28.500253
   16.312000     28.518019
   16.326000     28.425007
   16.341000     28.275562
   16.356000     28.166874
   16.371000     28.152242
   16.386000     28.025788
   16.401000     27.995481
   16.416000     27.970399
   16.430000     27.930686
   16.445000     27.992346
   16.460000     27.856486
   16.475000     27.793782
   16.490000     27.754068
   16.505000     27.690319
   16.520000     27.553414
   16.535000     27.452042
   16.549000     27.228396
   16.564000     27.152105
   16.579000     27.094626
   16.594000     27.016245
   16.609000     26.932640
   16.624000     27.038192
   16.639000     26.777969
   16.654000     26.637929
   16.668000     26.706904
   16.683000     26.668235
   16.698000     26.711084
   16.713000     26.453995
   16.728000     26.517744
   16.743000     26.494753
   16.758000     26.276332
   16.773000     26.422643
   16.788000     26.403831
   16.802000     26.244980
   16.817000     26.255430
   16.832000     26.101805
   16.847000     26.055822
   16.862000     25.991027
   16.877000     26.079858
   16.892000     25.958629
   16.907000     25.876069
   16.921000     25.983711
   16.936000     25.910556
   16.951000     25.686909
   16.966000     25.690044
   16.981000     25.680639
   16.996000     25.607484
   17.011000     25.688999
   17.026000     25.659738
   17.041000     25.571951
   17.055000     25.435046
   17.070000     25.375477
   17.085000     25.302322
   17.100000     25.330539
   17.115000     25.384883
   17.130000     25.372342
   17.145000     25.301277
   17.160000     25.184228
   17.175000     25.162282
   17.189000     25.073450
   17.204000     25.033737
   17.219000     24.878021
   17.234000     24.810091
   17.249000     24.819496
   17.264000     25.027467
   17.279000     24.981484
   17.294000     24.845624
   17.309000     24.808001
   17.323000     24.748431
   17.338000     24.727530
   17.353000     24.633473
   17.368000     24.777694
   17.383000     24.659600
   17.398000     24.499704
   17.413000     24.582265
   17.428000     24.663781
   17.443000     24.475667
   17.457000     24.476712
   17.472000     24.509110
   17.487000     24.382655
   17.502000     24.288599
   17.517000     24.312635
   17.532000     24.337717
   17.547000     24.210218
   17.562000     24.120341
   17.577000     24.227984
   17.591000     24.189316
   17.606000     24.134973
   17.621000     24.197677
   17.636000     24.109891
   17.651000     24.162144
   17.666000     24.314725
   17.681000     24.144378
   17.696000     24.101530
   17.711000     24.139153
   17.726000     24.176776
   17.740000     24.187226
   17.755000     24.023149
   17.770000     23.991798
   17.785000     23.951039
   17.800000     24.028375
   17.815000     24.081674
   17.830000     24.094214
   17.845000     24.183046
   17.860000     23.974031
   17.875000     24.018969
   17.889000     24.166324
   17.904000     24.200812
   17.919000     24.161099
   17.934000     24.031510
   17.949000     24.064953
   17.964000     24.189316
   17.979000     24.032555
   17.994000     23.992843
   18.009000     23.982391
   18.024000     24.057636
   18.038000     24.082719
   18.053000     23.976121
   18.068000     23.976121
   18.083000     24.142288
   18.098000     24.143333
   18.113000     24.050321
   18.128000     24.199767
   18.143000     24.266652
   18.158000     24.177821
   18.173000     24.160054
   18.188000     24.202902
   18.202000     24.268742
   18.217000     24.151694
   18.232000     24.203947
   18.247000     24.311590
   18.262000     24.246796
   18.277000     24.304274
   18.292000     24.448495
   18.307000     24.289644
   18.322000     24.456855
   18.337000     24.452675
   18.352000     24.350258
   18.366000     24.324131
   18.381000     24.389971
   18.396000     24.407737
   18.411000     24.244706
   18.426000     24.204992
   18.441000     24.350258
   18.456000     24.379520
   18.471000     24.332492
   18.486000     24.476712
   18.501000     24.436999
   18.516000     24.474622
   18.530000     24.526875
   18.545000     24.630338
   18.560000     24.445360
   18.575000     24.397287
   18.590000     24.553003
   18.605000     24.422368
   18.620000     24.461036
   18.635000     24.570769
   18.650000     24.562408
   18.665000     24.673186
   18.680000     24.642880
   18.695000     24.610482
   18.710000     24.714990
   18.724000     24.721260
   18.739000     24.672141
   18.754000     24.663781
   18.769000     24.720215
   18.784000     24.657510
   18.799000     24.732756
   18.814000     24.862345
   18.829000     24.991934
   18.844000     24.892652
   18.859000     24.757838
   18.874000     24.777694
   18.889000     24.844579
   18.903000     24.814271
   18.918000     24.792325
   18.933000     24.910419
   18.948000     24.948041
   18.963000     24.861300
   18.978000     24.939681
   18.993000     25.044188
   19.008000     24.903103
   19.023000     24.932365
   19.038000     24.937591
   19.053000     24.975213
   19.068000     24.985664
   19.083000     25.087036
   19.098000     25.113164
   19.112000     25.158102
   19.127000     24.982529
   19.142000     25.023287
   19.157000     25.168552
   19.172000     25.081811
   19.187000     25.011791
   19.202000     25.126749
   19.217000     25.085991
   19.232000     25.152876
   19.247000     25.046279
   19.262000     25.030602
   19.277000     25.087036
   19.292000     25.183183
   19.307000     25.206175
   19.321000     25.180048
   19.336000     25.149741
   19.351000     25.194679
   19.366000     25.035827
   19.381000     25.194679
   19.396000     25.148696
   19.411000     25.149741
   19.426000     25.203040
   19.441000     25.321133
   19.456000     25.089126
   19.471000     25.101667
   19.486000     25.174822
   19.501000     25.293962
   19.516000     25.182138
   19.531000     25.135110
   19.545000     25.027467
   19.560000     25.113164
   19.575000     25.145560
   19.590000     25.117344
   19.605000     24.985664
   19.620000     24.950131
   19.635000     25.153921
   19.650000     25.112119
   19.665000     25.174822
   19.680000     25.119434
   19.695000     25.033737
   19.710000     25.041053
   19.725000     25.098532
   19.740000     25.064044
   19.755000     25.095397
   19.770000     25.020151
   19.785000     25.073450
   19.799000     25.119434
   19.814000     25.156011
   19.829000     25.047324
   19.844000     24.938636
   19.859000     24.938636
   19.874000     24.935501
   19.889000     24.842488
   19.904000     24.938636
   19.919000     24.950131
   19.934000     24.814271
   19.949000     24.712899
   19.964000     24.675276
   19.979000     24.772468
   19.994000     24.758883
   20.009000     24.805911
   20.024000     24.786055
   20.039000     24.700358
   20.054000     24.682592
   20.068000     24.685727
   20.083000     24.751567
   20.098000     24.672141
   20.113000     24.564498
   20.128000     24.501794
   20.143000     24.574950
   20.158000     24.391016
   20.173000     24.348167
   20.188000     24.392061
   20.203000     24.299049
   20.218000     24.286509
   20.233000     24.215444
   20.248000     24.255156
   20.263000     24.231119
   20.278000     24.239480
   20.293000     24.030465
   20.308000     24.025239
   20.323000     24.048231
   20.338000     24.123476
   20.353000     24.032555
   20.368000     24.012698
   20.382000     23.930138
   20.397000     23.829810
   20.412000     23.800548
   20.427000     23.758745
   20.442000     23.776512
   20.457000     23.705447
   20.472000     23.619750
   20.487000     23.652147
   20.502000     23.594669
   20.517000     23.540324
   20.532000     23.468214
   20.547000     23.431637
   20.562000     23.398194
   20.577000     23.291596
   20.592000     23.387744
   20.607000     23.301002
   20.622000     23.174548
   20.637000     23.051230
   20.652000     23.054365
   20.667000     23.037643
   20.682000     23.012562
   20.697000     23.157827
   20.712000     23.119159
   20.727000     23.038688
   20.742000     22.921640
   20.757000     22.820267
   20.771000     22.679182
   20.786000     22.642604
   20.801000     22.711579
   20.816000     22.717850
   20.831000     22.562134
   20.846000     22.521376
   20.861000     22.427319
   20.876000     22.338488
   20.891000     22.295640
   20.906000     22.224575
   20.921000     22.175456
   20.936000     22.185907
   20.951000     22.205763
   20.966000     22.113797
   20.981000     22.060497
   20.996000     21.989432
   21.011000     21.938224
   21.026000     21.804454
   21.041000     21.758471
   21.056000     21.879699
   21.071000     21.820131
   21.086000     21.850437
   21.101000     21.683226
   21.116000     21.523329
   21.131000     21.514968
   21.146000     21.429272
   21.161000     21.350892
   21.176000     21.361342
   21.191000     21.313269
   21.206000     21.355072
   21.221000     21.282962
   21.236000     21.116794
   21.251000     21.021693
   21.266000     21.112614
   21.281000     21.110524
   21.296000     21.078127
   21.310000     21.041549
   21.325000     20.931816
   21.340000     20.807453
   21.355000     20.819993
   21.370000     20.760424
   21.385000     20.739523
   21.400000     20.589032
   21.415000     20.535732
   21.430000     20.409279
   21.445000     20.490794
   21.460000     20.535732
   21.475000     20.458397
   21.490000     20.328807
   21.505000     20.372701
   21.520000     20.266103
   21.535000     20.202354
   21.550000     20.242066
   21.565000     20.110387
   21.580000     20.127108
   21.595000     20.169956
   21.610000     20.129198
   21.625000     20.117703
   21.640000     19.970347
   21.655000     19.944220
   21.670000     19.928543
   21.685000     19.749835
   21.700000     19.706988
   21.715000     19.726844
   21.730000     19.763422
   21.745000     19.754017
   21.760000     19.656824
   21.775000     19.456169
   21.790000     19.494837
   21.805000     19.524099
   21.820000     19.449899
   21.835000     19.280597
   21.850000     19.242974
   21.865000     19.236704
   21.880000     19.326581
   21.895000     19.280597
   21.910000     19.221028
   21.925000     19.212668
   21.940000     19.155188
   21.955000     19.002607
   21.970000     18.984840
   21.985000     18.933632
   22.000000     18.811359
