# Supplementary material for: Changing the game of time resolved X-ray diffraction on the mechanochemistry playground by downsizing
Source: Nat Commun. 2021 Oct 21;12:6134. doi: 10.1038/s41467-021-26264-1 (PMC8531352; doi:10.1038/s41467-021-26264-1)
Supplement: Supplementary file 3 — Source Data. [file 41467_2021_26264_MOESM3_ESM.zip › PXRD_raw_data/reactionIIIa_cocrystal_FormI_normalized/000132.xy]

    3.140900     20.292582
    3.155600     20.362378
    3.170400     20.628871
    3.185100     21.062451
    3.199800     21.115326
    3.214500     21.031782
    3.229300     21.178776
    3.244000     21.398739
    3.258700     21.536215
    3.273500     21.597552
    3.288200     21.772041
    3.302900     22.040648
    3.317600     22.334636
    3.332400     22.765044
    3.347100     23.172186
    3.361800     23.455598
    3.376500     23.613168
    3.391300     23.897638
    3.406000     24.483499
    3.420700     24.338620
    3.435400     24.224409
    3.450200     24.110198
    3.464900     23.822555
    3.479600     23.737954
    3.494400     23.729494
    3.509100     23.943111
    3.523800     24.236042
    3.538500     24.175763
    3.553300     24.044632
    3.568000     24.309010
    3.582700     24.826132
    3.597400     24.972070
    3.612200     25.250195
    3.626900     25.294611
    3.641600     25.642532
    3.656400     25.874127
    3.671100     25.900564
    3.685800     26.265406
    3.700500     26.470563
    3.715300     26.908372
    3.730000     27.352528
    3.744700     27.494233
    3.759500     27.767071
    3.774200     27.813602
    3.788900     27.785049
    3.803600     27.670838
    3.818400     28.026161
    3.833100     28.009242
    3.847800     28.201708
    3.862600     28.444937
    3.877300     28.292654
    3.892000     28.600390
    3.906700     28.999073
    3.921500     29.227495
    3.936200     29.245472
    3.950900     29.525712
    3.965700     29.620889
    3.980400     29.777400
    3.995100     30.263856
    4.009800     30.422482
    4.024600     30.394987
    4.039300     30.661480
    4.054000     30.829624
    4.068800     30.925857
    4.083500     31.336172
    4.098200     31.834260
    4.113000     32.128248
    4.127700     32.278414
    4.142400     32.440213
    4.157100     33.001752
    4.171900     33.452252
    4.186600     33.489264
    4.201300     33.766333
    4.216100     34.172417
    4.230800     34.347964
    4.245500     34.693770
    4.260300     35.290206
    4.275000     35.258481
    4.289700     35.365289
    4.304500     35.653990
    4.319200     35.689946
    4.333900     36.114007
    4.348600     36.448181
    4.363400     36.681891
    4.378100     36.931464
    4.392800     37.280442
    4.407600     37.256119
    4.422300     37.403113
    4.437000     37.660089
    4.451800     37.815543
    4.466500     37.970997
    4.481200     38.388715
    4.496000     38.534651
    4.510700     38.668955
    4.525400     38.929102
    4.540200     39.309806
    4.554900     39.719064
    4.569600     39.788859
    4.584400     40.331362
    4.599100     40.541807
    4.613800     40.872808
    4.628600     41.111806
    4.643300     41.162566
    4.658000     41.458669
    4.672700     41.824568
    4.687500     42.235940
    4.702200     42.480225
    4.716900     43.074546
    4.731700     43.379110
    4.746400     43.520816
    4.761100     43.996696
    4.775900     44.067550
    4.790600     44.421816
    4.805300     45.019310
    4.820100     45.264652
    4.834800     45.585078
    4.849500     46.070475
    4.864300     46.175169
    4.879000     46.758915
    4.893700     47.431492
    4.908500     47.481195
    4.923200     47.662030
    4.938000     48.187613
    4.952700     48.225684
    4.967400     48.802026
    4.982200     49.251469
    4.996900     49.891264
    5.011600     50.662189
    5.026400     51.055584
    5.041100     51.202578
    5.055800     51.254395
    5.070600     51.813818
    5.085300     52.434578
    5.100000     52.421887
    5.114800     53.199158
    5.129500     53.734259
    5.144200     54.146688
    5.159000     55.117483
    5.173700     55.387149
    5.188400     55.759393
    5.203200     56.102027
    5.217900     56.365347
    5.232700     57.216644
    5.247400     57.437663
    5.262100     58.174749
    5.276900     58.469795
    5.291600     59.050368
    5.306300     59.851961
    5.321100     60.075096
    5.335800     60.760364
    5.350500     61.479471
    5.365300     61.936316
    5.380000     62.137243
    5.394800     62.754830
    5.409500     63.377704
    5.424200     63.954047
    5.439000     64.464825
    5.453700     65.176530
    5.468400     65.461001
    5.483200     66.166360
    5.497900     66.743762
    5.512600     67.229160
    5.527400     68.221105
    5.542100     68.405112
    5.556900     68.745630
    5.571600     69.530304
    5.586300     70.037910
    5.601100     70.822582
    5.615800     71.578704
    5.630600     72.222728
    5.645300     72.517773
    5.660000     73.246398
    5.674800     73.702185
    5.689500     74.060682
    5.704200     74.401200
    5.719000     74.749122
    5.733700     75.545428
    5.748500     76.296261
    5.763200     76.658987
    5.777900     77.518743
    5.792700     78.161710
    5.807400     78.397536
    5.822200     78.905140
    5.836900     79.648571
    5.851600     80.022930
    5.866400     80.241834
    5.881100     80.919699
    5.895900     81.516135
    5.910600     82.127377
    5.925300     82.794667
    5.940100     83.317077
    5.954800     83.928319
    5.969600     85.773676
    5.984300     87.678253
    5.999000     89.344891
    6.013800     90.632940
    6.028500     91.271677
    6.043300     90.534591
    6.058000     89.661087
    6.072700     88.673371
    6.087500     88.634244
    6.102200     88.288437
    6.117000     88.210181
    6.131700     88.775950
    6.146500     88.728362
    6.161200     88.678659
    6.175900     89.252887
    6.190700     89.007545
    6.205400     89.060421
    6.220200     89.024465
    6.234900     88.812963
    6.249600     89.154539
    6.264400     89.471792
    6.279100     89.896912
    6.293900     89.758378
    6.308600     89.835576
    6.323400     89.810196
    6.338100     90.301939
    6.352800     90.513441
    6.367600     90.587467
    6.382300     90.669953
    6.397100     90.917411
    6.411800     91.065462
    6.426600     91.128912
    6.441300     91.178615
    6.456000     91.048542
    6.470800     90.735519
    6.485500     90.111587
    6.500300     90.101011
    6.515000     90.159175
    6.529800     89.991031
    6.544500     90.432013
    6.559300     90.626595
    6.574000     90.631882
    6.588700     90.626595
    6.603500     90.548339
    6.618200     90.169749
    6.633000     89.519380
    6.647700     89.624074
    6.662500     89.294130
    6.677200     89.113296
    6.692000     88.877471
    6.706700     88.897564
    6.721500     88.718845
    6.736200     88.449179
    6.750900     88.375154
    6.765700     88.273632
    6.780400     87.788235
    6.795200     87.475211
    6.809900     87.252076
    6.824700     87.384265
    6.839400     87.193913
    6.854200     86.612282
    6.868900     86.223118
    6.883700     86.223118
    6.898400     85.712340
    6.913200     85.520930
    6.927900     85.341154
    6.942700     84.835663
    6.957400     84.886424
    6.972200     84.629449
    6.986900     84.082716
    7.001600     83.777094
    7.016400     83.590973
    7.031100     83.503200
    7.045900     83.362551
    7.060600     83.043182
    7.075400     82.679398
    7.090100     82.074502
    7.104900     81.633520
    7.119600     81.651497
    7.134400     81.037083
    7.149100     80.628884
    7.163900     80.800201
    7.178600     81.050831
    7.193400     80.365564
    7.208100     79.935156
    7.222900     79.621076
    7.237600     79.735287
    7.252400     79.912949
    7.267100     79.016179
    7.281900     78.585772
    7.296600     78.352062
    7.311400     78.264289
    7.326100     77.908965
    7.340900     77.564217
    7.355600     77.380209
    7.370400     77.062956
    7.385100     76.927595
    7.399900     76.795405
    7.414600     76.804923
    7.429400     76.360769
    7.444100     75.836243
    7.458900     75.266245
    7.473600     75.057915
    7.488400     75.248266
    7.503200     75.065318
    7.517900     74.569344
    7.532700     74.062797
    7.547400     73.685266
    7.562200     73.124785
    7.576900     72.556901
    7.591700     72.499795
    7.606400     72.332709
    7.621200     72.042950
    7.635900     71.603026
    7.650700     71.355568
    7.665400     70.881803
    7.680200     70.137315
    7.694900     70.001954
    7.709700     69.735461
    7.724400     69.491176
    7.739200     69.409747
    7.754000     68.950788
    7.768700     68.485482
    7.783500     68.290901
    7.798200     67.963072
    7.813000     67.521033
    7.827700     67.395189
    7.842500     67.119178
    7.857200     66.464579
    7.872000     66.310182
    7.886700     66.232984
    7.901500     65.606937
    7.916300     65.187105
    7.931000     64.625567
    7.945800     64.403489
    7.960500     64.405605
    7.975300     64.056626
    7.990000     63.909632
    8.004800     63.410486
    8.019600     63.471822
    8.034300     63.351266
    8.049100     62.828855
    8.063800     62.193291
    8.078600     62.092827
    8.093300     61.675111
    8.108100     61.375835
    8.122900     61.357857
    8.137600     60.769881
    8.152400     60.751904
    8.167100     60.575299
    8.181900     60.078269
    8.196600     60.059234
    8.211400     59.462797
    8.226200     59.151889
    8.240900     58.942502
    8.255700     58.764840
    8.270400     58.603041
    8.285200     58.362986
    8.300000     57.986512
    8.314700     57.638590
    8.329500     57.518035
    8.344200     57.372097
    8.359000     57.059074
    8.373800     56.934288
    8.388500     56.618092
    8.403300     56.182397
    8.418000     56.186628
    8.432800     56.004736
    8.447600     55.754105
    8.462300     55.425219
    8.477100     55.210545
    8.491800     55.123829
    8.506600     55.121714
    8.521400     55.267650
    8.536100     55.371286
    8.550900     55.328986
    8.565600     54.907039
    8.580400     54.385686
    8.595200     53.754352
    8.609900     53.295392
    8.624700     53.062740
    8.639500     52.514949
    8.654200     52.205098
    8.669000     52.080311
    8.683700     51.750368
    8.698500     51.509256
    8.713300     51.180370
    8.728000     50.872634
    8.742800     50.837736
    8.757600     50.569128
    8.772300     50.116514
    8.787100     49.840503
    8.801800     49.615253
    8.816600     49.378370
    8.831400     49.119280
    8.846100     48.891916
    8.860900     48.546109
    8.875700     48.596870
    8.890400     48.216166
    8.905200     47.762493
    8.920000     47.920062
    8.934700     47.835461
    8.949500     47.470620
    8.964300     47.108951
    8.979000     46.796986
    8.993800     46.732477
    9.008600     46.708154
    9.023300     46.422626
    9.038100     46.277748
    9.052900     46.277748
    9.067600     46.016542
    9.082400     45.711979
    9.097200     45.497304
    9.111900     45.438084
    9.126700     45.384150
    9.141500     45.081703
    9.156200     44.560349
    9.171000     44.704171
    9.185800     44.744356
    9.200500     44.575155
    9.215300     43.954396
    9.230100     43.627624
    9.244800     43.721743
    9.259600     43.332578
    9.274400     43.011095
    9.289100     42.894769
    9.303900     42.653656
    9.318700     42.518296
    9.333400     42.282470
    9.348200     41.875329
    9.363000     41.863696
    9.377800     41.927146
    9.392500     42.033955
    9.407300     41.897536
    9.422100     41.428001
    9.436800     41.097000
    9.451600     40.825220
    9.466400     40.875980
    9.481200     40.793494
    9.495900     40.476241
    9.510700     40.219266
    9.525500     39.923162
    9.540200     39.749731
    9.555000     39.388062
    9.569800     39.307691
    9.584600     39.116282
    9.599300     38.918527
    9.614100     38.888917
    9.628900     38.661552
    9.643600     38.634056
    9.658400     38.511385
    9.673200     38.297769
    9.688000     38.230087
    9.702700     37.964652
    9.717500     37.688642
    9.732300     37.532130
    9.747100     37.300535
    9.761800     37.162001
    9.776600     37.225452
    9.791400     37.021352
    9.806200     36.861668
    9.820900     36.693524
    9.835700     36.289554
    9.850500     36.300130
    9.865300     36.311762
    9.880000     36.267346
    9.894800     36.126698
    9.909600     36.031521
    9.924400     35.745994
    9.939100     35.820019
    9.953900     35.257424
    9.968700     35.043806
    9.983500     34.912675
    9.998200     34.739243
   10.013000     34.665217
   10.028000     34.664159
   10.043000     34.454772
   10.057000     34.141749
   10.072000     34.144922
   10.087000     33.994755
   10.102000     33.969375
   10.116000     33.822381
   10.131000     33.544255
   10.146000     33.506185
   10.161000     33.460712
   10.176000     33.306315
   10.190000     33.102216
   10.205000     33.002810
   10.220000     32.933014
   10.235000     32.823032
   10.249000     32.766984
   10.264000     32.657003
   10.279000     32.628450
   10.294000     32.453961
   10.309000     32.317543
   10.323000     32.000289
   10.338000     31.840605
   10.353000     31.831087
   10.368000     31.837432
   10.382000     31.670345
   10.397000     31.632275
   10.412000     31.571997
   10.427000     31.668230
   10.442000     31.703128
   10.456000     31.352034
   10.471000     31.502201
   10.486000     31.444038
   10.501000     31.263203
   10.516000     31.384818
   10.530000     31.606895
   10.545000     31.525467
   10.560000     31.666116
   10.575000     31.641793
   10.589000     31.867043
   10.604000     31.997116
   10.619000     31.803592
   10.634000     31.777154
   10.649000     31.584687
   10.663000     31.457785
   10.678000     31.199753
   10.693000     30.911052
   10.708000     30.785208
   10.722000     30.589569
   10.737000     30.414022
   10.752000     30.386526
   10.767000     30.088309
   10.782000     29.858829
   10.796000     29.621947
   10.811000     29.578588
   10.826000     29.350165
   10.841000     29.329015
   10.856000     29.417847
   10.870000     29.324786
   10.885000     29.087903
   10.900000     28.866883
   10.915000     28.846790
   10.930000     28.812950
   10.944000     28.808720
   10.959000     28.537997
   10.974000     28.567607
   10.989000     28.500985
   11.003000     28.461856
   11.018000     28.425901
   11.033000     28.477719
   11.048000     28.447051
   11.063000     28.342357
   11.077000     28.396291
   11.092000     28.300057
   11.107000     28.304288
   11.122000     28.414268
   11.137000     28.375141
   11.151000     28.287367
   11.166000     28.353991
   11.181000     28.498869
   11.196000     28.344473
   11.211000     28.266217
   11.225000     28.443879
   11.240000     28.388888
   11.255000     28.117107
   11.270000     28.156236
   11.284000     28.178444
   11.299000     28.106533
   11.314000     28.119223
   11.329000     28.068462
   11.344000     28.026161
   11.358000     28.189018
   11.373000     28.123453
   11.388000     28.013471
   11.403000     28.181616
   11.418000     28.083267
   11.432000     28.064232
   11.447000     28.141431
   11.462000     28.076922
   11.477000     27.988092
   11.492000     28.048369
   11.506000     27.988092
   11.521000     28.082209
   11.536000     28.148833
   11.551000     27.945791
   11.566000     27.990207
   11.580000     27.953194
   11.595000     27.903491
   11.610000     27.809372
   11.625000     27.861190
   11.640000     27.827350
   11.654000     27.815718
   11.669000     27.797739
   11.684000     27.666608
   11.699000     27.712081
   11.714000     27.782934
   11.728000     27.634882
   11.743000     27.585179
   11.758000     27.646516
   11.773000     27.732173
   11.788000     27.753323
   11.802000     27.625365
   11.817000     27.704678
   11.832000     27.706793
   11.847000     27.788221
   11.862000     27.813602
   11.876000     27.672953
   11.891000     27.881283
   11.906000     27.903491
   11.921000     27.785049
   11.936000     27.865420
   11.950000     28.155178
   11.965000     28.326495
   11.980000     28.367738
   11.995000     28.559147
   12.010000     28.747384
   12.024000     28.787570
   12.039000     28.956772
   12.054000     29.104823
   12.069000     29.056177
   12.084000     29.165102
   12.098000     29.349109
   12.113000     29.521483
   12.128000     29.556381
   12.143000     29.423134
   12.158000     29.374489
   12.172000     29.510907
   12.187000     29.425249
   12.202000     29.394581
   12.217000     29.197884
   12.232000     29.153468
   12.246000     29.063580
   12.261000     29.113283
   12.276000     29.120686
   12.291000     29.167216
   12.306000     29.116456
   12.320000     29.182021
   12.335000     29.425249
   12.350000     29.488700
   12.365000     29.559553
   12.380000     29.621947
   12.394000     29.667419
   12.409000     29.899014
   12.424000     30.040721
   12.439000     30.245877
   12.454000     30.488048
   12.468000     30.552556
   12.483000     30.690032
   12.498000     30.988250
   12.513000     31.048529
   12.528000     31.235708
   12.543000     31.192350
   12.557000     30.975560
   12.572000     30.997768
   12.587000     30.939605
   12.602000     30.981905
   12.617000     30.863464
   12.631000     30.977676
   12.646000     30.900477
   12.661000     30.805302
   12.676000     30.710125
   12.691000     30.732333
   12.705000     30.808474
   12.720000     30.908938
   12.735000     30.956525
   12.750000     31.049587
   12.765000     31.197638
   12.779000     31.243111
   12.794000     31.402795
   12.809000     31.453556
   12.824000     31.533926
   12.839000     31.736968
   12.854000     31.992886
   12.868000     32.236114
   12.883000     32.566057
   12.898000     32.952049
   12.913000     33.080008
   12.928000     32.999637
   12.942000     33.077893
   12.957000     33.130768
   12.972000     33.113848
   12.987000     33.129711
   13.002000     33.039822
   13.017000     32.890714
   13.031000     33.048282
   13.046000     32.902346
   13.061000     32.826205
   13.076000     32.934072
   13.091000     33.007039
   13.105000     32.984832
   13.120000     33.070490
   13.135000     33.149804
   13.150000     33.380341
   13.165000     33.370823
   13.179000     33.323235
   13.194000     33.307373
   13.209000     33.459654
   13.224000     33.493495
   13.239000     33.654237
   13.254000     33.894291
   13.268000     34.010618
   13.283000     34.207315
   13.298000     34.203084
   13.313000     34.388149
   13.328000     34.392379
   13.343000     34.488613
   13.357000     34.478038
   13.372000     34.487556
   13.387000     34.397667
   13.402000     34.402955
   13.417000     34.503417
   13.431000     34.340562
   13.446000     34.509762
   13.461000     34.706460
   13.476000     34.622916
   13.491000     34.694827
   13.506000     34.723380
   13.520000     34.786831
   13.535000     34.850282
   13.550000     34.848166
   13.565000     34.903157
   13.580000     34.946515
   13.595000     34.741357
   13.609000     34.659929
   13.624000     34.842879
   13.639000     34.943343
   13.654000     34.921135
   13.669000     34.901042
   13.683000     35.070243
   13.698000     35.126292
   13.713000     35.207721
   13.728000     35.228871
   13.743000     35.315586
   13.758000     35.510169
   13.772000     35.333564
   13.787000     35.394900
   13.802000     35.385382
   13.817000     35.385382
   13.832000     35.398073
   13.847000     35.521801
   13.861000     35.668795
   13.876000     35.532376
   13.891000     35.629668
   13.906000     35.792524
   13.921000     35.628610
   13.936000     35.615920
   13.950000     35.693117
   13.965000     35.659277
   13.980000     35.641300
   13.995000     35.615920
   14.010000     35.597942
   14.025000     35.649760
   14.039000     35.659277
   14.054000     35.665622
   14.069000     35.737533
   14.084000     35.721670
   14.099000     35.573620
   14.114000     35.462580
   14.128000     35.409705
   14.143000     35.576792
   14.158000     35.606402
   14.173000     35.435085
   14.188000     35.370578
   14.203000     35.568331
   14.217000     35.621207
   14.232000     35.533433
   14.247000     35.536606
   14.262000     35.528146
   14.277000     35.518628
   14.292000     35.670911
   14.306000     35.522859
   14.321000     35.320874
   14.336000     35.368462
   14.351000     35.460466
   14.366000     35.472098
   14.381000     35.518628
   14.395000     35.453063
   14.410000     35.483730
   14.425000     35.595827
   14.440000     35.586310
   14.455000     35.505938
   14.470000     35.582079
   14.484000     35.608518
   14.499000     35.392784
   14.514000     35.298666
   14.529000     35.376922
   14.544000     35.464695
   14.559000     35.352599
   14.573000     35.279632
   14.588000     35.177052
   14.603000     35.129465
   14.618000     35.254251
   14.633000     35.058611
   14.648000     34.885180
   14.662000     34.802694
   14.677000     34.996218
   14.692000     35.087164
   14.707000     34.754048
   14.722000     34.727610
   14.737000     34.807981
   14.752000     34.656758
   14.766000     34.743473
   14.781000     34.740301
   14.796000     34.534086
   14.811000     34.623974
   14.826000     34.531970
   14.841000     34.539373
   14.855000     34.669447
   14.870000     34.507648
   14.885000     34.425162
   14.900000     34.523511
   14.915000     34.313066
   14.930000     34.427277
   14.945000     34.384976
   14.959000     34.365941
   14.974000     34.273938
   14.989000     34.112138
   15.004000     34.078298
   15.019000     34.152325
   15.034000     34.038113
   15.048000     33.806518
   15.063000     33.755757
   15.078000     33.799115
   15.093000     33.747297
   15.108000     33.612994
   15.123000     33.572808
   15.138000     33.458597
   15.152000     33.637316
   15.167000     33.470229
   15.182000     33.446964
   15.197000     33.426871
   15.212000     33.225945
   15.227000     33.189989
   15.242000     33.122309
   15.256000     33.252382
   15.271000     33.268245
   15.286000     33.230174
   15.301000     33.051455
   15.316000     32.929841
   15.331000     32.801882
   15.345000     32.771215
   15.360000     32.758525
   15.375000     32.660176
   15.390000     32.622105
   15.405000     32.204389
   15.420000     32.187468
   15.435000     32.257264
   15.449000     32.117673
   15.464000     32.095465
   15.479000     31.952701
   15.494000     31.977023
   15.509000     31.885020
   15.524000     31.705243
   15.539000     31.856467
   15.553000     31.777154
   15.568000     31.779269
   15.583000     31.599492
   15.598000     31.481051
   15.613000     31.335114
   15.628000     31.318194
   15.643000     31.370012
   15.657000     31.273779
   15.672000     31.174373
   15.687000     31.191292
   15.702000     31.062277
   15.717000     31.055932
   15.732000     31.003056
   15.747000     30.846545
   15.761000     30.782036
   15.776000     30.663595
   15.791000     30.497565
   15.806000     30.308271
   15.821000     30.421424
   15.836000     30.319904
   15.851000     30.135896
   15.866000     30.007937
   15.880000     29.997363
   15.895000     30.008995
   15.910000     30.123207
   15.925000     29.930739
   15.940000     29.787976
   15.955000     29.899014
   15.970000     29.958235
   15.984000     29.791148
   15.999000     29.609256
   16.014000     29.625119
   16.029000     29.611371
   16.044000     29.459090
   16.059000     29.545805
   16.074000     29.517253
   16.088000     29.360741
   16.103000     29.222207
   16.118000     29.227495
   16.133000     29.134433
   16.148000     29.111168
   16.163000     29.066753
   16.178000     28.983210
   16.193000     28.882746
   16.207000     28.872171
   16.222000     28.915528
   16.237000     28.927162
   16.252000     28.823526
   16.267000     28.537997
   16.282000     28.411095
   16.297000     28.607793
   16.312000     28.584528
   16.326000     28.527422
   16.341000     28.339185
   16.356000     28.364565
   16.371000     28.249297
   16.386000     28.176328
   16.401000     28.300057
   16.416000     28.252469
   16.430000     27.862248
   16.445000     27.745921
   16.460000     27.942618
   16.475000     27.981747
   16.490000     27.828408
   16.505000     27.696219
   16.520000     27.690930
   16.535000     27.652861
   16.549000     27.466738
   16.564000     27.322917
   16.579000     27.413863
   16.594000     27.192843
   16.609000     27.174865
   16.624000     27.105070
   16.639000     26.970765
   16.654000     26.909430
   16.668000     26.968650
   16.683000     26.862900
   16.698000     26.853382
   16.713000     26.685238
   16.728000     26.640822
   16.743000     26.583716
   16.758000     26.628132
   16.773000     26.538244
   16.788000     26.286556
   16.802000     26.312994
   16.817000     26.529783
   16.832000     26.352122
   16.847000     26.126872
   16.862000     26.057076
   16.877000     26.030638
   16.892000     26.028523
   16.907000     26.131102
   16.921000     25.894219
   16.936000     25.976705
   16.951000     25.958728
   16.966000     25.852976
   16.981000     25.886817
   16.996000     25.820193
   17.011000     25.866724
   17.026000     25.830769
   17.041000     25.721845
   17.055000     25.685890
   17.070000     25.680602
   17.085000     25.434202
   17.100000     25.441605
   17.115000     25.453237
   17.130000     25.408821
   17.145000     25.385557
   17.160000     25.185687
   17.175000     25.204722
   17.189000     25.122236
   17.204000     25.204722
   17.219000     25.256540
   17.234000     25.159249
   17.249000     24.973126
   17.264000     24.880066
   17.279000     24.904388
   17.294000     24.965725
   17.309000     24.990047
   17.323000     24.929769
   17.338000     24.735186
   17.353000     24.645298
   17.368000     24.709807
   17.383000     24.776430
   17.398000     24.661161
   17.413000     24.673851
   17.428000     24.642126
   17.443000     24.646356
   17.457000     24.563870
   17.472000     24.499362
   17.487000     24.503592
   17.502000     24.412647
   17.517000     24.478212
   17.532000     24.341793
   17.547000     24.312183
   17.562000     24.376691
   17.577000     24.399956
   17.591000     24.439084
   17.606000     24.493017
   17.621000     24.391496
   17.636000     24.365058
   17.651000     24.477154
   17.666000     24.442256
   17.681000     24.299493
   17.696000     24.110198
   17.711000     24.179994
   17.726000     24.281514
   17.740000     24.240272
   17.755000     24.194799
   17.770000     24.195856
   17.785000     24.184223
   17.800000     24.175763
   17.815000     24.236042
   17.830000     24.155671
   17.845000     24.123946
   17.860000     24.236042
   17.875000     24.379863
   17.889000     24.284687
   17.904000     24.164131
   17.919000     24.133463
   17.934000     24.144038
   17.949000     24.108083
   17.964000     24.173649
   17.979000     24.174706
   17.994000     24.393611
   18.009000     24.301607
   18.024000     24.254019
   18.038000     24.191626
   18.053000     24.072127
   18.068000     24.212776
   18.083000     24.238156
   18.098000     24.259306
   18.113000     24.313240
   18.128000     24.344965
   18.143000     24.350252
   18.158000     24.347080
   18.173000     24.359770
   18.188000     24.296320
   18.202000     24.201144
   18.217000     24.304780
   18.232000     24.454946
   18.247000     24.522627
   18.262000     24.517340
   18.277000     24.498304
   18.292000     24.475040
   18.307000     24.441198
   18.322000     24.537433
   18.337000     24.611458
   18.352000     24.450716
   18.366000     24.519454
   18.381000     24.523685
   18.396000     24.516282
   18.411000     24.453889
   18.426000     24.491959
   18.441000     24.546950
   18.456000     24.477154
   18.471000     24.593481
   18.486000     24.684427
   18.501000     24.657988
   18.516000     24.624148
   18.530000     24.677024
   18.545000     24.667506
   18.560000     24.596653
   18.575000     24.655874
   18.590000     24.663276
   18.605000     24.723554
   18.620000     24.769028
   18.635000     24.827190
   18.650000     24.747877
   18.665000     24.707691
   18.680000     24.711922
   18.695000     24.588192
   18.710000     24.771142
   18.724000     24.854685
   18.739000     24.882181
   18.754000     24.903331
   18.769000     24.781718
   18.784000     24.830363
   18.799000     24.885354
   18.814000     24.888527
   18.829000     24.996392
   18.844000     25.042923
   18.859000     24.943517
   18.874000     25.011197
   18.889000     24.901216
   18.903000     24.893814
   18.918000     25.014370
   18.933000     24.974184
   18.948000     25.181457
   18.963000     25.059843
   18.978000     25.008024
   18.993000     25.064072
   19.008000     25.004852
   19.023000     25.082051
   19.038000     25.153962
   19.053000     25.176169
   19.068000     25.176169
   19.083000     25.112719
   19.098000     25.139156
   19.112000     25.176169
   19.127000     25.091569
   19.142000     25.040808
   19.157000     25.164536
   19.172000     25.278748
   19.187000     25.185687
   19.202000     25.195205
   19.217000     25.111661
   19.232000     25.196262
   19.247000     25.242792
   19.262000     25.112719
   19.277000     25.242792
   19.292000     25.294611
   19.307000     25.184629
   19.321000     25.373923
   19.336000     25.309415
   19.351000     25.192032
   19.366000     25.314703
   19.381000     25.186744
   19.396000     25.196262
   19.411000     25.355946
   19.426000     25.254425
   19.441000     25.248080
   19.456000     25.174054
   19.471000     25.278748
   19.486000     25.284035
   19.501000     25.296725
   19.516000     25.334796
   19.531000     25.348544
   19.545000     25.253367
   19.560000     25.245965
   19.575000     25.333738
   19.590000     25.358061
   19.605000     25.131754
   19.620000     25.132811
   19.635000     25.171939
   19.650000     25.104259
   19.665000     25.153962
   19.680000     25.244908
   19.695000     25.168767
   19.710000     25.127523
   19.725000     25.060900
   19.740000     25.149731
   19.755000     25.075706
   19.770000     25.049268
   19.785000     25.142328
   19.799000     25.135983
   19.814000     25.133869
   19.829000     25.185687
   19.844000     24.988989
   19.859000     24.933999
   19.874000     24.963610
   19.889000     24.997450
   19.904000     25.008024
   19.919000     24.858916
   19.934000     24.787005
   19.949000     24.876893
   19.964000     24.849398
   19.979000     24.856801
   19.994000     24.814500
   20.009000     24.733072
   20.024000     24.628379
   20.039000     24.848340
   20.054000     24.837766
   20.068000     24.690772
   20.083000     24.703462
   20.098000     24.761625
   20.113000     24.739417
   20.128000     24.586078
   20.143000     24.609343
   20.158000     24.712980
   20.173000     24.732015
   20.188000     24.688656
   20.203000     24.557525
   20.218000     24.610400
   20.233000     24.573388
   20.248000     24.440142
   20.263000     24.420048
   20.278000     24.464464
   20.293000     24.478212
   20.308000     24.424279
   20.323000     24.374576
   20.338000     24.336505
   20.353000     24.094335
   20.368000     24.126060
   20.382000     24.015022
   20.397000     23.982239
   20.412000     23.859568
   20.427000     23.828900
   20.442000     23.788715
   20.457000     23.951571
   20.472000     23.859568
   20.487000     23.732667
   20.502000     23.736896
   20.517000     23.725264
   20.532000     23.667101
   20.547000     23.552889
   20.562000     23.565579
   20.577000     23.528567
   20.592000     23.463001
   20.607000     23.301202
   20.622000     23.292741
   20.637000     23.285340
   20.652000     23.326582
   20.667000     23.125655
   20.682000     23.062204
   20.697000     23.171128
   20.712000     23.075951
   20.727000     23.070664
   20.742000     22.963855
   20.757000     22.820034
   20.771000     22.663522
   20.786000     22.696306
   20.801000     22.594784
   20.816000     22.565174
   20.831000     22.783021
   20.846000     22.633913
   20.861000     22.613819
   20.876000     22.568347
   20.891000     22.507011
   20.906000     22.434042
   20.921000     22.323004
   20.936000     22.397029
   20.951000     22.253208
   20.966000     22.179182
   20.981000     22.142170
   20.996000     22.023729
   21.011000     22.013153
   21.026000     22.042763
   21.041000     21.757236
   21.056000     21.855584
   21.071000     21.899999
   21.086000     21.879906
   21.101000     21.914804
   21.116000     21.788961
   21.131000     21.612356
   21.146000     21.655714
   21.161000     21.577458
   21.176000     21.551021
   21.191000     21.436810
   21.206000     21.409314
   21.221000     21.411429
   21.236000     21.290873
   21.251000     21.250687
   21.266000     21.204157
   21.281000     21.102636
   21.296000     21.022265
   21.310000     21.166086
   21.325000     21.041300
   21.340000     21.078314
   21.355000     21.084658
   21.370000     20.986310
   21.385000     20.897479
   21.400000     20.756830
   21.415000     20.694437
   21.430000     20.772692
   21.445000     20.691264
   21.460000     20.776923
   21.475000     20.586571
   21.490000     20.395161
   21.505000     20.435347
   21.520000     20.492452
   21.535000     20.498797
   21.550000     20.445922
   21.565000     20.336998
   21.580000     20.177313
   21.595000     20.177313
   21.610000     20.210097
   21.625000     20.164623
   21.640000     20.138186
   21.655000     20.152991
   21.670000     19.929856
   21.685000     19.908706
   21.700000     19.958409
   21.715000     19.889670
   21.730000     19.824105
   21.745000     19.799782
   21.760000     19.681341
   21.775000     19.624235
   21.790000     19.573475
   21.805000     19.573475
   21.820000     19.598855
   21.835000     19.562900
   21.850000     19.437056
   21.865000     19.466666
   21.880000     19.483586
   21.895000     19.382065
   21.910000     19.405331
   21.925000     19.286890
   21.940000     19.281601
   21.955000     19.309097
   21.970000     19.173736
   21.985000     19.127205
   22.000000     19.114515
