# Supplementary material for: Changing the game of time resolved X-ray diffraction on the mechanochemistry playground by downsizing
Source: Nat Commun. 2021 Oct 21;12:6134. doi: 10.1038/s41467-021-26264-1 (PMC8531352; doi:10.1038/s41467-021-26264-1)
Supplement: Supplementary file 3 — Source Data. [file 41467_2021_26264_MOESM3_ESM.zip › PXRD_raw_data/reactionIIIa_cocrystal_FormI_normalized/000023.xy]

    3.140900     20.427944
    3.155600     20.485826
    3.170400     20.649133
    3.185100     20.621226
    3.199800     20.763862
    3.214500     20.817609
    3.229300     21.157662
    3.244000     21.243450
    3.258700     21.262055
    3.273500     21.455336
    3.288200     21.636215
    3.302900     21.677559
    3.317600     21.845001
    3.332400     22.085829
    3.347100     22.187120
    3.361800     22.534408
    3.376500     22.887897
    3.391300     23.619681
    3.406000     24.657409
    3.420700     24.963353
    3.435400     24.192292
    3.450200     23.324074
    3.464900     23.312704
    3.479600     23.692033
    3.494400     23.750948
    3.509100     23.891517
    3.523800     24.115806
    3.538500     24.435186
    3.553300     24.523042
    3.568000     24.795911
    3.582700     24.852759
    3.597400     24.927177
    3.612200     25.179374
    3.626900     25.196945
    3.641600     25.447075
    3.656400     25.741649
    3.671100     25.968006
    3.685800     25.980409
    3.700500     26.310125
    3.715300     26.448627
    3.730000     26.680152
    3.744700     26.942685
    3.759500     26.944752
    3.774200     27.514262
    3.788900     27.624857
    3.803600     27.672402
    3.818400     27.717880
    3.833100     28.188165
    3.847800     28.351473
    3.862600     28.348372
    3.877300     28.357674
    3.892000     28.813489
    3.906700     28.817623
    3.921500     28.689458
    3.936200     29.098761
    3.950900     29.470855
    3.965700     29.765429
    3.980400     29.526669
    3.995100     29.883259
    4.009800     30.403156
    4.024600     30.538557
    4.039300     30.792821
    4.054000     31.114268
    4.068800     31.432615
    4.083500     31.357163
    4.098200     31.555613
    4.113000     31.871893
    4.127700     31.935976
    4.142400     32.360782
    4.157100     32.951998
    4.171900     33.347864
    4.186600     33.807813
    4.201300     33.899803
    4.216100     34.269830
    4.230800     34.392828
    4.245500     34.498254
    4.260300     35.047092
    4.275000     35.780943
    4.289700     35.607300
    4.304500     35.616603
    4.319200     35.755103
    4.333900     35.903941
    4.348600     35.956655
    4.363400     36.199549
    4.378100     36.453813
    4.392800     36.972677
    4.407600     37.184564
    4.422300     37.252781
    4.437000     37.604203
    4.451800     37.968028
    4.466500     38.000069
    4.481200     38.153041
    4.496000     38.334953
    4.510700     38.931337
    4.525400     39.337539
    4.540200     39.650718
    4.554900     39.731339
    4.569600     39.912217
    4.584400     40.091029
    4.599100     40.122036
    4.613800     40.583019
    4.628600     41.180437
    4.643300     41.396458
    4.658000     41.425398
    4.672700     42.134444
    4.687500     42.465194
    4.702200     42.575788
    4.716900     42.560284
    4.731700     42.886900
    4.746400     43.463645
    4.761100     43.811966
    4.775900     44.148917
    4.790600     44.646076
    4.805300     44.835224
    4.820100     45.175277
    4.834800     45.553572
    4.849500     45.921530
    4.864300     46.259515
    4.879000     46.535485
    4.893700     46.946855
    4.908500     47.107063
    4.923200     47.633162
    4.938000     47.929803
    4.952700     48.395954
    4.967400     48.834197
    4.982200     49.353062
    4.996900     49.905001
    5.011600     50.430066
    5.026400     50.765984
    5.041100     51.085365
    5.055800     51.378905
    5.070600     51.735494
    5.085300     51.939113
    5.100000     52.443507
    5.114800     53.080200
    5.129500     53.529813
    5.144200     54.198549
    5.159000     54.394931
    5.173700     54.878653
    5.188400     55.422323
    5.203200     55.971162
    5.217900     56.496227
    5.232700     56.772196
    5.247400     57.306564
    5.262100     57.888477
    5.276900     58.337057
    5.291600     58.962382
    5.306300     59.716904
    5.321100     60.193391
    5.335800     60.613030
    5.350500     61.065744
    5.365300     61.517425
    5.380000     62.098305
    5.394800     63.103990
    5.409500     63.426473
    5.424200     63.735516
    5.439000     64.283322
    5.453700     65.087457
    5.468400     65.834745
    5.483200     66.075573
    5.497900     66.502447
    5.512600     66.949993
    5.527400     67.459555
    5.542100     68.404259
    5.556900     69.256974
    5.571600     69.751031
    5.586300     69.984624
    5.601100     70.668863
    5.615800     71.287985
    5.630600     71.440957
    5.645300     71.849226
    5.660000     72.833207
    5.674800     73.499876
    5.689500     73.536051
    5.704200     74.493159
    5.719000     74.982049
    5.733700     75.269388
    5.748500     75.899880
    5.763200     76.344325
    5.777900     77.035800
    5.792700     78.044587
    5.807400     78.533476
    5.822200     78.550014
    5.836900     79.174304
    5.851600     79.387225
    5.866400     79.946399
    5.881100     80.780509
    5.895900     81.179476
    5.910600     81.565007
    5.925300     82.170693
    5.940100     82.666817
    5.954800     83.234260
    5.969600     84.123150
    5.984300     85.437882
    5.999000     87.735560
    6.013800     89.546417
    6.028500     90.219285
    6.043300     89.583626
    6.058000     88.188274
    6.072700     87.324190
    6.087500     87.427550
    6.102200     87.335560
    6.117000     87.158815
    6.131700     87.212562
    6.146500     87.524708
    6.161200     87.543312
    6.175900     87.971219
    6.190700     88.196543
    6.205400     88.361918
    6.220200     88.548999
    6.234900     88.704038
    6.249600     89.068896
    6.264400     88.780523
    6.279100     88.934529
    6.293900     89.253910
    6.308600     89.451325
    6.323400     89.485434
    6.338100     89.178457
    6.352800     89.398613
    6.367600     89.849259
    6.382300     89.855461
    6.397100     89.849259
    6.411800     89.912308
    6.426600     90.007400
    6.441300     89.743833
    6.456000     89.771740
    6.470800     89.859595
    6.485500     89.744866
    6.500300     89.701455
    6.515000     89.858562
    6.529800     89.394478
    6.544500     89.421351
    6.559300     89.456494
    6.574000     89.237372
    6.588700     89.159852
    6.603500     88.697835
    6.618200     88.967604
    6.633000     88.873547
    6.647700     88.690600
    6.662500     88.581040
    6.677200     88.431168
    6.692000     88.279230
    6.706700     87.969153
    6.721500     87.897834
    6.736200     88.054941
    6.750900     88.468378
    6.765700     88.040471
    6.780400     87.014112
    6.795200     87.092665
    6.809900     87.526774
    6.824700     87.480263
    6.839400     86.965533
    6.854200     86.461139
    6.868900     86.180002
    6.883700     85.704549
    6.898400     85.132971
    6.913200     85.214625
    6.927900     85.054418
    6.942700     84.871473
    6.957400     84.551058
    6.972200     84.135554
    6.986900     83.446147
    7.001600     83.323149
    7.016400     83.382064
    7.031100     83.116431
    7.045900     82.685422
    7.060600     82.331933
    7.075400     82.296791
    7.090100     82.098341
    7.104900     81.741751
    7.119600     81.425472
    7.134400     81.001698
    7.149100     81.094722
    7.163900     80.931414
    7.178600     80.421852
    7.193400     80.390844
    7.208100     79.994978
    7.222900     79.868879
    7.237600     79.703505
    7.252400     79.341746
    7.267100     79.007896
    7.281900     78.530376
    7.296600     78.240970
    7.311400     78.358799
    7.326100     78.097300
    7.340900     77.493681
    7.355600     77.247686
    7.370400     76.817711
    7.385100     76.885928
    7.399900     76.680243
    7.414600     76.099363
    7.429400     75.894712
    7.444100     75.984635
    7.458900     75.650784
    7.473600     75.189801
    7.488400     74.647164
    7.503200     74.732952
    7.517900     74.171712
    7.532700     73.777912
    7.547400     73.547421
    7.562200     73.156722
    7.576900     73.115378
    7.591700     72.381527
    7.606400     71.922612
    7.621200     71.328295
    7.635900     70.659560
    7.650700     70.562402
    7.665400     70.747415
    7.680200     70.541731
    7.694900     69.907104
    7.709700     69.549480
    7.724400     68.969635
    7.739200     69.004777
    7.754000     68.743278
    7.768700     68.145861
    7.783500     67.986687
    7.798200     67.765498
    7.813000     67.408908
    7.827700     67.087461
    7.842500     66.813559
    7.857200     66.606839
    7.872000     66.298828
    7.886700     65.964978
    7.901500     65.346889
    7.916300     65.149472
    7.931000     64.904511
    7.945800     64.505544
    7.960500     64.162391
    7.975300     64.024923
    7.990000     63.751020
    8.004800     63.861615
    8.019600     63.378926
    8.034300     62.902440
    8.049100     62.723628
    8.063800     62.327762
    8.078600     61.975307
    8.093300     61.595978
    8.108100     61.558769
    8.122900     61.264194
    8.137600     60.592358
    8.152400     60.152047
    8.167100     60.332926
    8.181900     60.258507
    8.196600     59.829566
    8.211400     59.640419
    8.226200     59.232149
    8.240900     59.006826
    8.255700     58.490029
    8.270400     58.255403
    8.285200     58.099330
    8.300000     58.088995
    8.314700     57.549458
    8.329500     57.320001
    8.344200     56.871421
    8.359000     56.723617
    8.373800     56.678139
    8.388500     56.346356
    8.403300     56.057983
    8.418000     55.706561
    8.432800     55.759275
    8.447600     55.991833
    8.462300     55.487439
    8.477100     55.002684
    8.491800     54.901392
    8.506600     54.545836
    8.521400     54.451778
    8.536100     54.369092
    8.550900     54.170641
    8.565600     54.191314
    8.580400     53.906041
    8.595200     53.486403
    8.609900     53.193895
    8.624700     52.778390
    8.639500     52.496219
    8.654200     52.201646
    8.669000     51.963919
    8.683700     51.598026
    8.698500     51.570120
    8.713300     51.396476
    8.728000     50.777354
    8.742800     50.448670
    8.757600     50.455906
    8.772300     49.930840
    8.787100     49.565982
    8.801800     49.440917
    8.816600     48.990270
    8.831400     49.020244
    8.846100     48.709133
    8.860900     48.591303
    8.875700     48.217142
    8.890400     47.647632
    8.905200     47.670371
    8.920000     47.561843
    8.934700     47.338587
    8.949500     46.959259
    8.964300     47.014039
    8.979000     47.034711
    8.993800     46.707062
    9.008600     46.543754
    9.023300     46.454865
    9.038100     46.164425
    9.052900     45.904993
    9.067600     45.643494
    9.082400     45.491555
    9.097200     45.015069
    9.111900     45.174243
    9.126700     45.075018
    9.141500     44.633674
    9.156200     44.567523
    9.171000     44.678118
    9.185800     44.484836
    9.200500     44.375274
    9.215300     44.081734
    9.230100     43.593878
    9.244800     43.363387
    9.259600     43.068812
    9.274400     42.635737
    9.289100     42.723592
    9.303900     42.796978
    9.318700     42.541679
    9.333400     42.191292
    9.348200     41.959766
    9.363000     41.719973
    9.377800     41.388189
    9.392500     41.335475
    9.407300     41.340644
    9.422100     41.198007
    9.436800     40.927206
    9.451600     40.662607
    9.466400     40.653304
    9.481200     40.496198
    9.495900     40.171649
    9.510700     39.712734
    9.525500     39.614542
    9.540200     39.708600
    9.555000     39.370614
    9.569800     39.037798
    9.584600     39.023327
    9.599300     38.867255
    9.614100     38.662603
    9.628900     38.286374
    9.643600     38.162344
    9.658400     38.149940
    9.673200     37.981464
    9.688000     37.933919
    9.702700     37.749940
    9.717500     37.735470
    9.732300     37.433660
    9.747100     37.156657
    9.761800     36.950972
    9.776600     36.724615
    9.791400     36.584046
    9.806200     36.610920
    9.820900     36.441410
    9.835700     36.203684
    9.850500     36.266733
    9.865300     36.205751
    9.880000     36.103425
    9.894800     35.777843
    9.909600     35.639342
    9.924400     35.466731
    9.939100     35.253811
    9.953900     35.159754
    9.968700     34.942699
    9.983500     34.882751
    9.998200     34.892053
   10.013000     34.670865
   10.028000     34.753551
   10.043000     34.371122
   10.057000     34.019700
   10.072000     33.836754
   10.087000     33.754067
   10.102000     33.586625
   10.116000     33.706522
   10.131000     33.480165
   10.146000     33.430552
   10.161000     33.268278
   10.176000     33.130810
   10.190000     32.991274
   10.205000     33.021249
   10.220000     32.788690
   10.235000     32.652256
   10.249000     32.424865
   10.264000     32.406261
   10.279000     32.119955
   10.294000     32.025899
   10.309000     32.030032
   10.323000     31.915303
   10.338000     31.907035
   10.353000     31.730290
   10.368000     31.549412
   10.382000     31.458455
   10.397000     31.484295
   10.412000     31.412977
   10.427000     31.385070
   10.442000     31.153545
   10.456000     30.948894
   10.471000     30.950961
   10.486000     30.996439
   10.501000     30.992304
   10.516000     31.141142
   10.530000     31.221762
   10.545000     31.059488
   10.560000     31.236232
   10.575000     31.234166
   10.589000     31.055354
   10.604000     31.128739
   10.619000     31.107033
   10.634000     30.879642
   10.649000     30.905482
   10.663000     30.665689
   10.678000     30.497214
   10.693000     30.334939
   10.708000     30.069306
   10.722000     29.924602
   10.737000     29.916333
   10.752000     29.964912
   10.767000     29.836747
   10.782000     29.696178
   10.796000     29.459485
   10.811000     29.291010
   10.826000     29.337521
   10.841000     29.123568
   10.856000     28.872404
   10.870000     29.018141
   10.885000     28.869303
   10.900000     28.500311
   10.915000     28.506512
   10.930000     28.525117
   10.944000     28.487907
   10.959000     28.419690
   10.974000     28.337003
   10.989000     28.438294
   11.003000     28.458967
   11.018000     28.267751
   11.033000     28.227441
   11.048000     28.170594
   11.063000     28.024857
   11.077000     28.039328
   11.092000     28.008319
   11.107000     28.064134
   11.122000     28.113746
   11.137000     27.969043
   11.151000     28.133385
   11.166000     28.019689
   11.181000     27.942170
   11.196000     27.852247
   11.211000     27.974211
   11.225000     27.811937
   11.240000     27.644494
   11.255000     27.689973
   11.270000     27.739586
   11.284000     27.659999
   11.299000     27.650697
   11.314000     27.655864
   11.329000     27.691007
   11.344000     27.748888
   11.358000     27.713746
   11.373000     27.823306
   11.388000     27.897725
   11.403000     27.705477
   11.418000     27.691007
   11.432000     27.696174
   11.447000     27.720981
   11.462000     27.648629
   11.477000     27.663099
   11.492000     27.572143
   11.506000     27.705477
   11.521000     27.583513
   11.536000     27.389197
   11.551000     27.493590
   11.566000     27.427440
   11.580000     27.363357
   11.595000     27.366458
   11.610000     27.169042
   11.625000     27.144235
   11.640000     27.336484
   11.654000     27.305476
   11.669000     27.237259
   11.684000     27.275502
   11.699000     27.203150
   11.714000     27.241393
   11.728000     27.358190
   11.743000     27.187646
   11.758000     27.228990
   11.773000     27.273434
   11.788000     27.344752
   11.802000     27.350954
   11.817000     27.397466
   11.832000     27.462582
   11.847000     27.583513
   11.862000     27.538035
   11.876000     27.371626
   11.891000     27.477052
   11.906000     27.616588
   11.921000     27.540101
   11.936000     27.630024
   11.950000     27.657932
   11.965000     27.753022
   11.980000     27.792299
   11.995000     28.073436
   12.010000     28.146821
   12.024000     28.282222
   12.039000     28.327700
   12.054000     28.498243
   12.069000     28.652249
   12.084000     28.830027
   12.098000     28.941655
   12.113000     28.887908
   12.128000     28.940621
   12.143000     29.080156
   12.158000     29.036745
   12.172000     29.102895
   12.187000     28.933386
   12.202000     28.833127
   12.217000     28.847598
   12.232000     28.815557
   12.246000     28.781448
   12.261000     28.687390
   12.276000     28.701861
   12.291000     28.709096
   12.306000     28.883773
   12.320000     28.984032
   12.335000     29.026410
   12.350000     28.956125
   12.365000     28.902378
   12.380000     29.073955
   12.394000     29.193852
   12.409000     29.473955
   12.424000     29.443981
   12.439000     29.483258
   12.454000     29.854318
   12.468000     29.779899
   12.483000     29.904964
   12.498000     30.258453
   12.513000     30.366981
   12.528000     30.486877
   12.543000     30.499280
   12.557000     30.330804
   12.572000     30.427962
   12.587000     30.514784
   12.602000     30.419693
   12.617000     30.374216
   12.631000     30.397988
   12.646000     30.423828
   12.661000     30.501347
   12.676000     30.430030
   12.691000     30.502381
   12.705000     30.494112
   12.720000     30.625379
   12.735000     30.638815
   12.750000     30.749410
   12.765000     30.687394
   12.779000     30.594371
   12.794000     30.620210
   12.809000     30.853803
   12.824000     30.894114
   12.839000     30.941659
   12.854000     31.261039
   12.868000     31.427448
   12.883000     31.423313
   12.898000     31.516337
   12.913000     31.551478
   12.928000     31.683779
   12.942000     31.956647
   12.957000     32.109619
   12.972000     32.040369
   12.987000     31.950446
   13.002000     32.105485
   13.017000     32.272927
   13.031000     32.288431
   13.046000     32.134425
   13.061000     32.322540
   13.076000     32.510654
   13.091000     32.592308
   13.105000     32.693600
   13.120000     32.686364
   13.135000     32.763884
   13.150000     32.858975
   13.165000     32.731842
   13.179000     32.676028
   13.194000     32.754582
   13.209000     32.926158
   13.224000     32.978872
   13.239000     32.964402
   13.254000     33.187657
   13.268000     33.125642
   13.283000     33.174221
   13.298000     33.302386
   13.313000     33.389208
   13.328000     33.335462
   13.343000     33.549415
   13.357000     33.570087
   13.372000     33.519441
   13.387000     33.523575
   13.402000     33.772672
   13.417000     33.953550
   13.431000     34.051742
   13.446000     34.266730
   13.461000     34.184042
   13.476000     34.170604
   13.491000     34.342181
   13.506000     34.442440
   13.520000     34.541665
   13.535000     34.568538
   13.550000     34.532363
   13.565000     34.512724
   13.580000     34.569572
   13.595000     34.542698
   13.609000     34.494119
   13.624000     34.660528
   13.639000     34.731846
   13.654000     34.795929
   13.669000     34.897222
   13.683000     34.831071
   13.698000     34.628487
   13.713000     34.825903
   13.728000     35.004715
   13.743000     35.094637
   13.758000     35.021252
   13.772000     34.981976
   13.787000     35.118410
   13.802000     35.164921
   13.817000     35.175258
   13.832000     35.205232
   13.847000     35.462597
   13.861000     35.463631
   13.876000     35.377842
   13.891000     35.530814
   13.906000     35.489470
   13.921000     35.568024
   13.936000     35.584561
   13.950000     35.329263
   13.965000     35.248643
   13.980000     35.355103
   13.995000     35.359237
   14.010000     35.270348
   14.025000     35.078100
   14.039000     35.286886
   14.054000     35.465697
   14.069000     35.389212
   14.084000     35.489470
   14.099000     35.269315
   14.114000     35.248643
   14.128000     35.344767
   14.143000     35.372674
   14.158000     35.401615
   14.173000     35.326163
   14.188000     35.300323
   14.203000     35.343733
   14.217000     35.472932
   14.232000     35.369573
   14.247000     35.486370
   14.262000     35.476034
   14.277000     35.311692
   14.292000     35.245542
   14.306000     35.387145
   14.321000     35.355103
   14.336000     35.252778
   14.351000     35.219703
   14.366000     35.346834
   14.381000     35.394380
   14.395000     35.244509
   14.410000     35.281718
   14.425000     35.152519
   14.440000     35.238307
   14.455000     35.287919
   14.470000     35.208333
   14.484000     35.153553
   14.499000     35.069831
   14.514000     35.157686
   14.529000     35.090504
   14.544000     35.039857
   14.559000     35.002648
   14.573000     35.225904
   14.588000     35.262079
   14.603000     35.247609
   14.618000     35.003681
   14.633000     34.945801
   14.648000     34.819702
   14.662000     34.697737
   14.677000     34.833138
   14.692000     34.930296
   14.707000     34.833138
   14.722000     34.797996
   14.737000     34.723577
   14.752000     34.769055
   14.766000     34.578874
   14.781000     34.623318
   14.796000     34.522027
   14.811000     34.451743
   14.826000     34.611950
   14.841000     34.425903
   14.855000     34.509623
   14.870000     34.372155
   14.885000     34.278098
   14.900000     34.253292
   14.915000     34.118925
   14.930000     34.291535
   14.945000     34.199546
   14.959000     33.962852
   14.974000     33.935979
   14.989000     33.892568
   15.004000     33.871896
   15.019000     33.850191
   15.034000     33.713757
   15.048000     33.677580
   15.063000     33.743731
   15.078000     33.579390
   15.093000     33.443988
   15.108000     33.428484
   15.123000     33.580423
   15.138000     33.533911
   15.152000     33.478097
   15.167000     33.398511
   15.182000     33.378872
   15.197000     33.274479
   15.212000     33.173187
   15.227000     33.143212
   15.242000     33.186624
   15.256000     32.997476
   15.271000     32.965434
   15.286000     32.887915
   15.301000     32.677062
   15.316000     32.685331
   15.331000     32.585072
   15.345000     32.656391
   15.360000     32.518923
   15.375000     32.454840
   15.390000     32.406261
   15.405000     32.348380
   15.420000     32.239852
   15.435000     32.290498
   15.449000     32.249154
   15.464000     31.974218
   15.479000     31.906001
   15.494000     31.942177
   15.509000     31.771634
   15.524000     31.667241
   15.539000     31.773701
   15.553000     31.603158
   15.568000     31.388170
   15.583000     31.457422
   15.598000     31.485328
   15.613000     31.427448
   15.628000     31.339591
   15.643000     31.272409
   15.657000     31.207292
   15.672000     31.153545
   15.687000     31.150444
   15.702000     31.064656
   15.717000     30.942692
   15.732000     30.713234
   15.747000     30.639849
   15.761000     30.597471
   15.776000     30.569565
   15.791000     30.550960
   15.806000     30.571631
   15.821000     30.390753
   15.836000     30.176799
   15.851000     30.234680
   15.866000     30.164396
   15.880000     30.079641
   15.895000     29.891528
   15.910000     29.853284
   15.925000     29.768530
   15.940000     29.714782
   15.955000     29.763361
   15.970000     29.732354
   15.984000     29.620726
   15.999000     29.523568
   16.014000     29.518400
   16.029000     29.473955
   16.044000     29.357160
   16.059000     29.296177
   16.074000     29.353025
   16.088000     29.328219
   16.103000     29.330286
   16.118000     29.214523
   16.133000     29.237262
   16.148000     29.086358
   16.163000     29.098761
   16.178000     29.077055
   16.193000     28.954057
   16.207000     28.972662
   16.222000     28.690491
   16.237000     28.693593
   16.252000     28.656383
   16.267000     28.505478
   16.282000     28.424858
   16.297000     28.516848
   16.312000     28.525117
   16.326000     28.214005
   16.341000     28.192300
   16.356000     28.184031
   16.371000     28.122015
   16.386000     28.159225
   16.401000     28.107545
   16.416000     27.866717
   16.430000     27.908061
   16.445000     27.971110
   16.460000     27.838810
   16.475000     27.619688
   16.490000     27.496691
   16.505000     27.608319
   16.520000     27.509094
   16.535000     27.177310
   16.549000     27.139068
   16.564000     27.176277
   16.579000     27.101859
   16.594000     27.141135
   16.609000     27.071884
   16.624000     26.969558
   16.639000     26.791780
   16.654000     26.755604
   16.668000     26.778344
   16.683000     26.678085
   16.698000     26.571625
   16.713000     26.553020
   16.728000     26.582994
   16.743000     26.741134
   16.758000     26.581961
   16.773000     26.357671
   16.788000     26.349402
   16.802000     26.366973
   16.817000     26.319427
   16.832000     26.264647
   16.847000     26.125112
   16.862000     26.037257
   16.877000     25.916326
   16.892000     25.902890
   16.907000     26.003148
   16.921000     25.913226
   16.936000     25.812967
   16.951000     25.804698
   16.966000     25.861546
   16.981000     25.737514
   16.996000     25.674465
   17.011000     25.671364
   17.026000     25.549401
   17.041000     25.561804
   17.055000     25.539065
   17.070000     25.568005
   17.085000     25.507023
   17.100000     25.395396
   17.115000     25.466713
   17.130000     25.343715
   17.145000     25.171105
   17.160000     25.068780
   17.175000     25.069813
   17.189000     25.070847
   17.204000     24.960252
   17.219000     24.975756
   17.234000     24.992293
   17.249000     24.929244
   17.264000     24.979891
   17.279000     24.817616
   17.294000     24.761802
   17.309000     24.705988
   17.323000     24.723560
   17.338000     24.725626
   17.353000     24.595393
   17.368000     24.459993
   17.383000     24.607797
   17.398000     24.488934
   17.413000     24.353532
   17.428000     24.334928
   17.443000     24.526143
   17.457000     24.465161
   17.472000     24.427951
   17.487000     24.442421
   17.502000     24.325626
   17.517000     24.249139
   17.532000     24.252241
   17.547000     24.277047
   17.562000     24.217098
   17.577000     24.315290
   17.591000     24.224333
   17.606000     24.223300
   17.621000     24.298752
   17.636000     24.173688
   17.651000     24.192292
   17.666000     24.200561
   17.681000     24.260509
   17.696000     24.161284
   17.711000     24.143713
   17.726000     24.145780
   17.740000     24.123041
   17.755000     24.033119
   17.770000     24.100303
   17.785000     24.160250
   17.800000     24.055858
   17.815000     23.997976
   17.830000     24.058959
   17.845000     24.094100
   17.860000     24.157150
   17.875000     24.024850
   17.889000     23.973170
   17.904000     23.966969
   17.919000     23.970070
   17.934000     24.024850
   17.949000     23.954566
   17.964000     23.976271
   17.979000     24.058959
   17.994000     24.065160
   18.009000     24.032085
   18.024000     24.142679
   18.038000     24.191258
   18.053000     24.165419
   18.068000     23.994876
   18.083000     24.038286
   18.098000     24.166453
   18.113000     24.130276
   18.128000     24.128209
   18.143000     24.127175
   18.158000     24.099269
   18.173000     24.117874
   18.188000     24.170587
   18.202000     24.139579
   18.217000     24.197460
   18.232000     24.293584
   18.247000     24.366970
   18.262000     24.285316
   18.277000     24.251207
   18.292000     24.231568
   18.307000     24.215032
   18.322000     24.330793
   18.337000     24.310122
   18.352000     24.355600
   18.366000     24.316323
   18.381000     24.330793
   18.396000     24.431052
   18.411000     24.254308
   18.426000     24.245006
   18.441000     24.487900
   18.456000     24.453791
   18.471000     24.447590
   18.486000     24.498236
   18.501000     24.428985
   18.516000     24.397977
   18.530000     24.354566
   18.545000     24.541647
   18.560000     24.579889
   18.575000     24.497203
   18.590000     24.621233
   18.605000     24.620199
   18.620000     24.500303
   18.635000     24.573688
   18.650000     24.590226
   18.665000     24.592293
   18.680000     24.620199
   18.695000     24.577823
   18.710000     24.647073
   18.724000     24.620199
   18.739000     24.664644
   18.754000     24.616066
   18.769000     24.719425
   18.784000     24.751466
   18.799000     24.606763
   18.814000     24.638804
   18.829000     24.740097
   18.844000     24.760769
   18.859000     24.837255
   18.874000     24.913740
   18.889000     24.876531
   18.903000     24.981958
   18.918000     25.114257
   18.933000     24.976789
   18.948000     24.848624
   18.963000     24.844490
   18.978000     24.929244
   18.993000     24.842423
   19.008000     25.029503
   19.023000     24.876531
   19.038000     24.993327
   19.053000     25.165937
   19.068000     25.030537
   19.083000     25.072913
   19.098000     25.003663
   19.112000     24.966454
   19.127000     25.037772
   19.142000     25.139064
   19.157000     25.102888
   19.172000     25.077048
   19.187000     25.064645
   19.202000     25.023302
   19.217000     25.108056
   19.232000     25.061545
   19.247000     25.255860
   19.262000     25.125627
   19.277000     25.213483
   19.292000     25.142165
   19.307000     25.257928
   19.321000     25.233121
   19.336000     25.304439
   19.351000     25.101855
   19.366000     25.111157
   19.381000     25.164904
   19.396000     25.180407
   19.411000     25.181441
   19.426000     25.222785
   19.441000     25.105989
   19.456000     25.189710
   19.471000     25.330279
   19.486000     25.342682
   19.501000     25.327178
   19.516000     25.211415
   19.531000     25.153534
   19.545000     25.197979
   19.560000     25.179374
   19.575000     25.173172
   19.590000     25.101855
   19.605000     25.217617
   19.620000     25.269297
   19.635000     25.088418
   19.650000     25.186609
   19.665000     25.084283
   19.680000     25.160770
   19.695000     25.215550
   19.710000     25.265163
   19.725000     25.058443
   19.740000     25.055343
   19.755000     25.165937
   19.770000     25.042940
   19.785000     25.034671
   19.799000     25.047074
   19.814000     24.992293
   19.829000     25.005731
   19.844000     24.924077
   19.859000     25.016066
   19.874000     24.901338
   19.889000     24.849658
   19.904000     24.874464
   19.919000     24.896169
   19.934000     25.025368
   19.949000     24.851725
   19.964000     24.874464
   19.979000     24.862061
   19.994000     24.633637
   20.009000     24.711156
   20.024000     24.686350
   20.039000     24.681182
   20.054000     24.658443
   20.068000     24.689451
   20.083000     24.599528
   20.098000     24.588158
   20.113000     24.574722
   20.128000     24.502370
   20.143000     24.556117
   20.158000     24.418649
   20.173000     24.453791
   20.188000     24.394876
   20.203000     24.419683
   20.218000     24.408314
   20.233000     24.379372
   20.248000     24.418649
   20.263000     24.285316
   20.278000     24.194359
   20.293000     24.095134
   20.308000     24.118907
   20.323000     24.167485
   20.338000     24.021749
   20.353000     24.064126
   20.368000     24.093068
   20.382000     23.974204
   20.397000     23.896684
   20.412000     23.754049
   20.427000     23.677563
   20.442000     23.818132
   20.457000     23.722007
   20.472000     23.665160
   20.487000     23.635185
   20.502000     23.641386
   20.517000     23.578337
   20.532000     23.434668
   20.547000     23.342678
   20.562000     23.400559
   20.577000     23.355081
   20.592000     23.278595
   20.607000     23.184538
   20.622000     23.215546
   20.637000     23.173168
   20.652000     23.109086
   20.667000     23.048104
   20.682000     23.003659
   20.697000     22.980920
   20.712000     23.028465
   20.727000     22.907535
   20.742000     22.686347
   20.757000     22.662574
   20.771000     22.557147
   20.786000     22.625364
   20.801000     22.651204
   20.816000     22.611928
   20.831000     22.536475
   20.846000     22.457922
   20.861000     22.468258
   20.876000     22.452754
   20.891000     22.325622
   20.906000     22.296682
   20.921000     22.195389
   20.936000     22.156113
   20.951000     22.179885
   20.966000     22.140609
   20.981000     22.043451
   20.996000     22.083761
   21.011000     22.017611
   21.026000     21.997973
   21.041000     21.931823
   21.056000     21.768515
   21.071000     21.718902
   21.086000     21.755079
   21.101000     21.742675
   21.116000     21.545259
   21.131000     21.556628
   21.146000     21.543192
   21.161000     21.482209
   21.176000     21.490478
   21.191000     21.244483
   21.206000     21.315801
   21.221000     21.262055
   21.236000     21.240348
   21.251000     21.054302
   21.266000     21.140090
   21.281000     21.158694
   21.296000     21.077041
   21.310000     20.884792
   21.325000     20.916834
   21.340000     20.916834
   21.355000     20.701847
   21.370000     20.741123
   21.385000     20.684275
   21.400000     20.584017
   21.415000     20.520967
   21.430000     20.553009
   21.445000     20.482725
   21.460000     20.469288
   21.475000     20.477557
   21.490000     20.391768
   21.505000     20.324585
   21.520000     20.295644
   21.535000     20.279106
   21.550000     20.291510
   21.565000     20.166445
   21.580000     20.124067
   21.595000     20.158176
   21.610000     20.181949
   21.625000     20.070321
   21.640000     19.930785
   21.655000     19.809855
   21.670000     19.803654
   21.685000     19.804687
   21.700000     19.751974
   21.715000     19.675488
   21.730000     19.551457
   21.745000     19.621742
   21.760000     19.662052
   21.775000     19.573163
   21.790000     19.507013
   21.805000     19.452232
   21.820000     19.468769
   21.835000     19.503911
   21.850000     19.444996
   21.865000     19.468769
   21.880000     19.287891
   21.895000     19.232077
   21.910000     19.317865
   21.925000     19.234143
   21.940000     19.182464
   21.955000     19.166960
   21.970000     19.176263
   21.985000     18.992282
   22.000000     18.962308
