# Supplementary material for: Changing the game of time resolved X-ray diffraction on the mechanochemistry playground by downsizing
Source: Nat Commun. 2021 Oct 21;12:6134. doi: 10.1038/s41467-021-26264-1 (PMC8531352; doi:10.1038/s41467-021-26264-1)
Supplement: Supplementary file 3 — Source Data. [file 41467_2021_26264_MOESM3_ESM.zip › PXRD_raw_data/reactionIIIa_cocrystal_FormI_normalized/000163.xy]

    3.140900     20.449271
    3.155600     20.607628
    3.170400     20.628884
    3.185100     20.690526
    3.199800     20.768111
    3.214500     21.052940
    3.229300     21.000863
    3.244000     21.261248
    3.258700     21.604531
    3.273500     21.725690
    3.288200     21.960568
    3.302900     22.043466
    3.317600     22.236896
    3.332400     22.586555
    3.347100     22.835250
    3.361800     22.839501
    3.376500     23.378339
    3.391300     24.050027
    3.406000     24.342296
    3.420700     24.443261
    3.435400     24.045775
    3.450200     23.774762
    3.464900     23.555826
    3.479600     23.649352
    3.494400     23.802395
    3.509100     24.036211
    3.523800     24.315726
    3.538500     24.435822
    3.553300     24.522971
    3.568000     24.458140
    3.582700     24.562294
    3.597400     24.783356
    3.612200     25.050118
    3.626900     25.306253
    3.641600     25.427411
    3.656400     25.739873
    3.671100     26.243639
    3.685800     26.631560
    3.700500     26.641125
    3.715300     27.071557
    3.730000     27.209721
    3.744700     27.030108
    3.759500     27.255421
    3.774200     27.472232
    3.788900     27.775129
    3.803600     28.097156
    3.818400     28.216189
    3.833100     28.040828
    3.847800     27.969621
    3.862600     28.357542
    3.877300     28.591357
    3.892000     28.420246
    3.906700     28.617927
    3.921500     28.841114
    3.936200     29.274735
    3.950900     29.731737
    3.965700     29.934732
    3.980400     29.795506
    3.995100     30.037824
    4.009800     30.307773
    4.024600     30.665937
    4.039300     30.986901
    4.054000     31.064485
    4.068800     31.075112
    4.083500     31.359942
    4.098200     31.945543
    4.113000     32.313270
    4.127700     32.145349
    4.142400     32.636361
    4.157100     32.885056
    4.171900     33.182639
    4.186600     33.392010
    4.201300     33.591816
    4.216100     33.833070
    4.230800     34.466497
    4.245500     34.723694
    4.260300     35.029779
    4.275000     35.386879
    4.289700     35.402821
    4.304500     35.663206
    4.319200     36.022431
    4.333900     35.970354
    4.348600     36.254121
    4.363400     36.432671
    4.378100     36.676052
    4.392800     37.085228
    4.407600     37.476338
    4.422300     37.439139
    4.437000     37.666578
    4.451800     38.082131
    4.466500     38.372275
    4.481200     38.462613
    4.496000     38.740003
    4.510700     39.072658
    4.525400     39.204445
    4.540200     39.259710
    4.554900     39.503091
    4.569600     39.585989
    4.584400     40.011108
    4.599100     40.716805
    4.613800     41.039894
    4.628600     41.375738
    4.643300     41.466076
    4.658000     41.771099
    4.672700     42.092063
    4.687500     42.232353
    4.702200     42.674476
    4.716900     42.765876
    4.731700     43.118725
    4.746400     43.557660
    4.761100     44.124130
    4.775900     44.123068
    4.790600     44.639587
    4.805300     45.088087
    4.820100     45.336782
    4.834800     45.630114
    4.849500     45.802287
    4.864300     46.243348
    4.879000     46.763055
    4.893700     46.981991
    4.908500     47.198801
    4.923200     47.592037
    4.938000     48.474158
    4.952700     48.805750
    4.967400     49.285071
    4.982200     49.534829
    4.996900     49.922750
    5.011600     50.287289
    5.026400     50.702843
    5.041100     50.830378
    5.055800     51.304386
    5.070600     51.616848
    5.085300     52.321481
    5.100000     52.752978
    5.114800     53.233361
    5.129500     53.721185
    5.144200     53.996449
    5.159000     54.934898
    5.173700     55.144270
    5.188400     55.632094
    5.203200     55.895666
    5.217900     56.640687
    5.232700     57.076434
    5.247400     57.828894
    5.262100     58.492079
    5.276900     59.009661
    5.291600     59.030917
    5.306300     59.428403
    5.321100     60.091589
    5.335800     60.763276
    5.350500     61.278732
    5.365300     61.911097
    5.380000     62.072641
    5.394800     62.849545
    5.409500     63.744421
    5.424200     64.082390
    5.439000     64.836976
    5.453700     65.120743
    5.468400     65.769049
    5.483200     66.409914
    5.497900     67.119863
    5.512600     66.920058
    5.527400     67.386625
    5.542100     68.332514
    5.556900     68.909612
    5.571600     69.604681
    5.586300     70.385837
    5.601100     70.624967
    5.615800     71.156365
    5.630600     71.895008
    5.645300     72.409402
    5.660000     73.374421
    5.674800     73.817608
    5.689500     74.189586
    5.704200     74.663594
    5.719000     75.259823
    5.733700     75.717888
    5.748500     76.251412
    5.763200     76.507547
    5.777900     77.088896
    5.792700     78.254784
    5.807400     78.380194
    5.822200     78.776617
    5.836900     79.356904
    5.851600     79.843665
    5.866400     80.473903
    5.881100     81.213610
    5.895900     81.414478
    5.910600     82.259402
    5.925300     82.960848
    5.940100     83.864225
    5.954800     84.713400
    5.969600     85.473300
    5.984300     86.861311
    5.999000     88.542656
    6.013800     89.213281
    6.028500     89.702168
    6.043300     89.684100
    6.058000     89.100625
    6.072700     88.635119
    6.087500     88.324782
    6.102200     88.114349
    6.117000     87.907103
    6.131700     87.812515
    6.146500     87.864592
    6.161200     88.472512
    6.175900     88.613863
    6.190700     88.941205
    6.205400     89.004972
    6.220200     89.110189
    6.234900     89.397145
    6.249600     89.024103
    6.264400     89.272798
    6.279100     89.314246
    6.293900     89.393956
    6.308600     89.596951
    6.323400     90.292020
    6.338100     90.305836
    6.352800     90.489700
    6.367600     90.739456
    6.382300     91.253850
    6.397100     92.111528
    6.411800     92.973455
    6.426600     93.616447
    6.441300     93.249783
    6.456000     92.268822
    6.470800     91.283609
    6.485500     90.873370
    6.500300     90.721390
    6.515000     90.334531
    6.529800     90.481197
    6.544500     90.763901
    6.559300     91.211339
    6.574000     91.275106
    6.588700     91.665152
    6.603500     92.241188
    6.618200     91.779935
    6.633000     91.261290
    6.647700     90.407864
    6.662500     89.794631
    6.677200     88.990093
    6.692000     88.630868
    6.706700     88.973088
    6.721500     88.827485
    6.736200     88.626617
    6.750900     88.385362
    6.765700     88.018697
    6.780400     87.565946
    6.795200     87.564883
    6.809900     87.543627
    6.824700     87.234354
    6.839400     87.070683
    6.854200     86.557351
    6.868900     86.213005
    6.883700     85.934553
    6.898400     85.598709
    6.913200     84.952529
    6.927900     85.205474
    6.942700     84.824994
    6.957400     84.682578
    6.972200     84.319102
    6.986900     84.088475
    7.001600     84.102291
    7.016400     83.694178
    7.031100     83.326450
    7.045900     83.218045
    7.060600     82.884326
    7.075400     82.441140
    7.090100     82.323169
    7.104900     81.957567
    7.119600     81.816216
    7.134400     81.231677
    7.149100     80.848008
    7.163900     80.727912
    7.178600     80.291102
    7.193400     80.271972
    7.208100     80.344242
    7.222900     80.087046
    7.237600     80.291102
    7.252400     79.948882
    7.267100     78.984925
    7.281900     78.823381
    7.296600     78.482222
    7.311400     77.976332
    7.326100     77.738265
    7.340900     77.467252
    7.355600     77.346093
    7.370400     77.213243
    7.385100     77.256818
    7.399900     76.808318
    7.414600     75.949578
    7.429400     75.890061
    7.444100     75.858177
    7.458900     75.710449
    7.473600     75.534024
    7.488400     75.605232
    7.503200     75.197117
    7.517900     74.918665
    7.532700     74.124756
    7.547400     73.684758
    7.562200     73.222442
    7.576900     72.958868
    7.591700     72.723990
    7.606400     72.042737
    7.621200     71.654816
    7.635900     71.249891
    7.650700     71.025641
    7.665400     71.006510
    7.680200     70.475112
    7.694900     70.080814
    7.709700     70.006419
    7.724400     69.337920
    7.739200     68.854347
    7.754000     68.818212
    7.768700     68.610967
    7.783500     68.247490
    7.798200     67.766043
    7.813000     67.394064
    7.827700     67.251650
    7.842500     66.981699
    7.857200     66.852038
    7.872000     67.011457
    7.886700     66.323828
    7.901500     65.693590
    7.916300     65.517166
    7.931000     65.411949
    7.945800     64.980453
    7.960500     64.585093
    7.975300     64.179104
    7.990000     63.928284
    8.004800     63.619011
    8.019600     63.339495
    8.034300     62.905874
    8.049100     62.297954
    8.063800     62.226747
    8.078600     62.300079
    8.093300     62.105588
    8.108100     61.728295
    8.122900     61.375447
    8.137600     61.134192
    8.152400     60.907816
    8.167100     60.760088
    8.181900     60.681441
    8.196600     60.361538
    8.211400     59.780189
    8.226200     59.307244
    8.240900     59.003284
    8.255700     58.769469
    8.270400     58.529277
    8.285200     58.411307
    8.300000     58.181743
    8.314700     58.296524
    8.329500     57.806575
    8.344200     57.341071
    8.359000     57.117883
    8.373800     56.840493
    8.388500     56.593924
    8.403300     56.485519
    8.418000     56.201753
    8.432800     55.898855
    8.447600     55.862721
    8.462300     55.558761
    8.477100     55.219728
    8.491800     55.192095
    8.506600     54.871131
    8.521400     54.843498
    8.536100     54.797798
    8.550900     54.697895
    8.565600     54.563982
    8.580400     54.244081
    8.595200     53.771136
    8.609900     53.369399
    8.624700     53.150463
    8.639500     52.862445
    8.654200     52.080227
    8.669000     51.714625
    8.683700     51.621098
    8.698500     51.305448
    8.713300     51.238492
    8.728000     51.131149
    8.742800     50.969604
    8.757600     50.494534
    8.772300     50.219270
    8.787100     50.211830
    8.801800     49.720818
    8.816600     49.489128
    8.831400     49.037440
    8.846100     48.827006
    8.860900     48.722852
    8.875700     48.749421
    8.890400     48.184014
    8.905200     47.953387
    8.920000     47.764210
    8.934700     47.674934
    8.949500     47.351844
    8.964300     47.006435
    8.979000     46.967112
    8.993800     46.857644
    9.008600     46.560061
    9.023300     46.453782
    9.038100     46.269917
    9.052900     45.990402
    9.067600     45.790596
    9.082400     45.510018
    9.097200     45.630114
    9.111900     45.503641
    9.126700     45.301709
    9.141500     45.078522
    9.156200     44.576882
    9.171000     44.573693
    9.185800     44.237850
    9.200500     43.804229
    9.215300     43.762780
    9.230100     43.669254
    9.244800     43.521525
    9.259600     43.040078
    9.274400     43.111285
    9.289100     43.095343
    9.303900     42.762688
    9.318700     42.509742
    9.333400     42.622398
    9.348200     42.185589
    9.363000     42.078247
    9.377800     41.914577
    9.392500     41.722210
    9.407300     41.466076
    9.422100     41.206754
    9.436800     41.014387
    9.451600     41.068590
    9.466400     40.903857
    9.481200     40.724244
    9.495900     40.401154
    9.510700     39.953716
    9.525500     39.684829
    9.540200     39.474395
    9.555000     39.585989
    9.569800     39.394686
    9.584600     38.921741
    9.599300     39.028020
    9.614100     38.830340
    9.628900     38.615655
    9.643600     38.424352
    9.658400     38.298942
    9.673200     38.125706
    9.688000     38.002421
    9.702700     37.957785
    9.717500     37.629380
    9.732300     37.302038
    9.747100     37.219141
    9.761800     37.204262
    9.776600     37.272280
    9.791400     37.294599
    9.806200     36.892862
    9.820900     36.739819
    9.835700     36.595279
    9.850500     36.443299
    9.865300     36.311512
    9.880000     36.422043
    9.894800     36.177599
    9.909600     36.194604
    9.924400     35.864075
    9.939100     35.531419
    9.953900     35.248715
    9.968700     35.196638
    9.983500     35.048910
    9.998200     34.859731
   10.013000     34.654612
   10.028000     34.609975
   10.043000     34.520700
   10.057000     34.385725
   10.072000     34.092392
   10.087000     34.050943
   10.102000     33.746984
   10.116000     33.841572
   10.131000     33.595004
   10.146000     33.363314
   10.161000     33.484472
   10.176000     33.332493
   10.190000     33.299547
   10.205000     33.179450
   10.220000     32.768148
   10.235000     32.764960
   10.249000     32.829791
   10.264000     32.612980
   10.279000     32.361097
   10.294000     32.161291
   10.309000     32.334527
   10.323000     32.063514
   10.338000     31.879650
   10.353000     31.935978
   10.368000     32.023128
   10.382000     31.808442
   10.397000     31.869022
   10.412000     31.685159
   10.427000     31.693661
   10.442000     31.670279
   10.456000     31.482164
   10.471000     31.289798
   10.486000     31.104871
   10.501000     31.125064
   10.516000     31.203711
   10.530000     31.323807
   10.545000     31.237721
   10.560000     31.430087
   10.575000     31.469410
   10.589000     31.435401
   10.604000     31.221779
   10.619000     31.376947
   10.634000     31.485352
   10.649000     31.459846
   10.663000     31.297237
   10.678000     31.049606
   10.693000     30.747771
   10.708000     30.523521
   10.722000     30.285455
   10.737000     30.298208
   10.752000     30.158982
   10.767000     30.010190
   10.782000     29.934732
   10.796000     29.807197
   10.811000     29.564879
   10.826000     29.517053
   10.841000     29.424590
   10.856000     29.298117
   10.870000     29.148262
   10.885000     28.924012
   10.900000     29.106813
   10.915000     28.907008
   10.930000     28.652999
   10.944000     28.756090
   10.959000     28.698699
   10.974000     28.509522
   10.989000     28.594545
   11.003000     28.473386
   11.018000     28.395802
   11.033000     28.301213
   11.048000     28.464884
   11.063000     28.339474
   11.077000     28.150296
   11.092000     28.337349
   11.107000     28.538217
   11.122000     28.519087
   11.137000     28.425561
   11.151000     28.490391
   11.166000     28.417059
   11.181000     28.404305
   11.196000     28.395802
   11.211000     28.446816
   11.225000     28.427686
   11.240000     28.327783
   11.255000     28.468072
   11.270000     28.414932
   11.284000     28.213001
   11.299000     28.110972
   11.314000     28.194934
   11.329000     28.239571
   11.344000     28.053582
   11.358000     28.017446
   11.373000     28.074838
   11.388000     27.972810
   11.403000     27.844211
   11.418000     27.886723
   11.432000     28.071649
   11.447000     28.036577
   11.462000     27.864404
   11.477000     27.872906
   11.492000     28.050393
   11.506000     28.174741
   11.521000     28.194934
   11.536000     28.211939
   11.551000     28.325658
   11.566000     28.237446
   11.580000     28.130103
   11.595000     28.006819
   11.610000     27.949428
   11.625000     28.059959
   11.640000     28.133292
   11.654000     28.109910
   11.669000     28.109910
   11.684000     28.132229
   11.699000     28.129040
   11.714000     27.873970
   11.728000     27.765564
   11.743000     27.755999
   11.758000     27.755999
   11.773000     27.657159
   11.788000     27.658221
   11.802000     27.508367
   11.817000     27.778317
   11.832000     27.879283
   11.847000     27.749622
   11.862000     27.746433
   11.876000     27.818703
   11.891000     27.935611
   11.906000     27.894163
   11.921000     28.019573
   11.936000     28.072712
   11.950000     28.132229
   11.965000     28.281020
   11.980000     28.441502
   11.995000     28.336285
   12.010000     28.435125
   12.024000     28.586043
   12.039000     28.522276
   12.054000     28.824109
   12.069000     28.927201
   12.084000     29.112128
   12.098000     29.041983
   12.113000     29.023915
   12.128000     29.186523
   12.143000     29.353382
   12.158000     29.508551
   12.172000     29.316185
   12.187000     29.104688
   12.202000     29.145074
   12.217000     29.197151
   12.232000     29.186523
   12.246000     29.267295
   12.261000     29.056861
   12.276000     29.165267
   12.291000     29.237538
   12.306000     29.503237
   12.320000     29.345942
   12.335000     29.432029
   12.350000     29.366136
   12.365000     29.398020
   12.380000     29.608454
   12.394000     29.556376
   12.409000     29.670096
   12.424000     29.808259
   12.439000     29.891157
   12.454000     30.138789
   12.468000     30.314150
   12.483000     30.557531
   12.498000     30.815790
   12.513000     30.987963
   12.528000     30.891249
   12.543000     30.961393
   12.557000     31.044292
   12.572000     31.109123
   12.587000     30.919945
   12.602000     30.826419
   12.617000     30.883809
   12.631000     30.948640
   12.646000     30.862553
   12.661000     30.912505
   12.676000     30.824292
   12.691000     30.817915
   12.705000     30.969895
   12.720000     31.079364
   12.735000     31.086803
   12.750000     31.185644
   12.765000     31.294048
   12.779000     31.407768
   12.794000     31.545932
   12.809000     31.805254
   12.824000     31.929602
   12.839000     32.027378
   12.854000     32.453560
   12.868000     33.059354
   12.883000     33.651332
   12.898000     34.035002
   12.913000     34.312392
   12.928000     34.548332
   12.942000     34.405918
   12.957000     34.270942
   12.972000     33.994616
   12.987000     33.649206
   13.002000     33.502540
   13.017000     33.244281
   13.031000     33.191141
   13.046000     33.141190
   13.061000     33.013654
   13.076000     32.993461
   13.091000     32.976456
   13.105000     33.069982
   13.120000     33.080610
   13.135000     33.120997
   13.150000     33.297420
   13.165000     33.335681
   13.179000     33.181576
   13.194000     33.225150
   13.209000     33.556743
   13.224000     33.741669
   13.239000     33.903215
   13.254000     34.182730
   13.268000     34.377222
   13.283000     34.758766
   13.298000     35.091421
   13.313000     35.242338
   13.328000     35.300792
   13.343000     35.477217
   13.357000     35.265720
   13.372000     34.941567
   13.387000     34.709878
   13.402000     34.454806
   13.417000     34.425048
   13.431000     34.531328
   13.446000     34.641858
   13.461000     34.583405
   13.476000     34.540893
   13.491000     34.434613
   13.506000     34.578091
   13.520000     34.831036
   13.535000     34.582341
   13.550000     34.659926
   13.565000     34.780022
   13.580000     34.744950
   13.595000     34.744950
   13.609000     34.934128
   13.624000     34.877799
   13.639000     34.914998
   13.654000     34.895867
   13.669000     34.958572
   13.683000     35.034031
   13.698000     35.012774
   13.713000     35.075480
   13.728000     35.286976
   13.743000     35.460212
   13.758000     35.442144
   13.772000     35.369874
   13.787000     35.546298
   13.802000     35.577120
   13.817000     35.502724
   13.832000     35.639824
   13.847000     35.780113
   13.861000     35.771611
   13.876000     35.684462
   13.891000     35.634510
   13.906000     35.589873
   13.921000     35.704655
   13.936000     35.552675
   13.950000     35.534607
   13.965000     35.622820
   13.980000     35.455960
   13.995000     35.479342
   14.010000     35.479342
   14.025000     35.574994
   14.039000     35.708907
   14.054000     35.513352
   14.069000     35.529294
   14.084000     35.443208
   14.099000     35.560115
   14.114000     35.517603
   14.128000     35.604752
   14.143000     35.790742
   14.158000     35.745041
   14.173000     35.586685
   14.188000     35.523980
   14.203000     35.417700
   14.217000     35.510164
   14.232000     35.707844
   14.247000     35.554800
   14.262000     35.568617
   14.277000     35.605815
   14.292000     35.614317
   14.306000     35.627071
   14.321000     35.605815
   14.336000     35.579245
   14.351000     35.561177
   14.366000     35.735477
   14.381000     35.607940
   14.395000     35.417700
   14.410000     35.534607
   14.425000     35.639824
   14.440000     35.721660
   14.455000     35.748230
   14.470000     35.618569
   14.484000     35.556927
   14.499000     35.515477
   14.514000     35.280599
   14.529000     35.394318
   14.544000     35.404947
   14.559000     35.227460
   14.573000     35.230647
   14.588000     35.046784
   14.603000     35.090359
   14.618000     35.199827
   14.633000     35.183884
   14.648000     35.237024
   14.662000     35.173257
   14.677000     35.078668
   14.692000     34.905432
   14.707000     34.819345
   14.722000     34.749201
   14.737000     34.731134
   14.752000     34.643984
   14.766000     34.799152
   14.781000     34.733259
   14.796000     34.807654
   14.811000     34.808718
   14.826000     34.647172
   14.841000     34.399541
   14.855000     34.439927
   14.870000     34.391038
   14.885000     34.422922
   14.900000     34.454806
   14.915000     34.368720
   14.930000     34.351715
   14.945000     34.359155
   14.959000     34.263503
   14.974000     34.306015
   14.989000     34.181668
   15.004000     34.087079
   15.019000     33.982925
   15.034000     34.073262
   15.048000     33.883022
   15.063000     33.820316
   15.078000     33.874519
   15.093000     33.746984
   15.108000     33.739544
   15.123000     33.715099
   15.138000     33.585439
   15.152000     33.460029
   15.167000     33.506792
   15.182000     33.556743
   15.197000     33.427082
   15.212000     33.322928
   15.227000     33.294233
   15.242000     33.196455
   15.256000     33.216648
   15.271000     32.995587
   15.286000     33.035973
   15.301000     32.962640
   15.316000     32.959451
   15.331000     32.844669
   15.345000     32.764960
   15.360000     32.674622
   15.375000     32.569405
   15.390000     32.473753
   15.405000     32.455686
   15.420000     32.317522
   15.435000     32.337715
   15.449000     32.315397
   15.464000     32.098586
   15.479000     31.974239
   15.494000     32.003997
   15.509000     31.913659
   15.524000     31.799940
   15.539000     31.765931
   15.553000     31.651148
   15.568000     31.669216
   15.583000     31.621390
   15.598000     31.516173
   15.613000     31.408831
   15.628000     31.452405
   15.643000     31.391826
   15.657000     31.168638
   15.672000     31.044292
   15.687000     30.983713
   15.702000     30.976272
   15.717000     31.004968
   15.732000     31.027287
   15.747000     30.821104
   15.761000     30.824292
   15.776000     30.736080
   15.791000     30.813665
   15.806000     30.829606
   15.821000     30.666999
   15.836000     30.477821
   15.851000     30.332218
   15.866000     30.255697
   15.880000     30.191929
   15.895000     30.150480
   15.910000     30.056953
   15.925000     30.025070
   15.940000     29.802945
   15.955000     29.658405
   15.970000     29.804008
   15.984000     29.744491
   15.999000     29.795506
   16.014000     29.699854
   16.029000     29.744491
   16.044000     29.653090
   16.059000     29.547874
   16.074000     29.372512
   16.088000     29.345942
   16.103000     29.337440
   16.118000     29.333189
   16.133000     29.247102
   16.148000     29.020727
   16.163000     29.078118
   16.178000     29.078118
   16.193000     28.890003
   16.207000     28.774158
   16.222000     28.743337
   16.237000     28.708265
   16.252000     28.806041
   16.267000     28.731646
   16.282000     28.584980
   16.297000     28.670004
   16.312000     28.711453
   16.326000     28.574352
   16.341000     28.381986
   16.356000     28.241697
   16.371000     28.108847
   16.386000     28.210875
   16.401000     28.324595
   16.416000     28.126915
   16.430000     28.117349
   16.445000     27.980249
   16.460000     28.064209
   16.475000     27.969621
   16.490000     27.815516
   16.505000     27.725177
   16.520000     27.685854
   16.535000     27.650782
   16.549000     27.472232
   16.564000     27.446725
   16.579000     27.479672
   16.594000     27.288368
   16.609000     27.137451
   16.624000     27.047114
   16.639000     27.023732
   16.654000     27.002476
   16.668000     27.111943
   16.683000     27.009915
   16.698000     26.856873
   16.713000     26.750593
   16.728000     26.688950
   16.743000     26.722961
   16.758000     26.507213
   16.773000     26.582671
   16.788000     26.585860
   16.802000     26.454073
   16.817000     26.342479
   16.832000     26.259581
   16.847000     26.284025
   16.862000     26.083157
   16.877000     26.107601
   16.892000     26.185185
   16.907000     26.062964
   16.921000     25.876974
   16.936000     25.960935
   16.951000     26.006635
   16.966000     25.981129
   16.981000     25.869535
   16.996000     25.821708
   17.011000     25.636782
   17.026000     25.539005
   17.041000     25.533691
   17.055000     25.497555
   17.070000     25.512435
   17.085000     25.506058
   17.100000     25.451856
   17.115000     25.356204
   17.130000     25.134080
   17.145000     25.146832
   17.160000     25.282871
   17.175000     25.282871
   17.189000     25.223354
   17.204000     25.346639
   17.219000     25.079876
   17.234000     25.112823
   17.249000     25.022486
   17.264000     24.935336
   17.279000     24.982100
   17.294000     24.940650
   17.309000     24.913017
   17.323000     24.782293
   17.338000     24.867317
   17.353000     24.886447
   17.368000     24.875819
   17.383000     24.607995
   17.398000     24.577173
   17.413000     24.609057
   17.428000     24.697269
   17.443000     24.702583
   17.457000     24.510217
   17.472000     24.481522
   17.487000     24.469831
   17.502000     24.434759
   17.517000     24.532537
   17.532000     24.511280
   17.547000     24.396498
   17.562000     24.500653
   17.577000     24.501715
   17.591000     24.353987
   17.606000     24.344421
   17.621000     24.234954
   17.636000     24.287030
   17.651000     24.247707
   17.666000     24.349735
   17.681000     24.389059
   17.696000     24.278528
   17.711000     24.263649
   17.726000     24.356112
   17.740000     24.327417
   17.755000     24.375243
   17.770000     24.170123
   17.785000     24.189253
   17.800000     24.228577
   17.815000     24.145678
   17.830000     24.245581
   17.845000     24.212634
   17.860000     24.115920
   17.875000     24.114857
   17.889000     24.177562
   17.904000     24.152055
   17.919000     24.171185
   17.934000     24.220074
   17.949000     24.121234
   17.964000     24.141427
   17.979000     24.216886
   17.994000     24.295533
   18.009000     24.325291
   18.024000     24.254084
   18.038000     24.256209
   18.053000     24.185002
   18.068000     24.070220
   18.083000     24.148867
   18.098000     24.188191
   18.113000     24.185002
   18.128000     24.330605
   18.143000     24.327417
   18.158000     24.425193
   18.173000     24.374180
   18.188000     24.384807
   18.202000     24.376305
   18.217000     24.410315
   18.232000     24.487899
   18.247000     24.432633
   18.262000     24.490024
   18.277000     24.693019
   18.292000     24.526160
   18.307000     24.554855
   18.322000     24.593116
   18.337000     24.499590
   18.352000     24.572923
   18.366000     24.555918
   18.381000     24.589927
   18.396000     24.749346
   18.411000     24.660072
   18.426000     24.635627
   18.441000     24.674951
   18.456000     24.742970
   18.471000     24.547416
   18.486000     24.614372
   18.501000     24.576111
   18.516000     24.511280
   18.530000     24.554855
   18.545000     24.632439
   18.560000     24.752535
   18.575000     24.649444
   18.590000     24.582488
   18.605000     24.729153
   18.620000     24.595241
   18.635000     24.569734
   18.650000     24.696207
   18.665000     24.795047
   18.680000     24.799298
   18.695000     24.864129
   18.710000     24.774854
   18.724000     24.791859
   18.739000     24.644129
   18.754000     24.787607
   18.769000     24.903453
   18.784000     24.922583
   18.799000     24.884322
   18.814000     24.864129
   18.829000     25.047992
   18.844000     25.087316
   18.859000     25.043742
   18.874000     24.894950
   18.889000     24.931085
   18.903000     25.029925
   18.918000     24.856690
   18.933000     24.990602
   18.948000     25.038427
   18.963000     25.085190
   18.978000     25.096881
   18.993000     25.073499
   19.008000     25.117075
   19.023000     25.155335
   19.038000     25.027799
   19.053000     24.973597
   19.068000     25.070312
   19.083000     25.038427
   19.098000     25.136205
   19.112000     25.121326
   19.127000     25.128766
   19.142000     25.296687
   19.157000     25.163838
   19.172000     25.261615
   19.187000     25.181905
   19.202000     25.278619
   19.217000     25.284996
   19.232000     25.242485
   19.247000     25.279683
   19.262000     25.308378
   19.277000     25.333885
   19.292000     25.238233
   19.307000     25.274369
   19.321000     25.351952
   19.336000     25.356204
   19.351000     25.307315
   19.366000     25.171277
   19.381000     25.295624
   19.396000     25.218040
   19.411000     25.171277
   19.426000     25.259489
   19.441000     25.382774
   19.456000     25.359393
   19.471000     25.092630
   19.486000     25.260552
   19.501000     25.412532
   19.516000     25.291373
   19.531000     25.304126
   19.545000     25.280745
   19.560000     25.473112
   19.575000     25.383836
   19.590000     25.244610
   19.605000     25.212726
   19.620000     25.350889
   19.635000     25.267992
   19.650000     25.226542
   19.665000     25.252049
   19.680000     25.260552
   19.695000     25.238233
   19.710000     25.185093
   19.725000     25.226542
   19.740000     25.230794
   19.755000     25.121326
   19.770000     25.173402
   19.785000     25.269054
   19.799000     25.124514
   19.814000     25.121326
   19.829000     25.154273
   19.844000     25.168089
   19.859000     25.017172
   19.874000     24.926834
   19.889000     24.925771
   19.904000     24.966157
   19.919000     24.910892
   19.934000     24.830120
   19.949000     24.823743
   19.964000     24.937462
   19.979000     24.951278
   19.994000     24.870506
   20.009000     24.728091
   20.024000     24.793984
   20.039000     24.747221
   20.054000     24.748284
   20.068000     24.771666
   20.083000     24.563357
   20.098000     24.525096
   20.113000     24.564420
   20.128000     24.632439
   20.143000     24.695144
   20.158000     24.571860
   20.173000     24.498526
   20.188000     24.529348
   20.203000     24.518719
   20.218000     24.564420
   20.233000     24.562294
   20.248000     24.507029
   20.263000     24.579300
   20.278000     24.427320
   20.293000     24.407127
   20.308000     24.279590
   20.323000     24.119108
   20.338000     24.047901
   20.353000     24.094664
   20.368000     24.058529
   20.382000     24.164809
   20.397000     24.081910
   20.412000     23.929931
   20.427000     23.951187
   20.442000     23.940558
   20.457000     23.804521
   20.472000     23.692927
   20.487000     23.725874
   20.502000     23.621720
   20.517000     23.563266
   20.532000     23.518628
   20.547000     23.544135
   20.562000     23.441044
   20.577000     23.386841
   20.592000     23.547324
   20.607000     23.400658
   20.622000     23.322011
   20.637000     23.267808
   20.652000     23.153026
   20.667000     23.204041
   20.682000     23.171094
   20.697000     23.162592
   20.712000     23.125394
   20.727000     23.021239
   20.742000     23.029741
   20.757000     22.872448
   20.771000     22.846941
   20.786000     22.924525
   20.801000     22.916022
   20.816000     22.743849
   20.831000     22.736410
   20.846000     22.697086
   20.861000     22.578053
   20.876000     22.473899
   20.891000     22.447329
   20.906000     22.394189
   20.921000     22.256026
   20.936000     22.240084
   20.951000     22.280470
   20.966000     22.369745
   20.981000     22.167813
   20.996000     22.109359
   21.011000     22.118925
   21.026000     22.055157
   21.041000     21.965883
   21.056000     21.827719
   21.071000     21.856414
   21.086000     21.865980
   21.101000     21.760763
   21.116000     21.752260
   21.131000     21.758637
   21.146000     21.553517
   21.161000     21.673614
   21.176000     21.632164
   21.191000     21.495064
   21.206000     21.444049
   21.221000     21.330330
   21.236000     21.158157
   21.251000     21.235741
   21.266000     21.251683
   21.281000     21.261248
   21.296000     21.267625
   21.310000     21.133712
   21.325000     21.061442
   21.340000     21.002988
   21.355000     20.893521
   21.370000     20.903085
   21.385000     20.897771
   21.400000     20.840381
   21.415000     20.797868
   21.430000     20.849946
   21.445000     20.711782
   21.460000     20.699028
   21.475000     20.713907
   21.490000     20.540672
   21.505000     20.568304
   21.520000     20.484344
   21.535000     20.441831
   21.550000     20.469465
   21.565000     20.362122
   21.580000     20.294103
   21.595000     20.151689
   21.610000     20.117678
   21.625000     20.157002
   21.640000     20.093235
   21.655000     20.102799
   21.670000     20.039031
   21.685000     19.942317
   21.700000     20.033718
   21.715000     19.858356
   21.730000     19.844540
   21.745000     19.749951
   21.760000     19.872172
   21.775000     19.730821
   21.790000     19.616039
   21.805000     19.503383
   21.820000     19.453431
   21.835000     19.588406
   21.850000     19.498069
   21.865000     19.548019
   21.880000     19.452368
   21.895000     19.362030
   21.910000     19.372659
   21.925000     19.336523
   21.940000     19.162225
   21.955000     19.274881
   21.970000     19.146283
   21.985000     19.095268
   22.000000     19.068699
