# Supplementary material for: Changing the game of time resolved X-ray diffraction on the mechanochemistry playground by downsizing
Source: Nat Commun. 2021 Oct 21;12:6134. doi: 10.1038/s41467-021-26264-1 (PMC8531352; doi:10.1038/s41467-021-26264-1)
Supplement: Supplementary file 3 — Source Data. [file 41467_2021_26264_MOESM3_ESM.zip › PXRD_raw_data/reactionIIIa_cocrystal_FormI_normalized/000173.xy]

    3.140900     20.270399
    3.155600     20.622045
    3.170400     20.853981
    3.185100     20.913835
    3.199800     20.904216
    3.214500     20.920249
    3.229300     21.136152
    3.244000     21.240898
    3.258700     21.595751
    3.273500     21.678050
    3.288200     21.668432
    3.302900     22.132305
    3.317600     22.338589
    3.332400     22.405926
    3.347100     22.946754
    3.361800     23.254578
    3.376500     23.315501
    3.391300     23.734483
    3.406000     23.995279
    3.420700     24.309516
    3.435400     23.995279
    3.450200     23.751585
    3.464900     23.677836
    3.479600     23.846711
    3.494400     23.808233
    3.509100     23.998485
    3.523800     24.314859
    3.538500     24.308446
    3.553300     24.604512
    3.568000     24.875996
    3.582700     25.059835
    3.597400     25.263982
    3.612200     25.420032
    3.626900     25.321699
    3.641600     25.455303
    3.656400     25.673344
    3.671100     26.047436
    3.685800     26.269753
    3.700500     26.672703
    3.715300     27.086340
    3.730000     27.212463
    3.744700     27.449743
    3.759500     27.411265
    3.774200     27.687024
    3.788900     27.761842
    3.803600     27.773600
    3.818400     27.916823
    3.833100     28.151966
    3.847800     28.430931
    3.862600     28.370008
    3.877300     28.435207
    3.892000     28.625459
    3.906700     28.932213
    3.921500     29.258207
    3.936200     29.276377
    3.950900     29.789417
    3.965700     29.957223
    3.980400     29.838583
    3.995100     30.097241
    4.009800     30.623105
    4.024600     30.635931
    4.039300     30.831528
    4.054000     31.079497
    4.068800     31.308227
    4.083500     31.410835
    4.098200     31.746448
    4.113000     32.204977
    4.127700     32.347132
    4.142400     32.765045
    4.157100     32.798178
    4.171900     32.972399
    4.186600     33.501471
    4.201300     34.076502
    4.216100     34.318058
    4.230800     34.450593
    4.245500     34.901640
    4.260300     35.161367
    4.275000     35.384752
    4.289700     35.367651
    4.304500     35.525838
    4.319200     35.839006
    4.333900     36.029258
    4.348600     36.187445
    4.363400     36.853328
    4.378100     36.937765
    4.392800     37.079920
    4.407600     37.660295
    4.422300     37.317201
    4.437000     37.701980
    4.451800     37.658157
    4.466500     37.949949
    4.481200     38.355036
    4.496000     38.620107
    4.510700     38.685305
    4.525400     39.209033
    4.540200     39.492274
    4.554900     39.365083
    4.569600     39.827887
    4.584400     40.245801
    4.599100     40.608134
    4.613800     40.879617
    4.628600     40.929853
    4.643300     41.175684
    4.658000     41.628869
    4.672700     42.134426
    4.687500     42.430493
    4.702200     42.457214
    4.716900     42.855888
    4.731700     43.384960
    4.746400     43.860590
    4.761100     44.014502
    4.775900     44.011295
    4.790600     44.446310
    4.805300     44.977519
    4.820100     45.332372
    4.834800     45.962983
    4.849500     46.172474
    4.864300     46.488848
    4.879000     47.085256
    4.893700     47.146180
    4.908500     47.441178
    4.923200     47.753276
    4.938000     48.134849
    4.952700     48.660714
    4.967400     48.914028
    4.982200     49.476233
    4.996900     49.897353
    5.011600     50.289615
    5.026400     50.487349
    5.041100     51.123303
    5.055800     51.653444
    5.070600     52.233820
    5.085300     52.682729
    5.100000     52.853742
    5.114800     53.145534
    5.129500     54.092519
    5.144200     54.452715
    5.159000     54.592733
    5.173700     55.059812
    5.188400     55.767379
    5.203200     56.446087
    5.217900     56.911028
    5.232700     57.256262
    5.247400     57.830224
    5.262100     58.052541
    5.276900     58.429839
    5.291600     58.798586
    5.306300     59.622655
    5.321100     60.209445
    5.335800     60.778063
    5.350500     61.215216
    5.365300     61.684433
    5.380000     62.394137
    5.394800     63.055744
    5.409500     63.505722
    5.424200     63.843474
    5.439000     64.442019
    5.453700     65.148517
    5.468400     65.686140
    5.483200     66.403326
    5.497900     66.504865
    5.512600     67.408028
    5.527400     67.929618
    5.542100     68.268437
    5.556900     68.868052
    5.571600     69.336201
    5.586300     69.761596
    5.601100     70.376174
    5.615800     71.051676
    5.630600     71.664117
    5.645300     72.412299
    5.660000     73.084595
    5.674800     73.400969
    5.689500     73.739789
    5.704200     74.468732
    5.719000     75.159198
    5.733700     75.395409
    5.748500     76.034571
    5.763200     76.414007
    5.777900     77.350303
    5.792700     78.050388
    5.807400     78.207507
    5.822200     78.762231
    5.836900     79.546753
    5.851600     79.911225
    5.866400     80.446710
    5.881100     81.000365
    5.895900     81.670522
    5.910600     82.270137
    5.925300     82.805621
    5.940100     83.546323
    5.954800     84.160901
    5.969600     85.434949
    5.984300     86.939864
    5.999000     88.295143
    6.013800     89.415279
    6.028500     89.948626
    6.043300     90.136741
    6.058000     89.211132
    6.072700     88.340034
    6.087500     88.362479
    6.102200     88.151920
    6.117000     88.348584
    6.131700     88.191466
    6.146500     88.373167
    6.161200     88.437298
    6.175900     88.888344
    6.190700     88.892620
    6.205400     88.897964
    6.220200     88.857349
    6.234900     88.770773
    6.249600     88.975989
    6.264400     89.179067
    6.279100     89.443069
    6.293900     89.676074
    6.308600     89.813954
    6.323400     90.046958
    6.338100     90.147429
    6.352800     90.205146
    6.367600     90.903093
    6.382300     91.842597
    6.397100     93.172224
    6.411800     93.975985
    6.426600     94.420619
    6.441300     94.001637
    6.456000     92.757517
    6.470800     91.930241
    6.485500     91.477056
    6.500300     90.723529
    6.515000     90.667950
    6.529800     91.102965
    6.544500     91.272909
    6.559300     91.883212
    6.574000     92.496722
    6.588700     92.626050
    6.603500     92.679492
    6.618200     92.288299
    6.633000     91.846872
    6.647700     91.088001
    6.662500     90.209421
    6.677200     89.872739
    6.692000     89.538195
    6.706700     88.751534
    6.721500     88.325071
    6.736200     88.511047
    6.750900     88.254528
    6.765700     87.946704
    6.780400     87.936015
    6.795200     87.769278
    6.809900     87.460385
    6.824700     87.279752
    6.839400     86.860771
    6.854200     86.535846
    6.868900     86.561497
    6.883700     86.108312
    6.898400     85.436017
    6.913200     85.458463
    6.927900     85.159190
    6.942700     84.521097
    6.957400     84.341534
    6.972200     84.199378
    6.986900     84.000576
    7.001600     83.792154
    7.016400     83.430889
    7.031100     83.632897
    7.045900     83.413788
    7.060600     82.905023
    7.075400     82.586512
    7.090100     82.263724
    7.104900     81.990103
    7.119600     81.909940
    7.134400     81.387281
    7.149100     80.893481
    7.163900     80.975782
    7.178600     80.798355
    7.193400     80.048036
    7.208100     80.053380
    7.222900     80.008488
    7.237600     79.571336
    7.252400     79.549960
    7.267100     79.549960
    7.281900     78.945001
    7.296600     78.624351
    7.311400     78.375313
    7.326100     78.141239
    7.340900     77.945642
    7.355600     77.942436
    7.370400     77.305412
    7.385100     77.043549
    7.399900     77.241283
    7.414600     76.763515
    7.429400     76.330638
    7.444100     76.249406
    7.458900     75.567492
    7.473600     75.432819
    7.488400     75.128202
    7.503200     74.627988
    7.517900     74.594854
    7.532700     74.163046
    7.547400     73.629699
    7.562200     73.560225
    7.576900     73.232093
    7.591700     72.781046
    7.606400     72.365271
    7.621200     71.950564
    7.635900     71.550821
    7.650700     71.268649
    7.665400     71.191693
    7.680200     70.490540
    7.694900     69.741288
    7.709700     69.568137
    7.724400     69.558518
    7.739200     69.268864
    7.754000     68.722692
    7.768700     68.365701
    7.783500     68.368908
    7.798200     68.071773
    7.813000     67.601486
    7.827700     67.278699
    7.842500     66.950568
    7.857200     66.698323
    7.872000     66.455699
    7.886700     65.766302
    7.901500     65.331287
    7.916300     65.298154
    7.931000     65.443515
    7.945800     64.980711
    7.960500     64.481566
    7.975300     63.893708
    7.990000     63.712007
    8.004800     63.348604
    8.019600     63.407390
    8.034300     63.266304
    8.049100     62.603628
    8.063800     62.332144
    8.078600     62.095933
    8.093300     62.124791
    8.108100     61.857583
    8.122900     61.608546
    8.137600     60.972590
    8.152400     60.826160
    8.167100     60.869982
    8.181900     60.168829
    8.196600     60.141039
    8.211400     59.905896
    8.226200     59.497602
    8.240900     59.072207
    8.255700     58.969600
    8.270400     58.601921
    8.285200     58.380672
    8.300000     58.172251
    8.314700     57.957415
    8.329500     57.741512
    8.344200     57.408036
    8.359000     57.167548
    8.373800     56.868276
    8.388500     56.740015
    8.403300     56.399059
    8.418000     56.228046
    8.432800     56.019623
    8.447600     55.691492
    8.462300     55.719281
    8.477100     55.562163
    8.491800     55.216930
    8.506600     55.169901
    8.521400     55.049124
    8.536100     54.732749
    8.550900     54.578838
    8.565600     54.539291
    8.580400     54.260325
    8.595200     53.827448
    8.609900     53.502524
    8.624700     53.002310
    8.639500     52.676316
    8.654200     52.523474
    8.669000     52.237026
    8.683700     51.705817
    8.698500     51.379823
    8.713300     51.235531
    8.728000     51.143611
    8.742800     50.904193
    8.757600     50.771658
    8.772300     50.421080
    8.787100     50.405049
    8.801800     49.912317
    8.816600     49.567085
    8.831400     49.185511
    8.846100     48.907614
    8.860900     48.819970
    8.875700     48.242801
    8.890400     48.033310
    8.905200     48.000177
    8.920000     47.789616
    8.934700     47.435833
    8.949500     47.256270
    8.964300     47.315055
    8.979000     46.943102
    8.993800     46.821255
    9.008600     46.762469
    9.023300     46.544427
    9.038100     46.277220
    9.052900     46.219502
    9.067600     45.933056
    9.082400     45.517279
    9.097200     45.355886
    9.111900     45.346266
    9.126700     45.367643
    9.141500     45.046994
    9.156200     44.595947
    9.171000     44.645113
    9.185800     44.433484
    9.200500     44.143831
    9.215300     44.065806
    9.230100     43.956785
    9.244800     43.673544
    9.259600     43.392442
    9.274400     43.071792
    9.289100     43.146610
    9.303900     42.931775
    9.318700     42.621814
    9.333400     42.356743
    9.348200     42.300095
    9.363000     41.823396
    9.377800     41.608561
    9.392500     41.717582
    9.407300     41.420447
    9.422100     41.315701
    9.436800     41.132931
    9.451600     41.146826
    9.466400     40.847552
    9.481200     40.429639
    9.495900     40.316344
    9.510700     40.420020
    9.525500     39.996763
    9.540200     39.843919
    9.555000     39.743449
    9.569800     39.707109
    9.584600     39.465553
    9.599300     39.077567
    9.614100     39.018781
    9.628900     38.676755
    9.643600     38.705614
    9.658400     38.770812
    9.673200     38.193643
    9.688000     38.050419
    9.702700     37.988427
    9.717500     37.881544
    9.732300     37.859099
    9.747100     37.553413
    9.761800     37.226350
    9.776600     37.105572
    9.791400     37.085264
    9.806200     36.640630
    9.820900     36.816987
    9.835700     36.814850
    9.850500     36.601083
    9.865300     36.392661
    9.880000     36.174619
    9.894800     36.063460
    9.909600     35.985436
    9.924400     35.949095
    9.939100     35.514081
    9.953900     35.213739
    9.968700     35.107925
    9.983500     35.011730
    9.998200     34.964701
   10.013000     34.558546
   10.028000     34.549994
   10.043000     34.467694
   10.057000     34.362948
   10.072000     33.954655
   10.087000     33.847771
   10.102000     33.972826
   10.116000     33.678896
   10.131000     33.493988
   10.146000     33.433065
   10.161000     33.318700
   10.176000     33.368935
   10.190000     33.176545
   10.205000     33.160513
   10.220000     33.100658
   10.235000     32.648542
   10.249000     32.509594
   10.264000     32.471116
   10.279000     32.415537
   10.294000     32.294759
   10.309000     32.135503
   10.323000     31.994417
   10.338000     31.927080
   10.353000     31.915324
   10.368000     31.778514
   10.382000     31.884328
   10.397000     31.911048
   10.412000     31.746448
   10.427000     31.560471
   10.442000     31.514511
   10.456000     31.458933
   10.471000     31.531612
   10.486000     31.436486
   10.501000     31.401215
   10.516000     31.347774
   10.530000     31.477102
   10.545000     31.499548
   10.560000     31.385182
   10.575000     31.462139
   10.589000     31.517718
   10.604000     31.480309
   10.619000     31.640634
   10.634000     31.618188
   10.649000     31.465345
   10.663000     31.449313
   10.678000     31.000404
   10.693000     30.919173
   10.708000     30.725713
   10.722000     30.571802
   10.737000     30.238327
   10.752000     30.169921
   10.767000     30.262910
   10.782000     30.019216
   10.796000     29.595958
   10.811000     29.543585
   10.826000     29.409981
   10.841000     29.298823
   10.856000     29.324475
   10.870000     29.069024
   10.885000     28.854189
   10.900000     28.970691
   10.915000     28.964279
   10.930000     29.000619
   10.944000     28.862739
   10.959000     28.658592
   10.974000     28.496130
   10.989000     28.552778
   11.003000     28.504680
   11.018000     28.377489
   11.033000     28.343287
   11.048000     28.333667
   11.063000     28.425587
   11.077000     28.647904
   11.092000     28.653248
   11.107000     28.534608
   11.122000     28.629734
   11.137000     28.506818
   11.151000     28.606220
   11.166000     28.671419
   11.181000     28.569879
   11.196000     28.610495
   11.211000     28.771889
   11.225000     28.658592
   11.240000     28.553846
   11.255000     28.691726
   11.270000     28.468340
   11.284000     28.319773
   11.299000     28.355044
   11.314000     28.253505
   11.329000     28.192581
   11.344000     28.036533
   11.358000     27.924305
   11.373000     28.138071
   11.388000     27.946751
   11.403000     27.964920
   11.418000     28.229991
   11.432000     28.213958
   11.447000     27.988435
   11.462000     28.011949
   11.477000     28.031188
   11.492000     28.080354
   11.506000     28.196857
   11.521000     28.281295
   11.536000     28.277019
   11.551000     28.227853
   11.566000     28.227853
   11.580000     28.361458
   11.595000     28.297327
   11.610000     28.306946
   11.625000     28.391385
   11.640000     28.339011
   11.654000     28.471547
   11.669000     28.454446
   11.684000     28.470478
   11.699000     28.200064
   11.714000     28.060046
   11.728000     27.920030
   11.743000     27.818490
   11.758000     27.694506
   11.773000     27.844143
   11.788000     27.844143
   11.802000     27.809940
   11.817000     27.771462
   11.832000     27.612206
   11.847000     27.740466
   11.862000     27.737259
   11.876000     27.929649
   11.891000     28.062184
   11.906000     28.002330
   11.921000     27.924305
   11.936000     28.154104
   11.950000     28.196857
   11.965000     28.293052
   11.980000     28.445895
   11.995000     28.614770
   12.010000     28.620115
   12.024000     28.662868
   12.039000     28.646836
   12.054000     28.846706
   12.069000     29.072231
   12.084000     29.074368
   12.098000     29.088263
   12.113000     29.133154
   12.128000     29.200490
   12.143000     29.420670
   12.158000     29.385398
   12.172000     29.359747
   12.187000     29.278515
   12.202000     29.194078
   12.217000     29.225073
   12.232000     29.172701
   12.246000     29.169494
   12.261000     29.262483
   12.276000     29.276377
   12.291000     29.108571
   12.306000     29.114983
   12.320000     29.195146
   12.335000     29.366159
   12.350000     29.459147
   12.365000     29.416395
   12.380000     29.463423
   12.394000     29.776590
   12.409000     29.896299
   12.424000     30.081208
   12.439000     30.075864
   12.454000     30.221225
   12.468000     30.470263
   12.483000     30.722507
   12.498000     30.799463
   12.513000     30.946962
   12.528000     31.112631
   12.543000     31.183174
   12.557000     31.059189
   12.572000     31.191724
   12.587000     31.123319
   12.602000     31.116907
   12.617000     31.043156
   12.631000     31.047432
   12.646000     31.022849
   12.661000     31.085910
   12.676000     31.161797
   12.691000     31.210963
   12.705000     31.171417
   12.720000     31.210963
   12.735000     31.375564
   12.750000     31.369151
   12.765000     31.293264
   12.779000     31.375564
   12.794000     31.485654
   12.809000     31.829817
   12.824000     32.317204
   12.839000     32.564104
   12.854000     32.848414
   12.868000     33.565600
   12.883000     34.251790
   12.898000     34.573509
   12.913000     34.797964
   12.928000     35.210533
   12.942000     35.072653
   12.957000     34.886677
   12.972000     34.632295
   12.987000     34.113911
   13.002000     33.834946
   13.017000     33.643625
   13.031000     33.593390
   13.046000     33.363591
   13.061000     33.417033
   13.076000     33.420239
   13.091000     33.231056
   13.105000     33.213955
   13.120000     33.197922
   13.135000     33.367867
   13.150000     33.175477
   13.165000     33.233194
   13.179000     33.420239
   13.194000     33.596596
   13.209000     33.674621
   13.224000     33.839221
   13.239000     34.077571
   13.254000     34.418528
   13.268000     34.991422
   13.283000     35.431781
   13.298000     35.607069
   13.313000     35.740673
   13.328000     36.047429
   13.343000     36.081631
   13.357000     35.935201
   13.372000     35.548284
   13.387000     35.064103
   13.402000     34.754142
   13.417000     34.655808
   13.431000     34.694287
   13.446000     34.780863
   13.461000     34.811858
   13.476000     34.769105
   13.491000     34.642983
   13.506000     34.823615
   13.520000     35.033107
   13.535000     34.826822
   13.550000     34.738109
   13.565000     34.776587
   13.580000     34.810790
   13.595000     34.991422
   13.609000     34.859956
   13.624000     35.034175
   13.639000     35.178468
   13.654000     35.115407
   13.669000     35.141058
   13.683000     35.010661
   13.698000     35.139990
   13.713000     35.327035
   13.728000     35.198776
   13.743000     35.367651
   13.758000     35.562179
   13.772000     35.548284
   13.787000     35.643410
   13.802000     35.875346
   13.817000     35.720366
   13.832000     35.759913
   13.847000     35.735329
   13.861000     35.717159
   13.876000     35.748155
   13.891000     35.673337
   13.906000     35.689370
   13.921000     35.592106
   13.936000     35.597450
   13.950000     35.533320
   13.965000     35.632722
   13.980000     35.545077
   13.995000     35.718228
   14.010000     35.783426
   14.025000     35.702195
   14.039000     35.715021
   14.054000     35.482016
   14.069000     35.584624
   14.084000     35.589968
   14.099000     35.439262
   14.114000     35.643410
   14.128000     35.578211
   14.143000     35.398647
   14.158000     35.607069
   14.173000     35.604931
   14.188000     35.489498
   14.203000     35.382614
   14.217000     35.619895
   14.232000     35.522632
   14.247000     35.610275
   14.262000     35.603863
   14.277000     35.507668
   14.292000     35.541870
   14.306000     35.412541
   14.321000     35.546146
   14.336000     35.517287
   14.351000     35.463845
   14.366000     35.634859
   14.381000     35.660511
   14.395000     35.575004
   14.410000     35.835800
   14.425000     35.845419
   14.440000     35.797321
   14.455000     35.795184
   14.470000     35.858245
   14.484000     35.718228
   14.499000     35.549353
   14.514000     35.501255
   14.529000     35.459571
   14.544000     35.241528
   14.559000     35.332380
   14.573000     35.452089
   14.588000     35.370857
   14.603000     35.183812
   14.618000     35.144266
   14.633000     35.232978
   14.648000     34.976459
   14.662000     34.931567
   14.677000     35.054483
   14.692000     34.982871
   14.707000     34.909122
   14.722000     35.027763
   14.737000     34.939049
   14.752000     34.850336
   14.766000     34.775518
   14.781000     34.640845
   14.796000     34.715664
   14.811000     34.593817
   14.826000     34.558546
   14.841000     34.660084
   14.855000     34.461282
   14.870000     34.443111
   14.885000     34.510448
   14.900000     34.326609
   14.915000     34.140631
   14.930000     34.349054
   14.945000     34.450593
   14.959000     34.352261
   14.974000     34.176972
   14.989000     33.995271
   15.004000     34.122462
   15.019000     33.993133
   15.034000     33.955724
   15.048000     34.083984
   15.063000     33.947173
   15.078000     33.858460
   15.093000     33.795399
   15.108000     33.648969
   15.123000     33.683172
   15.138000     33.693860
   15.152000     33.612629
   15.167000     33.585908
   15.182000     33.559187
   15.197000     33.670346
   15.212000     33.516434
   15.227000     33.243882
   15.242000     33.182958
   15.256000     33.131654
   15.271000     33.065387
   15.286000     33.013014
   15.301000     32.915751
   15.316000     32.938196
   15.331000     32.963848
   15.345000     32.736187
   15.360000     32.566242
   15.375000     32.532039
   15.390000     32.691296
   15.405000     32.573724
   15.420000     32.369577
   15.435000     32.169706
   15.449000     32.200702
   15.464000     32.122677
   15.479000     32.116264
   15.494000     31.861882
   15.509000     31.802027
   15.524000     31.725072
   15.539000     31.740035
   15.553000     31.783857
   15.568000     31.690869
   15.583000     31.715452
   15.598000     31.583986
   15.613000     31.425798
   15.628000     31.378770
   15.643000     31.455725
   15.657000     31.306089
   15.672000     31.213101
   15.687000     31.261199
   15.702000     31.181036
   15.717000     31.131870
   15.732000     31.086979
   15.747000     30.940549
   15.761000     30.822977
   15.776000     30.873213
   15.791000     30.734264
   15.806000     30.658377
   15.821000     30.506604
   15.836000     30.335589
   15.851000     30.448886
   15.866000     30.277873
   15.880000     30.116480
   15.895000     30.112204
   15.910000     30.051281
   15.925000     29.887749
   15.940000     29.600233
   15.955000     29.812931
   15.970000     29.811862
   15.984000     29.880268
   15.999000     29.756283
   16.014000     29.718874
   16.029000     29.771246
   16.044000     29.702841
   16.059000     29.660088
   16.074000     29.397155
   16.088000     29.258207
   16.103000     29.324475
   16.118000     29.355471
   16.133000     29.312717
   16.148000     29.229349
   16.163000     29.116053
   16.178000     29.097882
   16.193000     29.004894
   16.207000     29.017721
   16.222000     28.907630
   16.237000     28.864877
   16.252000     28.776164
   16.267000     28.669281
   16.282000     28.763338
   16.297000     28.747306
   16.312000     28.445895
   16.326000     28.450170
   16.341000     28.493992
   16.356000     28.420243
   16.371000     28.358250
   16.386000     28.220372
   16.401000     28.117764
   16.416000     28.093181
   16.430000     28.118832
   16.445000     28.174412
   16.460000     28.033326
   16.475000     27.900791
   16.490000     28.002330
   16.505000     27.881552
   16.520000     27.800321
   16.535000     27.628238
   16.549000     27.423023
   16.564000     27.518149
   16.579000     27.573728
   16.594000     27.324690
   16.609000     27.231702
   16.624000     27.259491
   16.639000     27.235978
   16.654000     27.179329
   16.668000     27.070308
   16.683000     26.959149
   16.698000     26.983733
   16.713000     26.882194
   16.728000     26.843716
   16.743000     26.761416
   16.758000     26.761416
   16.773000     26.825545
   16.788000     26.605366
   16.802000     26.527341
   16.817000     26.456798
   16.832000     26.232343
   16.847000     26.422596
   16.862000     26.249445
   16.877000     26.045299
   16.892000     26.106222
   16.907000     26.192797
   16.921000     26.129736
   16.936000     26.167145
   16.951000     26.048505
   16.966000     26.047436
   16.981000     26.005752
   16.996000     25.840083
   17.011000     25.728924
   17.026000     25.696859
   17.041000     25.625248
   17.055000     25.536534
   17.070000     25.567530
   17.085000     25.521570
   17.100000     25.556842
   17.115000     25.489506
   17.130000     25.467060
   17.145000     25.401861
   17.160000     25.346282
   17.175000     25.358039
   17.189000     25.281084
   17.204000     25.106864
   17.219000     25.085487
   17.234000     25.210541
   17.249000     25.127172
   17.264000     24.976466
   17.279000     24.933713
   17.294000     24.879203
   17.309000     24.779801
   17.323000     24.739186
   17.338000     24.800109
   17.353000     24.713533
   17.368000     24.769113
   17.383000     24.758424
   17.398000     24.715671
   17.413000     24.676125
   17.428000     24.732773
   17.443000     24.687882
   17.457000     24.625889
   17.472000     24.532901
   17.487000     24.480529
   17.502000     24.525419
   17.517000     24.665436
   17.532000     24.646198
   17.547000     24.595962
   17.562000     24.650472
   17.577000     24.572447
   17.591000     24.402504
   17.606000     24.486941
   17.621000     24.383265
   17.636000     24.435637
   17.651000     24.344787
   17.666000     24.399297
   17.681000     24.447394
   17.696000     24.541452
   17.711000     24.468771
   17.726000     24.303102
   17.740000     24.361888
   17.755000     24.283863
   17.770000     24.330891
   17.785000     24.329823
   17.800000     24.266762
   17.815000     24.286001
   17.830000     24.393953
   17.845000     24.324479
   17.860000     24.235765
   17.875000     24.220802
   17.889000     24.172705
   17.904000     24.271037
   17.919000     24.263556
   17.934000     24.149190
   17.949000     24.218664
   17.964000     24.262486
   17.979000     24.303102
   17.994000     24.170567
   18.009000     24.249660
   18.024000     24.407848
   18.038000     24.367232
   18.053000     24.201563
   18.068000     24.298827
   18.083000     24.308446
   18.098000     24.252867
   18.113000     24.434569
   18.128000     24.372576
   18.143000     24.296689
   18.158000     24.368301
   18.173000     24.339443
   18.188000     24.396090
   18.202000     24.517937
   18.217000     24.433499
   18.232000     24.393953
   18.247000     24.555346
   18.262000     24.496560
   18.277000     24.554278
   18.292000     24.718877
   18.307000     24.703914
   18.322000     24.826830
   18.337000     24.626959
   18.352000     24.607719
   18.366000     24.649404
   18.381000     24.684675
   18.396000     24.703914
   18.411000     24.623751
   18.426000     24.698570
   18.441000     24.712465
   18.456000     24.654748
   18.471000     24.628027
   18.486000     24.520075
   18.501000     24.701776
   18.516000     24.704983
   18.530000     24.715671
   18.545000     24.699638
   18.560000     24.695364
   18.575000     24.711396
   18.590000     24.709258
   18.605000     24.617339
   18.620000     24.604512
   18.635000     24.750942
   18.650000     24.797972
   18.665000     24.898442
   18.680000     24.823623
   18.695000     24.711396
   18.710000     24.852482
   18.724000     24.951883
   18.739000     24.933713
   18.754000     24.929438
   18.769000     24.950814
   18.784000     24.944402
   18.799000     24.937988
   18.814000     24.866377
   18.829000     24.839656
   18.844000     24.895235
   18.859000     24.930506
   18.874000     24.926231
   18.889000     24.992498
   18.903000     25.094038
   18.918000     24.978604
   18.933000     25.039528
   18.948000     25.164581
   18.963000     25.058767
   18.978000     25.147479
   18.993000     25.072661
   19.008000     25.060904
   19.023000     25.132516
   19.038000     25.037390
   19.053000     25.122896
   19.068000     25.047009
   19.083000     25.170994
   19.098000     25.191302
   19.112000     25.259707
   19.127000     25.219091
   19.142000     25.259707
   19.157000     25.343076
   19.172000     25.256501
   19.187000     25.272533
   19.202000     25.290703
   19.217000     25.225504
   19.232000     25.267189
   19.247000     25.324906
   19.262000     25.176338
   19.277000     25.231917
   19.292000     25.421100
   19.307000     25.347351
   19.321000     25.520502
   19.336000     25.190232
   19.351000     25.334525
   19.366000     25.335594
   19.381000     25.380484
   19.396000     25.321699
   19.411000     25.285358
   19.426000     25.303529
   19.441000     25.330250
   19.456000     25.349489
   19.471000     25.309941
   19.486000     25.286428
   19.501000     25.299253
   19.516000     25.294978
   19.531000     25.245812
   19.545000     25.179544
   19.560000     25.299253
   19.575000     25.444615
   19.590000     25.343076
   19.605000     25.203059
   19.620000     25.287496
   19.635000     25.325974
   19.650000     25.260775
   19.665000     25.194508
   19.680000     25.285358
   19.695000     25.214815
   19.710000     25.243674
   19.725000     25.191302
   19.740000     25.128240
   19.755000     25.096176
   19.770000     25.244743
   19.785000     25.179544
   19.799000     25.188095
   19.814000     25.177407
   19.829000     25.139998
   19.844000     25.212679
   19.859000     25.135722
   19.874000     25.028839
   19.889000     25.144273
   19.904000     25.057697
   19.919000     25.020289
   19.934000     25.050216
   19.949000     25.034183
   19.964000     24.980742
   19.979000     24.905923
   19.994000     24.972191
   20.009000     24.862101
   20.024000     24.941194
   20.039000     24.820417
   20.054000     24.915543
   20.068000     24.861033
   20.083000     24.772319
   20.098000     24.780870
   20.113000     24.741323
   20.128000     24.686813
   20.143000     24.656886
   20.158000     24.624821
   20.173000     24.606650
   20.188000     24.557484
   20.203000     24.568173
   20.218000     24.557484
   20.233000     24.438844
   20.248000     24.563897
   20.263000     24.438844
   20.278000     24.432431
   20.293000     24.446326
   20.308000     24.343718
   20.323000     24.287069
   20.338000     24.310584
   20.353000     24.273175
   20.368000     24.273175
   20.382000     24.266762
   20.397000     23.994209
   20.412000     23.995279
   20.427000     23.898015
   20.442000     23.903359
   20.457000     23.933286
   20.472000     23.797545
   20.487000     23.840297
   20.502000     23.715244
   20.517000     23.684248
   20.532000     23.683180
   20.547000     23.561333
   20.562000     23.459793
   20.577000     23.541025
   20.592000     23.492927
   20.607000     23.297331
   20.622000     23.310157
   20.637000     23.391388
   20.652000     23.296262
   20.667000     23.279161
   20.682000     23.319777
   20.697000     23.325121
   20.712000     23.104941
   20.727000     23.098528
   20.742000     23.128456
   20.757000     23.044018
   20.771000     23.002334
   20.786000     22.898657
   20.801000     22.939272
   20.816000     22.862317
   20.831000     22.788567
   20.846000     22.664583
   20.861000     22.646412
   20.876000     22.572663
   20.891000     22.505326
   20.906000     22.560906
   20.921000     22.456160
   20.936000     22.398444
   20.951000     22.396306
   20.966000     22.390962
   20.981000     22.275528
   20.996000     22.072450
   21.011000     22.085275
   21.026000     21.913194
   21.041000     22.029697
   21.056000     21.999769
   21.071000     21.899299
   21.086000     21.747525
   21.101000     21.795623
   21.116000     21.766764
   21.131000     21.707978
   21.146000     21.643848
   21.161000     21.536965
   21.176000     21.525208
   21.191000     21.571168
   21.206000     21.492074
   21.221000     21.393741
   21.236000     21.316785
   21.251000     21.205627
   21.266000     21.219522
   21.281000     21.293271
   21.296000     21.182112
   21.310000     21.257999
   21.325000     21.175700
   21.340000     20.988654
   21.355000     20.895666
   21.370000     20.998274
   21.385000     21.057059
   21.400000     20.897804
   21.415000     20.828329
   21.430000     20.706482
   21.445000     20.754580
   21.460000     20.772750
   21.475000     20.760993
   21.490000     20.634871
   21.505000     20.581429
   21.520000     20.475615
   21.535000     20.364456
   21.550000     20.405072
   21.565000     20.442481
   21.580000     20.360181
   21.595000     20.331323
   21.610000     20.256504
   21.625000     20.242609
   21.640000     20.021361
   21.655000     20.023499
   21.670000     20.005328
   21.685000     19.942267
   21.700000     20.034187
   21.715000     20.027774
   21.730000     19.862105
   21.745000     19.753084
   21.760000     19.657958
   21.775000     19.725294
   21.790000     19.702849
   21.805000     19.657958
   21.820000     19.602379
   21.835000     19.634444
   21.850000     19.591691
   21.865000     19.553213
   21.880000     19.510459
   21.895000     19.429228
   21.910000     19.386475
   21.925000     19.269972
   21.940000     19.248595
   21.955000     19.326620
   21.970000     19.297762
   21.985000     19.292418
   22.000000     19.214393
