# Supplementary material for: Changing the game of time resolved X-ray diffraction on the mechanochemistry playground by downsizing
Source: Nat Commun. 2021 Oct 21;12:6134. doi: 10.1038/s41467-021-26264-1 (PMC8531352; doi:10.1038/s41467-021-26264-1)
Supplement: Supplementary file 3 — Source Data. [file 41467_2021_26264_MOESM3_ESM.zip › PXRD_raw_data/reactionIIIa_cocrystal_FormI_normalized/000033.xy]

    3.140900     20.094220
    3.155600     20.387498
    3.170400     20.590616
    3.185100     20.666268
    3.199800     20.634141
    3.214500     20.957473
    3.229300     21.108776
    3.244000     21.329511
    3.258700     21.295313
    3.273500     21.277696
    3.288200     21.773056
    3.302900     21.836271
    3.317600     21.946122
    3.332400     22.257017
    3.347100     22.561694
    3.361800     22.804193
    3.376500     23.185558
    3.391300     23.531688
    3.406000     24.157625
    3.420700     24.670603
    3.435400     24.133790
    3.450200     23.646720
    3.464900     23.578323
    3.479600     23.706827
    3.494400     23.729625
    3.509100     23.795950
    3.523800     24.144153
    3.538500     23.996995
    3.553300     24.182497
    3.568000     24.409450
    3.582700     24.700657
    3.597400     24.976317
    3.612200     25.174254
    3.626900     25.294467
    3.641600     25.257159
    3.656400     25.352501
    3.671100     26.133885
    3.685800     25.990873
    3.700500     25.951493
    3.715300     26.402291
    3.730000     26.695570
    3.744700     27.088335
    3.759500     27.184712
    3.774200     27.378504
    3.788900     27.602348
    3.803600     27.485245
    3.818400     27.553642
    3.833100     27.831375
    3.847800     28.106000
    3.862600     28.313263
    3.877300     28.408604
    3.892000     28.824168
    3.906700     28.896711
    3.921500     28.734008
    3.936200     29.011742
    3.950900     29.394144
    3.965700     29.991063
    3.980400     30.123712
    3.995100     29.913339
    4.009800     30.199364
    4.024600     30.615963
    4.039300     30.795247
    4.054000     31.250190
    4.068800     31.391129
    4.083500     31.535178
    4.098200     31.677154
    4.113000     31.742442
    4.127700     32.253347
    4.142400     32.725908
    4.157100     32.931099
    4.171900     32.780833
    4.186600     33.452368
    4.201300     34.017162
    4.216100     34.263805
    4.230800     34.407854
    4.245500     34.706313
    4.260300     35.057625
    4.275000     35.330177
    4.289700     35.800665
    4.304500     35.575784
    4.319200     35.665944
    4.333900     36.096017
    4.348600     36.293954
    4.363400     36.564432
    4.378100     36.870147
    4.392800     36.912636
    4.407600     36.995541
    4.422300     37.381052
    4.437000     37.397634
    4.451800     37.684693
    4.466500     37.973826
    4.481200     38.295085
    4.496000     38.259851
    4.510700     38.596654
    4.525400     38.684740
    4.540200     39.132431
    4.554900     39.624682
    4.569600     40.109679
    4.584400     40.446483
    4.599100     40.781213
    4.613800     40.868264
    4.628600     40.762559
    4.643300     40.978114
    4.658000     41.676593
    4.672700     42.089048
    4.687500     42.224806
    4.702200     42.671458
    4.716900     42.804108
    4.731700     43.282887
    4.746400     43.596892
    4.761100     43.773066
    4.775900     44.240445
    4.790600     44.263245
    4.805300     44.791767
    4.820100     45.027012
    4.834800     45.333762
    4.849500     45.689219
    4.864300     46.180434
    4.879000     46.741083
    4.893700     47.010526
    4.908500     47.438525
    4.923200     47.541121
    4.938000     48.141150
    4.952700     48.799211
    4.967400     48.891443
    4.982200     49.088345
    4.996900     49.830349
    5.011600     50.270784
    5.026400     50.434522
    5.041100     50.739200
    5.055800     51.233524
    5.070600     51.550637
    5.085300     52.329949
    5.100000     53.020137
    5.114800     53.123769
    5.129500     53.403575
    5.144200     53.910335
    5.159000     54.580833
    5.173700     55.195371
    5.188400     55.611971
    5.203200     56.016134
    5.217900     56.404754
    5.232700     56.958149
    5.247400     57.286662
    5.262100     57.700152
    5.276900     58.260802
    5.291600     58.772742
    5.306300     59.143745
    5.321100     59.953110
    5.335800     60.495105
    5.350500     61.363539
    5.365300     61.712778
    5.380000     62.340788
    5.394800     62.543907
    5.409500     63.063102
    5.424200     63.743964
    5.439000     64.311866
    5.453700     65.105686
    5.468400     65.465289
    5.483200     66.015574
    5.497900     66.625966
    5.512600     66.981423
    5.527400     67.448803
    5.542100     67.929655
    5.556900     68.845761
    5.571600     69.707978
    5.586300     70.265517
    5.601100     70.704916
    5.615800     71.097681
    5.630600     71.871811
    5.645300     72.138145
    5.660000     72.553709
    5.674800     73.174464
    5.689500     73.479141
    5.704200     74.413901
    5.719000     74.973513
    5.733700     75.468873
    5.748500     75.740389
    5.763200     76.445085
    5.777900     77.153927
    5.792700     77.372591
    5.807400     78.061743
    5.822200     78.346730
    5.836900     79.031737
    5.851600     79.393412
    5.866400     79.976860
    5.881100     80.448384
    5.895900     81.112665
    5.910600     81.687821
    5.925300     82.033952
    5.940100     82.545894
    5.954800     83.186338
    5.969600     83.898290
    5.984300     85.470385
    5.999000     87.395866
    6.013800     89.398033
    6.028500     90.122420
    6.043300     89.263312
    6.058000     87.872572
    6.072700     87.069425
    6.087500     87.065279
    6.102200     87.062170
    6.117000     87.176165
    6.131700     87.577221
    6.146500     87.663236
    6.161200     87.643545
    6.175900     87.948223
    6.190700     88.221811
    6.205400     88.448765
    6.220200     88.278809
    6.234900     88.510944
    6.249600     88.408349
    6.264400     88.914072
    6.279100     89.521355
    6.293900     89.328600
    6.308600     89.198023
    6.323400     89.595970
    6.338100     89.832250
    6.352800     90.002206
    6.367600     89.842614
    6.382300     89.691311
    6.397100     89.829142
    6.411800     90.057131
    6.426600     89.673694
    6.441300     89.972153
    6.456000     89.995989
    6.470800     89.695456
    6.485500     89.670585
    6.500300     89.823960
    6.515000     89.542081
    6.529800     89.588716
    6.544500     89.597006
    6.559300     89.538972
    6.574000     89.133772
    6.588700     89.130663
    6.603500     89.513064
    6.618200     89.353471
    6.633000     89.012522
    6.647700     88.599032
    6.662500     88.519234
    6.677200     88.588668
    6.692000     88.413531
    6.706700     88.077762
    6.721500     87.903662
    6.736200     87.798993
    6.750900     87.736815
    6.765700     87.221764
    6.780400     87.658054
    6.795200     87.498460
    6.809900     87.060098
    6.824700     87.025900
    6.839400     87.053880
    6.854200     86.551265
    6.868900     85.846568
    6.883700     85.421678
    6.898400     85.416497
    6.913200     85.185397
    6.927900     84.740817
    6.942700     84.447538
    6.957400     84.275509
    6.972200     84.337689
    6.986900     83.873418
    7.001600     83.702425
    7.016400     83.596720
    7.031100     82.963530
    7.045900     82.671288
    7.060600     82.361429
    7.075400     82.189400
    7.090100     82.509622
    7.104900     82.069188
    7.119600     81.748964
    7.134400     81.205934
    7.149100     80.753063
    7.163900     80.658757
    7.178600     80.705392
    7.193400     80.453566
    7.208100     80.110545
    7.222900     79.837993
    7.237600     79.712598
    7.252400     79.134332
    7.267100     79.266982
    7.281900     78.907379
    7.296600     78.674207
    7.311400     78.303205
    7.326100     77.754993
    7.340900     77.889714
    7.355600     77.622343
    7.370400     76.950809
    7.385100     76.757017
    7.399900     76.278238
    7.414600     76.117609
    7.429400     76.034703
    7.444100     75.712408
    7.458900     75.452293
    7.473600     75.233629
    7.488400     75.034656
    7.503200     74.841901
    7.517900     74.239799
    7.532700     73.630443
    7.547400     73.301931
    7.562200     72.885331
    7.576900     72.721593
    7.591700     72.393079
    7.606400     72.260430
    7.621200     71.642785
    7.635900     71.052083
    7.650700     70.918398
    7.665400     70.438582
    7.680200     70.173285
    7.694900     69.833372
    7.709700     69.644762
    7.724400     69.267542
    7.739200     69.163910
    7.754000     68.826070
    7.768700     68.467504
    7.783500     68.365945
    7.798200     67.704774
    7.813000     67.255011
    7.827700     66.922353
    7.842500     66.653946
    7.857200     66.097443
    7.872000     66.058063
    7.886700     65.864272
    7.901500     65.730586
    7.916300     65.186519
    7.931000     64.734684
    7.945800     64.546074
    7.960500     64.342955
    7.975300     64.340883
    7.990000     63.917029
    8.004800     63.291092
    8.019600     62.909727
    8.034300     62.895219
    8.049100     62.554270
    8.063800     62.254773
    8.078600     61.459917
    8.093300     61.523133
    8.108100     61.300324
    8.122900     61.031918
    8.137600     60.608063
    8.152400     60.714804
    8.167100     60.230843
    8.181900     59.970727
    8.196600     59.491948
    8.211400     59.256703
    8.226200     59.136491
    8.240900     58.892956
    8.255700     58.491900
    8.270400     58.631803
    8.285200     58.577914
    8.300000     58.106390
    8.314700     57.799639
    8.329500     57.463872
    8.344200     56.989239
    8.359000     56.810991
    8.373800     56.883534
    8.388500     56.649326
    8.403300     56.298014
    8.418000     55.798508
    8.432800     55.652387
    8.447600     55.630625
    8.462300     55.200552
    8.477100     54.731099
    8.491800     54.872039
    8.506600     54.820223
    8.521400     54.493783
    8.536100     54.315536
    8.550900     54.622286
    8.565600     54.440931
    8.580400     53.761105
    8.595200     53.452283
    8.609900     53.366268
    8.624700     52.857436
    8.639500     52.294715
    8.654200     52.137194
    8.669000     51.691577
    8.683700     51.382754
    8.698500     51.490532
    8.713300     50.890503
    8.728000     50.622096
    8.742800     50.658367
    8.757600     50.133990
    8.772300     49.832421
    8.787100     49.933981
    8.801800     49.510126
    8.816600     49.324625
    8.831400     49.041710
    8.846100     48.975386
    8.860900     48.573294
    8.875700     48.159803
    8.890400     47.956685
    8.905200     47.834398
    8.920000     47.516249
    8.934700     47.234371
    8.949500     47.178409
    8.964300     47.116230
    8.979000     46.823988
    8.993800     46.437441
    9.008600     46.194942
    9.023300     46.322410
    9.038100     46.177325
    9.052900     46.040531
    9.067600     45.835340
    9.082400     45.575224
    9.097200     45.158624
    9.111900     45.054992
    9.126700     45.096445
    9.141500     44.559632
    9.156200     44.429055
    9.171000     44.297443
    9.185800     44.261172
    9.200500     44.408329
    9.215300     43.881879
    9.230100     43.561656
    9.244800     43.172001
    9.259600     43.062151
    9.274400     43.071478
    9.289100     42.980282
    9.303900     42.564718
    9.318700     42.460050
    9.333400     42.255895
    9.348200     41.758462
    9.363000     41.694211
    9.377800     41.722191
    9.392500     41.384352
    9.407300     41.138744
    9.422100     41.006095
    9.436800     41.113872
    9.451600     40.833030
    9.466400     40.577059
    9.481200     40.427829
    9.495900     40.075480
    9.510700     39.939723
    9.525500     39.731422
    9.540200     39.741786
    9.555000     39.568721
    9.569800     39.251607
    9.584600     39.028799
    9.599300     38.993564
    9.614100     38.707540
    9.628900     38.625671
    9.643600     38.472296
    9.658400     38.262959
    9.673200     38.139637
    9.688000     37.793507
    9.702700     37.734437
    9.717500     37.487793
    9.732300     37.459812
    9.747100     37.524064
    9.761800     37.187260
    9.776600     36.953052
    9.791400     36.681537
    9.806200     36.505363
    9.820900     36.336443
    9.835700     36.080472
    9.850500     36.081509
    9.865300     35.955078
    9.880000     35.950932
    9.894800     35.869063
    9.909600     35.737451
    9.924400     35.463862
    9.939100     35.177839
    9.953900     35.261781
    9.968700     35.140531
    9.983500     34.881452
    9.998200     34.679369
   10.013000     34.340493
   10.028000     34.200590
   10.043000     34.286605
   10.057000     34.376764
   10.072000     34.143593
   10.087000     33.884513
   10.102000     33.739428
   10.116000     33.656522
   10.131000     33.647196
   10.146000     33.369462
   10.161000     33.348736
   10.176000     33.057531
   10.190000     32.884465
   10.205000     32.799487
   10.220000     32.762179
   10.235000     32.838867
   10.249000     32.576679
   10.264000     32.163187
   10.279000     32.415013
   10.294000     32.109299
   10.309000     31.825348
   10.323000     31.733115
   10.338000     31.775604
   10.353000     31.437764
   10.368000     31.604611
   10.382000     31.570413
   10.397000     31.363149
   10.412000     31.299934
   10.427000     31.133087
   10.442000     31.193193
   10.456000     31.164176
   10.471000     31.152776
   10.486000     31.287498
   10.501000     30.942404
   10.516000     30.991111
   10.530000     31.197338
   10.545000     31.020128
   10.560000     31.246046
   10.575000     31.268844
   10.589000     31.147595
   10.604000     31.064690
   10.619000     31.033600
   10.634000     31.069871
   10.649000     30.790065
   10.663000     30.620109
   10.678000     30.322685
   10.693000     30.294705
   10.708000     30.349629
   10.722000     29.909194
   10.737000     29.794162
   10.752000     29.851160
   10.767000     29.744420
   10.782000     29.573427
   10.796000     29.363054
   10.811000     29.385853
   10.826000     29.370308
   10.841000     29.228332
   10.856000     29.162008
   10.870000     28.941273
   10.885000     29.012779
   10.900000     28.707064
   10.915000     28.605505
   10.930000     28.587888
   10.944000     28.665611
   10.959000     28.490474
   10.974000     28.276992
   10.989000     28.315336
   11.003000     28.206523
   11.018000     28.072837
   11.033000     28.141234
   11.048000     28.271810
   11.063000     28.053148
   11.077000     28.027239
   11.092000     28.069728
   11.107000     28.115326
   11.122000     28.173360
   11.137000     27.995114
   11.151000     27.965060
   11.166000     27.946406
   11.181000     27.681109
   11.196000     27.635511
   11.211000     27.674891
   11.225000     27.709090
   11.240000     27.806503
   11.255000     27.633438
   11.270000     27.461409
   11.284000     27.531879
   11.299000     27.544315
   11.314000     27.692508
   11.329000     27.644837
   11.344000     27.551569
   11.358000     27.584732
   11.373000     27.494571
   11.388000     27.559859
   11.403000     27.554678
   11.418000     27.606494
   11.432000     27.610639
   11.447000     27.450010
   11.462000     27.531879
   11.477000     27.533951
   11.492000     27.468664
   11.506000     27.637584
   11.521000     27.552605
   11.536000     27.273836
   11.551000     27.362959
   11.566000     27.405448
   11.580000     27.427211
   11.595000     27.348450
   11.610000     27.383686
   11.625000     27.477990
   11.640000     27.288344
   11.654000     27.183676
   11.669000     27.266581
   11.684000     27.305961
   11.699000     27.285235
   11.714000     27.239637
   11.728000     27.087298
   11.743000     27.123569
   11.758000     27.224092
   11.773000     27.301817
   11.788000     27.413739
   11.802000     27.412703
   11.817000     27.423065
   11.832000     27.368141
   11.847000     27.388867
   11.862000     27.524625
   11.876000     27.561932
   11.891000     27.564005
   11.906000     27.610639
   11.921000     27.818939
   11.936000     27.683182
   11.950000     27.465554
   11.965000     27.665564
   11.980000     27.723598
   11.995000     27.957806
   12.010000     28.160925
   12.024000     28.202377
   12.039000     28.386842
   12.054000     28.498764
   12.069000     28.863548
   12.084000     28.856295
   12.098000     28.834531
   12.113000     28.889456
   12.128000     28.945417
   12.143000     29.064594
   12.158000     29.015887
   12.172000     29.089466
   12.187000     29.105011
   12.202000     28.895674
   12.217000     28.785825
   12.232000     28.734008
   12.246000     28.694628
   12.261000     28.786861
   12.276000     28.759917
   12.291000     28.833495
   12.306000     28.857331
   12.320000     28.737117
   12.335000     28.783752
   12.350000     28.928837
   12.365000     28.953708
   12.380000     29.015887
   12.394000     29.140246
   12.409000     29.242841
   12.424000     29.189989
   12.439000     29.339219
   12.454000     29.612807
   12.468000     29.823179
   12.483000     30.007644
   12.498000     30.219053
   12.513000     30.339267
   12.528000     30.304031
   12.543000     30.397300
   12.557000     30.395228
   12.572000     30.421136
   12.587000     30.351702
   12.602000     30.483315
   12.617000     30.304031
   12.631000     30.376574
   12.646000     30.284342
   12.661000     30.332012
   12.676000     30.461552
   12.691000     30.420099
   12.705000     30.605600
   12.720000     30.578656
   12.735000     30.657416
   12.750000     30.753794
   12.765000     30.787992
   12.779000     30.746540
   12.794000     30.921678
   12.809000     30.869861
   12.824000     30.789029
   12.839000     30.992148
   12.854000     31.168321
   12.868000     31.353822
   12.883000     31.369367
   12.898000     31.380767
   12.913000     31.592175
   12.928000     31.905144
   12.942000     31.747623
   12.957000     31.887526
   12.972000     32.035720
   12.987000     32.110335
   13.002000     32.169405
   13.017000     32.087536
   13.031000     32.199458
   13.046000     32.383923
   13.061000     32.330035
   13.076000     32.310344
   13.091000     32.475119
   13.105000     32.523826
   13.120000     32.734198
   13.135000     32.948717
   13.150000     33.029550
   13.165000     32.967371
   13.179000     32.856485
   13.194000     32.939390
   13.209000     32.984988
   13.224000     32.997424
   13.239000     32.905191
   13.254000     33.001569
   13.268000     33.198470
   13.283000     33.142509
   13.298000     33.098983
   13.313000     33.383970
   13.328000     33.575690
   13.343000     33.582944
   13.357000     33.471021
   13.372000     33.573617
   13.387000     33.822333
   13.402000     33.730101
   13.417000     33.864822
   13.431000     33.889695
   13.446000     34.061724
   13.461000     34.292822
   13.476000     34.501122
   13.491000     34.385055
   13.506000     34.492832
   13.520000     34.513559
   13.535000     34.400600
   13.550000     34.575737
   13.565000     34.517703
   13.580000     34.669006
   13.595000     34.653461
   13.609000     34.743621
   13.624000     34.647243
   13.639000     34.745693
   13.654000     34.624445
   13.669000     34.839998
   13.683000     34.803727
   13.698000     34.746730
   13.713000     34.732221
   13.728000     34.835853
   13.743000     35.007883
   13.758000     34.938448
   13.772000     34.965393
   13.787000     35.168511
   13.802000     35.342613
   13.817000     35.154003
   13.832000     35.321886
   13.847000     35.368521
   13.861000     35.416192
   13.876000     35.441063
   13.891000     35.601693
   13.906000     35.590293
   13.921000     35.503243
   13.936000     35.436918
   13.950000     35.348831
   13.965000     35.306341
   13.980000     35.294942
   13.995000     35.349867
   14.010000     35.361267
   14.025000     35.464898
   14.039000     35.327068
   14.054000     35.243127
   14.069000     35.162294
   14.084000     35.460754
   14.099000     35.492879
   14.114000     35.452463
   14.128000     35.352976
   14.143000     35.345722
   14.158000     35.238981
   14.173000     35.297015
   14.188000     35.370594
   14.203000     35.455572
   14.217000     35.308414
   14.232000     35.295979
   14.247000     35.344686
   14.262000     35.343650
   14.277000     35.562312
   14.292000     35.377848
   14.306000     35.228618
   14.321000     35.346759
   14.336000     35.224472
   14.351000     35.331214
   14.366000     35.255562
   14.381000     35.200637
   14.395000     35.464898
   14.410000     35.468008
   14.425000     35.262817
   14.440000     35.290798
   14.455000     35.365412
   14.470000     35.377848
   14.484000     35.404792
   14.499000     35.370594
   14.514000     35.159185
   14.529000     35.021355
   14.544000     35.265925
   14.559000     35.209964
   14.573000     35.095969
   14.588000     35.278361
   14.603000     35.069025
   14.618000     35.077316
   14.633000     35.069025
   14.648000     34.877306
   14.662000     34.721858
   14.677000     34.740511
   14.692000     34.740511
   14.707000     34.695951
   14.722000     34.728076
   14.737000     34.741548
   14.752000     34.721858
   14.766000     34.516667
   14.781000     34.696987
   14.796000     34.636880
   14.811000     34.424435
   14.826000     34.462778
   14.841000     34.341529
   14.855000     34.288677
   14.870000     34.316657
   14.885000     34.162246
   14.900000     34.108357
   14.915000     34.080377
   14.930000     34.078304
   14.945000     34.036851
   14.959000     34.132193
   14.974000     34.261732
   14.989000     34.001617
   15.004000     33.790208
   15.019000     33.909384
   15.034000     33.798498
   15.048000     33.800571
   15.063000     33.849278
   15.078000     33.779844
   15.093000     33.749792
   15.108000     33.578799
   15.123000     33.501075
   15.138000     33.416096
   15.152000     33.350809
   15.167000     33.294848
   15.182000     33.324901
   15.197000     33.162198
   15.212000     33.172561
   15.227000     33.063748
   15.242000     33.040950
   15.256000     33.035768
   15.271000     33.066857
   15.286000     32.912446
   15.301000     32.884465
   15.316000     32.609840
   15.331000     32.611913
   15.345000     32.648184
   15.360000     32.429521
   15.375000     32.421231
   15.390000     32.476156
   15.405000     32.323816
   15.420000     32.311381
   15.435000     32.153860
   15.449000     32.040901
   15.464000     31.892708
   15.479000     31.895817
   15.494000     31.783895
   15.509000     31.829492
   15.524000     31.652282
   15.539000     31.574558
   15.553000     31.715497
   15.568000     31.581813
   15.583000     31.535178
   15.598000     31.472999
   15.613000     31.285425
   15.628000     31.214956
   15.643000     31.245009
   15.657000     31.173503
   15.672000     31.080234
   15.687000     30.948622
   15.702000     30.876080
   15.717000     30.850172
   15.732000     30.640835
   15.747000     30.741358
   15.761000     30.654308
   15.776000     30.617000
   15.791000     30.427354
   15.806000     30.299887
   15.821000     30.311286
   15.836000     30.339267
   15.851000     30.244962
   15.866000     30.059461
   15.880000     30.118530
   15.895000     29.991063
   15.910000     29.881213
   15.925000     29.800381
   15.940000     29.820071
   15.955000     29.860487
   15.970000     29.780690
   15.984000     29.592081
   15.999000     29.578609
   16.014000     29.605553
   16.029000     29.632497
   16.044000     29.472904
   16.059000     29.372381
   16.074000     29.233514
   16.088000     29.293621
   16.103000     29.240769
   16.118000     29.118483
   16.133000     29.009670
   16.148000     29.009670
   16.163000     29.057341
   16.178000     29.011742
   16.193000     28.899820
   16.207000     28.825205
   16.222000     28.773389
   16.237000     28.644886
   16.252000     28.583742
   16.267000     28.508091
   16.282000     28.523636
   16.297000     28.556798
   16.312000     28.372334
   16.326000     28.464565
   16.341000     28.196159
   16.356000     28.236576
   16.371000     28.087346
   16.386000     28.181650
   16.401000     28.195123
   16.416000     28.082164
   16.430000     28.019985
   16.445000     27.742252
   16.460000     27.784741
   16.475000     27.858319
   16.490000     27.781632
   16.505000     27.693545
   16.520000     27.450010
   16.535000     27.250000
   16.549000     27.277981
   16.564000     27.216838
   16.579000     27.193002
   16.594000     27.091444
   16.609000     26.897652
   16.624000     26.910087
   16.639000     26.930814
   16.654000     26.847909
   16.668000     26.803347
   16.683000     26.714223
   16.698000     26.582611
   16.713000     26.645826
   16.728000     26.555666
   16.743000     26.415763
   16.758000     26.455144
   16.773000     26.377420
   16.788000     26.199173
   16.802000     26.275860
   16.817000     26.236481
   16.832000     26.150466
   16.847000     26.008490
   16.862000     26.029217
   16.877000     25.877914
   16.892000     26.037507
   16.907000     25.830244
   16.921000     25.747339
   16.936000     25.765992
   16.951000     25.775319
   16.966000     25.843716
   16.981000     25.671687
   16.996000     25.556655
   17.011000     25.469604
   17.026000     25.449915
   17.041000     25.446806
   17.055000     25.494477
   17.070000     25.637488
   17.085000     25.461314
   17.100000     25.336956
   17.115000     25.226070
   17.130000     25.234360
   17.145000     25.110002
   17.160000     25.130728
   17.175000     25.222961
   17.189000     25.070623
   17.204000     24.965954
   17.219000     24.953518
   17.234000     24.953518
   17.249000     24.839523
   17.264000     24.773199
   17.279000     24.816724
   17.294000     24.772163
   17.309000     24.682003
   17.323000     24.628114
   17.338000     24.721382
   17.353000     24.679930
   17.368000     24.613606
   17.383000     24.537954
   17.398000     24.568007
   17.413000     24.618787
   17.428000     24.468521
   17.443000     24.463339
   17.457000     24.330691
   17.472000     24.327581
   17.487000     24.328618
   17.502000     24.442613
   17.517000     24.448831
   17.532000     24.241567
   17.547000     24.206333
   17.562000     24.217732
   17.577000     24.246749
   17.591000     24.292347
   17.606000     24.284056
   17.621000     24.226022
   17.636000     24.186642
   17.651000     24.239494
   17.666000     24.160734
   17.681000     24.129645
   17.696000     24.174206
   17.711000     24.120318
   17.726000     24.162807
   17.740000     24.264367
   17.755000     24.069538
   17.770000     24.127572
   17.785000     24.150371
   17.800000     24.167988
   17.815000     24.062284
   17.830000     24.044666
   17.845000     24.048812
   17.860000     24.009432
   17.875000     24.071611
   17.889000     23.881965
   17.904000     24.011504
   17.919000     24.077829
   17.934000     24.110991
   17.949000     24.076793
   17.964000     24.165916
   17.979000     24.238458
   17.994000     24.037413
   18.009000     23.943107
   18.024000     24.032231
   18.038000     24.008396
   18.053000     24.107882
   18.068000     24.049848
   18.083000     24.125499
   18.098000     24.160734
   18.113000     24.182497
   18.128000     24.164880
   18.143000     24.135863
   18.158000     24.211514
   18.173000     24.190788
   18.188000     24.083010
   18.202000     24.189751
   18.217000     24.217732
   18.232000     24.259185
   18.247000     24.359708
   18.262000     24.291311
   18.277000     24.222913
   18.292000     24.331727
   18.307000     24.355562
   18.322000     24.305819
   18.337000     24.298565
   18.352000     24.218768
   18.366000     24.302710
   18.381000     24.424995
   18.396000     24.372143
   18.411000     24.358671
   18.426000     24.391834
   18.441000     24.340017
   18.456000     24.383543
   18.471000     24.316182
   18.486000     24.286129
   18.501000     24.357635
   18.516000     24.379397
   18.530000     24.375253
   18.545000     24.449867
   18.560000     24.563862
   18.575000     24.447795
   18.590000     24.362817
   18.605000     24.633295
   18.620000     24.555572
   18.635000     24.449867
   18.650000     24.645732
   18.665000     24.599097
   18.680000     24.518265
   18.695000     24.536918
   18.710000     24.492356
   18.724000     24.667494
   18.739000     24.766981
   18.754000     24.933828
   18.769000     24.815688
   18.784000     24.797034
   18.799000     24.872686
   18.814000     24.820869
   18.829000     24.855068
   18.844000     24.791852
   18.859000     24.790816
   18.874000     24.802216
   18.889000     24.906884
   18.903000     24.819833
   18.918000     24.804288
   18.933000     24.979426
   18.948000     24.921392
   18.963000     24.894448
   18.978000     24.962845
   18.993000     24.956627
   19.008000     25.022952
   19.023000     25.015697
   19.038000     25.235397
   19.053000     24.998080
   19.068000     25.080985
   19.083000     25.063368
   19.098000     25.006370
   19.112000     25.047823
   19.127000     25.090312
   19.142000     25.100675
   19.157000     25.187726
   19.172000     25.175290
   19.187000     25.115183
   19.202000     25.133837
   19.217000     25.187726
   19.232000     25.194981
   19.247000     25.089276
   19.262000     25.117256
   19.277000     25.070623
   19.292000     25.290322
   19.307000     25.209489
   19.321000     25.150419
   19.336000     25.111039
   19.351000     25.143164
   19.366000     25.289285
   19.381000     25.237470
   19.396000     25.157672
   19.411000     25.150419
   19.426000     25.078913
   19.441000     25.220888
   19.456000     25.141092
   19.471000     25.106893
   19.486000     25.097567
   19.501000     25.198090
   19.516000     25.254051
   19.531000     25.190835
   19.545000     25.249905
   19.560000     25.264414
   19.575000     25.302757
   19.590000     25.307939
   19.605000     25.173217
   19.620000     25.245760
   19.635000     25.275813
   19.650000     25.247833
   19.665000     25.201198
   19.680000     25.101711
   19.695000     25.100675
   19.710000     24.932791
   19.725000     25.016733
   19.740000     24.883049
   19.755000     25.004297
   19.770000     25.043677
   19.785000     25.118293
   19.799000     25.009479
   19.814000     24.860249
   19.829000     24.951445
   19.844000     24.887194
   19.859000     24.845740
   19.874000     24.875794
   19.889000     24.885121
   19.904000     24.958699
   19.919000     24.955591
   19.934000     24.816724
   19.949000     24.851959
   19.964000     24.786671
   19.979000     24.693402
   19.994000     24.734855
   20.009000     24.546245
   20.024000     24.829160
   20.039000     24.791852
   20.054000     24.520336
   20.068000     24.629151
   20.083000     24.783562
   20.098000     24.609460
   20.113000     24.676821
   20.128000     24.695475
   20.143000     24.399088
   20.158000     24.499611
   20.173000     24.556608
   20.188000     24.422923
   20.203000     24.393906
   20.218000     24.216696
   20.233000     24.351416
   20.248000     24.341054
   20.263000     24.329654
   20.278000     24.329654
   20.293000     24.243640
   20.308000     24.229131
   20.323000     24.046739
   20.338000     24.008396
   20.353000     24.080938
   20.368000     23.969015
   20.382000     23.794914
   20.397000     23.778333
   20.412000     23.824967
   20.427000     23.687136
   20.442000     23.725481
   20.457000     23.658119
   20.472000     23.621849
   20.487000     23.479873
   20.502000     23.615630
   20.517000     23.642575
   20.532000     23.452929
   20.547000     23.446710
   20.562000     23.439457
   20.577000     23.365878
   20.592000     23.390749
   20.607000     23.259137
   20.622000     23.207321
   20.637000     23.183486
   20.652000     23.079853
   20.667000     23.159651
   20.682000     23.037364
   20.697000     22.899534
   20.712000     22.758595
   20.727000     22.752378
   20.742000     22.793830
   20.757000     22.761704
   20.771000     22.732687
   20.786000     22.621801
   20.801000     22.612474
   20.816000     22.657036
   20.831000     22.669471
   20.846000     22.443554
   20.861000     22.436300
   20.876000     22.373084
   20.891000     22.225927
   20.906000     22.322305
   20.921000     22.366867
   20.936000     22.175147
   20.951000     22.158567
   20.966000     22.099497
   20.981000     22.106750
   20.996000     21.960630
   21.011000     22.032135
   21.026000     21.998974
   21.041000     21.920213
   21.056000     21.696368
   21.071000     21.819690
   21.086000     21.785492
   21.101000     21.629008
   21.116000     21.625899
   21.131000     21.455942
   21.146000     21.512940
   21.161000     21.438325
   21.176000     21.467342
   21.191000     21.392727
   21.206000     21.270441
   21.221000     21.169918
   21.236000     21.160591
   21.251000     21.089085
   21.266000     21.094267
   21.281000     21.090122
   21.296000     20.955401
   21.310000     20.940892
   21.325000     20.987526
   21.340000     20.889076
   21.355000     20.866277
   21.370000     20.799953
   21.385000     20.788553
   21.400000     20.783372
   21.415000     20.691139
   21.430000     20.611343
   21.445000     20.558491
   21.460000     20.413406
   21.475000     20.399934
   21.490000     20.358481
   21.505000     20.264176
   21.520000     20.286975
   21.535000     20.261067
   21.550000     20.163653
   21.565000     20.150181
   21.580000     20.035150
   21.595000     20.084893
   21.610000     20.107692
   21.625000     20.010277
   21.640000     19.892138
   21.655000     19.910792
   21.670000     19.844467
   21.685000     19.720109
   21.700000     19.741871
   21.715000     19.743944
   21.730000     19.761561
   21.745000     19.643421
   21.760000     19.510772
   21.775000     19.457920
   21.790000     19.344962
   21.805000     19.464138
   21.820000     19.461029
   21.835000     19.474501
   21.850000     19.409213
   21.865000     19.265165
   21.880000     19.200913
   21.895000     19.186405
   21.910000     19.242366
   21.925000     19.257911
   21.940000     19.160497
   21.955000     19.042356
   21.970000     18.969814
   21.985000     18.924216
   22.000000     18.934579
