# Supplementary material for: Changing the game of time resolved X-ray diffraction on the mechanochemistry playground by downsizing
Source: Nat Commun. 2021 Oct 21;12:6134. doi: 10.1038/s41467-021-26264-1 (PMC8531352; doi:10.1038/s41467-021-26264-1)
Supplement: Supplementary file 3 — Source Data. [file 41467_2021_26264_MOESM3_ESM.zip › PXRD_raw_data/reactionIIIa_cocrystal_FormI_normalized/000122.xy]

    3.140900     20.380812
    3.155600     20.410390
    3.170400     20.858273
    3.185100     20.786443
    3.199800     20.859330
    3.214500     21.013554
    3.229300     21.183623
    3.244000     21.395944
    3.258700     21.833265
    3.273500     21.975870
    3.288200     22.035024
    3.302900     22.238895
    3.317600     22.277980
    3.332400     22.701567
    3.347100     22.875862
    3.361800     22.890650
    3.376500     23.383956
    3.391300     23.983951
    3.406000     24.402257
    3.420700     24.524791
    3.435400     24.190992
    3.450200     23.787473
    3.464900     23.733601
    3.479600     23.776911
    3.494400     23.916346
    3.509100     24.127612
    3.523800     24.231132
    3.538500     24.234301
    3.553300     24.412820
    3.568000     24.966337
    3.582700     25.075139
    3.597400     25.007534
    3.612200     24.945211
    3.626900     25.379361
    3.641600     25.501896
    3.656400     25.742739
    3.671100     25.827245
    3.685800     26.207523
    3.700500     26.710336
    3.715300     27.080051
    3.730000     27.108573
    3.744700     27.294487
    3.759500     27.242726
    3.774200     27.489907
    3.788900     27.550118
    3.803600     27.601878
    3.818400     27.903988
    3.833100     28.237788
    3.847800     28.464898
    3.862600     28.538842
    3.877300     28.836727
    3.892000     29.020528
    3.906700     28.813488
    3.921500     29.257146
    3.936200     29.447285
    3.950900     29.555031
    3.965700     29.839183
    3.980400     30.055731
    3.995100     30.110660
    4.009800     30.307136
    4.024600     30.673682
    4.039300     30.659951
    4.054000     30.982131
    4.068800     31.295860
    4.083500     31.478605
    4.098200     31.593745
    4.113000     31.872616
    4.127700     32.114516
    4.142400     32.335289
    4.157100     32.889861
    4.171900     33.429645
    4.186600     33.754994
    4.201300     33.619784
    4.216100     33.983162
    4.230800     34.340201
    4.245500     34.596889
    4.260300     34.565199
    4.275000     34.975054
    4.289700     35.218011
    4.304500     35.551810
    4.319200     35.677514
    4.333900     35.802160
    4.348600     36.129622
    4.363400     36.552154
    4.378100     36.744406
    4.392800     37.003206
    4.407600     37.405668
    4.422300     37.950733
    4.437000     37.764819
    4.451800     37.908481
    4.466500     38.035240
    4.481200     38.282421
    4.496000     38.459885
    4.510700     38.633122
    4.525400     39.125371
    4.540200     39.412693
    4.554900     39.641916
    4.569600     39.951420
    4.584400     40.373953
    4.599100     40.839794
    4.613800     40.751062
    4.628600     40.883103
    4.643300     41.091200
    4.658000     41.397535
    4.672700     41.821124
    4.687500     42.230978
    4.702200     42.331330
    4.716900     42.657736
    4.731700     43.371814
    4.746400     43.660192
    4.761100     43.838711
    4.775900     43.928500
    4.790600     44.201033
    4.805300     44.757718
    4.820100     45.499261
    4.834800     45.777075
    4.849500     45.882708
    4.864300     46.105594
    4.879000     46.627420
    4.893700     46.997135
    4.908500     47.359456
    4.923200     47.776706
    4.938000     48.191843
    4.952700     48.555221
    4.967400     48.999935
    4.982200     49.325285
    4.996900     49.948519
    5.011600     50.361544
    5.026400     50.602387
    5.041100     51.112593
    5.055800     51.629139
    5.070600     52.274556
    5.085300     52.649552
    5.100000     53.006591
    5.114800     53.364687
    5.129500     53.757641
    5.144200     54.183342
    5.159000     54.809745
    5.173700     55.268192
    5.188400     55.855511
    5.203200     56.368887
    5.217900     56.695293
    5.232700     56.982614
    5.247400     57.612187
    5.262100     58.278729
    5.276900     58.881894
    5.291600     59.182948
    5.306300     59.602310
    5.321100     60.352304
    5.335800     60.785398
    5.350500     61.449829
    5.365300     61.984332
    5.380000     62.454399
    5.394800     63.005802
    5.409500     63.520234
    5.424200     63.741007
    5.439000     64.212130
    5.453700     64.732900
    5.468400     65.252614
    5.483200     65.879018
    5.497900     66.819150
    5.512600     67.239569
    5.527400     68.006464
    5.542100     68.673008
    5.556900     69.044835
    5.571600     69.344833
    5.586300     69.815956
    5.601100     70.576513
    5.615800     71.359253
    5.630600     71.838825
    5.645300     72.643748
    5.660000     73.296560
    5.674800     73.934583
    5.689500     74.314861
    5.704200     74.793378
    5.719000     75.080699
    5.733700     75.169431
    5.748500     76.021889
    5.763200     76.734911
    5.777900     77.492299
    5.792700     77.914830
    5.807400     78.382784
    5.822200     78.711302
    5.836900     79.246861
    5.851600     79.566929
    5.866400     80.471146
    5.881100     80.897904
    5.895900     81.257056
    5.910600     82.128526
    5.925300     82.422186
    5.940100     83.404573
    5.954800     84.164073
    5.969600     85.187656
    5.984300     86.816515
    5.999000     88.446431
    6.013800     90.435498
    6.028500     90.523174
    6.043300     89.943249
    6.058000     88.993610
    6.072700     88.294319
    6.087500     88.180236
    6.102200     88.005942
    6.117000     88.006998
    6.131700     87.914041
    6.146500     88.146434
    6.161200     88.571077
    6.175900     88.551007
    6.190700     88.701006
    6.205400     88.789738
    6.220200     88.709457
    6.234900     88.745372
    6.249600     88.877414
    6.264400     89.031637
    6.279100     89.302057
    6.293900     89.537619
    6.308600     89.553464
    6.323400     89.269312
    6.338100     89.666491
    6.352800     89.589379
    6.367600     89.857686
    6.382300     90.118600
    6.397100     90.292894
    6.411800     90.442893
    6.426600     90.609793
    6.441300     90.425992
    6.456000     89.759448
    6.470800     89.605224
    6.485500     90.157684
    6.500300     89.973883
    6.515000     89.785856
    6.529800     89.852405
    6.544500     89.836560
    6.559300     89.675998
    6.574000     90.131276
    6.588700     90.514723
    6.603500     90.098530
    6.618200     89.612619
    6.633000     89.484802
    6.647700     89.405578
    6.662500     89.041144
    6.677200     88.807696
    6.692000     88.490797
    6.706700     88.257348
    6.721500     88.239391
    6.736200     88.073547
    6.750900     87.807352
    6.765700     87.756648
    6.780400     87.772493
    6.795200     87.514748
    6.809900     87.477777
    6.824700     87.513692
    6.839400     86.668629
    6.854200     85.984128
    6.868900     86.063352
    6.883700     86.061240
    6.898400     85.769694
    6.913200     85.289064
    6.927900     85.129558
    6.942700     84.711252
    6.957400     84.671111
    6.972200     84.325691
    6.986900     83.980272
    7.001600     83.743654
    7.016400     83.415135
    7.031100     83.688725
    7.045900     83.371826
    7.060600     83.057040
    7.075400     82.902816
    7.090100     82.558453
    7.104900     82.237329
    7.119600     81.922542
    7.134400     81.386984
    7.149100     81.132408
    7.163900     80.715159
    7.178600     80.076079
    7.193400     80.078192
    7.208100     80.177487
    7.222900     79.716928
    7.237600     79.395804
    7.252400     79.374677
    7.267100     79.465522
    7.281900     79.212003
    7.296600     78.896160
    7.311400     78.778908
    7.326100     77.931731
    7.340900     77.852507
    7.355600     77.445820
    7.370400     77.180682
    7.385100     76.951459
    7.399900     76.488786
    7.414600     76.482448
    7.429400     76.323999
    7.444100     75.768370
    7.458900     75.867664
    7.473600     75.196895
    7.488400     74.690914
    7.503200     74.662393
    7.517900     74.387747
    7.532700     73.890217
    7.547400     73.541628
    7.562200     73.029308
    7.576900     72.480017
    7.591700     72.488468
    7.606400     72.353258
    7.621200     71.843051
    7.635900     71.493406
    7.650700     71.251507
    7.665400     70.768764
    7.680200     70.577569
    7.694900     70.034616
    7.709700     70.016658
    7.724400     69.605746
    7.739200     69.117722
    7.754000     68.797654
    7.768700     68.424770
    7.783500     68.114210
    7.798200     67.675833
    7.813000     67.623016
    7.827700     67.423371
    7.842500     67.081120
    7.857200     66.726193
    7.872000     66.192747
    7.886700     65.875848
    7.901500     65.431134
    7.916300     65.211418
    7.931000     65.042404
    7.945800     64.902969
    7.960500     64.389593
    7.975300     64.069526
    7.990000     63.697698
    8.004800     63.396644
    8.019600     63.317419
    8.034300     63.109322
    8.049100     62.577989
    8.063800     62.490313
    8.078600     62.179753
    8.093300     61.626237
    8.108100     61.334689
    8.122900     61.241733
    8.137600     61.022017
    8.152400     60.857228
    8.167100     60.654414
    8.181900     60.162164
    8.196600     59.748083
    8.211400     59.317102
    8.226200     59.215693
    8.240900     59.121680
    8.255700     58.673797
    8.270400     58.728726
    8.285200     58.420278
    8.300000     58.218519
    8.314700     57.770635
    8.329500     57.537186
    8.344200     57.412540
    8.359000     56.864305
    8.373800     56.601280
    8.388500     56.529448
    8.403300     56.369944
    8.418000     56.264310
    8.432800     55.922060
    8.447600     55.396008
    8.462300     55.353754
    8.477100     55.510091
    8.491800     55.530161
    8.506600     55.511147
    8.521400     55.126644
    8.536100     54.643902
    8.550900     54.802350
    8.565600     54.670310
    8.580400     54.293200
    8.595200     53.929823
    8.609900     53.377363
    8.624700     52.907296
    8.639500     52.528075
    8.654200     52.380188
    8.669000     52.073853
    8.683700     51.762235
    8.698500     51.385126
    8.713300     51.244635
    8.728000     50.982665
    8.742800     50.590767
    8.757600     50.363657
    8.772300     49.926336
    8.787100     49.700282
    8.801800     49.617888
    8.816600     49.351693
    8.831400     49.238666
    8.846100     48.989372
    8.860900     48.692544
    8.875700     48.606981
    8.890400     48.295364
    8.905200     48.131633
    8.920000     47.805228
    8.934700     47.382695
    8.949500     47.031994
    8.964300     46.802771
    8.979000     46.673898
    8.993800     46.596787
    9.008600     46.648547
    9.023300     46.477422
    9.038100     46.078130
    9.052900     45.816160
    9.067600     45.597500
    9.082400     45.577430
    9.097200     45.355600
    9.111900     45.358769
    9.126700     45.177080
    9.141500     44.927787
    9.156200     44.850675
    9.171000     44.469341
    9.185800     44.183075
    9.200500     44.154554
    9.215300     43.649629
    9.230100     43.629558
    9.244800     43.631671
    9.259600     43.473221
    9.274400     43.184844
    9.289100     42.929213
    9.303900     42.745411
    9.318700     42.517244
    9.333400     42.335556
    9.348200     42.051403
    9.363000     41.778870
    9.377800     41.663730
    9.392500     41.578167
    9.407300     41.560210
    9.422100     41.286620
    9.436800     41.246481
    9.451600     41.019370
    9.466400     40.871483
    9.481200     40.657049
    9.495900     40.315854
    9.510700     39.984167
    9.525500     40.088743
    9.540200     39.639804
    9.555000     39.364102
    9.569800     39.491917
    9.584600     39.226779
    9.599300     39.012345
    9.614100     38.852839
    9.628900     38.614108
    9.643600     38.364814
    9.658400     38.307773
    9.673200     38.012001
    9.688000     38.004607
    9.702700     37.814468
    9.717500     37.458484
    9.732300     37.369752
    9.747100     37.251444
    9.761800     37.045459
    9.776600     37.061305
    9.791400     36.962010
    9.806200     36.698984
    9.820900     36.615533
    9.835700     36.566942
    9.850500     36.517295
    9.865300     36.476098
    9.880000     36.310254
    9.894800     36.144411
    9.909600     35.876103
    9.924400     35.737724
    9.939100     35.392304
    9.953900     35.114490
    9.968700     35.083857
    9.983500     35.183151
    9.998200     34.981392
   10.013000     34.606396
   10.028000     34.431046
   10.043000     34.062387
   10.057000     34.198652
   10.072000     34.222949
   10.087000     34.106753
   10.102000     33.956753
   10.116000     33.689502
   10.131000     33.478236
   10.146000     33.550066
   10.161000     33.431758
   10.176000     33.453941
   10.190000     33.184576
   10.205000     32.954297
   10.220000     33.032466
   10.235000     32.909932
   10.249000     32.925776
   10.264000     32.701834
   10.279000     32.499020
   10.294000     32.145149
   10.309000     32.168388
   10.323000     32.117685
   10.338000     31.851490
   10.353000     31.944447
   10.368000     31.862053
   10.382000     31.696210
   10.397000     31.743744
   10.412000     31.586351
   10.427000     31.307480
   10.442000     31.457479
   10.456000     31.340226
   10.471000     31.388817
   10.486000     31.322269
   10.501000     31.340226
   10.516000     31.306424
   10.530000     31.385648
   10.545000     31.538816
   10.560000     31.581070
   10.575000     31.680364
   10.589000     31.813462
   10.604000     31.665575
   10.619000     31.502901
   10.634000     31.507127
   10.649000     31.363465
   10.663000     31.315931
   10.678000     31.005370
   10.693000     31.021215
   10.708000     30.718048
   10.722000     30.331433
   10.737000     30.138124
   10.752000     30.069462
   10.767000     29.826507
   10.782000     29.857141
   10.796000     29.858197
   10.811000     29.729324
   10.826000     29.616297
   10.841000     29.550805
   10.856000     29.384961
   10.870000     29.082851
   10.885000     28.963486
   10.900000     28.811374
   10.915000     28.636024
   10.930000     28.658207
   10.944000     28.603277
   10.959000     28.619123
   10.974000     28.660320
   10.989000     28.585321
   11.003000     28.348702
   11.018000     28.412082
   11.033000     28.338139
   11.048000     28.286379
   11.063000     28.292717
   11.077000     28.358210
   11.092000     28.431096
   11.107000     28.297999
   11.122000     28.338139
   11.137000     28.274759
   11.151000     28.254689
   11.166000     28.195535
   11.181000     28.272647
   11.196000     28.293773
   11.211000     28.315956
   11.225000     28.107860
   11.240000     27.855397
   11.255000     28.098353
   11.270000     28.117366
   11.284000     28.077226
   11.299000     28.032861
   11.314000     27.835327
   11.329000     27.804693
   11.344000     28.001170
   11.358000     28.095183
   11.373000     28.101522
   11.388000     27.999057
   11.403000     27.939904
   11.418000     27.998001
   11.432000     27.802581
   11.447000     27.756102
   11.462000     27.932509
   11.477000     27.951523
   11.492000     27.788848
   11.506000     27.616667
   11.521000     27.714905
   11.536000     27.607159
   11.551000     27.699060
   11.566000     27.774059
   11.580000     27.766665
   11.595000     27.611385
   11.610000     27.540611
   11.625000     27.534273
   11.640000     27.513146
   11.654000     27.629342
   11.669000     27.556456
   11.684000     27.463499
   11.699000     27.468780
   11.714000     27.461386
   11.728000     27.481457
   11.743000     27.534273
   11.758000     27.579695
   11.773000     27.433922
   11.788000     27.557512
   11.802000     27.574414
   11.817000     27.618780
   11.832000     27.497301
   11.847000     27.586033
   11.862000     27.651525
   11.876000     27.689553
   11.891000     27.837439
   11.906000     27.876524
   11.921000     27.923002
   11.936000     27.889199
   11.950000     28.118422
   11.965000     28.048705
   11.980000     28.181802
   11.995000     28.172296
   12.010000     28.621235
   12.024000     28.792361
   12.039000     28.838840
   12.054000     28.849402
   12.069000     28.979331
   12.084000     29.135668
   12.098000     29.087076
   12.113000     29.105034
   12.128000     29.080738
   12.143000     29.255033
   12.158000     29.414539
   12.172000     29.322638
   12.187000     29.360665
   12.202000     29.162076
   12.217000     29.206442
   12.232000     29.293060
   12.246000     29.115598
   12.261000     28.934965
   12.276000     29.118767
   12.291000     29.258202
   12.306000     29.156794
   12.320000     29.233906
   12.335000     29.181090
   12.350000     29.362778
   12.365000     29.345877
   12.380000     29.410314
   12.394000     29.402919
   12.409000     29.740944
   12.424000     29.889886
   12.439000     29.923689
   12.454000     30.174039
   12.468000     30.520515
   12.483000     30.528966
   12.498000     30.756077
   12.513000     30.854315
   12.528000     30.819457
   12.543000     31.052905
   12.557000     30.984244
   12.572000     30.822625
   12.587000     30.776147
   12.602000     30.940934
   12.617000     30.741288
   12.631000     30.804668
   12.646000     30.775091
   12.661000     30.878610
   12.676000     30.876498
   12.691000     30.737062
   12.705000     30.691640
   12.720000     30.857484
   12.735000     30.767696
   12.750000     30.946215
   12.765000     31.003258
   12.779000     31.058186
   12.794000     30.969455
   12.809000     31.113115
   12.824000     31.346565
   12.839000     31.481774
   12.854000     31.710997
   12.868000     32.002545
   12.883000     32.169444
   12.898000     32.302542
   12.913000     32.396555
   12.928000     32.467329
   12.942000     32.572963
   12.957000     32.530709
   12.972000     32.634230
   12.987000     32.627891
   13.002000     32.619441
   13.017000     32.675426
   13.031000     32.568737
   13.046000     32.598314
   13.061000     32.678595
   13.076000     32.886693
   13.091000     32.971198
   13.105000     32.658525
   13.120000     32.850777
   13.135000     33.072606
   13.150000     33.013452
   13.165000     32.903593
   13.179000     33.015564
   13.194000     33.084226
   13.209000     33.224717
   13.224000     33.274365
   13.239000     33.336688
   13.254000     33.579644
   13.268000     33.732811
   13.283000     33.833163
   13.298000     33.962035
   13.313000     34.045485
   13.328000     33.902881
   13.343000     33.909219
   13.357000     34.023302
   13.372000     34.233512
   13.387000     34.282103
   13.402000     34.146892
   13.417000     34.310623
   13.431000     34.357102
   13.446000     34.507101
   13.461000     34.579988
   13.476000     34.527171
   13.491000     34.640199
   13.506000     34.829281
   13.520000     34.873647
   13.535000     34.828225
   13.550000     34.812380
   13.565000     34.810267
   13.580000     34.731043
   13.595000     34.749000
   13.609000     34.814492
   13.624000     34.831394
   13.639000     34.752170
   13.654000     34.862027
   13.669000     34.830338
   13.683000     34.834563
   13.698000     35.074350
   13.713000     35.139842
   13.728000     35.159912
   13.743000     35.113434
   13.758000     35.014139
   13.772000     35.234912
   13.787000     35.351108
   13.802000     35.412375
   13.817000     35.497938
   13.832000     35.287728
   13.847000     35.616246
   13.861000     35.764132
   13.876000     35.807442
   13.891000     35.749344
   13.906000     35.636317
   13.921000     35.540191
   13.936000     35.425051
   13.950000     35.606740
   13.965000     35.526458
   13.980000     35.493712
   13.995000     35.545472
   14.010000     35.556035
   14.025000     35.377516
   14.039000     35.447234
   14.054000     35.418712
   14.069000     35.472586
   14.084000     35.671175
   14.099000     35.496881
   14.114000     35.545472
   14.128000     35.488431
   14.143000     35.469417
   14.158000     35.495825
   14.173000     35.534910
   14.188000     35.441953
   14.203000     35.509557
   14.217000     35.609909
   14.232000     35.650049
   14.247000     35.535966
   14.262000     35.369065
   14.277000     35.293010
   14.292000     35.420826
   14.306000     35.538078
   14.321000     35.450403
   14.336000     35.406037
   14.351000     35.413431
   14.366000     35.463078
   14.381000     35.519064
   14.395000     35.477867
   14.410000     35.410262
   14.425000     35.332094
   14.440000     35.360615
   14.455000     35.264489
   14.470000     35.215898
   14.484000     35.315193
   14.499000     35.275052
   14.514000     35.258151
   14.529000     35.359559
   14.544000     35.269770
   14.559000     35.138785
   14.573000     35.239137
   14.588000     35.253925
   14.603000     35.224348
   14.618000     35.159912
   14.633000     35.091251
   14.648000     34.800761
   14.662000     34.745831
   14.677000     34.890549
   14.692000     34.895830
   14.707000     34.846183
   14.722000     34.944421
   14.737000     34.769070
   14.752000     34.689846
   14.766000     34.743718
   14.781000     34.727873
   14.796000     34.780690
   14.811000     34.728930
   14.826000     34.620128
   14.841000     34.664494
   14.855000     34.510270
   14.870000     34.389849
   14.885000     34.324356
   14.900000     34.397243
   14.915000     34.319075
   14.930000     34.218723
   14.945000     34.137386
   14.959000     34.045485
   14.974000     34.164850
   14.989000     34.116259
   15.004000     34.181752
   15.019000     34.026471
   15.034000     34.032809
   15.048000     33.829994
   15.063000     33.774009
   15.078000     33.760276
   15.093000     33.814149
   15.108000     33.787741
   15.123000     33.685277
   15.138000     33.525771
   15.152000     33.565912
   15.167000     33.429645
   15.182000     33.260633
   15.197000     33.172957
   15.212000     33.175070
   15.227000     33.257464
   15.242000     33.202534
   15.256000     33.026128
   15.271000     32.992325
   15.286000     32.874016
   15.301000     32.776834
   15.316000     32.800073
   15.331000     32.687046
   15.345000     32.673313
   15.360000     32.741975
   15.375000     32.574019
   15.390000     32.361697
   15.405000     32.333175
   15.420000     32.381767
   15.435000     32.308880
   15.449000     32.169444
   15.464000     32.077544
   15.479000     32.049023
   15.494000     32.078600
   15.509000     31.915925
   15.524000     31.890574
   15.539000     31.806068
   15.553000     31.602196
   15.568000     31.583182
   15.583000     31.599027
   15.598000     31.580013
   15.613000     31.428958
   15.628000     31.265227
   15.643000     31.176495
   15.657000     31.229312
   15.672000     31.304311
   15.687000     31.121566
   15.702000     31.001145
   15.717000     31.100440
   15.732000     30.962061
   15.747000     30.870160
   15.761000     30.826850
   15.776000     30.757133
   15.791000     30.670514
   15.806000     30.685303
   15.821000     30.509952
   15.836000     30.311362
   15.851000     30.170871
   15.866000     30.072631
   15.880000     29.949041
   15.895000     29.811718
   15.910000     29.882492
   15.925000     29.857141
   15.940000     29.677564
   15.955000     29.746226
   15.970000     29.595171
   15.984000     29.650100
   15.999000     29.589889
   16.014000     29.525454
   16.029000     29.443060
   16.044000     29.500101
   16.059000     29.579326
   16.074000     29.377567
   16.088000     29.390243
   16.103000     29.311018
   16.118000     29.187428
   16.133000     29.149400
   16.148000     29.035316
   16.163000     28.986725
   16.178000     28.877923
   16.193000     28.869473
   16.207000     28.803980
   16.222000     28.677221
   16.237000     28.687784
   16.252000     28.701517
   16.267000     28.688840
   16.282000     28.621235
   16.297000     28.638137
   16.312000     28.428984
   16.326000     28.437434
   16.341000     28.465955
   16.356000     28.289548
   16.371000     28.367716
   16.386000     28.245182
   16.401000     28.119479
   16.416000     28.028634
   16.430000     27.971593
   16.445000     27.942016
   16.460000     27.846947
   16.475000     27.799412
   16.490000     27.785679
   16.505000     27.676877
   16.520000     27.651525
   16.535000     27.448710
   16.549000     27.367373
   16.564000     27.209980
   16.579000     27.176177
   16.594000     27.264909
   16.609000     26.980756
   16.624000     26.926884
   16.639000     26.955405
   16.654000     26.939559
   16.668000     26.830757
   16.683000     26.907870
   16.698000     26.714561
   16.713000     26.577238
   16.728000     26.466325
   16.743000     26.665970
   16.758000     26.709280
   16.773000     26.546605
   16.788000     26.601534
   16.802000     26.435690
   16.817000     26.189566
   16.832000     26.298368
   16.847000     26.342733
   16.862000     26.225481
   16.877000     26.162101
   16.892000     25.969850
   16.907000     25.993089
   16.921000     25.948723
   16.936000     25.873724
   16.951000     25.829358
   16.966000     25.767034
   16.981000     25.791330
   16.996000     25.714218
   17.011000     25.590628
   17.026000     25.502952
   17.041000     25.588514
   17.055000     25.543093
   17.070000     25.436404
   17.085000     25.426896
   17.100000     25.375136
   17.115000     25.494501
   17.130000     25.388869
   17.145000     25.342390
   17.160000     25.240982
   17.175000     25.215630
   17.189000     25.176547
   17.204000     25.101547
   17.219000     25.092040
   17.234000     25.045562
   17.249000     24.907183
   17.264000     24.778310
   17.279000     24.940985
   17.294000     24.933591
   17.309000     24.886056
   17.323000     24.664227
   17.338000     24.695917
   17.353000     24.767747
   17.368000     24.749789
   17.383000     24.595565
   17.398000     24.579721
   17.413000     24.435003
   17.428000     24.524791
   17.443000     24.523735
   17.457000     24.479369
   17.472000     24.503664
   17.487000     24.402257
   17.502000     24.344159
   17.517000     24.335708
   17.532000     24.355779
   17.547000     24.325146
   17.562000     24.260709
   17.577000     24.356835
   17.591000     24.440285
   17.606000     24.389581
   17.621000     24.307188
   17.636000     24.344159
   17.651000     24.210006
   17.666000     24.321976
   17.681000     24.253314
   17.696000     24.210006
   17.711000     24.241695
   17.726000     24.224794
   17.740000     24.126555
   17.755000     24.129724
   17.770000     24.065288
   17.785000     24.154020
   17.800000     24.068457
   17.815000     24.068457
   17.830000     24.168809
   17.845000     24.137118
   17.860000     24.171978
   17.875000     24.126555
   17.889000     24.064232
   17.904000     24.079021
   17.919000     24.124443
   17.934000     24.091696
   17.949000     24.109654
   17.964000     24.132893
   17.979000     24.106485
   17.994000     24.103316
   18.009000     24.098035
   18.024000     24.147682
   18.038000     24.276555
   18.053000     24.189935
   18.068000     24.227963
   18.083000     24.186767
   18.098000     24.167752
   18.113000     24.248033
   18.128000     24.189935
   18.143000     24.275497
   18.158000     24.152963
   18.173000     24.261766
   18.188000     24.187823
   18.202000     24.124443
   18.217000     24.263878
   18.232000     24.265991
   18.247000     24.311413
   18.262000     24.368454
   18.277000     24.358948
   18.292000     24.373737
   18.307000     24.393807
   18.322000     24.439229
   18.337000     24.526904
   18.352000     24.390637
   18.366000     24.396976
   18.381000     24.493102
   18.396000     24.435003
   18.411000     24.515285
   18.426000     24.610354
   18.441000     24.465637
   18.456000     24.525847
   18.471000     24.618804
   18.486000     24.537468
   18.501000     24.530074
   18.516000     24.542749
   18.530000     24.599791
   18.545000     24.631481
   18.560000     24.728663
   18.575000     24.487820
   18.590000     24.492045
   18.605000     24.574438
   18.620000     24.594509
   18.635000     24.552256
   18.650000     24.820563
   18.665000     24.747677
   18.680000     24.615635
   18.695000     24.731832
   18.710000     24.705424
   18.724000     24.600848
   18.739000     24.703311
   18.754000     24.713875
   18.769000     24.775141
   18.784000     24.738170
   18.799000     24.902958
   18.814000     24.855423
   18.829000     24.851197
   18.844000     24.920914
   18.859000     25.024435
   18.874000     25.142744
   18.889000     24.990633
   18.903000     24.987463
   18.918000     24.833240
   18.933000     24.945211
   18.948000     25.065632
   18.963000     25.057181
   18.978000     25.047674
   18.993000     24.982182
   19.008000     24.996971
   19.023000     24.998027
   19.038000     25.062463
   19.053000     25.129012
   19.068000     25.033942
   19.083000     24.949436
   19.098000     25.089928
   19.112000     25.242038
   19.127000     25.124786
   19.142000     25.127955
   19.157000     25.090984
   19.172000     25.117392
   19.187000     25.080420
   19.202000     25.151194
   19.217000     25.167039
   19.232000     25.077251
   19.247000     25.043449
   19.262000     25.242038
   19.277000     25.240982
   19.292000     25.308587
   19.307000     25.160702
   19.321000     25.245208
   19.336000     25.246265
   19.351000     25.301193
   19.366000     25.334995
   19.381000     25.295912
   19.396000     25.280067
   19.411000     25.326545
   19.426000     25.266335
   19.441000     25.272673
   19.456000     25.369855
   19.471000     25.282179
   19.486000     25.178659
   19.501000     25.256827
   19.516000     25.393094
   19.531000     25.188166
   19.545000     25.245208
   19.560000     25.263165
   19.575000     25.193447
   19.590000     25.308587
   19.605000     25.324432
   19.620000     25.256827
   19.635000     25.265278
   19.650000     25.313870
   19.665000     25.227250
   19.680000     25.361404
   19.695000     25.157533
   19.710000     25.077251
   19.725000     25.029716
   19.740000     25.141688
   19.755000     25.224082
   19.770000     25.107885
   19.785000     25.051899
   19.799000     25.192391
   19.814000     25.174434
   19.829000     25.031829
   19.844000     25.058237
   19.859000     25.105773
   19.874000     25.032885
   19.889000     24.950492
   19.904000     24.897675
   19.919000     24.934647
   19.934000     24.972675
   19.949000     24.930422
   19.964000     24.852254
   19.979000     24.770916
   19.994000     24.781479
   20.009000     24.711761
   20.024000     24.776198
   20.039000     24.745564
   20.054000     24.501552
   20.068000     24.516341
   20.083000     24.608242
   20.098000     24.683241
   20.113000     24.629368
   20.128000     24.701198
   20.143000     24.537468
   20.158000     24.517397
   20.173000     24.606129
   20.188000     24.576552
   20.203000     24.466694
   20.218000     24.518453
   20.233000     24.390637
   20.248000     24.390637
   20.263000     24.220569
   20.278000     24.288174
   20.293000     24.213175
   20.308000     24.215287
   20.323000     24.043105
   20.338000     23.961768
   20.353000     23.963881
   20.368000     23.945923
   20.382000     23.990289
   20.397000     24.063175
   20.412000     23.893107
   20.427000     23.905782
   20.442000     23.811769
   20.457000     23.805431
   20.472000     23.765291
   20.487000     23.714587
   20.502000     23.697685
   20.517000     23.614236
   20.532000     23.524448
   20.547000     23.519167
   20.562000     23.444166
   20.577000     23.479026
   20.592000     23.352266
   20.607000     23.531842
   20.622000     23.369167
   20.637000     23.176916
   20.652000     23.252971
   20.667000     23.134663
   20.682000     23.076564
   20.697000     23.019523
   20.712000     23.008959
   20.727000     22.887481
   20.742000     22.787130
   20.757000     22.817764
   20.771000     22.705793
   20.786000     22.699455
   20.801000     22.646639
   20.816000     22.573752
   20.831000     22.551569
   20.846000     22.562132
   20.861000     22.471288
   20.876000     22.383612
   20.891000     22.293824
   20.906000     22.290655
   20.921000     22.307557
   20.936000     22.209318
   20.951000     22.219881
   20.966000     22.199811
   20.981000     22.112135
   20.996000     21.926222
   21.011000     21.767773
   21.026000     21.804744
   21.041000     21.823758
   21.056000     21.854391
   21.071000     21.812138
   21.086000     21.850166
   21.101000     21.684323
   21.116000     21.700168
   21.131000     21.594535
   21.146000     21.512141
   21.161000     21.380100
   21.176000     21.417071
   21.191000     21.426579
   21.206000     21.226932
   21.221000     21.291368
   21.236000     21.255453
   21.251000     21.233270
   21.266000     21.200524
   21.281000     21.181510
   21.296000     21.182566
   21.310000     21.118130
   21.325000     20.951230
   21.340000     20.902639
   21.355000     20.997709
   21.370000     20.830809
   21.385000     20.748415
   21.400000     20.787499
   21.415000     20.680810
   21.430000     20.674472
   21.445000     20.683979
   21.460000     20.650177
   21.475000     20.643839
   21.490000     20.573065
   21.505000     20.522360
   21.520000     20.414615
   21.535000     20.308982
   21.550000     20.323771
   21.565000     20.252997
   21.580000     20.206519
   21.595000     20.125181
   21.610000     20.077646
   21.625000     20.105110
   21.640000     20.037505
   21.655000     19.966731
   21.670000     19.832577
   21.685000     19.881169
   21.700000     19.919197
   21.715000     19.913915
   21.730000     19.754409
   21.745000     19.697368
   21.760000     19.770255
   21.775000     19.711100
   21.790000     19.477651
   21.805000     19.538919
   21.820000     19.515679
   21.835000     19.504059
   21.850000     19.395257
   21.865000     19.398427
   21.880000     19.413215
   21.895000     19.386807
   21.910000     19.323427
   21.925000     19.195612
   21.940000     19.261104
   21.955000     19.174485
   21.970000     19.101598
   21.985000     19.179766
   22.000000     19.051951
