# Supplementary material for: Changing the game of time resolved X-ray diffraction on the mechanochemistry playground by downsizing
Source: Nat Commun. 2021 Oct 21;12:6134. doi: 10.1038/s41467-021-26264-1 (PMC8531352; doi:10.1038/s41467-021-26264-1)
Supplement: Supplementary file 3 — Source Data. [file 41467_2021_26264_MOESM3_ESM.zip › PXRD_raw_data/reactionIIIa_cocrystal_FormI_normalized/000062.xy]

    3.140900     20.275880
    3.155600     20.258132
    3.170400     20.432483
    3.185100     20.630847
    3.199800     20.767613
    3.214500     20.896027
    3.229300     20.783273
    3.244000     20.951360
    3.258700     21.278137
    3.273500     21.636236
    3.288200     21.855480
    3.302900     21.905593
    3.317600     22.170774
    3.332400     22.188522
    3.347100     22.666682
    3.361800     22.992416
    3.376500     23.292049
    3.391300     23.635531
    3.406000     24.219137
    3.420700     24.394532
    3.435400     24.053139
    3.450200     23.634487
    3.464900     23.448652
    3.479600     23.715920
    3.494400     23.908020
    3.509100     23.891316
    3.523800     24.046874
    3.538500     24.299527
    3.553300     24.644052
    3.568000     24.801699
    3.582700     24.700430
    3.597400     24.655537
    3.612200     24.831976
    3.626900     25.234967
    3.641600     25.351898
    3.656400     25.684939
    3.671100     26.111942
    3.685800     26.298822
    3.700500     26.245577
    3.715300     26.633952
    3.730000     26.808303
    3.744700     27.049471
    3.759500     27.140301
    3.774200     27.524499
    3.788900     27.879466
    3.803600     27.590273
    3.818400     27.835617
    3.833100     27.934799
    3.847800     27.977604
    3.862600     28.091401
    3.877300     28.425487
    3.892000     28.649951
    3.906700     28.617587
    3.921500     28.989258
    3.936200     29.243998
    3.950900     29.653253
    3.965700     29.930962
    3.980400     29.965414
    3.995100     30.079213
    4.009800     30.372581
    4.024600     30.567813
    4.039300     31.031358
    4.054000     31.076250
    4.068800     31.180652
    4.083500     31.653592
    4.098200     31.864484
    4.113000     32.078507
    4.127700     32.380229
    4.142400     32.386493
    4.157100     32.587988
    4.171900     33.243632
    4.186600     33.526561
    4.201300     33.397103
    4.216100     33.867955
    4.230800     34.548655
    4.245500     34.873345
    4.260300     34.700038
    4.275000     35.154186
    4.289700     35.345241
    4.304500     35.504975
    4.319200     35.667843
    4.333900     35.808785
    4.348600     36.245184
    4.363400     36.576139
    4.378100     36.979129
    4.392800     37.041770
    4.407600     37.518887
    4.422300     37.839401
    4.437000     37.802860
    4.451800     38.157826
    4.466500     38.449108
    4.481200     38.333222
    4.496000     38.160958
    4.510700     38.658955
    4.525400     39.008701
    4.540200     39.492082
    4.554900     40.031839
    4.569600     40.122669
    4.584400     40.301196
    4.599100     40.457799
    4.613800     40.980852
    4.628600     41.269001
    4.643300     41.404723
    4.658000     41.369226
    4.672700     41.771174
    4.687500     42.231586
    4.702200     42.381925
    4.716900     42.695130
    4.731700     43.051140
    4.746400     43.440559
    4.761100     43.644143
    4.775900     43.920807
    4.790600     44.689205
    4.805300     44.900097
    4.820100     45.353200
    4.834800     45.731135
    4.849500     46.119510
    4.864300     46.233308
    4.879000     46.596626
    4.893700     46.972473
    4.908500     47.555035
    4.923200     47.851536
    4.938000     48.035284
    4.952700     48.538501
    4.967400     48.659606
    4.982200     49.112711
    4.996900     49.571035
    5.011600     50.045019
    5.026400     50.545104
    5.041100     50.774788
    5.055800     51.454444
    5.070600     51.904416
    5.085300     52.198829
    5.100000     52.397192
    5.114800     53.174986
    5.129500     53.837938
    5.144200     54.245105
    5.159000     54.852723
    5.173700     55.224394
    5.188400     55.646178
    5.203200     56.093018
    5.217900     56.563869
    5.232700     56.962685
    5.247400     57.362543
    5.262100     58.092312
    5.276900     58.627894
    5.291600     59.222985
    5.306300     59.776314
    5.321100     60.107268
    5.335800     60.403769
    5.350500     61.169034
    5.365300     61.634667
    5.380000     62.100299
    5.394800     62.487629
    5.409500     63.215310
    5.424200     63.879306
    5.439000     64.629955
    5.453700     64.849199
    5.468400     65.599848
    5.483200     66.152134
    5.497900     66.862066
    5.512600     67.220164
    5.527400     67.840311
    5.542100     68.474031
    5.556900     69.056593
    5.571600     69.829166
    5.586300     70.243641
    5.601100     70.609049
    5.615800     70.885713
    5.630600     71.620702
    5.645300     72.521689
    5.660000     73.021774
    5.674800     73.671154
    5.689500     74.051177
    5.704200     74.204647
    5.719000     74.504281
    5.733700     74.914580
    5.748500     75.735178
    5.763200     76.380382
    5.777900     76.829310
    5.792700     77.772058
    5.807400     78.331652
    5.822200     78.877673
    5.836900     79.210715
    5.851600     79.515569
    5.866400     80.001037
    5.881100     80.708882
    5.895900     81.527392
    5.910600     81.805101
    5.925300     82.157979
    5.940100     82.664328
    5.954800     83.257330
    5.969600     84.133262
    5.984300     85.781767
    5.999000     87.601491
    6.013800     88.978551
    6.028500     90.064330
    6.043300     89.839866
    6.058000     88.535887
    6.072700     87.484560
    6.087500     87.628635
    6.102200     87.439668
    6.117000     87.538850
    6.131700     88.083828
    6.146500     87.942884
    6.161200     87.840571
    6.175900     88.058770
    6.190700     88.217462
    6.205400     88.537975
    6.220200     88.981683
    6.234900     88.746779
    6.249600     88.952450
    6.264400     89.182134
    6.279100     89.010915
    6.293900     88.929482
    6.308600     89.249996
    6.323400     89.245820
    6.338100     89.625843
    6.352800     89.553805
    6.367600     89.264612
    6.382300     89.867010
    6.397100     89.954709
    6.411800     89.978720
    6.426600     89.966193
    6.441300     89.919212
    6.456000     89.671779
    6.470800     89.896243
    6.485500     89.927563
    6.500300     89.971412
    6.515000     89.790797
    6.529800     89.820030
    6.544500     89.763653
    6.559300     89.275052
    6.574000     89.257304
    6.588700     89.356486
    6.603500     89.033884
    6.618200     88.857444
    6.633000     89.081908
    6.647700     89.327253
    6.662500     88.958715
    6.677200     88.557812
    6.692000     88.882502
    6.706700     88.551548
    6.721500     88.171525
    6.736200     88.033714
    6.750900     87.706936
    6.765700     87.498133
    6.780400     87.314386
    6.795200     86.937495
    6.809900     87.337354
    6.824700     87.211028
    6.839400     86.650390
    6.854200     86.780892
    6.868900     86.144041
    6.883700     85.434109
    6.898400     85.381908
    6.913200     85.029029
    6.927900     84.839018
    6.942700     84.914188
    6.957400     84.562354
    6.972200     84.272116
    6.986900     83.940118
    7.001600     83.910886
    7.016400     83.903578
    7.031100     83.424373
    7.045900     82.688340
    7.060600     83.073583
    7.075400     82.636140
    7.090100     82.099514
    7.104900     81.936647
    7.119600     81.715315
    7.134400     81.377053
    7.149100     81.149458
    7.163900     80.797623
    7.178600     80.119011
    7.193400     80.117967
    7.208100     79.717064
    7.222900     79.572990
    7.237600     79.366274
    7.252400     79.355834
    7.267100     78.697058
    7.281900     78.175050
    7.296600     78.216809
    7.311400     78.371325
    7.326100     78.157301
    7.340900     77.860799
    7.355600     77.570563
    7.370400     77.170703
    7.385100     76.719687
    7.399900     76.614242
    7.414600     76.313565
    7.429400     75.676714
    7.444100     75.563959
    7.458900     75.449117
    7.473600     75.004365
    7.488400     74.767373
    7.503200     74.124258
    7.517900     74.063705
    7.532700     73.990624
    7.547400     73.421634
    7.562200     72.980013
    7.576900     72.569715
    7.591700     72.331678
    7.606400     72.048750
    7.621200     71.612350
    7.635900     71.079900
    7.650700     70.997423
    7.665400     70.883625
    7.680200     70.769827
    7.694900     70.208145
    7.709700     69.537885
    7.724400     69.271661
    7.739200     68.708935
    7.754000     68.637942
    7.768700     68.461502
    7.783500     68.235995
    7.798200     68.227642
    7.813000     67.764098
    7.827700     67.275497
    7.842500     66.922620
    7.857200     66.827614
    7.872000     66.282636
    7.886700     65.931846
    7.901500     65.322139
    7.916300     65.178064
    7.931000     65.017286
    7.945800     64.616383
    7.960500     64.278121
    7.975300     64.162235
    7.990000     63.886614
    8.004800     63.518075
    8.019600     63.050355
    8.034300     62.654672
    8.049100     62.645276
    8.063800     62.536698
    8.078600     62.051230
    8.093300     61.696263
    8.108100     61.734893
    8.122900     61.311021
    8.137600     61.014520
    8.152400     60.763955
    8.167100     60.024790
    8.181900     59.835823
    8.196600     59.703233
    8.211400     59.684440
    8.226200     59.418215
    8.240900     58.833566
    8.255700     58.529756
    8.270400     58.697843
    8.285200     58.514096
    8.300000     58.036980
    8.314700     57.732127
    8.329500     57.473209
    8.344200     57.169401
    8.359000     56.728825
    8.373800     56.637995
    8.388500     56.460512
    8.403300     56.272588
    8.418000     55.878994
    8.432800     55.719259
    8.447600     55.424845
    8.462300     55.126256
    8.477100     54.974873
    8.491800     54.921628
    8.506600     54.901792
    8.521400     54.671065
    8.536100     54.607379
    8.550900     54.383960
    8.565600     54.291042
    8.580400     53.907887
    8.595200     53.671938
    8.609900     53.296093
    8.624700     52.835680
    8.639500     52.603908
    8.654200     52.377356
    8.669000     51.776001
    8.683700     51.626707
    8.698500     51.383451
    8.713300     51.060849
    8.728000     50.979415
    8.742800     50.830121
    8.757600     50.341520
    8.772300     49.921825
    8.787100     49.711977
    8.801800     49.423828
    8.816600     49.372671
    8.831400     49.276622
    8.846100     49.039629
    8.860900     48.702412
    8.875700     48.425746
    8.890400     48.067648
    8.905200     47.808732
    8.920000     47.608280
    8.934700     47.310735
    8.949500     47.051819
    8.964300     47.172924
    8.979000     46.968297
    8.993800     46.563218
    9.008600     46.211384
    9.023300     46.217648
    9.038100     45.890870
    9.052900     45.769763
    9.067600     45.957687
    9.082400     45.436722
    9.097200     45.330232
    9.111900     45.171542
    9.126700     44.971089
    9.141500     45.009719
    9.156200     45.074448
    9.171000     44.535735
    9.185800     44.211045
    9.200500     43.879047
    9.215300     43.572106
    9.230100     43.439515
    9.244800     43.383138
    9.259600     43.402975
    9.274400     43.297528
    9.289100     42.814148
    9.303900     42.542703
    9.318700     42.315108
    9.333400     42.159549
    9.348200     42.080203
    9.363000     41.843210
    9.377800     41.784746
    9.392500     41.731501
    9.407300     41.495553
    9.422100     41.040361
    9.436800     40.892110
    9.451600     40.829469
    9.466400     40.930739
    9.481200     40.602917
    9.495900     40.148769
    9.510700     39.934746
    9.525500     39.733250
    9.540200     39.784407
    9.555000     39.861664
    9.569800     39.521314
    9.584600     39.239429
    9.599300     39.045242
    9.614100     38.790501
    9.628900     38.575434
    9.643600     38.629723
    9.658400     38.560817
    9.673200     38.143210
    9.688000     38.010620
    9.702700     37.712031
    9.717500     37.427013
    9.732300     37.446849
    9.747100     37.184802
    9.761800     37.067871
    9.776600     36.951985
    9.791400     36.805822
    9.806200     36.646087
    9.820900     36.594930
    9.835700     36.703509
    9.850500     36.355851
    9.865300     36.061438
    9.880000     35.891262
    9.894800     35.768069
    9.909600     35.610422
    9.924400     35.502888
    9.939100     35.330625
    9.953900     35.278424
    9.968700     35.273203
    9.983500     34.974614
    9.998200     34.997582
   10.013000     34.954778
   10.028000     34.559095
   10.043000     34.288695
   10.057000     34.340895
   10.072000     34.109123
   10.087000     33.918068
   10.102000     33.893011
   10.116000     33.803226
   10.131000     33.695692
   10.146000     33.488976
   10.161000     33.334462
   10.176000     33.132966
   10.190000     33.137142
   10.205000     32.960703
   10.220000     32.778000
   10.235000     32.783220
   10.249000     32.534743
   10.264000     32.421990
   10.279000     32.333248
   10.294000     32.111916
   10.309000     32.014823
   10.323000     31.997074
   10.338000     31.822723
   10.353000     31.600347
   10.368000     31.708925
   10.382000     31.609744
   10.397000     31.444788
   10.412000     31.243293
   10.427000     31.339342
   10.442000     31.346650
   10.456000     31.274613
   10.471000     31.224500
   10.486000     31.183784
   10.501000     31.243293
   10.516000     31.187960
   10.530000     31.064766
   10.545000     31.171255
   10.560000     31.248513
   10.575000     31.182740
   10.589000     31.111747
   10.604000     31.099218
   10.619000     31.322638
   10.634000     31.221368
   10.649000     30.993773
   10.663000     30.919647
   10.678000     30.749472
   10.693000     30.502040
   10.708000     30.301589
   10.722000     30.107401
   10.737000     29.896509
   10.752000     29.878760
   10.767000     29.819252
   10.782000     29.733642
   10.796000     29.465330
   10.811000     29.468462
   10.826000     29.348399
   10.841000     29.214765
   10.856000     29.200148
   10.870000     29.068602
   10.885000     28.653084
   10.900000     28.702153
   10.915000     28.719901
   10.930000     28.662480
   10.944000     28.414003
   10.959000     28.444280
   10.974000     28.638467
   10.989000     28.348229
   11.003000     28.291853
   11.018000     28.257401
   11.033000     28.089313
   11.048000     28.294985
   11.063000     28.215640
   11.077000     28.077829
   11.092000     28.199979
   11.107000     28.178055
   11.122000     28.276193
   11.137000     28.162395
   11.151000     28.196847
   11.166000     28.119590
   11.181000     27.965075
   11.196000     27.893038
   11.211000     27.970296
   11.225000     27.854410
   11.240000     27.761492
   11.255000     27.671706
   11.270000     27.689454
   11.284000     27.651869
   11.299000     27.728083
   11.314000     27.621593
   11.329000     27.633077
   11.344000     27.810561
   11.358000     27.723907
   11.373000     27.743744
   11.388000     27.675882
   11.403000     27.694675
   11.418000     27.787592
   11.432000     27.645606
   11.447000     27.672750
   11.462000     27.677970
   11.477000     27.520323
   11.492000     27.605933
   11.506000     27.529720
   11.521000     27.584009
   11.536000     27.595493
   11.551000     27.201898
   11.566000     27.393998
   11.580000     27.472299
   11.595000     27.357456
   11.610000     27.333444
   11.625000     27.274979
   11.640000     27.213382
   11.654000     27.257231
   11.669000     27.145521
   11.684000     27.293772
   11.699000     27.211294
   11.714000     27.327180
   11.728000     27.324048
   11.743000     27.373117
   11.758000     27.318828
   11.773000     27.279155
   11.788000     27.532852
   11.802000     27.622637
   11.817000     27.582965
   11.832000     27.451418
   11.847000     27.440978
   11.862000     27.543292
   11.876000     27.616374
   11.891000     27.687366
   11.906000     27.658134
   11.921000     27.671706
   11.936000     27.636209
   11.950000     27.636209
   11.965000     27.927490
   11.980000     28.122722
   11.995000     28.101842
   12.010000     28.272016
   12.024000     28.363891
   12.039000     28.474556
   12.054000     28.676052
   12.069000     28.601927
   12.084000     28.804466
   12.098000     28.954804
   12.113000     28.955849
   12.128000     29.114539
   12.143000     29.131243
   12.158000     29.076955
   12.172000     28.856667
   12.187000     28.950628
   12.202000     28.876503
   12.217000     28.958981
   12.232000     29.048766
   12.246000     29.049810
   12.261000     28.907824
   12.276000     28.732428
   12.291000     28.789850
   12.306000     28.898428
   12.320000     28.877547
   12.335000     28.998653
   12.350000     29.085307
   12.365000     29.058163
   12.380000     29.208501
   12.394000     29.258614
   12.409000     29.392248
   12.424000     29.627152
   12.439000     29.662649
   12.454000     29.811943
   12.468000     30.077125
   12.483000     30.168998
   12.498000     30.205538
   12.513000     30.237903
   12.528000     30.307852
   12.543000     30.307852
   12.557000     30.389286
   12.572000     30.460279
   12.587000     30.569901
   12.602000     30.437311
   12.617000     30.568857
   12.631000     30.584518
   12.646000     30.473851
   12.661000     30.451927
   12.676000     30.579297
   12.691000     30.523964
   12.705000     30.608529
   12.720000     30.789145
   12.735000     30.882062
   12.750000     30.769309
   12.765000     30.756780
   12.779000     30.870578
   12.794000     30.887283
   12.809000     30.866402
   12.824000     31.040753
   12.839000     31.301758
   12.854000     31.351871
   12.868000     31.217192
   12.883000     31.442700
   12.898000     31.646284
   12.913000     31.760082
   12.928000     31.929213
   12.942000     31.885364
   12.957000     31.952181
   12.972000     32.253902
   12.987000     32.149501
   13.002000     32.176645
   13.017000     32.023174
   13.031000     32.243462
   13.046000     32.228846
   13.061000     32.395889
   13.076000     32.528480
   13.091000     32.483586
   13.105000     32.791572
   13.120000     32.898062
   13.135000     32.978451
   13.150000     32.986804
   13.165000     32.895974
   13.179000     32.995155
   13.194000     33.054665
   13.209000     33.080765
   13.224000     33.051533
   13.239000     33.137142
   13.254000     33.117306
   13.268000     33.128790
   13.283000     33.325066
   13.298000     33.282260
   13.313000     33.341770
   13.328000     33.545354
   13.343000     33.761465
   13.357000     33.716573
   13.372000     33.517165
   13.387000     33.854383
   13.402000     33.928508
   13.417000     34.017250
   13.431000     34.171764
   13.446000     34.031865
   13.461000     34.216657
   13.476000     34.496454
   13.491000     34.558051
   13.506000     34.584152
   13.520000     34.670804
   13.535000     34.736578
   13.550000     34.566404
   13.565000     34.531950
   13.580000     34.683333
   13.595000     35.045608
   13.609000     34.902577
   13.624000     34.610252
   13.639000     34.697950
   13.654000     34.840980
   13.669000     34.826363
   13.683000     34.825320
   13.698000     34.772075
   13.713000     34.945382
   13.728000     34.962086
   13.743000     35.063356
   13.758000     35.027859
   13.772000     35.150010
   13.787000     35.164625
   13.802000     35.340020
   13.817000     35.377605
   13.832000     35.474699
   13.847000     35.655314
   13.861000     35.642786
   13.876000     35.487227
   13.891000     35.493491
   13.906000     35.520635
   13.921000     35.634434
   13.936000     35.471567
   13.950000     35.590585
   13.965000     35.638610
   13.980000     35.449643
   13.995000     35.450687
   14.010000     35.543605
   14.025000     35.577013
   14.039000     35.557177
   14.054000     35.317052
   14.069000     35.282599
   14.084000     35.352549
   14.099000     35.313921
   14.114000     35.442334
   14.128000     35.422498
   14.143000     35.380738
   14.158000     35.407882
   14.173000     35.316009
   14.188000     35.330625
   14.203000     35.367165
   14.217000     35.390134
   14.232000     35.388046
   14.247000     35.452775
   14.262000     35.457994
   14.277000     35.270072
   14.292000     35.460083
   14.306000     35.418322
   14.321000     35.154186
   14.336000     35.356725
   14.351000     35.451731
   14.366000     35.389089
   14.381000     35.202210
   14.395000     35.287820
   14.410000     35.303480
   14.425000     35.431895
   14.440000     35.177154
   14.455000     35.159405
   14.470000     35.196990
   14.484000     35.374474
   14.499000     35.301392
   14.514000     35.251279
   14.529000     35.141657
   14.544000     35.137481
   14.559000     35.113468
   14.573000     35.113468
   14.588000     35.061268
   14.603000     35.005935
   14.618000     35.145833
   14.633000     35.116601
   14.648000     34.930765
   14.662000     35.014287
   14.677000     34.899445
   14.692000     34.921369
   14.707000     34.849332
   14.722000     34.752238
   14.737000     34.678113
   14.752000     34.713610
   14.766000     34.850376
   14.781000     34.609208
   14.796000     34.630088
   14.811000     34.637396
   14.826000     34.557007
   14.841000     34.468265
   14.855000     34.445297
   14.870000     34.225009
   14.885000     34.244845
   14.900000     34.298090
   14.915000     34.348203
   14.930000     34.200996
   14.945000     34.242757
   14.959000     34.045438
   14.974000     34.165500
   14.989000     34.022470
   15.004000     33.973401
   15.019000     33.868999
   15.034000     33.786521
   15.048000     33.834547
   15.063000     33.844986
   15.078000     33.739541
   15.093000     33.685251
   15.108000     33.725969
   15.123000     33.670636
   15.138000     33.547442
   15.152000     33.440952
   15.167000     33.450348
   15.182000     33.365782
   15.197000     33.234236
   15.212000     33.282260
   15.227000     33.317757
   15.242000     33.197695
   15.256000     32.903282
   15.271000     32.855257
   15.286000     32.930426
   15.301000     32.792616
   15.316000     32.678818
   15.331000     32.617221
   15.345000     32.821848
   15.360000     32.558756
   15.375000     32.522216
   15.390000     32.297752
   15.405000     32.385449
   15.420000     32.251814
   15.435000     32.010647
   15.449000     31.949049
   15.464000     31.964709
   15.479000     31.967842
   15.494000     31.803931
   15.509000     31.634800
   15.524000     31.654636
   15.539000     31.689088
   15.553000     31.715189
   15.568000     31.611831
   15.583000     31.439568
   15.598000     31.459405
   15.613000     31.345607
   15.628000     31.243293
   15.643000     31.271481
   15.657000     31.201532
   15.672000     31.087734
   15.687000     31.028225
   15.702000     30.866402
   15.717000     30.853874
   15.732000     30.636718
   15.747000     30.720240
   15.761000     30.617926
   15.776000     30.462367
   15.791000     30.427914
   15.806000     30.455059
   15.821000     30.455059
   15.836000     30.195099
   15.851000     30.142897
   15.866000     30.055200
   15.880000     30.202407
   15.895000     29.974811
   15.910000     29.880848
   15.925000     29.972723
   15.940000     29.807768
   15.955000     29.669958
   15.970000     29.776447
   15.984000     29.758698
   15.999000     29.557203
   16.014000     29.601052
   16.029000     29.547807
   16.044000     29.530059
   16.059000     29.414173
   16.074000     29.333783
   16.088000     29.245042
   16.103000     29.243998
   16.118000     29.081131
   16.133000     29.058163
   16.148000     28.971509
   16.163000     28.810730
   16.178000     28.853535
   16.193000     28.882768
   16.207000     28.715725
   16.222000     28.620719
   16.237000     28.636379
   16.252000     28.632203
   16.267000     28.518405
   16.282000     28.564342
   16.297000     28.587310
   16.312000     28.424444
   16.326000     28.272016
   16.341000     28.254268
   16.356000     28.203111
   16.371000     28.190584
   16.386000     28.084094
   16.401000     28.050685
   16.416000     27.973427
   16.430000     28.086182
   16.445000     28.073653
   16.460000     27.865894
   16.475000     27.746875
   16.490000     27.750008
   16.505000     27.599669
   16.520000     27.386689
   16.535000     27.395041
   16.549000     27.306299
   16.564000     27.174753
   16.579000     27.082880
   16.594000     27.191458
   16.609000     27.007710
   16.624000     26.933585
   16.639000     26.803083
   16.654000     26.705989
   16.668000     26.846932
   16.683000     26.814567
   16.698000     26.645436
   16.713000     26.539990
   16.728000     26.557739
   16.743000     26.541034
   16.758000     26.449161
   16.773000     26.523286
   16.788000     26.413664
   16.802000     26.313438
   16.817000     26.267501
   16.832000     26.211125
   16.847000     25.980396
   16.862000     26.059742
   16.877000     26.137000
   16.892000     26.119251
   16.907000     25.984572
   16.921000     25.868686
   16.936000     25.897919
   16.951000     25.832146
   16.966000     25.794561
   16.981000     25.729832
   16.996000     25.716259
   17.011000     25.635870
   17.026000     25.610814
   17.041000     25.516852
   17.055000     25.538777
   17.070000     25.462563
   17.085000     25.417670
   17.100000     25.364425
   17.115000     25.368601
   17.130000     25.315356
   17.145000     25.300741
   17.160000     25.221395
   17.175000     25.121169
   17.189000     25.148314
   17.204000     25.126389
   17.219000     25.145182
   17.234000     25.059572
   17.249000     24.842417
   17.264000     24.788127
   17.279000     24.819448
   17.294000     24.847636
   17.309000     24.685813
   17.323000     24.692078
   17.338000     24.667021
   17.353000     24.658669
   17.368000     24.624217
   17.383000     24.584544
   17.398000     24.440469
   17.413000     24.514594
   17.428000     24.403929
   17.443000     24.520859
   17.457000     24.556355
   17.472000     24.487450
   17.487000     24.465526
   17.502000     24.277603
   17.517000     24.369476
   17.532000     24.394532
   17.547000     24.351728
   17.562000     24.386181
   17.577000     24.391401
   17.591000     24.403929
   17.606000     24.330848
   17.621000     24.286999
   17.636000     24.147100
   17.651000     24.158584
   17.666000     24.248370
   17.681000     24.082371
   17.696000     24.093855
   17.711000     24.206609
   17.726000     24.199301
   17.740000     24.159629
   17.755000     24.195125
   17.770000     24.089679
   17.785000     24.021818
   17.800000     24.056270
   17.815000     24.116823
   17.830000     24.113691
   17.845000     24.027038
   17.860000     24.088635
   17.875000     24.122044
   17.889000     24.056270
   17.904000     23.996762
   17.919000     24.006158
   17.934000     24.068799
   17.949000     24.056270
   17.964000     24.052094
   17.979000     23.966485
   17.994000     24.029126
   18.009000     24.082371
   18.024000     24.040610
   18.038000     24.050006
   18.053000     24.000937
   18.068000     24.086547
   18.083000     24.164848
   18.098000     24.195125
   18.113000     24.174244
   18.128000     24.047919
   18.143000     24.082371
   18.158000     24.057315
   18.173000     24.148145
   18.188000     24.185728
   18.202000     24.148145
   18.217000     24.248370
   18.232000     24.243150
   18.247000     24.187816
   18.262000     24.202433
   18.277000     24.246282
   18.292000     24.296395
   18.307000     24.243150
   18.322000     24.338156
   18.337000     24.289087
   18.352000     24.296395
   18.366000     24.300571
   18.381000     24.336067
   18.396000     24.367388
   18.411000     24.327715
   18.426000     24.315187
   18.441000     24.312055
   18.456000     24.342332
   18.471000     24.304747
   18.486000     24.351728
   18.501000     24.432117
   18.516000     24.495802
   18.530000     24.410192
   18.545000     24.510418
   18.560000     24.615865
   18.575000     24.604381
   18.590000     24.515639
   18.605000     24.591852
   18.620000     24.647185
   18.635000     24.597072
   18.650000     24.583500
   18.665000     24.565751
   18.680000     24.596028
   18.695000     24.653449
   18.710000     24.561575
   18.724000     24.584544
   18.739000     24.640921
   18.754000     24.657626
   18.769000     24.707738
   18.784000     24.783951
   18.799000     24.679549
   18.814000     24.819448
   18.829000     24.818404
   18.844000     24.907146
   18.859000     24.880001
   18.874000     24.778731
   18.889000     24.893574
   18.903000     24.948907
   18.918000     24.924894
   18.933000     24.820492
   18.948000     24.862253
   18.963000     24.959346
   18.978000     24.907146
   18.993000     25.042868
   19.008000     25.086716
   19.023000     25.091937
   19.038000     25.211999
   19.053000     25.143094
   19.068000     25.096113
   19.083000     24.976051
   19.098000     25.002151
   19.112000     25.123257
   19.127000     24.976051
   19.142000     24.964567
   19.157000     25.152490
   19.172000     25.241231
   19.187000     25.112817
   19.202000     25.099245
   19.217000     25.046000
   19.232000     25.158754
   19.247000     25.103421
   19.262000     25.088804
   19.277000     25.187986
   19.292000     25.210955
   19.307000     25.213043
   19.321000     25.223483
   19.336000     25.303872
   19.351000     25.248539
   19.366000     25.214087
   19.381000     25.185898
   19.396000     25.146225
   19.411000     25.198427
   19.426000     25.096113
   19.441000     25.085673
   19.456000     25.057484
   19.471000     25.079408
   19.486000     25.157710
   19.501000     25.189030
   19.516000     25.137873
   19.531000     25.198427
   19.545000     25.176502
   19.560000     25.217219
   19.575000     25.192163
   19.590000     25.204690
   19.605000     25.315356
   19.620000     25.194251
   19.635000     25.211999
   19.650000     25.196339
   19.665000     25.122213
   19.680000     25.131610
   19.695000     25.102376
   19.710000     25.110729
   19.725000     25.138918
   19.740000     25.104465
   19.755000     25.097157
   19.770000     25.134741
   19.785000     25.097157
   19.799000     25.027208
   19.814000     24.866428
   19.829000     24.925938
   19.844000     24.915497
   19.859000     24.967699
   19.874000     24.899837
   19.889000     24.917585
   19.904000     24.906101
   19.919000     24.801699
   19.934000     24.884177
   19.949000     24.867473
   19.964000     24.813183
   19.979000     24.680594
   19.994000     24.650317
   20.009000     24.804832
   20.024000     24.650317
   20.039000     24.596028
   20.054000     24.634656
   20.068000     24.669110
   20.083000     24.494758
   20.098000     24.517727
   20.113000     24.487450
   20.128000     24.542783
   20.143000     24.422721
   20.158000     24.470746
   20.173000     24.345463
   20.188000     24.375740
   20.203000     24.329803
   20.218000     24.356947
   20.233000     24.411237
   20.248000     24.366344
   20.263000     24.437338
   20.278000     24.246282
   20.293000     24.214962
   20.308000     24.242106
   20.323000     24.131440
   20.338000     24.020774
   20.353000     24.022862
   20.368000     23.992586
   20.382000     23.964397
   20.397000     23.947692
   20.412000     23.943517
   20.427000     23.778561
   20.442000     23.716965
   20.457000     23.651191
   20.472000     23.693996
   20.487000     23.680424
   20.502000     23.595858
   20.517000     23.593770
   20.532000     23.650148
   20.547000     23.523821
   20.562000     23.429860
   20.577000     23.312929
   20.592000     23.327546
   20.607000     23.252377
   20.622000     23.254465
   20.637000     23.181383
   20.652000     23.220011
   20.667000     23.166766
   20.682000     22.996592
   20.697000     22.968403
   20.712000     22.884882
   20.727000     22.965272
   20.742000     22.933951
   20.757000     22.710531
   20.771000     22.673990
   20.786000     22.669814
   20.801000     22.693827
   20.816000     22.571677
   20.831000     22.549752
   20.846000     22.509036
   20.861000     22.530960
   20.876000     22.432823
   20.891000     22.307540
   20.906000     22.327376
   20.921000     22.272043
   20.936000     22.205226
   20.951000     22.169729
   20.966000     22.029831
   20.981000     22.042359
   20.996000     21.997467
   21.011000     21.869052
   21.026000     21.887845
   21.041000     21.737506
   21.056000     21.754210
   21.071000     21.736462
   21.086000     21.629972
   21.101000     21.579859
   21.116000     21.553758
   21.131000     21.599695
   21.146000     21.430564
   21.161000     21.492162
   21.176000     21.443093
   21.191000     21.271874
   21.206000     21.261433
   21.221000     21.277094
   21.236000     21.243685
   21.251000     21.137195
   21.266000     21.115271
   21.281000     20.981636
   21.296000     20.877234
   21.310000     20.909599
   21.325000     20.875146
   21.340000     20.760305
   21.355000     20.873058
   21.370000     20.785361
   21.385000     20.738380
   21.400000     20.635022
   21.415000     20.533753
   21.430000     20.589086
   21.445000     20.561942
   21.460000     20.370886
   21.475000     20.390723
   21.490000     20.429351
   21.505000     20.399074
   21.520000     20.396986
   21.535000     20.264396
   21.550000     20.245603
   21.565000     20.142246
   21.580000     20.033668
   21.595000     20.002347
   21.610000     20.005479
   21.625000     19.978335
   21.640000     19.852008
   21.655000     19.791455
   21.670000     19.873933
   21.685000     19.785191
   21.700000     19.762223
   21.715000     19.768487
   21.730000     19.671393
   21.745000     19.641117
   21.760000     19.631720
   21.775000     19.610840
   21.790000     19.545067
   21.805000     19.539847
   21.820000     19.515834
   21.835000     19.499131
   21.850000     19.555507
   21.865000     19.440666
   21.880000     19.247522
   21.895000     19.115976
   21.910000     19.233950
   21.925000     19.311207
   21.940000     19.184881
   21.955000     19.085699
   21.970000     19.133724
   21.985000     19.032454
   22.000000     18.970857
