# Supplementary material for: Changing the game of time resolved X-ray diffraction on the mechanochemistry playground by downsizing
Source: Nat Commun. 2021 Oct 21;12:6134. doi: 10.1038/s41467-021-26264-1 (PMC8531352; doi:10.1038/s41467-021-26264-1)
Supplement: Supplementary file 3 — Source Data. [file 41467_2021_26264_MOESM3_ESM.zip › PXRD_raw_data/reactionIIIa_cocrystal_FormI_normalized/000240.xy]

    3.140900     20.416394
    3.155600     20.635983
    3.170400     20.851246
    3.185100     20.936702
    3.199800     21.025403
    3.214500     21.225520
    3.229300     21.259054
    3.244000     21.282852
    3.258700     21.440783
    3.273500     21.508931
    3.288200     21.873471
    3.302900     22.101714
    3.317600     22.393779
    3.332400     22.249911
    3.347100     22.463009
    3.361800     22.731276
    3.376500     23.208314
    3.391300     23.616123
    3.406000     24.059629
    3.420700     24.020687
    3.435400     23.935231
    3.450200     23.492807
    3.464900     23.505788
    3.479600     23.583671
    3.494400     23.940639
    3.509100     24.129941
    3.523800     24.270564
    3.538500     24.572365
    3.553300     24.623205
    3.568000     24.761665
    3.582700     24.892554
    3.597400     25.047239
    3.612200     25.049403
    3.626900     25.301444
    3.641600     25.783892
    3.656400     25.783892
    3.671100     26.073792
    3.685800     26.270666
    3.700500     26.372347
    3.715300     26.675229
    3.730000     27.187964
    3.744700     27.383756
    3.759500     27.323180
    3.774200     27.600100
    3.788900     27.489765
    3.803600     27.706108
    3.818400     27.913799
    3.833100     28.005745
    3.847800     28.327016
    3.862600     28.393001
    3.877300     28.695883
    3.892000     29.035543
    3.906700     29.196720
    3.921500     29.281094
    3.936200     29.536380
    3.950900     29.549361
    3.965700     29.647797
    3.980400     30.082649
    3.995100     30.304401
    4.009800     30.360650
    4.024600     30.725191
    4.039300     30.848507
    4.054000     31.098384
    4.068800     31.389367
    4.083500     31.285522
    4.098200     31.679268
    4.113000     31.897776
    4.127700     32.108711
    4.142400     32.478660
    4.157100     32.918920
    4.171900     33.254254
    4.186600     33.578769
    4.201300     33.887059
    4.216100     34.224557
    4.230800     34.423593
    4.245500     34.616140
    4.260300     35.259763
    4.275000     35.460963
    4.289700     35.444737
    4.304500     35.815768
    4.319200     36.135957
    4.333900     36.269009
    4.348600     36.495088
    4.363400     36.963473
    4.378100     37.369118
    4.392800     37.653611
    4.407600     37.470800
    4.422300     37.640630
    4.437000     38.031131
    4.451800     38.321032
    4.466500     38.508170
    4.481200     38.548193
    4.496000     38.831605
    4.510700     39.041459
    4.525400     39.062011
    4.540200     39.262129
    4.554900     39.656957
    4.569600     40.117770
    4.584400     40.598055
    4.599100     40.545050
    4.613800     40.825216
    4.628600     41.409345
    4.643300     41.729534
    4.658000     41.850687
    4.672700     41.952369
    4.687500     42.417508
    4.702200     42.640343
    4.716900     42.775557
    4.731700     43.361850
    4.746400     43.804274
    4.761100     44.076867
    4.775900     44.450061
    4.790600     44.681549
    4.805300     45.145608
    4.820100     45.464715
    4.834800     45.755698
    4.849500     46.125646
    4.864300     46.257616
    4.879000     47.020229
    4.893700     47.557845
    4.908500     47.820703
    4.923200     48.228511
    4.938000     48.216612
    4.952700     48.479470
    4.967400     49.339438
    4.982200     49.484388
    4.996900     49.951692
    5.011600     50.674281
    5.026400     50.952283
    5.041100     51.078845
    5.055800     51.575354
    5.070600     51.871746
    5.085300     52.132441
    5.100000     52.902626
    5.114800     53.305026
    5.129500     54.046004
    5.144200     54.647440
    5.159000     54.214752
    5.173700     55.212099
    5.188400     56.116417
    5.203200     56.278675
    5.217900     56.486366
    5.232700     57.351742
    5.247400     57.662196
    5.262100     57.851497
    5.276900     58.899684
    5.291600     59.402684
    5.306300     59.688259
    5.321100     60.204239
    5.335800     60.425992
    5.350500     61.295695
    5.365300     62.150254
    5.380000     62.645682
    5.394800     63.304451
    5.409500     63.805287
    5.424200     63.923195
    5.439000     64.488934
    5.453700     65.144457
    5.468400     65.768610
    5.483200     66.320288
    5.497900     66.540958
    5.512600     67.045040
    5.527400     67.512343
    5.542100     68.463176
    5.556900     68.709808
    5.571600     69.749342
    5.586300     70.471931
    5.601100     70.827816
    5.615800     71.046325
    5.630600     71.971195
    5.645300     72.669987
    5.660000     73.458561
    5.674800     73.637045
    5.689500     74.459153
    5.704200     74.524056
    5.719000     74.901576
    5.733700     75.914067
    5.748500     76.689660
    5.763200     76.775116
    5.777900     77.148310
    5.792700     77.801669
    5.807400     78.429067
    5.822200     79.108387
    5.836900     79.707661
    5.851600     79.946722
    5.866400     80.639022
    5.881100     81.086854
    5.895900     81.919780
    5.910600     82.643450
    5.925300     83.105345
    5.940100     83.831179
    5.954800     85.262296
    5.969600     86.453270
    5.984300     87.046053
    5.999000     88.160225
    6.013800     88.716230
    6.028500     89.219230
    6.043300     89.166225
    6.058000     88.481496
    6.072700     87.974169
    6.087500     87.492804
    6.102200     87.834628
    6.117000     88.060707
    6.131700     88.536664
    6.146500     88.626447
    6.161200     88.895796
    6.175900     88.402530
    6.190700     88.497722
    6.205400     88.643755
    6.220200     88.856853
    6.234900     88.759498
    6.249600     88.876325
    6.264400     89.687614
    6.279100     89.862853
    6.293900     90.068380
    6.308600     90.610323
    6.323400     90.814767
    6.338100     91.129549
    6.352800     91.829422
    6.367600     92.599607
    6.382300     94.585645
    6.397100     97.757250
    6.411800    100.280904
    6.426600    101.059743
    6.441300     99.830909
    6.456000     97.061704
    6.470800     94.522905
    6.485500     92.977127
    6.500300     92.184225
    6.515000     91.812114
    6.529800     92.355137
    6.544500     93.132894
    6.559300     94.163774
    6.574000     95.754985
    6.588700     97.114708
    6.603500     97.588502
    6.618200     96.870239
    6.633000     95.539723
    6.647700     93.357893
    6.662500     91.565482
    6.677200     90.501069
    6.692000     90.150591
    6.706700     89.571871
    6.721500     89.025602
    6.736200     88.763825
    6.750900     88.507458
    6.765700     88.343036
    6.780400     88.292196
    6.795200     87.916838
    6.809900     87.629100
    6.824700     87.203984
    6.839400     86.997376
    6.854200     86.511683
    6.868900     85.718782
    6.883700     85.833444
    6.898400     86.221782
    6.913200     85.691739
    6.927900     85.557605
    6.942700     85.320709
    6.957400     84.763623
    6.972200     84.447760
    6.986900     84.744152
    7.001600     84.321199
    7.016400     83.962068
    7.031100     83.604018
    7.045900     83.358468
    7.060600     82.869531
    7.075400     82.596937
    7.090100     82.536360
    7.104900     82.326507
    7.119600     81.810526
    7.134400     81.686127
    7.149100     81.616898
    7.163900     81.030605
    7.178600     81.130124
    7.193400     80.848876
    7.208100     80.181455
    7.222900     80.077609
    7.237600     79.761747
    7.252400     79.306343
    7.267100     79.269564
    7.281900     78.948293
    7.296600     78.510196
    7.311400     78.411759
    7.326100     78.100224
    7.340900     77.784362
    7.355600     77.606960
    7.370400     77.622104
    7.385100     77.410086
    7.399900     77.185089
    7.414600     76.651801
    7.429400     76.377043
    7.444100     76.272116
    7.458900     76.051446
    7.473600     75.868635
    7.488400     76.091469
    7.503200     75.785342
    7.517900     75.585224
    7.532700     75.189314
    7.547400     74.806385
    7.562200     74.183314
    7.576900     73.645699
    7.591700     73.262770
    7.606400     73.493176
    7.621200     72.706766
    7.635900     71.936581
    7.650700     71.581776
    7.665400     71.423844
    7.680200     70.945724
    7.694900     70.343206
    7.709700     70.000301
    7.724400     69.681193
    7.739200     69.053795
    7.754000     68.667620
    7.768700     68.653559
    7.783500     68.496709
    7.798200     68.079165
    7.813000     67.432296
    7.827700     66.983382
    7.842500     67.418234
    7.857200     66.868719
    7.872000     66.529059
    7.886700     66.279182
    7.901500     65.997935
    7.916300     65.475464
    7.931000     64.995179
    7.945800     64.746384
    7.960500     64.438094
    7.975300     64.257446
    7.990000     64.051919
    8.004800     63.805287
    8.019600     63.198442
    8.034300     63.056737
    8.049100     63.165990
    8.063800     62.405540
    8.078600     62.111313
    8.093300     61.994487
    8.108100     61.870088
    8.122900     61.817085
    8.137600     61.716484
    8.152400     61.823575
    8.167100     61.522856
    8.181900     61.050145
    8.196600     60.626110
    8.211400     60.103639
    8.226200     59.804002
    8.240900     59.266388
    8.255700     58.982977
    8.270400     58.988385
    8.285200     58.788267
    8.300000     58.253897
    8.314700     58.226854
    8.329500     57.982386
    8.344200     57.561595
    8.359000     57.354987
    8.373800     56.986120
    8.388500     56.732998
    8.403300     56.699464
    8.418000     56.350069
    8.432800     56.122907
    8.447600     55.773512
    8.462300     55.735652
    8.477100     55.266185
    8.491800     55.214263
    8.506600     55.254286
    8.521400     54.854049
    8.536100     54.837823
    8.550900     54.563066
    8.565600     54.347804
    8.580400     54.480856
    8.595200     53.901054
    8.609900     53.441322
    8.624700     53.158994
    8.639500     52.978346
    8.654200     52.742530
    8.669000     52.381237
    8.683700     51.887971
    8.698500     51.625113
    8.713300     51.598071
    8.728000     51.446630
    8.742800     51.072354
    8.757600     50.698079
    8.772300     50.481735
    8.787100     50.209141
    8.801800     50.109623
    8.816600     49.848928
    8.831400     49.603378
    8.846100     49.370808
    8.860900     48.952182
    8.875700     48.728266
    8.890400     48.650382
    8.905200     48.303150
    8.920000     48.004594
    8.934700     47.635728
    8.949500     47.312294
    8.964300     47.057007
    8.979000     47.099195
    8.993800     46.908812
    9.008600     46.664343
    9.023300     46.546435
    9.038100     46.265189
    9.052900     46.164588
    9.067600     45.753535
    9.082400     45.626973
    9.097200     45.990431
    9.111900     45.797885
    9.126700     45.300294
    9.141500     45.060152
    9.156200     45.040681
    9.171000     44.767005
    9.185800     44.354870
    9.200500     44.153669
    9.215300     44.329990
    9.230100     44.087685
    9.244800     43.862687
    9.259600     43.559805
    9.274400     43.241779
    9.289100     43.052478
    9.303900     43.002719
    9.318700     42.828562
    9.333400     42.599237
    9.348200     42.169794
    9.363000     42.148159
    9.377800     42.105973
    9.392500     41.862586
    9.407300     41.740351
    9.422100     41.580256
    9.436800     41.326052
    9.451600     41.401772
    9.466400     41.415835
    9.481200     41.078338
    9.495900     40.475820
    9.510700     40.167529
    9.525500     40.149140
    9.540200     39.881955
    9.555000     39.698063
    9.569800     39.698063
    9.584600     39.488209
    9.599300     39.052275
    9.614100     39.026314
    9.628900     38.943022
    9.643600     38.756966
    9.658400     38.595790
    9.673200     38.359974
    9.688000     38.262620
    9.702700     37.926205
    9.717500     37.872118
    9.732300     37.787744
    9.747100     37.541112
    9.761800     37.342075
    9.776600     37.211187
    9.791400     37.218759
    9.806200     36.746047
    9.820900     36.765518
    9.835700     36.738475
    9.850500     36.587034
    9.865300     36.482107
    9.880000     36.421531
    9.894800     36.064563
    9.909600     35.975862
    9.924400     35.879589
    9.939100     35.692451
    9.953900     35.519376
    9.968700     35.384161
    9.983500     35.187288
    9.998200     35.003395
   10.013000     34.827076
   10.028000     34.811931
   10.043000     34.532847
   10.057000     34.537174
   10.072000     34.334892
   10.087000     34.170471
   10.102000     34.101241
   10.116000     34.059053
   10.131000     33.821075
   10.146000     33.536583
   10.161000     33.495477
   10.176000     33.534419
   10.190000     33.410021
   10.205000     33.083342
   10.220000     33.040072
   10.235000     32.843200
   10.249000     32.788032
   10.264000     32.695004
   10.279000     32.468924
   10.294000     32.467843
   10.309000     32.565198
   10.323000     32.441881
   10.338000     32.292604
   10.353000     32.352098
   10.368000     32.326138
   10.382000     32.243927
   10.397000     32.181186
   10.412000     32.301258
   10.427000     32.199576
   10.442000     31.750662
   10.456000     31.565687
   10.471000     31.744171
   10.486000     31.689004
   10.501000     31.522419
   10.516000     31.511601
   10.530000     31.456434
   10.545000     31.326627
   10.560000     31.184922
   10.575000     31.444535
   10.589000     31.451025
   10.604000     31.337444
   10.619000     31.161124
   10.634000     31.254152
   10.649000     31.380714
   10.663000     31.139489
   10.678000     30.729517
   10.693000     30.543461
   10.708000     30.690576
   10.722000     30.545625
   10.737000     30.229763
   10.752000     30.063178
   10.767000     30.001520
   10.782000     30.082649
   10.796000     29.865223
   10.811000     29.801401
   10.826000     29.692147
   10.841000     29.409818
   10.856000     29.260541
   10.870000     29.247560
   10.885000     29.232416
   10.900000     29.166431
   10.915000     29.130735
   10.930000     28.746724
   10.944000     28.517399
   10.959000     28.478457
   10.974000     28.626653
   10.989000     28.519563
   11.003000     28.537952
   11.018000     28.547687
   11.033000     28.431943
   11.048000     28.544442
   11.063000     28.552014
   11.077000     28.585547
   11.092000     28.702374
   11.107000     28.853814
   11.122000     28.841915
   11.137000     29.030135
   11.151000     29.139389
   11.166000     29.345997
   11.181000     29.430371
   11.196000     29.534216
   11.211000     29.607773
   11.225000     29.598038
   11.240000     29.473640
   11.255000     29.317873
   11.270000     28.898164
   11.284000     28.864632
   11.299000     28.676412
   11.314000     28.536870
   11.329000     28.314035
   11.344000     28.427616
   11.358000     28.390837
   11.373000     28.134470
   11.388000     28.049014
   11.403000     28.077139
   11.418000     28.226416
   11.432000     28.209108
   11.447000     28.173412
   11.462000     28.174494
   11.477000     28.397328
   11.492000     28.596365
   11.506000     28.627735
   11.521000     28.901409
   11.536000     29.119918
   11.551000     29.257296
   11.566000     29.299483
   11.580000     29.402247
   11.595000     29.516909
   11.610000     29.657533
   11.625000     29.842506
   11.640000     29.714864
   11.654000     29.751642
   11.669000     29.677003
   11.684000     29.560178
   11.699000     29.254050
   11.714000     28.937107
   11.728000     28.671003
   11.743000     28.477375
   11.758000     28.230743
   11.773000     28.060913
   11.788000     28.139878
   11.802000     28.039278
   11.817000     27.961394
   11.832000     27.842406
   11.847000     27.843487
   11.862000     27.951659
   11.876000     27.950577
   11.891000     28.017645
   11.906000     27.993846
   11.921000     28.064158
   11.936000     28.218844
   11.950000     28.463313
   11.965000     28.493601
   11.980000     28.598528
   11.995000     28.707782
   12.010000     28.896001
   12.024000     28.966313
   12.039000     28.901409
   12.054000     28.965232
   12.069000     28.904655
   12.084000     29.044197
   12.098000     29.117754
   12.113000     29.106937
   12.128000     29.045279
   12.143000     29.059342
   12.158000     29.161022
   12.172000     29.230253
   12.187000     29.183739
   12.202000     29.220518
   12.217000     29.302728
   12.232000     29.358978
   12.246000     29.163186
   12.261000     29.050688
   12.276000     29.114509
   12.291000     29.280012
   12.306000     29.467150
   12.320000     29.546115
   12.335000     29.439025
   12.350000     29.483376
   12.365000     29.702965
   12.380000     29.819791
   12.394000     29.683494
   12.409000     29.738662
   12.424000     30.066423
   12.439000     30.313055
   12.454000     30.307647
   12.468000     30.579159
   12.483000     30.757643
   12.498000     30.957760
   12.513000     31.123264
   12.528000     31.295258
   12.543000     31.489967
   12.557000     31.447780
   12.572000     31.446699
   12.587000     31.367733
   12.602000     31.247662
   12.617000     31.286604
   12.631000     31.340690
   12.646000     31.565687
   12.661000     31.695494
   12.676000     31.492130
   12.691000     31.420737
   12.705000     31.484558
   12.720000     31.616529
   12.735000     31.555953
   12.750000     31.732272
   12.765000     31.869651
   12.779000     31.911838
   12.794000     32.406185
   12.809000     32.849689
   12.824000     33.488987
   12.839000     34.342464
   12.854000     35.365772
   12.868000     36.634631
   12.883000     37.686062
   12.898000     38.660693
   12.913000     39.254557
   12.928000     39.539050
   12.942000     39.058765
   12.957000     38.516824
   12.972000     37.852647
   12.987000     36.796889
   13.002000     35.932594
   13.017000     35.268417
   13.031000     34.725394
   13.046000     34.355445
   13.061000     34.233210
   13.076000     34.126120
   13.091000     33.867589
   13.105000     33.811339
   13.120000     33.837301
   13.135000     33.719393
   13.150000     33.622039
   13.165000     33.711821
   13.179000     33.862181
   13.194000     34.254845
   13.209000     34.576115
   13.224000     35.061809
   13.239000     35.687043
   13.254000     36.730903
   13.268000     37.692553
   13.283000     38.422714
   13.298000     38.989536
   13.313000     39.223187
   13.328000     39.226432
   13.343000     38.980882
   13.357000     38.393508
   13.372000     37.550847
   13.387000     36.818522
   13.402000     35.927185
   13.417000     35.560482
   13.431000     35.252192
   13.446000     34.959045
   13.461000     34.935247
   13.476000     34.881161
   13.491000     35.009885
   13.506000     35.193778
   13.520000     35.059645
   13.535000     34.978516
   13.550000     35.004477
   13.565000     34.999069
   13.580000     34.988252
   13.595000     34.985007
   13.609000     35.059645
   13.624000     34.856281
   13.639000     34.902796
   13.654000     35.056400
   13.669000     35.154837
   13.683000     35.330075
   13.698000     35.364690
   13.713000     35.274907
   13.728000     35.350627
   13.743000     35.500987
   13.758000     35.848220
   13.772000     35.947738
   13.787000     36.060236
   13.802000     35.986679
   13.817000     36.079707
   13.832000     36.192207
   13.847000     36.375018
   13.861000     36.026704
   13.876000     36.016968
   13.891000     35.947738
   13.906000     35.909877
   13.921000     35.688125
   13.936000     35.701105
   13.950000     35.852547
   13.965000     35.717331
   13.980000     35.594015
   13.995000     35.723821
   14.010000     35.579953
   14.025000     35.597260
   14.039000     35.882834
   14.054000     35.725985
   14.069000     35.670817
   14.084000     35.631875
   14.099000     35.698941
   14.114000     35.882834
   14.128000     35.888243
   14.143000     35.756273
   14.158000     35.711922
   14.173000     35.661082
   14.188000     35.482598
   14.203000     35.664327
   14.217000     35.683798
   14.232000     35.702187
   14.247000     35.706514
   14.262000     35.628630
   14.277000     35.759518
   14.292000     35.678389
   14.306000     35.763845
   14.321000     35.867690
   14.336000     35.910959
   14.351000     35.828748
   14.366000     36.040765
   14.381000     35.986679
   14.395000     36.082953
   14.410000     36.143529
   14.425000     36.288480
   14.440000     36.131630
   14.455000     36.036438
   14.470000     36.080789
   14.484000     36.159755
   14.499000     35.892570
   14.514000     35.566972
   14.529000     35.544256
   14.544000     35.438247
   14.559000     35.356036
   14.573000     35.454473
   14.588000     35.377671
   14.603000     35.299787
   14.618000     35.253273
   14.633000     35.317095
   14.648000     35.267335
   14.662000     35.030438
   14.677000     35.006640
   14.692000     34.908204
   14.707000     34.909286
   14.722000     34.923348
   14.737000     34.756763
   14.752000     34.741620
   14.766000     34.714576
   14.781000     34.648592
   14.796000     34.768662
   14.811000     34.764335
   14.826000     34.708086
   14.841000     34.663735
   14.855000     34.599914
   14.870000     34.502559
   14.885000     34.617221
   14.900000     34.456045
   14.915000     34.321911
   14.930000     34.232128
   14.945000     34.142345
   14.959000     34.136938
   14.974000     34.272152
   14.989000     34.185615
   15.004000     34.101241
   15.019000     33.964944
   15.034000     33.962781
   15.048000     33.906531
   15.063000     33.968188
   15.078000     34.002804
   15.093000     33.919511
   15.108000     33.874080
   15.123000     33.654490
   15.138000     33.582015
   15.152000     33.611221
   15.167000     33.587423
   15.182000     33.655572
   15.197000     33.640427
   15.212000     33.556053
   15.227000     33.381896
   15.242000     33.397040
   15.256000     33.412185
   15.271000     33.254254
   15.286000     33.240191
   15.301000     33.089832
   15.316000     33.132019
   15.331000     33.103895
   15.345000     32.980578
   15.360000     32.842118
   15.375000     32.689595
   15.390000     32.606302
   15.405000     32.609548
   15.420000     32.646327
   15.435000     32.334790
   15.449000     32.367242
   15.464000     32.461352
   15.479000     32.167124
   15.494000     32.253661
   15.509000     32.209311
   15.524000     32.048135
   15.539000     31.931309
   15.553000     31.893449
   15.568000     31.843690
   15.583000     31.878305
   15.598000     31.733354
   15.613000     31.581913
   15.628000     31.553789
   15.643000     31.473741
   15.657000     31.303911
   15.672000     31.333118
   15.687000     31.250907
   15.702000     31.236844
   15.717000     31.125428
   15.732000     31.220618
   15.747000     31.360161
   15.761000     31.218455
   15.776000     30.968577
   15.791000     30.971823
   15.806000     31.041053
   15.821000     31.006438
   15.836000     30.922064
   15.851000     30.610528
   15.866000     30.415819
   15.880000     30.319546
   15.895000     30.181085
   15.910000     30.173514
   15.925000     30.029644
   15.940000     29.865223
   15.955000     29.900920
   15.970000     30.030726
   15.984000     29.964741
   15.999000     29.679167
   16.014000     29.564505
   16.029000     29.552606
   16.044000     29.632653
   16.059000     29.634817
   16.074000     29.440107
   16.088000     29.410900
   16.103000     29.325444
   16.118000     29.316791
   16.133000     29.379531
   16.148000     29.309219
   16.163000     29.075567
   16.178000     28.995519
   16.193000     28.974966
   16.207000     29.051769
   16.222000     29.024726
   16.237000     28.811627
   16.252000     28.580139
   16.267000     28.662349
   16.282000     28.747805
   16.297000     28.582302
   16.312000     28.574730
   16.326000     28.520644
   16.341000     28.545523
   16.356000     28.420044
   16.371000     28.391919
   16.386000     28.430862
   16.401000     28.289156
   16.416000     28.160431
   16.430000     28.206945
   16.445000     28.284830
   16.460000     28.196128
   16.475000     28.005745
   16.490000     27.970048
   16.505000     27.981947
   16.520000     27.925698
   16.535000     27.635797
   16.549000     27.571975
   16.564000     27.666085
   16.579000     27.640124
   16.594000     27.658513
   16.609000     27.652023
   16.624000     27.571975
   16.639000     27.498419
   16.654000     27.468130
   16.668000     27.459476
   16.683000     27.242051
   16.698000     27.197700
   16.713000     27.046259
   16.728000     26.951068
   16.743000     26.809363
   16.758000     26.781238
   16.773000     26.863448
   16.788000     26.604917
   16.802000     26.507562
   16.817000     26.316097
   16.832000     26.435087
   16.847000     26.431842
   16.862000     26.415616
   16.877000     26.242540
   16.892000     26.021870
   16.907000     26.088936
   16.921000     26.152758
   16.936000     26.152758
   16.951000     26.137613
   16.966000     25.931005
   16.981000     25.959130
   16.996000     25.900717
   17.011000     25.833650
   17.026000     25.750358
   17.041000     25.729805
   17.055000     25.518870
   17.070000     25.508053
   17.085000     25.503726
   17.100000     25.611898
   17.115000     25.741704
   17.130000     25.571874
   17.145000     25.448557
   17.160000     25.455048
   17.175000     25.415025
   17.189000     25.244113
   17.204000     25.270074
   17.219000     25.392308
   17.234000     25.333896
   17.249000     25.267911
   17.264000     25.215988
   17.279000     25.268993
   17.294000     25.082937
   17.309000     24.990990
   17.323000     24.942312
   17.338000     25.009380
   17.353000     24.987745
   17.368000     24.928250
   17.383000     24.932577
   17.398000     24.915270
   17.413000     24.883900
   17.428000     24.904453
   17.443000     24.803852
   17.457000     24.803852
   17.472000     24.736786
   17.487000     24.795199
   17.502000     24.710824
   17.517000     24.746522
   17.532000     24.657820
   17.547000     24.749767
   17.562000     24.675127
   17.577000     24.605897
   17.591000     24.655657
   17.606000     24.631859
   17.621000     24.703252
   17.636000     24.744358
   17.651000     24.747603
   17.666000     24.593998
   17.681000     24.517196
   17.696000     24.588590
   17.711000     24.628614
   17.726000     24.533422
   17.740000     24.399289
   17.755000     24.445803
   17.770000     24.409025
   17.785000     24.379818
   17.800000     24.340876
   17.815000     24.297607
   17.830000     24.307343
   17.845000     24.115878
   17.860000     24.149412
   17.875000     24.272727
   17.889000     24.238113
   17.904000     24.347366
   17.919000     24.274891
   17.934000     24.303016
   17.949000     24.413351
   17.964000     24.221887
   17.979000     24.377655
   17.994000     24.398208
   18.009000     24.470683
   18.024000     24.465274
   18.038000     24.551812
   18.053000     24.524768
   18.068000     24.549648
   18.083000     24.476091
   18.098000     24.598325
   18.113000     24.467437
   18.128000     24.487990
   18.143000     24.456620
   18.158000     24.550730
   18.173000     24.714070
   18.188000     24.776809
   18.202000     24.786545
   18.217000     24.679454
   18.232000     24.753012
   18.247000     24.914188
   18.262000     24.852529
   18.277000     24.931495
   18.292000     24.846039
   18.307000     25.055893
   18.322000     25.165147
   18.337000     25.028850
   18.352000     24.837386
   18.366000     24.960702
   18.381000     24.931495
   18.396000     24.889308
   18.411000     24.925006
   18.426000     24.822242
   18.441000     24.843876
   18.456000     24.883900
   18.471000     24.768155
   18.486000     24.793035
   18.501000     24.892554
   18.516000     24.804934
   18.530000     24.820078
   18.545000     24.757338
   18.560000     24.788708
   18.575000     24.865510
   18.590000     24.868755
   18.605000     24.793035
   18.620000     24.781136
   18.635000     24.822242
   18.650000     24.997481
   18.665000     24.940149
   18.680000     24.917433
   18.695000     24.888227
   18.710000     24.874164
   18.724000     24.790872
   18.739000     24.797362
   18.754000     24.939067
   18.769000     25.018033
   18.784000     24.979091
   18.799000     24.994235
   18.814000     25.100243
   18.829000     24.960702
   18.844000     24.993154
   18.859000     25.090509
   18.874000     25.168392
   18.889000     25.196517
   18.903000     25.182455
   18.918000     25.185699
   18.933000     25.267911
   18.948000     25.212743
   18.963000     25.166229
   18.978000     25.251685
   18.993000     25.228969
   19.008000     25.279809
   19.023000     25.246276
   19.038000     25.279809
   19.053000     25.399880
   19.068000     25.264666
   19.083000     25.194353
   19.098000     25.257094
   19.112000     25.368510
   19.127000     25.451803
   19.142000     25.476682
   19.157000     25.344713
   19.172000     25.397717
   19.187000     25.469110
   19.202000     25.353367
   19.217000     25.274400
   19.232000     25.437741
   19.247000     25.452884
   19.262000     25.356612
   19.277000     25.481009
   19.292000     25.455048
   19.307000     25.512380
   19.321000     25.487500
   19.336000     25.490745
   19.351000     25.449639
   19.366000     25.528606
   19.381000     25.504807
   19.396000     25.552403
   19.411000     25.495072
   19.426000     25.543749
   19.441000     25.362020
   19.456000     25.490745
   19.471000     25.563220
   19.486000     25.503726
   19.501000     25.590263
   19.516000     25.502644
   19.531000     25.599999
   19.545000     25.530768
   19.560000     25.458293
   19.575000     25.621633
   19.590000     25.523197
   19.605000     25.310098
   19.620000     25.328487
   19.635000     25.393390
   19.650000     25.395553
   19.665000     25.278727
   19.680000     25.273319
   19.695000     25.375001
   19.710000     25.396635
   19.725000     25.364183
   19.740000     25.288463
   19.755000     25.304689
   19.770000     25.471274
   19.785000     25.319833
   19.799000     25.186781
   19.814000     25.215988
   19.829000     25.326324
   19.844000     25.249521
   19.859000     25.352285
   19.874000     25.280891
   19.889000     25.036422
   19.904000     25.129450
   19.919000     25.172719
   19.934000     25.133777
   19.949000     25.105652
   19.964000     25.091590
   19.979000     25.146758
   19.994000     25.079691
   20.009000     24.952048
   20.024000     25.008298
   20.039000     25.000726
   20.054000     24.917433
   20.068000     24.895799
   20.083000     24.810343
   20.098000     24.829814
   20.113000     24.765992
   20.128000     24.851448
   20.143000     24.844957
   20.158000     24.750849
   20.173000     24.725969
   20.188000     24.731377
   20.203000     24.651330
   20.218000     24.693517
   20.233000     24.637268
   20.248000     24.692435
   20.263000     24.692435
   20.278000     24.509624
   20.293000     24.466356
   20.308000     24.410107
   20.323000     24.513951
   20.338000     24.358183
   20.353000     24.337630
   20.368000     24.158065
   20.382000     24.105061
   20.397000     24.088835
   20.412000     24.025014
   20.427000     23.996889
   20.442000     23.913596
   20.457000     23.987153
   20.472000     23.969846
   20.487000     23.848693
   20.502000     23.926577
   20.517000     23.941721
   20.532000     23.814078
   20.547000     23.664800
   20.562000     23.637757
   20.577000     23.740521
   20.592000     23.694007
   20.607000     23.652901
   20.622000     23.531749
   20.637000     23.569609
   20.652000     23.562037
   20.667000     23.551219
   20.682000     23.538240
   20.697000     23.504706
   20.712000     23.419250
   20.727000     23.369491
   20.742000     23.299179
   20.757000     23.325140
   20.771000     23.354347
   20.786000     23.083917
   20.801000     23.161801
   20.816000     23.147738
   20.831000     22.994134
   20.846000     22.830794
   20.861000     22.890289
   20.876000     22.809160
   20.891000     22.843775
   20.906000     22.789688
   20.921000     22.672863
   20.936000     22.561446
   20.951000     22.509523
   20.966000     22.392697
   20.981000     22.416495
   20.996000     22.516014
   21.011000     22.366736
   21.026000     22.354837
   21.041000     22.242338
   21.056000     22.197987
   21.071000     22.101714
   21.086000     22.073590
   21.101000     21.947028
   21.116000     22.001114
   21.131000     22.019503
   21.146000     21.829120
   21.161000     21.749073
   21.176000     21.796669
   21.191000     21.848592
   21.206000     21.616022
   21.221000     21.573834
   21.236000     21.518667
   21.251000     21.399677
   21.266000     21.320712
   21.281000     21.370472
   21.296000     21.286097
   21.310000     21.273117
   21.325000     21.344510
   21.340000     21.294751
   21.355000     21.045956
   21.370000     21.197396
   21.385000     21.153045
   21.400000     21.083815
   21.415000     21.019994
   21.430000     21.074080
   21.445000     21.055690
   21.460000     21.039465
   21.475000     20.891269
   21.490000     20.829611
   21.505000     20.798241
   21.520000     20.717112
   21.535000     20.711703
   21.550000     20.756054
   21.565000     20.562426
   21.580000     20.554854
   21.595000     20.529975
   21.610000     20.350409
   21.625000     20.271444
   21.640000     20.223847
   21.655000     20.045363
   21.670000     20.130819
   21.685000     20.216275
   21.700000     20.109185
   21.715000     20.044282
   21.730000     19.888514
   21.745000     19.851735
   21.760000     19.867961
   21.775000     19.995605
   21.790000     19.862553
   21.805000     19.858226
   21.820000     19.821448
   21.835000     19.705703
   21.850000     19.697049
   21.865000     19.599694
   21.880000     19.514238
   21.895000     19.548854
   21.910000     19.475297
   21.925000     19.452581
   21.940000     19.401740
   21.955000     19.307630
   21.970000     19.420129
   21.985000     19.411476
   22.000000     19.194049
