# Supplementary material for: Changing the game of time resolved X-ray diffraction on the mechanochemistry playground by downsizing
Source: Nat Commun. 2021 Oct 21;12:6134. doi: 10.1038/s41467-021-26264-1 (PMC8531352; doi:10.1038/s41467-021-26264-1)
Supplement: Supplementary file 3 — Source Data. [file 41467_2021_26264_MOESM3_ESM.zip › PXRD_raw_data/reactionIIIa_cocrystal_FormI_normalized/000300.xy]

    3.140900     20.291821
    3.155600     20.630768
    3.170400     20.822728
    3.185100     20.682323
    3.199800     20.750331
    3.214500     20.880864
    3.229300     20.981780
    3.244000     21.195679
    3.258700     21.231876
    3.273500     21.447968
    3.288200     21.864796
    3.302900     22.272848
    3.317600     22.208130
    3.332400     22.383637
    3.347100     22.581081
    3.361800     22.962808
    3.376500     23.296269
    3.391300     23.872149
    3.406000     24.201223
    3.420700     24.008167
    3.435400     23.702128
    3.450200     23.943449
    3.464900     24.022427
    3.479600     24.167219
    3.494400     24.237422
    3.509100     24.118955
    3.523800     24.169413
    3.538500     24.364664
    3.553300     24.378924
    3.568000     24.638892
    3.582700     24.971257
    3.597400     25.213676
    3.612200     25.159927
    3.626900     25.560300
    3.641600     25.850983
    3.656400     25.852080
    3.671100     25.931058
    3.685800     26.262326
    3.700500     26.578238
    3.715300     26.859048
    3.730000     27.180444
    3.744700     27.101465
    3.759500     27.484288
    3.774200     27.627984
    3.788900     28.129275
    3.803600     27.926345
    3.818400     28.045909
    3.833100     28.412278
    3.847800     28.565846
    3.862600     28.494547
    3.877300     28.625079
    3.892000     29.012291
    3.906700     28.883951
    3.921500     29.249224
    3.936200     29.415955
    3.950900     29.513581
    3.965700     29.760386
    3.980400     30.028033
    3.995100     30.358205
    4.009800     30.621465
    4.024600     30.777226
    4.039300     30.900080
    4.054000     31.284000
    4.068800     31.286195
    4.083500     31.530806
    4.098200     32.125334
    4.113000     32.262448
    4.127700     32.463183
    4.142400     32.520223
    4.157100     33.074165
    4.171900     33.542548
    4.186600     33.656626
    4.201300     34.096490
    4.216100     34.408013
    4.230800     34.482603
    4.245500     34.478215
    4.260300     35.051902
    4.275000     35.417174
    4.289700     35.961244
    4.304500     36.269476
    4.319200     36.446080
    4.333900     36.731278
    4.348600     36.688498
    4.363400     36.980277
    4.378100     37.334580
    4.392800     37.553963
    4.407600     37.392717
    4.422300     37.682303
    4.437000     37.764571
    4.451800     38.237341
    4.466500     38.466596
    4.481200     38.966789
    4.496000     38.869163
    4.510700     38.921816
    4.525400     39.123648
    4.540200     39.222371
    4.554900     39.799347
    4.569600     40.403748
    4.584400     40.403748
    4.599100     40.537571
    4.613800     40.706496
    4.628600     41.270310
    4.643300     41.695912
    4.658000     42.020599
    4.672700     42.109449
    4.687500     42.478013
    4.702200     42.996853
    4.716900     43.376386
    4.731700     43.255725
    4.746400     43.801988
    4.761100     44.333992
    4.775900     44.620286
    4.790600     44.788114
    4.805300     45.384835
    4.820100     45.319021
    4.834800     45.878448
    4.849500     46.404966
    4.864300     46.677001
    4.879000     46.862380
    4.893700     47.258366
    4.908500     47.651061
    4.923200     48.274108
    4.938000     48.486910
    4.952700     49.101182
    4.967400     49.626604
    4.982200     49.453292
    4.996900     49.763718
    5.011600     50.365924
    5.026400     50.771783
    5.041100     51.119504
    5.055800     51.678931
    5.070600     52.275652
    5.085300     52.950255
    5.100000     52.795590
    5.114800     53.254100
    5.129500     53.640214
    5.144200     54.462900
    5.159000     54.983934
    5.173700     55.493999
    5.188400     56.002968
    5.203200     56.571170
    5.217900     56.939732
    5.232700     57.646146
    5.247400     58.136467
    5.262100     58.410695
    5.276900     59.067747
    5.291600     59.505416
    5.306300     59.774160
    5.321100     60.131754
    5.335800     60.868880
    5.350500     61.328487
    5.365300     61.620266
    5.380000     62.344231
    5.394800     62.993603
    5.409500     63.562903
    5.424200     64.236407
    5.439000     64.963662
    5.453700     65.391459
    5.468400     65.979405
    5.483200     66.306285
    5.497900     67.115808
    5.512600     67.741049
    5.527400     68.223692
    5.542100     68.528634
    5.556900     69.147294
    5.571600     69.839447
    5.586300     70.346221
    5.601100     70.789374
    5.615800     71.027405
    5.630600     71.728334
    5.645300     72.519209
    5.660000     73.382481
    5.674800     73.719233
    5.689500     74.037338
    5.704200     74.929129
    5.719000     75.096957
    5.733700     75.857119
    5.748500     76.859699
    5.763200     77.352214
    5.777900     77.410350
    5.792700     77.744910
    5.807400     78.376732
    5.822200     78.974550
    5.836900     79.718258
    5.851600     80.006747
    5.866400     80.346791
    5.881100     80.979710
    5.895900     81.974611
    5.910600     83.051782
    5.925300     83.776842
    5.940100     84.892404
    5.954800     86.391886
    5.969600     87.546937
    5.984300     88.940019
    5.999000     90.018286
    6.013800     90.369298
    6.028500     89.881170
    6.043300     88.893948
    6.058000     88.355363
    6.072700     88.012029
    6.087500     87.938535
    6.102200     88.352072
    6.117000     87.713668
    6.131700     88.221540
    6.146500     88.562679
    6.161200     88.551710
    6.175900     88.359750
    6.190700     88.950988
    6.205400     89.282256
    6.220200     89.680436
    6.234900     89.941501
    6.249600     90.014995
    6.264400     89.721022
    6.279100     90.315549
    6.293900     91.024156
    6.308600     91.390525
    6.323400     91.391623
    6.338100     91.970793
    6.352800     92.971179
    6.367600     95.188043
    6.382300     98.623579
    6.397100    103.338118
    6.411800    106.495038
    6.426600    107.066530
    6.441300    103.953487
    6.456000     99.491238
    6.470800     95.946011
    6.485500     94.240309
    6.500300     93.265152
    6.515000     93.466985
    6.529800     94.012151
    6.544500     95.309801
    6.559300     97.418070
    6.574000    100.016661
    6.588700    101.510658
    6.603500    102.064600
    6.618200    100.346832
    6.633000     97.703268
    6.647700     94.879810
    6.662500     92.637717
    6.677200     91.755798
    6.692000     90.814645
    6.706700     90.095069
    6.721500     89.355749
    6.736200     88.778772
    6.750900     88.284063
    6.765700     88.114041
    6.780400     88.326844
    6.795200     87.794840
    6.809900     87.661016
    6.824700     87.446021
    6.839400     87.050035
    6.854200     86.625529
    6.868900     86.306326
    6.883700     86.181279
    6.898400     85.908147
    6.913200     85.654759
    6.927900     85.051457
    6.942700     84.848528
    6.957400     84.586365
    6.972200     84.402083
    6.986900     84.165150
    7.001600     83.859111
    7.016400     83.446671
    7.031100     83.265680
    7.045900     83.115402
    7.060600     82.819236
    7.075400     82.602046
    7.090100     82.738064
    7.104900     82.028360
    7.119600     82.064558
    7.134400     81.916475
    7.149100     81.740969
    7.163900     80.865631
    7.178600     80.930349
    7.193400     81.103662
    7.208100     80.522297
    7.222900     80.007844
    7.237600     79.702902
    7.252400     79.456096
    7.267100     79.245488
    7.281900     79.290462
    7.296600     78.597212
    7.311400     78.450226
    7.326100     78.521525
    7.340900     78.090438
    7.355600     77.513460
    7.370400     77.277623
    7.385100     77.156963
    7.399900     77.263364
    7.414600     77.226068
    7.429400     76.720392
    7.444100     76.303564
    7.458900     76.667739
    7.473600     76.955131
    7.488400     76.975972
    7.503200     76.451647
    7.517900     76.124767
    7.532700     75.575212
    7.547400     74.917064
    7.562200     74.729491
    7.576900     74.465135
    7.591700     73.968233
    7.606400     73.667678
    7.621200     72.968944
    7.635900     72.593799
    7.650700     72.042051
    7.665400     71.178779
    7.680200     70.879322
    7.694900     70.688459
    7.709700     70.292472
    7.724400     69.862482
    7.739200     69.405069
    7.754000     68.856612
    7.768700     68.397005
    7.783500     68.153490
    7.798200     68.219304
    7.813000     67.957141
    7.827700     67.823318
    7.842500     67.628067
    7.857200     67.365904
    7.872000     66.467532
    7.886700     66.487276
    7.901500     66.342484
    7.916300     65.882876
    7.931000     65.378296
    7.945800     65.126005
    7.960500     64.535866
    7.975300     64.153042
    7.990000     64.045545
    8.004800     63.728536
    8.019600     63.372039
    8.034300     63.288674
    8.049100     63.256863
    8.063800     62.809322
    8.078600     62.546063
    8.093300     62.272931
    8.108100     62.541674
    8.122900     62.532900
    8.137600     62.312420
    8.152400     62.168724
    8.167100     61.928499
    8.181900     61.301065
    8.196600     61.114590
    8.211400     60.646207
    8.226200     60.341265
    8.240900     59.960636
    8.255700     59.416566
    8.270400     59.305777
    8.285200     59.209249
    8.300000     58.977800
    8.314700     58.859333
    8.329500     58.339396
    8.344200     58.104656
    8.359000     57.822749
    8.373800     57.297327
    8.388500     57.037358
    8.403300     56.394566
    8.418000     56.224544
    8.432800     56.075364
    8.447600     55.920700
    8.462300     55.664022
    8.477100     55.458898
    8.491800     55.395277
    8.506600     55.410634
    8.521400     54.907151
    8.536100     54.642793
    8.550900     54.765648
    8.565600     54.484838
    8.580400     54.238032
    8.595200     53.995614
    8.609900     53.550267
    8.624700     53.485549
    8.639500     53.084078
    8.654200     52.771458
    8.669000     52.580595
    8.683700     52.187899
    8.698500     51.775459
    8.713300     51.690997
    8.728000     51.631764
    8.742800     51.602147
    8.757600     51.232486
    8.772300     50.829919
    8.787100     50.676351
    8.801800     50.202485
    8.816600     49.805402
    8.831400     49.610151
    8.846100     49.173578
    8.860900     48.937742
    8.875700     48.960777
    8.890400     48.368443
    8.905200     48.164417
    8.920000     48.032787
    8.934700     47.720167
    8.949500     47.637899
    8.964300     47.597313
    8.979000     47.176097
    8.993800     46.834957
    9.008600     46.924903
    9.023300     46.692357
    9.038100     46.485041
    9.052900     46.152676
    9.067600     45.985945
    9.082400     45.914645
    9.097200     45.636029
    9.111900     45.411162
    9.126700     45.376061
    9.141500     44.971299
    9.156200     44.939488
    9.171000     44.722300
    9.185800     44.289018
    9.200500     43.997239
    9.215300     44.021371
    9.230100     44.094865
    9.244800     43.815151
    9.259600     43.531050
    9.274400     43.083509
    9.289100     42.881677
    9.303900     42.959558
    9.318700     42.703977
    9.333400     42.558087
    9.348200     42.258629
    9.363000     42.033762
    9.377800     41.819864
    9.392500     41.775987
    9.407300     41.823154
    9.422100     41.801216
    9.436800     41.671780
    9.451600     41.427169
    9.466400     41.144165
    9.481200     40.750372
    9.495900     40.548540
    9.510700     40.415813
    9.525500     40.328061
    9.540200     40.221659
    9.555000     39.915620
    9.569800     39.593128
    9.584600     39.225662
    9.599300     39.268441
    9.614100     39.222371
    9.628900     38.993116
    9.643600     38.682688
    9.658400     38.690367
    9.673200     38.706821
    9.688000     38.429301
    9.702700     37.802963
    9.717500     37.895104
    9.732300     37.867681
    9.747100     37.709726
    9.761800     37.417947
    9.776600     37.256700
    9.791400     37.034026
    9.806200     36.859617
    9.820900     36.725793
    9.835700     36.755410
    9.850500     36.737859
    9.865300     36.472405
    9.880000     36.437304
    9.894800     36.251926
    9.909600     36.291415
    9.924400     36.179530
    9.939100     35.950275
    9.953900     35.690306
    9.968700     35.357941
    9.983500     35.274576
    9.998200     35.016800
   10.013000     34.878589
   10.028000     34.806193
   10.043000     34.884074
   10.057000     34.745862
   10.072000     34.381687
   10.087000     34.202890
   10.102000     34.150238
   10.116000     33.936340
   10.131000     33.773996
   10.146000     33.718054
   10.161000     33.667595
   10.176000     33.482217
   10.190000     33.323165
   10.205000     33.197019
   10.220000     33.184953
   10.235000     32.956795
   10.249000     32.997381
   10.264000     33.013834
   10.279000     32.887689
   10.294000     32.740703
   10.309000     32.621140
   10.323000     32.631012
   10.338000     32.887689
   10.353000     32.942535
   10.368000     32.712183
   10.382000     32.595910
   10.397000     32.673791
   10.412000     32.648562
   10.427000     32.207603
   10.442000     31.740316
   10.456000     31.588943
   10.471000     31.569198
   10.486000     31.540678
   10.501000     31.565907
   10.516000     31.327877
   10.530000     31.391498
   10.545000     31.456216
   10.560000     31.483638
   10.575000     31.401370
   10.589000     31.368463
   10.604000     31.518741
   10.619000     31.495705
   10.634000     31.358591
   10.649000     31.124948
   10.663000     30.973573
   10.678000     30.747609
   10.693000     30.735543
   10.708000     30.649984
   10.722000     30.364787
   10.737000     30.222187
   10.752000     30.217800
   10.767000     30.131143
   10.782000     29.828395
   10.796000     29.947959
   10.811000     29.700055
   10.826000     29.655082
   10.841000     29.611206
   10.856000     29.532228
   10.870000     29.524549
   10.885000     29.127466
   10.900000     28.977189
   10.915000     29.036423
   10.930000     29.063846
   10.944000     28.879564
   10.959000     28.813749
   10.974000     28.784132
   10.989000     28.796198
   11.003000     28.724899
   11.018000     28.651406
   11.033000     28.749031
   11.048000     28.849947
   11.063000     29.025453
   11.077000     28.961833
   11.092000     29.089075
   11.107000     29.227285
   11.122000     29.430215
   11.137000     29.462026
   11.151000     29.753805
   11.166000     30.015968
   11.181000     30.313232
   11.196000     30.485447
   11.211000     30.490931
   11.225000     30.416341
   11.240000     30.394403
   11.255000     30.119077
   11.270000     29.707735
   11.284000     29.207542
   11.299000     28.843366
   11.314000     28.665665
   11.329000     28.608626
   11.344000     28.396922
   11.358000     28.251032
   11.373000     28.387049
   11.388000     28.328913
   11.403000     28.343173
   11.418000     28.412278
   11.432000     28.485772
   11.447000     28.659084
   11.462000     28.553781
   11.477000     28.720511
   11.492000     29.147211
   11.506000     29.653986
   11.521000     29.905179
   11.536000     30.233156
   11.551000     30.373561
   11.566000     30.519451
   11.580000     30.690570
   11.595000     30.609398
   11.610000     30.761870
   11.625000     31.058036
   11.640000     30.963702
   11.654000     30.974671
   11.669000     31.079974
   11.684000     30.512870
   11.699000     30.158566
   11.714000     29.794391
   11.728000     29.261290
   11.743000     28.781938
   11.758000     28.545005
   11.773000     28.369499
   11.788000     28.308072
   11.802000     28.258710
   11.817000     27.953768
   11.832000     27.987772
   11.847000     28.150116
   11.862000     28.279552
   11.876000     28.334398
   11.891000     28.027262
   11.906000     28.213737
   11.921000     28.597656
   11.936000     28.700767
   11.950000     28.783036
   11.965000     28.950864
   11.980000     29.104431
   11.995000     29.077008
   12.010000     29.125273
   12.024000     29.078106
   12.039000     29.053974
   12.054000     28.969511
   12.069000     29.037520
   12.084000     29.177925
   12.098000     29.130757
   12.113000     29.223995
   12.128000     29.401695
   12.143000     29.530034
   12.158000     29.310652
   12.172000     29.268969
   12.187000     29.251418
   12.202000     29.333686
   12.217000     29.364400
   12.232000     29.419245
   12.246000     29.407180
   12.261000     29.380854
   12.276000     29.265678
   12.291000     29.320524
   12.306000     29.521259
   12.320000     29.697862
   12.335000     29.644113
   12.350000     29.696765
   12.365000     29.804263
   12.380000     29.747223
   12.394000     29.919439
   12.409000     30.119077
   12.424000     30.318716
   12.439000     30.431698
   12.454000     30.765160
   12.468000     31.292776
   12.483000     31.506674
   12.498000     31.661339
   12.513000     31.676696
   12.528000     31.800647
   12.543000     31.656951
   12.557000     31.601009
   12.572000     31.717282
   12.587000     31.709603
   12.602000     31.931180
   12.617000     31.870849
   12.631000     31.953119
   12.646000     31.933374
   12.661000     32.000285
   12.676000     31.904854
   12.691000     31.865365
   12.705000     31.889497
   12.720000     31.862074
   12.735000     32.136303
   12.750000     32.107784
   12.765000     32.365558
   12.779000     32.815293
   12.794000     33.187147
   12.809000     33.986797
   12.824000     35.210954
   12.839000     36.579904
   12.854000     38.542283
   12.868000     40.658231
   12.883000     42.320056
   12.898000     43.321540
   12.913000     43.402712
   12.928000     42.914584
   12.942000     42.311282
   12.957000     41.078350
   12.972000     39.791669
   12.987000     38.488534
   13.002000     37.359810
   13.017000     36.419754
   13.031000     36.052288
   13.046000     35.425950
   13.061000     35.045320
   13.076000     34.652625
   13.091000     34.352070
   13.105000     34.179855
   13.120000     34.125009
   13.135000     34.117331
   13.150000     34.125009
   13.165000     34.386074
   13.179000     34.658110
   13.194000     35.077131
   13.209000     35.645332
   13.224000     36.638040
   13.239000     37.740439
   13.254000     39.285991
   13.268000     40.676879
   13.283000     41.788053
   13.298000     42.226819
   13.313000     42.286052
   13.328000     41.794635
   13.343000     41.091513
   13.357000     40.132810
   13.372000     38.928398
   13.387000     37.747021
   13.402000     36.630362
   13.417000     36.069838
   13.431000     35.502733
   13.446000     35.388654
   13.461000     35.265800
   13.476000     35.159399
   13.491000     35.280060
   13.506000     35.287738
   13.520000     35.174756
   13.535000     35.042030
   13.550000     35.024479
   13.565000     35.058483
   13.580000     35.158303
   13.595000     35.205469
   13.609000     35.221923
   13.624000     35.238377
   13.639000     35.278963
   13.654000     35.217536
   13.669000     35.251540
   13.683000     35.495055
   13.698000     35.748442
   13.713000     35.534544
   13.728000     35.742957
   13.743000     35.976601
   13.758000     36.220116
   13.772000     36.187208
   13.787000     36.348454
   13.802000     36.541512
   13.817000     36.468018
   13.832000     36.424141
   13.847000     36.369296
   13.861000     36.141138
   13.876000     36.189402
   13.891000     36.235472
   13.906000     35.859230
   13.921000     35.893235
   13.936000     36.067644
   13.950000     36.147720
   13.965000     36.005120
   13.980000     35.763799
   13.995000     35.738570
   14.010000     35.987570
   14.025000     35.923948
   14.039000     35.817548
   14.054000     35.898720
   14.069000     35.881169
   14.084000     35.894332
   14.099000     35.847165
   14.114000     35.823033
   14.128000     35.775865
   14.143000     35.670561
   14.158000     35.729795
   14.173000     35.646429
   14.188000     35.753927
   14.203000     35.897623
   14.217000     35.946984
   14.232000     35.794512
   14.247000     35.853746
   14.262000     35.658496
   14.277000     35.603650
   14.292000     35.622297
   14.306000     35.739667
   14.321000     35.855940
   14.336000     36.002926
   14.351000     36.201468
   14.366000     36.357230
   14.381000     36.454855
   14.395000     36.620490
   14.410000     36.655591
   14.425000     36.699467
   14.440000     36.730181
   14.455000     36.673141
   14.470000     36.522864
   14.484000     36.302384
   14.499000     36.092874
   14.514000     36.023767
   14.529000     35.895429
   14.544000     35.715534
   14.559000     35.529059
   14.573000     35.338196
   14.588000     35.388654
   14.603000     35.486279
   14.618000     35.330518
   14.633000     35.288835
   14.648000     35.267994
   14.662000     35.252637
   14.677000     35.074937
   14.692000     34.887365
   14.707000     35.056289
   14.722000     35.163787
   14.737000     35.227408
   14.752000     35.091390
   14.766000     34.964149
   14.781000     34.904915
   14.796000     34.893945
   14.811000     34.784254
   14.826000     34.811677
   14.841000     34.828131
   14.855000     34.711858
   14.870000     34.699792
   14.885000     34.624105
   14.900000     34.712955
   14.915000     34.632880
   14.930000     34.489184
   14.945000     34.449696
   14.959000     34.409110
   14.974000     34.499057
   14.989000     34.372911
   15.004000     34.258833
   15.019000     34.213859
   15.034000     34.116233
   15.048000     34.237991
   15.063000     34.264318
   15.078000     34.128300
   15.093000     34.003251
   15.108000     33.999960
   15.123000     33.783868
   15.138000     33.797031
   15.152000     34.026287
   15.167000     34.038353
   15.182000     33.836521
   15.197000     33.639076
   15.212000     33.462472
   15.227000     33.527190
   15.242000     33.469054
   15.256000     33.596296
   15.271000     33.386785
   15.286000     33.290257
   15.301000     33.156433
   15.316000     33.224442
   15.331000     33.279288
   15.345000     33.236508
   15.360000     33.032482
   15.375000     32.772514
   15.390000     32.748381
   15.405000     32.645272
   15.420000     32.666113
   15.435000     32.640883
   15.449000     32.538871
   15.464000     32.445632
   15.479000     32.293162
   15.494000     32.279999
   15.509000     32.327166
   15.524000     32.125334
   15.539000     32.131916
   15.553000     32.065003
   15.568000     31.969572
   15.583000     31.782000
   15.598000     31.567005
   15.613000     31.658048
   15.628000     31.649273
   15.643000     31.640497
   15.657000     31.494608
   15.672000     31.424405
   15.687000     31.557132
   15.702000     31.376141
   15.717000     31.483638
   15.732000     31.513256
   15.747000     31.395886
   15.761000     31.282904
   15.776000     31.262062
   15.791000     31.110687
   15.806000     31.029517
   15.821000     31.029517
   15.836000     30.965895
   15.851000     30.799164
   15.866000     30.712508
   15.880000     30.474478
   15.895000     30.246319
   15.910000     30.133337
   15.925000     29.986351
   15.940000     29.968800
   15.955000     30.010483
   15.970000     29.969897
   15.984000     29.934796
   15.999000     29.934796
   16.014000     29.830589
   16.029000     29.776840
   16.044000     29.746126
   16.059000     29.538809
   16.074000     29.702250
   16.088000     29.782324
   16.103000     29.694572
   16.118000     29.508096
   16.133000     29.547585
   16.148000     29.426925
   16.163000     29.149405
   16.178000     29.220704
   16.193000     29.259097
   16.207000     28.971705
   16.222000     29.012291
   16.237000     29.086880
   16.252000     28.923441
   16.267000     28.718318
   16.282000     28.785229
   16.297000     28.854334
   16.312000     28.691992
   16.326000     28.521969
   16.341000     28.750128
   16.356000     28.721609
   16.371000     28.571331
   16.386000     28.461640
   16.401000     28.402406
   16.416000     28.163279
   16.430000     28.043715
   16.445000     28.184120
   16.460000     28.227997
   16.475000     28.139147
   16.490000     28.023971
   16.505000     28.017389
   16.520000     28.140244
   16.535000     27.999839
   16.549000     28.002033
   16.564000     28.174248
   16.579000     28.233481
   16.594000     28.095270
   16.609000     28.159988
   16.624000     28.065653
   16.639000     27.942799
   16.654000     27.861628
   16.668000     27.698187
   16.683000     27.647729
   16.698000     27.462351
   16.713000     27.117919
   16.728000     27.080624
   16.743000     27.167281
   16.758000     27.018100
   16.773000     26.782263
   16.788000     26.781167
   16.802000     26.720836
   16.817000     26.628695
   16.832000     26.453189
   16.847000     26.388471
   16.862000     26.472934
   16.877000     26.442220
   16.892000     26.263423
   16.907000     26.212965
   16.921000     26.178960
   16.936000     26.298524
   16.951000     26.114242
   16.966000     25.992485
   16.981000     26.015520
   16.996000     25.906926
   17.011000     25.722644
   17.026000     25.796137
   17.041000     25.923379
   17.055000     25.915701
   17.070000     25.758842
   17.085000     25.706190
   17.100000     25.630503
   17.115000     25.599790
   17.130000     25.683155
   17.145000     25.800526
   17.160000     25.637085
   17.175000     25.546041
   17.189000     25.546041
   17.204000     25.447318
   17.219000     25.359566
   17.234000     25.269618
   17.249000     25.266328
   17.264000     25.287169
   17.279000     25.212579
   17.294000     25.261940
   17.309000     25.326658
   17.323000     25.334336
   17.338000     25.153346
   17.353000     25.134698
   17.368000     25.226839
   17.383000     25.087530
   17.398000     25.304720
   17.413000     25.250971
   17.428000     25.068883
   17.443000     24.885698
   17.457000     24.789170
   17.472000     24.913121
   17.487000     24.825368
   17.502000     24.929575
   17.517000     24.846210
   17.532000     24.760650
   17.547000     24.783686
   17.562000     24.856082
   17.577000     24.849500
   17.591000     24.824271
   17.606000     24.853888
   17.621000     24.773813
   17.636000     24.834143
   17.651000     24.661928
   17.666000     24.682769
   17.681000     24.571981
   17.696000     24.607082
   17.711000     24.566496
   17.726000     24.595016
   17.740000     24.423897
   17.755000     24.339435
   17.770000     24.408541
   17.785000     24.383312
   17.800000     24.445836
   17.815000     24.566496
   17.830000     24.435963
   17.845000     24.461192
   17.860000     24.317496
   17.875000     24.286783
   17.889000     24.370149
   17.904000     24.349308
   17.919000     24.363567
   17.934000     24.315303
   17.949000     24.464483
   17.964000     24.616955
   17.979000     24.556624
   17.994000     24.509456
   18.009000     24.525910
   18.024000     24.569787
   18.038000     24.550042
   18.053000     24.634505
   18.068000     24.743100
   18.083000     24.658637
   18.098000     24.678382
   18.113000     24.782588
   18.128000     24.810011
   18.143000     24.725549
   18.158000     24.826465
   18.173000     24.937253
   18.188000     24.902152
   18.202000     25.025006
   18.217000     25.076561
   18.232000     25.197222
   18.247000     25.336530
   18.262000     25.404539
   18.277000     25.445125
   18.292000     25.458288
   18.307000     25.317883
   18.322000     25.351887
   18.337000     25.464869
   18.352000     25.453900
   18.366000     25.259747
   18.381000     25.110566
   18.396000     25.030491
   18.411000     24.963579
   18.426000     25.040364
   18.441000     25.088628
   18.456000     24.908734
   18.471000     24.943835
   18.486000     24.899959
   18.501000     24.880214
   18.516000     25.019522
   18.530000     24.972355
   18.545000     24.951514
   18.560000     24.995389
   18.575000     24.960288
   18.590000     25.008553
   18.605000     25.052429
   18.620000     25.055720
   18.635000     25.110566
   18.650000     25.097403
   18.665000     25.098499
   18.680000     25.056817
   18.695000     25.054624
   18.710000     25.109469
   18.724000     25.080949
   18.739000     25.166508
   18.754000     25.053526
   18.769000     24.975646
   18.784000     25.038170
   18.799000     25.154443
   18.814000     25.187349
   18.829000     25.182962
   18.844000     25.212579
   18.859000     25.207094
   18.874000     25.264134
   18.889000     25.276200
   18.903000     25.351887
   18.918000     25.236711
   18.933000     25.218063
   18.948000     25.304720
   18.963000     25.460481
   18.978000     25.412217
   18.993000     25.288266
   19.008000     25.348597
   19.023000     25.445125
   19.038000     25.283879
   19.053000     25.335434
   19.068000     25.449512
   19.083000     25.308011
   19.098000     25.318980
   19.112000     25.263037
   19.127000     25.325561
   19.142000     25.277297
   19.157000     25.406733
   19.172000     25.462676
   19.187000     25.438543
   19.202000     25.436349
   19.217000     25.429768
   19.232000     25.408926
   19.247000     25.412217
   19.262000     25.526296
   19.277000     25.497777
   19.292000     25.543848
   19.307000     25.661217
   19.321000     25.727032
   19.336000     25.666701
   19.351000     25.732517
   19.366000     25.651345
   19.381000     25.664508
   19.396000     25.650248
   19.411000     25.656830
   19.426000     25.652441
   19.441000     25.558107
   19.456000     25.441834
   19.471000     25.551526
   19.486000     25.593208
   19.501000     25.621728
   19.516000     25.718257
   19.531000     25.528490
   19.545000     25.468160
   19.560000     25.430865
   19.575000     25.504358
   19.590000     25.538363
   19.605000     25.529587
   19.620000     25.563591
   19.635000     25.503262
   19.650000     25.456094
   19.665000     25.334336
   19.680000     25.283879
   19.695000     25.352984
   19.710000     25.431962
   19.725000     25.223548
   19.740000     25.295944
   19.755000     25.281685
   19.770000     25.444027
   19.785000     25.365050
   19.799000     25.293751
   19.814000     25.264134
   19.829000     25.331045
   19.844000     25.454997
   19.859000     25.333239
   19.874000     25.382600
   19.889000     25.376020
   19.904000     25.325561
   19.919000     25.271812
   19.934000     25.415508
   19.949000     25.222451
   19.964000     25.254262
   19.979000     25.207094
   19.994000     25.207094
   20.009000     24.974548
   20.024000     24.941641
   20.039000     25.141279
   20.054000     25.049139
   20.068000     24.814399
   20.083000     24.888989
   20.098000     25.034879
   20.113000     24.906539
   20.128000     24.905443
   20.143000     24.879116
   20.158000     24.718968
   20.173000     24.697029
   20.188000     24.733227
   20.203000     24.699223
   20.218000     24.915315
   20.233000     24.958094
   20.248000     24.757360
   20.263000     24.571981
   20.278000     24.768328
   20.293000     24.688254
   20.308000     24.602695
   20.323000     24.514941
   20.338000     24.645474
   20.353000     24.561012
   20.368000     24.326272
   20.382000     24.295558
   20.397000     24.245100
   20.412000     24.129925
   20.427000     24.107986
   20.442000     24.139796
   20.457000     24.033395
   20.472000     23.885312
   20.487000     23.829370
   20.502000     23.854599
   20.517000     23.800849
   20.532000     23.767943
   20.547000     23.817303
   20.562000     23.908348
   20.577000     23.830467
   20.592000     23.776717
   20.607000     23.739423
   20.622000     23.676898
   20.637000     23.887506
   20.652000     23.853502
   20.667000     23.819498
   20.682000     23.717484
   20.697000     23.602308
   20.712000     23.674705
   20.727000     23.677996
   20.742000     23.614375
   20.757000     23.477260
   20.771000     23.334661
   20.786000     23.277622
   20.801000     23.257877
   20.816000     23.212904
   20.831000     23.143799
   20.846000     22.934287
   20.861000     22.956226
   20.876000     22.856407
   20.891000     22.910155
   20.906000     22.894799
   20.921000     22.742327
   20.936000     22.801561
   20.951000     22.822403
   20.966000     22.649090
   20.981000     22.526235
   20.996000     22.445064
   21.011000     22.404478
   21.026000     22.519654
   21.041000     22.429707
   21.056000     22.187289
   21.071000     22.182901
   21.086000     22.174125
   21.101000     22.055659
   21.116000     22.032624
   21.131000     22.031527
   21.146000     21.997523
   21.161000     21.909769
   21.176000     21.987650
   21.191000     21.990941
   21.206000     21.797884
   21.221000     21.764977
   21.236000     21.617990
   21.251000     21.601536
   21.266000     21.542303
   21.281000     21.383250
   21.296000     21.409576
   21.310000     21.385444
   21.325000     21.407382
   21.340000     21.387639
   21.355000     21.377766
   21.370000     21.374475
   21.385000     21.254912
   21.400000     21.275753
   21.415000     21.226392
   21.430000     21.363506
   21.445000     21.379959
   21.460000     21.205550
   21.475000     21.082696
   21.490000     20.978489
   21.505000     20.870992
   21.520000     20.792014
   21.535000     20.887446
   21.550000     20.832600
   21.565000     20.664772
   21.580000     20.537529
   21.595000     20.549596
   21.610000     20.447582
   21.625000     20.401512
   21.640000     20.297305
   21.655000     20.297305
   21.670000     20.280851
   21.685000     20.211746
   21.700000     20.173354
   21.715000     20.201873
   21.730000     20.184323
   21.745000     20.160191
   21.760000     20.126186
   21.775000     19.998944
   21.790000     19.949584
   21.805000     19.899125
   21.820000     19.837698
   21.835000     19.887059
   21.850000     19.891447
   21.865000     19.735685
   21.880000     19.656707
   21.895000     19.672064
   21.910000     19.630381
   21.925000     19.676452
   21.940000     19.667676
   21.955000     19.585407
   21.970000     19.567857
   21.985000     19.484492
   22.000000     19.333118
