# Supplementary material for: Changing the game of time resolved X-ray diffraction on the mechanochemistry playground by downsizing
Source: Nat Commun. 2021 Oct 21;12:6134. doi: 10.1038/s41467-021-26264-1 (PMC8531352; doi:10.1038/s41467-021-26264-1)
Supplement: Supplementary file 3 — Source Data. [file 41467_2021_26264_MOESM3_ESM.zip › PXRD_raw_data/reactionIIIa_cocrystal_FormI_normalized/000091.xy]

    3.140900     20.263877
    3.155600     20.485140
    3.170400     20.746250
    3.185100     20.994777
    3.199800     21.037771
    3.214500     20.851114
    3.229300     20.830141
    3.244000     21.174094
    3.258700     21.725678
    3.273500     21.828445
    3.288200     21.764478
    3.302900     22.070680
    3.317600     22.172398
    3.332400     22.515302
    3.347100     22.672598
    3.361800     23.076323
    3.376500     23.689777
    3.391300     24.076724
    3.406000     24.577973
    3.420700     24.685982
    3.435400     24.184734
    3.450200     23.698166
    3.464900     23.572330
    3.479600     23.584913
    3.494400     23.621615
    3.509100     23.871191
    3.523800     23.890067
    3.538500     24.200463
    3.553300     24.412288
    3.568000     24.608383
    3.582700     24.454233
    3.597400     24.915634
    3.612200     25.344527
    3.626900     25.317263
    3.641600     25.491337
    3.656400     25.710502
    3.671100     25.784955
    3.685800     26.341781
    3.700500     26.708804
    3.715300     26.958381
    3.730000     26.904901
    3.744700     27.075828
    3.759500     27.374690
    3.774200     27.545618
    3.788900     27.829799
    3.803600     27.865452
    3.818400     28.005970
    3.833100     28.328950
    3.847800     28.473662
    3.862600     28.376139
    3.877300     28.382430
    3.892000     28.693877
    3.906700     29.114380
    3.921500     29.333545
    3.936200     29.269578
    3.950900     29.196174
    3.965700     29.720492
    3.980400     30.190282
    3.995100     30.327653
    4.009800     30.398962
    4.024600     30.401059
    4.039300     30.386378
    4.054000     30.879238
    4.068800     31.147689
    4.083500     31.435015
    4.098200     31.785260
    4.113000     31.832449
    4.127700     31.960382
    4.142400     32.236175
    4.157100     32.673457
    4.171900     33.165268
    4.186600     33.324660
    4.201300     33.837445
    4.216100     34.315624
    4.230800     34.328207
    4.245500     34.643847
    4.260300     34.842039
    4.275000     35.367407
    4.289700     35.587622
    4.304500     35.791057
    4.319200     36.025952
    4.333900     36.363613
    4.348600     36.302792
    4.363400     36.728539
    4.378100     36.996990
    4.392800     37.131215
    4.407600     37.240274
    4.422300     37.454197
    4.437000     37.871554
    4.451800     38.021509
    4.466500     37.900916
    4.481200     38.299398
    4.496000     38.576239
    4.510700     38.564704
    4.525400     38.971575
    4.540200     39.077488
    4.554900     39.270437
    4.569600     39.573494
    4.584400     40.122979
    4.599100     40.290761
    4.613800     40.232038
    4.628600     40.603255
    4.643300     41.364567
    4.658000     41.691742
    4.672700     42.027306
    4.687500     42.261152
    4.702200     42.500242
    4.716900     42.557917
    4.731700     42.860973
    4.746400     43.554122
    4.761100     43.967285
    4.775900     44.444416
    4.790600     44.599615
    4.805300     44.891136
    4.820100     44.901622
    4.834800     45.366168
    4.849500     45.936628
    4.864300     46.150550
    4.879000     46.544838
    4.893700     47.192895
    4.908500     47.761258
    4.923200     47.824176
    4.938000     48.226853
    4.952700     48.543541
    4.967400     48.982920
    4.982200     49.164334
    4.996900     49.532407
    5.011600     50.028412
    5.026400     50.455208
    5.041100     51.127384
    5.055800     51.969441
    5.070600     52.265156
    5.085300     52.489565
    5.100000     52.797864
    5.114800     53.263460
    5.129500     53.828676
    5.144200     54.317340
    5.159000     54.475685
    5.173700     55.210780
    5.188400     55.933291
    5.203200     56.210132
    5.217900     56.655803
    5.232700     57.373071
    5.247400     57.719122
    5.262100     57.964503
    5.276900     58.504552
    5.291600     58.963855
    5.306300     59.634983
    5.321100     60.207540
    5.335800     60.794776
    5.350500     61.235204
    5.365300     61.609569
    5.380000     62.615212
    5.394800     62.886809
    5.409500     63.226567
    5.424200     63.538013
    5.439000     64.010949
    5.453700     65.031274
    5.468400     65.536717
    5.483200     66.042160
    5.497900     66.618910
    5.512600     67.001664
    5.527400     67.615117
    5.542100     68.393206
    5.556900     68.844121
    5.571600     69.319153
    5.586300     70.205253
    5.601100     70.813462
    5.615800     71.350364
    5.630600     71.663907
    5.645300     72.419975
    5.660000     72.701010
    5.674800     73.387868
    5.689500     73.859755
    5.704200     74.365198
    5.719000     75.035278
    5.733700     75.487241
    5.748500     75.782957
    5.763200     76.728828
    5.777900     77.429318
    5.792700     77.498528
    5.807400     78.238866
    5.822200     79.011713
    5.836900     79.131257
    5.851600     79.599998
    5.866400     80.560550
    5.881100     81.083821
    5.895900     81.265235
    5.910600     81.800040
    5.925300     82.369451
    5.940100     83.214653
    5.954800     83.484152
    5.969600     84.757199
    5.984300     86.371053
    5.999000     87.894724
    6.013800     89.844141
    6.028500     90.974572
    6.043300     90.318125
    6.058000     89.658532
    6.072700     89.038787
    6.087500     88.401215
    6.102200     88.314178
    6.117000     88.086624
    6.131700     88.081381
    6.146500     88.314178
    6.161200     88.271184
    6.175900     88.390729
    6.190700     88.364513
    6.205400     88.538587
    6.220200     88.399118
    6.234900     88.889880
    6.249600     89.301996
    6.264400     89.451951
    6.279100     89.327163
    6.293900     89.138407
    6.308600     89.369108
    6.323400     89.418394
    6.338100     89.626025
    6.352800     89.598760
    6.367600     89.980464
    6.382300     90.150343
    6.397100     90.236331
    6.411800     90.464934
    6.426600     90.309736
    6.441300     90.275131
    6.456000     90.132516
    6.470800     90.337001
    6.485500     90.363216
    6.500300     89.986756
    6.515000     89.716207
    6.529800     90.018215
    6.544500     90.149294
    6.559300     89.929081
    6.574000     89.741375
    6.588700     89.913351
    6.603500     89.751861
    6.618200     89.303044
    6.633000     89.070246
    6.647700     88.967479
    6.662500     88.780822
    6.677200     88.716855
    6.692000     88.454696
    6.706700     88.729439
    6.721500     88.599408
    6.736200     88.097110
    6.750900     87.899967
    6.765700     87.645148
    6.780400     87.561257
    6.795200     87.443809
    6.809900     87.188990
    6.824700     87.135509
    6.839400     87.264492
    6.854200     86.725492
    6.868900     86.187541
    6.883700     85.738723
    6.898400     85.681048
    6.913200     85.304588
    6.927900     85.223843
    6.942700     85.164070
    6.957400     84.721545
    6.972200     84.093412
    6.986900     83.991693
    7.001600     83.944504
    7.016400     83.702269
    7.031100     83.484152
    7.045900     83.217799
    7.060600     82.567644
    7.075400     82.185939
    7.090100     82.474315
    7.104900     82.174404
    7.119600     81.438260
    7.134400     81.113183
    7.149100     80.999930
    7.163900     80.751403
    7.178600     80.256445
    7.193400     80.481902
    7.208100     80.323558
    7.222900     79.825455
    7.237600     79.355666
    7.252400     78.987594
    7.267100     78.944600
    7.281900     79.081972
    7.296600     78.748504
    7.311400     78.181191
    7.326100     77.906448
    7.340900     77.834092
    7.355600     77.344379
    7.370400     76.977355
    7.385100     76.921777
    7.399900     77.011960
    7.414600     76.441501
    7.429400     76.160466
    7.444100     76.095451
    7.458900     75.496679
    7.473600     75.555403
    7.488400     75.312118
    7.503200     74.285502
    7.517900     74.291794
    7.532700     74.086261
    7.547400     73.322852
    7.562200     72.950586
    7.576900     72.956878
    7.591700     72.568882
    7.606400     72.069731
    7.621200     71.534925
    7.635900     71.398602
    7.650700     71.026336
    7.665400     70.210496
    7.680200     69.911633
    7.694900     70.017546
    7.709700     69.695614
    7.724400     69.590750
    7.739200     68.978346
    7.754000     68.738208
    7.768700     68.579864
    7.783500     68.333433
    7.798200     67.582609
    7.813000     67.319401
    7.827700     67.469356
    7.842500     67.301574
    7.857200     66.835979
    7.872000     66.241401
    7.886700     66.002312
    7.901500     65.847113
    7.916300     65.548252
    7.931000     65.175986
    7.945800     65.108873
    7.960500     64.606575
    7.975300     64.016192
    7.990000     63.721525
    8.004800     63.671190
    8.019600     63.025229
    8.034300     62.669741
    8.049100     62.332080
    8.063800     62.282794
    8.078600     61.992321
    8.093300     61.924160
    8.108100     61.868582
    8.122900     61.445980
    8.137600     61.033866
    8.152400     60.805263
    8.167100     60.210686
    8.181900     60.297722
    8.196600     60.120503
    8.211400     59.502854
    8.226200     59.271106
    8.240900     59.194555
    8.255700     58.797122
    8.270400     58.473093
    8.285200     58.457363
    8.300000     58.335721
    8.314700     57.678225
    8.329500     57.343709
    8.344200     56.840364
    8.359000     56.612809
    8.373800     56.665241
    8.388500     56.909574
    8.403300     56.321287
    8.418000     55.998307
    8.432800     55.890297
    8.447600     55.783336
    8.462300     55.753974
    8.477100     55.179321
    8.491800     55.265310
    8.506600     55.306206
    8.521400     55.095430
    8.536100     54.642419
    8.550900     54.604668
    8.565600     54.637176
    8.580400     54.130683
    8.595200     53.629434
    8.609900     53.130283
    8.624700     52.623790
    8.639500     52.308151
    8.654200     51.985170
    8.669000     51.480776
    8.683700     51.588786
    8.698500     51.477630
    8.713300     50.954359
    8.728000     50.810696
    8.742800     50.711075
    8.757600     50.287426
    8.772300     49.888944
    8.787100     49.577498
    8.801800     49.512483
    8.816600     49.141264
    8.831400     49.052130
    8.846100     48.756414
    8.860900     48.587584
    8.875700     48.474331
    8.890400     48.236290
    8.905200     47.864024
    8.920000     47.500146
    8.934700     47.444568
    8.949500     47.297759
    8.964300     47.106907
    8.979000     46.761905
    8.993800     46.618242
    9.008600     46.266949
    9.023300     46.188301
    9.038100     46.347694
    9.052900     46.419001
    9.067600     46.099167
    9.082400     45.914606
    9.097200     45.382947
    9.111900     45.078842
    9.126700     45.155392
    9.141500     44.944616
    9.156200     44.970832
    9.171000     44.770542
    9.185800     44.513626
    9.200500     44.325920
    9.215300     44.029155
    9.230100     43.605506
    9.244800     43.667375
    9.259600     43.244774
    9.274400     42.895578
    9.289100     42.862022
    9.303900     42.673267
    9.318700     42.549528
    9.333400     42.437323
    9.348200     42.219206
    9.363000     42.070300
    9.377800     41.804994
    9.392500     41.545981
    9.407300     41.442166
    9.422100     41.165326
    9.436800     40.794108
    9.451600     40.741676
    9.466400     40.624228
    9.481200     40.323269
    9.495900     40.251962
    9.510700     40.255108
    9.525500     39.961489
    9.540200     39.763297
    9.555000     39.648995
    9.569800     39.333356
    9.584600     39.105801
    9.599300     39.095315
    9.614100     39.077488
    9.628900     38.810085
    9.643600     38.421040
    9.658400     38.151540
    9.673200     38.395873
    9.688000     37.972224
    9.702700     37.615687
    9.717500     37.596811
    9.732300     37.262295
    9.747100     37.140653
    9.761800     37.313679
    9.776600     36.995941
    9.791400     36.984406
    9.806200     36.720150
    9.820900     36.499936
    9.835700     36.554465
    9.850500     36.174858
    9.865300     35.974569
    9.880000     36.087821
    9.894800     36.143399
    9.909600     35.964082
    9.924400     35.583427
    9.939100     35.720798
    9.953900     35.562454
    9.968700     35.014016
    9.983500     34.964730
    9.998200     34.950049
   10.013000     34.698376
   10.028000     34.519059
   10.043000     34.373299
   10.057000     34.276824
   10.072000     34.255851
   10.087000     34.073388
   10.102000     33.858418
   10.116000     33.668613
   10.131000     33.490345
   10.146000     33.527047
   10.161000     33.344585
   10.176000     33.119128
   10.190000     33.031042
   10.205000     33.077182
   10.220000     33.024750
   10.235000     32.729035
   10.249000     32.665068
   10.264000     32.751056
   10.279000     32.600052
   10.294000     32.215202
   10.309000     32.106144
   10.323000     31.942556
   10.338000     31.784211
   10.353000     31.843984
   10.368000     31.954091
   10.382000     31.767433
   10.397000     31.581824
   10.412000     31.452842
   10.427000     31.270379
   10.442000     31.347978
   10.456000     31.442356
   10.471000     31.339589
   10.486000     31.335395
   10.501000     31.243115
   10.516000     31.333297
   10.530000     31.320714
   10.545000     31.226336
   10.560000     31.361611
   10.575000     31.489544
   10.589000     31.633208
   10.604000     31.620624
   10.619000     31.518906
   10.634000     31.374194
   10.649000     31.270379
   10.663000     31.249406
   10.678000     30.953691
   10.693000     30.715650
   10.708000     30.580376
   10.722000     30.124218
   10.737000     30.016208
   10.752000     30.069689
   10.767000     30.086467
   10.782000     29.913442
   10.796000     29.753000
   10.811000     29.557954
   10.826000     29.312573
   10.841000     29.215049
   10.856000     29.176250
   10.870000     29.101796
   10.885000     28.940306
   10.900000     28.967571
   10.915000     28.815519
   10.930000     28.619423
   10.944000     28.476808
   10.959000     28.453738
   10.974000     28.525045
   10.989000     28.458981
   11.003000     28.320561
   11.018000     28.146487
   11.033000     28.195773
   11.048000     28.255545
   11.063000     28.311123
   11.077000     28.209405
   11.092000     28.042672
   11.107000     28.257643
   11.122000     28.263934
   11.137000     28.268129
   11.151000     28.145438
   11.166000     28.021699
   11.181000     28.073082
   11.196000     27.979754
   11.211000     28.130757
   11.225000     28.207308
   11.240000     28.108736
   11.255000     28.119222
   11.270000     28.146487
   11.284000     28.125514
   11.299000     27.890620
   11.314000     27.737518
   11.329000     27.895863
   11.344000     27.980802
   11.358000     28.087763
   11.373000     28.070985
   11.388000     27.862306
   11.403000     27.809874
   11.418000     27.782610
   11.432000     27.773172
   11.447000     27.720740
   11.462000     27.717594
   11.477000     27.706059
   11.492000     27.585466
   11.506000     27.719692
   11.521000     27.886425
   11.536000     27.823507
   11.551000     27.695573
   11.566000     27.602244
   11.580000     27.557153
   11.595000     27.433414
   11.610000     27.531986
   11.625000     27.431316
   11.640000     27.354766
   11.654000     27.408246
   11.669000     27.294994
   11.684000     27.156573
   11.699000     27.487943
   11.714000     27.474311
   11.728000     27.365252
   11.743000     27.448095
   11.758000     27.409295
   11.773000     27.486894
   11.788000     27.374690
   11.802000     27.284507
   11.817000     27.470116
   11.832000     27.530937
   11.847000     27.566591
   11.862000     27.447046
   11.876000     27.425025
   11.891000     27.598050
   11.906000     27.675649
   11.921000     27.804631
   11.936000     27.817215
   11.950000     28.010164
   11.965000     27.917884
   11.980000     28.067839
   11.995000     28.150682
   12.010000     28.270226
   12.024000     28.457932
   12.039000     28.510364
   12.054000     28.734773
   12.069000     28.962328
   12.084000     29.051462
   12.098000     29.073483
   12.113000     29.215049
   12.128000     29.163666
   12.143000     29.136401
   12.158000     29.236022
   12.172000     29.402755
   12.187000     29.324108
   12.202000     29.297892
   12.217000     29.054608
   12.232000     29.079775
   12.246000     28.960230
   12.261000     29.155277
   12.276000     29.078726
   12.291000     28.822859
   12.306000     28.962328
   12.320000     29.069289
   12.335000     28.978057
   12.350000     29.047267
   12.365000     29.169958
   12.380000     29.370248
   12.394000     29.486646
   12.409000     29.607240
   12.424000     29.627164
   12.439000     29.730979
   12.454000     30.014111
   12.468000     30.071786
   12.483000     30.298292
   12.498000     30.533187
   12.513000     30.775422
   12.528000     30.836243
   12.543000     30.796395
   12.557000     30.599251
   12.572000     30.779617
   12.587000     30.696775
   12.602000     30.627565
   12.617000     30.694677
   12.631000     30.748158
   12.646000     30.629662
   12.661000     30.595057
   12.676000     30.731380
   12.691000     30.761790
   12.705000     30.868751
   12.720000     30.793249
   12.735000     30.667413
   12.750000     30.794298
   12.765000     30.991442
   12.779000     30.969420
   12.794000     31.142445
   12.809000     31.133008
   12.824000     31.201169
   12.839000     31.448648
   12.854000     31.620624
   12.868000     31.705564
   12.883000     31.764287
   12.898000     31.977161
   12.913000     32.054760
   12.928000     32.055808
   12.942000     32.138652
   12.957000     32.175354
   12.972000     32.058954
   12.987000     32.420735
   13.002000     32.477362
   13.017000     32.379838
   13.031000     32.486799
   13.046000     32.648289
   13.061000     32.804536
   13.076000     32.805585
   13.091000     32.831801
   13.105000     32.823412
   13.120000     33.087668
   13.135000     33.146392
   13.150000     32.956589
   13.165000     32.912546
   13.179000     32.932470
   13.194000     32.992242
   13.209000     33.072988
   13.224000     33.182046
   13.239000     33.003777
   13.254000     33.162122
   13.268000     33.295299
   13.283000     33.348779
   13.298000     33.581577
   13.313000     33.686440
   13.328000     33.694829
   13.343000     33.790255
   13.357000     33.790255
   13.372000     33.771380
   13.387000     34.120577
   13.402000     34.111139
   13.417000     34.154133
   13.431000     34.319818
   13.446000     34.379590
   13.461000     34.396369
   13.476000     34.374347
   13.491000     34.605047
   13.506000     34.672160
   13.520000     34.654333
   13.535000     34.603999
   13.550000     34.665868
   13.565000     34.713057
   13.580000     34.924882
   13.595000     34.838894
   13.609000     34.788559
   13.624000     34.814775
   13.639000     34.956341
   13.654000     34.826310
   13.669000     34.849380
   13.683000     35.049670
   13.698000     34.987800
   13.713000     34.956341
   13.728000     34.993043
   13.743000     34.949000
   13.758000     35.040232
   13.772000     35.288759
   13.787000     35.480660
   13.802000     35.449200
   13.817000     35.374747
   13.832000     35.686193
   13.847000     35.726042
   13.861000     35.590767
   13.876000     35.657880
   13.891000     35.544627
   13.906000     35.506875
   13.921000     35.486951
   13.936000     35.669415
   13.950000     35.642151
   13.965000     35.529945
   13.980000     35.455492
   13.995000     35.465979
   14.010000     35.411449
   14.025000     35.455492
   14.039000     35.365309
   14.054000     35.359018
   14.069000     35.242619
   14.084000     35.405158
   14.099000     35.594962
   14.114000     35.438714
   14.128000     35.311829
   14.143000     35.551968
   14.158000     35.655783
   14.173000     35.558260
   14.188000     35.442909
   14.203000     35.545676
   14.217000     35.457590
   14.232000     35.428228
   14.247000     35.438714
   14.262000     35.336996
   14.277000     35.283516
   14.292000     35.468076
   14.306000     35.550919
   14.321000     35.530994
   14.336000     35.516313
   14.351000     35.387331
   14.366000     35.290856
   14.381000     35.499535
   14.395000     35.478562
   14.410000     35.431374
   14.425000     35.425082
   14.440000     35.582378
   14.455000     35.304488
   14.470000     35.395720
   14.484000     35.545676
   14.499000     35.333850
   14.514000     35.316023
   14.529000     35.313926
   14.544000     35.277224
   14.559000     35.279321
   14.573000     35.202771
   14.588000     35.125172
   14.603000     34.986751
   14.618000     35.026600
   14.633000     34.982557
   14.648000     35.038135
   14.662000     35.000384
   14.677000     34.813726
   14.692000     34.811629
   14.707000     34.855672
   14.722000     34.824213
   14.737000     34.822115
   14.752000     34.811629
   14.766000     34.666917
   14.781000     34.615534
   14.796000     34.701522
   14.811000     34.697328
   14.826000     34.571491
   14.841000     34.584075
   14.855000     34.563102
   14.870000     34.425731
   14.885000     34.321915
   14.900000     34.463481
   14.915000     34.306186
   14.930000     34.359666
   14.945000     34.258997
   14.959000     34.153085
   14.974000     34.029346
   14.989000     33.931822
   15.004000     33.975865
   15.019000     33.986352
   15.034000     33.896169
   15.048000     33.835348
   15.063000     33.749359
   15.078000     33.721045
   15.093000     33.792353
   15.108000     33.654981
   15.123000     33.532291
   15.138000     33.475664
   15.152000     33.460983
   15.167000     33.413795
   15.182000     33.495588
   15.197000     33.413795
   15.212000     33.178900
   15.227000     32.990145
   15.242000     33.046772
   15.256000     33.106544
   15.271000     33.047820
   15.286000     33.078231
   15.301000     32.929324
   15.316000     32.929324
   15.331000     32.863260
   15.345000     32.780418
   15.360000     32.455340
   15.375000     32.470021
   15.390000     32.459535
   15.405000     32.321115
   15.420000     32.331601
   15.435000     32.273926
   15.449000     31.993939
   15.464000     31.912145
   15.479000     31.982404
   15.494000     32.262391
   15.509000     32.191084
   15.524000     31.963528
   15.539000     31.775822
   15.553000     31.610138
   15.568000     31.573435
   15.583000     31.582873
   15.598000     31.390972
   15.613000     31.440258
   15.628000     31.402507
   15.643000     31.250455
   15.657000     31.198023
   15.672000     31.194877
   15.687000     31.203266
   15.702000     31.150835
   15.717000     31.077430
   15.732000     30.998782
   15.747000     30.879238
   15.761000     30.747109
   15.776000     30.669510
   15.791000     30.563598
   15.806000     30.400010
   15.821000     30.371697
   15.836000     30.331848
   15.851000     30.130510
   15.866000     30.213352
   15.880000     30.051862
   15.895000     29.790751
   15.910000     30.030889
   15.925000     29.843183
   15.940000     29.889323
   15.955000     29.734125
   15.970000     29.769778
   15.984000     29.605142
   15.999000     29.633456
   16.014000     29.588364
   16.029000     29.711055
   16.044000     29.635553
   16.059000     29.613531
   16.074000     29.475111
   16.088000     29.224487
   16.103000     29.171007
   16.118000     29.310475
   16.133000     29.194077
   16.148000     29.160520
   16.163000     28.965474
   16.178000     29.064046
   16.193000     29.145839
   16.207000     28.987495
   16.222000     28.813421
   16.237000     28.649834
   16.252000     28.737919
   16.267000     28.776719
   16.282000     28.677098
   16.297000     28.431716
   16.312000     28.344679
   16.326000     28.413889
   16.341000     28.423327
   16.356000     28.411792
   16.371000     28.125514
   16.386000     28.100347
   16.401000     28.005970
   16.416000     28.044769
   16.430000     28.184238
   16.445000     28.090909
   16.460000     27.779464
   16.475000     27.663065
   16.490000     27.850771
   16.505000     27.876987
   16.520000     27.558202
   16.535000     27.522548
   16.549000     27.371544
   16.564000     27.283459
   16.579000     27.180692
   16.594000     27.068488
   16.609000     26.915387
   16.624000     26.798987
   16.639000     26.881831
   16.654000     26.797939
   16.668000     26.961527
   16.683000     26.899657
   16.698000     26.636448
   16.713000     26.544168
   16.728000     26.534731
   16.743000     26.455034
   16.758000     26.541022
   16.773000     26.509563
   16.788000     26.399456
   16.802000     26.275717
   16.817000     26.252647
   16.832000     26.300885
   16.847000     26.225383
   16.862000     26.036628
   16.877000     26.177145
   16.892000     26.151978
   16.907000     26.080671
   16.921000     25.937007
   16.936000     25.827949
   16.951000     25.881430
   16.966000     25.865700
   16.981000     25.821657
   16.996000     25.703161
   17.011000     25.700015
   17.026000     25.500774
   17.041000     25.491337
   17.055000     25.509163
   17.070000     25.493434
   17.085000     25.430516
   17.100000     25.406397
   17.115000     25.416883
   17.130000     25.502872
   17.145000     25.413737
   17.160000     25.243858
   17.175000     25.284755
   17.189000     25.137946
   17.204000     25.015254
   17.219000     25.065589
   17.234000     25.039373
   17.249000     24.933461
   17.264000     24.865299
   17.279000     24.851667
   17.294000     24.781408
   17.309000     24.869494
   17.323000     24.924023
   17.338000     24.666058
   17.353000     24.710101
   17.368000     24.644037
   17.383000     24.604189
   17.398000     24.623064
   17.413000     24.514006
   17.428000     24.516103
   17.443000     24.528687
   17.457000     24.627259
   17.472000     24.564340
   17.487000     24.485693
   17.502000     24.380829
   17.517000     24.381877
   17.532000     24.369294
   17.547000     24.345175
   17.562000     24.347272
   17.577000     24.222485
   17.591000     24.236117
   17.606000     24.334689
   17.621000     24.309521
   17.636000     24.480449
   17.651000     24.296938
   17.666000     24.171101
   17.681000     24.228776
   17.696000     24.274916
   17.711000     24.205706
   17.726000     24.261284
   17.740000     24.243457
   17.755000     24.148031
   17.770000     24.251846
   17.785000     24.228776
   17.800000     24.083016
   17.815000     24.073578
   17.830000     24.133350
   17.845000     24.106086
   17.860000     24.161664
   17.875000     24.135448
   17.889000     24.023244
   17.904000     24.195220
   17.919000     24.182636
   17.934000     24.146983
   17.949000     24.157469
   17.964000     24.180539
   17.979000     24.245555
   17.994000     24.207804
   18.009000     24.099794
   18.024000     24.097697
   18.038000     24.087210
   18.053000     24.111329
   18.068000     24.236117
   18.083000     24.210950
   18.098000     24.234020
   18.113000     24.114475
   18.128000     24.088259
   18.143000     24.173199
   18.158000     24.138594
   18.173000     24.178442
   18.188000     24.229825
   18.202000     24.191025
   18.217000     24.365099
   18.232000     24.397607
   18.247000     24.304278
   18.262000     24.293792
   18.277000     24.352516
   18.292000     24.366148
   18.307000     24.489887
   18.322000     24.502471
   18.337000     24.538124
   18.352000     24.442698
   18.366000     24.367197
   18.381000     24.310570
   18.396000     24.421726
   18.411000     24.456331
   18.426000     24.603140
   18.441000     24.662912
   18.456000     24.462623
   18.471000     24.558048
   18.486000     24.518200
   18.501000     24.487790
   18.516000     24.389218
   18.530000     24.437455
   18.545000     24.608383
   18.560000     24.649280
   18.575000     24.602091
   18.590000     24.648231
   18.605000     24.491984
   18.620000     24.608383
   18.635000     24.736317
   18.650000     24.625161
   18.665000     24.437455
   18.680000     24.484644
   18.695000     24.629356
   18.710000     24.792943
   18.724000     24.681788
   18.739000     24.647183
   18.754000     24.807624
   18.769000     24.782457
   18.784000     24.717441
   18.799000     24.857959
   18.814000     24.903050
   18.829000     24.962822
   18.844000     24.947093
   18.859000     24.793992
   18.874000     24.825451
   18.889000     24.893612
   18.903000     24.849570
   18.918000     24.835937
   18.933000     25.036227
   18.948000     24.992184
   18.963000     25.059297
   18.978000     25.034130
   18.993000     25.106486
   19.008000     25.109632
   19.023000     25.005817
   19.038000     25.130604
   19.053000     25.205059
   19.068000     25.070832
   19.083000     25.037276
   19.098000     25.149481
   19.112000     25.163113
   19.127000     25.284755
   19.142000     25.141092
   19.157000     25.176745
   19.172000     25.130604
   19.187000     25.159967
   19.202000     25.187232
   19.217000     25.130604
   19.232000     25.141092
   19.247000     25.217642
   19.262000     25.202961
   19.277000     25.264831
   19.292000     25.344527
   19.307000     25.368646
   19.321000     25.238615
   19.336000     25.292096
   19.351000     25.296290
   19.366000     25.302582
   19.381000     25.135849
   19.396000     25.100194
   19.411000     25.128507
   19.426000     25.199815
   19.441000     25.334041
   19.456000     25.229177
   19.471000     25.223934
   19.486000     25.200864
   19.501000     25.244907
   19.516000     25.222885
   19.531000     25.205059
   19.545000     25.219740
   19.560000     25.284755
   19.575000     25.259588
   19.590000     25.136897
   19.605000     25.169405
   19.620000     25.339284
   19.635000     25.360257
   19.650000     25.197718
   19.665000     25.155773
   19.680000     25.191426
   19.695000     25.217642
   19.710000     25.202961
   19.725000     25.155773
   19.740000     25.079221
   19.755000     24.990087
   19.770000     25.107534
   19.785000     25.158919
   19.799000     25.026789
   19.814000     24.955482
   19.829000     25.077124
   19.844000     25.103340
   19.859000     25.191426
   19.874000     25.014206
   19.889000     24.964920
   19.904000     25.064540
   19.919000     24.959677
   19.934000     24.851667
   19.949000     24.822305
   19.964000     24.754144
   19.979000     24.777214
   19.994000     24.725830
   20.009000     24.702760
   20.024000     24.647183
   20.039000     24.668155
   20.054000     24.779311
   20.068000     24.646134
   20.083000     24.620967
   20.098000     24.721636
   20.113000     24.496179
   20.128000     24.460525
   20.143000     24.521346
   20.158000     24.459477
   20.173000     24.496179
   20.188000     24.458428
   20.203000     24.395510
   20.218000     24.410191
   20.233000     24.254992
   20.248000     24.297986
   20.263000     24.296938
   20.278000     24.288549
   20.293000     24.261284
   20.308000     24.246603
   20.323000     24.213047
   20.338000     24.141740
   20.353000     24.063092
   20.368000     23.928866
   20.382000     23.979201
   20.397000     23.915234
   20.412000     23.812467
   20.427000     23.785203
   20.442000     23.821905
   20.457000     23.841829
   20.472000     23.674047
   20.487000     23.753744
   20.502000     23.517800
   20.517000     23.531433
   20.532000     23.597497
   20.547000     23.546114
   20.562000     23.410839
   20.577000     23.389866
   20.592000     23.296537
   20.607000     23.248300
   20.622000     23.341628
   20.637000     23.354212
   20.652000     23.235716
   20.667000     23.084712
   20.682000     23.053253
   20.697000     23.068983
   20.712000     23.025989
   20.727000     22.966216
   20.742000     22.963070
   20.757000     22.949438
   20.771000     22.894909
   20.786000     22.801580
   20.801000     22.672598
   20.816000     22.744954
   20.831000     22.669452
   20.846000     22.533129
   20.861000     22.449238
   20.876000     22.456579
   20.891000     22.376882
   20.906000     22.394709
   20.921000     22.326548
   20.936000     22.321304
   20.951000     22.278310
   20.966000     22.149328
   20.981000     22.111577
   20.996000     22.089556
   21.011000     21.956379
   21.026000     21.841029
   21.041000     21.880877
   21.056000     21.987838
   21.071000     22.002519
   21.086000     21.875634
   21.101000     21.720435
   21.116000     21.630251
   21.131000     21.511755
   21.146000     21.524339
   21.161000     21.512804
   21.176000     21.450934
   21.191000     21.248548
   21.206000     21.328244
   21.221000     21.281055
   21.236000     21.288396
   21.251000     21.202407
   21.266000     21.092301
   21.281000     21.105933
   21.296000     21.075522
   21.310000     20.979048
   21.325000     20.983242
   21.340000     20.968561
   21.355000     20.949686
   21.370000     20.847968
   21.385000     20.743104
   21.400000     20.799731
   21.415000     20.798682
   21.430000     20.749396
   21.445000     20.661311
   21.460000     20.549106
   21.475000     20.515550
   21.490000     20.390762
   21.505000     20.398103
   21.520000     20.466264
   21.535000     20.402297
   21.550000     20.404395
   21.565000     20.396005
   21.580000     20.161111
   21.595000     20.211445
   21.610000     20.096095
   21.625000     20.040517
   21.640000     20.001718
   21.655000     20.099241
   21.670000     20.034226
   21.685000     19.963967
   21.700000     19.871686
   21.715000     19.814011
   21.730000     19.737460
   21.745000     19.810865
   21.760000     19.659861
   21.775000     19.568630
   21.790000     19.668250
   21.805000     19.488933
   21.820000     19.439647
   21.835000     19.489982
   21.850000     19.446988
   21.865000     19.327443
   21.880000     19.321151
   21.895000     19.329540
   21.910000     19.285498
   21.925000     19.160710
   21.940000     19.135543
   21.955000     19.196364
   21.970000     19.116667
   21.985000     19.115618
   22.000000     19.225725
