# Supplementary material for: Changing the game of time resolved X-ray diffraction on the mechanochemistry playground by downsizing
Source: Nat Commun. 2021 Oct 21;12:6134. doi: 10.1038/s41467-021-26264-1 (PMC8531352; doi:10.1038/s41467-021-26264-1)
Supplement: Supplementary file 3 — Source Data. [file 41467_2021_26264_MOESM3_ESM.zip › PXRD_raw_data/reactionIIIa_cocrystal_FormI_normalized/000211.xy]

    3.140900     20.414328
    3.155600     20.288425
    3.170400     20.435849
    3.185100     20.830770
    3.199800     21.048139
    3.214500     20.880270
    3.229300     21.262279
    3.244000     21.567886
    3.258700     21.629223
    3.273500     21.737906
    3.288200     21.922992
    3.302900     21.960655
    3.317600     21.841211
    3.332400     22.540662
    3.347100     22.717140
    3.361800     23.074399
    3.376500     23.357408
    3.391300     23.431657
    3.406000     23.564015
    3.420700     23.974002
    3.435400     24.218272
    3.450200     23.948176
    3.464900     23.950329
    3.479600     24.007361
    3.494400     23.894372
    3.509100     24.158012
    3.523800     24.084839
    3.538500     24.263468
    3.553300     24.510967
    3.568000     24.867149
    3.582700     24.998431
    3.597400     24.826258
    3.612200     24.998431
    3.626900     25.307266
    3.641600     25.365375
    3.656400     25.653764
    3.671100     26.082044
    3.685800     26.348912
    3.700500     26.555520
    3.715300     26.863279
    3.730000     27.107549
    3.744700     27.244211
    3.759500     27.489558
    3.774200     27.570264
    3.788900     27.640209
    3.803600     28.002848
    3.818400     28.037283
    3.833100     28.297694
    3.847800     28.521519
    3.862600     28.670019
    3.877300     29.021897
    3.892000     28.759333
    3.906700     28.758257
    3.921500     29.083233
    3.936200     29.189766
    3.950900     29.473850
    3.965700     29.820348
    3.980400     29.833262
    3.995100     30.009738
    4.009800     30.289520
    4.024600     30.738246
    4.039300     30.986820
    4.054000     31.250460
    4.068800     31.257992
    4.083500     31.418328
    4.098200     31.685196
    4.113000     32.000488
    4.127700     32.204943
    4.142400     32.458899
    4.157100     32.934527
    4.171900     33.413382
    4.186600     33.460729
    4.201300     33.692087
    4.216100     34.117139
    4.230800     34.629353
    4.245500     34.866091
    4.260300     35.169546
    4.275000     35.460088
    4.289700     35.494523
    4.304500     35.843173
    4.319200     35.802282
    4.333900     36.118649
    4.348600     36.431789
    4.363400     36.479136
    4.378100     36.927862
    4.392800     37.337848
    4.407600     36.912797
    4.422300     37.402414
    4.437000     37.688650
    4.451800     37.772585
    4.466500     38.045909
    4.481200     38.354745
    4.496000     38.519385
    4.510700     38.950893
    4.525400     39.190859
    4.540200     39.444815
    4.554900     39.626673
    4.569600     40.105528
    4.584400     40.175473
    4.599100     40.384233
    4.613800     40.816818
    4.628600     41.055708
    4.643300     41.497977
    4.658000     41.928409
    4.672700     42.060767
    4.687500     41.928409
    4.702200     42.324406
    4.716900     43.093804
    4.731700     43.427389
    4.746400     43.850289
    4.761100     44.325916
    4.775900     44.321613
    4.790600     44.507774
    4.805300     45.018912
    4.820100     45.004923
    4.834800     45.282552
    4.849500     45.809832
    4.864300     46.338187
    4.879000     46.836413
    4.893700     47.173227
    4.908500     47.415345
    4.923200     47.530485
    4.938000     47.833939
    4.952700     48.643153
    4.967400     49.391029
    4.982200     49.611625
    4.996900     49.864504
    5.011600     50.204546
    5.026400     50.421914
    5.041100     51.286007
    5.055800     51.829427
    5.070600     52.310435
    5.085300     52.372848
    5.100000     53.211115
    5.114800     53.932089
    5.129500     54.103186
    5.144200     54.534694
    5.159000     54.834921
    5.173700     55.004942
    5.188400     55.711927
    5.203200     56.157424
    5.217900     56.607226
    5.232700     57.329276
    5.247400     57.610133
    5.262100     57.992141
    5.276900     58.491443
    5.291600     59.207037
    5.306300     59.691273
    5.321100     60.294955
    5.335800     60.597333
    5.350500     61.003015
    5.365300     61.828369
    5.380000     62.672016
    5.394800     62.605299
    5.409500     63.521044
    5.424200     64.119345
    5.439000     64.168845
    5.453700     64.931786
    5.468400     65.954062
    5.483200     66.134845
    5.497900     66.704092
    5.512600     67.152816
    5.527400     67.836128
    5.542100     68.778775
    5.556900     69.173696
    5.571600     69.625650
    5.586300     70.290668
    5.601100     70.618873
    5.615800     71.066522
    5.630600     71.670203
    5.645300     72.443906
    5.660000     73.156271
    5.674800     73.922440
    5.689500     74.310906
    5.704200     74.768240
    5.719000     75.332106
    5.733700     75.728104
    5.748500     76.436165
    5.763200     76.964521
    5.777900     77.371280
    5.792700     78.020156
    5.807400     78.526990
    5.822200     78.755119
    5.836900     79.449191
    5.851600     79.712831
    5.866400     80.618890
    5.881100     81.262387
    5.895900     81.236561
    5.910600     81.892970
    5.925300     82.965823
    5.940100     83.699710
    5.954800     84.842507
    5.969600     85.823893
    5.984300     87.190516
    5.999000     88.306411
    6.013800     89.008016
    6.028500     89.410471
    6.043300     89.456742
    6.058000     88.721778
    6.072700     87.716720
    6.087500     87.746850
    6.102200     87.689817
    6.117000     88.146075
    6.131700     88.293499
    6.146500     88.373129
    6.161200     88.726082
    6.175900     88.486117
    6.190700     88.776659
    6.205400     88.671202
    6.220200     88.729311
    6.234900     88.879963
    6.249600     88.837995
    6.264400     89.095178
    6.279100     89.594480
    6.293900     89.850587
    6.308600     89.946359
    6.323400     90.148661
    6.338100     90.452117
    6.352800     90.742658
    6.367600     91.725120
    6.382300     93.190742
    6.397100     94.537995
    6.411800     96.294159
    6.426600     96.751492
    6.441300     95.948736
    6.456000     94.491723
    6.470800     92.620419
    6.485500     91.815511
    6.500300     91.597066
    6.515000     91.580925
    6.529800     91.888684
    6.544500     92.078074
    6.559300     92.551550
    6.574000     93.503882
    6.588700     94.174280
    6.603500     94.069900
    6.618200     94.034389
    6.633000     93.368295
    6.647700     92.068390
    6.662500     90.578018
    6.677200     89.835522
    6.692000     89.227536
    6.706700     88.759441
    6.721500     88.776659
    6.736200     88.903636
    6.750900     88.404335
    6.765700     87.895349
    6.780400     87.731784
    6.795200     87.436938
    6.809900     87.585437
    6.824700     87.255081
    6.839400     86.865539
    6.854200     86.407129
    6.868900     85.968088
    6.883700     85.742111
    6.898400     85.695840
    6.913200     85.495688
    6.927900     85.317059
    6.942700     85.158875
    6.957400     84.801617
    6.972200     84.363651
    6.986900     83.888024
    7.001600     83.818079
    7.016400     83.437146
    7.031100     83.393027
    7.045900     83.174583
    7.060600     82.591347
    7.075400     82.336316
    7.090100     82.385816
    7.104900     82.236240
    7.119600     81.643320
    7.134400     81.272072
    7.149100     81.260235
    7.163900     80.629651
    7.178600     80.779227
    7.193400     80.359556
    7.208100     80.341262
    7.222900     80.046416
    7.237600     79.802145
    7.252400     79.426593
    7.267100     79.106997
    7.281900     78.539903
    7.296600     78.144981
    7.311400     78.036297
    7.326100     78.123460
    7.340900     77.981417
    7.355600     77.685494
    7.370400     77.448757
    7.385100     77.200183
    7.399900     77.016173
    7.414600     76.644925
    7.429400     76.582512
    7.444100     75.998200
    7.458900     75.904581
    7.473600     75.723800
    7.488400     75.100748
    7.503200     75.270770
    7.517900     75.462312
    7.532700     75.108282
    7.547400     74.314134
    7.562200     73.349965
    7.576900     73.149814
    7.591700     73.028217
    7.606400     72.865729
    7.621200     72.367504
    7.635900     72.056517
    7.650700     71.148304
    7.665400     70.600579
    7.680200     70.731862
    7.694900     70.458537
    7.709700     69.916192
    7.724400     69.649324
    7.739200     69.267315
    7.754000     68.795992
    7.768700     68.926197
    7.783500     68.269788
    7.798200     67.752193
    7.813000     67.728520
    7.827700     67.741433
    7.842500     67.241055
    7.857200     66.736374
    7.872000     66.763275
    7.886700     66.121931
    7.901500     65.802336
    7.916300     65.488120
    7.931000     65.544077
    7.945800     64.808037
    7.960500     64.276453
    7.975300     64.028955
    7.990000     63.824499
    8.004800     63.778228
    8.019600     63.194992
    8.034300     62.878624
    8.049100     62.945341
    8.063800     62.536431
    8.078600     62.379323
    8.093300     61.928445
    8.108100     62.036053
    8.122900     62.025292
    8.137600     61.655120
    8.152400     61.083722
    8.167100     60.791027
    8.181900     61.040679
    8.196600     60.706017
    8.211400     59.950609
    8.226200     59.801033
    8.240900     59.455611
    8.255700     58.809963
    8.270400     58.752931
    8.285200     58.641018
    8.300000     58.438715
    8.314700     58.069619
    8.329500     57.903904
    8.344200     57.821045
    8.359000     57.422895
    8.373800     57.009680
    8.388500     56.546965
    8.403300     56.314532
    8.418000     56.166033
    8.432800     55.825991
    8.447600     55.717307
    8.462300     55.441830
    8.477100     55.134071
    8.491800     55.011399
    8.506600     54.989876
    8.521400     54.774661
    8.536100     54.459368
    8.550900     54.308717
    8.565600     54.242000
    8.580400     53.935317
    8.595200     53.751308
    8.609900     53.309039
    8.624700     52.917345
    8.639500     52.426652
    8.654200     52.166240
    8.669000     51.904754
    8.683700     51.649722
    8.698500     51.535658
    8.713300     51.497995
    8.728000     51.320441
    8.742800     51.062182
    8.757600     50.811455
    8.772300     50.256197
    8.787100     50.169035
    8.801800     49.918308
    8.816600     49.455593
    8.831400     49.463126
    8.846100     49.378116
    8.860900     49.027313
    8.875700     48.596881
    8.890400     48.019026
    8.905200     47.758614
    8.920000     47.677908
    8.934700     47.541246
    8.949500     47.377681
    8.964300     47.206584
    8.979000     46.919271
    8.993800     46.654555
    9.008600     46.623349
    9.023300     46.497447
    9.038100     46.113287
    9.052900     45.873320
    9.067600     45.867940
    9.082400     45.555877
    9.097200     45.405226
    9.111900     45.165260
    9.126700     45.043662
    9.141500     45.068412
    9.156200     45.056575
    9.171000     44.695012
    9.185800     44.455046
    9.200500     44.102092
    9.215300     43.956821
    9.230100     43.797561
    9.244800     43.606019
    9.259600     43.283195
    9.274400     43.056141
    9.289100     43.244456
    9.303900     42.860294
    9.318700     42.476134
    9.333400     42.226483
    9.348200     42.167298
    9.363000     42.088745
    9.377800     41.974680
    9.392500     41.898278
    9.407300     41.800355
    9.422100     41.396825
    9.436800     41.227880
    9.451600     41.033110
    9.466400     40.845872
    9.481200     40.616666
    9.495900     40.419744
    9.510700     40.337962
    9.525500     39.941964
    9.540200     39.943039
    9.555000     39.587934
    9.569800     39.407151
    9.584600     39.241436
    9.599300     39.116610
    9.614100     38.971339
    9.628900     38.662504
    9.643600     38.640982
    9.658400     38.495711
    9.673200     38.224539
    9.688000     38.283723
    9.702700     37.951215
    9.717500     37.813476
    9.732300     37.472358
    9.747100     37.432544
    9.761800     37.348609
    9.776600     37.341077
    9.791400     36.974133
    9.806200     36.925710
    9.820900     36.757841
    9.835700     36.503886
    9.850500     36.389822
    9.865300     36.210116
    9.880000     36.076682
    9.894800     36.026106
    9.909600     35.998128
    9.924400     35.853933
    9.939100     35.593521
    9.953900     35.299751
    9.968700     35.103905
    9.983500     34.866091
    9.998200     34.821972
   10.013000     34.552952
   10.028000     34.527125
   10.043000     34.418442
   10.057000     34.373246
   10.072000     34.093465
   10.087000     33.895466
   10.102000     33.935282
   10.116000     33.685630
   10.131000     33.490860
   10.146000     33.430599
   10.161000     33.452121
   10.176000     33.263807
   10.190000     33.113156
   10.205000     33.087330
   10.220000     32.964657
   10.235000     32.889331
   10.249000     32.620311
   10.264000     32.588029
   10.279000     32.590180
   10.294000     32.394334
   10.309000     32.264128
   10.323000     32.206020
   10.338000     32.232922
   10.353000     32.009097
   10.368000     32.082271
   10.382000     32.023086
   10.397000     31.905793
   10.412000     31.778816
   10.427000     31.650762
   10.442000     31.542078
   10.456000     31.527013
   10.471000     31.311797
   10.486000     31.047080
   10.501000     30.998657
   10.516000     31.322557
   10.530000     31.417253
   10.545000     31.395730
   10.560000     31.250460
   10.575000     31.273058
   10.589000     31.351611
   10.604000     31.293504
   10.619000     30.922256
   10.634000     30.964222
   10.649000     31.107341
   10.663000     30.958842
   10.678000     30.846930
   10.693000     30.605888
   10.708000     30.601583
   10.722000     30.386368
   10.737000     30.128107
   10.752000     30.033413
   10.767000     29.964544
   10.782000     29.797751
   10.796000     29.654633
   10.811000     29.662165
   10.826000     29.256482
   10.841000     29.273699
   10.856000     29.333960
   10.870000     29.299526
   10.885000     29.135961
   10.900000     28.837887
   10.915000     28.821746
   10.930000     28.820670
   10.944000     28.679703
   10.959000     28.609758
   10.974000     28.776550
   10.989000     28.687236
   11.003000     28.357955
   11.018000     28.303075
   11.033000     28.321369
   11.048000     28.270792
   11.063000     28.166413
   11.077000     28.381629
   11.092000     28.509682
   11.107000     28.526900
   11.122000     28.823898
   11.137000     28.760409
   11.151000     28.695844
   11.166000     28.717366
   11.181000     28.926126
   11.196000     29.036962
   11.211000     28.975626
   11.225000     28.933658
   11.240000     28.892767
   11.255000     28.635583
   11.270000     28.444041
   11.284000     28.462334
   11.299000     28.357955
   11.314000     28.052348
   11.329000     27.860806
   11.344000     27.994240
   11.358000     27.919991
   11.373000     27.913534
   11.388000     27.968414
   11.403000     27.956577
   11.418000     27.883403
   11.432000     27.996392
   11.447000     28.016837
   11.462000     28.096467
   11.477000     28.209456
   11.492000     28.200847
   11.506000     28.265412
   11.521000     28.418215
   11.536000     28.587160
   11.551000     28.697997
   11.566000     28.686160
   11.580000     28.571019
   11.595000     28.678627
   11.610000     28.745344
   11.625000     28.801300
   11.640000     28.694768
   11.654000     28.810985
   11.669000     29.068168
   11.684000     28.657105
   11.699000     28.375172
   11.714000     28.369792
   11.728000     28.308455
   11.743000     28.224521
   11.758000     27.927523
   11.773000     27.701546
   11.788000     27.735981
   11.802000     27.756426
   11.817000     27.728447
   11.832000     27.841436
   11.847000     27.878023
   11.862000     27.932903
   11.876000     27.977023
   11.891000     28.008229
   11.906000     27.965185
   11.921000     27.975946
   11.936000     28.126597
   11.950000     28.248195
   11.965000     28.442965
   11.980000     28.520443
   11.995000     28.486009
   12.010000     28.456954
   12.024000     28.722747
   12.039000     28.757181
   12.054000     28.764713
   12.069000     28.660333
   12.084000     29.006831
   12.098000     28.757181
   12.113000     28.905680
   12.128000     29.211287
   12.143000     29.240341
   12.158000     28.999299
   12.172000     28.945495
   12.187000     29.016517
   12.202000     29.053103
   12.217000     29.026201
   12.232000     29.246798
   12.246000     29.267244
   12.261000     29.146722
   12.276000     29.199450
   12.291000     29.084309
   12.306000     29.242494
   12.320000     29.344721
   12.335000     29.197298
   12.350000     29.390993
   12.365000     29.620197
   12.380000     29.454481
   12.394000     29.444797
   12.409000     29.682610
   12.424000     29.800979
   12.439000     29.974228
   12.454000     30.141021
   12.468000     30.650007
   12.483000     30.759767
   12.498000     30.818951
   12.513000     31.025559
   12.528000     31.065375
   12.543000     30.809267
   12.557000     30.865223
   12.572000     30.873831
   12.587000     30.826484
   12.602000     30.963147
   12.617000     31.049232
   12.631000     31.108417
   12.646000     30.901810
   12.661000     30.855538
   12.676000     31.072907
   12.691000     31.142851
   12.705000     31.039548
   12.720000     31.033091
   12.735000     31.232167
   12.750000     31.320405
   12.765000     31.426937
   12.779000     31.579740
   12.794000     31.913326
   12.809000     32.216781
   12.824000     32.677343
   12.839000     33.127145
   12.854000     33.786782
   12.868000     34.689614
   12.883000     35.583837
   12.898000     36.085291
   12.913000     36.384441
   12.928000     36.367224
   12.942000     36.249931
   12.957000     36.005661
   12.972000     35.562315
   12.987000     35.041492
   13.002000     34.367865
   13.017000     33.916988
   13.031000     33.827673
   13.046000     33.744815
   13.061000     33.554349
   13.076000     33.401545
   13.091000     33.301470
   13.105000     33.497316
   13.120000     33.491936
   13.135000     33.485479
   13.150000     33.497316
   13.165000     33.641512
   13.179000     33.604925
   13.194000     33.625370
   13.209000     33.900847
   13.224000     34.251649
   13.239000     34.618592
   13.254000     35.315892
   13.268000     35.975531
   13.283000     36.340322
   13.298000     36.587820
   13.313000     36.961220
   13.328000     36.803037
   13.343000     36.682515
   13.357000     36.598581
   13.372000     36.084214
   13.387000     35.528957
   13.402000     35.372925
   13.417000     35.115742
   13.431000     34.771396
   13.446000     34.670244
   13.461000     34.766015
   13.476000     34.970471
   13.491000     34.788613
   13.506000     34.750951
   13.520000     34.988764
   13.535000     34.953253
   13.550000     34.845646
   13.565000     34.938189
   13.580000     34.817668
   13.595000     34.807983
   13.609000     34.909134
   13.624000     35.144796
   13.639000     35.115742
   13.654000     35.061938
   13.669000     35.033960
   13.683000     34.922048
   13.698000     35.066242
   13.713000     35.391218
   13.728000     35.450403
   13.743000     35.290067
   13.758000     35.423501
   13.772000     35.640869
   13.787000     35.684988
   13.802000     35.725879
   13.817000     35.626880
   13.832000     35.751706
   13.847000     35.848553
   13.861000     35.758162
   13.876000     35.821651
   13.891000     35.816270
   13.906000     35.917422
   13.921000     35.787216
   13.936000     35.747402
   13.950000     35.580609
   13.965000     35.708663
   13.980000     35.767847
   13.995000     35.688217
   14.010000     35.566619
   14.025000     35.630108
   14.039000     35.690369
   14.054000     35.764618
   14.069000     35.718347
   14.084000     35.649478
   14.099000     35.742020
   14.114000     35.707586
   14.128000     35.660238
   14.143000     35.633337
   14.158000     35.493446
   14.173000     35.602130
   14.188000     35.675304
   14.203000     35.484837
   14.217000     35.412740
   14.232000     35.579533
   14.247000     35.765695
   14.262000     35.578457
   14.277000     35.533261
   14.292000     35.644097
   14.306000     35.583837
   14.321000     35.629033
   14.336000     35.649478
   14.351000     35.507435
   14.366000     35.558011
   14.381000     35.598903
   14.395000     35.651630
   14.410000     35.825955
   14.425000     35.862542
   14.440000     35.686065
   14.455000     35.788293
   14.470000     35.857162
   14.484000     35.745249
   14.499000     35.844248
   14.514000     35.604283
   14.529000     35.450403
   14.544000     35.525728
   14.559000     35.271774
   14.573000     35.152329
   14.588000     35.262089
   14.603000     35.206132
   14.618000     35.279306
   14.633000     35.285762
   14.648000     35.252405
   14.662000     35.044720
   14.677000     35.081307
   14.692000     35.164166
   14.707000     35.074851
   14.722000     34.859634
   14.737000     34.910210
   14.752000     34.803679
   14.766000     34.727277
   14.781000     34.741265
   14.796000     34.829504
   14.811000     34.833809
   14.826000     34.620744
   14.841000     34.513136
   14.855000     34.444268
   14.870000     34.308681
   14.885000     34.311910
   14.900000     34.396920
   14.915000     34.478702
   14.930000     34.404452
   14.945000     34.311910
   14.959000     34.298996
   14.974000     34.244116
   14.989000     34.217214
   15.004000     34.218291
   15.019000     34.108531
   15.034000     33.880402
   15.048000     33.915912
   15.063000     33.778174
   15.078000     33.918064
   15.093000     33.819065
   15.108000     33.730826
   15.123000     33.896543
   15.138000     33.708228
   15.152000     33.608153
   15.167000     33.583403
   15.182000     33.479023
   15.197000     33.375719
   15.212000     33.216459
   15.227000     33.269187
   15.242000     33.307926
   15.256000     33.116384
   15.271000     33.059351
   15.286000     33.135753
   15.301000     33.204622
   15.316000     33.093786
   15.331000     32.867809
   15.345000     32.727919
   15.360000     32.733299
   15.375000     32.697789
   15.390000     32.485801
   15.405000     32.494409
   15.420000     32.634300
   15.435000     32.349139
   15.449000     32.309323
   15.464000     32.119933
   15.479000     32.108096
   15.494000     31.971434
   15.509000     31.893956
   15.524000     31.663675
   15.539000     31.705642
   15.553000     31.853065
   15.568000     31.782044
   15.583000     31.606643
   15.598000     31.534545
   15.613000     31.533469
   15.628000     31.628164
   15.643000     31.548534
   15.657000     31.538849
   15.672000     31.336546
   15.687000     31.114874
   15.702000     31.199885
   15.717000     31.127787
   15.732000     31.050309
   15.747000     30.977136
   15.761000     30.958842
   15.776000     30.860919
   15.791000     30.802810
   15.806000     30.766223
   15.821000     30.648931
   15.836000     30.642474
   15.851000     30.458464
   15.866000     30.429410
   15.880000     30.212042
   15.895000     30.236792
   15.910000     30.033413
   15.925000     29.968847
   15.940000     29.785914
   15.955000     29.890294
   15.970000     29.846175
   15.984000     29.880609
   15.999000     29.725654
   16.014000     29.561013
   16.029000     29.644947
   16.044000     29.678306
   16.059000     29.597600
   16.074000     29.625578
   16.088000     29.498600
   16.103000     29.389916
   16.118000     29.217744
   16.133000     29.343645
   16.148000     29.240341
   16.163000     29.154255
   16.178000     28.981006
   16.193000     28.926126
   16.207000     28.920746
   16.222000     28.802377
   16.237000     28.981006
   16.252000     28.832507
   16.267000     28.562410
   16.282000     28.657105
   16.297000     28.544117
   16.312000     28.413911
   16.326000     28.367640
   16.341000     28.601149
   16.356000     28.444041
   16.371000     28.435433
   16.386000     28.300923
   16.401000     28.170717
   16.416000     28.254651
   16.430000     28.186859
   16.445000     27.998544
   16.460000     27.982403
   16.475000     27.950121
   16.490000     28.038359
   16.505000     27.982403
   16.520000     27.790861
   16.535000     27.628373
   16.549000     27.638057
   16.564000     27.709078
   16.579000     27.514308
   16.594000     27.399167
   16.609000     27.370113
   16.624000     27.371189
   16.639000     27.216234
   16.654000     27.143060
   16.668000     27.285103
   16.683000     27.338907
   16.698000     26.947213
   16.713000     26.823463
   16.728000     26.943985
   16.743000     26.708323
   16.758000     26.669584
   16.773000     26.584574
   16.788000     26.478042
   16.802000     26.431771
   16.817000     26.391955
   16.832000     26.232695
   16.847000     26.388728
   16.862000     26.401640
   16.877000     26.182120
   16.892000     25.969056
   16.907000     25.929241
   16.921000     25.866828
   16.936000     25.904491
   16.951000     25.845306
   16.966000     25.866828
   16.981000     25.789351
   16.996000     25.661297
   17.011000     25.806567
   17.026000     25.864676
   17.041000     25.850687
   17.055000     25.461146
   17.070000     25.439624
   17.085000     25.560145
   17.100000     25.479439
   17.115000     25.419178
   17.130000     25.375059
   17.145000     25.318027
   17.160000     25.284668
   17.175000     25.291125
   17.189000     25.208267
   17.204000     25.381516
   17.219000     25.330940
   17.234000     25.177060
   17.249000     25.213647
   17.264000     25.056539
   17.279000     24.925258
   17.294000     25.055464
   17.309000     25.062996
   17.323000     24.829487
   17.338000     24.839171
   17.353000     24.844551
   17.368000     24.789671
   17.383000     24.871453
   17.398000     24.815497
   17.413000     24.686368
   17.428000     24.693900
   17.443000     24.614270
   17.457000     24.605661
   17.472000     24.576608
   17.487000     24.613194
   17.502000     24.617499
   17.517000     24.604586
   17.532000     24.599205
   17.547000     24.598129
   17.562000     24.578760
   17.577000     24.490521
   17.591000     24.477608
   17.606000     24.579836
   17.621000     24.522803
   17.636000     24.485141
   17.651000     24.508814
   17.666000     24.359239
   17.681000     24.468999
   17.696000     24.245174
   17.711000     24.262392
   17.726000     24.370000
   17.740000     24.301131
   17.755000     24.308663
   17.770000     24.361391
   17.785000     24.336641
   17.800000     24.302207
   17.815000     24.229033
   17.830000     24.151555
   17.845000     24.134339
   17.860000     24.155860
   17.875000     24.296826
   17.889000     24.178458
   17.904000     24.165544
   17.919000     24.212892
   17.934000     24.303283
   17.949000     24.337718
   17.964000     24.029959
   17.979000     24.155860
   17.994000     24.232262
   18.009000     24.329109
   18.024000     24.282838
   18.038000     24.227958
   18.053000     24.298979
   18.068000     24.312968
   18.083000     24.325881
   18.098000     24.448553
   18.113000     24.346326
   18.128000     24.326957
   18.143000     24.465771
   18.158000     24.499130
   18.173000     24.493749
   18.188000     24.473303
   18.202000     24.450705
   18.217000     24.535717
   18.232000     24.584140
   18.247000     24.655161
   18.262000     24.699280
   18.277000     24.651933
   18.292000     24.665922
   18.307000     24.608890
   18.322000     24.694977
   18.337000     24.885442
   18.352000     24.790748
   18.366000     24.710041
   18.381000     24.725107
   18.396000     24.764921
   18.411000     24.735868
   18.426000     24.548629
   18.441000     24.611042
   18.456000     24.708966
   18.471000     24.739096
   18.486000     24.642248
   18.501000     24.699280
   18.516000     24.648704
   18.530000     24.618574
   18.545000     24.592749
   18.560000     24.777835
   18.575000     24.933866
   18.590000     24.680987
   18.605000     24.827335
   18.620000     24.858540
   18.635000     24.846703
   18.650000     24.714346
   18.665000     24.764921
   18.680000     24.776758
   18.695000     24.770302
   18.710000     24.788596
   18.724000     24.936018
   18.739000     24.795051
   18.754000     24.801508
   18.769000     24.917725
   18.784000     24.872529
   18.799000     24.967225
   18.814000     24.889747
   18.829000     24.909117
   18.844000     24.886519
   18.859000     24.920953
   18.874000     25.016725
   18.889000     25.000583
   18.903000     25.109267
   18.918000     25.174908
   18.933000     24.929562
   18.948000     24.986595
   18.963000     25.130789
   18.978000     25.096355
   18.993000     25.044702
   19.008000     25.121105
   19.023000     25.243777
   19.038000     25.164147
   19.053000     25.088821
   19.068000     25.096355
   19.083000     25.116800
   19.098000     25.177060
   19.112000     25.256690
   19.127000     25.155539
   19.142000     25.102811
   19.157000     25.197506
   19.172000     25.243777
   19.187000     25.227636
   19.202000     25.221179
   19.217000     25.320179
   19.232000     25.308343
   19.247000     25.385820
   19.262000     25.325559
   19.277000     25.455765
   19.292000     25.352461
   19.307000     25.234093
   19.321000     25.273908
   19.336000     25.513874
   19.351000     25.470830
   19.366000     25.338473
   19.381000     25.329864
   19.396000     25.332016
   19.411000     25.305114
   19.426000     25.492352
   19.441000     25.353538
   19.456000     25.253463
   19.471000     25.369679
   19.486000     25.368603
   19.501000     25.383668
   19.516000     25.280364
   19.531000     25.297581
   19.545000     25.279288
   19.560000     25.274984
   19.575000     25.248081
   19.590000     25.279288
   19.605000     25.446080
   19.620000     25.350309
   19.635000     25.252386
   19.650000     25.152310
   19.665000     25.299734
   19.680000     25.302962
   19.695000     25.302962
   19.710000     25.442853
   19.725000     25.263147
   19.740000     25.183517
   19.755000     25.161995
   19.770000     25.140474
   19.785000     25.222256
   19.799000     25.112496
   19.814000     25.081289
   19.829000     25.251310
   19.844000     24.999507
   19.859000     25.033941
   19.874000     25.197506
   19.889000     25.112496
   19.904000     25.179213
   19.919000     25.132941
   19.934000     24.916649
   19.949000     24.927410
   19.964000     24.917725
   19.979000     24.713270
   19.994000     24.801508
   20.009000     24.868226
   20.024000     24.884367
   20.039000     24.740171
   20.054000     24.830562
   20.068000     24.705737
   20.083000     24.803660
   20.098000     24.749857
   20.113000     24.791823
   20.128000     24.828410
   20.143000     24.757389
   20.158000     24.691748
   20.173000     24.574455
   20.188000     24.703585
   20.203000     24.807965
   20.218000     24.694977
   20.233000     24.675607
   20.248000     24.554010
   20.263000     24.476532
   20.278000     24.535717
   20.293000     24.400130
   20.308000     24.232262
   20.323000     24.306511
   20.338000     24.279609
   20.353000     24.294674
   20.368000     24.275304
   20.382000     24.177381
   20.397000     23.951404
   20.412000     23.957861
   20.427000     23.981535
   20.442000     23.844873
   20.457000     23.868546
   20.472000     23.875003
   20.487000     23.769547
   20.502000     23.695297
   20.517000     23.647949
   20.532000     23.689917
   20.547000     23.598449
   20.562000     23.516668
   20.577000     23.465016
   20.592000     23.384310
   20.607000     23.417668
   20.622000     23.340190
   20.637000     23.344495
   20.652000     23.420897
   20.667000     23.380006
   20.682000     23.340190
   20.697000     23.438114
   20.712000     23.258408
   20.727000     23.107757
   20.742000     23.064714
   20.757000     23.061486
   20.771000     23.123898
   20.786000     22.871019
   20.801000     22.879628
   20.816000     22.770943
   20.831000     22.599847
   20.846000     22.726825
   20.861000     22.832280
   20.876000     22.648271
   20.891000     22.457804
   20.906000     22.441663
   20.921000     22.436283
   20.936000     22.435207
   20.951000     22.369565
   20.966000     22.254425
   20.981000     22.324371
   20.996000     22.288860
   21.011000     22.186632
   21.026000     22.193089
   21.041000     22.140361
   21.056000     22.059654
   21.071000     22.020915
   21.086000     22.122067
   21.101000     22.001546
   21.116000     21.898243
   21.131000     21.732526
   21.146000     21.670113
   21.161000     21.734678
   21.176000     21.671189
   21.191000     21.531299
   21.206000     21.461354
   21.221000     21.331148
   21.236000     21.365583
   21.251000     21.313930
   21.266000     21.263355
   21.281000     21.306398
   21.296000     21.378496
   21.310000     21.248289
   21.325000     21.115931
   21.340000     21.054595
   21.355000     21.010476
   21.370000     21.120236
   21.385000     21.070736
   21.400000     20.935150
   21.415000     20.859825
   21.430000     20.953444
   21.445000     20.926541
   21.460000     20.941607
   21.475000     20.897487
   21.490000     20.690880
   21.505000     20.479968
   21.520000     20.521936
   21.535000     20.575739
   21.550000     20.506870
   21.565000     20.506870
   21.580000     20.488577
   21.595000     20.376664
   21.610000     20.188350
   21.625000     20.097960
   21.640000     20.208795
   21.655000     20.147459
   21.670000     19.992503
   21.685000     20.008645
   21.700000     19.979591
   21.715000     19.967754
   21.730000     19.807417
   21.745000     19.860145
   21.760000     19.790201
   21.775000     19.840776
   21.790000     19.902113
   21.805000     19.682592
   21.820000     19.654614
   21.835000     19.545931
   21.850000     19.472756
   21.865000     19.534093
   21.880000     19.361920
   21.895000     19.426485
   21.910000     19.468453
   21.925000     19.350084
   21.940000     19.365148
   21.955000     19.282290
   21.970000     19.250008
   21.985000     19.156389
   22.000000     19.020803
