# Supplementary material for: Changing the game of time resolved X-ray diffraction on the mechanochemistry playground by downsizing
Source: Nat Commun. 2021 Oct 21;12:6134. doi: 10.1038/s41467-021-26264-1 (PMC8531352; doi:10.1038/s41467-021-26264-1)
Supplement: Supplementary file 3 — Source Data. [file 41467_2021_26264_MOESM3_ESM.zip › PXRD_raw_data/reactionIIIa_cocrystal_FormI_normalized/000180.xy]

    3.140900     20.502449
    3.155600     20.593329
    3.170400     20.730182
    3.185100     20.797540
    3.199800     20.806095
    3.214500     21.225210
    3.229300     21.325712
    3.244000     21.366341
    3.258700     21.369548
    3.273500     21.812185
    3.288200     22.018535
    3.302900     22.210986
    3.317600     22.178912
    3.332400     22.311489
    3.347100     22.688907
    3.361800     22.899534
    3.376500     23.097331
    3.391300     23.669337
    3.406000     24.242415
    3.420700     24.311910
    3.435400     24.362162
    3.450200     24.046755
    3.464900     23.990090
    3.479600     23.873550
    3.494400     24.161157
    3.509100     24.283043
    3.523800     24.371784
    3.538500     24.365369
    3.553300     24.726750
    3.568000     24.868949
    3.582700     24.769516
    3.597400     25.023979
    3.612200     25.182217
    3.626900     25.345800
    3.641600     25.646238
    3.656400     25.706111
    3.671100     26.136987
    3.685800     26.526167
    3.700500     26.562519
    3.715300     27.168739
    3.730000     27.338737
    3.744700     27.414649
    3.759500     27.567540
    3.774200     27.364398
    3.788900     27.472384
    3.803600     27.632760
    3.818400     27.895776
    3.833100     28.023008
    3.847800     28.338414
    3.862600     28.659165
    3.877300     28.745768
    3.892000     28.710486
    3.906700     28.834509
    3.921500     28.821679
    3.936200     29.219411
    3.950900     29.779657
    3.965700     29.874814
    3.980400     30.095064
    3.995100     30.223365
    4.009800     30.054435
    4.024600     30.503487
    4.039300     31.179204
    4.054000     31.135368
    4.068800     31.352411
    4.083500     31.457190
    4.098200     31.558761
    4.113000     31.803601
    4.127700     32.143598
    4.142400     32.533846
    4.157100     32.982898
    4.171900     33.319687
    4.186600     33.521761
    4.201300     33.869242
    4.216100     34.426281
    4.230800     34.775900
    4.245500     34.846466
    4.260300     35.058162
    4.275000     35.261305
    4.289700     35.338284
    4.304500     35.622685
    4.319200     35.927399
    4.333900     36.090983
    4.348600     36.158340
    4.363400     36.546450
    4.378100     37.109904
    4.392800     37.179400
    4.407600     37.508705
    4.422300     37.473423
    4.437000     37.650905
    4.451800     37.775998
    4.466500     38.013354
    4.481200     38.356559
    4.496000     38.414294
    4.510700     38.476306
    4.525400     38.808819
    4.540200     39.079319
    4.554900     39.598937
    4.569600     40.030883
    4.584400     40.266100
    4.599100     40.401885
    4.613800     40.537671
    4.628600     40.704461
    4.643300     41.041250
    4.658000     41.699861
    4.672700     41.815331
    4.687500     42.120045
    4.702200     42.555199
    4.716900     42.948654
    4.731700     42.825699
    4.746400     43.076955
    4.761100     43.670345
    4.775900     43.915186
    4.790600     44.395244
    4.805300     45.116935
    4.820100     45.249512
    4.834800     45.808690
    4.849500     46.170070
    4.864300     46.008625
    4.879000     46.437364
    4.893700     46.654405
    4.908500     47.433832
    4.923200     47.834771
    4.938000     48.003700
    4.952700     48.730738
    4.967400     49.271739
    4.982200     49.407525
    4.996900     49.976324
    5.011600     50.457452
    5.026400     50.990969
    5.041100     51.150275
    5.055800     51.453920
    5.070600     51.723351
    5.085300     52.098631
    5.100000     52.621456
    5.114800     53.153904
    5.129500     53.605095
    5.144200     54.021003
    5.159000     54.729864
    5.173700     55.060239
    5.188400     55.558473
    5.203200     56.278025
    5.217900     56.859656
    5.232700     57.010409
    5.247400     57.645497
    5.262100     58.398195
    5.276900     58.745675
    5.291600     59.211834
    5.306300     59.676925
    5.321100     60.268177
    5.335800     60.847669
    5.350500     60.869052
    5.365300     61.524455
    5.380000     62.254699
    5.394800     62.721928
    5.409500     63.097207
    5.424200     63.893741
    5.439000     64.586564
    5.453700     64.925492
    5.468400     65.233413
    5.483200     66.225605
    5.497900     66.886354
    5.512600     67.286225
    5.527400     67.800496
    5.542100     68.073135
    5.556900     68.737091
    5.571600     69.414946
    5.586300     70.055380
    5.601100     70.533301
    5.615800     71.120276
    5.630600     71.643102
    5.645300     72.146682
    5.660000     73.184848
    5.674800     73.424343
    5.689500     74.348108
    5.704200     74.680621
    5.719000     75.086906
    5.733700     75.369167
    5.748500     75.909100
    5.763200     76.516389
    5.777900     77.547072
    5.792700     77.706378
    5.807400     78.222788
    5.822200     78.845047
    5.836900     79.331520
    5.851600     79.766674
    5.866400     80.176167
    5.881100     81.015467
    5.895900     81.508355
    5.910600     81.941370
    5.925300     82.732558
    5.940100     83.681982
    5.954800     84.511660
    5.969600     85.998879
    5.984300     87.409117
    5.999000     88.939103
    6.013800     89.908842
    6.028500     89.780542
    6.043300     89.294068
    6.058000     88.864261
    6.072700     88.925204
    6.087500     88.141500
    6.102200     88.346781
    6.117000     88.067728
    6.131700     87.942635
    6.146500     87.904144
    6.161200     88.408794
    6.175900     88.400241
    6.190700     88.668603
    6.205400     88.594829
    6.220200     88.726338
    6.234900     89.051366
    6.249600     89.062058
    6.264400     89.170044
    6.279100     89.649033
    6.293900     89.962301
    6.308600     89.721737
    6.323400     89.807271
    6.338100     90.509717
    6.352800     90.866821
    6.367600     91.004744
    6.382300     91.913540
    6.397100     93.737549
    6.411800     95.021625
    6.426600     95.220490
    6.441300     94.580056
    6.456000     93.335540
    6.470800     91.585305
    6.485500     90.760972
    6.500300     90.453051
    6.515000     90.551415
    6.529800     90.930971
    6.544500     91.013297
    6.559300     91.432413
    6.574000     92.034358
    6.588700     93.159127
    6.603500     93.704404
    6.618200     92.842651
    6.633000     91.844044
    6.647700     91.139460
    6.662500     90.678647
    6.677200     89.837208
    6.692000     89.559223
    6.706700     88.919858
    6.721500     88.762690
    6.736200     88.049552
    6.750900     87.909490
    6.765700     87.830372
    6.780400     87.702070
    6.795200     87.706347
    6.809900     87.091573
    6.824700     87.037045
    6.839400     87.432639
    6.854200     86.827488
    6.868900     86.357052
    6.883700     85.823535
    6.898400     85.694165
    6.913200     85.333854
    6.927900     84.727633
    6.942700     84.585433
    6.957400     84.548012
    6.972200     84.052986
    6.986900     83.837013
    7.001600     84.194116
    7.016400     83.812421
    7.031100     82.916455
    7.045900     82.629917
    7.060600     82.731488
    7.075400     82.284575
    7.090100     82.137029
    7.104900     82.169103
    7.119600     81.654832
    7.134400     81.175843
    7.149100     81.201503
    7.163900     80.768488
    7.178600     80.499057
    7.193400     80.396416
    7.208100     80.169751
    7.222900     80.058558
    7.237600     79.946294
    7.252400     79.198942
    7.267100     78.733853
    7.281900     78.774481
    7.296600     78.427000
    7.311400     78.067759
    7.326100     77.758767
    7.340900     77.799396
    7.355600     77.722416
    7.370400     77.265879
    7.385100     77.249842
    7.399900     77.019969
    7.414600     76.330354
    7.429400     76.354944
    7.444100     76.372051
    7.458900     76.194568
    7.473600     75.849226
    7.488400     75.454701
    7.503200     75.440802
    7.517900     74.780053
    7.532700     74.510622
    7.547400     73.844528
    7.562200     73.647800
    7.576900     73.409375
    7.591700     73.038372
    7.606400     72.481333
    7.621200     71.696561
    7.635900     71.732913
    7.650700     71.528700
    7.665400     70.940655
    7.680200     70.354749
    7.694900     69.896074
    7.709700     69.712177
    7.724400     69.518656
    7.739200     69.296269
    7.754000     69.023629
    7.768700     68.450553
    7.783500     67.933073
    7.798200     67.965149
    7.813000     67.697856
    7.827700     67.551380
    7.842500     67.291570
    7.857200     66.717424
    7.872000     66.286548
    7.886700     66.026739
    7.901500     65.708126
    7.916300     65.161779
    7.931000     65.163918
    7.945800     65.028132
    7.960500     64.487132
    7.975300     64.126820
    7.990000     63.829590
    8.004800     63.610410
    8.019600     63.125005
    8.034300     62.904756
    8.049100     62.486709
    8.063800     62.416144
    8.078600     62.162751
    8.093300     61.975645
    8.108100     61.954262
    8.122900     61.542631
    8.137600     61.054019
    8.152400     61.014460
    8.167100     60.816663
    8.181900     60.714022
    8.196600     60.355849
    8.211400     59.999815
    8.226200     59.594598
    8.240900     59.093157
    8.255700     58.966994
    8.270400     58.854731
    8.285200     58.681526
    8.300000     58.467691
    8.314700     58.079581
    8.329500     57.502228
    8.344200     57.032861
    8.359000     56.882109
    8.373800     56.768776
    8.388500     56.492929
    8.403300     56.427710
    8.418000     56.420226
    8.432800     55.925199
    8.447600     55.656837
    8.462300     55.351053
    8.477100     54.992881
    8.491800     54.990742
    8.506600     54.857096
    8.521400     54.686028
    8.536100     54.682821
    8.550900     54.719173
    8.565600     54.545966
    8.580400     54.253014
    8.595200     53.669245
    8.609900     53.413713
    8.624700     53.125036
    8.639500     52.819253
    8.654200     52.152090
    8.669000     51.981022
    8.683700     51.794986
    8.698500     51.311720
    8.713300     51.078640
    8.728000     51.103232
    8.742800     50.984553
    8.757600     50.408270
    8.772300     50.006260
    8.787100     49.994500
    8.801800     49.656641
    8.816600     49.616013
    8.831400     49.504819
    8.846100     49.344443
    8.860900     48.758536
    8.875700     48.245334
    8.890400     48.180114
    8.905200     47.987663
    8.920000     47.625214
    8.934700     47.514020
    8.949500     47.291632
    8.964300     46.948428
    8.979000     46.899246
    8.993800     46.814781
    9.008600     46.574217
    9.023300     46.319754
    9.038100     46.221391
    9.052900     45.936990
    9.067600     45.820451
    9.082400     45.482592
    9.097200     45.235613
    9.111900     45.130835
    9.126700     45.192847
    9.141500     44.979013
    9.156200     44.823982
    9.171000     44.460463
    9.185800     44.191032
    9.200500     44.061662
    9.215300     44.039210
    9.230100     43.682106
    9.244800     43.382737
    9.259600     43.119721
    9.274400     43.195633
    9.289100     43.012804
    9.303900     42.788278
    9.318700     42.442935
    9.333400     42.389477
    9.348200     42.248346
    9.363000     41.961808
    9.377800     41.761873
    9.392500     41.534138
    9.407300     41.487095
    9.422100     41.170621
    9.436800     41.061565
    9.451600     41.040182
    9.466400     40.714083
    9.481200     40.433961
    9.495900     40.462828
    9.510700     40.197673
    9.525500     39.686609
    9.540200     39.742206
    9.555000     39.855539
    9.569800     39.496297
    9.584600     39.419316
    9.599300     39.302776
    9.614100     38.788504
    9.628900     38.772467
    9.643600     38.720077
    9.658400     38.393979
    9.673200     38.345867
    9.688000     38.082851
    9.702700     37.730023
    9.717500     37.706502
    9.732300     37.650905
    9.747100     37.434932
    9.761800     37.194368
    9.776600     37.153740
    9.791400     36.838334
    9.806200     36.713241
    9.820900     36.726071
    9.835700     36.559279
    9.850500     36.366829
    9.865300     36.359345
    9.880000     36.033247
    9.894800     35.885701
    9.909600     35.759539
    9.924400     35.670797
    9.939100     35.528598
    9.953900     35.322247
    9.968700     35.123381
    9.983500     35.054955
    9.998200     34.926653
   10.013000     34.960868
   10.028000     34.909547
   10.043000     34.662568
   10.057000     34.427351
   10.072000     34.131190
   10.087000     34.016788
   10.102000     33.869242
   10.116000     33.881003
   10.131000     33.582704
   10.146000     33.396668
   10.161000     33.577358
   10.176000     33.265160
   10.190000     32.998936
   10.205000     32.921955
   10.220000     32.892019
   10.235000     32.805416
   10.249000     32.695291
   10.264000     32.480387
   10.279000     32.506048
   10.294000     32.533846
   10.309000     32.388438
   10.323000     32.260138
   10.338000     32.009951
   10.353000     31.907311
   10.368000     31.815362
   10.382000     31.923349
   10.397000     32.018504
   10.412000     31.843161
   10.427000     31.668885
   10.442000     31.494610
   10.456000     31.343857
   10.471000     31.334235
   10.486000     31.390900
   10.501000     31.318197
   10.516000     31.359894
   10.530000     31.340650
   10.545000     31.308575
   10.560000     31.402662
   10.575000     31.529893
   10.589000     31.576937
   10.604000     31.548069
   10.619000     31.464674
   10.634000     31.395177
   10.649000     31.375933
   10.663000     31.239078
   10.678000     31.003861
   10.693000     30.987822
   10.708000     30.834931
   10.722000     30.467135
   10.737000     30.355942
   10.752000     30.262924
   10.767000     30.060850
   10.782000     29.848085
   10.796000     29.716576
   10.811000     29.441800
   10.826000     29.351989
   10.841000     29.348781
   10.856000     29.267525
   10.870000     29.088972
   10.885000     29.158469
   10.900000     29.051552
   10.915000     28.760737
   10.930000     28.728662
   10.944000     28.721177
   10.959000     28.603569
   10.974000     28.487029
   10.989000     28.762875
   11.003000     28.626021
   11.018000     28.399356
   11.033000     28.527657
   11.048000     28.618536
   11.063000     28.395080
   11.077000     28.328791
   11.092000     28.569355
   11.107000     28.441054
   11.122000     28.647405
   11.137000     28.744699
   11.151000     28.609983
   11.166000     28.690171
   11.181000     28.758598
   11.196000     28.750045
   11.211000     28.768221
   11.225000     28.776774
   11.240000     28.942496
   11.255000     28.868723
   11.270000     28.535141
   11.284000     28.397218
   11.299000     28.346967
   11.314000     28.179107
   11.329000     28.102126
   11.344000     28.043321
   11.358000     28.091435
   11.373000     28.110679
   11.388000     28.125648
   11.403000     28.082882
   11.418000     28.118164
   11.432000     28.092503
   11.447000     28.014454
   11.462000     28.110679
   11.477000     28.140617
   11.492000     28.156654
   11.506000     28.458161
   11.521000     28.400426
   11.536000     28.427155
   11.551000     28.419671
   11.566000     28.430362
   11.580000     28.419671
   11.595000     28.430362
   11.610000     28.415394
   11.625000     28.515896
   11.640000     28.472060
   11.654000     28.482752
   11.669000     28.380111
   11.684000     28.314892
   11.699000     28.304200
   11.714000     28.291370
   11.728000     28.240050
   11.743000     27.979172
   11.758000     27.782444
   11.773000     27.853009
   11.788000     27.896845
   11.802000     27.796343
   11.817000     27.799551
   11.832000     27.725778
   11.847000     27.776029
   11.862000     27.861563
   11.876000     27.878669
   11.891000     27.871185
   11.906000     28.010178
   11.921000     27.939613
   11.936000     27.979172
   11.950000     28.111749
   11.965000     28.290300
   11.980000     28.512689
   11.995000     28.381180
   12.010000     28.550109
   12.024000     28.575770
   12.039000     28.647405
   12.054000     29.010923
   12.069000     29.052620
   12.084000     29.091111
   12.098000     29.040860
   12.113000     29.185198
   12.128000     29.109287
   12.143000     29.031237
   12.158000     29.065451
   12.172000     29.282492
   12.187000     29.285701
   12.202000     29.312430
   12.217000     29.174506
   12.232000     29.256833
   12.246000     29.282492
   12.261000     29.325260
   12.276000     29.313498
   12.291000     29.185198
   12.306000     29.071866
   12.320000     29.114633
   12.335000     29.252556
   12.350000     29.400102
   12.365000     29.399032
   12.380000     29.458906
   12.394000     29.544440
   12.409000     29.653496
   12.424000     29.816009
   12.439000     30.044812
   12.454000     30.327074
   12.468000     30.550532
   12.483000     30.700215
   12.498000     30.686316
   12.513000     31.122538
   12.528000     31.123608
   12.543000     31.140714
   12.557000     31.005998
   12.572000     30.987822
   12.587000     31.051973
   12.602000     31.108639
   12.617000     31.019898
   12.631000     31.140714
   12.646000     30.995306
   12.661000     31.038074
   12.676000     31.027382
   12.691000     31.246562
   12.705000     31.289329
   12.720000     31.035935
   12.735000     31.109708
   12.750000     31.324612
   12.765000     31.347064
   12.779000     31.432598
   12.794000     31.654986
   12.809000     31.973599
   12.824000     32.357433
   12.839000     32.784032
   12.854000     33.189248
   12.868000     33.914147
   12.883000     34.772693
   12.898000     34.992942
   12.913000     35.259166
   12.928000     35.510422
   12.942000     35.583126
   12.957000     35.484762
   12.972000     34.920239
   12.987000     34.405966
   13.002000     33.821130
   13.017000     33.612641
   13.031000     33.518554
   13.046000     33.510000
   13.061000     33.353901
   13.076000     33.237362
   13.091000     33.111199
   13.105000     33.191387
   13.120000     33.301511
   13.135000     33.237362
   13.150000     33.275851
   13.165000     33.464026
   13.179000     33.464026
   13.194000     33.575219
   13.209000     33.747356
   13.224000     33.984713
   13.239000     34.369614
   13.254000     34.723511
   13.268000     35.347907
   13.283000     35.886770
   13.298000     36.207522
   13.313000     36.311232
   13.328000     36.355068
   13.343000     36.241736
   13.357000     36.102743
   13.372000     35.664383
   13.387000     35.455894
   13.402000     35.052816
   13.417000     34.903131
   13.431000     34.805837
   13.446000     34.767347
   13.461000     34.492570
   13.476000     34.619802
   13.491000     34.913823
   13.506000     34.822944
   13.520000     34.802630
   13.535000     34.818667
   13.550000     34.930930
   13.565000     34.992942
   13.580000     34.860365
   13.595000     34.732065
   13.609000     34.882818
   13.624000     34.877471
   13.639000     34.892440
   13.654000     34.913823
   13.669000     34.970489
   13.683000     34.966213
   13.698000     35.214261
   13.713000     35.329731
   13.728000     35.166148
   13.743000     35.348977
   13.758000     35.409920
   13.772000     35.521114
   13.787000     35.580987
   13.802000     35.760608
   13.817000     35.721049
   13.832000     35.639791
   13.847000     35.819412
   13.861000     35.802306
   13.876000     35.814066
   13.891000     35.657967
   13.906000     35.788406
   13.921000     35.736017
   13.936000     35.618408
   13.950000     35.790545
   13.965000     35.811928
   13.980000     35.647276
   13.995000     35.480485
   14.010000     35.512560
   14.025000     35.662244
   14.039000     35.650483
   14.054000     35.655829
   14.069000     35.734948
   14.084000     35.614131
   14.099000     35.680420
   14.114000     35.568157
   14.128000     35.500799
   14.143000     35.573503
   14.158000     35.653691
   14.173000     35.466586
   14.188000     35.454825
   14.203000     35.615201
   14.217000     35.577779
   14.232000     35.621615
   14.247000     35.563880
   14.262000     35.555327
   14.277000     35.400297
   14.292000     35.437718
   14.306000     35.576710
   14.321000     35.668659
   14.336000     35.651553
   14.351000     35.727464
   14.366000     35.557466
   14.381000     35.547843
   14.395000     35.613062
   14.410000     35.616270
   14.425000     35.672936
   14.440000     35.829035
   14.455000     35.756331
   14.470000     35.685766
   14.484000     35.635515
   14.499000     35.467655
   14.514000     35.341493
   14.529000     35.509352
   14.544000     35.416334
   14.559000     35.211054
   14.573000     35.286965
   14.588000     35.418473
   14.603000     35.224953
   14.618000     34.980112
   14.633000     35.053885
   14.648000     35.053885
   14.662000     35.058162
   14.677000     34.969421
   14.692000     34.732065
   14.707000     34.773762
   14.722000     34.955521
   14.737000     34.770554
   14.752000     34.658291
   14.766000     34.800491
   14.781000     34.742756
   14.796000     34.732065
   14.811000     34.585587
   14.826000     34.596279
   14.841000     34.652945
   14.855000     34.524645
   14.870000     34.423073
   14.885000     34.415589
   14.900000     34.363200
   14.915000     34.382445
   14.930000     34.331125
   14.945000     34.323641
   14.959000     34.130120
   14.974000     34.193202
   14.989000     34.191063
   15.004000     34.289427
   15.019000     33.981505
   15.034000     34.005027
   15.048000     33.768740
   15.063000     33.843582
   15.078000     33.720627
   15.093000     33.811507
   15.108000     33.724904
   15.123000     33.563459
   15.138000     33.593395
   15.152000     33.675722
   15.167000     33.579496
   15.182000     33.322895
   15.197000     33.252329
   15.212000     33.457611
   15.227000     33.336795
   15.242000     33.192456
   15.256000     33.041702
   15.271000     33.187110
   15.286000     33.112268
   15.301000     32.864220
   15.316000     32.862081
   15.331000     32.778686
   15.345000     32.524224
   15.360000     32.697429
   15.375000     32.615103
   15.390000     32.572336
   15.405000     32.518878
   15.420000     32.401268
   15.435000     32.318942
   15.449000     32.138252
   15.464000     32.126491
   15.479000     32.108315
   15.494000     31.993914
   15.509000     31.939386
   15.524000     31.876305
   15.539000     31.799324
   15.553000     31.810016
   15.568000     31.833538
   15.583000     31.775803
   15.598000     31.564107
   15.613000     31.293606
   15.628000     31.321405
   15.643000     31.401592
   15.657000     31.238009
   15.672000     31.318197
   15.687000     31.136438
   15.702000     31.068010
   15.717000     31.153544
   15.732000     30.988892
   15.747000     30.875559
   15.761000     30.786818
   15.776000     30.832793
   15.791000     30.786818
   15.806000     30.576191
   15.821000     30.523802
   15.836000     30.570845
   15.851000     30.503487
   15.866000     30.193427
   15.880000     30.291791
   15.895000     30.080095
   15.910000     29.922927
   15.925000     29.837394
   15.940000     29.778589
   15.955000     29.854500
   15.970000     29.804249
   15.984000     29.829909
   15.999000     29.657773
   16.014000     29.681294
   16.029000     29.602175
   16.044000     29.633181
   16.059000     29.620351
   16.074000     29.486705
   16.088000     29.300668
   16.103000     29.202305
   16.118000     29.227965
   16.133000     29.110356
   16.148000     29.050482
   16.163000     28.926459
   16.178000     28.995954
   16.193000     29.011993
   16.207000     28.894383
   16.222000     28.740422
   16.237000     28.652751
   16.252000     28.691240
   16.267000     28.684825
   16.282000     28.677341
   16.297000     28.475267
   16.312000     28.416463
   16.326000     28.437847
   16.341000     28.310615
   16.356000     28.371558
   16.371000     28.400426
   16.386000     28.333068
   16.401000     28.169484
   16.416000     28.106403
   16.430000     28.322376
   16.445000     28.163069
   16.460000     27.895776
   16.475000     27.938543
   16.490000     27.874393
   16.505000     27.925713
   16.520000     27.773891
   16.535000     27.534396
   16.549000     27.521566
   16.564000     27.502321
   16.579000     27.510874
   16.594000     27.440309
   16.609000     27.338737
   16.624000     27.233959
   16.639000     27.180500
   16.654000     27.136664
   16.668000     27.097104
   16.683000     27.115280
   16.698000     26.914276
   16.713000     26.904653
   16.728000     26.900376
   16.743000     26.844780
   16.758000     26.634153
   16.773000     26.700442
   16.788000     26.502645
   16.802000     26.383966
   16.817000     26.441701
   16.832000     26.265289
   16.847000     26.173339
   16.862000     26.251389
   16.877000     26.318747
   16.892000     26.018310
   16.907000     26.026863
   16.921000     26.019379
   16.936000     26.003341
   16.951000     26.054662
   16.966000     25.904977
   16.981000     25.705042
   16.996000     25.765985
   17.011000     25.771331
   17.026000     25.811959
   17.041000     25.716803
   17.055000     25.701834
   17.070000     25.463409
   17.085000     25.377876
   17.100000     25.559634
   17.115000     25.578880
   17.130000     25.332970
   17.145000     25.268820
   17.160000     25.392843
   17.175000     25.399259
   17.189000     25.261336
   17.204000     25.251713
   17.219000     25.179009
   17.234000     25.122344
   17.249000     25.138381
   17.264000     24.969452
   17.279000     25.017564
   17.294000     24.958760
   17.309000     24.799453
   17.323000     24.749202
   17.338000     24.714988
   17.353000     24.867880
   17.368000     24.771655
   17.383000     24.749202
   17.398000     24.731026
   17.413000     24.558889
   17.428000     24.589895
   17.443000     24.676498
   17.457000     24.571719
   17.472000     24.575996
   17.487000     24.484047
   17.502000     24.563166
   17.517000     24.550336
   17.532000     24.512914
   17.547000     24.480839
   17.562000     24.485117
   17.577000     24.500085
   17.591000     24.598448
   17.606000     24.438073
   17.621000     24.418827
   17.636000     24.486185
   17.651000     24.372854
   17.666000     24.334363
   17.681000     24.305496
   17.696000     24.336502
   17.711000     24.241345
   17.726000     24.178264
   17.740000     24.265936
   17.755000     24.289458
   17.770000     24.274489
   17.785000     24.281974
   17.800000     24.258452
   17.815000     24.221030
   17.830000     24.246691
   17.845000     24.148327
   17.860000     24.095937
   17.875000     24.215685
   17.889000     24.213546
   17.904000     24.235999
   17.919000     24.123736
   17.934000     24.133359
   17.949000     24.253106
   17.964000     24.354678
   17.979000     24.335432
   17.994000     24.233861
   18.009000     24.204993
   18.024000     24.377130
   18.038000     24.341847
   18.053000     24.307634
   18.068000     24.294804
   18.083000     24.305496
   18.098000     24.271282
   18.113000     24.243483
   18.128000     24.227446
   18.143000     24.304426
   18.158000     24.431657
   18.173000     24.393167
   18.188000     24.323672
   18.202000     24.382475
   18.217000     24.438073
   18.232000     24.416689
   18.247000     24.417759
   18.262000     24.508638
   18.277000     24.558889
   18.292000     24.727818
   18.307000     24.625178
   18.322000     24.767378
   18.337000     24.714988
   18.352000     24.640146
   18.366000     24.616624
   18.381000     24.736372
   18.396000     24.688259
   18.411000     24.789831
   18.426000     24.639077
   18.441000     24.553543
   18.456000     24.588826
   18.471000     24.601657
   18.486000     24.692535
   18.501000     24.661530
   18.516000     24.552475
   18.530000     24.547129
   18.545000     24.577065
   18.560000     24.578134
   18.575000     24.707504
   18.590000     24.667945
   18.605000     24.601657
   18.620000     24.785554
   18.635000     24.821905
   18.650000     24.735303
   18.665000     24.716057
   18.680000     24.678636
   18.695000     24.743856
   18.710000     24.846497
   18.724000     24.827251
   18.739000     24.849704
   18.754000     24.882849
   18.769000     24.744926
   18.784000     24.780208
   18.799000     24.830459
   18.814000     24.789831
   18.829000     24.965175
   18.844000     25.012218
   18.859000     24.933100
   18.874000     25.030394
   18.889000     25.089199
   18.903000     24.949137
   18.918000     25.047501
   18.933000     25.181147
   18.948000     25.140519
   18.963000     25.082783
   18.978000     25.051777
   18.993000     25.064607
   19.008000     25.005803
   19.023000     25.098821
   19.038000     24.952344
   19.053000     25.006872
   19.068000     25.028255
   19.083000     25.166179
   19.098000     25.221776
   19.112000     25.148003
   19.127000     25.228191
   19.142000     25.207876
   19.157000     25.080646
   19.172000     25.222845
   19.187000     25.195046
   19.202000     25.057123
   19.217000     25.141588
   19.232000     25.221776
   19.247000     25.235675
   19.262000     25.140519
   19.277000     25.248505
   19.292000     25.393913
   19.307000     25.296618
   19.321000     25.274166
   19.336000     25.288065
   19.351000     25.338315
   19.366000     25.342592
   19.381000     25.322278
   19.396000     25.290203
   19.411000     25.184355
   19.426000     25.223915
   19.441000     25.468755
   19.456000     25.285926
   19.471000     25.283789
   19.486000     25.283789
   19.501000     25.310518
   19.516000     25.315863
   19.531000     25.300895
   19.545000     25.368253
   19.560000     25.318002
   19.575000     25.374667
   19.590000     25.276304
   19.605000     25.306241
   19.620000     25.444164
   19.635000     25.325486
   19.650000     25.206808
   19.665000     25.185424
   19.680000     25.387497
   19.695000     25.133035
   19.710000     25.160833
   19.725000     25.107375
   19.740000     25.335108
   19.755000     25.280580
   19.770000     25.241021
   19.785000     25.227122
   19.799000     25.036810
   19.814000     25.136242
   19.829000     25.138381
   19.844000     25.006872
   19.859000     25.169387
   19.874000     25.188632
   19.889000     25.002596
   19.904000     24.953414
   19.919000     24.997249
   19.934000     24.920270
   19.949000     24.879641
   19.964000     24.954483
   19.979000     24.960898
   19.994000     24.928823
   20.009000     24.955552
   20.024000     24.883918
   20.039000     24.724611
   20.054000     24.749202
   20.068000     24.732095
   20.083000     24.742787
   20.098000     24.610210
   20.113000     24.688259
   20.128000     24.677568
   20.143000     24.611278
   20.158000     24.589895
   20.173000     24.492601
   20.188000     24.586688
   20.203000     24.558889
   20.218000     24.401721
   20.233000     24.466941
   20.248000     24.512914
   20.263000     24.393167
   20.278000     24.582411
   20.293000     24.432727
   20.308000     24.409205
   20.323000     24.312980
   20.338000     24.322602
   20.353000     24.275558
   20.368000     24.197509
   20.382000     24.129082
   20.397000     23.921662
   20.412000     23.913109
   20.427000     24.044618
   20.442000     23.920593
   20.457000     23.860720
   20.472000     23.738834
   20.487000     23.682168
   20.502000     23.708898
   20.517000     23.728142
   20.532000     23.600911
   20.547000     23.532484
   20.562000     23.543175
   20.577000     23.525000
   20.592000     23.482233
   20.607000     23.455503
   20.622000     23.549590
   20.637000     23.404183
   20.652000     23.318650
   20.667000     23.289782
   20.682000     23.228839
   20.697000     23.263052
   20.712000     23.270536
   20.727000     23.060979
   20.742000     23.005381
   20.757000     23.049218
   20.771000     22.948716
   20.786000     22.923056
   20.801000     22.915571
   20.816000     22.907018
   20.831000     22.892050
   20.846000     22.738089
   20.861000     22.703876
   20.876000     22.660039
   20.891000     22.516770
   20.906000     22.511424
   20.921000     22.423752
   20.936000     22.469727
   20.951000     22.394884
   20.966000     22.262307
   20.981000     22.154321
   20.996000     22.106208
   21.011000     22.027089
   21.026000     21.967216
   21.041000     21.997152
   21.056000     21.921241
   21.071000     21.944763
   21.086000     21.905204
   21.101000     21.813255
   21.116000     21.678539
   21.131000     21.586590
   21.146000     21.669985
   21.161000     21.502125
   21.176000     21.566276
   21.191000     21.474327
   21.206000     21.402693
   21.221000     21.392001
   21.236000     21.251939
   21.251000     21.165336
   21.266000     21.200619
   21.281000     21.208103
   21.296000     21.227348
   21.310000     21.217726
   21.325000     21.217726
   21.340000     21.150368
   21.355000     21.031689
   21.370000     21.000683
   21.385000     21.019929
   21.400000     20.939741
   21.415000     20.948294
   21.430000     20.765466
   21.445000     20.689555
   21.460000     20.632888
   21.475000     20.569807
   21.490000     20.581568
   21.505000     20.476789
   21.520000     20.505657
   21.535000     20.507795
   21.550000     20.478927
   21.565000     20.412639
   21.580000     20.446853
   21.595000     20.342073
   21.610000     20.160314
   21.625000     20.152830
   21.640000     20.056605
   21.655000     19.909058
   21.670000     20.024529
   21.685000     20.090818
   21.700000     19.929373
   21.715000     19.976416
   21.730000     19.921889
   21.745000     19.849185
   21.760000     19.775412
   21.775000     19.790381
   21.790000     19.728369
   21.805000     19.589376
   21.820000     19.684533
   21.835000     19.748682
   21.850000     19.716607
   21.865000     19.584030
   21.880000     19.548748
   21.895000     19.295353
   21.910000     19.306045
   21.925000     19.317806
   21.940000     19.391579
   21.955000     19.229065
   21.970000     19.190575
   21.985000     19.096488
   22.000000     19.176676
