# Supplementary material for: Changing the game of time resolved X-ray diffraction on the mechanochemistry playground by downsizing
Source: Nat Commun. 2021 Oct 21;12:6134. doi: 10.1038/s41467-021-26264-1 (PMC8531352; doi:10.1038/s41467-021-26264-1)
Supplement: Supplementary file 3 — Source Data. [file 41467_2021_26264_MOESM3_ESM.zip › PXRD_raw_data/reactionIIIa_cocrystal_FormI_normalized/000351.xy]

    3.140900     20.534155
    3.155600     20.690621
    3.170400     20.952126
    3.185100     20.872251
    3.199800     20.872251
    3.214500     21.056071
    3.229300     21.362436
    3.244000     21.367907
    3.258700     21.625035
    3.273500     21.887635
    3.288200     22.033158
    3.302900     22.106468
    3.317600     22.108655
    3.332400     22.209318
    3.347100     22.727952
    3.361800     22.959914
    3.376500     23.127321
    3.391300     23.552951
    3.406000     23.702851
    3.420700     23.868069
    3.435400     23.632825
    3.450200     23.637201
    3.464900     23.740052
    3.479600     23.921683
    3.494400     24.069396
    3.509100     24.144893
    3.523800     24.470953
    3.538500     24.354972
    3.553300     24.686504
    3.568000     25.004905
    3.582700     24.990681
    3.597400     24.888923
    3.612200     25.195289
    3.626900     25.337531
    3.641600     25.567305
    3.656400     25.975427
    3.671100     25.827715
    3.685800     25.989651
    3.700500     26.376985
    3.715300     26.965644
    3.730000     26.928443
    3.744700     27.273104
    3.759500     27.173535
    3.774200     27.241373
    3.788900     27.856293
    3.803600     27.804868
    3.818400     27.958050
    3.833100     28.301618
    3.847800     28.353043
    3.862600     28.599230
    3.877300     28.917632
    3.892000     28.780861
    3.906700     29.062061
    3.921500     29.236033
    3.936200     29.311530
    3.950900     29.558810
    3.965700     29.704334
    3.980400     29.963651
    3.995100     30.193426
    4.009800     30.230627
    4.024600     30.582947
    4.039300     30.786462
    4.054000     31.135500
    4.068800     31.406852
    4.083500     31.807316
    4.098200     31.781056
    4.113000     32.077574
    4.127700     32.490073
    4.142400     32.612619
    4.157100     32.922267
    4.171900     32.868654
    4.186600     33.296471
    4.201300     34.043784
    4.216100     34.530687
    4.230800     34.711224
    4.245500     34.949752
    4.260300     35.300978
    4.275000     35.458537
    4.289700     35.504492
    4.304500     35.896202
    4.319200     36.233205
    4.333900     36.613973
    4.348600     36.762780
    4.363400     36.993648
    4.378100     37.248587
    4.392800     37.376605
    4.407600     37.714701
    4.422300     37.853659
    4.437000     37.987148
    4.451800     38.253029
    4.466500     38.404024
    4.481200     38.792452
    4.496000     39.045203
    4.510700     39.146960
    4.525400     39.604320
    4.540200     39.845036
    4.554900     39.959923
    4.569600     39.923816
    4.584400     40.136083
    4.599100     40.801335
    4.613800     41.218211
    4.628600     41.030015
    4.643300     41.080346
    4.658000     41.633992
    4.672700     41.939264
    4.687500     42.462274
    4.702200     42.881339
    4.716900     43.152691
    4.731700     43.193174
    4.746400     43.861708
    4.761100     44.219500
    4.775900     44.291714
    4.790600     44.619963
    4.805300     44.890222
    4.820100     45.058722
    4.834800     45.440586
    4.849500     45.965784
    4.864300     46.369530
    4.879000     46.640882
    4.893700     47.266743
    4.908500     47.660641
    4.923200     47.890416
    4.938000     48.346682
    4.952700     48.620222
    4.967400     49.153080
    4.982200     49.463822
    4.996900     50.018563
    5.011600     50.382919
    5.026400     51.036134
    5.041100     51.346877
    5.055800     51.443163
    5.070600     51.798766
    5.085300     52.392897
    5.100000     52.497936
    5.114800     53.466270
    5.129500     54.024293
    5.144200     54.560433
    5.159000     54.921507
    5.173700     55.291334
    5.188400     56.012387
    5.203200     56.280457
    5.217900     56.915072
    5.232700     57.770707
    5.247400     57.594547
    5.262100     58.207278
    5.276900     58.817821
    5.291600     59.174518
    5.306300     59.527932
    5.321100     60.205220
    5.335800     60.980981
    5.350500     61.710788
    5.365300     61.791755
    5.380000     62.163771
    5.394800     62.873883
    5.409500     63.343279
    5.424200     63.884890
    5.439000     64.437441
    5.453700     64.996558
    5.468400     65.627891
    5.483200     66.014130
    5.497900     66.835847
    5.512600     67.566747
    5.527400     68.227622
    5.542100     68.645592
    5.556900     69.739755
    5.571600     69.960776
    5.586300     70.336073
    5.601100     71.021020
    5.615800     71.397412
    5.630600     71.734414
    5.645300     72.692901
    5.660000     73.396448
    5.674800     73.680930
    5.689500     74.433713
    5.704200     74.679900
    5.719000     75.440344
    5.733700     75.737956
    5.748500     75.927246
    5.763200     76.603439
    5.777900     76.959041
    5.792700     77.590374
    5.807400     78.509470
    5.822200     79.028104
    5.836900     79.578468
    5.851600     80.149621
    5.866400     80.868486
    5.881100     81.500912
    5.895900     82.145374
    5.910600     82.720904
    5.925300     83.382872
    5.940100     84.306346
    5.954800     85.826138
    5.969600     87.677462
    5.984300     89.110815
    5.999000     89.831869
    6.013800     90.009123
    6.028500     89.414993
    6.043300     88.665491
    6.058000     87.972886
    6.072700     87.749676
    6.087500     87.941155
    6.102200     87.801102
    6.117000     87.838303
    6.131700     88.215790
    6.146500     88.205943
    6.161200     88.210319
    6.175900     88.325206
    6.190700     88.754118
    6.205400     89.248680
    6.220200     89.190689
    6.234900     89.855940
    6.249600     90.080243
    6.264400     89.838433
    6.279100     89.956603
    6.293900     90.551827
    6.308600     91.080308
    6.323400     91.081402
    6.338100     91.406368
    6.352800     92.764225
    6.367600     94.358421
    6.382300     97.616837
    6.397100    103.031849
    6.411800    107.370205
    6.426600    108.176604
    6.441300    105.469644
    6.456000    101.274624
    6.470800     96.946115
    6.485500     93.802585
    6.500300     93.050896
    6.515000     93.034483
    6.529800     93.422911
    6.544500     94.873771
    6.559300     97.342202
    6.574000    100.552477
    6.588700    102.706883
    6.603500    103.305390
    6.618200    102.014278
    6.633000     99.134441
    6.647700     95.514950
    6.662500     93.008224
    6.677200     91.854976
    6.692000     90.659055
    6.706700     90.024441
    6.721500     89.362472
    6.736200     89.173183
    6.750900     88.726763
    6.765700     88.116221
    6.780400     88.062607
    6.795200     87.920366
    6.809900     87.622754
    6.824700     87.456441
    6.839400     87.057071
    6.854200     87.068013
    6.868900     86.679585
    6.883700     86.123750
    6.898400     85.933366
    6.913200     85.448652
    6.927900     84.922360
    6.942700     84.971597
    6.957400     84.902664
    6.972200     84.818414
    6.986900     84.393879
    7.001600     84.254920
    7.016400     84.454057
    7.031100     83.906976
    7.045900     83.378495
    7.060600     82.841261
    7.075400     82.334664
    7.090100     82.101607
    7.104900     82.146468
    7.119600     82.079724
    7.134400     81.805089
    7.149100     81.110296
    7.163900     80.763446
    7.178600     80.982278
    7.193400     81.075283
    7.208100     80.377206
    7.222900     80.042393
    7.237600     79.858574
    7.252400     79.457016
    7.267100     79.067494
    7.281900     78.985431
    7.296600     78.578403
    7.311400     78.476645
    7.326100     78.297203
    7.340900     78.160433
    7.355600     77.721673
    7.370400     77.351847
    7.385100     77.299327
    7.399900     77.133014
    7.414600     76.812424
    7.429400     76.462292
    7.444100     76.090277
    7.458900     75.990708
    7.473600     76.253307
    7.488400     76.567331
    7.503200     76.390077
    7.517900     76.309109
    7.532700     75.864879
    7.547400     75.072705
    7.562200     74.561731
    7.576900     74.312261
    7.591700     73.559478
    7.606400     73.217005
    7.621200     73.208251
    7.635900     72.849366
    7.650700     71.920421
    7.665400     71.246418
    7.680200     70.697148
    7.694900     70.023143
    7.709700     70.042838
    7.724400     69.694895
    7.739200     69.325067
    7.754000     69.241911
    7.768700     68.496786
    7.783500     68.319532
    7.798200     68.161972
    7.813000     67.650998
    7.827700     67.439825
    7.842500     67.182696
    7.857200     67.191450
    7.872000     66.658592
    7.886700     66.206703
    7.901500     65.872984
    7.916300     65.420000
    7.931000     65.235087
    7.945800     64.883860
    7.960500     64.568741
    7.975300     64.206573
    7.990000     63.974610
    8.004800     63.821427
    8.019600     63.436282
    8.034300     63.081774
    8.049100     63.033630
    8.063800     62.709759
    8.078600     62.559858
    8.093300     62.308200
    8.108100     62.453724
    8.122900     62.650674
    8.137600     62.277564
    8.152400     62.423088
    8.167100     61.896796
    8.181900     61.605748
    8.196600     61.312513
    8.211400     60.798256
    8.226200     59.959033
    8.240900     59.583735
    8.255700     59.631878
    8.270400     59.221567
    8.285200     58.800314
    8.300000     58.532245
    8.314700     58.584764
    8.329500     58.362649
    8.344200     57.841828
    8.359000     57.202837
    8.373800     57.138281
    8.388500     57.008076
    8.403300     56.400815
    8.418000     56.256385
    8.432800     56.289210
    8.447600     55.936890
    8.462300     55.488283
    8.477100     55.456553
    8.491800     55.035300
    8.506600     54.882117
    8.521400     54.674226
    8.536100     54.633742
    8.550900     54.557151
    8.565600     54.315341
    8.580400     54.081190
    8.595200     53.878769
    8.609900     53.545050
    8.624700     53.510037
    8.639500     53.185071
    8.654200     52.702545
    8.669000     52.423533
    8.683700     52.232054
    8.698500     52.223301
    8.713300     52.131392
    8.728000     51.845815
    8.742800     51.504436
    8.757600     51.265908
    8.772300     51.017534
    8.787100     50.635671
    8.801800     50.480300
    8.816600     50.229737
    8.831400     49.750493
    8.846100     49.234048
    8.860900     48.891575
    8.875700     48.637730
    8.890400     48.446251
    8.905200     48.198969
    8.920000     47.796318
    8.934700     47.786470
    8.949500     47.332393
    8.964300     47.170457
    8.979000     47.030404
    8.993800     46.747016
    9.008600     46.547878
    9.023300     46.660577
    9.038100     46.323575
    9.052900     45.960312
    9.067600     45.907793
    9.082400     45.825731
    9.097200     45.462469
    9.111900     45.414325
    9.126700     45.099207
    9.141500     45.012768
    9.156200     45.075135
    9.171000     44.823478
    9.185800     44.739226
    9.200500     44.472251
    9.215300     43.871555
    9.230100     43.559719
    9.244800     43.694302
    9.259600     43.345263
    9.274400     43.227094
    9.289100     43.019203
    9.303900     42.887903
    9.318700     42.728155
    9.333400     42.743474
    9.348200     42.373647
    9.363000     42.022421
    9.377800     42.014761
    9.392500     41.864861
    9.407300     41.902063
    9.422100     41.519106
    9.436800     41.267447
    9.451600     41.431573
    9.466400     41.164597
    9.481200     40.831971
    9.495900     40.729119
    9.510700     40.296926
    9.525500     40.145931
    9.540200     39.961017
    9.555000     39.803458
    9.569800     39.669970
    9.584600     39.412842
    9.599300     39.098817
    9.614100     38.923751
    9.628900     38.995966
    9.643600     38.857007
    9.658400     38.579090
    9.673200     38.370104
    9.688000     38.085622
    9.702700     38.098752
    9.717500     38.065927
    9.732300     37.766126
    9.747100     37.508999
    9.761800     37.494774
    9.776600     37.150113
    9.791400     37.192785
    9.806200     37.021002
    9.820900     36.694942
    9.835700     36.711353
    9.850500     36.605220
    9.865300     36.657740
    9.880000     36.506745
    9.894800     36.274783
    9.909600     36.015466
    9.924400     36.046103
    9.939100     35.909332
    9.953900     35.393981
    9.968700     35.209068
    9.983500     35.169679
    9.998200     34.850183
   10.013000     34.799851
   10.028000     34.881914
   10.043000     34.552571
   10.057000     34.362186
   10.072000     34.309666
   10.087000     34.202439
   10.102000     34.027373
   10.116000     34.075515
   10.131000     33.829329
   10.146000     33.522963
   10.161000     33.379627
   10.176000     33.280059
   10.190000     33.284435
   10.205000     33.274588
   10.220000     32.978070
   10.235000     32.785498
   10.249000     32.862089
   10.264000     32.870842
   10.279000     32.809568
   10.294000     32.677175
   10.309000     32.688116
   10.323000     32.501014
   10.338000     32.719848
   10.353000     32.796439
   10.368000     32.661857
   10.382000     32.627938
   10.397000     32.639974
   10.412000     32.421141
   10.427000     32.330325
   10.442000     32.040372
   10.456000     31.902508
   10.471000     31.770114
   10.486000     31.426547
   10.501000     31.184737
   10.516000     31.291965
   10.530000     31.492196
   10.545000     31.424358
   10.560000     31.018424
   10.575000     31.165042
   10.589000     31.319319
   10.604000     31.142064
   10.619000     31.253669
   10.634000     31.159572
   10.649000     30.950586
   10.663000     30.958245
   10.678000     30.892595
   10.693000     30.812721
   10.708000     30.477908
   10.722000     30.186860
   10.737000     30.084008
   10.752000     30.268923
   10.767000     30.106986
   10.782000     29.892531
   10.796000     29.582882
   10.811000     29.640873
   10.826000     29.604765
   10.841000     29.529268
   10.856000     29.509574
   10.870000     29.442830
   10.885000     29.264481
   10.900000     29.033612
   10.915000     28.914349
   10.930000     29.058779
   10.944000     28.960304
   10.959000     28.755695
   10.974000     28.766636
   10.989000     28.925290
   11.003000     28.821345
   11.018000     28.634243
   11.033000     28.597042
   11.048000     28.697705
   11.063000     28.708647
   11.077000     28.791802
   11.092000     28.904501
   11.107000     29.203208
   11.122000     29.483313
   11.137000     29.763420
   11.151000     29.975686
   11.166000     30.108080
   11.181000     30.254698
   11.196000     30.342231
   11.211000     30.544652
   11.225000     30.591700
   11.240000     30.519486
   11.255000     30.244851
   11.270000     29.965839
   11.284000     29.510668
   11.299000     29.105828
   11.314000     28.743659
   11.329000     28.636431
   11.344000     28.543428
   11.358000     28.285205
   11.373000     28.370549
   11.388000     28.226121
   11.403000     28.309277
   11.418000     28.395715
   11.432000     28.453706
   11.447000     28.355232
   11.462000     28.529203
   11.477000     28.895748
   11.492000     29.209773
   11.506000     29.604765
   11.521000     29.888153
   11.536000     30.360832
   11.551000     30.454930
   11.566000     30.644220
   11.580000     30.819287
   11.595000     30.733941
   11.610000     31.149723
   11.625000     31.359803
   11.640000     31.345579
   11.654000     31.558940
   11.669000     31.295247
   11.684000     30.941832
   11.699000     30.597172
   11.714000     30.068691
   11.728000     29.654003
   11.743000     29.075190
   11.758000     28.583912
   11.773000     28.377115
   11.788000     28.237062
   11.802000     28.023700
   11.817000     28.060902
   11.832000     28.079503
   11.847000     28.009476
   11.862000     28.170318
   11.876000     28.172506
   11.891000     28.205331
   11.906000     28.293958
   11.921000     28.475590
   11.936000     28.626584
   11.950000     28.620019
   11.965000     28.746942
   11.980000     28.855264
   11.995000     28.996411
   12.010000     29.067532
   12.024000     29.001882
   12.039000     28.826816
   12.054000     28.932949
   12.069000     28.960304
   12.084000     29.035801
   12.098000     29.100356
   12.113000     29.109110
   12.128000     29.169289
   12.143000     29.186795
   12.158000     29.285270
   12.172000     29.289647
   12.187000     29.277611
   12.202000     29.041271
   12.217000     29.002976
   12.232000     29.139746
   12.246000     29.133181
   12.261000     29.149594
   12.276000     29.192267
   12.291000     29.164912
   12.306000     29.211961
   12.320000     29.452677
   12.335000     29.454866
   12.350000     29.426417
   12.365000     29.563188
   12.380000     29.769984
   12.394000     29.779831
   12.409000     30.009606
   12.424000     30.306124
   12.439000     30.352079
   12.454000     30.608113
   12.468000     31.101581
   12.483000     31.598331
   12.498000     31.641003
   12.513000     31.577542
   12.528000     31.670545
   12.543000     31.783244
   12.557000     31.922202
   12.572000     31.791997
   12.587000     31.784338
   12.602000     31.911261
   12.617000     31.891566
   12.631000     31.909072
   12.646000     32.088515
   12.661000     31.950651
   12.676000     31.938615
   12.691000     31.960499
   12.705000     32.040372
   12.720000     31.851082
   12.735000     31.728536
   12.750000     32.073197
   12.765000     32.239510
   12.779000     32.563382
   12.794000     33.130158
   12.809000     34.068951
   12.824000     35.053697
   12.839000     36.645704
   12.854000     38.526570
   12.868000     40.641586
   12.883000     42.564031
   12.898000     43.986443
   12.913000     44.522582
   12.928000     44.660448
   12.942000     44.059751
   12.957000     42.748945
   12.972000     41.071592
   12.987000     39.311085
   13.002000     37.908368
   13.017000     36.693847
   13.031000     36.013278
   13.046000     35.456348
   13.061000     35.133571
   13.076000     34.804228
   13.091000     34.587584
   13.105000     34.399388
   13.120000     34.148824
   13.135000     34.235263
   13.150000     34.277936
   13.165000     34.181649
   13.179000     34.524122
   13.194000     34.920209
   13.209000     35.441031
   13.224000     36.341527
   13.239000     37.468514
   13.254000     39.136018
   13.268000     40.707236
   13.283000     42.240159
   13.298000     43.140655
   13.313000     43.456868
   13.328000     43.146125
   13.343000     42.375835
   13.357000     41.149278
   13.372000     39.453326
   13.387000     38.147989
   13.402000     36.996930
   13.417000     36.189438
   13.431000     35.778033
   13.446000     35.496833
   13.461000     35.341462
   13.476000     35.222198
   13.491000     35.009930
   13.506000     34.948658
   13.520000     34.988047
   13.535000     35.041661
   13.550000     35.146701
   13.565000     35.117158
   13.580000     35.037285
   13.595000     35.187185
   13.609000     35.121535
   13.624000     35.082146
   13.639000     35.265965
   13.654000     35.204691
   13.669000     35.218915
   13.683000     35.308637
   13.698000     35.549353
   13.713000     35.755055
   13.728000     36.024220
   13.743000     36.002336
   13.758000     36.325114
   13.772000     36.465167
   13.787000     36.530817
   13.802000     36.633668
   13.817000     36.652269
   13.832000     36.675246
   13.847000     36.569112
   13.861000     36.446566
   13.876000     36.171931
   13.891000     36.178497
   13.906000     36.175214
   13.921000     36.058139
   13.936000     35.982642
   13.950000     35.946534
   13.965000     35.778033
   13.980000     35.712383
   13.995000     35.727701
   14.010000     35.776938
   14.025000     35.846965
   14.039000     36.097528
   14.054000     36.166461
   14.069000     36.135824
   14.084000     35.968417
   14.099000     35.856812
   14.114000     35.899485
   14.128000     35.850248
   14.143000     35.912615
   14.158000     35.850248
   14.173000     35.938875
   14.188000     35.852435
   14.203000     35.840399
   14.217000     35.801010
   14.232000     35.825082
   14.247000     35.808669
   14.262000     35.794445
   14.277000     35.902767
   14.292000     35.833835
   14.306000     35.939968
   14.321000     35.770374
   14.336000     35.908238
   14.351000     36.183967
   14.366000     36.239769
   14.381000     36.198191
   14.395000     36.391858
   14.410000     36.559265
   14.425000     36.666493
   14.440000     36.758403
   14.455000     36.676340
   14.470000     36.585525
   14.484000     36.536287
   14.499000     36.186155
   14.514000     35.944345
   14.529000     35.876507
   14.544000     35.734266
   14.559000     35.724419
   14.573000     35.617191
   14.588000     35.377569
   14.603000     35.241893
   14.618000     35.316296
   14.633000     35.354592
   14.648000     35.166396
   14.662000     35.136854
   14.677000     35.275812
   14.692000     35.084333
   14.707000     35.025249
   14.722000     35.205785
   14.737000     35.039472
   14.752000     34.799851
   14.766000     34.775779
   14.781000     34.808604
   14.796000     34.794381
   14.811000     34.732013
   14.826000     34.837053
   14.841000     34.564606
   14.855000     34.470508
   14.870000     34.629162
   14.885000     34.729825
   14.900000     34.654327
   14.915000     34.391728
   14.930000     34.461755
   14.945000     34.538346
   14.959000     34.484732
   14.974000     34.312949
   14.989000     34.335926
   15.004000     34.399388
   15.019000     34.260428
   15.034000     34.163048
   15.048000     34.257147
   15.063000     34.118187
   15.078000     34.060197
   15.093000     34.021901
   15.108000     33.969382
   15.123000     33.829329
   15.138000     33.758208
   15.152000     33.818387
   15.167000     33.622531
   15.182000     33.620344
   15.197000     33.668486
   15.212000     33.542658
   15.227000     33.241763
   15.242000     33.367592
   15.256000     33.377440
   15.271000     33.219880
   15.286000     33.229727
   15.301000     33.346802
   15.316000     33.225351
   15.331000     33.110464
   15.345000     33.216597
   15.360000     33.137817
   15.375000     33.048097
   15.390000     32.940868
   15.405000     32.747201
   15.420000     32.620279
   15.435000     32.624655
   15.449000     32.375186
   15.464000     32.231851
   15.479000     32.355491
   15.494000     32.292029
   15.509000     32.219815
   15.524000     32.235134
   15.539000     32.142129
   15.553000     31.997700
   15.568000     31.941897
   15.583000     32.069915
   15.598000     31.965969
   15.613000     31.864212
   15.628000     31.695711
   15.643000     31.616931
   15.657000     31.477973
   15.672000     31.274458
   15.687000     31.221938
   15.702000     31.345579
   15.717000     31.450618
   15.732000     31.473596
   15.747000     31.392627
   15.761000     31.402475
   15.776000     31.335732
   15.791000     31.186925
   15.806000     31.239445
   15.821000     31.020612
   15.836000     30.796309
   15.851000     30.585136
   15.866000     30.543558
   15.880000     30.383809
   15.895000     30.410070
   15.910000     30.224062
   15.925000     30.144188
   15.940000     30.099327
   15.955000     29.958180
   15.970000     29.948333
   15.984000     29.959275
   15.999000     29.943956
   16.014000     29.821409
   16.029000     29.822504
   16.044000     29.731689
   16.059000     29.731689
   16.074000     29.631026
   16.088000     29.639779
   16.103000     29.571941
   16.118000     29.599295
   16.133000     29.643062
   16.148000     29.391404
   16.163000     29.390310
   16.178000     29.321378
   16.193000     29.255728
   16.207000     29.145217
   16.222000     29.060967
   16.237000     29.040178
   16.252000     28.843228
   16.267000     28.721776
   16.282000     28.694422
   16.297000     28.628772
   16.312000     28.749130
   16.326000     28.629867
   16.341000     28.452612
   16.356000     28.475590
   16.371000     28.497473
   16.386000     28.512792
   16.401000     28.432917
   16.416000     28.379303
   16.430000     28.347573
   16.445000     28.381491
   16.460000     28.269887
   16.475000     28.176883
   16.490000     28.049960
   16.505000     28.206425
   16.520000     28.043395
   16.535000     27.926320
   16.549000     27.985405
   16.564000     27.924131
   16.579000     28.054337
   16.594000     28.063090
   16.609000     28.125458
   16.624000     27.963522
   16.639000     28.032453
   16.654000     27.950392
   16.668000     27.765478
   16.683000     27.629802
   16.698000     27.425194
   16.713000     27.309212
   16.728000     27.272010
   16.743000     27.064119
   16.758000     27.023635
   16.773000     26.914219
   16.788000     26.880300
   16.802000     26.843098
   16.817000     26.640678
   16.832000     26.475460
   16.847000     26.517038
   16.862000     26.456859
   16.877000     26.363855
   16.892000     26.197542
   16.907000     26.200825
   16.921000     26.077184
   16.936000     26.132987
   16.951000     26.018100
   16.966000     26.062961
   16.981000     26.002781
   16.996000     26.030136
   17.011000     25.960109
   17.026000     25.736900
   17.041000     25.735805
   17.055000     25.909777
   17.070000     25.758783
   17.085000     25.614353
   17.100000     25.711734
   17.115000     25.689850
   17.130000     25.804738
   17.145000     25.536668
   17.160000     25.451323
   17.175000     25.330965
   17.189000     25.372543
   17.204000     25.322212
   17.219000     25.370356
   17.234000     25.403180
   17.249000     25.257657
   17.264000     25.341907
   17.279000     25.294857
   17.294000     25.336436
   17.309000     25.372543
   17.323000     25.159182
   17.338000     25.307988
   17.353000     25.373637
   17.368000     25.295952
   17.383000     25.185441
   17.398000     25.200760
   17.413000     25.176688
   17.428000     25.188724
   17.443000     25.063989
   17.457000     25.123074
   17.472000     25.082591
   17.487000     24.838592
   17.502000     24.855004
   17.517000     24.898770
   17.532000     24.823273
   17.547000     24.951291
   17.562000     24.898770
   17.577000     24.694162
   17.591000     24.809050
   17.606000     24.789354
   17.621000     24.918466
   17.636000     24.838592
   17.651000     24.757624
   17.666000     24.816709
   17.681000     24.767471
   17.696000     24.702915
   17.711000     24.839686
   17.726000     24.694162
   17.740000     24.478613
   17.755000     24.570522
   17.770000     24.595688
   17.785000     24.569427
   17.800000     24.614288
   17.815000     24.467671
   17.830000     24.408586
   17.845000     24.418433
   17.860000     24.537697
   17.875000     24.490649
   17.889000     24.490649
   17.904000     24.395456
   17.919000     24.403116
   17.934000     24.465483
   17.949000     24.463294
   17.964000     24.573805
   17.979000     24.477518
   17.994000     24.446882
   18.009000     24.596782
   18.024000     24.640549
   18.038000     24.590217
   18.053000     24.596782
   18.068000     24.586935
   18.083000     24.554110
   18.098000     24.609912
   18.113000     24.672279
   18.128000     24.651490
   18.143000     24.671185
   18.158000     24.655867
   18.173000     24.865946
   18.188000     25.115415
   18.202000     25.076025
   18.217000     25.023505
   18.232000     25.190913
   18.247000     25.246715
   18.262000     25.293764
   18.277000     25.368167
   18.292000     25.536668
   18.307000     25.477583
   18.322000     25.336436
   18.337000     25.318929
   18.352000     25.398803
   18.366000     25.378014
   18.381000     25.274069
   18.396000     25.258751
   18.411000     25.234679
   18.426000     25.196383
   18.441000     24.991775
   18.456000     25.084779
   18.471000     25.042106
   18.486000     24.849534
   18.501000     25.027882
   18.516000     24.944725
   18.530000     24.804673
   18.545000     25.025694
   18.560000     25.002716
   18.575000     25.096814
   18.590000     25.135110
   18.605000     25.118697
   18.620000     25.070555
   18.635000     24.872511
   18.650000     25.049766
   18.665000     25.147146
   18.680000     25.108850
   18.695000     25.004905
   18.710000     24.983022
   18.724000     24.987398
   18.739000     24.983022
   18.754000     25.195289
   18.769000     25.232491
   18.784000     25.224832
   18.799000     25.166841
   18.814000     25.138393
   18.829000     24.945820
   18.844000     25.046483
   18.859000     25.240149
   18.874000     25.175594
   18.889000     25.283916
   18.903000     25.457889
   18.918000     25.352848
   18.933000     25.348472
   18.948000     25.478678
   18.963000     25.311270
   18.978000     25.298140
   18.993000     25.422875
   19.008000     25.396615
   19.023000     25.518067
   19.038000     25.415215
   19.053000     25.456794
   19.068000     25.353943
   19.083000     25.306893
   19.098000     25.422875
   19.112000     25.495090
   19.127000     25.451323
   19.142000     25.526820
   19.157000     25.525726
   19.172000     25.508220
   19.187000     25.396615
   19.202000     25.361602
   19.217000     25.423969
   19.232000     25.538856
   19.247000     25.583717
   19.262000     25.606694
   19.277000     25.601224
   19.292000     25.647178
   19.307000     25.655932
   19.321000     25.750030
   19.336000     25.742371
   19.351000     25.548703
   19.366000     25.625295
   19.381000     25.547609
   19.396000     25.497278
   19.411000     25.595753
   19.426000     25.572775
   19.441000     25.548703
   19.456000     25.535574
   19.471000     25.607789
   19.486000     25.629672
   19.501000     25.643896
   19.516000     25.642802
   19.531000     25.594658
   19.545000     25.614353
   19.560000     25.490713
   19.575000     25.587000
   19.590000     25.475395
   19.605000     25.521350
   19.620000     25.512597
   19.635000     25.473206
   19.650000     25.456794
   19.665000     25.300329
   19.680000     25.406462
   19.695000     25.478678
   19.710000     25.534480
   19.725000     25.429440
   19.740000     25.519161
   19.755000     25.290481
   19.770000     25.212796
   19.785000     25.220455
   19.799000     25.286104
   19.814000     25.300329
   19.829000     25.434911
   19.844000     25.483054
   19.859000     25.375826
   19.874000     25.317835
   19.889000     25.307988
   19.904000     25.429440
   19.919000     25.343001
   19.934000     25.291576
   19.949000     25.279540
   19.964000     25.376920
   19.979000     25.189818
   19.994000     25.229208
   20.009000     25.400992
   20.024000     25.289387
   20.039000     25.090249
   20.054000     24.921748
   20.068000     24.850628
   20.083000     24.979739
   20.098000     24.997246
   20.113000     24.886736
   20.128000     24.780601
   20.143000     24.886736
   20.158000     24.923937
   20.173000     24.800296
   20.188000     24.765283
   20.203000     24.814520
   20.218000     24.898770
   20.233000     24.864852
   20.248000     24.781695
   20.263000     24.658055
   20.278000     24.741212
   20.293000     24.684315
   20.308000     24.716046
   20.323000     24.598971
   20.338000     24.476424
   20.353000     24.463294
   20.368000     24.373572
   20.382000     24.302452
   20.397000     24.318864
   20.412000     24.321053
   20.427000     24.181000
   20.442000     24.060642
   20.457000     23.959979
   20.472000     24.011405
   20.487000     23.942473
   20.502000     23.848374
   20.517000     23.859316
   20.532000     23.915118
   20.547000     23.653614
   20.562000     23.724734
   20.577000     23.853846
   20.592000     23.910741
   20.607000     23.837433
   20.622000     23.792572
   20.637000     23.873541
   20.652000     23.748806
   20.667000     23.813361
   20.682000     23.919496
   20.697000     23.795855
   20.712000     23.645955
   20.727000     23.613130
   20.742000     23.653614
   20.757000     23.600000
   20.771000     23.548574
   20.786000     23.398674
   20.801000     23.283787
   20.816000     23.210477
   20.831000     23.210477
   20.846000     23.058389
   20.861000     22.987268
   20.876000     23.080272
   20.891000     22.977421
   20.906000     22.931467
   20.921000     22.804543
   20.936000     22.895359
   20.951000     22.800167
   20.966000     22.674338
   20.981000     22.779377
   20.996000     22.700598
   21.011000     22.593369
   21.026000     22.539756
   21.041000     22.576957
   21.056000     22.335147
   21.071000     22.162270
   21.086000     22.223543
   21.101000     22.198377
   21.116000     22.061607
   21.131000     22.028782
   21.146000     21.858092
   21.161000     21.886541
   21.176000     21.893105
   21.191000     21.816514
   21.206000     21.870128
   21.221000     21.781501
   21.236000     21.828550
   21.251000     21.734452
   21.266000     21.658954
   21.281000     21.708192
   21.296000     21.507960
   21.310000     21.477324
   21.325000     21.539691
   21.340000     21.563762
   21.355000     21.458723
   21.370000     21.432463
   21.385000     21.399638
   21.400000     21.339459
   21.415000     21.273809
   21.430000     21.253020
   21.445000     21.185183
   21.460000     21.279280
   21.475000     21.099837
   21.490000     21.033093
   21.505000     21.026528
   21.520000     20.980573
   21.535000     20.792377
   21.550000     20.720163
   21.565000     20.717974
   21.580000     20.743141
   21.595000     20.558227
   21.610000     20.550567
   21.625000     20.483823
   21.640000     20.371125
   21.655000     20.247485
   21.670000     20.345959
   21.685000     20.348148
   21.700000     20.221224
   21.715000     20.190588
   21.730000     20.169799
   21.745000     20.101961
   21.760000     20.091019
   21.775000     20.099772
   21.790000     20.027558
   21.805000     19.969567
   21.820000     19.833891
   21.835000     19.907200
   21.850000     19.895164
   21.865000     19.787936
   21.880000     19.757300
   21.895000     19.699309
   21.910000     19.702591
   21.925000     19.650071
   21.940000     19.523149
   21.955000     19.458593
   21.970000     19.530808
   21.985000     19.500171
   22.000000     19.517677
