# Supplementary material for: Changing the game of time resolved X-ray diffraction on the mechanochemistry playground by downsizing
Source: Nat Commun. 2021 Oct 21;12:6134. doi: 10.1038/s41467-021-26264-1 (PMC8531352; doi:10.1038/s41467-021-26264-1)
Supplement: Supplementary file 3 — Source Data. [file 41467_2021_26264_MOESM3_ESM.zip › PXRD_raw_data/reactionIIIa_cocrystal_FormI_normalized/000056.xy]

    3.140900     20.525871
    3.155600     20.523787
    3.170400     20.463331
    3.185100     20.399748
    3.199800     20.681181
    3.214500     20.982419
    3.229300     21.088739
    3.244000     21.281572
    3.258700     21.287826
    3.273500     21.657859
    3.288200     21.704764
    3.302900     21.729781
    3.317600     22.004960
    3.332400     22.333299
    3.347100     22.626199
    3.361800     22.940987
    3.376500     22.930564
    3.391300     23.696688
    3.406000     24.533691
    3.420700     24.683789
    3.435400     24.143854
    3.450200     23.908284
    3.464900     23.729001
    3.479600     23.505939
    3.494400     23.593495
    3.509100     23.937469
    3.523800     24.108414
    3.538500     24.234538
    3.553300     24.309587
    3.568000     24.384636
    3.582700     24.840140
    3.597400     25.221639
    3.612200     25.379034
    3.626900     25.405092
    3.641600     25.574994
    3.656400     25.766786
    3.671100     25.966916
    3.685800     26.044050
    3.700500     26.284832
    3.715300     26.728871
    3.730000     26.886266
    3.744700     27.131217
    3.759500     27.211477
    3.774200     27.436624
    3.788900     27.461640
    3.803600     27.629458
    3.818400     27.852520
    3.833100     28.077666
    3.847800     28.242357
    3.862600     28.284051
    3.877300     28.551933
    3.892000     28.669719
    3.906700     28.871934
    3.921500     29.232585
    3.936200     29.599492
    3.950900     30.021642
    3.965700     30.155061
    3.980400     30.226984
    3.995100     30.209263
    4.009800     30.459426
    4.024600     30.614736
    4.039300     30.837798
    4.054000     31.228678
    4.068800     31.393368
    4.083500     31.548678
    4.098200     31.721707
    4.113000     31.920795
    4.127700     32.136560
    4.142400     32.490958
    4.157100     32.697343
    4.171900     33.001708
    4.186600     33.593760
    4.201300     33.957539
    4.216100     34.098255
    4.230800     34.160796
    4.245500     34.474542
    4.260300     34.673630
    4.275000     35.099949
    4.289700     35.392849
    4.304500     35.791025
    4.319200     35.948419
    4.333900     36.193371
    4.348600     36.334087
    4.363400     36.516498
    4.378100     36.738517
    4.392800     36.986595
    4.407600     37.288876
    4.422300     37.407703
    4.437000     37.698518
    4.451800     38.094609
    4.466500     38.279104
    4.481200     38.482361
    4.496000     38.721059
    4.510700     38.518844
    4.525400     39.000408
    4.540200     39.685228
    4.554900     39.662297
    4.569600     39.844707
    4.584400     40.263730
    4.599100     40.497216
    4.613800     40.579561
    4.628600     40.995457
    4.643300     41.373828
    4.658000     41.499952
    4.672700     42.013828
    4.687500     42.167053
    4.702200     42.147249
    4.716900     42.605881
    4.731700     43.225034
    4.746400     43.525230
    4.761100     43.916110
    4.775900     44.038064
    4.790600     44.534221
    4.805300     45.000149
    4.820100     45.315980
    4.834800     45.652657
    4.849500     46.062299
    4.864300     46.361453
    4.879000     46.666860
    4.893700     47.094222
    4.908500     47.303733
    4.923200     47.455915
    4.938000     48.037544
    4.952700     48.686926
    4.967400     48.937089
    4.982200     49.192463
    4.996900     49.267512
    5.011600     50.149337
    5.026400     50.647578
    5.041100     51.044712
    5.055800     51.671161
    5.070600     52.048491
    5.085300     52.221520
    5.100000     52.581130
    5.114800     53.153377
    5.129500     53.582824
    5.144200     54.357286
    5.159000     54.692922
    5.173700     55.005625
    5.188400     55.988558
    5.203200     56.539958
    5.217900     56.610838
    5.232700     57.085105
    5.247400     57.204976
    5.262100     58.123282
    5.276900     58.528754
    5.291600     59.059308
    5.306300     59.521067
    5.321100     59.656572
    5.335800     60.427908
    5.350500     61.117941
    5.365300     61.622436
    5.380000     61.727713
    5.394800     62.614750
    5.409500     63.475727
    5.424200     63.849929
    5.439000     64.312730
    5.453700     65.012144
    5.468400     65.480158
    5.483200     66.171233
    5.497900     66.477683
    5.512600     67.091624
    5.527400     67.932797
    5.542100     68.484198
    5.556900     68.851104
    5.571600     69.477553
    5.586300     70.004980
    5.601100     70.765893
    5.615800     70.998336
    5.630600     71.494493
    5.645300     72.652539
    5.660000     73.173712
    5.674800     73.526025
    5.689500     74.007589
    5.704200     74.612148
    5.719000     75.310521
    5.733700     75.639901
    5.748500     75.876514
    5.763200     76.155863
    5.777900     77.022052
    5.792700     78.140489
    5.807400     78.378143
    5.822200     78.807590
    5.836900     79.715473
    5.851600     80.052150
    5.866400     80.467005
    5.881100     80.777624
    5.895900     81.342575
    5.910600     81.516647
    5.925300     82.141011
    5.940100     82.820621
    5.954800     83.715996
    5.969600     84.513391
    5.984300     85.925769
    5.999000     88.098018
    6.013800     89.125771
    6.028500     89.222709
    6.043300     89.093458
    6.058000     88.015672
    6.072700     87.421535
    6.087500     87.367333
    6.102200     87.409027
    6.117000     87.515346
    6.131700     87.645640
    6.146500     88.081340
    6.161200     88.328375
    6.175900     88.574370
    6.190700     88.444076
    6.205400     88.553522
    6.220200     88.903750
    6.234900     88.914174
    6.249600     89.072611
    6.264400     89.063229
    6.279100     89.448898
    6.293900     89.604207
    6.308600     89.561471
    6.323400     89.757431
    6.338100     89.778279
    6.352800     89.510396
    6.367600     89.918995
    6.382300     89.895021
    6.397100     89.710526
    6.411800     89.667790
    6.426600     89.689679
    6.441300     90.080559
    6.456000     90.232741
    6.470800     89.973198
    6.485500     90.322383
    6.500300     89.729289
    6.515000     89.614630
    6.529800     89.921080
    6.544500     90.098279
    6.559300     89.925250
    6.574000     89.333197
    6.588700     89.166422
    6.603500     89.250852
    6.618200     89.149745
    6.633000     89.020494
    6.647700     89.114304
    6.662500     89.062187
    6.677200     89.004858
    6.692000     88.650461
    6.706700     88.190786
    6.721500     88.477431
    6.736200     87.791568
    6.750900     87.836389
    6.765700     87.745705
    6.780400     87.538278
    6.795200     87.358994
    6.809900     87.293327
    6.824700     87.363164
    6.839400     87.120298
    6.854200     86.359385
    6.868900     85.809026
    6.883700     85.460883
    6.898400     85.205508
    6.913200     85.161730
    6.927900     85.075215
    6.942700     84.771892
    6.957400     84.448765
    6.972200     84.296582
    6.986900     84.124595
    7.001600     83.566940
    7.016400     83.611762
    7.031100     83.435606
    7.045900     82.982185
    7.060600     82.512086
    7.075400     82.230654
    7.090100     81.729286
    7.104900     81.367591
    7.119600     81.298797
    7.134400     81.310262
    7.149100     80.817233
    7.163900     80.912086
    7.178600     80.837037
    7.193400     80.538926
    7.208100     80.170979
    7.222900     79.738405
    7.237600     79.468438
    7.252400     79.291239
    7.267100     79.271434
    7.281900     79.056711
    7.296600     78.825310
    7.311400     78.268698
    7.326100     77.961205
    7.340900     77.854886
    7.355600     77.250325
    7.370400     77.243030
    7.385100     76.860489
    7.399900     76.472735
    7.414600     76.149608
    7.429400     75.912996
    7.444100     75.453322
    7.458900     75.365764
    7.473600     75.016578
    7.488400     75.007198
    7.503200     74.721595
    7.517900     74.440161
    7.532700     73.769933
    7.547400     73.291496
    7.562200     73.094493
    7.576900     72.743223
    7.591700     72.424265
    7.606400     71.738401
    7.621200     71.507000
    7.635900     71.305828
    7.650700     70.949345
    7.665400     71.001463
    7.680200     70.393776
    7.694900     69.838205
    7.709700     69.505697
    7.724400     69.037684
    7.739200     69.054361
    7.754000     69.098139
    7.768700     68.699963
    7.783500     68.179833
    7.798200     67.786869
    7.813000     67.497097
    7.827700     67.318855
    7.842500     66.976966
    7.857200     66.716379
    7.872000     66.452666
    7.886700     65.501005
    7.901500     65.405109
    7.916300     65.262307
    7.931000     65.181005
    7.945800     64.761981
    7.960500     64.665043
    7.975300     64.466998
    7.990000     63.754033
    8.004800     63.337095
    8.019600     62.944131
    8.034300     62.993121
    8.049100     62.824261
    8.063800     62.109212
    8.078600     61.723543
    8.093300     61.732925
    8.108100     61.428560
    8.122900     61.265954
    8.137600     60.714553
    8.152400     60.443543
    8.167100     60.396637
    8.181900     60.250709
    8.196600     59.750383
    8.211400     59.817093
    8.226200     59.236507
    8.240900     58.851881
    8.255700     58.690317
    8.270400     58.487061
    8.285200     58.129536
    8.300000     57.773054
    8.314700     57.625041
    8.329500     57.317548
    8.344200     57.355073
    8.359000     57.325887
    8.373800     56.862043
    8.388500     56.460740
    8.403300     56.035463
    8.418000     55.751946
    8.432800     55.766538
    8.447600     55.655007
    8.462300     55.249535
    8.477100     55.219307
    8.491800     54.895137
    8.506600     54.485495
    8.521400     54.661652
    8.536100     54.691880
    8.550900     54.469860
    8.565600     54.218655
    8.580400     54.055006
    8.595200     53.569274
    8.609900     52.997025
    8.624700     52.615527
    8.639500     52.445624
    8.654200     52.078719
    8.669000     51.733703
    8.683700     51.554419
    8.698500     51.448100
    8.713300     51.365755
    8.728000     51.152074
    8.742800     50.961325
    8.757600     50.562106
    8.772300     50.108686
    8.787100     49.883539
    8.801800     49.475982
    8.816600     49.403018
    8.831400     49.223734
    8.846100     48.697350
    8.860900     48.315851
    8.875700     48.111551
    8.890400     47.838456
    8.905200     47.600802
    8.920000     47.637284
    8.934700     47.209922
    8.949500     47.056697
    8.964300     46.968098
    8.979000     46.802364
    8.993800     46.771095
    9.008600     46.588684
    9.023300     46.246795
    9.038100     46.120671
    9.052900     45.762104
    9.067600     45.702690
    9.082400     45.474416
    9.097200     45.098129
    9.111900     44.900084
    9.126700     44.862560
    9.141500     44.929269
    9.156200     44.967837
    9.171000     44.525882
    9.185800     44.145425
    9.200500     44.121451
    9.215300     44.171484
    9.230100     43.761843
    9.244800     43.504383
    9.259600     43.331354
    9.274400     43.097868
    9.289100     42.783080
    9.303900     42.571483
    9.318700     42.562103
    9.333400     42.163926
    9.348200     42.101386
    9.363000     41.961712
    9.377800     41.843926
    9.392500     41.696956
    9.407300     41.358194
    9.422100     41.331093
    9.436800     41.180995
    9.451600     40.790115
    9.466400     40.727574
    9.481200     40.533697
    9.495900     40.573307
    9.510700     40.218909
    9.525500     40.016694
    9.540200     39.920799
    9.555000     39.717541
    9.569800     39.374610
    9.584600     39.148421
    9.599300     39.094218
    9.614100     38.838844
    9.628900     38.651222
    9.643600     38.511547
    9.658400     38.085228
    9.673200     38.232198
    9.688000     37.859039
    9.702700     37.722492
    9.717500     37.754804
    9.732300     37.547378
    9.747100     37.053305
    9.761800     36.810439
    9.776600     36.785423
    9.791400     36.756237
    9.806200     36.858387
    9.820900     36.591547
    9.835700     36.396627
    9.850500     36.136041
    9.865300     36.132914
    9.880000     36.018257
    9.894800     35.835846
    9.909600     35.829591
    9.924400     35.572132
    9.939100     35.461644
    9.953900     35.345943
    9.968700     34.985292
    9.983500     34.986334
    9.998200     34.780992
   10.013000     34.525617
   10.028000     34.528744
   10.043000     34.481839
   10.057000     34.114932
   10.072000     33.966919
   10.087000     33.887702
   10.102000     33.827246
   10.116000     33.720926
   10.131000     33.578125
   10.146000     33.510373
   10.161000     33.475975
   10.176000     33.088222
   10.190000     32.850568
   10.205000     32.973564
   10.220000     33.032978
   10.235000     32.868287
   10.249000     32.752587
   10.264000     32.561837
   10.279000     32.387766
   10.294000     32.294997
   10.309000     32.107375
   10.323000     31.841577
   10.338000     31.919753
   10.353000     31.789459
   10.368000     31.563270
   10.382000     31.523662
   10.397000     31.469459
   10.412000     31.548678
   10.427000     31.437146
   10.442000     31.313107
   10.456000     31.282879
   10.471000     31.217212
   10.486000     31.169264
   10.501000     31.224508
   10.516000     31.146332
   10.530000     31.268287
   10.545000     31.513238
   10.560000     31.484052
   10.575000     31.434019
   10.589000     31.327701
   10.604000     31.299557
   10.619000     31.238059
   10.634000     31.202619
   10.649000     31.004574
   10.663000     30.808612
   10.678000     30.643922
   10.693000     30.629328
   10.708000     30.635583
   10.722000     30.367700
   10.737000     30.010175
   10.752000     29.939296
   10.767000     29.843400
   10.782000     29.750632
   10.796000     29.741250
   10.811000     29.739166
   10.826000     29.375386
   10.841000     29.125223
   10.856000     28.961576
   10.870000     28.899034
   10.885000     28.861510
   10.900000     28.854214
   10.915000     28.940729
   10.930000     28.745811
   10.944000     28.386201
   10.959000     28.572781
   10.974000     28.373692
   10.989000     28.231934
   11.003000     28.163139
   11.018000     28.199621
   11.033000     28.360142
   11.048000     28.285093
   11.063000     28.205875
   11.077000     28.139165
   11.092000     28.014084
   11.107000     28.120403
   11.122000     28.089133
   11.137000     28.229849
   11.151000     28.200663
   11.166000     27.870240
   11.181000     27.875451
   11.196000     27.831673
   11.211000     27.889002
   11.225000     27.859816
   11.240000     27.866071
   11.255000     27.637797
   11.270000     27.708676
   11.284000     27.684702
   11.299000     27.745159
   11.314000     27.651347
   11.329000     27.541901
   11.344000     27.599229
   11.358000     27.736820
   11.373000     27.749327
   11.388000     27.669067
   11.403000     27.773301
   11.418000     27.609653
   11.432000     27.704507
   11.447000     27.732650
   11.462000     27.672194
   11.477000     27.630500
   11.492000     27.717015
   11.506000     27.652389
   11.521000     27.490826
   11.536000     27.562748
   11.551000     27.525223
   11.566000     27.546070
   11.580000     27.390761
   11.595000     27.275060
   11.610000     27.376168
   11.625000     27.330305
   11.640000     27.320923
   11.654000     27.258383
   11.669000     27.244832
   11.684000     27.355321
   11.699000     27.213562
   11.714000     27.370956
   11.728000     27.375125
   11.743000     27.449132
   11.758000     27.418904
   11.773000     27.374083
   11.788000     27.386591
   11.802000     27.402226
   11.817000     27.546070
   11.832000     27.587764
   11.847000     27.430370
   11.862000     27.379295
   11.876000     27.588807
   11.891000     27.680533
   11.906000     27.560663
   11.921000     27.702422
   11.936000     27.762878
   11.950000     27.739947
   11.965000     27.860859
   11.980000     27.957797
   11.995000     27.898383
   12.010000     27.896298
   12.024000     28.295517
   12.039000     28.520664
   12.054000     28.563400
   12.069000     28.563400
   12.084000     28.677015
   12.098000     28.979295
   12.113000     29.071022
   12.128000     28.842749
   12.143000     29.120013
   12.158000     29.236755
   12.172000     29.079360
   12.187000     28.961576
   12.202000     29.051217
   12.217000     28.864638
   12.232000     28.746853
   12.246000     28.842749
   12.261000     28.892781
   12.276000     28.970957
   12.291000     28.921967
   12.306000     28.764572
   12.320000     28.875061
   12.335000     28.939687
   12.350000     29.131478
   12.365000     29.239882
   12.380000     29.164833
   12.394000     29.327439
   12.409000     29.353497
   12.424000     29.596365
   12.439000     29.663074
   12.454000     29.780859
   12.468000     29.951805
   12.483000     30.149850
   12.498000     30.244703
   12.513000     30.503205
   12.528000     30.471935
   12.543000     30.305159
   12.557000     30.724183
   12.572000     30.540729
   12.587000     30.528222
   12.602000     30.580338
   12.617000     30.438579
   12.631000     30.403140
   12.646000     30.428157
   12.661000     30.464638
   12.676000     30.618905
   12.691000     30.543857
   12.705000     30.538645
   12.720000     30.536560
   12.735000     30.533433
   12.750000     30.647049
   12.765000     30.681446
   12.779000     30.866984
   12.794000     31.065029
   12.809000     31.199492
   12.824000     31.152587
   12.839000     31.270372
   12.854000     31.230762
   12.868000     31.356886
   12.883000     31.398580
   12.898000     31.559101
   12.913000     31.755063
   12.928000     31.737342
   12.942000     31.859296
   12.957000     32.149069
   12.972000     32.138645
   12.987000     32.161577
   13.002000     32.336691
   13.017000     32.379428
   13.031000     32.279362
   13.046000     32.398190
   13.061000     32.618124
   13.076000     32.620209
   13.091000     32.767180
   13.105000     32.796365
   13.120000     32.847440
   13.135000     32.909982
   13.150000     32.766137
   13.165000     32.640013
   13.179000     32.766137
   13.194000     32.969395
   13.209000     32.945421
   13.224000     33.083011
   13.239000     33.202881
   13.254000     33.223727
   13.268000     33.136171
   13.283000     33.115323
   13.298000     33.397799
   13.313000     33.499949
   13.328000     33.665681
   13.343000     33.770959
   13.357000     33.841838
   13.372000     33.788678
   13.387000     33.967962
   13.402000     33.963793
   13.417000     34.006529
   13.431000     34.030503
   13.446000     34.184770
   13.461000     34.434933
   13.476000     34.517278
   13.491000     34.518320
   13.506000     34.588158
   13.520000     34.589201
   13.535000     34.502685
   13.550000     34.647571
   13.565000     34.751806
   13.580000     34.742425
   13.595000     34.708028
   13.609000     34.791415
   13.624000     34.677800
   13.639000     34.632979
   13.654000     34.512067
   13.669000     34.705943
   13.683000     34.828940
   13.698000     34.970698
   13.713000     34.986334
   13.728000     34.688223
   13.743000     34.719493
   13.758000     34.902946
   13.772000     35.144770
   13.787000     35.153109
   13.802000     35.287572
   13.817000     35.272979
   13.832000     35.463729
   13.847000     35.612784
   13.861000     35.553370
   13.876000     35.512719
   13.891000     35.543988
   13.906000     35.671155
   13.921000     35.616953
   13.936000     35.628419
   13.950000     35.541905
   13.965000     35.614869
   13.980000     35.585683
   13.995000     35.483533
   14.010000     35.430373
   14.025000     35.337605
   14.039000     35.423076
   14.054000     35.381383
   14.069000     35.338647
   14.084000     35.408484
   14.099000     35.478321
   14.114000     35.514804
   14.128000     35.419949
   14.143000     35.464771
   14.158000     35.379298
   14.173000     35.477279
   14.188000     35.513761
   14.203000     35.290699
   14.217000     35.281318
   14.232000     35.318842
   14.247000     35.345943
   14.262000     35.405357
   14.277000     35.539820
   14.292000     35.479363
   14.306000     35.353239
   14.321000     35.356367
   14.336000     35.305292
   14.351000     35.198972
   14.366000     35.346985
   14.381000     35.367833
   14.395000     35.345943
   14.410000     35.046790
   14.425000     35.201057
   14.440000     35.363663
   14.455000     35.255259
   14.470000     35.269852
   14.484000     35.170829
   14.499000     35.205227
   14.514000     35.089527
   14.529000     35.060341
   14.544000     35.131220
   14.559000     35.046790
   14.573000     35.146855
   14.588000     35.138517
   14.603000     35.007181
   14.618000     35.202099
   14.633000     35.253174
   14.648000     35.079103
   14.662000     34.873760
   14.677000     34.676757
   14.692000     34.790373
   14.707000     34.775780
   14.722000     34.532914
   14.737000     34.611090
   14.752000     34.620470
   14.766000     34.570438
   14.781000     34.668418
   14.796000     34.591284
   14.811000     34.537083
   14.826000     34.555845
   14.841000     34.465162
   14.855000     34.439103
   14.870000     34.424509
   14.885000     34.464119
   14.900000     34.402620
   14.915000     34.308809
   14.930000     34.217082
   14.945000     34.206659
   14.959000     34.193108
   14.974000     34.161839
   14.989000     34.086790
   15.004000     34.008614
   15.019000     33.806399
   15.034000     33.774086
   15.048000     33.749069
   15.063000     33.721968
   15.078000     33.703206
   15.093000     33.593760
   15.108000     33.560405
   15.123000     33.626073
   15.138000     33.682360
   15.152000     33.523923
   15.167000     33.515584
   15.182000     33.441577
   15.197000     33.216431
   15.212000     33.152848
   15.227000     33.143466
   15.242000     33.118450
   15.256000     33.085096
   15.271000     33.059037
   15.286000     32.909982
   15.301000     32.909982
   15.316000     32.848483
   15.331000     32.764052
   15.345000     32.703597
   15.360000     32.555584
   15.375000     32.378385
   15.390000     32.426333
   15.405000     32.359622
   15.420000     32.346072
   15.435000     32.204314
   15.449000     31.951023
   15.464000     31.969785
   15.479000     31.783205
   15.494000     31.792587
   15.509000     31.787375
   15.524000     31.774867
   15.539000     31.677929
   15.553000     31.683140
   15.568000     31.509068
   15.583000     31.533042
   15.598000     31.517407
   15.613000     31.241186
   15.628000     31.151544
   15.643000     31.252652
   15.657000     31.051479
   15.672000     31.014997
   15.687000     30.982684
   15.702000     31.082749
   15.717000     31.016039
   15.732000     31.013954
   15.747000     30.870111
   15.761000     30.685615
   15.776000     30.657472
   15.791000     30.512586
   15.806000     30.355191
   15.821000     30.335387
   15.836000     30.374997
   15.851000     30.326007
   15.866000     30.221772
   15.880000     30.118580
   15.895000     29.966397
   15.910000     29.938254
   15.925000     29.812130
   15.940000     29.674541
   15.955000     29.717276
   15.970000     29.631804
   15.984000     29.669329
   15.999000     29.653693
   16.014000     29.677667
   16.029000     29.628677
   16.044000     29.540078
   16.059000     29.308677
   16.074000     29.245094
   16.088000     29.200272
   16.103000     29.283660
   16.118000     29.181510
   16.133000     29.075191
   16.148000     29.068938
   16.163000     28.992846
   16.178000     28.941771
   16.193000     28.990762
   16.207000     28.806266
   16.222000     28.588416
   16.237000     28.519621
   16.252000     28.616559
   16.267000     28.493563
   16.282000     28.496690
   16.297000     28.407048
   16.312000     28.187113
   16.326000     28.255907
   16.341000     28.314279
   16.356000     28.283009
   16.371000     28.237146
   16.386000     28.186071
   16.401000     27.977601
   16.416000     28.028676
   16.430000     27.902552
   16.445000     27.878578
   16.460000     27.867113
   16.475000     27.882748
   16.490000     27.887960
   16.505000     27.719100
   16.520000     27.689914
   16.535000     27.436624
   16.549000     27.333432
   16.564000     27.155191
   16.579000     27.086396
   16.594000     26.970695
   16.609000     26.786200
   16.624000     26.827894
   16.639000     26.889393
   16.654000     26.812259
   16.668000     26.763269
   16.683000     26.704897
   16.698000     26.582943
   16.713000     26.539165
   16.728000     26.560011
   16.743000     26.494343
   16.758000     26.578773
   16.773000     26.424506
   16.788000     26.296297
   16.802000     26.337992
   16.817000     26.291085
   16.832000     26.295255
   16.847000     26.050304
   16.862000     25.925223
   16.877000     26.032584
   16.892000     26.022161
   16.907000     26.076363
   16.921000     25.996102
   16.936000     25.838708
   16.951000     25.911672
   16.966000     25.730304
   16.981000     25.645874
   16.996000     25.629197
   17.011000     25.811607
   17.026000     25.655255
   17.041000     25.450955
   17.055000     25.371737
   17.070000     25.287307
   17.085000     25.331086
   17.100000     25.618773
   17.115000     25.485353
   17.130000     25.186200
   17.145000     25.198708
   17.160000     25.216427
   17.175000     25.175776
   17.189000     25.099685
   17.204000     25.147633
   17.219000     25.116362
   17.234000     24.962095
   17.249000     24.926655
   17.264000     24.837013
   17.279000     24.769261
   17.294000     24.867241
   17.309000     24.814082
   17.323000     24.735907
   17.338000     24.782812
   17.353000     24.786981
   17.368000     24.629587
   17.383000     24.631672
   17.398000     24.572258
   17.413000     24.469065
   17.428000     24.582682
   17.443000     24.570173
   17.457000     24.469065
   17.472000     24.314798
   17.487000     24.267893
   17.502000     24.273105
   17.517000     24.285612
   17.532000     24.326264
   17.547000     24.384636
   17.562000     24.312713
   17.577000     24.259555
   17.591000     24.272062
   17.606000     24.377339
   17.621000     24.329392
   17.636000     24.242876
   17.651000     24.200141
   17.666000     24.197013
   17.681000     24.104245
   17.696000     24.163658
   17.711000     24.356493
   17.726000     24.208480
   17.740000     24.120922
   17.755000     24.194929
   17.770000     24.206395
   17.785000     23.997925
   17.800000     24.008349
   17.815000     24.104245
   17.830000     24.095906
   17.845000     24.095906
   17.860000     24.135515
   17.875000     24.042746
   17.889000     24.163658
   17.904000     24.271020
   17.919000     24.268935
   17.934000     24.111541
   17.949000     24.040661
   17.964000     24.033366
   17.979000     23.992713
   17.994000     24.124049
   18.009000     24.130304
   18.024000     23.934342
   18.038000     24.144896
   18.053000     24.146981
   18.068000     24.183463
   18.083000     24.292909
   18.098000     24.235580
   18.113000     24.148023
   18.128000     24.235580
   18.143000     24.224114
   18.158000     24.207437
   18.173000     24.124049
   18.188000     24.190759
   18.202000     24.150108
   18.217000     24.143854
   18.232000     24.288739
   18.247000     24.382551
   18.262000     24.351281
   18.277000     24.325222
   18.292000     24.214733
   18.307000     24.329392
   18.322000     24.329392
   18.337000     24.366916
   18.352000     24.322095
   18.366000     24.323137
   18.381000     24.326264
   18.396000     24.351281
   18.411000     24.443007
   18.426000     24.501378
   18.441000     24.504506
   18.456000     24.504506
   18.471000     24.506590
   18.486000     24.568088
   18.501000     24.422160
   18.516000     24.439880
   18.530000     24.499294
   18.545000     24.524310
   18.560000     24.530564
   18.575000     24.538902
   18.590000     24.542030
   18.605000     24.462811
   18.620000     24.577470
   18.635000     24.652519
   18.650000     24.700466
   18.665000     24.531607
   18.680000     24.574343
   18.695000     24.629587
   18.710000     24.699424
   18.724000     24.731737
   18.739000     24.678577
   18.754000     24.804701
   18.769000     24.779685
   18.784000     24.718186
   18.799000     24.741118
   18.814000     24.755711
   18.829000     24.991281
   18.844000     24.847437
   18.859000     24.863072
   18.874000     24.899554
   18.889000     24.994408
   18.903000     24.960011
   18.918000     24.888088
   18.933000     24.994408
   18.948000     24.883920
   18.963000     24.862029
   18.978000     24.842225
   18.993000     24.923528
   19.008000     24.860988
   19.023000     25.023594
   19.038000     24.930825
   19.053000     24.920401
   19.068000     25.031933
   19.083000     25.105939
   19.098000     25.065287
   19.112000     24.949587
   19.127000     25.014212
   19.142000     24.989196
   19.157000     24.970434
   19.172000     25.040271
   19.187000     25.119489
   19.202000     25.126786
   19.217000     25.103854
   19.232000     25.130955
   19.247000     25.066329
   19.262000     25.198708
   19.277000     25.340466
   19.292000     25.236233
   19.307000     25.151802
   19.321000     25.148675
   19.336000     25.145548
   19.351000     25.154929
   19.366000     25.085092
   19.381000     25.138251
   19.396000     25.074668
   19.411000     25.174734
   19.426000     25.226851
   19.441000     25.209131
   19.456000     25.160141
   19.471000     25.127828
   19.486000     25.241443
   19.501000     25.244571
   19.516000     25.189326
   19.531000     25.281053
   19.545000     25.339424
   19.560000     25.202877
   19.575000     25.170564
   19.590000     25.187242
   19.605000     25.248740
   19.620000     25.206004
   19.635000     25.138251
   19.650000     25.113235
   19.665000     25.182030
   19.680000     25.090303
   19.695000     25.158056
   19.710000     25.101770
   19.725000     25.113235
   19.740000     25.053822
   19.755000     25.000662
   19.770000     25.130955
   19.785000     25.108024
   19.799000     24.991281
   19.814000     25.160141
   19.829000     25.130955
   19.844000     24.956884
   19.859000     25.045483
   19.874000     25.006916
   19.889000     24.927698
   19.904000     24.832845
   19.919000     24.815124
   19.934000     24.881835
   19.949000     24.851607
   19.964000     24.706721
   19.979000     24.712974
   19.994000     24.815124
   20.009000     24.824506
   20.024000     24.753626
   20.039000     24.671281
   20.054000     24.595189
   20.068000     24.359620
   20.083000     24.520140
   20.098000     24.611867
   20.113000     24.592062
   20.128000     24.527437
   20.143000     24.507633
   20.158000     24.518056
   20.173000     24.582682
   20.188000     24.511801
   20.203000     24.416948
   20.218000     24.308545
   20.233000     24.201183
   20.248000     24.232454
   20.263000     24.290824
   20.278000     24.325222
   20.293000     24.275189
   20.308000     24.117795
   20.323000     24.029196
   20.338000     24.112583
   20.353000     24.128219
   20.368000     24.025026
   20.382000     24.011475
   20.397000     24.016687
   20.412000     23.882225
   20.427000     23.746720
   20.442000     23.718577
   20.457000     23.725873
   20.472000     23.692518
   20.487000     23.525743
   20.502000     23.490303
   20.517000     23.552844
   20.532000     23.585156
   20.547000     23.463202
   20.562000     23.491345
   20.577000     23.501769
   20.592000     23.299554
   20.607000     23.295384
   20.622000     23.235970
   20.637000     23.198446
   20.652000     23.136948
   20.667000     23.121313
   20.682000     23.036882
   20.697000     23.017078
   20.712000     22.945156
   20.727000     22.804440
   20.742000     22.790889
   20.757000     22.752323
   20.771000     22.718967
   20.786000     22.699163
   20.801000     22.666850
   20.816000     22.579293
   20.831000     22.487566
   20.846000     22.457338
   20.861000     22.445873
   20.876000     22.352062
   20.891000     22.307240
   20.906000     22.223853
   20.921000     22.213429
   20.936000     22.177990
   20.951000     22.038315
   20.966000     22.131084
   20.981000     22.238446
   20.996000     22.073756
   21.011000     21.831931
   21.026000     21.869456
   21.041000     21.925743
   21.056000     21.812126
   21.071000     21.732908
   21.086000     21.642224
   21.101000     21.672452
   21.116000     21.618250
   21.131000     21.533820
   21.146000     21.400400
   21.161000     21.384765
   21.176000     21.363918
   21.191000     21.382680
   21.206000     21.338901
   21.221000     21.283657
   21.236000     21.240921
   21.251000     21.113755
   21.266000     21.213820
   21.281000     21.163787
   21.296000     21.042875
   21.310000     21.088739
   21.325000     20.901116
   21.340000     20.807305
   21.355000     20.826067
   21.370000     20.855253
   21.385000     20.766654
   21.400000     20.772908
   21.415000     20.685351
   21.430000     20.661377
   21.445000     20.513364
   21.460000     20.438315
   21.475000     20.490432
   21.490000     20.345546
   21.505000     20.427891
   21.520000     20.449780
   21.535000     20.273624
   21.550000     20.217338
   21.565000     20.191279
   21.580000     20.189194
   21.595000     20.118315
   21.610000     20.187110
   21.625000     20.033885
   21.640000     19.936947
   21.655000     19.895253
   21.670000     19.955709
   21.685000     19.961963
   21.700000     19.768087
   21.715000     19.650301
   21.730000     19.672190
   21.745000     19.678445
   21.760000     19.606523
   21.775000     19.584634
   21.790000     19.549194
   21.805000     19.415774
   21.820000     19.531474
   21.835000     19.408477
   21.850000     19.363657
   21.865000     19.454340
   21.880000     19.355317
   21.895000     19.318836
   21.910000     19.284438
   21.925000     19.109324
   21.940000     19.106197
   21.955000     19.147890
   21.970000     19.070757
   21.985000     19.108282
   22.000000     19.011344
