# Supplementary material for: Changing the game of time resolved X-ray diffraction on the mechanochemistry playground by downsizing
Source: Nat Commun. 2021 Oct 21;12:6134. doi: 10.1038/s41467-021-26264-1 (PMC8531352; doi:10.1038/s41467-021-26264-1)
Supplement: Supplementary file 3 — Source Data. [file 41467_2021_26264_MOESM3_ESM.zip › PXRD_raw_data/reactionIIIa_cocrystal_FormI_normalized/000287.xy]

    3.140900     20.416864
    3.155600     20.518922
    3.170400     20.762121
    3.185100     20.991207
    3.199800     20.965150
    3.214500     20.922807
    3.229300     21.159493
    3.244000     21.306064
    3.258700     21.130178
    3.273500     21.415722
    3.288200     21.565550
    3.302900     21.782693
    3.317600     22.020465
    3.332400     22.393951
    3.347100     22.735950
    3.361800     22.702293
    3.376500     23.102923
    3.391300     23.533951
    3.406000     23.828180
    3.420700     23.897665
    3.435400     23.450351
    3.450200     23.560008
    3.464900     23.879208
    3.479600     23.755436
    3.494400     23.827094
    3.509100     24.012751
    3.523800     24.245094
    3.538500     24.603380
    3.553300     24.715208
    3.568000     24.492637
    3.582700     24.945380
    3.597400     25.313437
    3.612200     25.419837
    3.626900     25.678237
    3.641600     25.807438
    3.656400     25.965952
    3.671100     25.987666
    3.685800     26.268866
    3.700500     26.590238
    3.715300     26.863838
    3.730000     26.846467
    3.744700     27.229724
    3.759500     27.559781
    3.774200     27.677038
    3.788900     27.709610
    3.803600     27.668353
    3.818400     27.950638
    3.833100     28.023382
    3.847800     28.093953
    3.862600     28.442467
    3.877300     28.426181
    3.892000     28.549953
    3.906700     28.780124
    3.921500     28.946238
    3.936200     29.407667
    3.950900     29.849553
    3.965700     29.843039
    3.980400     29.955953
    3.995100     30.202410
    4.009800     30.457553
    4.024600     30.597610
    4.039300     30.933096
    4.054000     31.116583
    4.068800     31.529154
    4.083500     31.549783
    4.098200     31.594296
    4.113000     31.746296
    4.127700     32.296754
    4.142400     32.760354
    4.157100     32.915612
    4.171900     33.212012
    4.186600     33.624583
    4.201300     33.978526
    4.216100     33.976355
    4.230800     34.395440
    4.245500     34.732012
    4.260300     35.066412
    4.275000     35.246641
    4.289700     35.666812
    4.304500     35.613612
    4.319200     35.987098
    4.333900     36.205327
    4.348600     36.397498
    4.363400     36.963155
    4.378100     37.314927
    4.392800     37.646070
    4.407600     37.459327
    4.422300     37.687327
    4.437000     37.714470
    4.451800     37.939213
    4.466500     38.410413
    4.481200     38.507041
    4.496000     38.648185
    4.510700     38.904413
    4.525400     39.406014
    4.540200     39.514585
    4.554900     39.530871
    4.569600     39.599271
    4.584400     40.101957
    4.599100     40.433100
    4.613800     40.725157
    4.628600     40.926014
    4.643300     41.243043
    4.658000     41.448243
    4.672700     41.898814
    4.687500     42.172414
    4.702200     42.410186
    4.716900     42.758700
    4.731700     43.351501
    4.746400     43.724986
    4.761100     44.163616
    4.775900     44.263501
    4.790600     44.450244
    4.805300     44.631559
    4.820100     45.311216
    4.834800     46.038645
    4.849500     46.254702
    4.864300     46.477274
    4.879000     46.667273
    4.893700     46.987560
    4.908500     47.494588
    4.923200     48.021160
    4.938000     48.073274
    4.952700     48.492360
    4.967400     49.119903
    4.982200     49.409789
    4.996900     50.032989
    5.011600     50.347846
    5.026400     50.404303
    5.041100     50.812532
    5.055800     51.428132
    5.070600     52.048075
    5.085300     52.508418
    5.100000     53.186990
    5.114800     53.424761
    5.129500     53.611504
    5.144200     54.490933
    5.159000     55.381219
    5.173700     55.833962
    5.188400     55.806819
    5.203200     56.597220
    5.217900     57.129220
    5.232700     57.470134
    5.247400     57.856649
    5.262100     58.092249
    5.276900     58.186706
    5.291600     59.049849
    5.306300     59.531906
    5.321100     60.124707
    5.335800     60.613278
    5.350500     61.393907
    5.365300     62.063793
    5.380000     62.684821
    5.394800     63.227679
    5.409500     63.576194
    5.424200     64.151622
    5.439000     64.524022
    5.453700     64.990880
    5.468400     65.579336
    5.483200     66.092880
    5.497900     66.668309
    5.512600     67.397909
    5.527400     68.167680
    5.542100     68.433681
    5.556900     68.962424
    5.571600     69.721338
    5.586300     70.081796
    5.601100     70.371682
    5.615800     70.858082
    5.630600     71.601796
    5.645300     72.591968
    5.660000     73.194540
    5.674800     73.422540
    5.689500     73.730882
    5.704200     74.995740
    5.719000     75.287798
    5.733700     75.374654
    5.748500     76.067340
    5.763200     77.049912
    5.777900     77.683970
    5.792700     78.032484
    5.807400     78.636141
    5.822200     78.916256
    5.836900     79.380942
    5.851600     80.172428
    5.866400     80.789114
    5.881100     81.431856
    5.895900     82.398143
    5.910600     82.809629
    5.925300     83.261286
    5.940100     84.252543
    5.954800     85.540201
    5.969600     86.872373
    5.984300     88.017802
    5.999000     88.967803
    6.013800     89.285916
    6.028500     89.178431
    6.043300     88.520487
    6.058000     88.067745
    6.072700     87.704030
    6.087500     87.407630
    6.102200     87.519459
    6.117000     87.580258
    6.131700     87.984145
    6.146500     88.523745
    6.161200     88.418431
    6.175900     88.155688
    6.190700     88.537860
    6.205400     88.630145
    6.220200     88.724602
    6.234900     89.265288
    6.249600     90.000317
    6.264400     89.706088
    6.279100     89.868946
    6.293900     90.226145
    6.308600     90.332546
    6.323400     90.766832
    6.338100     91.511632
    6.352800     92.015403
    6.367600     93.527804
    6.382300     96.991233
    6.397100    100.917178
    6.411800    103.716150
    6.426600    104.607522
    6.441300    102.369863
    6.456000     98.577463
    6.470800     95.681862
    6.485500     93.453976
    6.500300     92.746089
    6.515000     92.714603
    6.529800     92.981690
    6.544500     94.158604
    6.559300     95.799119
    6.574000     98.208320
    6.588700    100.007349
    6.603500    100.229921
    6.618200     98.963977
    6.633000     96.654662
    6.647700     94.247632
    6.662500     92.204317
    6.677200     90.943803
    6.692000     89.804888
    6.706700     89.466145
    6.721500     89.081802
    6.736200     88.829917
    6.750900     88.595402
    6.765700     88.711574
    6.780400     88.213230
    6.795200     87.446716
    6.809900     87.445630
    6.824700     87.114487
    6.839400     86.849573
    6.854200     86.536887
    6.868900     86.157973
    6.883700     85.926716
    6.898400     85.750830
    6.913200     85.417515
    6.927900     85.206887
    6.942700     85.027744
    6.957400     84.622772
    6.972200     84.517458
    6.986900     84.324201
    7.001600     84.116829
    7.016400     83.804143
    7.031100     83.389400
    7.045900     82.933400
    7.060600     83.125572
    7.075400     82.480657
    7.090100     82.363400
    7.104900     82.281971
    7.119600     81.690257
    7.134400     81.233171
    7.149100     81.384086
    7.163900     81.170200
    7.178600     80.671856
    7.193400     80.414542
    7.208100     80.269057
    7.222900     80.028028
    7.237600     79.791342
    7.252400     79.430884
    7.267100     79.072599
    7.281900     78.782713
    7.296600     78.537341
    7.311400     78.642656
    7.326100     78.195341
    7.340900     77.692655
    7.355600     77.723056
    7.370400     77.399512
    7.385100     77.116141
    7.399900     76.730712
    7.414600     76.939170
    7.429400     77.069455
    7.444100     76.604770
    7.458900     75.994598
    7.473600     75.783969
    7.488400     76.003283
    7.503200     76.187855
    7.517900     75.878426
    7.532700     74.956655
    7.547400     74.627683
    7.562200     74.386654
    7.576900     74.154312
    7.591700     73.583226
    7.606400     73.114197
    7.621200     73.151111
    7.635900     72.480139
    7.650700     71.426996
    7.665400     71.168596
    7.680200     70.737567
    7.694900     70.227281
    7.709700     70.089395
    7.724400     69.540024
    7.739200     69.204538
    7.754000     69.044939
    7.768700     68.562881
    7.783500     68.317510
    7.798200     67.678023
    7.813000     67.876709
    7.827700     67.685623
    7.842500     67.185109
    7.857200     66.697623
    7.872000     66.197109
    7.886700     66.243795
    7.901500     65.956080
    7.916300     65.496823
    7.931000     65.058194
    7.945800     64.816079
    7.960500     64.659736
    7.975300     64.374194
    7.990000     63.910594
    8.004800     63.627222
    8.019600     63.308021
    8.034300     63.028994
    8.049100     62.782536
    8.063800     62.629450
    8.078600     62.460079
    8.093300     62.130022
    8.108100     61.919393
    8.122900     62.110479
    8.137600     62.596879
    8.152400     62.267908
    8.167100     61.681621
    8.181900     61.221278
    8.196600     60.955279
    8.211400     60.640421
    8.226200     60.321221
    8.240900     59.656764
    8.255700     59.367964
    8.270400     59.007506
    8.285200     58.738249
    8.300000     58.547163
    8.314700     58.208420
    8.329500     58.214934
    8.344200     57.715506
    8.359000     57.546135
    8.373800     57.222591
    8.388500     56.818706
    8.403300     56.418077
    8.418000     56.140133
    8.432800     55.997905
    8.447600     56.073905
    8.462300     55.814419
    8.477100     55.646134
    8.491800     55.341048
    8.506600     54.976248
    8.521400     54.584305
    8.536100     54.590818
    8.550900     54.297676
    8.565600     54.169562
    8.580400     54.085961
    8.595200     53.614761
    8.609900     53.707048
    8.624700     53.312933
    8.639500     52.798304
    8.654200     52.634361
    8.669000     52.298875
    8.683700     51.873275
    8.698500     51.546475
    8.713300     51.459618
    8.728000     51.240303
    8.742800     51.167560
    8.757600     51.061161
    8.772300     50.760418
    8.787100     50.453161
    8.801800     50.325046
    8.816600     49.932017
    8.831400     49.457560
    8.846100     49.174189
    8.860900     48.919046
    8.875700     48.430474
    8.890400     48.148188
    8.905200     48.048302
    8.920000     47.697616
    8.934700     47.768188
    8.949500     47.494588
    8.964300     47.202531
    8.979000     46.852930
    8.993800     46.607559
    9.008600     46.685731
    9.023300     46.360016
    9.038100     45.895330
    9.052900     45.956130
    9.067600     46.112473
    9.082400     45.817158
    9.097200     45.385044
    9.111900     45.046302
    9.126700     45.234130
    9.141500     45.127729
    9.156200     44.859558
    9.171000     44.493673
    9.185800     44.260244
    9.200500     44.154929
    9.215300     44.038758
    9.230100     43.929101
    9.244800     43.622929
    9.259600     43.251615
    9.274400     43.148472
    9.289100     43.050757
    9.303900     42.959558
    9.318700     42.807558
    9.333400     42.309214
    9.348200     42.058414
    9.363000     41.928129
    9.377800     41.909672
    9.392500     41.581785
    9.407300     41.620871
    9.422100     41.568757
    9.436800     41.323386
    9.451600     41.160529
    9.466400     41.108415
    9.481200     40.797899
    9.495900     40.409214
    9.510700     40.197499
    9.525500     40.111728
    9.540200     39.929328
    9.555000     39.638357
    9.569800     39.471156
    9.584600     39.410356
    9.599300     39.113956
    9.614100     38.926128
    9.628900     38.935900
    9.643600     38.732871
    9.658400     38.545041
    9.673200     38.277956
    9.688000     38.140070
    9.702700     38.001099
    9.717500     37.761155
    9.732300     37.636299
    9.747100     37.456070
    9.761800     37.202013
    9.776600     36.957727
    9.791400     36.979441
    9.806200     36.798127
    9.820900     36.715613
    9.835700     36.646127
    9.850500     36.579899
    9.865300     36.500641
    9.880000     36.425727
    9.894800     36.324756
    9.909600     36.135841
    9.924400     35.996870
    9.939100     35.670069
    9.953900     35.536527
    9.968700     35.395383
    9.983500     35.042526
    9.998200     34.776526
   10.013000     34.902469
   10.028000     34.535498
   10.043000     34.513783
   10.057000     34.359612
   10.072000     34.264069
   10.087000     34.277097
   10.102000     33.996984
   10.116000     33.871040
   10.131000     33.817841
   10.146000     33.511668
   10.161000     33.444355
   10.176000     33.368355
   10.190000     33.105611
   10.205000     33.112126
   10.220000     32.916697
   10.235000     32.712583
   10.249000     32.660469
   10.264000     32.588811
   10.279000     32.514982
   10.294000     32.354296
   10.309000     32.412925
   10.323000     32.450926
   10.338000     32.480240
   10.353000     32.570354
   10.368000     32.509555
   10.382000     32.420525
   10.397000     32.283725
   10.412000     32.380354
   10.427000     32.088297
   10.442000     31.745211
   10.456000     31.712639
   10.471000     31.555211
   10.486000     31.253383
   10.501000     31.366297
   10.516000     31.264239
   10.530000     31.230582
   10.545000     31.209954
   10.560000     31.227325
   10.575000     31.371726
   10.589000     31.478125
   10.604000     31.284868
   10.619000     31.164353
   10.634000     31.119839
   10.649000     31.250125
   10.663000     31.010182
   10.678000     30.758296
   10.693000     30.500982
   10.708000     30.521611
   10.722000     30.424982
   10.737000     30.187210
   10.752000     30.140524
   10.767000     29.983097
   10.782000     29.773553
   10.796000     29.843039
   10.811000     29.902754
   10.826000     29.574867
   10.841000     29.459781
   10.856000     29.271953
   10.870000     29.172067
   10.885000     28.926695
   10.900000     28.963610
   10.915000     28.957096
   10.930000     28.889781
   10.944000     28.761667
   10.959000     28.760581
   10.974000     28.857210
   10.989000     28.769267
   11.003000     28.719324
   11.018000     28.692181
   11.033000     28.634638
   11.048000     28.435952
   11.063000     28.508696
   11.077000     28.694352
   11.092000     28.866981
   11.107000     28.978810
   11.122000     29.210067
   11.137000     29.353382
   11.151000     29.530353
   11.166000     29.742068
   11.181000     29.993953
   11.196000     30.115554
   11.211000     30.154639
   11.225000     30.034125
   11.240000     30.037382
   11.255000     29.694296
   11.270000     29.338181
   11.284000     29.156868
   11.299000     28.904982
   11.314000     28.541267
   11.329000     28.434867
   11.344000     28.105895
   11.358000     28.147152
   11.373000     28.200353
   11.388000     28.129781
   11.403000     28.151495
   11.418000     28.223152
   11.432000     28.222066
   11.447000     28.276353
   11.462000     28.409896
   11.477000     28.685667
   11.492000     29.042868
   11.506000     29.409839
   11.521000     29.591154
   11.536000     29.756182
   11.551000     30.012410
   11.566000     30.170925
   11.580000     30.114468
   11.595000     29.962468
   11.610000     30.219781
   11.625000     30.295782
   11.640000     30.629097
   11.654000     30.651896
   11.669000     30.543325
   11.684000     29.970067
   11.699000     29.680182
   11.714000     29.402239
   11.728000     28.890867
   11.743000     28.522810
   11.758000     28.292639
   11.773000     28.091781
   11.788000     28.152581
   11.802000     28.144981
   11.817000     28.032067
   11.832000     27.907209
   11.847000     28.020124
   11.862000     28.222066
   11.876000     28.141725
   11.891000     28.055953
   11.906000     28.187324
   11.921000     28.261152
   11.936000     28.480467
   11.950000     28.543438
   11.965000     28.619438
   11.980000     28.749724
   11.995000     28.799667
   12.010000     28.908238
   12.024000     28.922353
   12.039000     28.914753
   12.054000     28.878924
   12.069000     28.951667
   12.084000     28.914753
   12.098000     29.023324
   12.113000     29.009210
   12.128000     29.097153
   12.143000     29.134067
   12.158000     29.210067
   12.172000     29.270867
   12.187000     28.936467
   12.202000     29.020068
   12.217000     29.124295
   12.232000     29.220924
   12.246000     29.201381
   12.261000     29.151439
   12.276000     29.353382
   12.291000     29.200295
   12.306000     29.197039
   12.320000     29.298010
   12.335000     29.298010
   12.350000     29.425039
   12.365000     29.733381
   12.380000     29.740982
   12.394000     29.622639
   12.409000     29.610696
   12.424000     29.898411
   12.439000     30.303382
   12.454000     30.651896
   12.468000     30.832125
   12.483000     31.154582
   12.498000     31.378239
   12.513000     31.431440
   12.528000     31.379325
   12.543000     31.508526
   12.557000     31.537839
   12.572000     31.472696
   12.587000     31.503097
   12.602000     31.390183
   12.617000     31.551953
   12.631000     31.531325
   12.646000     31.681154
   12.661000     31.699611
   12.676000     31.730011
   12.691000     31.776697
   12.705000     31.690925
   12.720000     31.905896
   12.735000     31.684411
   12.750000     31.609496
   12.765000     31.920011
   12.779000     32.360811
   12.794000     32.836354
   12.809000     33.397668
   12.824000     34.483384
   12.839000     35.702641
   12.854000     37.088013
   12.868000     39.033614
   12.883000     40.581842
   12.898000     41.694700
   12.913000     41.969386
   12.928000     41.683843
   12.942000     40.911900
   12.957000     40.145386
   12.972000     38.881613
   12.987000     37.482128
   13.002000     36.549498
   13.017000     35.587555
   13.031000     34.976298
   13.046000     34.768926
   13.061000     34.608240
   13.076000     34.240183
   13.091000     34.092526
   13.105000     33.799383
   13.120000     33.844983
   13.135000     33.993726
   13.150000     34.092526
   13.165000     33.988297
   13.179000     34.102297
   13.194000     34.598469
   13.209000     34.863383
   13.224000     35.610355
   13.239000     36.842641
   13.254000     38.052128
   13.268000     39.508070
   13.283000     40.565557
   13.298000     41.218071
   13.313000     41.177900
   13.328000     40.988986
   13.343000     40.247443
   13.357000     39.466813
   13.372000     38.325728
   13.387000     37.242184
   13.402000     36.431155
   13.417000     35.703726
   13.431000     35.320469
   13.446000     35.211898
   13.461000     35.063155
   13.476000     35.080526
   13.491000     34.974127
   13.506000     35.029498
   13.520000     35.001269
   13.535000     34.876412
   13.550000     34.940469
   13.565000     34.974127
   13.580000     35.150012
   13.595000     34.961097
   13.609000     34.913327
   13.624000     35.076184
   13.639000     35.183669
   13.654000     35.205384
   13.669000     35.371497
   13.683000     35.425784
   13.698000     35.457269
   13.713000     35.562584
   13.728000     35.802526
   13.743000     35.926298
   13.758000     36.001212
   13.772000     36.097841
   13.787000     36.215098
   13.802000     36.276984
   13.817000     36.123898
   13.832000     36.067441
   13.847000     36.303041
   13.861000     36.218355
   13.876000     36.010984
   13.891000     35.925212
   13.906000     35.881783
   13.921000     36.004469
   13.936000     35.886127
   13.950000     35.677670
   13.965000     35.521327
   13.980000     35.626640
   13.995000     35.752584
   14.010000     35.771041
   14.025000     35.693955
   14.039000     35.710241
   14.054000     35.677670
   14.069000     35.882869
   14.084000     35.896984
   14.099000     35.864412
   14.114000     35.803612
   14.128000     35.758013
   14.143000     35.772127
   14.158000     35.830755
   14.173000     35.784069
   14.188000     35.708069
   14.203000     35.533269
   14.217000     35.635327
   14.232000     35.627726
   14.247000     35.616870
   14.262000     35.748241
   14.277000     35.750412
   14.292000     35.774298
   14.306000     35.874184
   14.321000     35.736298
   14.336000     36.041384
   14.351000     36.018583
   14.366000     36.203155
   14.381000     36.338870
   14.395000     36.450698
   14.410000     36.472412
   14.425000     36.477841
   14.440000     36.440927
   14.455000     36.508241
   14.470000     36.258527
   14.484000     36.240070
   14.499000     36.146698
   14.514000     35.861155
   14.529000     35.683099
   14.544000     35.532183
   14.559000     35.447498
   14.573000     35.395383
   14.588000     35.317212
   14.603000     35.074012
   14.618000     35.084869
   14.633000     35.100069
   14.648000     35.147841
   14.662000     35.158698
   14.677000     34.992584
   14.692000     34.929612
   14.707000     34.964355
   14.722000     34.796069
   14.737000     34.917670
   14.752000     34.926355
   14.766000     34.880754
   14.781000     34.914412
   14.796000     34.849269
   14.811000     34.549612
   14.826000     34.686412
   14.841000     34.941555
   14.855000     34.793898
   14.870000     34.607154
   14.885000     34.546355
   14.900000     34.375897
   14.915000     34.614755
   14.930000     34.385669
   14.945000     34.175041
   14.959000     34.167440
   14.974000     34.259726
   14.989000     34.320526
   15.004000     34.244526
   15.019000     34.252127
   15.034000     34.304240
   15.048000     34.160926
   15.063000     34.008926
   15.078000     33.913383
   15.093000     33.703841
   15.108000     33.776583
   15.123000     33.859098
   15.138000     33.811326
   15.152000     33.700583
   15.167000     33.613726
   15.182000     33.607212
   15.197000     33.561612
   15.212000     33.412868
   15.227000     33.441097
   15.242000     33.298868
   15.256000     33.243497
   15.271000     33.331441
   15.286000     33.256525
   15.301000     33.140354
   15.316000     32.977497
   15.331000     32.942754
   15.345000     32.824411
   15.360000     32.897154
   15.375000     32.905840
   15.390000     32.966640
   15.405000     32.783155
   15.420000     32.444411
   15.435000     32.420525
   15.449000     32.346697
   15.464000     32.241382
   15.479000     32.246811
   15.494000     32.313040
   15.509000     32.356468
   15.524000     32.123039
   15.539000     31.976468
   15.553000     31.797325
   15.568000     31.727839
   15.583000     31.644240
   15.598000     31.646411
   15.613000     31.619268
   15.628000     31.456411
   15.643000     31.207782
   15.657000     31.385840
   15.672000     31.439039
   15.687000     31.338068
   15.702000     31.208868
   15.717000     31.238182
   15.732000     31.279439
   15.747000     31.285954
   15.761000     31.445554
   15.776000     31.136125
   15.791000     30.962411
   15.806000     30.970011
   15.821000     30.846239
   15.836000     30.681211
   15.851000     30.521611
   15.866000     30.444525
   15.880000     30.449954
   15.895000     30.244753
   15.910000     30.098182
   15.925000     29.974410
   15.940000     30.052582
   15.955000     30.050410
   15.970000     29.860411
   15.984000     29.836525
   15.999000     29.840868
   16.014000     29.814810
   16.029000     29.634581
   16.044000     29.698639
   16.059000     29.701896
   16.074000     29.496696
   16.088000     29.539039
   16.103000     29.446753
   16.118000     29.371839
   16.133000     29.302353
   16.148000     29.257839
   16.163000     29.128639
   16.178000     29.030924
   16.193000     29.244810
   16.207000     29.223096
   16.222000     29.066753
   16.237000     28.880010
   16.252000     28.877839
   16.267000     28.686753
   16.282000     28.658524
   16.297000     28.681324
   16.312000     28.773610
   16.326000     28.561896
   16.341000     28.492410
   16.356000     28.658524
   16.371000     28.432696
   16.386000     28.258982
   16.401000     28.328467
   16.416000     28.275267
   16.430000     28.286124
   16.445000     28.202524
   16.460000     28.007095
   16.475000     27.901781
   16.490000     27.978867
   16.505000     27.979953
   16.520000     27.963667
   16.535000     27.961496
   16.549000     27.932181
   16.564000     27.743267
   16.579000     27.762810
   16.594000     27.896352
   16.609000     27.785610
   16.624000     27.692238
   16.639000     27.775838
   16.654000     27.692238
   16.668000     27.677038
   16.683000     27.356753
   16.698000     27.350238
   16.713000     27.254695
   16.728000     27.056009
   16.743000     27.013666
   16.758000     26.850809
   16.773000     26.783495
   16.788000     26.634752
   16.802000     26.572867
   16.817000     26.385038
   16.832000     26.299267
   16.847000     26.450181
   16.862000     26.454524
   16.877000     26.382866
   16.892000     26.229780
   16.907000     26.058238
   16.921000     26.040866
   16.936000     26.154866
   16.951000     26.128809
   16.966000     25.848695
   16.981000     25.695609
   16.996000     25.631552
   17.011000     25.727095
   17.026000     25.787895
   17.041000     25.699952
   17.055000     25.619609
   17.070000     25.754237
   17.085000     25.657609
   17.100000     25.546866
   17.115000     25.577266
   17.130000     25.527323
   17.145000     25.564237
   17.160000     25.395952
   17.175000     25.456752
   17.189000     25.420923
   17.204000     25.436123
   17.219000     25.374238
   17.234000     25.329723
   17.249000     25.273266
   17.264000     25.250466
   17.279000     25.250466
   17.294000     25.199438
   17.309000     25.050694
   17.323000     25.225494
   17.338000     25.158180
   17.353000     25.075666
   17.368000     25.063723
   17.383000     25.057209
   17.398000     25.044180
   17.413000     24.999666
   17.428000     24.949722
   17.443000     24.925838
   17.457000     24.843323
   17.472000     24.690237
   17.487000     24.713038
   17.502000     24.682637
   17.517000     24.780351
   17.532000     24.823780
   17.547000     24.831380
   17.562000     24.646809
   17.577000     24.830295
   17.591000     24.780351
   17.606000     24.566466
   17.621000     24.637037
   17.636000     24.685894
   17.651000     24.713038
   17.666000     24.723894
   17.681000     24.726066
   17.696000     24.700008
   17.711000     24.627266
   17.726000     24.541494
   17.740000     24.472009
   17.755000     24.412294
   17.770000     24.285265
   17.785000     24.284179
   17.800000     24.161494
   17.815000     24.350408
   17.830000     24.444865
   17.845000     24.399266
   17.860000     24.515437
   17.875000     24.329780
   17.889000     24.315666
   17.904000     24.455723
   17.919000     24.374294
   17.934000     24.349323
   17.949000     24.344980
   17.964000     24.366694
   17.979000     24.354751
   17.994000     24.536066
   18.009000     24.384065
   18.024000     24.514352
   18.038000     24.542580
   18.053000     24.540408
   18.068000     24.569723
   18.083000     24.465494
   18.098000     24.561037
   18.113000     24.688066
   18.128000     24.593609
   18.143000     24.638122
   18.158000     24.567551
   18.173000     24.650066
   18.188000     24.846580
   18.202000     24.896523
   18.217000     24.941037
   18.232000     24.958409
   18.247000     24.916066
   18.262000     24.938866
   18.277000     25.001837
   18.292000     25.161438
   18.307000     25.239609
   18.322000     25.170123
   18.337000     25.161438
   18.352000     25.046352
   18.366000     25.040923
   18.381000     25.020295
   18.396000     24.920409
   18.411000     24.895437
   18.426000     24.832465
   18.441000     24.882409
   18.456000     24.911723
   18.471000     24.913894
   18.486000     24.897609
   18.501000     24.805323
   18.516000     24.837894
   18.530000     24.830295
   18.545000     24.734751
   18.560000     24.768409
   18.575000     24.967095
   18.590000     25.024638
   18.605000     25.013780
   18.620000     24.936694
   18.635000     24.955151
   18.650000     24.850922
   18.665000     24.914980
   18.680000     25.021380
   18.695000     24.946466
   18.710000     24.899780
   18.724000     25.128866
   18.739000     25.017037
   18.754000     24.932351
   18.769000     24.873723
   18.784000     24.974694
   18.799000     24.971437
   18.814000     24.969265
   18.829000     25.051780
   18.844000     25.097380
   18.859000     25.190751
   18.874000     25.310180
   18.889000     25.201609
   18.903000     25.213552
   18.918000     25.184237
   18.933000     25.242865
   18.948000     25.100638
   18.963000     25.161438
   18.978000     25.220066
   18.993000     25.276523
   19.008000     25.317781
   19.023000     25.261323
   19.038000     25.268923
   19.053000     25.328637
   19.068000     25.296066
   19.083000     25.297152
   19.098000     25.289552
   19.112000     25.222238
   19.127000     25.394866
   19.142000     25.360123
   19.157000     25.302580
   19.172000     25.258066
   19.187000     25.259152
   19.202000     25.329723
   19.217000     25.261323
   19.232000     25.367723
   19.247000     25.377495
   19.262000     25.399208
   19.277000     25.440466
   19.292000     25.592466
   19.307000     25.591381
   19.321000     25.690181
   19.336000     25.703209
   19.351000     25.576180
   19.366000     25.553381
   19.381000     25.614181
   19.396000     25.582694
   19.411000     25.501266
   19.426000     25.462180
   19.441000     25.564237
   19.456000     25.397038
   19.471000     25.364466
   19.486000     25.505609
   19.501000     25.505609
   19.516000     25.440466
   19.531000     25.410066
   19.545000     25.429609
   19.560000     25.486066
   19.575000     25.389437
   19.590000     25.306923
   19.605000     25.466523
   19.620000     25.377495
   19.635000     25.313437
   19.650000     25.519723
   19.665000     25.528409
   19.680000     25.443723
   19.695000     25.301494
   19.710000     25.314523
   19.725000     25.354695
   19.740000     25.355780
   19.755000     25.279781
   19.770000     25.246123
   19.785000     25.335152
   19.799000     25.315609
   19.814000     25.285208
   19.829000     25.270009
   19.844000     25.299323
   19.859000     25.303666
   19.874000     25.310180
   19.889000     25.266751
   19.904000     25.203780
   19.919000     25.348180
   19.934000     25.374238
   19.949000     25.326466
   19.964000     25.052866
   19.979000     25.085438
   19.994000     25.236352
   20.009000     25.128866
   20.024000     24.994237
   20.039000     24.871551
   20.054000     24.924752
   20.068000     24.841151
   20.083000     24.819437
   20.098000     24.806409
   20.113000     24.899780
   20.128000     24.900866
   20.143000     24.810752
   20.158000     24.716294
   20.173000     24.818351
   20.188000     24.808580
   20.203000     24.693495
   20.218000     24.840066
   20.233000     24.694580
   20.248000     24.651152
   20.263000     24.555609
   20.278000     24.587094
   20.293000     24.454637
   20.308000     24.422065
   20.323000     24.464408
   20.338000     24.450294
   20.353000     24.335209
   20.368000     24.328694
   20.382000     24.271151
   20.397000     24.292866
   20.412000     24.210351
   20.427000     24.008408
   20.442000     24.020351
   20.457000     24.009494
   20.472000     23.823837
   20.487000     23.809723
   20.502000     23.824923
   20.517000     23.908523
   20.532000     23.823837
   20.547000     23.753266
   20.562000     23.751094
   20.577000     23.684865
   20.592000     23.587151
   20.607000     23.490522
   20.622000     23.656636
   20.637000     23.664237
   20.652000     23.735894
   20.667000     23.722865
   20.682000     23.769551
   20.697000     23.719608
   20.712000     23.479665
   20.727000     23.512237
   20.742000     23.571951
   20.757000     23.464465
   20.771000     23.222351
   20.786000     23.234294
   20.801000     23.236465
   20.816000     23.087722
   20.831000     23.090979
   20.846000     22.984580
   20.861000     22.864065
   20.876000     22.820636
   20.891000     22.874922
   20.906000     22.843437
   20.921000     22.697950
   20.936000     22.777208
   20.951000     22.754407
   20.966000     22.659950
   20.981000     22.676236
   20.996000     22.529665
   21.011000     22.373322
   21.026000     22.367893
   21.041000     22.248465
   21.056000     22.116008
   21.071000     22.110579
   21.086000     22.051950
   21.101000     22.062808
   21.116000     21.955322
   21.131000     21.834807
   21.146000     21.886922
   21.161000     21.844579
   21.176000     21.775093
   21.191000     21.706693
   21.206000     21.796807
   21.221000     21.758807
   21.236000     21.684979
   21.251000     21.539494
   21.266000     21.474350
   21.281000     21.399436
   21.296000     21.461321
   21.310000     21.448293
   21.325000     21.391836
   21.340000     21.354922
   21.355000     21.337550
   21.370000     21.235493
   21.385000     21.282179
   21.400000     21.307150
   21.415000     21.152978
   21.430000     21.050921
   21.445000     21.090007
   21.460000     21.175779
   21.475000     21.142122
   21.490000     21.035721
   21.505000     20.853322
   21.520000     20.870693
   21.535000     20.744750
   21.550000     20.634007
   21.565000     20.525435
   21.580000     20.502635
   21.595000     20.632922
   21.610000     20.445092
   21.625000     20.434236
   21.640000     20.328921
   21.655000     20.147607
   21.670000     20.222522
   21.685000     20.168236
   21.700000     20.096578
   21.715000     20.154121
   21.730000     20.112864
   21.745000     20.024921
   21.760000     20.003207
   21.775000     19.966293
   21.790000     19.833836
   21.805000     19.909836
   21.820000     19.755664
   21.835000     19.750236
   21.850000     19.806693
   21.865000     19.660121
   21.880000     19.761092
   21.895000     19.594978
   21.910000     19.517893
   21.925000     19.438636
   21.940000     19.469035
   21.955000     19.436464
   21.970000     19.450578
   21.985000     19.346349
   22.000000     19.200864
