# Supplementary material for: Changing the game of time resolved X-ray diffraction on the mechanochemistry playground by downsizing
Source: Nat Commun. 2021 Oct 21;12:6134. doi: 10.1038/s41467-021-26264-1 (PMC8531352; doi:10.1038/s41467-021-26264-1)
Supplement: Supplementary file 3 — Source Data. [file 41467_2021_26264_MOESM3_ESM.zip › PXRD_raw_data/reactionIIIa_cocrystal_FormI_normalized/000116.xy]

    3.140900     20.347275
    3.155600     20.437009
    3.170400     20.579526
    3.185100     20.527798
    3.199800     20.576359
    3.214500     20.718877
    3.229300     21.244608
    3.244000     21.366012
    3.258700     21.180211
    3.273500     21.273112
    3.288200     21.769283
    3.302900     22.081766
    3.317600     22.102879
    3.332400     22.361523
    3.347100     22.701453
    3.361800     23.074110
    3.376500     23.332753
    3.391300     23.834203
    3.406000     24.033728
    3.420700     24.161466
    3.435400     24.154076
    3.450200     23.965108
    3.464900     23.897544
    3.479600     23.829981
    3.494400     23.949273
    3.509100     23.561836
    3.523800     23.665293
    3.538500     24.184690
    3.553300     24.336710
    3.568000     24.747371
    3.582700     24.951118
    3.597400     25.001791
    3.612200     25.101026
    3.626900     25.179147
    3.641600     25.494796
    3.656400     25.815724
    3.671100     26.093370
    3.685800     26.296061
    3.700500     26.426966
    3.715300     26.875633
    3.730000     27.380249
    3.744700     27.369693
    3.759500     27.450981
    3.774200     27.709623
    3.788900     27.732849
    3.803600     27.782466
    3.818400     27.961933
    3.833100     28.143511
    3.847800     28.226909
    3.862600     28.364148
    3.877300     28.480274
    3.892000     28.694577
    3.906700     29.247757
    3.921500     29.261480
    3.936200     29.393441
    3.950900     29.522235
    3.965700     29.831550
    3.980400     29.914950
    3.995100     30.056411
    4.009800     30.218987
    4.024600     30.519857
    4.039300     30.755275
    4.054000     31.001250
    4.068800     31.248280
    4.083500     31.645218
    4.098200     31.998872
    4.113000     32.157225
    4.127700     32.045322
    4.142400     32.339859
    4.157100     32.504545
    4.171900     33.008107
    4.186600     33.594012
    4.201300     33.977226
    4.216100     34.348827
    4.230800     34.709872
    4.245500     34.607470
    4.260300     34.590579
    4.275000     34.849222
    4.289700     35.095197
    4.304500     35.448852
    4.319200     35.860568
    4.333900     36.177274
    4.348600     36.445418
    4.363400     36.644942
    4.378100     36.900418
    4.392800     36.967982
    4.407600     37.053493
    4.422300     37.422983
    4.437000     37.644676
    4.451800     37.999387
    4.466500     37.987774
    4.481200     38.623296
    4.496000     38.575791
    4.510700     38.897775
    4.525400     39.125803
    4.540200     39.401337
    4.554900     39.693761
    4.569600     39.865837
    4.584400     40.027358
    4.599100     40.147705
    4.613800     40.698773
    4.628600     40.805397
    4.643300     40.817011
    4.658000     41.642556
    4.672700     42.185178
    4.687500     42.531443
    4.702200     42.701408
    4.716900     42.833368
    4.731700     43.080399
    4.746400     43.442499
    4.761100     43.838381
    4.775900     44.219483
    4.790600     44.495017
    4.805300     44.824391
    4.820100     45.219217
    4.834800     45.419797
    4.849500     45.958197
    4.864300     46.142942
    4.879000     46.678174
    4.893700     46.998047
    4.908500     47.532223
    4.923200     48.040008
    4.938000     48.181470
    4.952700     48.721980
    4.967400     49.304719
    4.982200     49.607700
    4.996900     49.985635
    5.011600     50.271726
    5.026400     50.526147
    5.041100     51.022318
    5.055800     51.765521
    5.070600     52.087505
    5.085300     52.339813
    5.100000     52.554118
    5.114800     53.011229
    5.129500     53.842053
    5.144200     54.198875
    5.159000     54.774223
    5.173700     55.194386
    5.188400     55.396022
    5.203200     55.938644
    5.217900     56.633284
    5.232700     57.115733
    5.247400     57.675247
    5.262100     58.023622
    5.276900     58.645421
    5.291600     59.192266
    5.306300     59.427684
    5.321100     59.978751
    5.335800     60.477034
    5.350500     60.951037
    5.365300     61.842035
    5.380000     62.631688
    5.394800     63.154252
    5.409500     63.549078
    5.424200     63.753882
    5.439000     64.248997
    5.453700     65.033372
    5.468400     65.524265
    5.483200     66.369869
    5.497900     66.807978
    5.512600     67.061343
    5.527400     68.024127
    5.542100     68.535079
    5.556900     69.104093
    5.571600     69.515811
    5.586300     70.157668
    5.601100     70.550382
    5.615800     71.158457
    5.630600     71.959722
    5.645300     72.383052
    5.660000     72.926729
    5.674800     73.574920
    5.689500     73.887403
    5.704200     74.575709
    5.719000     75.101441
    5.733700     75.535328
    5.748500     76.000885
    5.763200     76.408379
    5.777900     76.972114
    5.792700     77.657255
    5.807400     78.435294
    5.822200     78.844900
    5.836900     79.341073
    5.851600     79.829854
    5.866400     80.099054
    5.881100     80.987940
    5.895900     81.275088
    5.910600     81.440830
    5.925300     82.379334
    5.940100     83.344231
    5.954800     84.010368
    5.969600     85.246575
    5.984300     86.759372
    5.999000     88.662771
    6.013800     90.294861
    6.028500     90.840651
    6.043300     89.799745
    6.058000     89.157888
    6.072700     88.593097
    6.087500     88.032528
    6.102200     88.161322
    6.117000     88.025138
    6.131700     87.977632
    6.146500     88.039917
    6.161200     88.456913
    6.175900     88.690220
    6.190700     88.462192
    6.205400     88.488584
    6.220200     88.768341
    6.234900     88.578317
    6.249600     89.088213
    6.264400     89.101937
    6.279100     89.011148
    6.293900     89.312018
    6.308600     89.549547
    6.323400     89.554825
    6.338100     89.827192
    6.352800     89.795522
    6.367600     89.791299
    6.382300     89.866253
    6.397100     90.531334
    6.411800     90.517611
    6.426600     90.224131
    6.441300     90.672796
    6.456000     90.389873
    6.470800     89.966543
    6.485500     89.960209
    6.500300     90.009826
    6.515000     89.783909
    6.529800     89.976044
    6.544500     89.649837
    6.559300     89.579107
    6.574000     89.488318
    6.588700     89.892646
    6.603500     89.455591
    6.618200     89.305684
    6.633000     89.312018
    6.647700     89.151554
    6.662500     89.087157
    6.677200     89.224396
    6.692000     88.919304
    6.706700     88.595208
    6.721500     88.339733
    6.736200     88.321785
    6.750900     88.194047
    6.765700     88.023027
    6.780400     87.479349
    6.795200     87.445567
    6.809900     87.477237
    6.824700     87.107747
    6.839400     86.707643
    6.854200     86.518675
    6.868900     86.480671
    6.883700     85.760694
    6.898400     85.695241
    6.913200     85.452433
    6.927900     85.609731
    6.942700     85.049162
    6.957400     84.653279
    6.972200     84.288013
    6.986900     84.324961
    7.001600     84.020924
    7.016400     83.709497
    7.031100     83.707386
    7.045900     83.448743
    7.060600     83.039137
    7.075400     82.535575
    7.090100     82.067906
    7.104900     81.813487
    7.119600     81.658301
    7.134400     81.395435
    7.149100     81.194855
    7.163900     81.149461
    7.178600     80.453764
    7.193400     80.587836
    7.208100     80.424206
    7.222900     79.930144
    7.237600     79.570155
    7.252400     79.389634
    7.267100     79.322070
    7.281900     78.988473
    7.296600     78.890295
    7.311400     78.264274
    7.326100     78.034134
    7.340900     77.666756
    7.355600     77.618194
    7.370400     77.293043
    7.385100     76.565676
    7.399900     76.544562
    7.414600     76.567788
    7.429400     76.291198
    7.444100     75.874202
    7.458900     76.047335
    7.473600     76.030443
    7.488400     75.374863
    7.503200     74.851243
    7.517900     74.527148
    7.532700     73.973969
    7.547400     73.564363
    7.562200     73.224433
    7.576900     73.049189
    7.591700     72.289096
    7.606400     71.999838
    7.621200     71.635626
    7.635900     71.516334
    7.650700     71.139454
    7.665400     70.740405
    7.680200     70.378305
    7.694900     69.904303
    7.709700     69.456693
    7.724400     69.401796
    7.739200     68.626924
    7.754000     68.524522
    7.768700     68.346111
    7.783500     67.901668
    7.798200     67.397051
    7.813000     67.297816
    7.827700     67.527956
    7.842500     67.288315
    7.857200     66.783698
    7.872000     66.329753
    7.886700     65.888477
    7.901500     65.741736
    7.916300     65.389137
    7.931000     65.099879
    7.945800     64.774728
    7.960500     64.642768
    7.975300     63.927013
    7.990000     63.719044
    8.004800     63.613475
    8.019600     63.307326
    8.034300     62.939948
    8.049100     62.654913
    8.063800     62.678138
    8.078600     62.069008
    8.093300     61.668903
    8.108100     61.305748
    8.122900     61.115724
    8.137600     61.132615
    8.152400     60.907754
    8.167100     60.666002
    8.181900     60.287011
    8.196600     60.127603
    8.211400     59.937580
    8.226200     59.496303
    8.240900     58.933623
    8.255700     58.563077
    8.270400     58.195699
    8.285200     57.999341
    8.300000     58.013066
    8.314700     57.400768
    8.329500     57.371209
    8.344200     57.131568
    8.359000     56.964770
    8.373800     56.725129
    8.388500     56.454874
    8.403300     56.369364
    8.418000     55.936533
    8.432800     55.776068
    8.447600     55.687391
    8.462300     55.586045
    8.477100     55.242948
    8.491800     55.232391
    8.506600     55.006474
    8.521400     54.913574
    8.536100     54.836508
    8.550900     54.742553
    8.565600     54.456462
    8.580400     54.025743
    8.595200     53.811438
    8.609900     53.624583
    8.624700     53.029176
    8.639500     52.685023
    8.654200     52.276472
    8.669000     51.910149
    8.683700     51.654674
    8.698500     51.503710
    8.713300     51.087771
    8.728000     50.751008
    8.742800     50.806959
    8.757600     50.177770
    8.772300     50.034197
    8.787100     50.027863
    8.801800     49.685821
    8.816600     49.406064
    8.831400     49.030241
    8.846100     48.896168
    8.860900     48.672363
    8.875700     48.415832
    8.890400     48.007281
    8.905200     47.576562
    8.920000     47.604010
    8.934700     47.508999
    8.949500     47.446712
    8.964300     47.352756
    8.979000     46.643336
    8.993800     46.479705
    9.008600     46.521933
    9.023300     46.399473
    9.038100     46.346689
    9.052900     45.991978
    9.067600     45.746004
    9.082400     45.675273
    9.097200     45.432466
    9.111900     45.268834
    9.126700     45.190713
    9.141500     45.135818
    9.156200     45.001746
    9.171000     44.700876
    9.185800     44.485515
    9.200500     44.393672
    9.215300     44.242708
    9.230100     43.902778
    9.244800     43.511119
    9.259600     42.973774
    9.274400     42.874540
    9.289100     42.876652
    9.303900     42.706687
    9.318700     42.288635
    9.333400     42.265410
    9.348200     42.233740
    9.363000     42.050051
    9.377800     41.844191
    9.392500     41.831523
    9.407300     41.630943
    9.422100     41.171720
    9.436800     41.136882
    9.451600     41.021813
    9.466400     40.848680
    9.481200     40.451743
    9.495900     40.374678
    9.510700     39.954515
    9.525500     39.827834
    9.540200     39.620919
    9.555000     39.545966
    9.569800     39.502682
    9.584600     39.284155
    9.599300     39.055071
    9.614100     39.076186
    9.628900     39.037125
    9.643600     38.662357
    9.658400     38.220024
    9.673200     38.157739
    9.688000     37.766080
    9.702700     37.658401
    9.717500     37.808308
    9.732300     37.286799
    9.747100     37.240349
    9.761800     37.177007
    9.776600     37.029212
    9.791400     36.995429
    9.806200     36.902529
    9.820900     36.584769
    9.835700     36.448585
    9.850500     36.568933
    9.865300     36.476032
    9.880000     36.271230
    9.894800     36.010476
    9.909600     35.896462
    9.924400     35.775058
    9.939100     35.638875
    9.953900     35.220823
    9.968700     35.123700
    9.983500     34.853445
    9.998200     34.754211
   10.013000     34.635973
   10.028000     34.536739
   10.043000     34.486066
   10.057000     34.292876
   10.072000     34.102853
   10.087000     33.926553
   10.102000     33.880103
   10.116000     33.740752
   10.131000     33.743919
   10.146000     33.586623
   10.161000     33.345926
   10.176000     33.264638
   10.190000     33.179128
   10.205000     32.960602
   10.220000     32.863479
   10.235000     32.734685
   10.249000     32.690346
   10.264000     32.556274
   10.279000     32.508768
   10.294000     32.371529
   10.309000     32.305021
   10.323000     32.111831
   10.338000     32.046378
   10.353000     31.787735
   10.368000     31.721227
   10.382000     31.691668
   10.397000     31.520647
   10.412000     31.591378
   10.427000     31.531203
   10.442000     31.454139
   10.456000     31.428802
   10.471000     31.322178
   10.486000     31.304232
   10.501000     31.373906
   10.516000     31.371795
   10.530000     31.530148
   10.545000     31.606157
   10.560000     31.483697
   10.575000     31.500589
   10.589000     31.704336
   10.604000     31.612491
   10.619000     31.568152
   10.634000     31.362294
   10.649000     31.425635
   10.663000     31.396076
   10.678000     31.287340
   10.693000     30.908349
   10.708000     30.746830
   10.722000     30.717270
   10.737000     30.354114
   10.752000     30.313999
   10.767000     29.983570
   10.782000     29.695367
   10.796000     29.570797
   10.811000     29.526458
   10.826000     29.563407
   10.841000     29.361770
   10.856000     29.073568
   10.870000     28.872988
   10.885000     28.884601
   10.900000     28.962722
   10.915000     28.848707
   10.930000     28.605900
   10.944000     28.655517
   10.959000     28.601677
   10.974000     28.593232
   10.989000     28.532002
   11.003000     28.422210
   11.018000     28.419044
   11.033000     28.172013
   11.048000     28.514055
   11.063000     28.260691
   11.077000     28.063278
   11.092000     28.229020
   11.107000     28.300807
   11.122000     28.163568
   11.137000     28.191016
   11.151000     28.253301
   11.166000     28.236410
   11.181000     28.131897
   11.196000     28.140343
   11.211000     28.159345
   11.225000     28.127675
   11.240000     28.107617
   11.255000     27.947152
   11.270000     27.929206
   11.284000     27.920761
   11.299000     28.051666
   11.314000     27.905980
   11.329000     28.010494
   11.344000     28.106561
   11.358000     28.053777
   11.373000     27.977767
   11.388000     28.008383
   11.403000     28.134009
   11.418000     28.051666
   11.432000     27.897535
   11.447000     27.838417
   11.462000     27.710679
   11.477000     27.691677
   11.492000     27.917594
   11.506000     27.780355
   11.521000     27.724403
   11.536000     27.798301
   11.551000     27.756073
   11.566000     27.775076
   11.580000     27.769798
   11.595000     27.662117
   11.610000     27.670563
   11.625000     27.594554
   11.640000     27.493208
   11.654000     27.583997
   11.669000     27.652616
   11.684000     27.634670
   11.699000     27.585053
   11.714000     27.646282
   11.728000     27.628336
   11.743000     27.500598
   11.758000     27.528045
   11.773000     27.522767
   11.788000     27.598777
   11.802000     27.580830
   11.817000     27.612500
   11.832000     27.575551
   11.847000     27.613556
   11.862000     27.654728
   11.876000     27.725459
   11.891000     27.869032
   11.906000     27.857419
   11.921000     27.776132
   11.936000     27.860587
   11.950000     28.019995
   11.965000     28.045331
   11.980000     28.063278
   11.995000     28.208963
   12.010000     28.349369
   12.024000     28.542559
   12.039000     28.622791
   12.054000     28.906771
   12.069000     29.079902
   12.084000     29.079902
   12.098000     28.984891
   12.113000     29.144300
   12.128000     29.243534
   12.143000     29.284706
   12.158000     29.409276
   12.172000     29.264647
   12.187000     29.230866
   12.202000     29.180193
   12.217000     28.977501
   12.232000     29.102072
   12.246000     29.078847
   12.261000     29.060900
   12.276000     28.901492
   12.291000     29.144300
   12.306000     29.199195
   12.320000     29.000727
   12.335000     29.113685
   12.350000     29.124241
   12.365000     29.263592
   12.380000     29.477896
   12.394000     29.507455
   12.409000     29.624636
   12.424000     29.874833
   12.439000     29.976179
   12.454000     30.080693
   12.468000     30.184150
   12.483000     30.533581
   12.498000     30.613813
   12.513000     30.594811
   12.528000     30.706714
   12.543000     30.688767
   12.557000     30.701435
   12.572000     30.647596
   12.587000     30.514579
   12.602000     30.483964
   12.617000     30.483964
   12.631000     30.597978
   12.646000     30.599034
   12.661000     30.659208
   12.676000     31.021308
   12.691000     30.894626
   12.705000     30.904127
   12.720000     30.950577
   12.735000     30.988582
   12.750000     30.921017
   12.765000     30.801725
   12.779000     30.953744
   12.794000     31.048755
   12.809000     31.173327
   12.824000     31.343291
   12.839000     31.504812
   12.854000     31.646273
   12.868000     31.899638
   12.883000     32.076993
   12.898000     32.160392
   12.913000     32.216343
   12.928000     32.486599
   12.942000     32.420090
   12.957000     32.546773
   12.972000     32.363083
   12.987000     32.336692
   13.002000     32.343026
   13.017000     32.364139
   13.031000     32.566830
   13.046000     32.628061
   13.061000     32.643896
   13.076000     32.877202
   13.091000     32.803304
   13.105000     32.870868
   13.120000     33.028165
   13.135000     33.077782
   13.150000     33.066170
   13.165000     33.052446
   13.179000     32.997551
   13.194000     33.096785
   13.209000     33.078838
   13.224000     33.168571
   13.239000     33.311089
   13.254000     33.567621
   13.268000     33.567621
   13.283000     33.584511
   13.298000     33.795649
   13.313000     33.911774
   13.328000     33.770312
   13.343000     33.831541
   13.357000     33.861101
   13.372000     33.937111
   13.387000     34.063792
   13.402000     34.053235
   13.417000     34.115521
   13.431000     34.271763
   13.446000     34.358328
   13.461000     34.502958
   13.476000     34.530405
   13.491000     34.595858
   13.506000     34.675034
   13.520000     34.715150
   13.535000     34.724651
   13.550000     34.762656
   13.565000     34.944234
   13.580000     34.923120
   13.595000     34.908340
   13.609000     34.745765
   13.624000     34.855556
   13.639000     34.906229
   13.654000     34.869280
   13.669000     34.975905
   13.683000     34.987517
   13.698000     34.971681
   13.713000     35.118422
   13.728000     35.297888
   13.743000     35.135313
   13.758000     35.298943
   13.772000     35.248271
   13.787000     35.242992
   13.802000     35.355951
   13.817000     35.250382
   13.832000     35.296832
   13.847000     35.486855
   13.861000     35.387621
   13.876000     35.357007
   13.891000     35.708550
   13.906000     35.727553
   13.921000     35.487911
   13.936000     35.629373
   13.950000     35.714884
   13.965000     35.518526
   13.980000     35.534361
   13.995000     35.467854
   14.010000     35.506914
   14.025000     35.530139
   14.039000     35.582923
   14.054000     35.513248
   14.069000     35.481577
   14.084000     35.477354
   14.099000     35.609315
   14.114000     35.455186
   14.128000     35.500580
   14.143000     35.477354
   14.158000     35.659988
   14.173000     35.528027
   14.188000     35.492135
   14.203000     35.463631
   14.217000     35.360174
   14.232000     35.453074
   14.247000     35.387621
   14.262000     35.523805
   14.277000     35.714884
   14.292000     35.694826
   14.306000     35.759222
   14.321000     35.404513
   14.336000     35.408735
   14.351000     35.526972
   14.366000     35.465742
   14.381000     35.566032
   14.395000     35.605093
   14.410000     35.312668
   14.425000     35.410847
   14.440000     35.453074
   14.455000     35.436183
   14.470000     35.389732
   14.484000     35.435127
   14.499000     35.290498
   14.514000     35.305278
   14.529000     35.270441
   14.544000     35.387621
   14.559000     35.313724
   14.573000     35.275719
   14.588000     35.093085
   14.603000     35.177540
   14.618000     35.061414
   14.633000     34.923120
   14.648000     35.014964
   14.662000     35.068805
   14.677000     34.864001
   14.692000     34.565243
   14.707000     34.759489
   14.722000     34.888283
   14.737000     34.860834
   14.752000     34.758433
   14.766000     34.618027
   14.781000     34.677145
   14.796000     34.619083
   14.811000     34.752099
   14.826000     34.642308
   14.841000     34.529349
   14.855000     34.405834
   14.870000     34.478677
   14.885000     34.443839
   14.900000     34.433282
   14.915000     34.324547
   14.930000     34.341437
   14.945000     34.281264
   14.959000     34.250648
   14.974000     34.169360
   14.989000     33.979337
   15.004000     33.942389
   15.019000     33.956112
   15.034000     33.994117
   15.048000     33.879047
   15.063000     33.797760
   15.078000     33.832597
   15.093000     33.752366
   15.108000     33.671078
   15.123000     33.608792
   15.138000     33.582400
   15.152000     33.402933
   15.167000     33.445161
   15.182000     33.348038
   15.197000     33.306866
   15.212000     33.331147
   15.227000     33.235080
   15.242000     33.165404
   15.256000     33.139013
   15.271000     33.124232
   15.286000     32.995439
   15.301000     32.841309
   15.316000     32.818084
   15.331000     32.673455
   15.345000     32.577388
   15.360000     32.614336
   15.375000     32.506657
   15.390000     32.477098
   15.405000     32.489766
   15.420000     32.293409
   15.435000     32.056935
   15.449000     32.120276
   15.464000     32.027376
   15.479000     32.177283
   15.494000     32.143501
   15.509000     31.818350
   15.524000     31.693779
   15.539000     31.844742
   15.553000     31.907027
   15.568000     31.642051
   15.583000     31.637828
   15.598000     31.571319
   15.613000     31.423524
   15.628000     31.460473
   15.643000     31.380240
   15.657000     31.199718
   15.672000     31.315844
   15.687000     31.301065
   15.702000     31.052978
   15.717000     30.976969
   15.732000     30.992804
   15.747000     30.803837
   15.761000     30.812282
   15.776000     30.739440
   15.791000     30.543082
   15.806000     30.637038
   15.821000     30.483964
   15.836000     30.259103
   15.851000     30.084915
   15.866000     30.132421
   15.880000     30.016295
   15.895000     29.958233
   15.910000     29.814660
   15.925000     29.657363
   15.940000     29.865332
   15.955000     29.780877
   15.970000     29.837884
   15.984000     29.712258
   15.999000     29.766098
   16.014000     29.644694
   16.029000     29.500065
   16.044000     29.553905
   16.059000     29.573964
   16.074000     29.524346
   16.088000     29.425112
   16.103000     29.336434
   16.118000     29.151689
   16.133000     29.116852
   16.148000     29.086237
   16.163000     29.189694
   16.178000     29.070401
   16.193000     29.035564
   16.207000     28.906771
   16.222000     28.843429
   16.237000     28.765309
   16.252000     28.711469
   16.267000     28.636515
   16.282000     28.648127
   16.297000     28.672409
   16.312000     28.419044
   16.326000     28.340923
   16.341000     28.314531
   16.356000     28.343035
   16.371000     28.275470
   16.386000     28.106561
   16.401000     27.997825
   16.416000     27.891201
   16.430000     27.836306
   16.445000     27.783522
   16.460000     27.869032
   16.475000     27.782466
   16.490000     27.615667
   16.505000     27.517489
   16.520000     27.507988
   16.535000     27.443591
   16.549000     27.510099
   16.564000     27.380249
   16.579000     27.243010
   16.594000     27.137442
   16.609000     27.033985
   16.624000     26.988591
   16.639000     26.925250
   16.654000     26.924194
   16.668000     26.717279
   16.683000     26.924194
   16.698000     26.721502
   16.713000     26.675052
   16.728000     26.681386
   16.743000     26.694055
   16.758000     26.411131
   16.773000     26.444912
   16.788000     26.529367
   16.802000     26.377349
   16.817000     26.173602
   16.832000     26.259113
   16.847000     26.268614
   16.862000     26.262280
   16.877000     26.073312
   16.892000     26.144042
   16.907000     26.097592
   16.921000     26.056420
   16.936000     26.202105
   16.951000     26.023695
   16.966000     25.808335
   16.981000     25.819947
   16.996000     25.844228
   17.011000     25.680596
   17.026000     25.697488
   17.041000     25.641536
   17.055000     25.507465
   17.070000     25.570805
   17.085000     25.530689
   17.100000     25.451513
   17.115000     25.425121
   17.130000     25.372337
   17.145000     25.505353
   17.160000     25.277325
   17.175000     25.204483
   17.189000     25.054575
   17.204000     25.147476
   17.219000     25.190759
   17.234000     25.012348
   17.249000     24.922615
   17.264000     24.826547
   17.279000     24.762151
   17.294000     24.904668
   17.309000     24.640747
   17.323000     24.773763
   17.338000     24.754761
   17.353000     24.624912
   17.368000     24.735758
   17.383000     24.739981
   17.398000     24.602742
   17.413000     24.555236
   17.428000     24.562626
   17.443000     24.649192
   17.457000     24.605909
   17.472000     24.489784
   17.487000     24.465503
   17.502000     24.440167
   17.517000     24.560514
   17.532000     24.510897
   17.547000     24.360990
   17.562000     24.454946
   17.577000     24.394772
   17.591000     24.325096
   17.606000     24.288148
   17.621000     24.268090
   17.636000     24.446501
   17.651000     24.471838
   17.666000     24.367324
   17.681000     24.258589
   17.696000     24.327208
   17.711000     24.239587
   17.726000     24.316651
   17.740000     24.225862
   17.755000     24.213194
   17.770000     24.227973
   17.785000     24.184690
   17.800000     24.132962
   17.815000     24.113960
   17.830000     24.282870
   17.845000     24.158299
   17.860000     24.150909
   17.875000     24.255422
   17.889000     24.192081
   17.904000     24.222695
   17.919000     24.098125
   17.934000     24.229029
   17.949000     24.126628
   17.964000     24.131906
   17.979000     24.084400
   17.994000     24.155132
   18.009000     24.252255
   18.024000     24.239587
   18.038000     24.115016
   18.053000     24.163577
   18.068000     24.196304
   18.083000     24.232196
   18.098000     24.307150
   18.113000     24.201582
   18.128000     24.149853
   18.143000     24.221640
   18.158000     24.281814
   18.173000     24.292371
   18.188000     24.330376
   18.202000     24.142464
   18.217000     24.292371
   18.232000     24.379993
   18.247000     24.364157
   18.262000     24.252255
   18.277000     24.315596
   18.292000     24.326152
   18.307000     24.372602
   18.322000     24.359934
   18.337000     24.350433
   18.352000     24.377882
   18.366000     24.419052
   18.381000     24.400051
   18.396000     24.396884
   18.411000     24.500340
   18.426000     24.518288
   18.441000     24.510897
   18.456000     24.601686
   18.471000     24.534123
   18.486000     24.511953
   18.501000     24.566849
   18.516000     24.386327
   18.530000     24.533067
   18.545000     24.584795
   18.560000     24.656582
   18.575000     24.741037
   18.590000     24.580573
   18.605000     24.508786
   18.620000     24.672418
   18.635000     24.781153
   18.650000     24.753706
   18.665000     24.694586
   18.680000     24.658694
   18.695000     24.766373
   18.710000     24.679807
   18.724000     24.668195
   18.739000     24.781153
   18.754000     24.705144
   18.769000     24.829714
   18.784000     24.951118
   18.799000     24.903613
   18.814000     24.920503
   18.829000     24.935283
   18.844000     24.879331
   18.859000     24.901501
   18.874000     24.906780
   18.889000     24.950063
   18.903000     24.890944
   18.918000     24.906780
   18.933000     24.872997
   18.948000     24.968009
   18.963000     24.975399
   18.978000     24.994402
   18.993000     24.977510
   19.008000     25.033461
   19.023000     24.979621
   19.038000     25.239320
   19.053000     25.108415
   19.068000     25.019738
   19.083000     25.167533
   19.098000     25.153810
   19.112000     25.136919
   19.127000     25.088358
   19.142000     25.192870
   19.157000     25.188648
   19.172000     25.172812
   19.187000     25.194982
   19.202000     25.163311
   19.217000     25.209761
   19.232000     25.200260
   19.247000     25.225597
   19.262000     25.313218
   19.277000     25.310051
   19.292000     25.237209
   19.307000     25.378671
   19.321000     25.236153
   19.336000     25.173867
   19.351000     25.303717
   19.366000     25.320608
   19.381000     25.391339
   19.396000     25.296327
   19.411000     25.312162
   19.426000     25.173867
   19.441000     25.260434
   19.456000     25.178091
   19.471000     25.149587
   19.486000     25.288938
   19.501000     25.218206
   19.516000     25.198149
   19.531000     25.283659
   19.545000     25.149587
   19.560000     25.115805
   19.575000     25.049297
   19.590000     25.230875
   19.605000     25.276270
   19.620000     25.246710
   19.635000     25.211872
   19.650000     25.201316
   19.665000     25.255155
   19.680000     25.189703
   19.695000     25.059854
   19.710000     25.097859
   19.725000     25.002847
   19.740000     25.163311
   19.755000     25.156977
   19.770000     25.098914
   19.785000     25.105248
   19.799000     25.058798
   19.814000     25.113694
   19.829000     25.020793
   19.844000     25.059854
   19.859000     25.154865
   19.874000     25.061965
   19.889000     24.957452
   19.904000     24.971176
   19.919000     24.865608
   19.934000     24.817046
   19.949000     24.850829
   19.964000     24.849773
   19.979000     24.798043
   19.994000     24.709367
   20.009000     24.783264
   20.024000     24.851884
   20.039000     24.781153
   20.054000     24.625967
   20.068000     24.717812
   20.083000     24.728369
   20.098000     24.715701
   20.113000     24.655526
   20.128000     24.619633
   20.143000     24.538345
   20.158000     24.374715
   20.173000     24.504563
   20.188000     24.507730
   20.203000     24.509841
   20.218000     24.465503
   20.233000     24.484506
   20.248000     24.466558
   20.263000     24.359934
   20.278000     24.406384
   20.293000     24.363101
   20.308000     24.262811
   20.323000     24.100236
   20.338000     24.166744
   20.353000     24.109737
   20.368000     24.049563
   20.382000     23.930271
   20.397000     23.912324
   20.412000     23.820480
   20.427000     23.717023
   20.442000     23.801477
   20.457000     23.761361
   20.472000     23.623067
   20.487000     23.587173
   20.502000     23.592452
   20.517000     23.548113
   20.532000     23.615676
   20.547000     23.539667
   20.562000     23.479494
   20.577000     23.393983
   20.592000     23.359145
   20.607000     23.307417
   20.622000     23.302138
   20.637000     23.195513
   20.652000     23.138507
   20.667000     23.188124
   20.682000     23.111059
   20.697000     23.014992
   20.712000     22.930537
   20.727000     22.859806
   20.742000     22.904144
   20.757000     22.850305
   20.771000     22.770072
   20.786000     22.853472
   20.801000     22.777463
   20.816000     22.698286
   20.831000     22.458646
   20.846000     22.425919
   20.861000     22.366801
   20.876000     22.418530
   20.891000     22.493484
   20.906000     22.421697
   20.921000     22.483982
   20.936000     22.387914
   20.951000     22.211616
   20.966000     22.028982
   20.981000     22.115548
   20.996000     22.075432
   21.011000     22.011035
   21.026000     21.940304
   21.041000     21.958251
   21.056000     21.966696
   21.071000     21.943471
   21.086000     21.766116
   21.101000     21.749225
   21.116000     21.652102
   21.131000     21.522253
   21.146000     21.576093
   21.161000     21.451522
   21.176000     21.487415
   21.191000     21.452577
   21.206000     21.418796
   21.221000     21.310060
   21.236000     21.315339
   21.251000     21.230884
   21.266000     21.073586
   21.281000     21.170709
   21.296000     21.216104
   21.310000     21.035582
   21.325000     21.069364
   21.340000     20.985965
   21.355000     20.902566
   21.370000     20.897288
   21.385000     20.829723
   21.400000     20.734712
   21.415000     20.723099
   21.430000     20.720988
   21.445000     20.606974
   21.460000     20.562636
   21.475000     20.519352
   21.490000     20.497182
   21.505000     20.462345
   21.520000     20.435953
   21.535000     20.387392
   21.550000     20.275488
   21.565000     20.276544
   21.580000     20.273377
   21.595000     20.173087
   21.610000     20.139306
   21.625000     20.159363
   21.640000     20.090744
   21.655000     20.081242
   21.670000     19.900721
   21.685000     19.901777
   21.700000     19.869050
   21.715000     19.950338
   21.730000     19.787762
   21.745000     19.835268
   21.760000     19.755036
   21.775000     19.715976
   21.790000     19.626243
   21.805000     19.643133
   21.820000     19.517506
   21.835000     19.527008
   21.850000     19.476336
   21.865000     19.326427
   21.880000     19.324316
   21.895000     19.307426
   21.910000     19.486892
   21.925000     19.279977
   21.940000     19.232471
   21.955000     19.295813
   21.970000     19.181799
   21.985000     18.984386
   22.000000     18.986497
