# Supplementary material for: Changing the game of time resolved X-ray diffraction on the mechanochemistry playground by downsizing
Source: Nat Commun. 2021 Oct 21;12:6134. doi: 10.1038/s41467-021-26264-1 (PMC8531352; doi:10.1038/s41467-021-26264-1)
Supplement: Supplementary file 3 — Source Data. [file 41467_2021_26264_MOESM3_ESM.zip › PXRD_raw_data/reactionIIIa_cocrystal_FormI_normalized/000396.xy]

    3.140900     20.620244
    3.155600     20.544733
    3.170400     20.748286
    3.185100     21.015314
    3.199800     21.033919
    3.214500     21.051429
    3.229300     21.300947
    3.244000     21.559219
    3.258700     21.491368
    3.273500     21.657713
    3.288200     22.092181
    3.302900     21.936780
    3.317600     22.244299
    3.332400     22.178637
    3.347100     22.454420
    3.361800     22.860434
    3.376500     22.859339
    3.391300     23.234710
    3.406000     23.659328
    3.420700     23.790654
    3.435400     23.621025
    3.450200     23.657139
    3.464900     23.657139
    3.479600     23.626497
    3.494400     24.175874
    3.509100     24.496527
    3.523800     24.268896
    3.538500     24.440714
    3.553300     24.748233
    3.568000     24.521697
    3.582700     24.737290
    3.597400     24.970392
    3.612200     25.449728
    3.626900     25.322781
    3.641600     25.403764
    3.656400     25.886385
    3.671100     25.956425
    3.685800     26.153412
    3.700500     26.516746
    3.715300     27.037669
    3.730000     27.077066
    3.744700     27.347378
    3.759500     27.463382
    3.774200     27.555309
    3.788900     27.749014
    3.803600     27.793883
    3.818400     27.882528
    3.833100     27.850791
    3.847800     28.175821
    3.862600     28.173632
    3.877300     28.349827
    3.892000     28.533682
    3.906700     28.728481
    3.921500     29.283330
    3.936200     29.502205
    3.950900     29.657606
    3.965700     29.969504
    3.980400     30.295628
    3.995100     30.157737
    4.009800     30.047205
    4.024600     30.368951
    4.039300     30.851572
    4.054000     31.094524
    4.068800     31.270718
    4.083500     31.234603
    4.098200     31.578237
    4.113000     31.955798
    4.127700     32.284110
    4.142400     32.736088
    4.157100     33.014060
    4.171900     33.357694
    4.186600     33.559059
    4.201300     33.924581
    4.216100     34.437843
    4.230800     34.580113
    4.245500     34.858084
    4.260300     34.965333
    4.275000     34.946728
    4.289700     35.418405
    4.304500     35.760946
    4.319200     35.794871
    4.333900     36.319077
    4.348600     36.604709
    4.363400     37.063253
    4.378100     37.575421
    4.392800     37.607159
    4.407600     37.720974
    4.422300     37.750521
    4.437000     37.534929
    4.451800     37.760371
    4.466500     38.120421
    4.481200     38.649005
    4.496000     38.924788
    4.510700     39.011244
    4.525400     38.592097
    4.540200     39.276083
    4.554900     39.826554
    4.569600     39.701795
    4.584400     40.059657
    4.599100     40.187699
    4.613800     40.636393
    4.628600     41.020519
    4.643300     41.172638
    4.658000     41.676051
    4.672700     42.285619
    4.687500     42.554835
    4.702200     42.544986
    4.716900     42.867827
    4.731700     43.218028
    4.746400     43.503660
    4.761100     43.894352
    4.775900     44.463428
    4.790600     44.453578
    4.805300     44.962464
    4.820100     45.552333
    4.834800     45.789812
    4.849500     46.338095
    4.864300     46.528517
    4.879000     47.023175
    4.893700     47.439038
    4.908500     47.672140
    4.923200     47.857090
    4.938000     48.032190
    4.952700     48.426166
    4.967400     49.011657
    4.982200     49.608093
    4.996900     50.041466
    5.011600     50.411365
    5.026400     50.798775
    5.041100     51.352529
    5.055800     51.664427
    5.070600     52.240068
    5.085300     52.748953
    5.100000     53.205308
    5.114800     53.277537
    5.129500     54.145378
    5.144200     54.677245
    5.159000     54.843590
    5.173700     55.271492
    5.188400     55.876681
    5.203200     56.456701
    5.217900     56.865998
    5.232700     57.518247
    5.247400     57.952714
    5.262100     58.258046
    5.276900     58.738476
    5.291600     59.261588
    5.306300     59.814249
    5.321100     60.350494
    5.335800     61.058556
    5.350500     61.410944
    5.365300     61.731597
    5.380000     62.062098
    5.394800     62.880692
    5.409500     63.488071
    5.424200     64.068091
    5.439000     64.668904
    5.453700     65.341945
    5.468400     65.253301
    5.483200     65.973400
    5.497900     66.778861
    5.512600     67.425638
    5.527400     67.836029
    5.542100     68.286913
    5.556900     68.747646
    5.571600     69.365968
    5.586300     70.124371
    5.601100     70.670465
    5.615800     71.561287
    5.630600     72.167572
    5.645300     72.027492
    5.660000     73.059490
    5.674800     73.866045
    5.689500     74.077259
    5.704200     74.256737
    5.719000     75.130050
    5.733700     75.795431
    5.748500     76.268202
    5.763200     76.985018
    5.777900     77.881313
    5.792700     77.975429
    5.807400     78.177889
    5.822200     78.485409
    5.836900     79.517406
    5.851600     80.396190
    5.866400     80.757335
    5.881100     81.315467
    5.895900     81.543097
    5.910600     82.042133
    5.925300     83.329119
    5.940100     84.458516
    5.954800     86.071627
    5.969600     87.528242
    5.984300     88.909346
    5.999000     89.770620
    6.013800     89.842849
    6.028500     89.192790
    6.043300     88.798814
    6.058000     88.423443
    6.072700     87.616887
    6.087500     87.702248
    6.102200     87.945200
    6.117000     87.588433
    6.131700     87.588433
    6.146500     87.936445
    6.161200     88.190340
    6.175900     88.270230
    6.190700     88.582127
    6.205400     88.633563
    6.220200     89.030822
    6.234900     89.373362
    6.249600     89.412759
    6.264400     89.746544
    6.279100     90.219315
    6.293900     90.535590
    6.308600     90.810278
    6.323400     90.994133
    6.338100     91.704384
    6.352800     92.782345
    6.367600     94.319944
    6.382300     98.374609
    6.397100    104.301754
    6.411800    108.754771
    6.426600    110.214670
    6.441300    108.144110
    6.456000    102.907518
    6.470800     97.549450
    6.485500     94.728147
    6.500300     93.635959
    6.515000     93.174132
    6.529800     93.743208
    6.544500     95.780937
    6.559300     98.261888
    6.574000    101.221083
    6.588700    103.884796
    6.603500    104.286432
    6.618200    102.929405
    6.633000     99.829036
    6.647700     96.263557
    6.662500     93.592183
    6.677200     91.555548
    6.692000     90.402076
    6.706700     90.010289
    6.721500     89.608653
    6.736200     88.900591
    6.750900     88.449708
    6.765700     88.280080
    6.780400     88.117017
    6.795200     87.639870
    6.809900     87.318122
    6.824700     87.412238
    6.839400     86.906637
    6.854200     86.774217
    6.868900     86.104459
    6.883700     85.543044
    6.898400     85.721426
    6.913200     85.740031
    6.927900     85.573686
    6.942700     84.865624
    6.957400     84.514329
    6.972200     84.140053
    6.986900     84.173978
    7.001600     84.126920
    7.016400     83.682603
    7.031100     83.638828
    7.045900     84.071107
    7.060600     82.993146
    7.075400     82.569623
    7.090100     82.371540
    7.104900     82.031189
    7.119600     81.441320
    7.134400     81.394262
    7.149100     81.410677
    7.163900     81.069232
    7.178600     80.662123
    7.193400     80.631481
    7.208100     80.269243
    7.222900     79.846813
    7.237600     79.476914
    7.252400     78.976784
    7.267100     79.038069
    7.281900     79.070901
    7.296600     78.641905
    7.311400     78.188833
    7.326100     78.023582
    7.340900     77.945881
    7.355600     77.720440
    7.370400     77.294727
    7.385100     77.093361
    7.399900     76.946715
    7.414600     76.841655
    7.429400     76.438925
    7.444100     76.332770
    7.458900     76.584476
    7.473600     76.710330
    7.488400     76.614025
    7.503200     76.299938
    7.517900     76.243031
    7.532700     75.723202
    7.547400     75.353302
    7.562200     74.699960
    7.576900     74.453725
    7.591700     74.180130
    7.606400     74.076165
    7.621200     73.461126
    7.635900     72.605323
    7.650700     72.188366
    7.665400     71.401509
    7.680200     70.805073
    7.694900     70.260074
    7.709700     69.903307
    7.724400     69.344080
    7.739200     69.179924
    7.754000     69.042033
    7.768700     68.758589
    7.783500     68.568168
    7.798200     68.219062
    7.813000     68.053811
    7.827700     67.581040
    7.842500     67.004304
    7.857200     66.671613
    7.872000     66.410057
    7.886700     66.202125
    7.901500     65.921965
    7.916300     65.508290
    7.931000     65.277377
    7.945800     64.831966
    7.960500     64.321987
    7.975300     64.409536
    7.990000     63.906123
    8.004800     63.602981
    8.019600     63.321726
    8.034300     63.108322
    8.049100     63.107228
    8.063800     62.709969
    8.078600     62.499849
    8.093300     62.377279
    8.108100     61.973454
    8.122900     62.330221
    8.137600     62.506416
    8.152400     62.573173
    8.167100     62.367430
    8.181900     62.007379
    8.196600     61.452531
    8.211400     60.909720
    8.226200     60.224640
    8.240900     59.500163
    8.255700     59.442161
    8.270400     59.490313
    8.285200     59.153245
    8.300000     58.746137
    8.314700     58.880746
    8.329500     58.654210
    8.344200     58.122343
    8.359000     57.721801
    8.373800     57.093629
    8.388500     56.897735
    8.403300     56.651500
    8.418000     56.217033
    8.432800     56.061631
    8.447600     55.827435
    8.462300     55.595427
    8.477100     55.287908
    8.491800     55.075598
    8.506600     55.028540
    8.521400     54.895026
    8.536100     54.609394
    8.550900     54.489012
    8.565600     54.282175
    8.580400     54.192436
    8.595200     53.740459
    8.609900     53.409957
    8.624700     53.299425
    8.639500     53.006132
    8.654200     52.790539
    8.669000     52.523512
    8.683700     52.389998
    8.698500     52.154707
    8.713300     51.884396
    8.728000     51.838432
    8.742800     51.620651
    8.757600     51.469627
    8.772300     51.104105
    8.787100     50.717790
    8.801800     50.491255
    8.816600     50.301927
    8.831400     49.716436
    8.846100     49.215212
    8.860900     48.984298
    8.875700     48.852973
    8.890400     48.409751
    8.905200     48.013585
    8.920000     47.820976
    8.934700     47.646970
    8.949500     47.185143
    8.964300     47.173105
    8.979000     47.123858
    8.993800     46.935625
    9.008600     46.663125
    9.023300     46.535083
    9.038100     46.218808
    9.052900     46.026197
    9.067600     45.941931
    9.082400     45.921137
    9.097200     45.810606
    9.111900     45.224020
    9.126700     44.983257
    9.141500     44.960275
    9.156200     44.588187
    9.171000     44.398859
    9.185800     44.220476
    9.200500     44.083680
    9.215300     43.928277
    9.230100     43.857144
    9.244800     43.582454
    9.259600     43.248670
    9.274400     43.077947
    9.289100     42.882053
    9.303900     42.674122
    9.318700     42.436642
    9.333400     42.468379
    9.348200     42.304223
    9.363000     42.085348
    9.377800     41.956211
    9.392500     41.748280
    9.407300     41.581935
    9.422100     41.568802
    9.436800     41.383852
    9.451600     41.178110
    9.466400     40.954856
    9.481200     40.830098
    9.495900     40.456915
    9.510700     40.531333
    9.525500     40.509445
    9.540200     40.081544
    9.555000     39.709456
    9.569800     39.676624
    9.584600     39.432579
    9.599300     39.433674
    9.614100     39.062679
    9.628900     38.928071
    9.643600     38.803312
    9.658400     38.337107
    9.673200     38.213443
    9.688000     38.090873
    9.702700     37.877469
    9.717500     37.949698
    9.732300     37.828222
    9.747100     37.429870
    9.761800     37.365301
    9.776600     37.248203
    9.791400     37.194579
    9.806200     37.016195
    9.820900     37.023856
    9.835700     36.809358
    9.850500     36.570784
    9.865300     36.639729
    9.880000     36.528103
    9.894800     36.442742
    9.909600     36.082692
    9.924400     35.857250
    9.939100     35.710603
    9.953900     35.491728
    9.968700     35.294741
    9.983500     35.206096
    9.998200     35.237833
   10.013000     34.841668
   10.028000     34.647964
   10.043000     34.591057
   10.057000     34.413768
   10.072000     34.387502
   10.087000     34.123758
   10.102000     34.029641
   10.116000     34.030735
   10.131000     33.628005
   10.146000     33.598457
   10.161000     33.335806
   10.176000     33.192444
   10.190000     33.196821
   10.205000     33.191349
   10.220000     32.962625
   10.235000     33.089571
   10.249000     33.077534
   10.264000     32.951681
   10.279000     32.615706
   10.294000     32.470155
   10.309000     32.672615
   10.323000     32.865224
   10.338000     32.570837
   10.353000     32.660576
   10.368000     32.902434
   10.382000     32.998739
   10.397000     32.543478
   10.412000     32.411058
   10.427000     32.141842
   10.442000     32.144031
   10.456000     31.995195
   10.471000     31.771942
   10.486000     31.553067
   10.501000     31.414081
   10.516000     31.252113
   10.530000     31.180979
   10.545000     31.153620
   10.560000     31.218187
   10.575000     31.339663
   10.589000     31.473177
   10.604000     31.270718
   10.619000     31.167846
   10.634000     31.078108
   10.649000     30.997123
   10.663000     30.917234
   10.678000     31.029955
   10.693000     30.664433
   10.708000     30.117244
   10.722000     30.077847
   10.737000     30.157737
   10.752000     30.228871
   10.767000     29.987014
   10.782000     29.792215
   10.796000     29.783460
   10.811000     29.709042
   10.826000     29.645568
   10.841000     29.478129
   10.856000     29.336955
   10.870000     29.289897
   10.885000     29.171704
   10.900000     29.010830
   10.915000     28.871844
   10.930000     28.972527
   10.944000     28.894826
   10.959000     28.852145
   10.974000     28.816031
   10.989000     28.779916
   11.003000     28.625610
   11.018000     28.604816
   11.033000     28.694555
   11.048000     28.555569
   11.063000     28.661724
   11.077000     28.694555
   11.092000     28.805087
   11.107000     28.921091
   11.122000     29.320539
   11.137000     29.728741
   11.151000     29.965126
   11.166000     30.209173
   11.181000     30.570317
   11.196000     30.817646
   11.211000     30.853761
   11.225000     30.883308
   11.240000     30.676472
   11.255000     30.480578
   11.270000     29.962938
   11.284000     29.432165
   11.299000     29.158571
   11.314000     28.708783
   11.329000     28.589495
   11.344000     28.469114
   11.358000     28.472397
   11.373000     28.395790
   11.388000     28.430810
   11.403000     28.406734
   11.418000     28.434093
   11.432000     28.557758
   11.447000     28.659535
   11.462000     28.857617
   11.477000     29.226423
   11.492000     29.551452
   11.506000     29.907125
   11.521000     30.298911
   11.536000     30.607526
   11.551000     31.008067
   11.566000     31.036522
   11.580000     31.126260
   11.595000     31.414081
   11.610000     31.440346
   11.625000     31.735828
   11.640000     31.845266
   11.654000     31.848549
   11.669000     31.859492
   11.684000     31.382345
   11.699000     30.978520
   11.714000     30.409443
   11.728000     29.828329
   11.743000     29.016302
   11.758000     28.726292
   11.773000     28.554475
   11.788000     28.407829
   11.802000     28.399074
   11.817000     28.294014
   11.832000     28.216313
   11.847000     28.193330
   11.862000     28.244766
   11.876000     28.384847
   11.891000     28.271031
   11.906000     28.237106
   11.921000     28.429716
   11.936000     28.706594
   11.950000     28.924374
   11.965000     29.041473
   11.980000     28.956111
   11.995000     29.039284
   12.010000     29.257065
   12.024000     29.278953
   12.039000     29.143250
   12.054000     29.103852
   12.069000     28.836824
   12.084000     29.142155
   12.098000     29.195780
   12.113000     29.111513
   12.128000     29.043662
   12.143000     29.227517
   12.158000     29.261442
   12.172000     29.205629
   12.187000     29.188119
   12.202000     29.071020
   12.217000     29.066643
   12.232000     29.083059
   12.246000     29.249404
   12.261000     29.170609
   12.276000     29.066643
   12.291000     29.300839
   12.306000     29.202346
   12.320000     29.155288
   12.335000     29.328199
   12.350000     29.643379
   12.365000     29.707948
   12.380000     29.652134
   12.394000     29.901653
   12.409000     29.947616
   12.424000     30.168680
   12.439000     30.472917
   12.454000     30.842817
   12.468000     31.091240
   12.483000     31.311210
   12.498000     31.483027
   12.513000     31.809151
   12.528000     31.843077
   12.543000     31.940476
   12.557000     31.887946
   12.572000     31.841983
   12.587000     32.073990
   12.602000     32.035687
   12.617000     31.964553
   12.631000     31.996289
   12.646000     32.137464
   12.661000     32.325696
   12.676000     32.214070
   12.691000     32.012705
   12.705000     32.109010
   12.720000     32.044442
   12.735000     32.163729
   12.750000     32.094783
   12.765000     32.397925
   12.779000     32.871791
   12.794000     33.364261
   12.809000     34.139079
   12.824000     35.246588
   12.839000     36.795131
   12.854000     38.984978
   12.868000     41.403551
   12.883000     43.550718
   12.898000     45.117865
   12.913000     45.848908
   12.928000     45.729622
   12.942000     45.159451
   12.957000     43.897635
   12.972000     42.063460
   12.987000     40.118753
   13.002000     38.349146
   13.017000     37.318243
   13.031000     36.509499
   13.046000     35.933857
   13.061000     35.356025
   13.076000     34.811026
   13.091000     34.677512
   13.105000     34.411579
   13.120000     34.118286
   13.135000     34.211308
   13.150000     34.305424
   13.165000     34.411579
   13.179000     34.698306
   13.194000     35.388857
   13.209000     35.823324
   13.224000     36.618937
   13.239000     38.031777
   13.254000     39.688663
   13.268000     41.312717
   13.283000     42.890809
   13.298000     43.852766
   13.313000     44.048659
   13.328000     44.065075
   13.343000     43.514604
   13.357000     42.122556
   13.372000     40.304797
   13.387000     38.558172
   13.402000     37.190201
   13.417000     36.373796
   13.431000     35.871477
   13.446000     35.638375
   13.461000     35.269570
   13.476000     35.143717
   13.491000     35.243305
   13.506000     35.281608
   13.520000     35.275042
   13.535000     35.134961
   13.550000     35.067110
   13.565000     35.086809
   13.580000     35.028807
   13.595000     35.222512
   13.609000     35.348365
   13.624000     35.369158
   13.639000     35.364780
   13.654000     35.257532
   13.669000     35.293647
   13.683000     35.258626
   13.698000     35.574901
   13.713000     35.772983
   13.728000     35.948083
   13.743000     36.098013
   13.758000     36.247942
   13.772000     36.506216
   13.787000     36.592671
   13.802000     36.708675
   13.817000     36.669278
   13.832000     36.593765
   13.847000     36.595954
   13.861000     36.368324
   13.876000     36.333304
   13.891000     36.098013
   13.906000     36.118806
   13.921000     35.992953
   13.936000     35.984198
   13.950000     35.939328
   13.965000     35.989670
   13.980000     35.850684
   13.995000     35.866006
   14.010000     35.890081
   14.025000     35.785021
   14.039000     36.030162
   14.054000     36.138505
   14.069000     35.890081
   14.084000     35.928385
   14.099000     35.870383
   14.114000     35.966688
   14.128000     36.025784
   14.143000     35.988576
   14.158000     35.639470
   14.173000     35.662451
   14.188000     35.646035
   14.203000     35.554108
   14.217000     35.713887
   14.232000     35.679961
   14.247000     35.907592
   14.262000     36.018123
   14.277000     35.739058
   14.292000     35.829890
   14.306000     35.802532
   14.321000     35.986387
   14.336000     36.044389
   14.351000     36.070653
   14.366000     36.302661
   14.381000     36.504027
   14.395000     36.461347
   14.410000     36.668183
   14.425000     36.861888
   14.440000     36.866266
   14.455000     36.845472
   14.470000     36.733846
   14.484000     36.765583
   14.499000     36.589388
   14.514000     36.088164
   14.529000     35.956838
   14.544000     35.736869
   14.559000     35.591316
   14.573000     35.458897
   14.588000     35.495011
   14.603000     35.452331
   14.618000     35.383385
   14.633000     35.217040
   14.648000     35.324289
   14.662000     35.313345
   14.677000     35.196247
   14.692000     35.045223
   14.707000     35.201718
   14.722000     35.085715
   14.737000     34.967522
   14.752000     34.855896
   14.766000     34.624982
   14.781000     34.800082
   14.796000     34.864651
   14.811000     34.849329
   14.826000     34.892010
   14.841000     34.819781
   14.855000     34.726759
   14.870000     34.705966
   14.885000     34.606377
   14.900000     34.535244
   14.915000     34.501317
   14.930000     34.516639
   14.945000     34.600905
   14.959000     34.361238
   14.974000     34.111720
   14.989000     34.318556
   15.004000     34.296669
   15.019000     34.275876
   15.034000     34.147834
   15.048000     34.110625
   15.063000     34.191609
   15.078000     34.140173
   15.093000     33.956318
   15.108000     34.031830
   15.123000     33.993527
   15.138000     33.851258
   15.152000     33.806388
   15.167000     33.757142
   15.182000     33.692573
   15.197000     33.667402
   15.212000     33.775746
   15.227000     33.508718
   15.242000     33.447433
   15.256000     33.404752
   15.271000     33.336901
   15.286000     33.242785
   15.301000     33.173839
   15.316000     33.101610
   15.331000     33.285465
   15.345000     33.248257
   15.360000     33.062212
   15.375000     33.011871
   15.390000     33.002022
   15.405000     32.963719
   15.420000     32.824733
   15.435000     32.684652
   15.449000     32.423097
   15.464000     32.498608
   15.479000     32.473438
   15.494000     32.395737
   15.509000     32.129804
   15.524000     31.909834
   15.539000     32.031310
   15.553000     32.044442
   15.568000     31.982062
   15.583000     31.864964
   15.598000     31.747866
   15.613000     31.700808
   15.628000     31.815717
   15.643000     31.658127
   15.657000     31.407515
   15.672000     31.448007
   15.687000     31.463328
   15.702000     31.777414
   15.717000     31.562917
   15.732000     31.325437
   15.747000     31.359362
   15.761000     31.341852
   15.776000     31.157996
   15.791000     31.345135
   15.806000     31.268529
   15.821000     30.990557
   15.836000     30.968670
   15.851000     30.720246
   15.866000     30.435709
   15.880000     30.309855
   15.895000     30.171963
   15.910000     30.164303
   15.925000     30.166491
   15.940000     30.064714
   15.955000     30.028600
   15.970000     29.904936
   15.984000     29.953088
   15.999000     29.857878
   16.014000     29.858972
   16.029000     29.907125
   16.044000     29.738591
   16.059000     29.657606
   16.074000     29.623681
   16.088000     29.595227
   16.103000     29.686061
   16.118000     29.588660
   16.133000     29.459525
   16.148000     29.489072
   16.163000     29.535036
   16.178000     29.319444
   16.193000     29.199063
   16.207000     29.168421
   16.222000     29.220951
   16.237000     29.022868
   16.252000     28.990037
   16.267000     28.912336
   16.282000     28.726292
   16.297000     28.633270
   16.312000     28.667196
   16.326000     28.589495
   16.341000     28.684706
   16.356000     28.429716
   16.371000     28.470208
   16.386000     28.538059
   16.401000     28.546814
   16.416000     28.496473
   16.430000     28.425338
   16.445000     28.271031
   16.460000     28.378280
   16.475000     28.172538
   16.490000     27.912076
   16.505000     27.966794
   16.520000     28.099214
   16.535000     28.102498
   16.549000     28.089365
   16.564000     28.097026
   16.579000     28.168160
   16.594000     28.271031
   16.609000     28.277598
   16.624000     28.251332
   16.639000     28.195519
   16.654000     27.978833
   16.668000     27.861735
   16.683000     27.694295
   16.698000     27.570630
   16.713000     27.526856
   16.728000     27.274054
   16.743000     27.049707
   16.758000     26.994988
   16.773000     27.072689
   16.788000     26.789245
   16.802000     26.712639
   16.817000     26.576936
   16.832000     26.425913
   16.847000     26.431385
   16.862000     26.262850
   16.877000     26.499235
   16.892000     26.495952
   16.907000     26.257379
   16.921000     26.091033
   16.936000     26.028653
   16.951000     26.132620
   16.966000     26.034125
   16.981000     25.907178
   16.996000     25.903895
   17.011000     26.010050
   17.026000     25.989256
   17.041000     25.802117
   17.055000     25.744115
   17.070000     25.763815
   17.085000     25.561354
   17.100000     25.386255
   17.115000     25.497881
   17.130000     25.665321
   17.145000     25.584337
   17.160000     25.607319
   17.175000     25.635772
   17.189000     25.337007
   17.204000     25.271345
   17.219000     25.416897
   17.234000     25.444257
   17.249000     25.233042
   17.264000     25.357801
   17.279000     25.421275
   17.294000     25.387349
   17.309000     25.388443
   17.323000     25.206777
   17.338000     25.208966
   17.353000     25.207872
   17.368000     25.293233
   17.383000     25.300893
   17.398000     25.287761
   17.413000     25.264779
   17.428000     25.170662
   17.443000     24.981335
   17.457000     24.906918
   17.472000     24.847822
   17.487000     24.948504
   17.502000     25.065602
   17.517000     25.032771
   17.532000     25.002128
   17.547000     24.948504
   17.562000     24.798575
   17.577000     24.888313
   17.591000     25.119227
   17.606000     24.991184
   17.621000     24.990090
   17.636000     24.812801
   17.651000     24.850010
   17.666000     24.918956
   17.681000     24.814990
   17.696000     24.724157
   17.711000     24.721968
   17.726000     24.669438
   17.740000     24.603775
   17.755000     24.612531
   17.770000     24.698986
   17.785000     24.649739
   17.800000     24.434147
   17.815000     24.519508
   17.830000     24.590643
   17.845000     24.631134
   17.860000     24.537018
   17.875000     24.384900
   17.889000     24.320332
   17.904000     24.349880
   17.919000     24.365201
   17.934000     24.457128
   17.949000     24.433053
   17.964000     24.468072
   17.979000     24.419920
   17.994000     24.667249
   18.009000     24.842350
   18.024000     24.929899
   18.038000     24.836878
   18.053000     24.748233
   18.068000     24.760271
   18.083000     24.717591
   18.098000     24.703363
   18.113000     24.753705
   18.128000     24.798575
   18.143000     24.837972
   18.158000     24.782159
   18.173000     24.845633
   18.188000     24.928805
   18.202000     24.947410
   18.217000     25.178323
   18.232000     25.341385
   18.247000     25.304176
   18.262000     25.492409
   18.277000     25.492409
   18.292000     25.508824
   18.307000     25.541656
   18.322000     25.465050
   18.337000     25.560261
   18.352000     25.623734
   18.366000     25.396104
   18.381000     25.390632
   18.396000     25.339196
   18.411000     25.157529
   18.426000     25.136737
   18.441000     25.238514
   18.456000     25.133454
   18.471000     24.876275
   18.486000     24.962731
   18.501000     24.969297
   18.516000     24.859860
   18.530000     25.040431
   18.545000     25.112660
   18.560000     25.089679
   18.575000     25.025111
   18.590000     25.036055
   18.605000     25.063413
   18.620000     25.098433
   18.635000     25.160813
   18.650000     25.037148
   18.665000     25.175040
   18.680000     25.068885
   18.695000     25.111566
   18.710000     25.184889
   18.724000     25.156435
   18.739000     25.029488
   18.754000     25.159718
   18.769000     25.089679
   18.784000     25.123604
   18.799000     25.006506
   18.814000     25.038242
   18.829000     25.078735
   18.844000     25.146587
   18.859000     25.299799
   18.874000     25.271345
   18.889000     25.268062
   18.903000     25.238514
   18.918000     25.416897
   18.933000     25.425652
   18.948000     25.412520
   18.963000     25.381878
   18.978000     25.337007
   18.993000     25.212248
   19.008000     25.237419
   19.023000     25.442068
   19.038000     25.436596
   19.053000     25.417992
   19.068000     25.466144
   19.083000     25.410331
   19.098000     25.317309
   19.112000     25.380783
   19.127000     25.506636
   19.142000     25.463955
   19.157000     25.321687
   19.172000     25.503352
   19.187000     25.529618
   19.202000     25.538373
   19.217000     25.555883
   19.232000     25.505541
   19.247000     25.456294
   19.262000     25.488032
   19.277000     25.670793
   19.292000     25.784608
   19.307000     25.791174
   19.321000     25.780230
   19.336000     25.669699
   19.351000     25.709096
   19.366000     25.799929
   19.381000     25.848082
   19.396000     25.785702
   19.411000     25.782419
   19.426000     25.779136
   19.441000     25.760531
   19.456000     25.814156
   19.471000     25.762720
   19.486000     25.699246
   19.501000     25.536184
   19.516000     25.616074
   19.531000     25.683925
   19.545000     25.631395
   19.560000     25.576676
   19.575000     25.422369
   19.590000     25.486938
   19.605000     25.575582
   19.620000     25.672982
   19.635000     25.498976
   19.650000     25.417992
   19.665000     25.437691
   19.680000     25.517580
   19.695000     25.561354
   19.710000     25.386255
   19.725000     25.344668
   19.740000     25.356706
   19.755000     25.439880
   19.770000     25.461766
   19.785000     25.353423
   19.799000     25.327159
   19.814000     25.363273
   19.829000     25.421275
   19.844000     25.412520
   19.859000     25.379689
   19.874000     25.416897
   19.889000     25.448634
   19.904000     25.311837
   19.919000     25.308554
   19.934000     25.337007
   19.949000     25.318404
   19.964000     25.276817
   19.979000     25.283383
   19.994000     25.233042
   20.009000     25.158624
   20.024000     25.133454
   20.039000     25.124699
   20.054000     25.103905
   20.068000     25.038242
   20.083000     25.132359
   20.098000     24.968203
   20.113000     24.841255
   20.128000     24.835783
   20.143000     24.871897
   20.158000     24.968203
   20.173000     24.947410
   20.188000     24.817179
   20.203000     24.769026
   20.218000     24.909107
   20.233000     24.821556
   20.248000     24.785442
   20.263000     24.626758
   20.278000     24.623475
   20.293000     24.632229
   20.308000     24.706647
   20.323000     24.743856
   20.338000     24.616908
   20.353000     24.487772
   20.368000     24.506376
   20.382000     24.404598
   20.397000     24.239348
   20.412000     24.300633
   20.427000     24.260141
   20.442000     24.103646
   20.457000     24.012812
   20.472000     24.033605
   20.487000     23.918696
   20.502000     24.032511
   20.517000     23.972320
   20.532000     23.877109
   20.547000     23.849750
   20.562000     23.799409
   20.577000     23.671367
   20.592000     23.737029
   20.607000     23.873826
   20.622000     23.897902
   20.637000     23.851939
   20.652000     23.930733
   20.667000     23.810353
   20.682000     23.730463
   20.697000     23.790654
   20.712000     23.795031
   20.727000     23.802692
   20.742000     23.677933
   20.757000     23.642912
   20.771000     23.526908
   20.786000     23.485322
   20.801000     23.317883
   20.816000     23.232521
   20.831000     23.286146
   20.846000     23.109952
   20.861000     23.130744
   20.876000     23.132933
   20.891000     23.063987
   20.906000     23.115423
   20.921000     22.812281
   20.936000     22.806809
   20.951000     22.819942
   20.966000     22.895453
   20.981000     22.789299
   20.996000     22.770694
   21.011000     22.524460
   21.026000     22.528838
   21.041000     22.511327
   21.056000     22.367964
   21.071000     22.268376
   21.086000     22.228978
   21.101000     22.123917
   21.116000     22.006819
   21.131000     22.030896
   21.146000     21.912703
   21.161000     21.865645
   21.176000     21.849229
   21.191000     21.812021
   21.206000     21.784661
   21.221000     21.925836
   21.236000     21.752924
   21.251000     21.723376
   21.266000     21.751830
   21.281000     21.635826
   21.296000     21.501217
   21.310000     21.572352
   21.325000     21.547181
   21.340000     21.537333
   21.355000     21.484802
   21.370000     21.499029
   21.385000     21.441027
   21.400000     21.451971
   21.415000     21.431177
   21.430000     21.383025
   21.445000     21.270304
   21.460000     21.232001
   21.475000     21.189320
   21.490000     21.132412
   21.505000     21.155395
   21.520000     21.020786
   21.535000     20.894933
   21.550000     20.897122
   21.565000     20.761419
   21.580000     20.735154
   21.595000     20.725304
   21.610000     20.589602
   21.625000     20.405747
   21.640000     20.323668
   21.655000     20.283176
   21.670000     20.282082
   21.685000     20.334612
   21.700000     20.275516
   21.715000     20.138719
   21.730000     20.138719
   21.745000     20.117926
   21.760000     20.083999
   21.775000     19.989883
   21.790000     19.985506
   21.805000     19.911088
   21.820000     19.889201
   21.835000     19.971279
   21.850000     20.036941
   21.865000     19.934070
   21.880000     19.829010
   21.895000     19.754592
   21.910000     19.675797
   21.925000     19.693307
   21.940000     19.644060
   21.955000     19.513829
   21.970000     19.517113
   21.985000     19.566359
   22.000000     19.460205
