# Supplementary material for: Changing the game of time resolved X-ray diffraction on the mechanochemistry playground by downsizing
Source: Nat Commun. 2021 Oct 21;12:6134. doi: 10.1038/s41467-021-26264-1 (PMC8531352; doi:10.1038/s41467-021-26264-1)
Supplement: Supplementary file 3 — Source Data. [file 41467_2021_26264_MOESM3_ESM.zip › PXRD_raw_data/reactionIIIa_cocrystal_FormI_normalized/000007.xy]

    3.140900     20.191775
    3.155600     20.430211
    3.170400     20.459113
    3.185100     20.432276
    3.199800     20.584008
    3.214500     21.043334
    3.229300     21.093912
    3.244000     20.853411
    3.258700     21.304480
    3.273500     21.511950
    3.288200     21.606912
    3.302900     21.709099
    3.317600     21.822641
    3.332400     21.943408
    3.347100     22.094108
    3.361800     22.550337
    3.376500     22.755744
    3.391300     23.475183
    3.406000     25.418804
    3.420700     26.064957
    3.435400     24.691107
    3.450200     23.581499
    3.464900     23.347191
    3.479600     23.483441
    3.494400     23.619690
    3.509100     23.748714
    3.523800     24.051147
    3.538500     24.097595
    3.553300     24.054244
    3.568000     24.370095
    3.582700     24.448542
    3.597400     24.594082
    3.612200     24.979089
    3.626900     24.835615
    3.641600     25.205140
    3.656400     25.643822
    3.671100     25.578794
    3.685800     25.888452
    3.700500     26.288943
    3.715300     26.501575
    3.730000     26.650211
    3.744700     26.842199
    3.759500     27.216886
    3.774200     27.625635
    3.788900     27.959032
    3.803600     28.270755
    3.818400     28.097347
    3.833100     28.102508
    3.847800     28.192308
    3.862600     28.197470
    3.877300     28.248047
    3.892000     28.555641
    3.906700     28.689826
    3.921500     28.841558
    3.936200     29.070705
    3.950900     29.252372
    3.965700     29.755049
    3.980400     29.788080
    3.995100     29.953231
    4.009800     30.129736
    4.024600     30.378494
    4.039300     30.692282
    4.054000     30.854336
    4.068800     31.104128
    4.083500     31.258956
    4.098200     31.624353
    4.113000     31.761635
    4.127700     32.092969
    4.142400     32.284957
    4.157100     32.568811
    4.171900     33.042587
    4.186600     33.412112
    4.201300     33.591714
    4.216100     33.962272
    4.230800     34.419533
    4.245500     34.505206
    4.260300     34.671389
    4.275000     34.876795
    4.289700     35.334058
    4.304500     35.320639
    4.319200     35.561140
    4.333900     35.734548
    4.348600     36.086526
    4.363400     36.491147
    4.378100     36.784290
    4.392800     36.791515
    4.407600     36.989697
    4.422300     37.345803
    4.437000     37.561532
    4.451800     37.761777
    4.466500     37.995053
    4.481200     38.156075
    4.496000     38.311937
    4.510700     38.509085
    4.525400     38.633980
    4.540200     39.116016
    4.554900     39.210977
    4.569600     39.533022
    4.584400     39.863324
    4.599100     40.095567
    4.613800     40.413483
    4.628600     41.019380
    4.643300     41.020413
    4.658000     41.292912
    4.672700     41.693403
    4.687500     41.997900
    4.702200     42.113506
    4.716900     42.206403
    4.731700     42.793722
    4.746400     43.114734
    4.761100     43.291239
    4.775900     43.851720
    4.790600     44.257372
    4.805300     44.406008
    4.820100     44.968554
    4.834800     45.338079
    4.849500     45.644641
    4.864300     45.786051
    4.879000     46.372337
    4.893700     46.769732
    4.908500     47.074229
    4.923200     47.869019
    4.938000     47.846310
    4.952700     48.176612
    4.967400     48.571942
    4.982200     49.102490
    4.996900     49.556655
    5.011600     50.158424
    5.026400     50.198680
    5.041100     50.833479
    5.055800     51.451763
    5.070600     51.647880
    5.085300     52.090691
    5.100000     52.493247
    5.114800     53.066114
    5.129500     53.817551
    5.144200     54.154046
    5.159000     54.345002
    5.173700     54.808457
    5.188400     55.601182
    5.203200     55.879875
    5.217900     56.308235
    5.232700     56.697372
    5.247400     57.607767
    5.262100     58.054707
    5.276900     58.351979
    5.291600     59.083803
    5.306300     59.800146
    5.321100     60.089160
    5.335800     60.672350
    5.350500     61.288569
    5.365300     61.434109
    5.380000     61.970850
    5.394800     62.750157
    5.409500     63.474756
    5.424200     63.836024
    5.439000     64.331477
    5.453700     64.707196
    5.468400     65.419409
    5.483200     66.230713
    5.497900     66.407218
    5.512600     66.961507
    5.527400     67.244328
    5.542100     68.199107
    5.556900     69.200335
    5.571600     69.268460
    5.586300     69.803136
    5.601100     70.777527
    5.615800     71.066542
    5.630600     71.339040
    5.645300     71.947003
    5.660000     72.489937
    5.674800     72.871848
    5.689500     73.698635
    5.704200     74.177574
    5.719000     74.976492
    5.733700     75.511168
    5.748500     75.511168
    5.763200     76.023136
    5.777900     77.008881
    5.792700     77.413501
    5.807400     77.730385
    5.822200     78.234095
    5.836900     79.115588
    5.851600     79.567689
    5.866400     80.097205
    5.881100     80.652525
    5.895900     80.790838
    5.910600     81.181008
    5.925300     81.808582
    5.940100     82.222492
    5.954800     82.960510
    5.969600     83.753235
    5.984300     85.816590
    5.999000     89.392109
    6.013800     92.416437
    6.028500     92.044847
    6.043300     89.300245
    6.058000     86.763112
    6.072700     86.143795
    6.087500     86.276949
    6.102200     86.486484
    6.117000     86.893168
    6.131700     86.777563
    6.146500     87.552741
    6.161200     87.517645
    6.175900     87.200762
    6.190700     88.143155
    6.205400     88.460038
    6.220200     88.417719
    6.234900     88.412557
    6.249600     88.705701
    6.264400     88.675768
    6.279100     89.122707
    6.293900     88.844014
    6.308600     89.254828
    6.323400     89.375595
    6.338100     89.169156
    6.352800     89.498426
    6.367600     89.587194
    6.382300     89.416882
    6.397100     89.313662
    6.411800     89.399335
    6.426600     89.953623
    6.441300     89.826663
    6.456000     89.729637
    6.470800     89.698671
    6.485500     89.722411
    6.500300     89.834921
    6.515000     89.380755
    6.529800     89.282697
    6.544500     89.541778
    6.559300     89.515973
    6.574000     89.458170
    6.588700     89.708993
    6.603500     89.174316
    6.618200     88.878077
    6.633000     88.756278
    6.647700     89.038067
    6.662500     88.783115
    6.677200     88.208183
    6.692000     88.337207
    6.706700     88.215409
    6.721500     87.824207
    6.736200     87.747825
    6.750900     87.846916
    6.765700     87.205923
    6.780400     86.894200
    6.795200     87.206956
    6.809900     87.339076
    6.824700     87.577513
    6.839400     87.226567
    6.854200     86.458615
    6.868900     86.135538
    6.883700     85.732983
    6.898400     85.885748
    6.913200     85.522415
    6.927900     84.741044
    6.942700     84.663629
    6.957400     84.493318
    6.972200     84.054635
    6.986900     83.650016
    7.001600     83.783169
    7.016400     83.456995
    7.031100     82.853162
    7.045900     82.433060
    7.060600     82.054244
    7.075400     82.036697
    7.090100     81.792067
    7.104900     81.571177
    7.119600     81.719814
    7.134400     81.299711
    7.149100     80.633946
    7.163900     80.446087
    7.178600     79.835027
    7.193400     80.068303
    7.208100     79.929989
    7.222900     79.765871
    7.237600     79.562528
    7.252400     79.135200
    7.267100     78.686196
    7.281900     78.460145
    7.296600     78.196936
    7.311400     78.120554
    7.326100     78.019399
    7.340900     77.620972
    7.355600     77.293766
    7.370400     76.750833
    7.385100     76.727092
    7.399900     76.311118
    7.414600     75.929206
    7.429400     75.949850
    7.444100     75.852824
    7.458900     75.205639
    7.473600     74.791728
    7.488400     74.490328
    7.503200     73.984553
    7.517900     73.792565
    7.532700     73.111317
    7.547400     72.894556
    7.562200     72.483743
    7.576900     72.676763
    7.591700     72.155505
    7.606400     71.778755
    7.621200     71.559930
    7.635900     71.155310
    7.650700     70.702177
    7.665400     70.550444
    7.680200     70.101440
    7.694900     69.662758
    7.709700     69.632824
    7.724400     69.468705
    7.739200     68.840100
    7.754000     68.373548
    7.768700     67.951380
    7.783500     68.141304
    7.798200     67.928672
    7.813000     67.425994
    7.827700     67.104982
    7.842500     66.824225
    7.857200     66.424766
    7.872000     65.815772
    7.886700     65.455536
    7.901500     65.299674
    7.916300     64.789771
    7.931000     64.690680
    7.945800     64.571979
    7.960500     64.162197
    7.975300     64.098201
    7.990000     63.685324
    8.004800     63.595523
    8.019600     63.227030
    8.034300     62.815184
    8.049100     62.428112
    8.063800     61.860405
    8.078600     61.474365
    8.093300     61.663256
    8.108100     61.276183
    8.122900     60.813761
    8.137600     60.635192
    8.152400     60.535068
    8.167100     60.002456
    8.181900     59.692799
    8.196600     59.626738
    8.211400     59.349077
    8.226200     59.222117
    8.240900     58.916588
    8.255700     58.493389
    8.270400     58.215728
    8.285200     57.923618
    8.300000     57.746080
    8.314700     57.575769
    8.329500     57.278497
    8.344200     56.910004
    8.359000     56.881102
    8.373800     56.588991
    8.388500     56.158567
    8.403300     55.632148
    8.418000     55.813814
    8.432800     55.841683
    8.447600     55.589828
    8.462300     55.427773
    8.477100     54.611308
    8.491800     54.492606
    8.506600     54.325391
    8.521400     53.894966
    8.536100     54.379065
    8.550900     54.532862
    8.565600     53.902191
    8.580400     53.394352
    8.595200     53.090887
    8.609900     52.541760
    8.624700     52.526277
    8.639500     52.202167
    8.654200     51.784129
    8.669000     51.517823
    8.683700     51.275258
    8.698500     51.145201
    8.713300     50.806642
    8.728000     50.567173
    8.742800     50.448471
    8.757600     50.265772
    8.772300     49.825026
    8.787100     49.521561
    8.801800     49.329573
    8.816600     49.079782
    8.831400     48.595683
    8.846100     48.277768
    8.860900     48.293250
    8.875700     48.384083
    8.890400     48.059975
    8.905200     47.761670
    8.920000     47.437561
    8.934700     47.199125
    8.949500     46.949334
    8.964300     46.968945
    8.979000     46.884306
    8.993800     46.599420
    9.008600     46.229894
    9.023300     46.194800
    9.038100     46.222670
    9.052900     45.962556
    9.067600     45.634319
    9.082400     45.248278
    9.097200     45.146091
    9.111900     44.958232
    9.126700     44.771405
    9.141500     44.670250
    9.156200     44.591803
    9.171000     44.544323
    9.185800     44.115962
    9.200500     43.852753
    9.215300     43.581285
    9.230100     43.392394
    9.244800     43.484260
    9.259600     43.256145
    9.274400     43.028030
    9.289100     42.767917
    9.303900     42.682245
    9.318700     42.484063
    9.333400     42.416971
    9.348200     42.056735
    9.363000     42.061896
    9.377800     41.683081
    9.392500     41.296009
    9.407300     41.069958
    9.422100     41.044153
    9.436800     40.968803
    9.451600     40.848037
    9.466400     40.614761
    9.481200     40.501219
    9.495900     40.110018
    9.510700     39.860227
    9.525500     39.749782
    9.540200     39.539214
    9.555000     39.362709
    9.569800     39.399868
    9.584600     39.191366
    9.599300     38.908544
    9.614100     38.500828
    9.628900     38.445089
    9.643600     38.244844
    9.658400     38.177751
    9.673200     38.113755
    9.688000     38.070403
    9.702700     37.738037
    9.717500     37.423218
    9.732300     37.417024
    9.747100     37.154847
    9.761800     36.876154
    9.776600     36.703778
    9.791400     36.658362
    9.806200     36.562368
    9.820900     36.380701
    9.835700     36.111299
    9.850500     36.021499
    9.865300     35.789255
    9.880000     35.602427
    9.894800     35.636490
    9.909600     35.817124
    9.924400     35.645780
    9.939100     35.269029
    9.953900     34.940791
    9.968700     34.830347
    9.983500     34.807639
    9.998200     34.667260
   10.013000     34.395793
   10.028000     34.437081
   10.043000     34.301864
   10.057000     34.244061
   10.072000     34.026268
   10.087000     34.051040
   10.102000     33.981884
   10.116000     33.598940
   10.131000     33.298571
   10.146000     33.195351
   10.161000     33.105550
   10.176000     32.889822
   10.190000     32.864017
   10.205000     32.933175
   10.220000     32.734994
   10.235000     32.652418
   10.249000     32.473848
   10.264000     32.488299
   10.279000     32.415014
   10.294000     32.245734
   10.309000     31.889627
   10.323000     31.812212
   10.338000     31.897884
   10.353000     31.671834
   10.368000     31.681123
   10.382000     31.523198
   10.397000     31.669769
   10.412000     31.399334
   10.427000     31.155736
   10.442000     31.081419
   10.456000     31.123739
   10.471000     31.025681
   10.486000     30.745956
   10.501000     30.777954
   10.516000     30.889430
   10.530000     31.094837
   10.545000     31.183606
   10.560000     31.284761
   10.575000     31.464363
   10.589000     31.437525
   10.604000     31.182574
   10.619000     31.024648
   10.634000     30.899753
   10.649000     30.770729
   10.663000     30.494100
   10.678000     30.319660
   10.693000     30.241213
   10.708000     30.083288
   10.722000     29.872720
   10.737000     29.814917
   10.752000     29.759179
   10.767000     29.746792
   10.782000     29.474293
   10.796000     29.387589
   10.811000     29.313271
   10.826000     29.193536
   10.841000     29.139863
   10.856000     29.030450
   10.870000     28.834333
   10.885000     28.877685
   10.900000     28.647506
   10.915000     28.742468
   10.930000     28.708406
   10.944000     28.452422
   10.959000     28.387393
   10.974000     28.219146
   10.989000     28.234629
   11.003000     28.401844
   11.018000     28.228435
   11.033000     28.152053
   11.048000     28.050898
   11.063000     28.127280
   11.077000     28.263529
   11.092000     28.008579
   11.107000     27.956969
   11.122000     27.979677
   11.137000     28.129345
   11.151000     28.047801
   11.166000     27.902262
   11.181000     27.781495
   11.196000     27.729885
   11.211000     27.743304
   11.225000     27.687566
   11.240000     27.419196
   11.255000     27.431582
   11.270000     27.376875
   11.284000     27.400616
   11.299000     27.492481
   11.314000     27.393391
   11.329000     27.403713
   11.344000     27.574025
   11.358000     27.469773
   11.373000     27.580218
   11.388000     27.781495
   11.403000     27.874393
   11.418000     27.607055
   11.432000     27.470805
   11.447000     27.361392
   11.462000     27.458419
   11.477000     27.618409
   11.492000     27.702017
   11.506000     27.807300
   11.521000     27.468741
   11.536000     27.224111
   11.551000     27.309783
   11.566000     27.303590
   11.580000     27.186952
   11.595000     27.240626
   11.610000     27.210692
   11.625000     27.187984
   11.640000     27.305654
   11.654000     27.195209
   11.669000     27.199338
   11.684000     27.260237
   11.699000     27.300493
   11.714000     27.173533
   11.728000     27.034187
   11.743000     27.081668
   11.758000     27.200370
   11.773000     27.256109
   11.788000     27.221014
   11.802000     27.262302
   11.817000     27.087861
   11.832000     27.205532
   11.847000     27.396488
   11.862000     27.332492
   11.876000     27.399583
   11.891000     27.499706
   11.906000     27.411970
   11.921000     27.575057
   11.936000     27.565767
   11.950000     27.548220
   11.965000     27.686534
   11.980000     27.856845
   11.995000     27.953872
   12.010000     28.145860
   12.024000     28.279013
   12.039000     28.426617
   12.054000     28.482355
   12.069000     28.820915
   12.084000     28.872525
   12.098000     28.910716
   12.113000     29.099607
   12.128000     29.236889
   12.143000     29.315335
   12.158000     29.233792
   12.172000     29.118186
   12.187000     28.993291
   12.202000     28.959229
   12.217000     28.829172
   12.232000     28.553577
   12.246000     28.555641
   12.261000     28.540158
   12.276000     28.570091
   12.291000     28.558737
   12.306000     28.620668
   12.320000     28.623765
   12.335000     28.603122
   12.350000     28.866331
   12.365000     28.894200
   12.380000     28.993291
   12.394000     29.083092
   12.409000     29.199730
   12.424000     29.137798
   12.439000     29.063480
   12.454000     29.513516
   12.468000     29.868592
   12.483000     29.920200
   12.498000     30.107028
   12.513000     30.421847
   12.528000     30.693314
   12.543000     30.556033
   12.557000     30.471392
   12.572000     30.350626
   12.587000     30.247407
   12.602000     30.203022
   12.617000     30.219537
   12.631000     30.130769
   12.646000     30.053354
   12.661000     30.152444
   12.676000     30.216440
   12.691000     30.174121
   12.705000     30.583901
   12.720000     30.523002
   12.735000     30.478618
   12.750000     30.592159
   12.765000     30.646865
   12.779000     30.749052
   12.794000     30.822339
   12.809000     30.897689
   12.824000     30.841950
   12.839000     30.879109
   12.854000     31.009165
   12.868000     31.081419
   12.883000     31.313662
   12.898000     31.576872
   12.913000     31.786407
   12.928000     31.998007
   12.942000     32.178641
   12.957000     32.160062
   12.972000     32.152836
   12.987000     32.191027
   13.002000     31.845242
   13.017000     31.900981
   13.031000     31.996974
   13.046000     32.127031
   13.061000     32.404691
   13.076000     32.742219
   13.091000     32.673061
   13.105000     32.705060
   13.120000     32.664804
   13.135000     32.643128
   13.150000     32.853695
   13.165000     32.857825
   13.179000     32.794861
   13.194000     32.761830
   13.209000     32.603905
   13.224000     32.666869
   13.239000     32.791764
   13.254000     32.812407
   13.268000     32.955883
   13.283000     33.053941
   13.298000     33.190191
   13.313000     33.260380
   13.328000     33.321279
   13.343000     33.427595
   13.357000     33.412112
   13.372000     33.334697
   13.387000     33.383211
   13.402000     33.669129
   13.417000     33.691837
   13.431000     33.805378
   13.446000     34.086135
   13.461000     34.072717
   13.476000     34.240964
   13.491000     34.333861
   13.506000     34.155292
   13.520000     34.248190
   13.535000     34.360699
   13.550000     34.469078
   13.565000     34.508302
   13.580000     34.376182
   13.595000     34.390633
   13.609000     34.345216
   13.624000     34.531011
   13.639000     34.642488
   13.654000     34.635262
   13.669000     34.676550
   13.683000     34.684807
   13.698000     34.650745
   13.713000     34.655906
   13.728000     34.964532
   13.743000     34.808671
   13.758000     34.823122
   13.772000     35.038850
   13.787000     35.114200
   13.802000     35.167875
   13.817000     35.476500
   13.832000     35.549786
   13.847000     35.571462
   13.861000     35.628232
   13.876000     35.540496
   13.891000     35.561140
   13.906000     35.498176
   13.921000     35.359862
   13.936000     35.368120
   13.950000     35.267997
   13.965000     35.263868
   13.980000     35.239095
   13.995000     35.281416
   14.010000     35.391860
   14.025000     35.194711
   14.039000     35.102846
   14.054000     35.148262
   14.069000     35.162713
   14.084000     35.188518
   14.099000     35.283479
   14.114000     35.449663
   14.128000     35.425922
   14.143000     35.371217
   14.158000     35.358830
   14.173000     35.224645
   14.188000     35.269029
   14.203000     35.404246
   14.217000     35.333025
   14.232000     35.252514
   14.247000     35.273158
   14.262000     35.305156
   14.277000     35.275222
   14.292000     35.331993
   14.306000     35.312381
   14.321000     35.241160
   14.336000     35.357798
   14.351000     35.278319
   14.366000     35.287608
   14.381000     35.328896
   14.395000     35.141037
   14.410000     35.229806
   14.425000     35.227741
   14.440000     35.277287
   14.455000     35.101814
   14.470000     35.049172
   14.484000     35.141037
   14.499000     35.229806
   14.514000     35.004787
   14.529000     34.945952
   14.544000     35.278319
   14.559000     35.250449
   14.573000     35.301027
   14.588000     35.178196
   14.603000     35.087363
   14.618000     35.118328
   14.633000     35.060526
   14.648000     34.922212
   14.662000     34.751900
   14.677000     34.865441
   14.692000     34.786994
   14.707000     34.802477
   14.722000     34.739513
   14.737000     34.692033
   14.752000     34.634229
   14.766000     34.621843
   14.781000     34.428824
   14.796000     34.488691
   14.811000     34.495916
   14.826000     34.408179
   14.841000     34.423662
   14.855000     34.201740
   14.870000     34.293606
   14.885000     34.409212
   14.900000     34.420566
   14.915000     34.356570
   14.930000     34.140841
   14.945000     34.110908
   14.959000     34.076845
   14.974000     33.932339
   14.989000     34.033494
   15.004000     33.962272
   15.019000     33.814668
   15.034000     33.641259
   15.048000     33.747575
   15.063000     33.813636
   15.078000     33.699062
   15.093000     33.660871
   15.108000     33.559716
   15.123000     33.299603
   15.138000     33.257284
   15.152000     33.293410
   15.167000     33.310957
   15.182000     33.257284
   15.197000     33.187094
   15.212000     32.973430
   15.227000     32.981687
   15.242000     32.918724
   15.256000     32.873308
   15.271000     32.820666
   15.286000     32.810344
   15.301000     32.620420
   15.316000     32.488299
   15.331000     32.687512
   15.345000     32.628678
   15.360000     32.649321
   15.375000     32.511007
   15.390000     32.442882
   15.405000     32.339664
   15.420000     32.050649
   15.435000     31.970138
   15.449000     31.976331
   15.464000     31.835952
   15.479000     31.896852
   15.494000     31.783310
   15.509000     31.743055
   15.524000     31.658415
   15.539000     31.656351
   15.553000     31.462298
   15.568000     31.412753
   15.583000     31.391077
   15.598000     31.321920
   15.613000     31.331210
   15.628000     31.242441
   15.643000     31.244506
   15.657000     31.300244
   15.672000     31.104128
   15.687000     31.000908
   15.702000     31.015358
   15.717000     30.837821
   15.732000     30.631383
   15.747000     30.575644
   15.761000     30.557064
   15.776000     30.421847
   15.791000     30.223666
   15.806000     30.387785
   15.821000     30.371270
   15.836000     30.196829
   15.851000     30.190635
   15.866000     29.989358
   15.880000     29.958392
   15.895000     29.774662
   15.910000     29.694150
   15.925000     29.825239
   15.940000     29.744728
   15.955000     29.697247
   15.970000     29.556869
   15.984000     29.525902
   15.999000     29.414426
   16.014000     29.544482
   16.029000     29.398943
   16.044000     29.406169
   16.059000     29.387589
   16.074000     29.282306
   16.088000     29.172893
   16.103000     29.231728
   16.118000     29.145023
   16.133000     29.072770
   16.148000     29.062448
   16.163000     28.835366
   16.178000     28.825043
   16.193000     28.862203
   16.207000     28.711502
   16.222000     28.585574
   16.237000     28.436939
   16.252000     28.469968
   16.267000     28.405972
   16.282000     28.488548
   16.297000     28.460679
   16.312000     28.404940
   16.326000     28.475130
   16.341000     28.386361
   16.356000     28.279013
   16.371000     28.212952
   16.386000     28.107669
   16.401000     28.087024
   16.416000     27.978645
   16.430000     27.727822
   16.445000     27.759819
   16.460000     27.787689
   16.475000     27.679308
   16.490000     27.751562
   16.505000     27.757755
   16.520000     27.508997
   16.535000     27.358296
   16.549000     27.273656
   16.564000     27.277785
   16.579000     27.157018
   16.594000     27.013544
   16.609000     26.982577
   16.624000     26.989802
   16.639000     26.876261
   16.654000     26.756527
   16.668000     26.695628
   16.683000     26.778203
   16.698000     26.644018
   16.713000     26.509833
   16.728000     26.534605
   16.743000     26.332295
   16.758000     26.180563
   16.773000     26.166112
   16.788000     26.080440
   16.802000     26.129985
   16.817000     26.289975
   16.832000     26.131018
   16.847000     26.190885
   16.862000     26.016444
   16.877000     25.843035
   16.892000     25.954513
   16.907000     25.842004
   16.921000     25.880195
   16.936000     25.779040
   16.951000     25.742912
   16.966000     25.741880
   16.981000     25.492090
   16.996000     25.511701
   17.011000     25.538538
   17.026000     25.542667
   17.041000     25.472478
   17.055000     25.367194
   17.070000     25.413643
   17.085000     25.350679
   17.100000     25.329003
   17.115000     25.387838
   17.130000     25.371323
   17.145000     25.240235
   17.160000     25.228881
   17.175000     25.181399
   17.189000     25.152498
   17.204000     25.069922
   17.219000     25.002829
   17.234000     24.908900
   17.249000     24.776779
   17.264000     24.907868
   17.279000     24.782973
   17.294000     24.750974
   17.309000     24.707623
   17.323000     24.633304
   17.338000     24.530085
   17.353000     24.506344
   17.368000     24.562083
   17.383000     24.570340
   17.398000     24.465057
   17.413000     24.362870
   17.428000     24.284423
   17.443000     24.402093
   17.457000     24.322614
   17.472000     24.304034
   17.487000     24.296809
   17.502000     24.218362
   17.517000     24.233846
   17.532000     24.257586
   17.547000     24.232813
   17.562000     24.266875
   17.577000     24.315388
   17.591000     24.305067
   17.606000     24.133723
   17.621000     24.053212
   17.636000     24.214233
   17.651000     24.345322
   17.666000     24.172946
   17.681000     24.064566
   17.696000     24.038761
   17.711000     24.096564
   17.726000     23.954121
   17.740000     24.069727
   17.755000     24.116175
   17.770000     24.048050
   17.785000     24.007795
   17.800000     24.059404
   17.815000     24.095532
   17.830000     24.043922
   17.845000     24.065598
   17.860000     24.041858
   17.875000     23.966507
   17.889000     24.005731
   17.904000     24.080049
   17.919000     24.015020
   17.934000     24.087274
   17.949000     23.985086
   17.964000     24.058373
   17.979000     23.970636
   17.994000     23.927284
   18.009000     23.943799
   18.024000     24.079016
   18.038000     24.041858
   18.053000     23.994377
   18.068000     24.040825
   18.083000     23.991280
   18.098000     24.101724
   18.113000     24.096564
   18.128000     24.096564
   18.143000     24.060436
   18.158000     24.022245
   18.173000     24.039793
   18.188000     24.003666
   18.202000     24.149205
   18.217000     24.127529
   18.232000     24.103789
   18.247000     24.222492
   18.262000     24.318485
   18.277000     24.327775
   18.292000     24.350484
   18.307000     24.300938
   18.322000     24.211138
   18.337000     24.216298
   18.352000     24.210105
   18.366000     24.148174
   18.381000     24.262747
   18.396000     24.276165
   18.411000     24.277197
   18.426000     24.287520
   18.441000     24.361838
   18.456000     24.354612
   18.471000     24.404157
   18.486000     24.386610
   18.501000     24.378352
   18.516000     24.438220
   18.530000     24.490862
   18.545000     24.324679
   18.560000     24.215266
   18.575000     24.301970
   18.590000     24.572405
   18.605000     24.666335
   18.620000     24.571372
   18.635000     24.633304
   18.650000     24.569308
   18.665000     24.547632
   18.680000     24.544535
   18.695000     24.514602
   18.710000     24.604403
   18.724000     24.635369
   18.739000     24.640530
   18.754000     24.668399
   18.769000     24.626079
   18.784000     24.653948
   18.799000     24.671495
   18.814000     24.753039
   18.829000     24.797424
   18.844000     24.832518
   18.859000     24.781941
   18.874000     24.787101
   18.889000     24.846969
   18.903000     24.859355
   18.918000     24.897546
   18.933000     24.902707
   18.948000     24.884128
   18.963000     24.897546
   18.978000     25.026571
   18.993000     25.099856
   19.008000     24.955349
   19.023000     24.996637
   19.038000     24.929544
   19.053000     25.056504
   19.068000     25.063730
   19.083000     25.029666
   19.098000     24.949156
   19.112000     24.946059
   19.127000     24.832518
   19.142000     24.939866
   19.157000     24.994572
   19.172000     24.999734
   19.187000     25.023474
   19.202000     25.037925
   19.217000     24.982186
   19.232000     25.056504
   19.247000     25.041021
   19.262000     24.984250
   19.277000     25.066825
   19.292000     25.101921
   19.307000     25.056504
   19.321000     24.996637
   19.336000     24.924383
   19.351000     24.970832
   19.366000     25.037925
   19.381000     25.057536
   19.396000     25.073019
   19.411000     25.066825
   19.426000     25.029666
   19.441000     25.167980
   19.456000     25.115339
   19.471000     25.003862
   19.486000     25.131854
   19.501000     25.202043
   19.516000     25.191722
   19.531000     25.216494
   19.545000     25.217526
   19.560000     25.186560
   19.575000     25.282554
   19.590000     25.144240
   19.605000     25.087470
   19.620000     25.096759
   19.635000     25.087470
   19.650000     24.938833
   19.665000     25.096759
   19.680000     25.026571
   19.695000     25.070954
   19.710000     25.058568
   19.725000     24.956381
   19.740000     24.933673
   19.755000     25.014184
   19.770000     24.942962
   19.785000     24.985283
   19.799000     24.861420
   19.814000     24.949156
   19.829000     24.806713
   19.844000     24.759232
   19.859000     24.845937
   19.874000     24.900642
   19.889000     25.010055
   19.904000     24.795359
   19.919000     24.869677
   19.934000     24.929544
   19.949000     24.748910
   19.964000     24.624014
   19.979000     24.698332
   19.994000     24.738588
   20.009000     24.702461
   20.024000     24.760264
   20.039000     24.745814
   20.054000     24.590985
   20.068000     24.611628
   20.083000     24.479508
   20.098000     24.466089
   20.113000     24.511506
   20.128000     24.562083
   20.143000     24.604403
   20.158000     24.530085
   20.173000     24.410351
   20.188000     24.430994
   20.203000     24.358741
   20.218000     24.368030
   20.233000     24.392803
   20.248000     24.317453
   20.263000     24.289583
   20.278000     24.333968
   20.293000     24.262747
   20.308000     24.177075
   20.323000     24.060436
   20.338000     24.020182
   20.353000     23.880836
   20.368000     23.928316
   20.382000     23.864320
   20.397000     23.866385
   20.412000     23.879803
   20.427000     23.719813
   20.442000     23.763165
   20.457000     23.635173
   20.472000     23.584596
   20.487000     23.664075
   20.502000     23.500988
   20.517000     23.496859
   20.532000     23.425637
   20.547000     23.381254
   20.562000     23.348223
   20.577000     23.185136
   20.592000     23.202684
   20.607000     23.234682
   20.622000     23.269776
   20.637000     23.110819
   20.652000     23.019985
   20.667000     23.098432
   20.682000     23.081917
   20.697000     22.910573
   20.712000     22.809418
   20.727000     22.817676
   20.742000     22.693813
   20.757000     22.732004
   20.771000     22.788774
   20.786000     22.647363
   20.801000     22.607108
   20.816000     22.624655
   20.831000     22.501825
   20.846000     22.368671
   20.861000     22.460537
   20.876000     22.460537
   20.891000     22.393444
   20.906000     22.272678
   20.921000     22.137460
   20.936000     22.134364
   20.951000     22.217971
   20.966000     22.124041
   20.981000     22.015661
   20.996000     21.978502
   21.011000     22.031144
   21.026000     21.906249
   21.041000     21.993985
   21.056000     21.800965
   21.071000     21.617234
   21.086000     21.627556
   21.101000     21.461373
   21.116000     21.497500
   21.131000     21.496468
   21.146000     21.503693
   21.161000     21.469631
   21.176000     21.367444
   21.191000     21.347831
   21.206000     21.142425
   21.221000     21.232226
   21.236000     21.324091
   21.251000     21.223968
   21.266000     21.022691
   21.281000     20.918439
   21.296000     21.038174
   21.310000     20.948373
   21.325000     20.922568
   21.340000     20.810059
   21.355000     20.693421
   21.370000     20.688260
   21.385000     20.603620
   21.400000     20.587105
   21.415000     20.532398
   21.430000     20.370344
   21.445000     20.347636
   21.460000     20.458080
   21.475000     20.449823
   21.490000     20.338347
   21.505000     20.370344
   21.520000     20.369312
   21.535000     20.262995
   21.550000     20.121586
   21.565000     20.089587
   21.580000     20.091652
   21.595000     20.020431
   21.610000     19.899664
   21.625000     19.944049
   21.640000     19.940952
   21.655000     19.830506
   21.670000     19.829475
   21.685000     19.912050
   21.700000     19.813992
   21.715000     19.645744
   21.730000     19.587941
   21.745000     19.541492
   21.760000     19.565233
   21.775000     19.558008
   21.790000     19.549750
   21.805000     19.485754
   21.820000     19.465110
   21.835000     19.373245
   21.850000     19.309249
   21.865000     19.214287
   21.880000     19.252478
   21.895000     19.091456
   21.910000     19.211190
   21.925000     19.085263
   21.940000     18.973786
   21.955000     18.954174
   21.970000     19.028492
   21.985000     18.868502
   22.000000     18.922177
