# Supplementary material for: Changing the game of time resolved X-ray diffraction on the mechanochemistry playground by downsizing
Source: Nat Commun. 2021 Oct 21;12:6134. doi: 10.1038/s41467-021-26264-1 (PMC8531352; doi:10.1038/s41467-021-26264-1)
Supplement: Supplementary file 3 — Source Data. [file 41467_2021_26264_MOESM3_ESM.zip › PXRD_raw_data/reactionIIIa_cocrystal_FormI_normalized/000147.xy]

    3.140900     20.640976
    3.155600     20.821972
    3.170400     20.947604
    3.185100     20.698469
    3.199800     20.786838
    3.214500     20.934828
    3.229300     21.145635
    3.244000     21.314920
    3.258700     21.466104
    3.273500     21.693946
    3.288200     21.739727
    3.302900     22.151759
    3.317600     22.542497
    3.332400     22.835284
    3.347100     22.924718
    3.361800     23.112101
    3.376500     23.659348
    3.391300     24.123548
    3.406000     24.204465
    3.420700     24.346067
    3.435400     24.097996
    3.450200     23.911677
    3.464900     23.651894
    3.479600     23.874413
    3.494400     24.102255
    3.509100     24.074573
    3.523800     24.022404
    3.538500     24.216176
    3.553300     24.570715
    3.568000     25.007234
    3.582700     25.133932
    3.597400     24.969970
    3.612200     24.964647
    3.626900     25.080697
    3.641600     25.411813
    3.656400     25.636460
    3.671100     25.983546
    3.685800     26.029328
    3.700500     26.446683
    3.715300     26.874685
    3.730000     27.257971
    3.744700     27.144050
    3.759500     27.125950
    3.774200     27.372955
    3.788900     27.676390
    3.803600     27.748788
    3.818400     27.961725
    3.833100     28.003247
    3.847800     28.236412
    3.862600     28.449349
    3.877300     28.793241
    3.892000     28.988077
    3.906700     29.138197
    3.921500     29.181849
    3.936200     29.270218
    3.950900     29.538518
    3.965700     29.857922
    3.980400     30.022948
    3.995100     29.960131
    4.009800     30.201814
    4.024600     30.614910
    4.039300     30.621299
    4.054000     30.875757
    4.068800     31.068464
    4.083500     31.470914
    4.098200     31.516695
    4.113000     31.724308
    4.127700     32.369505
    4.142400     32.812413
    4.157100     32.797507
    4.171900     33.147787
    4.186600     33.555560
    4.201300     33.882417
    4.216100     34.263573
    4.230800     34.519097
    4.245500     34.622371
    4.260300     34.862989
    4.275000     35.170682
    4.289700     35.539062
    4.304500     35.619977
    4.319200     35.656176
    4.333900     36.156576
    4.348600     36.445105
    4.363400     36.425941
    4.378100     36.829455
    4.392800     36.913565
    4.407600     37.208481
    4.422300     37.412901
    4.437000     37.614125
    4.451800     37.898395
    4.466500     38.211411
    4.481200     38.630896
    4.496000     38.574468
    4.510700     38.867255
    4.525400     38.992888
    4.540200     39.277158
    4.554900     39.212212
    4.569600     39.523099
    4.584400     39.947906
    4.599100     40.480247
    4.613800     40.742159
    4.628600     41.121186
    4.643300     41.307504
    4.658000     41.359674
    4.672700     41.836651
    4.687500     42.478654
    4.702200     42.429679
    4.716900     42.654326
    4.731700     43.249484
    4.746400     43.792470
    4.761100     43.976660
    4.775900     44.228990
    4.790600     44.812435
    4.805300     45.127581
    4.820100     45.194657
    4.834800     45.685474
    4.849500     46.061306
    4.864300     46.705439
    4.879000     47.016325
    4.893700     47.370865
    4.908500     47.686010
    4.923200     47.968151
    4.938000     48.151276
    4.952700     48.430223
    4.967400     48.760274
    4.982200     49.477869
    4.996900     50.083673
    5.011600     50.438211
    5.026400     50.880054
    5.041100     51.036562
    5.055800     51.765868
    5.070600     52.020328
    5.085300     52.218359
    5.100000     52.651684
    5.114800     53.394831
    5.129500     53.708913
    5.144200     54.066645
    5.159000     54.316845
    5.173700     54.923713
    5.188400     55.848922
    5.203200     56.060793
    5.217900     56.403621
    5.232700     56.864627
    5.247400     57.420391
    5.262100     57.813259
    5.276900     58.503172
    5.291600     59.181374
    5.306300     59.746720
    5.321100     60.204533
    5.335800     60.801819
    5.350500     61.333095
    5.365300     61.832431
    5.380000     62.376483
    5.394800     63.061072
    5.409500     63.645582
    5.424200     63.889395
    5.439000     64.637866
    5.453700     65.206406
    5.468400     65.309679
    5.483200     65.850538
    5.497900     66.438242
    5.512600     67.117508
    5.527400     67.721183
    5.542100     68.617644
    5.556900     69.226642
    5.571600     69.478971
    5.586300     69.884615
    5.601100     70.552170
    5.615800     71.203755
    5.630600     71.474185
    5.645300     72.041660
    5.660000     72.906181
    5.674800     73.603546
    5.689500     74.021966
    5.704200     74.646934
    5.719000     74.908846
    5.733700     75.598760
    5.748500     76.141747
    5.763200     76.838049
    5.777900     77.408717
    5.792700     77.678082
    5.807400     78.539409
    5.822200     78.741699
    5.836900     79.148407
    5.851600     79.961824
    5.866400     80.352562
    5.881100     80.991371
    5.895900     81.661054
    5.910600     81.858021
    5.925300     82.600104
    5.940100     83.323023
    5.954800     84.300399
    5.969600     85.343787
    5.984300     86.658669
    5.999000     88.501632
    6.013800     89.146829
    6.028500     90.095460
    6.043300     89.902753
    6.058000     89.160669
    6.072700     88.661334
    6.087500     88.690080
    6.102200     88.290825
    6.117000     88.073631
    6.131700     88.549542
    6.146500     88.315313
    6.161200     88.115153
    6.175900     88.451593
    6.190700     88.514408
    6.205400     88.453721
    6.220200     88.751832
    6.234900     89.175575
    6.249600     89.299079
    6.264400     89.668523
    6.279100     89.499238
    6.293900     89.532244
    6.308600     89.748374
    6.323400     89.614224
    6.338100     89.664264
    6.352800     89.908076
    6.367600     90.065649
    6.382300     90.639512
    6.397100     91.221893
    6.411800     91.560462
    6.426600     91.909677
    6.441300     92.033180
    6.456000     91.621148
    6.470800     90.906747
    6.485500     90.612895
    6.500300     90.373342
    6.515000     90.785374
    6.529800     90.674646
    6.544500     90.555402
    6.559300     90.524526
    6.574000     90.871612
    6.588700     91.017474
    6.603500     91.235734
    6.618200     91.414600
    6.633000     90.715105
    6.647700     89.790961
    6.662500     89.712175
    6.677200     89.043555
    6.692000     89.025455
    6.706700     88.909405
    6.721500     88.513344
    6.736200     88.273790
    6.750900     87.937351
    6.765700     87.918187
    6.780400     87.555130
    6.795200     87.449727
    6.809900     87.519996
    6.824700     87.493378
    6.839400     86.997237
    6.854200     86.526648
    6.868900     86.283901
    6.883700     85.744107
    6.898400     85.592923
    6.913200     85.520525
    6.927900     85.189408
    6.942700     85.080811
    6.957400     84.792283
    6.972200     84.610222
    6.986900     84.267395
    7.001600     83.756348
    7.016400     83.619003
    7.031100     83.295341
    7.045900     82.912055
    7.060600     82.830075
    7.075400     82.365874
    7.090100     81.917643
    7.104900     81.704707
    7.119600     81.562039
    7.134400     81.697254
    7.149100     81.374656
    7.163900     80.975400
    7.178600     80.711359
    7.193400     80.515458
    7.208100     80.101297
    7.222900     79.937335
    7.237600     80.068292
    7.252400     79.490170
    7.267100     79.098367
    7.281900     78.771509
    7.296600     78.398871
    7.311400     77.948512
    7.326100     77.756868
    7.340900     77.533286
    7.355600     77.296927
    7.370400     76.821014
    7.385100     76.721998
    7.399900     76.716675
    7.414600     76.251409
    7.429400     76.213081
    7.444100     75.714809
    7.458900     75.395405
    7.473600     75.587048
    7.488400     75.397535
    7.503200     74.910975
    7.517900     74.180604
    7.532700     73.905917
    7.547400     73.815418
    7.562200     73.471526
    7.576900     73.020101
    7.591700     72.384487
    7.606400     71.973520
    7.621200     71.742484
    7.635900     71.634951
    7.650700     71.176073
    7.665400     70.632021
    7.680200     70.299841
    7.694900     69.725978
    7.709700     70.038994
    7.724400     69.584375
    7.739200     69.282005
    7.754000     69.089298
    7.768700     68.652779
    7.783500     68.137473
    7.798200     67.888338
    7.813000     67.825521
    7.827700     67.467788
    7.842500     67.341091
    7.857200     66.940771
    7.872000     66.332839
    7.886700     65.930389
    7.901500     65.294775
    7.916300     65.201082
    7.931000     64.917877
    7.945800     64.729428
    7.960500     64.526074
    7.975300     64.000122
    7.990000     63.760568
    8.004800     63.529533
    8.019600     63.410288
    8.034300     62.794902
    8.049100     62.184840
    8.063800     62.174193
    8.078600     62.299825
    8.093300     61.944222
    8.108100     61.614170
    8.122900     61.152099
    8.137600     61.191492
    8.152400     60.940228
    8.167100     60.690027
    8.181900     60.346136
    8.196600     60.333360
    8.211400     59.801019
    8.226200     59.377276
    8.240900     58.980149
    8.255700     59.030190
    8.270400     58.630934
    8.285200     58.069847
    8.300000     58.034712
    8.314700     57.847329
    8.329500     57.585417
    8.344200     57.344799
    8.359000     56.839075
    8.373800     56.650627
    8.388500     56.736866
    8.403300     56.315252
    8.418000     56.143838
    8.432800     55.993718
    8.447600     55.847857
    8.462300     55.754165
    8.477100     55.567846
    8.491800     55.472025
    8.506600     55.300611
    8.521400     55.167526
    8.536100     55.177108
    8.550900     54.902420
    8.565600     54.494647
    8.580400     54.168854
    8.595200     53.568375
    8.609900     53.370344
    8.624700     52.804998
    8.639500     52.758152
    8.654200     52.521793
    8.669000     52.074626
    8.683700     51.792486
    8.698500     51.613619
    8.713300     51.407071
    8.728000     51.209041
    8.742800     50.769327
    8.757600     50.209305
    8.772300     49.975075
    8.787100     49.766397
    8.801800     49.520456
    8.816600     49.203181
    8.831400     48.940205
    8.846100     48.880582
    8.860900     48.825219
    8.875700     48.405734
    8.890400     48.156599
    8.905200     47.994768
    8.920000     47.730727
    8.934700     47.591254
    8.949500     47.221810
    8.964300     46.959897
    8.979000     46.719280
    8.993800     46.804455
    9.008600     46.652205
    9.023300     46.503149
    9.038100     46.183745
    9.052900     45.836659
    9.067600     45.581136
    9.082400     45.703574
    9.097200     45.504478
    9.111900     45.340517
    9.126700     45.024307
    9.141500     45.057312
    9.156200     44.770913
    9.171000     44.801789
    9.185800     44.531359
    9.200500     44.152333
    9.215300     43.896810
    9.230100     43.707297
    9.244800     43.487972
    9.259600     43.419832
    9.274400     43.006736
    9.289100     42.710754
    9.303900     42.685202
    9.318700     42.642615
    9.333400     42.492495
    9.348200     42.275300
    9.363000     42.051717
    9.377800     41.839845
    9.392500     41.721666
    9.407300     41.662044
    9.422100     41.493824
    9.436800     41.098827
    9.451600     41.031752
    9.466400     40.846498
    9.481200     40.846498
    9.495900     40.400397
    9.510700     40.035211
    9.525500     39.828663
    9.540200     39.503934
    9.555000     39.594433
    9.569800     39.493288
    9.584600     39.029086
    9.599300     39.106809
    9.614100     39.171754
    9.628900     39.053575
    9.643600     38.617055
    9.658400     38.260387
    9.673200     38.033610
    9.688000     37.914366
    9.702700     37.873908
    9.717500     37.615190
    9.732300     37.673747
    9.747100     37.584314
    9.761800     37.453359
    9.776600     37.137148
    9.791400     36.902918
    9.806200     37.001933
    9.820900     36.795385
    9.835700     36.363124
    9.850500     36.409971
    9.865300     36.041591
    9.880000     36.004327
    9.894800     36.103343
    9.909600     35.924476
    9.924400     35.862724
    9.939100     35.680664
    9.953900     35.502862
    9.968700     35.240951
    9.983500     35.063149
    9.998200     34.718192
   10.013000     34.591495
   10.028000     34.553167
   10.043000     34.419016
   10.057000     34.299773
   10.072000     34.242280
   10.087000     33.953751
   10.102000     33.857930
   10.116000     33.705681
   10.131000     33.633282
   10.146000     33.488485
   10.161000     33.511909
   10.176000     33.277678
   10.190000     33.017896
   10.205000     33.187181
   10.220000     33.110523
   10.235000     32.866711
   10.249000     32.513237
   10.264000     32.372700
   10.279000     32.243873
   10.294000     32.309883
   10.309000     32.133146
   10.323000     32.131017
   10.338000     32.041583
   10.353000     31.855264
   10.368000     31.799901
   10.382000     31.810548
   10.397000     31.732826
   10.412000     31.517760
   10.427000     31.501790
   10.442000     31.573124
   10.456000     31.325053
   10.471000     31.207938
   10.486000     31.254784
   10.501000     31.292047
   10.516000     31.411292
   10.530000     31.090823
   10.545000     31.249460
   10.560000     31.692368
   10.575000     31.710467
   10.589000     31.649781
   10.604000     31.518825
   10.619000     31.606129
   10.634000     31.460267
   10.649000     31.281401
   10.663000     31.185580
   10.678000     31.134475
   10.693000     30.873628
   10.708000     30.608523
   10.722000     30.425397
   10.737000     30.293376
   10.752000     30.148580
   10.767000     30.024013
   10.782000     29.803623
   10.796000     29.649245
   10.811000     29.485283
   10.826000     29.548100
   10.841000     29.285124
   10.856000     29.146715
   10.870000     29.296835
   10.885000     29.023212
   10.900000     28.782594
   10.915000     28.735748
   10.930000     28.667608
   10.944000     28.709131
   10.959000     28.688902
   10.974000     28.481289
   10.989000     28.455737
   11.003000     28.498324
   11.018000     28.487677
   11.033000     28.477030
   11.048000     28.393985
   11.063000     28.351398
   11.077000     28.336492
   11.092000     28.398244
   11.107000     28.451478
   11.122000     28.315199
   11.137000     28.422732
   11.151000     28.407826
   11.166000     28.248123
   11.181000     28.243865
   11.196000     28.351398
   11.211000     28.417408
   11.225000     28.437637
   11.240000     28.319457
   11.255000     28.289646
   11.270000     28.326911
   11.284000     28.293905
   11.299000     28.139526
   11.314000     28.075646
   11.329000     27.931913
   11.344000     28.155497
   11.358000     28.150174
   11.373000     28.068192
   11.388000     28.028799
   11.403000     28.090551
   11.418000     27.847804
   11.432000     27.742400
   11.447000     27.895715
   11.462000     27.876550
   11.477000     27.967048
   11.492000     28.161885
   11.506000     28.105457
   11.521000     28.090551
   11.536000     27.996860
   11.551000     27.939367
   11.566000     27.758371
   11.580000     27.881874
   11.595000     27.737077
   11.610000     27.857386
   11.625000     27.833963
   11.640000     27.758371
   11.654000     27.864839
   11.669000     27.757306
   11.684000     27.805216
   11.699000     27.773276
   11.714000     27.749853
   11.728000     27.622092
   11.743000     27.632738
   11.758000     27.706201
   11.773000     27.757306
   11.788000     27.744530
   11.802000     27.636996
   11.817000     27.674261
   11.832000     27.859515
   11.847000     27.765823
   11.862000     27.805216
   11.876000     27.740271
   11.891000     27.713654
   11.906000     27.909555
   11.921000     28.030929
   11.936000     28.006441
   11.950000     27.969178
   11.965000     28.192760
   11.980000     28.309875
   11.995000     28.354592
   12.010000     28.360980
   12.024000     28.551558
   12.039000     28.829440
   12.054000     28.834763
   12.069000     28.912485
   12.084000     28.934843
   12.098000     29.107322
   12.113000     29.247859
   12.128000     29.339422
   12.143000     29.405432
   12.158000     29.345810
   12.172000     29.393721
   12.187000     29.415014
   12.202000     29.425662
   12.217000     29.338358
   12.232000     29.198884
   12.246000     29.254248
   12.261000     29.111580
   12.276000     29.106257
   12.291000     29.259572
   12.306000     29.087093
   12.320000     29.025342
   12.335000     29.222307
   12.350000     29.384139
   12.365000     29.425662
   12.380000     29.618369
   12.394000     29.696090
   12.409000     29.634339
   12.424000     29.937773
   12.439000     30.042112
   12.454000     30.166679
   12.468000     30.152838
   12.483000     30.448820
   12.498000     30.578712
   12.513000     30.639398
   12.528000     30.898116
   12.543000     31.000325
   12.557000     30.975837
   12.572000     30.856593
   12.587000     30.947091
   12.602000     30.928991
   12.617000     30.941768
   12.631000     30.842753
   12.646000     30.798036
   12.661000     30.641527
   12.676000     30.747996
   12.691000     30.794841
   12.705000     30.995002
   12.720000     30.998195
   12.735000     30.996067
   12.750000     31.170674
   12.765000     31.141928
   12.779000     31.214326
   12.794000     31.264366
   12.809000     31.392128
   12.824000     31.561412
   12.839000     31.889334
   12.854000     32.199156
   12.868000     32.534531
   12.883000     33.044513
   12.898000     33.209538
   12.913000     33.421410
   12.928000     33.380952
   12.942000     33.229768
   12.957000     33.227638
   12.972000     33.297907
   12.987000     33.143528
   13.002000     33.050902
   13.017000     32.840094
   13.031000     32.836900
   13.046000     33.054095
   13.061000     33.008314
   13.076000     33.054095
   13.091000     33.041319
   13.105000     32.925269
   13.120000     32.973179
   13.135000     33.043448
   13.150000     33.044513
   13.165000     33.082841
   13.179000     33.252126
   13.194000     33.249996
   13.209000     33.261709
   13.224000     33.428864
   13.239000     33.704616
   13.254000     33.984627
   13.268000     34.193304
   13.283000     34.361524
   13.298000     34.469057
   13.313000     34.700093
   13.328000     34.716063
   13.343000     34.685187
   13.357000     34.617047
   13.372000     34.576590
   13.387000     34.478639
   13.402000     34.515902
   13.417000     34.498867
   13.431000     34.439246
   13.446000     34.383882
   13.461000     34.493545
   13.476000     34.657505
   13.491000     34.552102
   13.506000     34.588301
   13.520000     34.756521
   13.535000     34.862989
   13.550000     35.003527
   13.565000     34.789526
   13.580000     34.888541
   13.595000     34.940711
   13.609000     34.763973
   13.624000     34.958810
   13.639000     35.040790
   13.654000     35.068472
   13.669000     35.013108
   13.683000     35.038662
   13.698000     35.183458
   13.713000     35.079119
   13.728000     35.064214
   13.743000     35.394265
   13.758000     35.470922
   13.772000     35.333578
   13.787000     35.337837
   13.802000     35.300573
   13.817000     35.467728
   13.832000     35.571002
   13.847000     35.697699
   13.861000     35.892535
   13.876000     35.797779
   13.891000     35.717928
   13.906000     35.663629
   13.921000     35.590166
   13.936000     35.631689
   13.950000     35.569937
   13.965000     35.663629
   13.980000     35.535868
   13.995000     35.548644
   14.010000     35.656176
   14.025000     35.568872
   14.039000     35.604007
   14.054000     35.553967
   14.069000     35.547579
   14.084000     35.613589
   14.099000     35.388941
   14.114000     35.375100
   14.128000     35.476245
   14.143000     35.676406
   14.158000     35.537997
   14.173000     35.491151
   14.188000     35.578455
   14.203000     35.641271
   14.217000     35.568872
   14.232000     35.539062
   14.247000     35.563549
   14.262000     35.473051
   14.277000     35.575261
   14.292000     35.679599
   14.306000     35.532673
   14.321000     35.605072
   14.336000     35.729639
   14.351000     35.569937
   14.366000     35.440046
   14.381000     35.479439
   14.395000     35.480504
   14.410000     35.567808
   14.425000     35.602942
   14.440000     35.690246
   14.455000     35.673211
   14.470000     35.557161
   14.484000     35.579520
   14.499000     35.464534
   14.514000     35.446434
   14.529000     35.462404
   14.544000     35.253727
   14.559000     35.302703
   14.573000     35.087636
   14.588000     35.008850
   14.603000     34.894929
   14.618000     35.036532
   14.633000     35.101477
   14.648000     35.008850
   14.662000     34.915159
   14.677000     34.699028
   14.692000     34.713933
   14.707000     34.769297
   14.722000     34.825725
   14.737000     34.654311
   14.752000     34.609595
   14.766000     34.603207
   14.781000     34.613853
   14.796000     34.608530
   14.811000     34.629824
   14.826000     34.648988
   14.841000     34.739486
   14.855000     34.641535
   14.870000     34.444569
   14.885000     34.346618
   14.900000     34.340230
   14.915000     34.240150
   14.930000     34.227374
   14.945000     34.265702
   14.959000     34.195433
   14.974000     34.087901
   14.989000     34.093225
   15.004000     34.251861
   15.019000     33.931392
   15.034000     33.873899
   15.048000     33.874964
   15.063000     33.838765
   15.078000     33.996339
   15.093000     33.866447
   15.108000     33.664158
   15.123000     33.524685
   15.138000     33.701422
   15.152000     33.719522
   15.167000     33.557689
   15.182000     33.343689
   15.197000     33.346882
   15.212000     33.411828
   15.227000     33.288326
   15.242000     33.124364
   15.256000     33.166951
   15.271000     33.154175
   15.286000     33.027478
   15.301000     32.966792
   15.316000     32.889069
   15.331000     32.824124
   15.345000     32.862452
   15.360000     32.699556
   15.375000     32.661228
   15.390000     32.552631
   15.405000     32.415286
   15.420000     32.294977
   15.435000     32.352470
   15.449000     32.152310
   15.464000     32.040518
   15.479000     32.035195
   15.494000     32.104400
   15.509000     31.948956
   15.524000     31.810548
   15.539000     31.712597
   15.553000     31.575253
   15.568000     31.581641
   15.583000     31.506049
   15.598000     31.385740
   15.613000     31.295242
   15.628000     31.331440
   15.643000     31.317600
   15.657000     31.234554
   15.672000     31.131281
   15.687000     31.131281
   15.702000     31.085499
   15.717000     31.010972
   15.732000     31.005649
   15.747000     30.951350
   15.761000     30.906633
   15.776000     30.696891
   15.791000     30.607458
   15.806000     30.361516
   15.821000     30.470114
   15.836000     30.492472
   15.851000     30.365775
   15.866000     30.192232
   15.880000     30.111316
   15.895000     29.994201
   15.910000     29.913286
   15.925000     29.840887
   15.940000     29.801494
   15.955000     29.710996
   15.970000     29.693961
   15.984000     29.853663
   15.999000     29.763165
   16.014000     29.756777
   16.029000     29.654568
   16.044000     29.617304
   16.059000     29.526806
   16.074000     29.445890
   16.088000     29.188238
   16.103000     29.350069
   16.118000     29.188238
   16.133000     29.154167
   16.148000     29.054087
   16.163000     29.044505
   16.178000     28.922067
   16.193000     29.058346
   16.207000     28.958266
   16.222000     28.859251
   16.237000     28.741071
   16.252000     28.610115
   16.267000     28.555817
   16.282000     28.623956
   16.297000     28.695290
   16.312000     28.516423
   16.326000     28.424861
   16.341000     28.428056
   16.356000     28.388662
   16.371000     28.287518
   16.386000     28.223636
   16.401000     28.191696
   16.416000     28.002182
   16.430000     28.063934
   16.445000     28.136333
   16.460000     28.094809
   16.475000     27.974501
   16.490000     27.863774
   16.505000     27.628479
   16.520000     27.494330
   16.535000     27.544369
   16.549000     27.412350
   16.564000     27.179184
   16.579000     27.257971
   16.594000     27.240935
   16.609000     27.115303
   16.624000     27.135532
   16.639000     26.925790
   16.654000     26.917272
   16.668000     26.932178
   16.683000     26.919402
   16.698000     26.843810
   16.713000     26.909820
   16.728000     26.795899
   16.743000     26.629808
   16.758000     26.461589
   16.773000     26.399838
   16.788000     26.500982
   16.802000     26.503111
   16.817000     26.463718
   16.832000     26.318921
   16.847000     26.312534
   16.862000     26.328504
   16.877000     26.162414
   16.892000     26.021876
   16.907000     26.015487
   16.921000     26.111308
   16.936000     26.047428
   16.951000     25.871756
   16.966000     25.769546
   16.981000     25.881338
   16.996000     25.884532
   17.011000     25.819586
   17.026000     25.838750
   17.041000     25.767416
   17.055000     25.660949
   17.070000     25.617297
   17.085000     25.593874
   17.100000     25.519346
   17.115000     25.463982
   17.130000     25.375614
   17.145000     25.259564
   17.160000     25.362837
   17.175000     25.334091
   17.189000     25.263822
   17.204000     25.192488
   17.219000     25.092409
   17.234000     25.020010
   17.249000     25.035981
   17.264000     24.978488
   17.279000     24.891184
   17.294000     24.898637
   17.309000     24.813462
   17.323000     24.655889
   17.338000     24.733611
   17.353000     24.785781
   17.368000     24.749581
   17.383000     24.703800
   17.398000     24.607979
   17.413000     24.425919
   17.428000     24.646307
   17.443000     24.607979
   17.457000     24.496188
   17.472000     24.559003
   17.487000     24.488734
   17.502000     24.402495
   17.517000     24.483410
   17.532000     24.461053
   17.547000     24.444017
   17.562000     24.434436
   17.577000     24.354585
   17.591000     24.371620
   17.606000     24.368426
   17.621000     24.340744
   17.636000     24.288575
   17.651000     24.245987
   17.666000     24.309868
   17.681000     24.270475
   17.696000     24.259828
   17.711000     24.177847
   17.726000     24.228952
   17.740000     24.173589
   17.755000     24.275798
   17.770000     24.296027
   17.785000     24.195947
   17.800000     24.198076
   17.815000     24.133131
   17.830000     24.099061
   17.845000     24.171459
   17.860000     24.183171
   17.875000     24.222564
   17.889000     24.301351
   17.904000     24.283251
   17.919000     24.161878
   17.934000     24.211917
   17.949000     24.183171
   17.964000     24.167200
   17.979000     24.172524
   17.994000     24.206593
   18.009000     24.256634
   18.024000     24.242793
   18.038000     24.270475
   18.053000     24.225758
   18.068000     24.233210
   18.083000     24.152295
   18.098000     24.160813
   18.113000     24.150165
   18.128000     24.230017
   18.143000     24.055409
   18.158000     24.164006
   18.173000     24.193817
   18.188000     24.274734
   18.202000     24.294962
   18.217000     24.232147
   18.232000     24.424854
   18.247000     24.441888
   18.262000     24.389719
   18.277000     24.352455
   18.292000     24.561133
   18.307000     24.513222
   18.322000     24.549421
   18.337000     24.626078
   18.352000     24.597332
   18.366000     24.594138
   18.381000     24.435500
   18.396000     24.388654
   18.411000     24.428047
   18.426000     24.622884
   18.441000     24.618626
   18.456000     24.574974
   18.471000     24.571779
   18.486000     24.617561
   18.501000     24.545162
   18.516000     24.598396
   18.530000     24.635661
   18.545000     24.715512
   18.560000     24.675054
   18.575000     24.512157
   18.590000     24.655889
   18.605000     24.597332
   18.620000     24.650565
   18.635000     24.659083
   18.650000     24.699541
   18.665000     24.777263
   18.680000     24.703800
   18.695000     24.836885
   18.710000     24.920995
   18.724000     24.829433
   18.739000     24.858178
   18.754000     24.893313
   18.769000     24.836885
   18.784000     24.909284
   18.799000     24.945482
   18.814000     24.879472
   18.829000     24.779392
   18.844000     24.858178
   18.859000     24.884796
   18.874000     24.803880
   18.889000     24.853920
   18.903000     25.040239
   18.918000     25.074309
   18.933000     24.949741
   18.948000     24.973164
   18.963000     24.954000
   18.978000     25.065792
   18.993000     25.063663
   19.008000     25.083891
   19.023000     25.056209
   19.038000     25.117961
   19.053000     25.247852
   19.068000     25.141384
   19.083000     25.193553
   19.098000     25.276598
   19.112000     25.160548
   19.127000     25.132867
   19.142000     25.227623
   19.157000     25.229753
   19.172000     25.293633
   19.187000     25.246788
   19.202000     25.279792
   19.217000     25.249981
   19.232000     25.249981
   19.247000     25.173325
   19.262000     25.225494
   19.277000     25.329833
   19.292000     25.257434
   19.307000     25.282987
   19.321000     25.227623
   19.336000     25.221235
   19.351000     25.206329
   19.366000     25.236140
   19.381000     25.240399
   19.396000     25.245723
   19.411000     25.082826
   19.426000     25.147772
   19.441000     25.281922
   19.456000     25.458659
   19.471000     25.465047
   19.486000     25.281922
   19.501000     25.063663
   19.516000     25.277663
   19.531000     25.162678
   19.545000     25.235076
   19.560000     25.331962
   19.575000     25.166936
   19.590000     25.228688
   19.605000     25.221235
   19.620000     25.235076
   19.635000     25.313863
   19.650000     25.196747
   19.665000     25.163743
   19.680000     25.277663
   19.695000     25.193553
   19.710000     25.106250
   19.725000     25.129672
   19.740000     25.093474
   19.755000     25.065792
   19.770000     25.177584
   19.785000     25.224429
   19.799000     25.195682
   19.814000     25.180777
   19.829000     25.213782
   19.844000     25.219106
   19.859000     25.011492
   19.874000     24.927383
   19.889000     24.821979
   19.904000     24.959323
   19.919000     25.049822
   19.934000     24.982747
   19.949000     24.865632
   19.964000     24.867761
   19.979000     24.880537
   19.994000     24.883731
   20.009000     24.794298
   20.024000     24.729353
   20.039000     24.865632
   20.054000     24.766616
   20.068000     24.808139
   20.083000     24.597332
   20.098000     24.619690
   20.113000     24.586685
   20.128000     24.557938
   20.143000     24.487669
   20.158000     24.475958
   20.173000     24.556874
   20.188000     24.400365
   20.203000     24.439759
   20.218000     24.352455
   20.233000     24.381202
   20.248000     24.402495
   20.263000     24.395043
   20.278000     24.423789
   20.293000     24.325838
   20.308000     24.046892
   20.323000     24.117161
   20.338000     24.220434
   20.353000     24.244923
   20.368000     24.167200
   20.382000     24.037310
   20.397000     23.979817
   20.412000     23.838214
   20.427000     23.855249
   20.442000     23.845666
   20.457000     23.704065
   20.472000     23.781786
   20.487000     23.723228
   20.502000     23.675318
   20.517000     23.742393
   20.532000     23.619955
   20.547000     23.493258
   20.562000     23.644442
   20.577000     23.578432
   20.592000     23.481546
   20.607000     23.318649
   20.622000     23.263286
   20.637000     23.268610
   20.652000     23.334620
   20.667000     23.205793
   20.682000     23.142977
   20.697000     23.123813
   20.712000     23.076967
   20.727000     23.013086
   20.742000     22.999245
   20.757000     22.909812
   20.771000     22.869354
   20.786000     22.827832
   20.801000     22.751174
   20.816000     22.658547
   20.831000     22.623412
   20.846000     22.566984
   20.861000     22.589343
   20.876000     22.454129
   20.891000     22.494587
   20.906000     22.456257
   20.921000     22.314656
   20.936000     22.304008
   20.951000     22.292297
   20.966000     22.260357
   20.981000     22.169858
   20.996000     22.129401
   21.011000     22.046356
   21.026000     22.044226
   21.041000     22.031450
   21.056000     21.917529
   21.071000     21.853648
   21.086000     21.791896
   21.101000     21.766344
   21.116000     21.675847
   21.131000     21.597060
   21.146000     21.428840
   21.161000     21.607706
   21.176000     21.498044
   21.191000     21.498044
   21.206000     21.393706
   21.221000     21.395835
   21.236000     21.340472
   21.251000     21.274461
   21.266000     21.272333
   21.281000     21.210581
   21.296000     21.089207
   21.310000     21.105178
   21.325000     20.959316
   21.340000     20.933763
   21.355000     20.885852
   21.370000     20.720827
   21.385000     20.727215
   21.400000     20.802807
   21.415000     20.782579
   21.430000     20.761285
   21.445000     20.651623
   21.460000     20.764479
   21.475000     20.605842
   21.490000     20.477015
   21.505000     20.475951
   21.520000     20.400358
   21.535000     20.450398
   21.550000     20.396100
   21.565000     20.357770
   21.580000     20.277920
   21.595000     20.170387
   21.610000     20.283243
   21.625000     20.251303
   21.640000     20.117153
   21.655000     20.013879
   21.670000     20.082018
   21.685000     19.998973
   21.700000     19.799878
   21.715000     19.846724
   21.730000     19.817977
   21.745000     19.772197
   21.760000     19.807331
   21.775000     19.651887
   21.790000     19.655081
   21.805000     19.767938
   21.820000     19.624205
   21.835000     19.494315
   21.850000     19.388911
   21.865000     19.346323
   21.880000     19.396364
   21.895000     19.384653
   21.910000     19.265408
   21.925000     19.259020
   21.940000     19.243050
   21.955000     19.183427
   21.970000     19.130194
   21.985000     19.033308
   22.000000     19.032243
