# Supplementary material for: Changing the game of time resolved X-ray diffraction on the mechanochemistry playground by downsizing
Source: Nat Commun. 2021 Oct 21;12:6134. doi: 10.1038/s41467-021-26264-1 (PMC8531352; doi:10.1038/s41467-021-26264-1)
Supplement: Supplementary file 3 — Source Data. [file 41467_2021_26264_MOESM3_ESM.zip › PXRD_raw_data/reactionIIIa_cocrystal_FormI_normalized/000365.xy]

    3.140900     20.393622
    3.155600     20.463404
    3.170400     20.914802
    3.185100     21.085984
    3.199800     20.949693
    3.214500     20.915893
    3.229300     21.163399
    3.244000     21.527571
    3.258700     21.486138
    3.273500     21.519938
    3.288200     21.880839
    3.302900     22.217753
    3.317600     22.316972
    3.332400     22.289714
    3.347100     22.444542
    3.361800     22.950457
    3.376500     23.360423
    3.391300     23.600296
    3.406000     23.735498
    3.420700     23.784563
    3.435400     23.471638
    3.450200     23.744221
    3.464900     23.786744
    3.479600     23.816183
    3.494400     24.053877
    3.509100     24.203252
    3.523800     24.276305
    3.538500     24.269762
    3.553300     24.547798
    3.568000     24.611038
    3.582700     24.831284
    3.597400     25.037359
    3.612200     25.230347
    3.626900     25.132217
    3.641600     25.386265
    3.656400     25.653397
    3.671100     26.078628
    3.685800     26.286881
    3.700500     26.594356
    3.715300     26.708841
    3.730000     27.115536
    3.744700     27.098091
    3.759500     27.172233
    3.774200     27.505876
    3.788900     27.546218
    3.803600     27.569115
    3.818400     27.803538
    3.833100     27.986714
    3.847800     28.253845
    3.862600     28.612566
    3.877300     28.800103
    3.892000     28.591850
    3.906700     28.637644
    3.921500     29.045429
    3.936200     29.564429
    3.950900     29.984208
    3.965700     30.036544
    3.980400     30.101963
    3.995100     30.448690
    4.009800     30.528284
    4.024600     30.682021
    4.039300     30.834668
    4.054000     31.210833
    4.068800     31.286067
    4.083500     31.157408
    4.098200     31.398372
    4.113000     32.113631
    4.127700     32.386215
    4.142400     32.642444
    4.157100     33.050229
    4.171900     33.575770
    4.186600     34.033711
    4.201300     34.383708
    4.216100     34.422960
    4.230800     34.667196
    4.245500     34.881991
    4.260300     35.150214
    4.275000     35.178562
    4.289700     35.457688
    4.304500     36.047559
    4.319200     36.508770
    4.333900     36.673411
    4.348600     36.776993
    4.363400     36.893658
    4.378100     37.610009
    4.392800     38.028697
    4.407600     38.049414
    4.422300     37.891315
    4.437000     38.063588
    4.451800     38.011252
    4.466500     38.403773
    4.481200     38.677446
    4.496000     38.940217
    4.510700     38.963114
    4.525400     39.285854
    4.540200     39.357815
    4.554900     39.691458
    4.569600     40.100333
    4.584400     40.465596
    4.599100     40.450331
    4.613800     40.963879
    4.628600     41.495962
    4.643300     41.489420
    4.658000     41.755461
    4.672700     42.092375
    4.687500     42.318075
    4.702200     42.916668
    4.716900     43.172897
    4.731700     43.422584
    4.746400     43.649373
    4.761100     43.921957
    4.775900     44.321019
    4.790600     44.655752
    4.805300     44.973040
    4.820100     45.091886
    4.834800     45.488768
    4.849500     46.196395
    4.864300     46.543122
    4.879000     46.824428
    4.893700     47.347789
    4.908500     47.879873
    4.923200     47.915853
    4.938000     48.282206
    4.952700     48.812109
    4.967400     49.354005
    4.982200     49.659298
    4.996900     49.688737
    5.011600     50.310228
    5.026400     50.952436
    5.041100     51.360221
    5.055800     51.798535
    5.070600     52.201959
    5.085300     52.659900
    5.100000     53.462386
    5.114800     54.075155
    5.129500     54.200543
    5.144200     54.548359
    5.159000     55.214555
    5.173700     55.881840
    5.188400     56.242740
    5.203200     56.472801
    5.217900     56.920928
    5.232700     57.226222
    5.247400     57.677620
    5.262100     58.239143
    5.276900     58.782130
    5.291600     59.499571
    5.306300     60.212649
    5.321100     60.374019
    5.335800     60.845044
    5.350500     61.390211
    5.365300     61.618090
    5.380000     62.370422
    5.394800     62.904686
    5.409500     63.773683
    5.424200     63.925239
    5.439000     64.552181
    5.453700     65.402643
    5.468400     65.647968
    5.483200     66.198587
    5.497900     66.768832
    5.512600     67.593126
    5.527400     68.096860
    5.542100     68.340005
    5.556900     68.829565
    5.571600     69.502302
    5.586300     70.207748
    5.601100     70.896840
    5.615800     71.654623
    5.630600     72.221597
    5.645300     72.849630
    5.660000     73.588876
    5.674800     74.225632
    5.689500     74.468777
    5.704200     74.911453
    5.719000     75.493691
    5.733700     76.096647
    5.748500     76.753028
    5.763200     77.122652
    5.777900     77.327635
    5.792700     77.755046
    5.807400     78.672018
    5.822200     79.195378
    5.836900     79.811418
    5.851600     80.505961
    5.866400     81.189600
    5.881100     81.564676
    5.895900     81.905951
    5.910600     82.650649
    5.925300     83.772604
    5.940100     84.688485
    5.954800     85.712309
    5.969600     87.117751
    5.984300     88.674749
    5.999000     89.775988
    6.013800     89.599353
    6.028500     89.574276
    6.043300     89.120695
    6.058000     88.467585
    6.072700     87.979115
    6.087500     87.628028
    6.102200     87.934412
    6.117000     88.178646
    6.131700     88.230983
    6.146500     88.069613
    6.161200     88.083788
    6.175900     88.767428
    6.190700     89.099979
    6.205400     89.380195
    6.220200     89.236271
    6.234900     89.028018
    6.249600     89.335492
    6.264400     89.832685
    6.279100     90.185953
    6.293900     90.749656
    6.308600     90.997162
    6.323400     91.072395
    6.338100     91.663356
    6.352800     92.880170
    6.367600     94.705391
    6.382300     98.260973
    6.397100    103.115143
    6.411800    107.344551
    6.426600    108.638780
    6.441300    105.960917
    6.456000    101.016249
    6.470800     96.719240
    6.485500     94.381561
    6.500300     93.278143
    6.515000     93.101508
    6.529800     93.675025
    6.544500     95.129531
    6.559300     97.593688
    6.574000    100.364228
    6.588700    103.240532
    6.603500    104.024483
    6.618200    102.348638
    6.633000     99.197570
    6.647700     95.784822
    6.662500     93.478764
    6.677200     91.905411
    6.692000     90.550125
    6.706700     89.575365
    6.721500     89.090167
    6.736200     88.853564
    6.750900     88.601697
    6.765700     88.425062
    6.780400     87.980206
    6.795200     87.733790
    6.809900     87.568059
    6.824700     87.327095
    6.839400     86.984730
    6.854200     86.475543
    6.868900     86.611836
    6.883700     86.072119
    6.898400     85.906389
    6.913200     85.597824
    6.927900     85.395022
    6.942700     85.483339
    6.957400     84.884745
    6.972200     84.354843
    6.986900     84.326494
    7.001600     84.183660
    7.016400     83.836933
    7.031100     83.975406
    7.045900     83.515285
    7.060600     82.976660
    7.075400     82.348627
    7.090100     82.885071
    7.104900     82.651740
    7.119600     81.843801
    7.134400     81.514521
    7.149100     81.557043
    7.163900     80.848326
    7.178600     80.725118
    7.193400     80.624807
    7.208100     80.481973
    7.222900     80.467799
    7.237600     80.107988
    7.252400     79.749269
    7.267100     79.355657
    7.281900     79.273882
    7.296600     78.826845
    7.311400     78.259870
    7.326100     77.679812
    7.340900     77.716884
    7.355600     77.727788
    7.370400     77.576231
    7.385100     77.348351
    7.399900     77.262215
    7.414600     77.002715
    7.429400     76.903494
    7.444100     76.687608
    7.458900     76.532781
    7.473600     76.697421
    7.488400     76.819539
    7.503200     76.927482
    7.517900     76.569852
    7.532700     75.323599
    7.547400     74.904911
    7.562200     74.538558
    7.576900     74.093702
    7.591700     73.751336
    7.606400     73.710994
    7.621200     73.316293
    7.635900     72.659911
    7.650700     72.000259
    7.665400     71.560854
    7.680200     70.908833
    7.694900     70.243729
    7.709700     69.908996
    7.724400     69.473953
    7.739200     69.469592
    7.754000     69.146853
    7.768700     68.769597
    7.783500     68.372715
    7.798200     67.945304
    7.813000     67.814463
    7.827700     67.635648
    7.842500     67.149359
    7.857200     66.856059
    7.872000     66.546404
    7.886700     66.213852
    7.901500     65.859493
    7.916300     65.541115
    7.931000     65.037381
    7.945800     64.724454
    7.960500     64.630686
    7.975300     64.287230
    7.990000     64.292683
    8.004800     63.889259
    8.019600     63.191444
    8.034300     63.176180
    8.049100     63.287393
    8.063800     63.118392
    8.078600     62.731323
    8.093300     62.468552
    8.108100     62.496901
    8.122900     62.391138
    8.137600     62.215595
    8.152400     62.279924
    8.167100     61.990986
    8.181900     61.578838
    8.196600     61.050026
    8.211400     60.445981
    8.226200     59.821219
    8.240900     59.706734
    8.255700     59.605332
    8.270400     59.435241
    8.285200     59.182283
    8.300000     58.860634
    8.314700     58.561883
    8.329500     58.404874
    8.344200     58.126838
    8.359000     57.703789
    8.373800     57.117189
    8.388500     56.812986
    8.403300     56.627628
    8.418000     56.343051
    8.432800     55.991963
    8.447600     55.987602
    8.462300     55.792432
    8.477100     55.401002
    8.491800     55.003029
    8.506600     54.963777
    8.521400     54.874370
    8.536100     54.518921
    8.550900     54.499295
    8.565600     54.601786
    8.580400     54.285589
    8.595200     54.075155
    8.609900     53.767680
    8.624700     53.247591
    8.639500     53.042607
    8.654200     52.919400
    8.669000     52.409123
    8.683700     52.016603
    8.698500     51.665515
    8.713300     51.614268
    8.728000     51.461622
    8.742800     51.170503
    8.757600     51.170503
    8.772300     51.114895
    8.787100     50.773621
    8.801800     50.368016
    8.816600     49.991851
    8.831400     49.473942
    8.846100     49.000737
    8.860900     49.073789
    8.875700     48.669274
    8.890400     48.271303
    8.905200     48.191708
    8.920000     47.830807
    8.934700     47.589843
    8.949500     47.617101
    8.964300     47.536416
    8.979000     47.435016
    8.993800     47.206046
    9.008600     46.930191
    9.023300     46.629258
    9.038100     46.498418
    9.052900     46.274900
    9.067600     45.707925
    9.082400     45.610885
    9.097200     45.707925
    9.111900     45.507304
    9.126700     45.265249
    9.141500     45.126777
    9.156200     44.954504
    9.171000     44.937058
    9.185800     44.529273
    9.200500     44.155288
    9.215300     44.094230
    9.230100     43.751864
    9.244800     43.412770
    9.259600     43.385512
    9.274400     43.214330
    9.289100     42.928662
    9.303900     42.947197
    9.318700     42.678975
    9.333400     42.397669
    9.348200     42.294087
    9.363000     42.222125
    9.377800     42.177421
    9.392500     41.976800
    9.407300     41.722752
    9.422100     41.652970
    9.436800     41.350948
    9.451600     41.406555
    9.466400     41.058737
    9.481200     40.741451
    9.495900     40.919175
    9.510700     40.609520
    9.525500     40.179928
    9.540200     39.759058
    9.555000     39.804852
    9.569800     39.711084
    9.584600     39.380712
    9.599300     39.204078
    9.614100     39.013270
    9.628900     38.947849
    9.643600     38.542245
    9.658400     38.465921
    9.673200     38.369972
    9.688000     38.489909
    9.702700     38.156266
    9.717500     37.979633
    9.732300     37.784463
    9.747100     37.665616
    9.761800     37.410478
    9.776600     37.189139
    9.791400     36.996151
    9.806200     37.191320
    9.820900     37.040854
    9.835700     36.727928
    9.850500     36.538209
    9.865300     36.480422
    9.880000     36.464067
    9.894800     36.289614
    9.909600     36.109708
    9.924400     36.151141
    9.939100     35.854570
    9.953900     35.500211
    9.968700     35.247254
    9.983500     35.098967
    9.998200     35.181833
   10.013000     35.114233
   10.028000     34.736976
   10.043000     34.540717
   10.057000     34.200532
   10.072000     34.317197
   10.087000     34.394611
   10.102000     34.180906
   10.116000     33.836360
   10.131000     33.820005
   10.146000     33.536518
   10.161000     33.277018
   10.176000     33.271566
   10.190000     33.290102
   10.205000     33.369697
   10.220000     33.094932
   10.235000     33.051318
   10.249000     32.883408
   10.264000     32.645714
   10.279000     32.609733
   10.294000     32.551945
   10.309000     32.463629
   10.323000     32.702412
   10.338000     32.640263
   10.353000     32.682785
   10.368000     32.723128
   10.382000     32.713315
   10.397000     32.548675
   10.412000     32.450545
   10.427000     32.291356
   10.442000     31.957714
   10.456000     31.612077
   10.471000     31.577187
   10.486000     31.596812
   10.501000     31.289338
   10.516000     31.296970
   10.530000     31.394010
   10.545000     31.258808
   10.560000     31.182485
   10.575000     31.279524
   10.589000     31.323138
   10.604000     31.209744
   10.619000     31.243544
   10.634000     31.065820
   10.649000     31.126878
   10.663000     31.074542
   10.678000     30.756164
   10.693000     30.519562
   10.708000     30.474857
   10.722000     30.362553
   10.737000     30.348379
   10.752000     30.274236
   10.767000     29.935142
   10.782000     29.843554
   10.796000     30.047447
   10.811000     29.795579
   10.826000     29.806483
   10.841000     29.597138
   10.856000     29.434678
   10.870000     29.339820
   10.885000     29.278760
   10.900000     29.220972
   10.915000     29.080320
   10.930000     29.184992
   10.944000     29.057423
   10.959000     28.848078
   10.974000     28.695432
   10.989000     28.530791
   11.003000     28.550417
   11.018000     28.640915
   11.033000     28.561320
   11.048000     28.578766
   11.063000     28.582036
   11.077000     28.616927
   11.092000     28.975647
   11.107000     29.067236
   11.122000     29.201347
   11.137000     29.651655
   11.151000     30.007105
   11.166000     30.056169
   11.181000     30.284050
   11.196000     30.578439
   11.211000     30.847753
   11.225000     30.704918
   11.240000     30.537007
   11.255000     30.222990
   11.270000     29.816296
   11.284000     29.343090
   11.299000     29.114120
   11.314000     28.761942
   11.329000     28.496990
   11.344000     28.334530
   11.358000     28.439203
   11.373000     28.410854
   11.388000     28.398860
   11.403000     28.282194
   11.418000     28.277833
   11.432000     28.334530
   11.447000     28.462100
   11.462000     28.650727
   11.477000     29.019260
   11.492000     29.389975
   11.506000     29.711623
   11.521000     29.874084
   11.536000     30.309127
   11.551000     30.617691
   11.566000     30.872830
   11.580000     30.988405
   11.595000     30.936069
   11.610000     31.155227
   11.625000     31.388558
   11.640000     31.440894
   11.654000     31.567373
   11.669000     31.613167
   11.684000     31.243544
   11.699000     30.698376
   11.714000     29.986388
   11.728000     29.447763
   11.743000     29.195895
   11.758000     28.782658
   11.773000     28.467551
   11.788000     28.257117
   11.802000     28.354157
   11.817000     28.271291
   11.832000     28.090296
   11.847000     28.092476
   11.862000     28.016153
   11.876000     28.194968
   11.891000     28.265839
   11.906000     28.249484
   11.921000     28.370511
   11.936000     28.692160
   11.950000     28.663812
   11.965000     28.742316
   11.980000     28.795742
   11.995000     28.906956
   12.010000     28.913499
   12.024000     29.234057
   12.039000     29.290754
   12.054000     29.187172
   12.069000     28.980009
   12.084000     28.898233
   12.098000     29.104307
   12.113000     28.999635
   12.128000     29.098856
   12.143000     29.224244
   12.158000     29.246051
   12.172000     29.298387
   12.187000     29.362717
   12.202000     29.298387
   12.217000     29.210069
   12.232000     29.026893
   12.246000     29.073778
   12.261000     29.232966
   12.276000     29.364897
   12.291000     29.346362
   12.306000     29.377981
   12.320000     29.463027
   12.335000     29.627668
   12.350000     29.750875
   12.365000     29.775953
   12.380000     29.635300
   12.394000     29.802121
   12.409000     29.932962
   12.424000     30.099783
   12.439000     30.266604
   12.454000     30.748532
   12.468000     31.037471
   12.483000     31.294790
   12.498000     31.653509
   12.513000     31.744008
   12.528000     31.749459
   12.543000     31.919551
   12.557000     31.908648
   12.572000     31.872667
   12.587000     31.692762
   12.602000     31.613167
   12.617000     31.688400
   12.631000     31.854132
   12.646000     32.096185
   12.661000     32.111451
   12.676000     31.990423
   12.691000     31.854132
   12.705000     31.960984
   12.720000     32.291356
   12.735000     32.139799
   12.750000     32.165967
   12.765000     32.278272
   12.779000     32.770012
   12.794000     33.165805
   12.809000     33.813463
   12.824000     34.835106
   12.839000     36.363756
   12.854000     38.211873
   12.868000     40.396905
   12.883000     42.448915
   12.898000     43.918686
   12.913000     44.638307
   12.928000     44.726624
   12.942000     44.198902
   12.957000     42.841436
   12.972000     40.994408
   12.987000     39.302209
   13.002000     37.912031
   13.017000     36.793348
   13.031000     36.109708
   13.046000     35.443514
   13.061000     35.152394
   13.076000     34.896166
   13.091000     34.517820
   13.105000     34.245236
   13.120000     34.036982
   13.135000     33.990097
   13.150000     34.171093
   13.165000     34.354269
   13.179000     34.730435
   13.194000     35.013921
   13.209000     35.494760
   13.224000     36.430266
   13.239000     37.589293
   13.254000     39.101587
   13.268000     40.990046
   13.283000     42.283184
   13.298000     43.119470
   13.313000     43.459655
   13.328000     43.364796
   13.343000     42.627730
   13.357000     41.480697
   13.372000     39.873543
   13.387000     38.109382
   13.402000     36.881666
   13.417000     36.360485
   13.431000     36.141327
   13.446000     35.662670
   13.461000     35.348654
   13.476000     35.181833
   13.491000     35.307221
   13.506000     35.174200
   13.520000     35.235260
   13.535000     35.178562
   13.550000     35.189466
   13.565000     35.214543
   13.580000     35.161117
   13.595000     35.264699
   13.609000     35.270151
   13.624000     35.254885
   13.639000     35.253796
   13.654000     35.260337
   13.669000     35.483856
   13.683000     35.486036
   13.698000     35.705194
   13.713000     35.693200
   13.728000     35.740085
   13.743000     35.998494
   13.758000     36.332136
   13.772000     36.464067
   13.787000     36.641791
   13.802000     36.532758
   13.817000     36.529487
   13.832000     36.502229
   13.847000     36.504409
   13.861000     36.305969
   13.876000     36.076998
   13.891000     36.192573
   13.906000     36.079179
   13.921000     35.882918
   13.936000     35.884009
   13.950000     35.940706
   13.965000     35.994133
   13.980000     36.081360
   13.995000     35.999584
   14.010000     35.815318
   14.025000     35.917809
   14.039000     35.909087
   14.054000     35.905815
   14.069000     35.745536
   14.084000     35.524199
   14.099000     35.734633
   14.114000     35.911267
   14.128000     35.896003
   14.143000     35.776066
   14.158000     35.688839
   14.173000     35.656129
   14.188000     35.747717
   14.203000     35.761891
   14.217000     35.773885
   14.232000     35.730272
   14.247000     35.663761
   14.262000     35.530740
   14.277000     35.722639
   14.292000     35.675755
   14.306000     35.783698
   14.321000     36.006126
   14.336000     35.902545
   14.351000     35.969055
   14.366000     36.045378
   14.381000     36.396466
   14.395000     36.548023
   14.410000     36.619985
   14.425000     36.742102
   14.440000     36.696308
   14.455000     36.850045
   14.470000     36.790076
   14.484000     36.501139
   14.499000     36.269987
   14.514000     35.881828
   14.529000     35.788060
   14.544000     35.718278
   14.559000     35.534011
   14.573000     35.492579
   14.588000     35.239621
   14.603000     35.225446
   14.618000     35.223266
   14.633000     35.095697
   14.648000     35.349745
   14.662000     35.240711
   14.677000     35.154575
   14.692000     35.198188
   14.707000     35.095697
   14.722000     34.910340
   14.737000     34.962676
   14.752000     34.943050
   14.766000     34.923424
   14.781000     34.933237
   14.796000     34.784951
   14.811000     34.839468
   14.826000     34.826384
   14.841000     34.769687
   14.855000     34.841648
   14.870000     34.767506
   14.885000     34.429502
   14.900000     34.421870
   14.915000     34.353179
   14.930000     34.424051
   14.945000     34.476387
   14.959000     34.336824
   14.974000     34.142744
   14.989000     34.192899
   15.004000     34.167821
   15.019000     34.191809
   15.034000     34.129660
   15.048000     34.186357
   15.063000     34.180906
   15.078000     34.341185
   15.093000     34.134021
   15.108000     34.050066
   15.123000     34.118757
   15.138000     34.137293
   15.152000     33.894148
   15.167000     33.939942
   15.182000     33.800379
   15.197000     33.616112
   15.212000     33.641190
   15.227000     33.376239
   15.242000     33.392594
   15.256000     33.268296
   15.271000     33.437297
   15.286000     33.476550
   15.301000     33.334806
   15.316000     33.334806
   15.331000     33.259573
   15.345000     33.311909
   15.360000     33.175617
   15.375000     33.089481
   15.390000     32.910666
   15.405000     32.680605
   15.420000     32.610824
   15.435000     32.604282
   15.449000     32.522506
   15.464000     32.457087
   15.479000     32.355685
   15.494000     32.362227
   15.509000     32.393847
   15.524000     32.241200
   15.539000     32.055843
   15.553000     31.954442
   15.568000     31.895564
   15.583000     31.991514
   15.598000     31.805066
   15.613000     31.783260
   15.628000     31.732014
   15.643000     31.565193
   15.657000     31.560832
   15.672000     31.531393
   15.687000     31.376565
   15.702000     31.303512
   15.717000     31.358029
   15.732000     31.533573
   15.747000     31.546657
   15.761000     31.456159
   15.776000     31.451797
   15.791000     31.440894
   15.806000     31.277344
   15.821000     30.994948
   15.836000     30.878281
   15.851000     30.749623
   15.866000     30.738718
   15.880000     30.712551
   15.895000     30.394173
   15.910000     30.312398
   15.925000     30.205545
   15.940000     30.061621
   15.955000     29.997291
   15.970000     30.001653
   15.984000     29.925329
   15.999000     29.928600
   16.014000     29.866451
   16.029000     29.762869
   16.044000     29.719256
   16.059000     29.503369
   16.074000     29.662559
   16.088000     29.644023
   16.103000     29.483744
   16.118000     29.425956
   16.133000     29.484833
   16.148000     29.458666
   16.163000     29.122842
   16.178000     28.948389
   16.193000     29.104307
   16.207000     29.131565
   16.222000     29.001815
   16.237000     28.706335
   16.252000     28.727051
   16.267000     28.826272
   16.282000     28.906956
   16.297000     28.696521
   16.312000     28.717238
   16.326000     28.735774
   16.341000     28.749948
   16.356000     28.680166
   16.371000     28.558050
   16.386000     28.511165
   16.401000     28.517707
   16.416000     28.432660
   16.430000     28.371602
   16.445000     28.373783
   16.460000     28.286556
   16.475000     28.284375
   16.490000     28.179703
   16.505000     28.150264
   16.520000     28.161168
   16.535000     27.974720
   16.549000     28.032508
   16.564000     28.105560
   16.579000     28.199329
   16.594000     28.224407
   16.609000     28.053224
   16.624000     28.155715
   16.639000     28.114283
   16.654000     28.004159
   16.668000     27.822073
   16.683000     27.753382
   16.698000     27.518960
   16.713000     27.426281
   16.728000     27.230021
   16.743000     27.043574
   16.758000     26.995599
   16.773000     26.981425
   16.788000     26.886566
   16.802000     26.806972
   16.817000     26.644511
   16.832000     26.556195
   16.847000     26.522394
   16.862000     26.363205
   16.877000     26.270527
   16.892000     26.361024
   16.907000     26.163674
   16.921000     26.204017
   16.936000     26.150590
   16.951000     26.009936
   16.966000     25.956511
   16.981000     25.836574
   16.996000     25.912897
   17.011000     26.004485
   17.026000     25.939065
   17.041000     25.795141
   17.055000     25.821309
   17.070000     25.707914
   17.085000     25.651217
   17.100000     25.644675
   17.115000     25.677384
   17.130000     25.698101
   17.145000     25.556357
   17.160000     25.638132
   17.175000     25.518196
   17.189000     25.343742
   17.204000     25.345923
   17.219000     25.308851
   17.234000     25.297948
   17.249000     25.355736
   17.264000     25.333929
   17.279000     25.210721
   17.294000     25.285954
   17.309000     25.401530
   17.323000     25.509474
   17.338000     25.464769
   17.353000     25.252154
   17.368000     25.128947
   17.383000     25.186734
   17.398000     25.279412
   17.413000     25.198728
   17.428000     25.016642
   17.443000     25.027545
   17.457000     24.985022
   17.472000     24.954493
   17.487000     24.921783
   17.502000     24.956674
   17.517000     25.058075
   17.532000     24.905427
   17.547000     24.927235
   17.562000     24.920692
   17.577000     24.909789
   17.591000     24.891253
   17.606000     24.894524
   17.621000     24.788762
   17.636000     24.963215
   17.651000     24.953402
   17.666000     24.998106
   17.681000     24.651380
   17.696000     24.747329
   17.711000     24.807298
   17.726000     24.568514
   17.740000     24.452939
   17.755000     24.583778
   17.770000     24.518359
   17.785000     24.443126
   17.800000     24.491101
   17.815000     24.492190
   17.830000     24.412596
   17.845000     24.473655
   17.860000     24.553250
   17.875000     24.534714
   17.889000     24.520539
   17.904000     24.451848
   17.919000     24.323189
   17.934000     24.358080
   17.949000     24.442035
   17.964000     24.556520
   17.979000     24.672096
   17.994000     24.580508
   18.009000     24.578327
   18.024000     24.688451
   18.038000     24.726613
   18.053000     24.832375
   18.068000     24.848730
   18.083000     24.813839
   18.098000     24.764774
   18.113000     24.849820
   18.128000     24.886892
   18.143000     24.749510
   18.158000     24.818201
   18.173000     24.958854
   18.188000     24.870537
   18.202000     24.967577
   18.217000     25.125675
   18.232000     25.156205
   18.247000     25.216173
   18.262000     25.268509
   18.277000     25.380814
   18.292000     25.401530
   18.307000     25.465860
   18.322000     25.454956
   18.337000     25.481124
   18.352000     25.423336
   18.366000     25.290316
   18.381000     25.259787
   18.396000     25.227077
   18.411000     25.197638
   18.426000     25.228166
   18.441000     25.258696
   18.456000     25.058075
   18.471000     25.076610
   18.486000     25.128947
   18.501000     25.042810
   18.516000     24.955583
   18.530000     24.894524
   18.545000     24.917421
   18.560000     25.099507
   18.575000     25.096236
   18.590000     25.228166
   18.605000     25.209631
   18.620000     25.140940
   18.635000     25.036268
   18.650000     24.999196
   18.665000     25.144211
   18.680000     25.158386
   18.695000     25.111501
   18.710000     25.200908
   18.724000     25.136578
   18.739000     25.072248
   18.754000     25.207450
   18.769000     25.242341
   18.784000     25.122404
   18.799000     25.135489
   18.814000     25.167108
   18.829000     25.203089
   18.844000     25.231438
   18.859000     25.264148
   18.874000     25.331748
   18.889000     25.337200
   18.903000     25.446233
   18.918000     25.388446
   18.933000     25.321935
   18.948000     25.296857
   18.963000     25.382994
   18.978000     25.329568
   18.993000     25.233618
   19.008000     25.408072
   19.023000     25.438602
   19.038000     25.486576
   19.053000     25.312123
   19.068000     25.444053
   19.083000     25.424427
   19.098000     25.388446
   19.112000     25.453866
   19.127000     25.313213
   19.142000     25.497480
   19.157000     25.560719
   19.172000     25.461499
   19.187000     25.399350
   19.202000     25.560719
   19.217000     25.603242
   19.232000     25.555268
   19.247000     25.579254
   19.262000     25.534551
   19.277000     25.671933
   19.292000     25.770063
   19.307000     25.758069
   19.321000     25.851838
   19.336000     25.790780
   19.351000     25.780966
   19.366000     25.751527
   19.381000     25.867103
   19.396000     25.751527
   19.411000     25.633771
   19.426000     25.639223
   19.441000     25.785328
   19.456000     25.682836
   19.471000     25.735172
   19.486000     25.744986
   19.501000     25.705733
   19.516000     25.571622
   19.531000     25.541093
   19.545000     25.617417
   19.560000     25.516015
   19.575000     25.546544
   19.590000     25.538912
   19.605000     25.445144
   19.620000     25.450595
   19.635000     25.551996
   19.650000     25.577074
   19.665000     25.487666
   19.680000     25.460408
   19.695000     25.543274
   19.710000     25.444053
   19.725000     25.364459
   19.740000     25.462589
   19.755000     25.526918
   19.770000     25.437511
   19.785000     25.439692
   19.799000     25.434240
   19.814000     25.378633
   19.829000     25.384084
   19.844000     25.304490
   19.859000     25.294677
   19.874000     25.405892
   19.889000     25.463679
   19.904000     25.543274
   19.919000     25.442963
   19.934000     25.332839
   19.949000     25.287045
   19.964000     25.215083
   19.979000     25.186734
   19.994000     25.192186
   20.009000     25.185644
   20.024000     25.055893
   20.039000     25.104959
   20.054000     25.089694
   20.068000     25.058075
   20.083000     25.230347
   20.098000     25.007919
   20.113000     24.807298
   20.128000     24.814930
   20.143000     24.859633
   20.158000     24.879260
   20.173000     24.914150
   20.188000     24.978480
   20.203000     25.039539
   20.218000     24.867266
   20.233000     24.739696
   20.248000     24.863995
   20.263000     24.968668
   20.278000     24.696083
   20.293000     24.570695
   20.308000     24.682999
   20.323000     24.545617
   20.338000     24.531443
   20.353000     24.426771
   20.368000     24.283937
   20.382000     24.327550
   20.397000     24.295930
   20.412000     24.263220
   20.427000     24.107302
   20.442000     24.051696
   20.457000     24.056057
   20.472000     24.092038
   20.487000     24.022256
   20.502000     24.026617
   20.517000     24.084405
   20.532000     23.888145
   20.547000     23.873971
   20.562000     23.778021
   20.577000     23.864158
   20.592000     23.943753
   20.607000     23.858706
   20.622000     23.676620
   20.637000     23.790015
   20.652000     23.811822
   20.667000     23.853254
   20.682000     23.828177
   20.697000     23.701698
   20.712000     23.602478
   20.727000     23.683162
   20.742000     23.684253
   20.757000     23.661356
   20.771000     23.577399
   20.786000     23.539238
   20.801000     23.341887
   20.816000     23.187060
   20.831000     23.118369
   20.846000     23.151078
   20.861000     22.985348
   20.876000     22.960271
   20.891000     22.865411
   20.906000     22.919928
   20.921000     22.864321
   20.936000     22.842514
   20.951000     22.850147
   20.966000     22.779275
   20.981000     22.805443
   20.996000     22.647344
   21.011000     22.672422
   21.026000     22.466349
   21.041000     22.419465
   21.056000     22.315883
   21.071000     22.236289
   21.086000     22.227565
   21.101000     22.289714
   21.116000     22.111990
   21.131000     22.008408
   21.146000     21.924453
   21.161000     21.881929
   21.176000     21.872116
   21.191000     21.871026
   21.206000     21.915729
   21.221000     21.753269
   21.236000     21.739095
   21.251000     21.716198
   21.266000     21.574455
   21.281000     21.576635
   21.296000     21.550468
   21.310000     21.461060
   21.325000     21.431621
   21.340000     21.364020
   21.355000     21.414175
   21.370000     21.455608
   21.385000     21.401092
   21.400000     21.447976
   21.415000     21.428350
   21.430000     21.232090
   21.445000     21.248444
   21.460000     21.288787
   21.475000     21.181934
   21.490000     21.214644
   21.505000     21.023835
   21.520000     20.981313
   21.535000     20.886453
   21.550000     20.874460
   21.565000     20.789414
   21.580000     20.713090
   21.595000     20.542998
   21.610000     20.521192
   21.625000     20.448139
   21.640000     20.443777
   21.655000     20.284589
   21.670000     20.317299
   21.685000     20.315118
   21.700000     20.287860
   21.715000     20.231162
   21.730000     20.216988
   21.745000     20.104683
   21.760000     19.967301
   21.775000     20.041444
   21.790000     19.934592
   21.805000     19.953127
   21.820000     19.962940
   21.835000     19.955308
   21.850000     19.827738
   21.865000     19.868081
   21.880000     19.789577
   21.895000     19.647833
   21.910000     19.658737
   21.925000     19.631478
   21.940000     19.598768
   21.955000     19.538799
   21.970000     19.439580
   21.985000     19.463566
   22.000000     19.460296
