# Supplementary material for: Changing the game of time resolved X-ray diffraction on the mechanochemistry playground by downsizing
Source: Nat Commun. 2021 Oct 21;12:6134. doi: 10.1038/s41467-021-26264-1 (PMC8531352; doi:10.1038/s41467-021-26264-1)
Supplement: Supplementary file 3 — Source Data. [file 41467_2021_26264_MOESM3_ESM.zip › PXRD_raw_data/reactionIIIa_cocrystal_FormI_normalized/000225.xy]

    3.140900     20.530833
    3.155600     20.517828
    3.170400     20.699900
    3.185100     21.007689
    3.199800     20.891726
    3.214500     20.853795
    3.229300     21.027196
    3.244000     21.366415
    3.258700     21.492131
    3.273500     21.900711
    3.288200     22.260520
    3.302900     22.109878
    3.317600     22.234510
    3.332400     22.350473
    3.347100     22.895606
    3.361800     23.412562
    3.376500     23.451578
    3.391300     23.830895
    3.406000     23.997795
    3.420700     23.820058
    3.435400     23.704095
    3.450200     23.815723
    3.464900     23.888334
    3.479600     23.792964
    3.494400     23.924099
    3.509100     23.964198
    3.523800     24.097501
    3.538500     24.509331
    3.553300     24.523420
    3.568000     24.591698
    3.582700     25.200773
    3.597400     24.968848
    3.612200     25.109737
    3.626900     25.558415
    3.641600     25.561667
    3.656400     25.735070
    3.671100     26.166407
    3.685800     26.382077
    3.700500     26.357150
    3.715300     26.744054
    3.730000     26.958639
    3.744700     27.278349
    3.759500     27.439831
    3.774200     27.644662
    3.788900     27.484265
    3.803600     27.702102
    3.818400     27.838656
    3.833100     27.781217
    3.847800     28.355611
    3.862600     28.796704
    3.877300     28.622218
    3.892000     28.466156
    3.906700     28.753353
    3.921500     29.104492
    3.936200     29.521742
    3.950900     29.830615
    3.965700     30.059290
    3.980400     30.162247
    3.995100     30.234859
    4.009800     30.645605
    4.024600     30.768071
    4.039300     30.967483
    4.054000     30.915463
    4.068800     31.213498
    4.083500     31.704443
    4.098200     31.986223
    4.113000     32.071840
    4.127700     32.535691
    4.142400     32.704758
    4.157100     33.104667
    4.171900     33.331174
    4.186600     33.498074
    4.201300     33.444969
    4.216100     33.902318
    4.230800     34.481048
    4.245500     34.715141
    4.260300     34.976329
    4.275000     35.369734
    4.289700     35.599493
    4.304500     35.816246
    4.319200     36.051423
    4.333900     35.973392
    4.348600     36.500101
    4.363400     37.174203
    4.378100     36.978041
    4.392800     36.988879
    4.407600     37.633718
    4.422300     37.824461
    4.437000     37.884068
    4.451800     38.026041
    4.466500     38.276391
    4.481200     38.301318
    4.496000     38.582012
    4.510700     39.158575
    4.525400     39.191088
    4.540200     39.558484
    4.554900     39.779572
    4.569600     39.968147
    4.584400     40.482935
    4.599100     40.918609
    4.613800     41.111519
    4.628600     41.099597
    4.643300     41.268664
    4.658000     41.769364
    4.672700     42.000205
    4.687500     42.316665
    4.702200     43.069880
    4.716900     42.808694
    4.731700     43.220524
    4.746400     43.595507
    4.761100     43.881621
    4.775900     44.417000
    4.790600     44.689024
    4.805300     45.037997
    4.820100     45.671999
    4.834800     45.639486
    4.849500     45.883333
    4.864300     46.620293
    4.879000     46.767685
    4.893700     46.967097
    4.908500     47.589178
    4.923200     48.178746
    4.938000     48.374907
    4.952700     48.507126
    4.967400     49.082606
    4.982200     49.678676
    4.996900     50.017895
    5.011600     50.389626
    5.026400     50.740765
    5.041100     51.410532
    5.055800     51.901477
    5.070600     52.014188
    5.085300     52.627599
    5.100000     53.262685
    5.114800     53.488107
    5.129500     53.781808
    5.144200     54.441821
    5.159000     54.945771
    5.173700     55.132178
    5.188400     55.539674
    5.203200     56.181262
    5.217900     56.546491
    5.232700     57.116551
    5.247400     57.851343
    5.262100     58.165635
    5.276900     58.502686
    5.291600     59.139939
    5.306300     60.109908
    5.321100     60.191191
    5.335800     60.676717
    5.350500     61.622843
    5.365300     62.225416
    5.380000     61.956643
    5.394800     62.697938
    5.409500     63.481499
    5.424200     63.918257
    5.439000     64.528415
    5.453700     65.019360
    5.468400     65.548238
    5.483200     66.307957
    5.497900     67.206397
    5.512600     67.455663
    5.527400     68.144937
    5.542100     68.563271
    5.556900     68.759432
    5.571600     69.796594
    5.586300     70.246357
    5.601100     70.989819
    5.615800     71.512194
    5.630600     71.670423
    5.645300     72.266494
    5.660000     72.845224
    5.674800     73.393608
    5.689500     73.830366
    5.704200     74.320227
    5.719000     75.051768
    5.733700     75.644587
    5.748500     76.410808
    5.763200     77.062151
    5.777900     77.772016
    5.792700     78.210941
    5.807400     78.634693
    5.822200     78.978246
    5.836900     79.357564
    5.851600     79.648012
    5.866400     80.355711
    5.881100     81.586867
    5.895900     82.200278
    5.910600     82.036630
    5.925300     82.769254
    5.940100     83.537643
    5.954800     84.517366
    5.969600     85.859066
    5.984300     87.633188
    5.999000     88.618330
    6.013800     89.638152
    6.028500     89.353122
    6.043300     89.077847
    6.058000     88.485027
    6.072700     88.116548
    6.087500     88.267191
    6.102200     88.162065
    6.117000     88.334384
    6.131700     88.126301
    6.146500     87.800088
    6.161200     87.797921
    6.175900     88.343054
    6.190700     88.631336
    6.205400     88.633503
    6.220200     89.117946
    6.234900     89.537363
    6.249600     89.769288
    6.264400     89.844068
    6.279100     90.091166
    6.293900     90.146438
    6.308600     90.468316
    6.323400     90.416295
    6.338100     90.681818
    6.352800     91.500061
    6.367600     92.331307
    6.382300     94.188880
    6.397100     96.625182
    6.411800     98.766700
    6.426600     99.484153
    6.441300     98.587879
    6.456000     96.132069
    6.470800     93.780300
    6.485500     92.319386
    6.500300     91.815435
    6.515000     91.790509
    6.529800     92.311800
    6.544500     92.871022
    6.559300     94.263659
    6.574000     95.175106
    6.588700     95.671469
    6.603500     96.249116
    6.618200     96.017191
    6.633000     94.557359
    6.647700     92.486285
    6.662500     91.254046
    6.677200     90.538761
    6.692000     89.822393
    6.706700     89.568792
    6.721500     89.350956
    6.736200     88.673603
    6.750900     88.435174
    6.765700     88.450347
    6.780400     87.887874
    6.795200     87.615849
    6.809900     87.337321
    6.824700     86.912485
    6.839400     86.325085
    6.854200     86.636125
    6.868900     86.487650
    6.883700     86.107248
    6.898400     85.818967
    6.913200     85.388713
    6.927900     85.348614
    6.942700     85.351865
    6.957400     85.015897
    6.972200     84.869590
    6.986900     84.587811
    7.001600     83.926715
    7.016400     83.837846
    7.031100     83.613507
    7.045900     83.313304
    7.060600     82.789845
    7.075400     82.641370
    7.090100     82.621862
    7.104900     82.273973
    7.119600     81.915248
    7.134400     81.744013
    7.149100     81.207550
    7.163900     80.920352
    7.178600     80.457585
    7.193400     80.256004
    7.208100     80.390391
    7.222900     80.262507
    7.237600     80.103194
    7.252400     79.915703
    7.267100     79.105047
    7.281900     78.727896
    7.296600     78.512228
    7.311400     78.456955
    7.326100     78.441782
    7.340900     77.989853
    7.355600     77.521667
    7.370400     77.256145
    7.385100     77.007962
    7.399900     77.080575
    7.414600     76.941853
    7.429400     76.653572
    7.444100     76.213564
    7.458900     76.045580
    7.473600     76.101935
    7.488400     75.899272
    7.503200     75.609906
    7.517900     75.064773
    7.532700     74.519639
    7.547400     74.120814
    7.562200     73.894308
    7.576900     73.702482
    7.591700     73.412032
    7.606400     73.025129
    7.621200     72.637141
    7.635900     72.087672
    7.650700     71.304111
    7.665400     70.985484
    7.680200     70.808830
    7.694900     70.126059
    7.709700     69.930981
    7.724400     69.408606
    7.739200     68.712830
    7.754000     68.635883
    7.768700     68.735589
    7.783500     68.433219
    7.798200     67.960697
    7.813000     67.509851
    7.827700     67.286596
    7.842500     67.370046
    7.857200     66.739295
    7.872000     66.248350
    7.886700     65.773661
    7.901500     65.498384
    7.916300     65.262124
    7.931000     65.151580
    7.945800     64.565264
    7.960500     64.501321
    7.975300     64.350678
    7.990000     64.129590
    8.004800     63.696085
    8.019600     63.546525
    8.034300     63.529185
    8.049100     63.299426
    8.063800     62.629660
    8.078600     62.039009
    8.093300     61.954475
    8.108100     61.978318
    8.122900     62.042260
    8.137600     61.742058
    8.152400     61.030024
    8.167100     61.165494
    8.181900     61.403923
    8.196600     60.854454
    8.211400     60.039463
    8.226200     59.668816
    8.240900     59.663397
    8.255700     59.340435
    8.270400     58.992547
    8.285200     58.537366
    8.300000     58.621900
    8.314700     58.378053
    8.329500     58.090855
    8.344200     57.729962
    8.359000     57.386408
    8.373800     56.804427
    8.388500     56.362251
    8.403300     56.623438
    8.418000     56.181262
    8.432800     55.752091
    8.447600     55.685982
    8.462300     55.562433
    8.477100     55.659972
    8.491800     55.522333
    8.506600     55.163608
    8.521400     54.900252
    8.536100     54.652070
    8.550900     54.723599
    8.565600     54.737688
    8.580400     54.276005
    8.595200     53.637667
    8.609900     53.307119
    8.624700     53.136969
    8.639500     52.980906
    8.654200     52.727305
    8.669000     52.305721
    8.683700     52.067292
    8.698500     51.793100
    8.713300     51.513489
    8.728000     51.470138
    8.742800     51.148260
    8.757600     50.792786
    8.772300     50.613964
    8.787100     50.505588
    8.801800     50.086171
    8.816600     49.573551
    8.831400     49.216992
    8.846100     49.158469
    8.860900     48.801910
    8.875700     48.476782
    8.890400     48.254610
    8.905200     48.033522
    8.920000     47.708392
    8.934700     47.747408
    8.949500     47.280305
    8.964300     47.112322
    8.979000     46.864140
    8.993800     46.759014
    9.008600     46.775271
    9.023300     46.457729
    9.038100     46.258316
    9.052900     46.158610
    9.067600     46.148855
    9.082400     45.894171
    9.097200     45.509434
    9.111900     45.189724
    9.126700     45.131200
    9.141500     45.162630
    9.156200     44.823412
    9.171000     44.708533
    9.185800     44.619664
    9.200500     44.309708
    9.215300     44.094038
    9.230100     43.816595
    9.244800     43.430774
    9.259600     43.189095
    9.274400     43.079635
    9.289100     43.078551
    9.303900     42.971258
    9.318700     42.765343
    9.333400     42.271146
    9.348200     42.214790
    9.363000     42.030551
    9.377800     41.682663
    9.392500     41.654485
    9.407300     41.761777
    9.422100     41.542856
    9.436800     41.382460
    9.451600     41.280586
    9.466400     40.895849
    9.481200     40.649834
    9.495900     40.465595
    9.510700     40.454757
    9.525500     40.015832
    9.540200     39.815336
    9.555000     39.749227
    9.569800     39.589913
    9.584600     39.352569
    9.599300     39.220350
    9.614100     38.937487
    9.628900     39.043696
    9.643600     38.917979
    9.658400     38.609106
    9.673200     38.275307
    9.688000     38.033627
    9.702700     37.899241
    9.717500     37.794116
    9.732300     37.542682
    9.747100     37.639137
    9.761800     37.432138
    9.776600     37.270657
    9.791400     37.018140
    9.806200     36.919518
    9.820900     36.759121
    9.835700     36.497933
    9.850500     36.374385
    9.865300     36.597639
    9.880000     36.394976
    9.894800     36.347290
    9.909600     36.010240
    9.924400     35.817330
    9.939100     35.664518
    9.953900     35.553975
    9.968700     35.423923
    9.983500     35.174657
    9.998200     34.854947
   10.013000     34.857114
   10.028000     34.614351
   10.043000     34.395431
   10.057000     34.223112
   10.072000     34.209023
   10.087000     34.117987
   10.102000     34.142913
   10.116000     34.090893
   10.131000     33.723496
   10.146000     33.455807
   10.161000     33.401618
   10.176000     33.178364
   10.190000     33.153436
   10.205000     33.025552
   10.220000     32.985453
   10.235000     32.877077
   10.249000     32.868407
   10.264000     32.852150
   10.279000     32.555199
   10.294000     32.337362
   10.309000     32.583377
   10.323000     32.516183
   10.338000     32.418644
   10.353000     32.395885
   10.368000     32.284258
   10.382000     32.111939
   10.397000     32.093515
   10.412000     31.873510
   10.427000     31.889767
   10.442000     31.683852
   10.456000     31.677350
   10.471000     31.637250
   10.486000     31.318623
   10.501000     31.365226
   10.516000     31.432418
   10.530000     31.266602
   10.545000     31.385817
   10.560000     31.335964
   10.575000     31.407492
   10.589000     31.366309
   10.604000     31.230838
   10.619000     31.371728
   10.634000     31.180985
   10.649000     31.169064
   10.663000     31.028175
   10.678000     30.949060
   10.693000     30.843935
   10.708000     30.388753
   10.722000     30.157912
   10.737000     30.257618
   10.752000     30.118896
   10.767000     29.969337
   10.782000     30.041949
   10.796000     29.637705
   10.811000     29.604108
   10.826000     29.699479
   10.841000     29.508737
   10.856000     29.403611
   10.870000     29.513072
   10.885000     29.260555
   10.900000     29.080650
   10.915000     28.897493
   10.930000     28.773945
   10.944000     28.777196
   10.959000     28.708919
   10.974000     28.694830
   10.989000     28.835719
   11.003000     28.700249
   11.018000     28.481328
   11.033000     28.393543
   11.048000     28.511673
   11.063000     28.432559
   11.077000     28.474826
   11.092000     28.712170
   11.107000     28.803207
   11.122000     28.835719
   11.137000     28.811876
   11.151000     28.940844
   11.166000     29.128335
   11.181000     29.122917
   11.196000     29.328832
   11.211000     29.333167
   11.225000     29.289816
   11.240000     29.320162
   11.255000     29.012372
   11.270000     28.937593
   11.284000     28.724092
   11.299000     28.552857
   11.314000     28.247236
   11.329000     28.222308
   11.344000     28.176790
   11.358000     28.176790
   11.373000     28.201717
   11.388000     28.144278
   11.403000     28.187628
   11.418000     28.107429
   11.432000     28.249402
   11.447000     28.061912
   11.462000     28.013142
   11.477000     28.429307
   11.492000     28.590788
   11.506000     28.710003
   11.521000     28.835719
   11.536000     28.932175
   11.551000     29.139174
   11.566000     29.103409
   11.580000     28.992865
   11.595000     29.147843
   11.610000     29.192278
   11.625000     29.139174
   11.640000     29.185775
   11.654000     29.466470
   11.669000     29.475140
   11.684000     29.179273
   11.699000     28.972274
   11.714000     28.753353
   11.728000     28.404381
   11.743000     28.365365
   11.758000     28.099843
   11.773000     27.941613
   11.788000     27.902598
   11.802000     27.877671
   11.817000     27.786635
   11.832000     27.848409
   11.847000     28.025064
   11.862000     27.949200
   11.876000     27.919938
   11.891000     28.029398
   11.906000     27.991466
   11.921000     28.125854
   11.936000     28.315512
   11.950000     28.354527
   11.965000     28.311178
   11.980000     28.476993
   11.995000     28.590788
   12.010000     28.588621
   12.024000     28.845473
   12.039000     28.928923
   12.054000     28.951682
   12.069000     28.944096
   12.084000     29.166268
   12.098000     29.153263
   12.113000     29.144592
   12.128000     29.133754
   12.143000     29.084985
   12.158000     29.256220
   12.172000     29.273560
   12.187000     29.126168
   12.202000     29.091487
   12.217000     29.180356
   12.232000     29.204199
   12.246000     29.287649
   12.261000     29.331000
   12.276000     29.232376
   12.291000     29.077398
   12.306000     29.066561
   12.320000     29.261638
   12.335000     29.444795
   12.350000     29.536915
   12.365000     29.488146
   12.380000     29.608443
   12.394000     29.883719
   12.409000     29.891306
   12.424000     29.920567
   12.439000     30.066876
   12.454000     30.412596
   12.468000     30.494963
   12.483000     30.735558
   12.498000     31.023839
   12.513000     31.063939
   12.528000     31.102954
   12.543000     31.343550
   12.557000     31.377147
   12.572000     31.213498
   12.587000     31.002164
   12.602000     30.988075
   12.617000     31.196158
   12.631000     31.322959
   12.646000     31.293697
   12.661000     31.228671
   12.676000     31.505031
   12.691000     31.493110
   12.705000     31.324042
   12.720000     31.380397
   12.735000     31.542963
   12.750000     31.617742
   12.765000     31.692522
   12.779000     31.919029
   12.794000     32.145535
   12.809000     32.355786
   12.824000     33.061317
   12.839000     33.782020
   12.854000     34.666372
   12.868000     35.792403
   12.883000     36.904345
   12.898000     37.915498
   12.913000     38.321909
   12.928000     38.153925
   12.942000     37.930670
   12.957000     37.661896
   12.972000     36.677838
   12.987000     35.751220
   13.002000     35.294955
   13.017000     34.780167
   13.031000     34.436613
   13.046000     34.164588
   13.061000     33.986851
   13.076000     33.863303
   13.091000     33.803695
   13.105000     33.518665
   13.120000     33.443885
   13.135000     33.421126
   13.150000     33.494822
   13.165000     33.720246
   13.179000     33.760345
   13.194000     34.141829
   13.209000     34.214442
   13.224000     34.667456
   13.239000     35.277614
   13.254000     35.973392
   13.268000     36.832816
   13.283000     37.514505
   13.298000     38.107324
   13.313000     38.332746
   13.328000     38.368511
   13.343000     38.080230
   13.357000     37.477656
   13.372000     36.790549
   13.387000     36.219406
   13.402000     35.710037
   13.417000     35.260275
   13.431000     34.983914
   13.446000     35.015344
   13.461000     34.838690
   13.476000     34.820266
   13.491000     34.815931
   13.506000     34.900465
   13.520000     34.893962
   13.535000     35.086872
   13.550000     35.060862
   13.565000     34.973077
   13.580000     34.782335
   13.595000     34.870119
   13.609000     35.047857
   13.624000     35.185494
   13.639000     35.136725
   13.654000     35.144312
   13.669000     35.133475
   13.683000     35.267861
   13.698000     35.389243
   13.713000     35.329635
   13.728000     35.464022
   13.743000     35.591906
   13.758000     35.746885
   13.772000     35.754472
   13.787000     35.894277
   13.802000     36.067679
   13.817000     36.027579
   13.832000     35.917036
   13.847000     35.965805
   13.861000     35.812994
   13.876000     35.933292
   13.891000     35.939795
   13.906000     35.949548
   13.921000     35.704617
   13.936000     35.695948
   13.950000     35.824916
   13.965000     35.619000
   13.980000     35.604911
   13.995000     35.765309
   14.010000     35.688362
   14.025000     35.575650
   14.039000     35.842256
   14.054000     35.598409
   14.069000     35.612498
   14.084000     35.935460
   14.099000     35.697032
   14.114000     35.849842
   14.128000     35.845508
   14.143000     35.596242
   14.158000     35.642843
   14.173000     35.910533
   14.188000     35.806492
   14.203000     35.574566
   14.217000     35.627670
   14.232000     35.623336
   14.247000     35.640675
   14.262000     35.681859
   14.277000     35.633090
   14.292000     35.632006
   14.306000     35.808659
   14.321000     35.711121
   14.336000     35.744717
   14.351000     35.801073
   14.366000     35.808659
   14.381000     35.881272
   14.395000     36.015658
   14.410000     35.996151
   14.425000     36.159799
   14.440000     36.348374
   14.455000     35.922455
   14.470000     35.966889
   14.484000     36.037334
   14.499000     35.789152
   14.514000     35.710037
   14.529000     35.648262
   14.544000     35.499786
   14.559000     35.281950
   14.573000     35.322049
   14.588000     35.276530
   14.603000     35.234264
   14.618000     35.136725
   14.633000     35.220175
   14.648000     35.113966
   14.662000     34.955736
   14.677000     34.937313
   14.692000     34.966574
   14.707000     34.804010
   14.722000     34.912387
   14.737000     35.108547
   14.752000     34.906967
   14.766000     34.979579
   14.781000     34.909135
   14.796000     34.670706
   14.811000     34.675042
   14.826000     34.653367
   14.841000     34.623021
   14.855000     34.571000
   14.870000     34.614351
   14.885000     34.603513
   14.900000     34.606764
   14.915000     34.403017
   14.930000     34.335823
   14.945000     34.293556
   14.959000     34.373755
   14.974000     34.248039
   14.989000     34.089809
   15.004000     34.151583
   15.019000     34.366169
   15.034000     34.204688
   15.048000     34.270797
   15.063000     34.006359
   15.078000     33.950003
   15.093000     33.960841
   15.108000     33.883894
   15.123000     33.694235
   15.138000     33.701821
   15.152000     33.752758
   15.167000     33.716994
   15.182000     33.720246
   15.197000     33.657387
   15.212000     33.554430
   15.227000     33.200038
   15.242000     33.203290
   15.256000     33.207624
   15.271000     33.048312
   15.286000     33.126343
   15.301000     33.038557
   15.316000     33.111170
   15.331000     33.000625
   15.345000     32.899836
   15.360000     32.823972
   15.375000     32.790376
   15.390000     32.601800
   15.405000     32.649486
   15.420000     32.469581
   15.435000     32.420812
   15.449000     32.438152
   15.464000     32.215980
   15.479000     31.955877
   15.494000     32.026322
   15.509000     32.067504
   15.524000     31.955877
   15.539000     31.835579
   15.553000     31.829077
   15.568000     31.784642
   15.583000     31.768386
   15.598000     31.820406
   15.613000     31.681684
   15.628000     31.572225
   15.643000     31.395570
   15.657000     31.339215
   15.672000     31.264435
   15.687000     31.188571
   15.702000     31.246011
   15.717000     31.361974
   15.732000     31.275273
   15.747000     31.087781
   15.761000     30.969651
   15.776000     30.998913
   15.791000     31.060687
   15.806000     30.775657
   15.821000     30.750731
   15.836000     30.634768
   15.851000     30.549151
   15.866000     30.344320
   15.880000     30.454863
   15.895000     30.281460
   15.910000     30.083132
   15.925000     29.995347
   15.940000     29.941159
   15.955000     30.092886
   15.970000     29.976923
   15.984000     29.951997
   15.999000     29.823029
   16.014000     29.717903
   16.029000     29.544501
   16.044000     29.588936
   16.059000     29.509821
   16.074000     29.572679
   16.088000     29.626867
   16.103000     29.333167
   16.118000     29.282230
   16.133000     29.228042
   16.148000     29.256220
   16.163000     29.217205
   16.178000     29.120749
   16.193000     29.008038
   16.207000     29.095823
   16.222000     29.151095
   16.237000     29.015624
   16.252000     28.778280
   16.267000     28.641725
   16.282000     28.492166
   16.297000     28.387041
   16.312000     28.474826
   16.326000     28.628720
   16.341000     28.547437
   16.356000     28.531182
   16.371000     28.411967
   16.386000     28.102011
   16.401000     28.275413
   16.416000     28.326349
   16.430000     28.108513
   16.445000     28.247236
   16.460000     28.236397
   16.475000     28.152948
   16.490000     27.980629
   16.505000     28.015309
   16.520000     28.055408
   16.535000     27.871169
   16.549000     27.695599
   16.564000     27.763876
   16.579000     27.849493
   16.594000     27.664170
   16.609000     27.542788
   16.624000     27.550374
   16.639000     27.600228
   16.654000     27.398647
   16.668000     27.444166
   16.683000     27.353130
   16.698000     27.186230
   16.713000     26.877356
   16.728000     26.868687
   16.743000     26.751640
   16.758000     26.703955
   16.773000     26.409171
   16.788000     26.459024
   16.802000     26.589076
   16.817000     26.491537
   16.832000     26.411338
   16.847000     26.345229
   16.862000     26.479615
   16.877000     26.364736
   16.892000     26.229265
   16.907000     26.205423
   16.921000     26.213010
   16.936000     26.114386
   16.951000     26.123057
   16.966000     25.878127
   16.981000     25.964827
   16.996000     25.765414
   17.011000     25.826106
   17.026000     25.868372
   17.041000     25.702556
   17.055000     25.598515
   17.070000     25.681965
   17.085000     25.744823
   17.100000     25.632112
   17.115000     25.509646
   17.130000     25.368757
   17.145000     25.550829
   17.160000     25.541076
   17.175000     25.496641
   17.189000     25.305899
   17.204000     25.271218
   17.219000     25.425113
   17.234000     25.325406
   17.249000     25.297228
   17.264000     25.093480
   17.279000     25.047963
   17.294000     25.111905
   17.309000     25.068554
   17.323000     25.038208
   17.338000     24.958010
   17.353000     24.936335
   17.368000     24.935251
   17.383000     24.849634
   17.398000     24.951507
   17.413000     25.045795
   17.428000     24.799781
   17.443000     24.766184
   17.457000     24.777022
   17.472000     24.703325
   17.487000     24.651304
   17.502000     24.603619
   17.517000     24.509331
   17.532000     24.666477
   17.547000     24.650221
   17.562000     24.567855
   17.577000     24.538593
   17.591000     24.494159
   17.606000     24.642635
   17.621000     24.624210
   17.636000     24.575441
   17.651000     24.549431
   17.666000     24.622044
   17.681000     24.498494
   17.696000     24.464898
   17.711000     24.459478
   17.726000     24.405290
   17.740000     24.406374
   17.755000     24.406374
   17.770000     24.291495
   17.785000     24.258982
   17.800000     24.387950
   17.815000     24.277406
   17.830000     24.309919
   17.845000     24.308835
   17.860000     24.326176
   17.875000     24.294746
   17.889000     24.446473
   17.904000     24.350019
   17.919000     24.389034
   17.934000     24.182035
   17.949000     24.273071
   17.964000     24.273071
   17.979000     24.281741
   17.994000     24.398788
   18.009000     24.398788
   18.024000     24.410709
   18.038000     24.276322
   18.053000     24.428050
   18.068000     24.354353
   18.083000     24.497410
   18.098000     24.589530
   18.113000     24.616624
   18.128000     24.499578
   18.143000     24.463814
   18.158000     24.405290
   18.173000     24.503913
   18.188000     24.601451
   18.202000     24.665393
   18.217000     24.921163
   18.232000     24.820372
   18.247000     24.765101
   18.262000     24.923329
   18.277000     24.963429
   18.292000     24.829043
   18.307000     24.916827
   18.322000     25.076141
   18.337000     24.988355
   18.352000     24.950424
   18.366000     24.845298
   18.381000     24.838796
   18.396000     24.935251
   18.411000     24.873476
   18.426000     24.797613
   18.441000     24.799781
   18.456000     24.772686
   18.471000     24.713080
   18.486000     24.573273
   18.501000     24.765101
   18.516000     24.866974
   18.530000     24.844214
   18.545000     24.837712
   18.560000     24.843132
   18.575000     24.723917
   18.590000     24.855053
   18.605000     24.896235
   18.620000     24.775938
   18.635000     24.868058
   18.650000     25.016533
   18.665000     24.975350
   18.680000     24.869142
   18.695000     24.875644
   18.710000     24.894068
   18.724000     24.999194
   18.739000     25.017617
   18.754000     24.945005
   18.769000     24.985105
   18.784000     25.096732
   18.799000     24.908157
   18.814000     25.072889
   18.829000     25.123826
   18.844000     25.075057
   18.859000     25.073973
   18.874000     25.068554
   18.889000     25.054465
   18.903000     25.010031
   18.918000     25.217030
   18.933000     25.165009
   18.948000     25.188852
   18.963000     25.069638
   18.978000     25.221365
   18.993000     25.314569
   19.008000     25.312401
   19.023000     25.334077
   19.038000     25.218114
   19.053000     25.196438
   19.068000     25.180182
   19.083000     25.221365
   19.098000     25.273385
   19.112000     25.201857
   19.127000     25.311317
   19.142000     25.316736
   19.157000     25.322155
   19.172000     25.324322
   19.187000     25.313485
   19.202000     25.387181
   19.217000     25.337327
   19.232000     25.374176
   19.247000     25.349249
   19.262000     25.426197
   19.277000     25.519400
   19.292000     25.470631
   19.307000     25.507478
   19.321000     25.464129
   19.336000     25.459793
   19.351000     25.393683
   19.366000     25.336243
   19.381000     25.473882
   19.396000     25.430531
   19.411000     25.372008
   19.426000     25.590929
   19.441000     25.523735
   19.456000     25.603934
   19.471000     25.495557
   19.486000     25.602850
   19.501000     25.499893
   19.516000     25.460877
   19.531000     25.437034
   19.545000     25.469547
   19.560000     25.442453
   19.575000     25.344914
   19.590000     25.407772
   19.605000     25.383930
   19.620000     25.446788
   19.635000     25.375259
   19.650000     25.250626
   19.665000     25.178015
   19.680000     25.231119
   19.695000     25.435950
   19.710000     25.380678
   19.725000     25.280972
   19.740000     25.335161
   19.755000     25.298312
   19.770000     25.374176
   19.785000     25.207276
   19.799000     25.313485
   19.814000     25.239789
   19.829000     25.188852
   19.844000     25.115156
   19.859000     25.210527
   19.874000     25.266883
   19.889000     25.075057
   19.904000     25.127078
   19.919000     25.239789
   19.934000     25.086978
   19.949000     24.864807
   19.964000     25.065302
   19.979000     25.089146
   19.994000     24.973183
   20.009000     24.896235
   20.024000     24.922245
   20.039000     24.947173
   20.054000     24.910324
   20.068000     24.964513
   20.083000     24.807367
   20.098000     24.761849
   20.113000     24.988355
   20.128000     24.844214
   20.143000     24.627462
   20.158000     24.646970
   20.173000     24.620960
   20.188000     24.617708
   20.203000     24.662143
   20.218000     24.785692
   20.233000     24.688153
   20.248000     24.617708
   20.263000     24.486573
   20.278000     24.572191
   20.293000     24.554850
   20.308000     24.495242
   20.323000     24.445389
   20.338000     24.306668
   20.353000     24.351103
   20.368000     24.331594
   20.382000     24.355437
   20.397000     24.136517
   20.412000     24.037894
   20.427000     24.070407
   20.442000     24.072575
   20.457000     23.916512
   20.472000     23.801634
   20.487000     23.810303
   20.502000     23.825476
   20.517000     23.820058
   20.532000     23.758283
   20.547000     23.596802
   20.562000     23.662912
   20.577000     23.716017
   20.592000     23.559954
   20.607000     23.554535
   20.622000     23.577294
   20.637000     23.511184
   20.652000     23.450494
   20.667000     23.501431
   20.682000     23.377882
   20.697000     23.434237
   20.712000     23.334531
   20.727000     23.329113
   20.742000     23.255416
   20.757000     23.241327
   20.771000     23.064674
   20.786000     23.010485
   20.801000     23.033244
   20.816000     22.921617
   20.831000     22.882601
   20.846000     22.757969
   20.861000     22.800235
   20.876000     22.775308
   20.891000     22.649592
   20.906000     22.754717
   20.921000     22.672351
   20.936000     22.535797
   20.951000     22.529294
   20.966000     22.474023
   20.981000     22.374316
   20.996000     22.228008
   21.011000     22.257269
   21.026000     22.283279
   21.041000     22.239929
   21.056000     22.119631
   21.071000     22.095789
   21.086000     22.009088
   21.101000     21.988496
   21.116000     21.935391
   21.131000     21.872533
   21.146000     21.824848
   21.161000     21.772827
   21.176000     21.752235
   21.191000     21.623267
   21.206000     21.500802
   21.221000     21.499718
   21.236000     21.470456
   21.251000     21.518142
   21.266000     21.498634
   21.281000     21.404346
   21.296000     21.340404
   21.310000     21.294887
   21.325000     21.334986
   21.340000     21.203851
   21.355000     21.250452
   21.370000     21.137741
   21.385000     21.057542
   21.400000     21.074883
   21.415000     21.070547
   21.430000     20.976259
   21.445000     20.832119
   21.460000     20.816947
   21.475000     20.900396
   21.490000     20.875470
   21.505000     20.758423
   21.520000     20.758423
   21.535000     20.664135
   21.550000     20.531917
   21.565000     20.495069
   21.580000     20.397530
   21.595000     20.394278
   21.610000     20.392110
   21.625000     20.265310
   21.640000     20.320582
   21.655000     20.272897
   21.670000     20.199200
   21.685000     20.190531
   21.700000     20.190531
   21.715000     20.129840
   21.730000     20.045306
   21.745000     19.948851
   21.760000     19.804711
   21.775000     19.797124
   21.790000     19.801459
   21.805000     19.669240
   21.820000     19.720176
   21.835000     19.680077
   21.850000     19.674659
   21.865000     19.585790
   21.880000     19.593376
   21.895000     19.492586
   21.910000     19.499088
   21.925000     19.346278
   21.940000     19.495838
   21.955000     19.457906
   21.970000     19.359283
   21.985000     19.312682
   22.000000     19.351697
