# Supplementary material for: Changing the game of time resolved X-ray diffraction on the mechanochemistry playground by downsizing
Source: Nat Commun. 2021 Oct 21;12:6134. doi: 10.1038/s41467-021-26264-1 (PMC8531352; doi:10.1038/s41467-021-26264-1)
Supplement: Supplementary file 3 — Source Data. [file 41467_2021_26264_MOESM3_ESM.zip › PXRD_raw_data/reactionIIIa_cocrystal_FormI_normalized/000334.xy]

    3.140900     20.524621
    3.155600     20.747310
    3.170400     20.593393
    3.185100     20.677447
    3.199800     21.035498
    3.214500     21.189416
    3.229300     21.328052
    3.244000     21.302945
    3.258700     21.416473
    3.273500     21.729768
    3.288200     21.842204
    3.302900     22.091094
    3.317600     22.073627
    3.332400     22.555031
    3.347100     23.087742
    3.361800     22.811563
    3.376500     22.863959
    3.391300     23.406495
    3.406000     23.909731
    3.420700     24.002519
    3.435400     23.807119
    3.450200     23.975229
    3.464900     23.888990
    3.479600     23.947937
    3.494400     23.999243
    3.509100     24.002519
    3.523800     24.202284
    3.538500     24.501389
    3.553300     24.267782
    3.568000     24.403143
    3.582700     24.658582
    3.597400     25.045014
    3.612200     25.064664
    3.626900     25.355035
    3.641600     25.550434
    3.656400     25.780765
    3.671100     26.002365
    3.685800     25.934684
    3.700500     26.351682
    3.715300     26.792697
    3.730000     26.822170
    3.744700     27.268643
    3.759500     27.494608
    3.774200     27.679091
    3.788900     27.873400
    3.803600     27.863575
    3.818400     27.976011
    3.833100     28.479248
    3.847800     28.657182
    3.862600     28.716130
    3.877300     28.769619
    3.892000     28.938819
    3.906700     29.172426
    3.921500     29.555585
    3.936200     29.569776
    3.950900     29.808840
    3.965700     29.848138
    3.980400     30.097027
    3.995100     30.327359
    4.009800     30.412506
    4.024600     30.722525
    4.039300     31.012895
    4.054000     31.234494
    4.068800     31.572896
    4.083500     31.648218
    4.098200     31.770479
    4.113000     31.842526
    4.127700     32.349037
    4.142400     32.852274
    4.157100     33.304204
    4.171900     33.697187
    4.186600     33.882762
    4.201300     33.886037
    4.216100     34.023581
    4.230800     34.366349
    4.245500     34.685102
    4.260300     35.061711
    4.275000     35.329157
    4.289700     35.807287
    4.304500     36.352004
    4.319200     36.659840
    4.333900     36.391302
    4.348600     36.467716
    4.363400     36.987327
    4.378100     37.208925
    4.392800     37.246040
    4.407600     37.393409
    4.422300     37.819140
    4.437000     38.204482
    4.451800     38.584365
    4.466500     38.469745
    4.481200     38.349667
    4.496000     38.897660
    4.510700     39.035204
    4.525400     39.324482
    4.540200     39.270994
    4.554900     39.615945
    4.569600     40.113723
    4.584400     40.278558
    4.599100     40.579844
    4.613800     40.716296
    4.628600     41.095089
    4.643300     41.581951
    4.658000     41.791542
    4.672700     41.718403
    4.687500     42.126669
    4.702200     42.600431
    4.716900     43.080744
    4.731700     43.430062
    4.746400     43.482459
    4.761100     43.982421
    4.775900     44.433259
    4.790600     45.057666
    4.805300     45.179927
    4.820100     45.105696
    4.834800     45.356769
    4.849500     45.832715
    4.864300     46.488778
    4.879000     46.960358
    4.893700     47.109909
    4.908500     47.617512
    4.923200     48.160047
    4.938000     48.271392
    4.952700     48.377279
    4.967400     48.984219
    4.982200     49.509288
    4.996900     49.770185
    5.011600     50.165351
    5.026400     50.703519
    5.041100     50.974241
    5.055800     52.057127
    5.070600     52.217595
    5.085300     52.526523
    5.100000     53.034126
    5.114800     53.905238
    5.129500     54.300404
    5.144200     54.182509
    5.159000     54.708669
    5.173700     55.107110
    5.188400     55.692218
    5.203200     56.593895
    5.217900     56.767463
    5.232700     57.156079
    5.247400     57.775027
    5.262100     58.378692
    5.276900     58.844814
    5.291600     59.294561
    5.306300     59.877485
    5.321100     60.421112
    5.335800     60.950546
    5.350500     61.321697
    5.365300     61.836942
    5.380000     62.354368
    5.394800     62.711328
    5.409500     63.421972
    5.424200     64.173006
    5.439000     64.689342
    5.453700     65.251526
    5.468400     66.012384
    5.483200     66.371527
    5.497900     67.150943
    5.512600     67.713127
    5.527400     68.075544
    5.542100     68.395388
    5.556900     69.050360
    5.571600     69.778469
    5.586300     69.961862
    5.601100     70.597183
    5.615800     71.621123
    5.630600     72.158199
    5.645300     72.693092
    5.660000     73.452859
    5.674800     73.929896
    5.689500     74.241008
    5.704200     74.724595
    5.719000     75.166701
    5.733700     75.856604
    5.748500     76.567248
    5.763200     76.767014
    5.777900     77.470017
    5.792700     78.161012
    5.807400     78.502689
    5.822200     78.995009
    5.836900     79.651072
    5.851600     80.237271
    5.866400     80.815829
    5.881100     81.466435
    5.895900     81.993686
    5.910600     82.886631
    5.925300     83.729361
    5.940100     84.746750
    5.954800     85.981370
    5.969600     87.688662
    5.984300     89.077202
    5.999000     89.878450
    6.013800     90.097866
    6.028500     89.870809
    6.043300     88.807572
    6.058000     88.630730
    6.072700     87.922269
    6.087500     87.625349
    6.102200     87.896070
    6.117000     87.548935
    6.131700     87.413575
    6.146500     87.789091
    6.161200     88.160242
    6.175900     88.444063
    6.190700     88.977865
    6.205400     89.472368
    6.220200     89.487651
    6.234900     89.340282
    6.249600     89.762738
    6.264400     90.217943
    6.279100     90.209211
    6.293900     90.475566
    6.308600     91.192759
    6.323400     91.959076
    6.338100     92.269096
    6.352800     93.136933
    6.367600     94.391203
    6.382300     97.424812
    6.397100    103.244233
    6.411800    108.200183
    6.426600    109.347475
    6.441300    106.705757
    6.456000    101.873159
    6.470800     97.162823
    6.485500     94.705590
    6.500300     93.464418
    6.515000     93.176232
    6.529800     93.354165
    6.544500     94.647734
    6.559300     97.089685
    6.574000    100.368909
    6.588700    103.069574
    6.603500    103.853356
    6.618200    102.972420
    6.633000     99.911521
    6.647700     96.276429
    6.662500     93.747148
    6.677200     91.608666
    6.692000     90.704806
    6.706700     89.951589
    6.721500     89.624103
    6.736200     89.510575
    6.750900     88.665661
    6.765700     88.194082
    6.780400     88.100203
    6.795200     87.985583
    6.809900     87.267298
    6.824700     87.102463
    6.839400     87.268389
    6.854200     87.039149
    6.868900     86.700748
    6.883700     85.814352
    6.898400     85.575289
    6.913200     85.687725
    6.927900     85.290375
    6.942700     85.347140
    6.957400     84.939966
    6.972200     84.741291
    6.986900     84.298094
    7.001600     83.726085
    7.016400     83.683512
    7.031100     83.707528
    7.045900     83.547060
    7.060600     82.786201
    7.075400     82.859340
    7.090100     82.546045
    7.104900     82.121405
    7.119600     81.610528
    7.134400     81.676025
    7.149100     81.095284
    7.163900     80.703393
    7.178600     80.715400
    7.193400     80.288578
    7.208100     80.201248
    7.222900     80.036414
    7.237600     79.787524
    7.252400     79.488421
    7.267100     79.420740
    7.281900     79.433840
    7.296600     79.252631
    7.311400     79.040856
    7.326100     78.569277
    7.340900     77.688341
    7.355600     77.455826
    7.370400     77.342297
    7.385100     76.907833
    7.399900     76.645844
    7.414600     76.666586
    7.429400     76.782298
    7.444100     76.583623
    7.458900     76.716800
    7.473600     76.419879
    7.488400     76.251770
    7.503200     76.637112
    7.517900     76.526858
    7.532700     75.613173
    7.547400     75.141594
    7.562200     74.581593
    7.576900     74.128571
    7.591700     73.897148
    7.606400     73.820734
    7.621200     73.447401
    7.635900     72.450753
    7.650700     71.876561
    7.665400     71.313286
    7.680200     70.791492
    7.694900     70.378860
    7.709700     70.230400
    7.724400     69.643109
    7.739200     69.278508
    7.754000     68.798196
    7.768700     68.461977
    7.783500     67.945641
    7.798200     67.776441
    7.813000     67.476245
    7.827700     67.095270
    7.842500     66.945718
    7.857200     66.701195
    7.872000     66.343144
    7.886700     66.249265
    7.901500     65.807159
    7.916300     65.577919
    7.931000     65.044118
    7.945800     64.664235
    7.960500     64.538699
    7.975300     64.054019
    7.990000     63.907742
    8.004800     63.797489
    8.019600     63.435071
    8.034300     62.752810
    8.049100     62.837956
    8.063800     62.706962
    8.078600     62.526844
    8.093300     62.532303
    8.108100     62.522478
    8.122900     62.355460
    8.137600     62.310704
    8.152400     62.174252
    8.167100     62.174252
    8.181900     61.430859
    8.196600     61.203802
    8.211400     60.476784
    8.226200     59.952807
    8.240900     59.969181
    8.255700     59.700643
    8.270400     59.426647
    8.285200     58.750934
    8.300000     58.921227
    8.314700     58.856821
    8.329500     58.655964
    8.344200     58.073039
    8.359000     57.779394
    8.373800     57.248867
    8.388500     56.870075
    8.403300     56.744539
    8.418000     56.369022
    8.432800     56.240211
    8.447600     55.954206
    8.462300     55.561224
    8.477100     55.169333
    8.491800     55.088552
    8.506600     55.184616
    8.521400     54.930268
    8.536100     54.562392
    8.550900     54.364809
    8.565600     54.254556
    8.580400     54.115920
    8.595200     54.049332
    8.609900     53.665081
    8.624700     53.337596
    8.639500     52.842001
    8.654200     52.397711
    8.669000     52.299466
    8.683700     52.008004
    8.698500     51.940323
    8.713300     51.847536
    8.728000     51.449094
    8.742800     51.408705
    8.757600     51.562623
    8.772300     51.261336
    8.787100     50.667496
    8.801800     50.074747
    8.816600     49.784376
    8.831400     49.881530
    8.846100     49.465623
    8.860900     48.738605
    8.875700     48.512640
    8.890400     48.324881
    8.905200     48.031236
    8.920000     47.795446
    8.934700     47.621879
    8.949500     47.429754
    8.964300     47.225621
    8.979000     47.262736
    8.993800     47.201605
    9.008600     46.805348
    9.023300     46.536809
    9.038100     46.454938
    9.052900     45.813066
    9.067600     45.756302
    9.082400     45.756302
    9.097200     45.632949
    9.111900     45.224683
    9.126700     45.077315
    9.141500     45.242150
    9.156200     44.877548
    9.171000     44.677783
    9.185800     44.645034
    9.200500     44.339380
    9.215300     44.196379
    9.230100     44.059926
    9.244800     43.478093
    9.259600     43.410413
    9.274400     43.326358
    9.289100     42.938834
    9.303900     42.781640
    9.318700     42.694310
    9.333400     42.608073
    9.348200     42.382108
    9.363000     42.264213
    9.377800     41.804641
    9.392500     41.702029
    9.407300     41.866863
    9.422100     41.682380
    9.436800     41.395284
    9.451600     41.188968
    9.466400     41.036141
    9.481200     40.686823
    9.495900     40.550371
    9.510700     40.511072
    9.525500     40.287290
    9.540200     40.123548
    9.555000     39.857193
    9.569800     39.451111
    9.584600     39.305925
    9.599300     39.220779
    9.614100     39.239336
    9.628900     39.110526
    9.643600     38.905301
    9.658400     38.698985
    9.673200     38.333292
    9.688000     38.313644
    9.702700     38.080038
    9.717500     37.689237
    9.732300     37.825689
    9.747100     37.708887
    9.761800     37.386859
    9.776600     37.362844
    9.791400     37.232941
    9.806200     36.975319
    9.820900     36.861790
    9.835700     36.961128
    9.850500     36.931654
    9.865300     36.622726
    9.880000     36.659840
    9.894800     36.505923
    9.909600     36.337813
    9.924400     36.167521
    9.939100     35.910990
    9.953900     35.674109
    9.968700     35.407754
    9.983500     35.022412
    9.998200     34.870678
   10.013000     34.844479
   10.028000     34.611963
   10.043000     34.474419
   10.057000     34.194965
   10.072000     34.176408
   10.087000     34.118551
   10.102000     33.858746
   10.116000     33.871846
   10.131000     33.767050
   10.146000     33.705920
   10.161000     33.596757
   10.176000     33.353327
   10.190000     33.338044
   10.205000     33.060773
   10.220000     32.976718
   10.235000     33.065140
   10.249000     32.925412
   10.264000     32.990909
   10.279000     32.791143
   10.294000     32.722371
   10.309000     32.650324
   10.323000     32.673248
   10.338000     32.756212
   10.353000     32.838083
   10.368000     32.894847
   10.382000     32.698355
   10.397000     32.576094
   10.412000     32.362137
   10.427000     32.366504
   10.442000     32.341396
   10.456000     32.035743
   10.471000     31.770479
   10.486000     31.507399
   10.501000     31.236677
   10.516000     31.199562
   10.530000     31.294533
   10.545000     31.293441
   10.560000     31.418978
   10.575000     31.306541
   10.589000     31.279250
   10.604000     31.255236
   10.619000     31.144981
   10.634000     31.099134
   10.649000     30.943032
   10.663000     30.951765
   10.678000     30.903734
   10.693000     30.655937
   10.708000     30.515117
   10.722000     30.357924
   10.737000     30.264045
   10.752000     30.209464
   10.767000     30.024981
   10.782000     29.680029
   10.796000     29.656013
   10.811000     29.725877
   10.826000     29.625448
   10.841000     29.585058
   10.856000     29.458430
   10.870000     29.332894
   10.885000     29.289230
   10.900000     29.057806
   10.915000     29.050165
   10.930000     28.926812
   10.944000     28.899522
   10.959000     28.730321
   10.974000     28.610242
   10.989000     28.706305
   11.003000     28.705213
   11.018000     28.579677
   11.033000     28.509813
   11.048000     28.549111
   11.063000     28.609151
   11.077000     28.808917
   11.092000     28.884238
   11.107000     29.101471
   11.122000     29.234649
   11.137000     29.660379
   11.151000     29.874337
   11.166000     30.014065
   11.181000     30.278237
   11.196000     30.673402
   11.211000     30.646112
   11.225000     30.749816
   11.240000     30.534767
   11.255000     30.290244
   11.270000     29.974766
   11.284000     29.466072
   11.299000     29.114571
   11.314000     28.703030
   11.329000     28.515272
   11.344000     28.314414
   11.358000     28.429033
   11.373000     28.514180
   11.388000     28.405018
   11.403000     28.402834
   11.418000     28.584044
   11.432000     28.652815
   11.447000     28.662640
   11.462000     28.814375
   11.477000     28.930087
   11.492000     29.195350
   11.506000     29.801199
   11.521000     30.077379
   11.536000     30.341550
   11.551000     30.795663
   11.566000     30.901550
   11.580000     31.036911
   11.595000     31.275976
   11.610000     31.426619
   11.625000     31.376405
   11.640000     31.610011
   11.654000     31.850168
   11.669000     31.651493
   11.684000     31.233403
   11.699000     30.785839
   11.714000     30.044630
   11.728000     29.392933
   11.743000     28.914804
   11.758000     28.700847
   11.773000     28.572036
   11.788000     28.382094
   11.802000     28.257650
   11.817000     28.169228
   11.832000     28.180145
   11.847000     28.167045
   11.862000     28.179053
   11.876000     28.298040
   11.891000     28.471607
   11.906000     28.451957
   11.921000     28.370086
   11.936000     28.658273
   11.950000     28.791451
   11.965000     28.779444
   11.980000     29.010867
   11.995000     28.997767
   12.010000     29.115662
   12.024000     29.202991
   12.039000     29.164784
   12.054000     29.156052
   12.069000     29.211725
   12.084000     29.084005
   12.098000     28.946461
   12.113000     29.136402
   12.128000     29.249931
   12.143000     29.249931
   12.158000     29.105837
   12.172000     29.166968
   12.187000     29.221549
   12.202000     29.190983
   12.217000     29.331803
   12.232000     29.306695
   12.246000     29.093830
   12.261000     29.280496
   12.276000     29.295779
   12.291000     29.329620
   12.306000     29.404941
   12.320000     29.374376
   12.335000     29.259755
   12.350000     29.479171
   12.365000     29.641822
   12.380000     29.734610
   12.394000     29.729151
   12.409000     29.890712
   12.424000     30.236754
   12.439000     30.455079
   12.454000     30.596989
   12.468000     30.959406
   12.483000     31.364397
   12.498000     31.564164
   12.513000     31.790129
   12.528000     31.886191
   12.543000     32.085958
   12.557000     31.911299
   12.572000     31.876366
   12.587000     31.952780
   12.602000     31.966971
   12.617000     32.197302
   12.631000     32.227867
   12.646000     32.144905
   12.661000     32.187478
   12.676000     32.058667
   12.691000     32.061942
   12.705000     32.115431
   12.720000     32.049934
   12.735000     32.125256
   12.750000     32.067399
   12.765000     32.413443
   12.779000     32.843541
   12.794000     33.215783
   12.809000     33.993015
   12.824000     34.976565
   12.839000     36.484090
   12.854000     38.538517
   12.868000     40.692282
   12.883000     42.907176
   12.898000     44.488932
   12.913000     45.155911
   12.928000     45.259615
   12.942000     44.748738
   12.957000     43.499926
   12.972000     41.635440
   12.987000     39.651968
   13.002000     38.217581
   13.017000     36.993876
   13.031000     36.377111
   13.046000     35.704674
   13.061000     35.275668
   13.076000     34.968923
   13.091000     34.618513
   13.105000     34.418747
   13.120000     34.212430
   13.135000     34.210247
   13.150000     34.367441
   13.165000     34.545374
   13.179000     34.677460
   13.194000     34.938358
   13.209000     35.508182
   13.224000     36.356371
   13.239000     37.756918
   13.254000     39.395438
   13.268000     40.937896
   13.283000     42.299145
   13.298000     43.325266
   13.313000     44.035911
   13.328000     43.730257
   13.343000     42.961757
   13.357000     41.786083
   13.372000     39.969630
   13.387000     38.363858
   13.402000     37.139061
   13.417000     36.306156
   13.431000     35.914265
   13.446000     35.559489
   13.461000     35.192705
   13.476000     35.058436
   13.491000     35.071535
   13.506000     35.165415
   13.520000     35.247286
   13.535000     34.959098
   13.550000     35.019138
   13.565000     34.968923
   13.580000     35.164323
   13.595000     35.355356
   13.609000     35.214537
   13.624000     35.110834
   13.639000     35.449235
   13.654000     35.302958
   13.669000     35.371730
   13.683000     35.495083
   13.698000     35.597695
   13.713000     35.774538
   13.728000     35.941556
   13.743000     36.036527
   13.758000     36.349821
   13.772000     36.607443
   13.787000     36.769003
   13.802000     36.762453
   13.817000     36.830133
   13.832000     36.619451
   13.847000     36.383661
   13.861000     36.464441
   13.876000     36.392394
   13.891000     36.191536
   13.906000     35.969938
   13.921000     36.005961
   13.936000     35.955747
   13.950000     35.858593
   13.965000     35.829118
   13.980000     35.890250
   13.995000     36.046351
   14.010000     35.957930
   14.025000     35.939373
   14.039000     35.823661
   14.054000     35.895707
   14.069000     35.841126
   14.084000     35.932822
   14.099000     36.061634
   14.114000     35.922998
   14.128000     35.996137
   14.143000     35.941556
   14.158000     35.868417
   14.173000     35.787637
   14.188000     35.611886
   14.203000     35.705766
   14.217000     35.819295
   14.232000     35.700308
   14.247000     35.763621
   14.262000     35.807287
   14.277000     35.597695
   14.292000     35.683933
   14.306000     36.029976
   14.321000     35.904441
   14.336000     36.020152
   14.351000     35.999411
   14.366000     36.118398
   14.381000     36.238476
   14.395000     36.606351
   14.410000     36.553953
   14.425000     36.573603
   14.440000     36.746079
   14.455000     36.654383
   14.470000     36.617267
   14.484000     36.517931
   14.499000     36.241751
   14.514000     36.023427
   14.529000     35.741789
   14.544000     35.716682
   14.559000     35.747247
   14.573000     35.340074
   14.588000     35.274576
   14.603000     35.262569
   14.618000     35.465609
   14.633000     35.431770
   14.648000     35.244011
   14.662000     35.149041
   14.677000     35.075902
   14.692000     35.207988
   14.707000     35.121749
   14.722000     35.143582
   14.737000     35.122842
   14.752000     34.796447
   14.766000     34.765882
   14.781000     34.760423
   14.796000     34.877227
   14.811000     34.781164
   14.826000     34.673094
   14.841000     34.728767
   14.855000     34.711301
   14.870000     34.717850
   14.885000     34.759332
   14.900000     34.542100
   14.915000     34.474419
   14.930000     34.572665
   14.945000     34.536642
   14.959000     34.429663
   14.974000     34.367441
   14.989000     34.226622
   15.004000     34.355433
   15.019000     34.415472
   15.034000     34.280112
   15.048000     34.117460
   15.063000     34.140384
   15.078000     34.107636
   15.093000     34.017031
   15.108000     33.850013
   15.123000     33.815082
   15.138000     33.838006
   15.152000     33.721203
   15.167000     33.827090
   15.182000     33.852197
   15.197000     33.807440
   15.212000     33.916602
   15.227000     33.910053
   15.242000     33.495237
   15.256000     33.318395
   15.271000     33.167751
   15.286000     33.217966
   15.301000     33.463581
   15.316000     33.382801
   15.331000     33.205958
   15.345000     33.019291
   15.360000     32.873014
   15.375000     32.870831
   15.390000     32.839174
   15.405000     32.838083
   15.420000     32.826075
   15.435000     32.525879
   15.449000     32.464749
   15.464000     32.311922
   15.479000     32.413443
   15.494000     32.368687
   15.509000     32.281357
   15.524000     32.159096
   15.539000     31.949504
   15.553000     32.177653
   15.568000     32.106698
   15.583000     32.036834
   15.598000     31.796678
   15.613000     31.783579
   15.628000     31.675509
   15.643000     31.673325
   15.657000     31.761746
   15.672000     31.743189
   15.687000     31.471376
   15.702000     31.392779
   15.717000     31.196288
   15.732000     31.369855
   15.747000     31.527048
   15.761000     31.571804
   15.776000     31.309816
   15.791000     31.290167
   15.806000     31.184280
   15.821000     31.001980
   15.836000     31.009621
   15.851000     30.950674
   15.866000     30.652662
   15.880000     30.602447
   15.895000     30.361199
   15.910000     30.212739
   15.925000     30.065371
   15.940000     29.904903
   15.955000     29.994415
   15.970000     30.114493
   15.984000     29.966033
   15.999000     29.927826
   16.014000     29.872154
   16.029000     29.799016
   16.044000     29.859054
   16.059000     29.729151
   16.074000     29.619990
   16.088000     29.591608
   16.103000     29.528293
   16.118000     29.414766
   16.133000     29.340535
   16.148000     29.219365
   16.163000     29.340535
   16.178000     29.309970
   16.193000     29.149502
   16.207000     29.108020
   16.222000     29.116754
   16.237000     28.981393
   16.252000     28.915896
   16.267000     28.903888
   16.282000     28.848216
   16.297000     28.743420
   16.312000     28.754336
   16.326000     28.784901
   16.341000     28.744512
   16.356000     28.505447
   16.371000     28.474882
   16.386000     28.419209
   16.401000     28.224901
   16.416000     28.269657
   16.430000     28.317688
   16.445000     28.228175
   16.460000     28.241275
   16.475000     28.212893
   16.490000     28.100456
   16.505000     28.207435
   16.520000     28.048059
   16.535000     28.056792
   16.549000     28.062250
   16.564000     28.124472
   16.579000     28.140846
   16.594000     28.069891
   16.609000     28.145212
   16.624000     27.967279
   16.639000     27.899599
   16.654000     27.882132
   16.668000     27.849384
   16.683000     27.719481
   16.698000     27.502249
   16.713000     27.302483
   16.728000     27.329773
   16.743000     27.159480
   16.758000     27.024120
   16.773000     26.873476
   16.788000     26.734841
   16.802000     26.696634
   16.817000     26.602755
   16.832000     26.530709
   16.847000     26.364782
   16.862000     26.429188
   16.877000     26.428096
   16.892000     26.453203
   16.907000     26.380064
   16.921000     26.241429
   16.936000     26.198856
   16.951000     26.065679
   16.966000     25.955424
   16.981000     26.000181
   16.996000     25.915035
   17.011000     25.864821
   17.026000     25.930318
   17.041000     25.874645
   17.055000     25.742560
   17.070000     25.784041
   17.085000     25.911760
   17.100000     25.785133
   17.115000     25.782949
   17.130000     25.681429
   17.145000     25.635581
   17.160000     25.547159
   17.175000     25.471837
   17.189000     25.464197
   17.204000     25.469654
   17.219000     25.442364
   17.234000     25.317920
   17.249000     25.393242
   17.264000     25.375775
   17.279000     25.360493
   17.294000     25.430356
   17.309000     25.374683
   17.323000     25.269888
   17.338000     25.334294
   17.353000     25.189108
   17.368000     25.317920
   17.383000     25.405249
   17.398000     25.182559
   17.413000     25.190200
   17.428000     25.085404
   17.443000     25.046107
   17.457000     25.077763
   17.472000     25.002441
   17.487000     24.843065
   17.502000     24.874722
   17.517000     24.929303
   17.532000     24.967510
   17.547000     24.883455
   17.562000     24.865989
   17.577000     25.012266
   17.591000     24.943494
   17.606000     24.863806
   17.621000     24.963143
   17.636000     24.991525
   17.651000     24.977334
   17.666000     24.965327
   17.681000     24.813591
   17.696000     24.708796
   17.711000     24.739362
   17.726000     24.731720
   17.740000     24.539595
   17.755000     24.625833
   17.770000     24.614916
   17.785000     24.682597
   17.800000     24.492655
   17.815000     24.515580
   17.830000     24.450082
   17.845000     24.525404
   17.860000     24.557061
   17.875000     24.369303
   17.889000     24.411875
   17.904000     24.422792
   17.919000     24.529771
   17.934000     24.440257
   17.949000     24.368211
   17.964000     24.400959
   17.979000     24.586534
   17.994000     24.574527
   18.009000     24.583260
   18.024000     24.548328
   18.038000     24.641115
   18.053000     24.784118
   18.068000     24.819050
   18.083000     24.745911
   18.098000     24.737178
   18.113000     24.861623
   18.128000     24.813591
   18.143000     24.778660
   18.158000     24.750277
   18.173000     24.887822
   18.188000     25.028640
   18.202000     25.158543
   18.217000     25.263339
   18.232000     25.213124
   18.247000     25.263339
   18.262000     25.279713
   18.277000     25.424898
   18.292000     25.618114
   18.307000     25.667238
   18.322000     25.648680
   18.337000     25.617023
   18.352000     25.421624
   18.366000     25.409616
   18.381000     25.347393
   18.396000     25.368134
   18.411000     25.103962
   18.426000     25.178192
   18.441000     25.100688
   18.456000     25.006808
   18.471000     24.890005
   18.486000     24.939128
   18.501000     24.948952
   18.516000     25.026457
   18.530000     24.995892
   18.545000     25.192383
   18.560000     25.136710
   18.575000     25.170551
   18.590000     25.325560
   18.605000     25.249148
   18.620000     25.288446
   18.635000     25.246965
   18.650000     25.185834
   18.665000     25.125795
   18.680000     25.035190
   18.695000     25.007900
   18.710000     25.173826
   18.724000     25.115970
   18.739000     25.103962
   18.754000     24.942403
   18.769000     24.974059
   18.784000     25.073397
   18.799000     25.094137
   18.814000     25.183650
   18.829000     25.221857
   18.844000     25.266613
   18.859000     25.229498
   18.874000     25.213124
   18.889000     25.266613
   18.903000     25.350668
   18.918000     25.303729
   18.933000     25.234957
   18.948000     25.274255
   18.963000     25.315736
   18.978000     25.258972
   18.993000     25.401974
   19.008000     25.415073
   19.023000     25.384508
   19.038000     25.529694
   19.053000     25.507861
   19.068000     25.523144
   19.083000     25.512227
   19.098000     25.447822
   19.112000     25.367043
   19.127000     25.411799
   19.142000     25.526418
   19.157000     25.442364
   19.172000     25.341935
   19.187000     25.483845
   19.202000     25.568992
   19.217000     25.523144
   19.232000     25.577724
   19.247000     25.641039
   19.262000     25.589732
   19.277000     25.631214
   19.292000     25.731643
   19.307000     25.695619
   19.321000     25.633397
   19.336000     25.578816
   19.351000     25.606106
   19.366000     25.602832
   19.381000     25.824431
   19.396000     25.779674
   19.411000     25.655230
   19.426000     25.779674
   19.441000     25.763300
   19.456000     25.658504
   19.471000     25.539518
   19.486000     25.576633
   19.501000     25.562442
   19.516000     25.464197
   19.531000     25.548251
   19.545000     25.547159
   19.560000     25.627939
   19.575000     25.619206
   19.590000     25.657413
   19.605000     25.551526
   19.620000     25.502403
   19.635000     25.464197
   19.650000     25.585366
   19.665000     25.655230
   19.680000     25.448914
   19.695000     25.582092
   19.710000     25.571175
   19.725000     25.490395
   19.740000     25.406340
   19.755000     25.444547
   19.770000     25.535151
   19.785000     25.576633
   19.799000     25.337568
   19.814000     25.297178
   19.829000     25.289538
   19.844000     25.307003
   19.859000     25.475113
   19.874000     25.445638
   19.889000     25.501312
   19.904000     25.480571
   19.919000     25.207666
   19.934000     25.333202
   19.949000     25.415073
   19.964000     25.415073
   19.979000     25.396516
   19.994000     25.212032
   20.009000     25.178192
   20.024000     25.277530
   20.039000     25.300454
   20.054000     25.146535
   20.068000     25.059206
   20.083000     25.066847
   20.098000     25.002441
   20.113000     24.825599
   20.128000     24.845249
   20.143000     24.862714
   20.158000     24.796126
   20.173000     24.779752
   20.188000     24.865989
   20.203000     24.902013
   20.218000     24.928212
   20.233000     24.926029
   20.248000     25.017724
   20.263000     24.902013
   20.278000     24.795034
   20.293000     24.819050
   20.308000     24.855073
   20.323000     24.708796
   20.338000     24.664040
   20.353000     24.525404
   20.368000     24.428250
   20.382000     24.352928
   20.397000     24.206651
   20.412000     24.223026
   20.427000     24.205560
   20.442000     24.114955
   20.457000     24.164078
   20.472000     24.112772
   20.487000     24.027625
   20.502000     23.968678
   20.517000     23.888990
   20.532000     23.882441
   20.547000     23.871524
   20.562000     23.800569
   20.577000     23.643376
   20.592000     23.709965
   20.607000     23.910823
   20.622000     23.856242
   20.637000     23.777645
   20.652000     23.913006
   20.667000     23.971953
   20.682000     23.849692
   20.697000     23.820218
   20.712000     23.732888
   20.727000     23.718697
   20.742000     23.560413
   20.757000     23.524390
   20.771000     23.573513
   20.786000     23.578970
   20.801000     23.452342
   20.816000     23.296241
   20.831000     23.272225
   20.846000     23.092109
   20.861000     23.108483
   20.876000     23.051719
   20.891000     22.961114
   20.906000     22.867235
   20.921000     22.961114
   20.936000     22.942556
   20.951000     22.817020
   20.966000     22.763531
   20.981000     22.747157
   20.996000     22.616162
   21.011000     22.681660
   21.026000     22.574681
   21.041000     22.395656
   21.056000     22.381464
   21.071000     22.324700
   21.086000     22.324700
   21.101000     22.112926
   21.116000     21.997215
   21.131000     22.011406
   21.146000     22.063803
   21.161000     22.017955
   21.176000     21.896785
   21.191000     21.945908
   21.206000     21.739592
   21.221000     21.742867
   21.236000     21.786532
   21.251000     21.669728
   21.266000     21.603140
   21.281000     21.586766
   21.296000     21.543101
   21.310000     21.573666
   21.325000     21.479787
   21.340000     21.546376
   21.355000     21.405557
   21.370000     21.539827
   21.385000     21.456863
   21.400000     21.402282
   21.415000     21.403373
   21.430000     21.346609
   21.445000     21.330235
   21.460000     21.264738
   21.475000     21.171950
   21.490000     21.090079
   21.505000     21.012574
   21.520000     20.996200
   21.535000     20.957993
   21.550000     20.925245
   21.565000     20.902321
   21.580000     20.790976
   21.595000     20.761501
   21.610000     20.642516
   21.625000     20.451482
   21.640000     20.372885
   21.655000     20.461307
   21.670000     20.305205
   21.685000     20.238616
   21.700000     20.199318
   21.715000     20.150195
   21.730000     20.167661
   21.745000     20.260449
   21.760000     20.142554
   21.775000     20.044308
   21.790000     19.991910
   21.805000     19.941696
   21.820000     20.047583
   21.835000     19.938421
   21.850000     19.809610
   21.865000     19.868558
   21.880000     19.755029
   21.895000     19.699356
   21.910000     19.719005
   21.925000     19.650233
   21.940000     19.612026
   21.955000     19.501773
   21.970000     19.522514
   21.985000     19.450467
   22.000000     19.518147
