# Supplementary material for: Changing the game of time resolved X-ray diffraction on the mechanochemistry playground by downsizing
Source: Nat Commun. 2021 Oct 21;12:6134. doi: 10.1038/s41467-021-26264-1 (PMC8531352; doi:10.1038/s41467-021-26264-1)
Supplement: Supplementary file 3 — Source Data. [file 41467_2021_26264_MOESM3_ESM.zip › PXRD_raw_data/reactionIIIa_cocrystal_FormI_normalized/000274.xy]

    3.140900     20.453649
    3.155600     20.503409
    3.170400     20.723003
    3.185100     20.949088
    3.199800     20.951251
    3.214500     21.006420
    3.229300     21.084306
    3.244000     21.201135
    3.258700     21.476981
    3.273500     21.513759
    3.288200     21.899943
    3.302900     22.068695
    3.317600     22.398627
    3.332400     22.440816
    3.347100     22.620385
    3.361800     22.799955
    3.376500     23.177485
    3.391300     23.748646
    3.406000     24.074252
    3.420700     24.205143
    3.435400     23.988794
    3.450200     23.749728
    3.464900     23.803815
    3.479600     23.889273
    3.494400     23.836268
    3.509100     23.739993
    3.523800     23.778936
    3.538500     23.846004
    3.553300     24.378222
    3.568000     24.688684
    3.582700     25.024025
    3.597400     25.121382
    3.612200     25.125708
    3.626900     25.444824
    3.641600     25.548671
    3.656400     25.970552
    3.671100     26.285340
    3.685800     26.251806
    3.700500     26.712630
    3.715300     26.920325
    3.730000     26.870565
    3.744700     26.866237
    3.759500     27.257829
    3.774200     27.503386
    3.788900     27.754351
    3.803600     27.903632
    3.818400     28.058321
    3.833100     28.240055
    3.847800     28.377436
    3.862600     28.538616
    3.877300     28.745230
    3.892000     28.697633
    3.906700     28.975642
    3.921500     29.366152
    3.936200     29.527332
    3.950900     29.636588
    3.965700     29.609545
    3.980400     29.852937
    3.995100     30.115802
    4.009800     30.611241
    4.024600     30.894659
    4.039300     30.861125
    4.054000     30.915212
    4.068800     31.270024
    4.083500     31.627001
    4.098200     31.855249
    4.113000     31.895274
    4.127700     32.349607
    4.142400     32.699011
    4.157100     32.964039
    4.171900     33.265845
    4.186600     33.666091
    4.201300     34.125834
    4.216100     34.520670
    4.230800     34.631008
    4.245500     34.901445
    4.260300     35.204334
    4.275000     35.495323
    4.289700     35.892325
    4.304500     35.843646
    4.319200     35.944247
    4.333900     36.194131
    4.348600     36.585723
    4.363400     36.904838
    4.378100     37.257488
    4.392800     37.416503
    4.407600     37.709657
    4.422300     37.857856
    4.437000     37.929252
    4.451800     37.731292
    4.466500     38.066633
    4.481200     38.473369
    4.496000     38.543683
    4.510700     38.943929
    4.525400     39.252227
    4.540200     39.367973
    4.554900     39.376627
    4.569600     40.078680
    4.584400     40.483253
    4.599100     40.521114
    4.613800     40.626043
    4.628600     41.015472
    4.643300     41.693727
    4.658000     41.831108
    4.672700     41.893850
    4.687500     42.163204
    4.702200     42.546143
    4.716900     42.946389
    4.731700     43.054563
    4.746400     43.333653
    4.761100     44.009744
    4.775900     44.087630
    4.790600     44.389437
    4.805300     44.861078
    4.820100     45.154232
    4.834800     45.538251
    4.849500     45.651835
    4.864300     46.583217
    4.879000     47.057022
    4.893700     47.292842
    4.908500     47.423734
    4.923200     47.715805
    4.938000     48.047901
    4.952700     48.609327
    4.967400     49.247557
    4.982200     49.287581
    4.996900     50.176777
    5.011600     50.428824
    5.026400     50.820416
    5.041100     50.997822
    5.055800     51.438092
    5.070600     51.699875
    5.085300     52.156372
    5.100000     52.717798
    5.114800     53.274896
    5.129500     53.666488
    5.144200     54.240895
    5.159000     54.846673
    5.173700     55.371320
    5.188400     55.942481
    5.203200     56.248615
    5.217900     56.722420
    5.232700     57.254640
    5.247400     57.683011
    5.262100     58.494320
    5.276900     58.904302
    5.291600     59.111996
    5.306300     59.877873
    5.321100     60.301917
    5.335800     60.892550
    5.350500     61.195439
    5.365300     61.617319
    5.380000     62.279348
    5.394800     62.860245
    5.409500     63.444388
    5.424200     64.024204
    5.439000     64.164831
    5.453700     64.876620
    5.468400     65.667376
    5.483200     66.399718
    5.497900     66.614985
    5.512600     67.346245
    5.527400     67.780025
    5.542100     68.443135
    5.556900     69.267426
    5.571600     69.638465
    5.586300     70.510352
    5.601100     70.634752
    5.615800     71.297863
    5.630600     71.742460
    5.645300     72.693315
    5.660000     73.263395
    5.674800     73.802104
    5.689500     74.253192
    5.704200     74.708607
    5.719000     74.844907
    5.733700     75.643235
    5.748500     76.118122
    5.763200     76.710918
    5.777900     77.314532
    5.792700     77.817544
    5.807400     78.420077
    5.822200     78.891718
    5.836900     79.373095
    5.851600     80.176832
    5.866400     80.950280
    5.881100     81.204490
    5.895900     81.799450
    5.910600     82.462561
    5.925300     83.323630
    5.940100     84.178209
    5.954800     85.318369
    5.969600     86.616464
    5.984300     87.759870
    5.999000     88.662045
    6.013800     89.236452
    6.028500     89.385733
    6.043300     88.683681
    6.058000     88.392691
    6.072700     88.308315
    6.087500     87.996771
    6.102200     87.848572
    6.117000     88.192568
    6.131700     88.112519
    6.146500     88.021652
    6.161200     88.120091
    6.175900     88.265044
    6.190700     88.393772
    6.205400     88.998468
    6.220200     89.019022
    6.234900     89.596674
    6.249600     89.778407
    6.264400     89.777325
    6.279100     89.889827
    6.293900     90.041271
    6.308600     90.513994
    6.323400     90.709790
    6.338100     91.536244
    6.352800     91.979760
    6.367600     93.243238
    6.382300     96.157462
    6.397100    100.012803
    6.411800    102.962724
    6.426600    102.982196
    6.441300    101.470997
    6.456000     97.649189
    6.470800     94.838813
    6.485500     93.413073
    6.500300     92.761861
    6.515000     92.427602
    6.529800     92.905734
    6.544500     93.883632
    6.559300     95.281248
    6.574000     97.199183
    6.588700     98.802330
    6.603500     99.251254
    6.618200     98.483215
    6.633000     96.676700
    6.647700     94.384481
    6.662500     92.509814
    6.677200     90.702217
    6.692000     89.807614
    6.706700     89.673478
    6.721500     89.183447
    6.736200     88.654473
    6.750900     88.378628
    6.765700     88.660964
    6.780400     88.154706
    6.795200     87.294719
    6.809900     87.363950
    6.824700     87.352051
    6.839400     87.274165
    6.854200     87.299045
    6.868900     87.041590
    6.883700     86.454202
    6.898400     85.868977
    6.913200     85.549862
    6.927900     85.565008
    6.942700     85.077140
    6.957400     84.359943
    6.972200     84.436746
    6.986900     84.439992
    7.001600     83.973759
    7.016400     83.505364
    7.031100     83.393943
    7.045900     83.210047
    7.060600     82.649703
    7.075400     82.462561
    7.090100     82.511238
    7.104900     82.294890
    7.119600     81.604736
    7.134400     81.455456
    7.149100     81.452210
    7.163900     81.451128
    7.178600     80.953525
    7.193400     80.629002
    7.208100     80.293660
    7.222900     80.227674
    7.237600     79.589444
    7.252400     79.670574
    7.267100     79.613242
    7.281900     78.876573
    7.296600     78.785706
    7.311400     78.654815
    7.326100     78.196155
    7.340900     78.009013
    7.355600     77.919228
    7.370400     77.698552
    7.385100     77.542780
    7.399900     77.255037
    7.414600     76.757434
    7.429400     76.409112
    7.444100     76.200334
    7.458900     76.274975
    7.473600     76.157065
    7.488400     75.770881
    7.503200     75.347918
    7.517900     75.121833
    7.532700     74.866541
    7.547400     74.696708
    7.562200     74.472786
    7.576900     73.921096
    7.591700     73.479744
    7.606400     73.317482
    7.621200     72.957261
    7.635900     72.326603
    7.650700     71.665656
    7.665400     71.175626
    7.680200     70.848938
    7.694900     70.334027
    7.709700     70.094961
    7.724400     69.541107
    7.739200     69.024033
    7.754000     68.645422
    7.768700     68.860690
    7.783500     68.641095
    7.798200     68.223541
    7.813000     67.808151
    7.827700     67.432785
    7.842500     67.024966
    7.857200     66.637702
    7.872000     66.483012
    7.886700     65.956202
    7.901500     65.774469
    7.916300     65.533239
    7.931000     65.033473
    7.945800     64.840922
    7.960500     64.161586
    7.975300     64.036103
    7.990000     63.845716
    8.004800     63.656411
    8.019600     63.245347
    8.034300     62.973829
    8.049100     62.832120
    8.063800     62.670940
    8.078600     62.204707
    8.093300     62.138721
    8.108100     61.991603
    8.122900     61.853140
    8.137600     61.942925
    8.152400     62.181991
    8.167100     61.643281
    8.181900     61.195439
    8.196600     61.051567
    8.211400     60.376558
    8.226200     59.660441
    8.240900     59.512242
    8.255700     59.248296
    8.270400     58.962716
    8.285200     58.896729
    8.300000     58.676053
    8.314700     58.455377
    8.329500     58.346121
    8.344200     57.964265
    8.359000     57.335770
    8.373800     57.094541
    8.388500     56.546096
    8.403300     56.366526
    8.418000     56.226981
    8.432800     56.110152
    8.447600     55.980342
    8.462300     55.589832
    8.477100     55.299924
    8.491800     55.090066
    8.506600     54.973237
    8.521400     54.783932
    8.536100     54.735253
    8.550900     54.540539
    8.565600     54.285247
    8.580400     53.981277
    8.595200     53.692450
    8.609900     53.331147
    8.624700     53.074773
    8.639500     53.169967
    8.654200     52.737269
    8.669000     52.282936
    8.683700     52.003845
    8.698500     51.988701
    8.713300     51.683648
    8.728000     51.268258
    8.742800     51.259605
    8.757600     50.957797
    8.772300     50.755511
    8.787100     50.574859
    8.801800     50.254663
    8.816600     49.749487
    8.831400     49.580735
    8.846100     49.303808
    8.860900     48.961976
    8.875700     48.736973
    8.890400     48.046820
    8.905200     47.925664
    8.920000     47.869413
    8.934700     47.760156
    8.949500     47.640083
    8.964300     47.429142
    8.979000     46.885025
    8.993800     46.927212
    9.008600     46.829856
    9.023300     46.590790
    9.038100     46.422037
    9.052900     45.977440
    9.067600     45.817341
    9.082400     45.707003
    9.097200     45.470101
    9.111900     45.462529
    9.126700     45.275387
    9.141500     45.057955
    9.156200     44.761557
    9.171000     44.427298
    9.185800     44.431625
    9.200500     44.119000
    9.215300     43.615989
    9.230100     43.778251
    9.244800     43.776088
    9.259600     43.567310
    9.274400     43.164901
    9.289100     43.273075
    9.303900     42.965860
    9.318700     42.783044
    9.333400     42.459602
    9.348200     42.180512
    9.363000     41.952263
    9.377800     41.745650
    9.392500     41.729424
    9.407300     41.755386
    9.422100     41.606105
    9.436800     41.298889
    9.451600     41.277255
    9.466400     40.976529
    9.481200     40.880254
    9.495900     40.619553
    9.510700     40.325318
    9.525500     40.007285
    9.540200     39.774710
    9.555000     39.721704
    9.569800     39.452350
    9.584600     39.468576
    9.599300     39.238164
    9.614100     39.067248
    9.628900     38.970973
    9.643600     38.884433
    9.658400     38.637795
    9.673200     38.505822
    9.688000     38.247284
    9.702700     38.076369
    9.717500     37.808096
    9.732300     37.736700
    9.747100     37.603645
    9.761800     37.085490
    9.776600     36.898348
    9.791400     36.924310
    9.806200     36.871304
    9.820900     36.546780
    9.835700     36.609521
    9.850500     36.479712
    9.865300     36.418053
    9.880000     36.444015
    9.894800     36.082712
    9.909600     36.079467
    9.924400     35.759270
    9.939100     35.722490
    9.953900     35.590517
    9.968700     35.335225
    9.983500     35.234622
    9.998200     35.154573
   10.013000     35.043154
   10.028000     34.646152
   10.043000     34.308648
   10.057000     34.072828
   10.072000     34.346509
   10.087000     34.330283
   10.102000     34.211291
   10.116000     34.032803
   10.131000     33.801309
   10.146000     33.584960
   10.161000     33.521137
   10.176000     33.427025
   10.190000     33.204186
   10.205000     33.020289
   10.220000     32.852618
   10.235000     32.893725
   10.249000     32.651413
   10.264000     32.371241
   10.279000     32.437228
   10.294000     32.413430
   10.309000     32.562711
   10.323000     32.531340
   10.338000     32.492398
   10.353000     32.494561
   10.368000     32.596244
   10.382000     32.518359
   10.397000     32.300928
   10.412000     32.263067
   10.427000     32.111623
   10.442000     31.888783
   10.456000     31.533970
   10.471000     31.351155
   10.486000     31.300313
   10.501000     31.432286
   10.516000     31.065575
   10.530000     30.994180
   10.545000     31.248390
   10.560000     31.303559
   10.575000     31.166176
   10.589000     31.166176
   10.604000     31.207284
   10.619000     31.313294
   10.634000     31.227836
   10.649000     31.052594
   10.663000     30.852471
   10.678000     30.783239
   10.693000     30.679391
   10.708000     30.319170
   10.722000     30.430589
   10.737000     30.128783
   10.752000     30.001136
   10.767000     30.034671
   10.782000     29.826975
   10.796000     29.902698
   10.811000     29.767480
   10.826000     29.612790
   10.841000     29.476490
   10.856000     29.344517
   10.870000     29.241751
   10.885000     29.303410
   10.900000     29.110860
   10.915000     28.990786
   10.930000     28.990786
   10.944000     29.093552
   10.959000     28.915064
   10.974000     28.744148
   10.989000     28.565660
   11.003000     28.582968
   11.018000     28.622992
   11.033000     28.584050
   11.048000     28.541861
   11.063000     28.626238
   11.077000     28.608930
   11.092000     28.776601
   11.107000     28.807971
   11.122000     28.992950
   11.137000     29.147640
   11.151000     29.357498
   11.166000     29.647406
   11.181000     29.653896
   11.196000     29.838875
   11.211000     29.936232
   11.225000     29.909189
   11.240000     29.803178
   11.255000     29.481899
   11.270000     29.124923
   11.284000     28.853405
   11.299000     28.833933
   11.314000     28.458567
   11.329000     28.209766
   11.344000     28.123226
   11.358000     28.282243
   11.373000     28.160006
   11.388000     28.221664
   11.403000     28.308205
   11.418000     28.181640
   11.432000     28.296305
   11.447000     28.177313
   11.462000     28.488856
   11.477000     28.734413
   11.492000     28.959416
   11.506000     29.173602
   11.521000     29.428894
   11.536000     29.573847
   11.551000     29.622526
   11.566000     29.851856
   11.580000     29.876736
   11.595000     29.992483
   11.610000     30.058470
   11.625000     30.160153
   11.640000     30.169889
   11.654000     30.336477
   11.669000     30.268328
   11.684000     29.957867
   11.699000     29.605218
   11.714000     29.158456
   11.728000     28.931290
   11.743000     28.602440
   11.758000     28.379600
   11.773000     28.195704
   11.788000     28.209766
   11.802000     28.058321
   11.817000     27.985845
   11.832000     27.900386
   11.847000     27.979354
   11.862000     27.945820
   11.876000     28.026951
   11.891000     28.125389
   11.906000     28.222747
   11.921000     28.412052
   11.936000     28.468303
   11.950000     28.514818
   11.965000     28.553761
   11.980000     28.760375
   11.995000     28.846914
   12.010000     28.886938
   12.024000     28.762538
   12.039000     28.928045
   12.054000     28.693306
   12.069000     28.655445
   12.084000     28.956170
   12.098000     29.164947
   12.113000     29.050282
   12.128000     29.151966
   12.143000     29.214708
   12.158000     29.168192
   12.172000     29.236342
   12.187000     29.150885
   12.202000     29.177928
   12.217000     29.078407
   12.232000     29.134659
   12.246000     29.240670
   12.261000     29.261222
   12.276000     29.247160
   12.291000     29.308820
   12.306000     29.503533
   12.320000     29.255814
   12.335000     29.282858
   12.350000     29.546803
   12.365000     29.807504
   12.380000     29.772888
   12.394000     29.634425
   12.409000     29.753417
   12.424000     30.063878
   12.439000     30.252102
   12.454000     30.512803
   12.468000     30.824345
   12.483000     31.067738
   12.498000     31.400916
   12.513000     31.456085
   12.528000     31.358728
   12.543000     31.333847
   12.557000     31.420387
   12.572000     31.423633
   12.587000     31.418223
   12.602000     31.561014
   12.617000     31.671352
   12.631000     31.704887
   12.646000     31.638900
   12.661000     31.561014
   12.676000     31.685415
   12.691000     31.680006
   12.705000     31.700559
   12.720000     31.444185
   12.735000     31.705968
   12.750000     31.936380
   12.765000     31.990467
   12.779000     32.274966
   12.794000     32.729299
   12.809000     33.284235
   12.824000     34.083645
   12.839000     35.227051
   12.854000     36.635483
   12.868000     38.334906
   12.883000     39.744420
   12.898000     40.958139
   12.913000     41.404900
   12.928000     40.976529
   12.942000     40.331808
   12.957000     39.578914
   12.972000     38.448490
   12.987000     37.139577
   13.002000     36.148698
   13.017000     35.691120
   13.031000     35.200007
   13.046000     34.706731
   13.061000     34.504444
   13.076000     34.365981
   13.091000     34.125834
   13.105000     33.904075
   13.120000     33.802391
   13.135000     33.815372
   13.150000     33.943018
   13.165000     34.110688
   13.179000     34.283768
   13.194000     34.424395
   13.209000     34.806251
   13.224000     35.525612
   13.239000     36.510001
   13.254000     37.640425
   13.268000     38.921212
   13.283000     39.825551
   13.298000     40.262577
   13.313000     40.613062
   13.328000     40.468108
   13.343000     39.777955
   13.357000     39.082392
   13.372000     37.967113
   13.387000     36.848587
   13.402000     36.149780
   13.417000     35.575373
   13.431000     35.373086
   13.446000     35.180535
   13.461000     34.928489
   13.476000     35.013947
   13.491000     35.391476
   13.506000     34.962023
   13.520000     34.981494
   13.535000     35.119958
   13.550000     35.071279
   13.565000     35.240032
   13.580000     35.129694
   13.595000     34.913344
   13.609000     35.188108
   13.624000     35.301690
   13.639000     35.313590
   13.654000     35.330898
   13.669000     35.437991
   13.683000     35.619724
   13.698000     35.404457
   13.713000     35.528857
   13.728000     35.705182
   13.743000     35.875016
   13.758000     35.999417
   13.772000     36.294734
   13.787000     36.428870
   13.802000     36.315286
   13.817000     36.070812
   13.832000     36.327186
   13.847000     36.320696
   13.861000     36.156270
   13.876000     36.011316
   13.891000     35.875016
   13.906000     35.871771
   13.921000     35.757105
   13.936000     35.801458
   13.950000     35.720327
   13.965000     35.775496
   13.980000     35.732226
   13.995000     35.657585
   14.010000     35.614316
   14.025000     35.849054
   14.039000     35.910714
   14.054000     35.707346
   14.069000     35.727898
   14.084000     35.825256
   14.099000     35.926940
   14.114000     35.893406
   14.128000     35.903141
   14.143000     35.735471
   14.158000     35.872853
   14.173000     35.882589
   14.188000     35.715999
   14.203000     35.584027
   14.217000     35.518040
   14.232000     35.615397
   14.247000     35.733308
   14.262000     35.810111
   14.277000     35.644604
   14.292000     35.721408
   14.306000     35.651095
   14.321000     35.681384
   14.336000     35.758188
   14.351000     35.979945
   14.366000     35.995090
   14.381000     36.009152
   14.395000     36.320696
   14.410000     36.418053
   14.425000     36.432115
   14.440000     36.560842
   14.455000     36.379110
   14.470000     36.307715
   14.484000     36.162761
   14.499000     35.952902
   14.514000     35.687874
   14.529000     35.473688
   14.544000     35.590517
   14.559000     35.540756
   14.573000     35.524530
   14.588000     35.236787
   14.603000     35.467198
   14.618000     35.268157
   14.633000     35.203252
   14.648000     35.265994
   14.662000     35.117794
   14.677000     35.100486
   14.692000     35.026928
   14.707000     34.971759
   14.722000     34.929571
   14.737000     34.859256
   14.752000     35.036664
   14.766000     34.939306
   14.781000     34.704567
   14.796000     34.750000
   14.811000     34.771636
   14.826000     34.787862
   14.841000     34.602883
   14.855000     34.642908
   14.870000     34.522834
   14.885000     34.506608
   14.900000     34.488218
   14.915000     34.518507
   14.930000     34.659133
   14.945000     34.467665
   14.959000     34.318384
   14.974000     34.361654
   14.989000     34.267542
   15.004000     34.272951
   15.019000     34.347591
   15.034000     34.032803
   15.048000     33.880277
   15.063000     33.958163
   15.078000     34.038212
   15.093000     33.949508
   15.108000     33.918138
   15.123000     33.831599
   15.138000     33.748304
   15.152000     33.594696
   15.167000     33.603351
   15.182000     33.884604
   15.197000     33.727751
   15.212000     33.448660
   15.227000     33.454069
   15.242000     33.617413
   15.256000     33.560080
   15.271000     33.181469
   15.286000     33.245292
   15.301000     33.180388
   15.316000     33.249619
   15.331000     33.216085
   15.345000     33.108993
   15.360000     33.004063
   15.375000     32.788796
   15.390000     32.750935
   15.405000     32.714155
   15.420000     32.410184
   15.435000     32.363669
   15.449000     32.415593
   15.464000     32.309582
   15.479000     32.247922
   15.494000     32.210061
   15.509000     32.133258
   15.524000     32.151647
   15.539000     32.134340
   15.553000     32.161383
   15.568000     31.941788
   15.583000     31.629164
   15.598000     31.751401
   15.613000     31.682170
   15.628000     31.595630
   15.643000     31.446349
   15.657000     31.458248
   15.672000     31.348992
   15.687000     31.350073
   15.702000     31.376035
   15.717000     31.188893
   15.732000     31.233245
   15.747000     31.359809
   15.761000     31.326275
   15.776000     31.237572
   15.791000     31.128316
   15.806000     31.191057
   15.821000     31.098027
   15.836000     30.841653
   15.851000     30.609078
   15.866000     30.476023
   15.880000     30.413282
   15.895000     30.288881
   15.910000     30.141764
   15.925000     29.918924
   15.940000     29.887553
   15.955000     29.985992
   15.970000     29.824812
   15.984000     29.876736
   15.999000     29.857265
   16.014000     29.711229
   16.029000     29.760989
   16.044000     29.804259
   16.059000     29.707984
   16.074000     29.449446
   16.088000     29.450528
   16.103000     29.623607
   16.118000     29.454855
   16.133000     29.250405
   16.148000     29.203890
   16.163000     29.363989
   16.178000     29.180092
   16.193000     29.100042
   16.207000     29.035137
   16.222000     29.067590
   16.237000     28.906410
   16.252000     28.790663
   16.267000     28.855568
   16.282000     28.740903
   16.297000     28.734413
   16.312000     28.780927
   16.326000     28.542943
   16.341000     28.496428
   16.356000     28.548352
   16.371000     28.419624
   16.386000     28.372028
   16.401000     28.253036
   16.416000     28.230319
   16.430000     28.281161
   16.445000     28.302796
   16.460000     28.220583
   16.475000     28.174068
   16.490000     28.149188
   16.505000     28.045340
   16.520000     27.990171
   16.535000     27.875507
   16.549000     27.852790
   16.564000     28.019378
   16.579000     28.059403
   16.594000     27.958801
   16.609000     27.754351
   16.624000     27.744615
   16.639000     27.816010
   16.654000     27.711081
   16.668000     27.454707
   16.683000     27.291364
   16.698000     27.340043
   16.713000     27.294609
   16.728000     27.219969
   16.743000     27.015518
   16.758000     26.814313
   16.773000     26.721283
   16.788000     26.569839
   16.802000     26.473564
   16.817000     26.570921
   16.832000     26.526570
   16.847000     26.389188
   16.862000     26.341591
   16.877000     26.301566
   16.892000     26.157694
   16.907000     26.192310
   16.921000     26.157694
   16.936000     26.242071
   16.951000     26.111179
   16.966000     25.854806
   16.981000     25.727159
   16.996000     25.885094
   17.011000     25.884013
   17.026000     25.854806
   17.041000     25.772592
   17.055000     25.880768
   17.070000     25.874277
   17.085000     25.583287
   17.100000     25.637374
   17.115000     25.641702
   17.130000     25.549753
   17.145000     25.582205
   17.160000     25.492421
   17.175000     25.490256
   17.189000     25.364774
   17.204000     25.327995
   17.219000     25.247946
   17.234000     25.280399
   17.249000     25.313932
   17.264000     25.310687
   17.279000     25.315014
   17.294000     25.168978
   17.309000     25.099746
   17.323000     25.127872
   17.338000     25.210084
   17.353000     25.100828
   17.368000     25.048904
   17.383000     25.034842
   17.398000     24.985082
   17.413000     24.913686
   17.428000     25.139771
   17.443000     24.932076
   17.457000     24.819574
   17.472000     24.656231
   17.487000     24.697337
   17.502000     24.793612
   17.517000     24.787122
   17.532000     24.667048
   17.547000     24.652986
   17.562000     24.631351
   17.577000     24.797940
   17.591000     24.776305
   17.606000     24.676784
   17.621000     24.625942
   17.636000     24.627024
   17.651000     24.617288
   17.666000     24.610798
   17.681000     24.627024
   17.696000     24.530749
   17.711000     24.574018
   17.726000     24.555629
   17.740000     24.394449
   17.755000     24.328462
   17.770000     24.443127
   17.785000     24.420410
   17.800000     24.469089
   17.815000     24.332789
   17.830000     24.220288
   17.845000     24.285192
   17.860000     24.303582
   17.875000     24.290601
   17.889000     24.314400
   17.904000     24.425819
   17.919000     24.291683
   17.934000     24.367405
   17.949000     24.416083
   17.964000     24.392285
   17.979000     24.321971
   17.994000     24.408512
   18.009000     24.516686
   18.024000     24.508032
   18.038000     24.501542
   18.053000     24.624861
   18.068000     24.554546
   18.083000     24.563201
   18.098000     24.661639
   18.113000     24.670293
   18.128000     24.616206
   18.143000     24.660557
   18.158000     24.710318
   18.173000     24.660557
   18.188000     24.755752
   18.202000     24.925585
   18.217000     25.029433
   18.232000     24.995899
   18.247000     25.043496
   18.262000     25.018616
   18.277000     24.902869
   18.292000     25.085684
   18.307000     25.106237
   18.322000     25.065131
   18.337000     24.910441
   18.352000     24.971019
   18.366000     24.987245
   18.381000     24.948302
   18.396000     25.032678
   18.411000     25.037006
   18.426000     24.830392
   18.441000     24.834719
   18.456000     24.929913
   18.471000     25.005635
   18.486000     24.849864
   18.501000     24.892052
   18.516000     24.849864
   18.530000     24.870416
   18.545000     24.923422
   18.560000     24.955874
   18.575000     24.849864
   18.590000     25.013207
   18.605000     24.886642
   18.620000     24.973183
   18.635000     24.953711
   18.650000     24.926667
   18.665000     24.912604
   18.680000     24.899623
   18.695000     25.021861
   18.710000     25.039169
   18.724000     24.967773
   18.739000     24.980754
   18.754000     25.029433
   18.769000     25.039169
   18.784000     24.982918
   18.799000     24.908278
   18.814000     25.027270
   18.829000     25.070540
   18.844000     24.985082
   18.859000     25.047823
   18.874000     25.187368
   18.889000     25.230638
   18.903000     25.146262
   18.918000     25.268499
   18.933000     25.265254
   18.948000     25.186287
   18.963000     25.234965
   18.978000     25.266336
   18.993000     25.192777
   19.008000     25.290133
   19.023000     25.190613
   19.038000     25.311769
   19.053000     25.398309
   19.068000     25.312850
   19.083000     25.325831
   19.098000     25.387491
   19.112000     25.499992
   19.127000     25.347467
   19.142000     25.359366
   19.157000     25.307442
   19.172000     25.391818
   19.187000     25.405881
   19.202000     25.525954
   19.217000     25.452396
   19.232000     25.512973
   19.247000     25.439415
   19.262000     25.575715
   19.277000     25.522709
   19.292000     25.494584
   19.307000     25.613576
   19.321000     25.491338
   19.336000     25.534609
   19.351000     25.709851
   19.366000     25.640620
   19.381000     25.708770
   19.396000     25.622230
   19.411000     25.600595
   19.426000     25.626557
   19.441000     25.573552
   19.456000     25.568142
   19.471000     25.502156
   19.486000     25.442660
   19.501000     25.399391
   19.516000     25.434006
   19.531000     25.472949
   19.545000     25.483767
   19.560000     25.538935
   19.575000     25.417780
   19.590000     25.390736
   19.605000     25.470786
   19.620000     25.393981
   19.635000     25.415617
   19.650000     25.342057
   19.665000     25.410207
   19.680000     25.323668
   19.695000     25.256600
   19.710000     25.310687
   19.725000     25.398309
   19.740000     25.402636
   19.755000     25.278235
   19.770000     25.263090
   19.785000     25.212249
   19.799000     25.377755
   19.814000     25.254437
   19.829000     25.241456
   19.844000     25.259845
   19.859000     25.317177
   19.874000     25.293379
   19.889000     25.293379
   19.904000     25.319341
   19.919000     25.297706
   19.934000     25.358284
   19.949000     25.283643
   19.964000     25.091093
   19.979000     25.191695
   19.994000     25.111646
   20.009000     25.048904
   20.024000     24.894215
   20.039000     24.981836
   20.054000     24.938566
   20.068000     25.024025
   20.083000     24.965610
   20.098000     24.889888
   20.113000     24.877989
   20.128000     24.813084
   20.143000     24.850946
   20.158000     24.806593
   20.173000     24.774141
   20.188000     24.733035
   20.203000     24.822820
   20.218000     24.781713
   20.233000     24.649741
   20.248000     24.597817
   20.263000     24.703828
   20.278000     24.713563
   20.293000     24.623779
   20.308000     24.516686
   20.323000     24.380385
   20.338000     24.371732
   20.353000     24.370650
   20.368000     24.366323
   20.382000     24.421493
   20.397000     24.334952
   20.412000     24.155383
   20.427000     24.219205
   20.442000     24.109949
   20.457000     23.844921
   20.472000     23.826532
   20.487000     23.893600
   20.502000     23.917399
   20.517000     23.838431
   20.532000     23.813551
   20.547000     23.799488
   20.562000     23.729175
   20.577000     23.653452
   20.592000     23.601529
   20.607000     23.627490
   20.622000     23.705376
   20.637000     23.666433
   20.652000     23.664270
   20.667000     23.744319
   20.682000     23.697804
   20.697000     23.521479
   20.712000     23.463065
   20.727000     23.439267
   20.742000     23.487946
   20.757000     23.428449
   20.771000     23.438185
   20.786000     23.261861
   20.801000     23.016305
   20.816000     23.004405
   20.831000     22.900558
   20.846000     22.909212
   20.861000     22.920029
   20.876000     22.817263
   20.891000     22.828081
   20.906000     22.936256
   20.921000     22.779402
   20.936000     22.693944
   20.951000     22.729642
   20.966000     22.754522
   20.981000     22.650674
   20.996000     22.467860
   21.011000     22.364012
   21.026000     22.413772
   21.041000     22.342377
   21.056000     22.287208
   21.071000     22.195259
   21.086000     22.114128
   21.101000     22.095739
   21.116000     21.912924
   21.131000     21.935641
   21.146000     21.905352
   21.161000     21.767969
   21.176000     21.693330
   21.191000     21.812322
   21.206000     21.683594
   21.221000     21.547294
   21.236000     21.497533
   21.251000     21.483471
   21.266000     21.408830
   21.281000     21.338516
   21.296000     21.412076
   21.310000     21.405585
   21.325000     21.333108
   21.340000     21.276858
   21.355000     21.262795
   21.370000     21.351497
   21.385000     21.296329
   21.400000     21.251977
   21.415000     21.197890
   21.430000     21.168683
   21.445000     21.095124
   21.460000     20.956661
   21.475000     21.198972
   21.490000     20.988031
   21.505000     20.889593
   21.520000     20.821443
   21.535000     20.796562
   21.550000     20.653772
   21.565000     20.611584
   21.580000     20.635382
   21.595000     20.505572
   21.610000     20.406052
   21.625000     20.296795
   21.640000     20.397398
   21.655000     20.265425
   21.670000     20.024196
   21.685000     20.188621
   21.700000     20.146433
   21.715000     20.201602
   21.730000     20.054484
   21.745000     20.023114
   21.760000     19.956046
   21.775000     19.964700
   21.790000     19.831645
   21.805000     19.758086
   21.820000     19.779721
   21.835000     19.867342
   21.850000     19.678037
   21.865000     19.607724
   21.880000     19.627195
   21.895000     19.631522
   21.910000     19.497386
   21.925000     19.469260
   21.940000     19.466014
   21.955000     19.434644
   21.970000     19.414091
   21.985000     19.241012
   22.000000     19.314570
