# Supplementary material for: Changing the game of time resolved X-ray diffraction on the mechanochemistry playground by downsizing
Source: Nat Commun. 2021 Oct 21;12:6134. doi: 10.1038/s41467-021-26264-1 (PMC8531352; doi:10.1038/s41467-021-26264-1)
Supplement: Supplementary file 3 — Source Data. [file 41467_2021_26264_MOESM3_ESM.zip › PXRD_raw_data/reactionIIIa_cocrystal_FormI_normalized/000075.xy]

    3.140900     20.313620
    3.155600     20.470839
    3.170400     20.570794
    3.185100     20.358390
    3.199800     20.807144
    3.214500     21.088265
    3.229300     20.811309
    3.244000     20.944581
    3.258700     21.294421
    3.273500     21.375633
    3.288200     21.516194
    3.302900     21.877487
    3.317600     22.247110
    3.332400     22.352269
    3.347100     22.483460
    3.361800     22.729181
    3.376500     23.203963
    3.391300     23.733929
    3.406000     24.106675
    3.420700     24.449226
    3.435400     24.229536
    3.450200     23.692282
    3.464900     23.748506
    3.479600     23.895314
    3.494400     23.886984
    3.509100     23.835966
    3.523800     24.112922
    3.538500     24.267019
    3.553300     24.440897
    3.568000     24.605405
    3.582700     24.951080
    3.597400     25.165565
    3.612200     25.110382
    3.626900     25.194719
    3.641600     25.558094
    3.656400     25.789238
    3.671100     25.928758
    3.685800     26.164067
    3.700500     26.278597
    3.715300     26.518072
    3.730000     26.641973
    3.744700     27.156321
    3.759500     27.390589
    3.774200     27.512408
    3.788900     27.777912
    3.803600     27.817476
    3.818400     27.891402
    3.833100     28.222500
    3.847800     28.096515
    3.862600     28.281848
    3.877300     28.516115
    3.892000     28.807649
    3.906700     29.128335
    3.921500     29.068987
    3.936200     29.143953
    3.950900     29.198095
    3.965700     29.533358
    3.980400     29.807191
    3.995100     29.864456
    4.009800     30.408999
    4.024600     30.718232
    4.039300     30.678667
    4.054000     31.047248
    4.068800     31.460601
    4.083500     31.657386
    4.098200     31.963496
    4.113000     32.182146
    4.127700     32.243576
    4.142400     32.465350
    4.157100     32.889114
    4.171900     33.338908
    4.186600     33.569011
    4.201300     33.743931
    4.216100     34.058370
    4.230800     34.432158
    4.245500     34.568553
    4.260300     35.202638
    4.275000     35.354652
    4.289700     35.157867
    4.304500     35.409835
    4.319200     35.989778
    4.333900     36.107432
    4.348600     36.188646
    4.363400     36.205305
    4.378100     36.635316
    4.392800     37.078863
    4.407600     37.301677
    4.422300     37.670259
    4.437000     37.906610
    4.451800     37.924309
    4.466500     38.148166
    4.481200     38.133589
    4.496000     38.262697
    4.510700     38.673966
    4.525400     38.727067
    4.540200     39.072742
    4.554900     39.498588
    4.569600     39.971289
    4.584400     40.277399
    4.599100     40.475226
    4.613800     40.590797
    4.628600     40.898989
    4.643300     41.092651
    4.658000     41.507044
    4.672700     42.034928
    4.687500     42.125512
    4.702200     42.360820
    4.716900     42.891827
    4.731700     43.109436
    4.746400     43.713327
    4.761100     43.772674
    4.775900     44.014230
    4.790600     44.601462
    4.805300     44.816988
    4.820100     44.989825
    4.834800     45.561439
    4.849500     46.225718
    4.864300     46.501633
    4.879000     46.433957
    4.893700     46.885833
    4.908500     47.402264
    4.923200     47.584471
    4.938000     47.824986
    4.952700     48.842229
    4.967400     49.342000
    4.982200     49.221222
    4.996900     49.206646
    5.011600     49.834483
    5.026400     50.821532
    5.041100     51.310891
    5.055800     51.808580
    5.070600     51.954346
    5.085300     52.370823
    5.100000     52.627996
    5.114800     53.179827
    5.129500     53.601509
    5.144200     54.106486
    5.159000     54.671853
    5.173700     55.080000
    5.188400     55.526669
    5.203200     55.917116
    5.217900     56.353374
    5.232700     56.783386
    5.247400     57.075960
    5.262100     58.091121
    5.276900     58.673147
    5.291600     59.050057
    5.306300     59.542540
    5.321100     59.955893
    5.335800     60.516053
    5.350500     61.131396
    5.365300     61.680103
    5.380000     62.371454
    5.394800     63.147141
    5.409500     63.574028
    5.424200     64.197701
    5.439000     64.377827
    5.453700     64.540253
    5.468400     65.192038
    5.483200     66.019784
    5.497900     66.669487
    5.512600     67.198411
    5.527400     67.564910
    5.542100     68.156306
    5.556900     69.220402
    5.571600     69.452588
    5.586300     69.705597
    5.601100     70.544796
    5.615800     71.079968
    5.630600     71.309030
    5.645300     71.923332
    5.660000     72.851032
    5.674800     73.099877
    5.689500     73.897428
    5.704200     74.826170
    5.719000     75.295747
    5.733700     75.880896
    5.748500     76.000633
    5.763200     76.289042
    5.777900     77.130324
    5.792700     77.741503
    5.807400     78.648379
    5.822200     78.957613
    5.836900     79.265805
    5.851600     79.619810
    5.866400     79.843665
    5.881100     80.508986
    5.895900     81.152441
    5.910600     81.788608
    5.925300     82.093677
    5.940100     82.724639
    5.954800     83.516984
    5.969600     84.640429
    5.984300     85.942957
    5.999000     87.427695
    6.013800     88.767706
    6.028500     89.309124
    6.043300     88.818724
    6.058000     88.047203
    6.072700     87.711939
    6.087500     87.647385
    6.102200     87.473507
    6.117000     87.424571
    6.131700     87.967031
    6.146500     87.977442
    6.161200     88.001390
    6.175900     88.192969
    6.190700     88.295005
    6.205400     88.280429
    6.220200     88.765623
    6.234900     88.942626
    6.249600     89.043621
    6.264400     88.933255
    6.279100     89.549640
    6.293900     89.664171
    6.308600     89.814102
    6.323400     89.658965
    6.338100     89.585040
    6.352800     89.568381
    6.367600     89.794319
    6.382300     89.929675
    6.397100     90.222249
    6.411800     89.956746
    6.426600     89.848461
    6.441300     89.776620
    6.456000     90.136871
    6.470800     89.900521
    6.485500     89.931757
    6.500300     89.861997
    6.515000     89.791196
    6.529800     89.802649
    6.544500     89.641264
    6.559300     89.353896
    6.574000     89.806813
    6.588700     89.766208
    6.603500     89.346608
    6.618200     89.226871
    6.633000     89.363267
    6.647700     89.344526
    6.662500     89.175853
    6.677200     88.687534
    6.692000     88.442855
    6.706700     88.534479
    6.721500     88.074274
    6.736200     88.033667
    6.750900     87.649468
    6.765700     87.575543
    6.780400     87.559925
    6.795200     87.346482
    6.809900     87.256939
    6.824700     86.839422
    6.839400     87.118461
    6.854200     86.791528
    6.868900     86.056446
    6.883700     85.679536
    6.898400     85.393209
    6.913200     85.122499
    6.927900     85.233907
    6.942700     85.082934
    6.957400     84.866367
    6.972200     84.924673
    6.986900     84.361390
    7.001600     83.905348
    7.016400     83.696069
    7.031100     82.973483
    7.045900     83.015131
    7.060600     83.159856
    7.075400     82.734009
    7.090100     81.902098
    7.104900     81.725096
    7.119600     81.235737
    7.134400     80.986892
    7.149100     81.010839
    7.163900     80.763036
    7.178600     80.419444
    7.193400     79.969649
    7.208100     79.850954
    7.222900     79.943619
    7.237600     79.671869
    7.252400     79.240817
    7.267100     78.799351
    7.281900     78.668162
    7.296600     78.520312
    7.311400     78.207956
    7.326100     78.008048
    7.340900     77.705060
    7.355600     77.419775
    7.370400     77.572830
    7.385100     76.808596
    7.399900     76.353596
    7.414600     76.344226
    7.429400     75.897555
    7.444100     75.814259
    7.458900     75.678905
    7.473600     75.341559
    7.488400     74.899053
    7.503200     74.418024
    7.517900     74.350346
    7.532700     73.817257
    7.547400     73.711056
    7.562200     73.196707
    7.576900     72.839579
    7.591700     72.127405
    7.606400     71.784854
    7.621200     71.578698
    7.635900     71.290288
    7.650700     70.995631
    7.665400     70.544796
    7.680200     70.302199
    7.694900     70.053354
    7.709700     69.810758
    7.724400     69.737874
    7.739200     69.292244
    7.754000     68.920540
    7.768700     68.591523
    7.783500     68.017828
    7.798200     68.125070
    7.813000     67.923079
    7.827700     67.388949
    7.842500     66.831912
    7.857200     66.423766
    7.872000     65.967725
    7.886700     65.831329
    7.901500     65.367999
    7.916300     65.204532
    7.931000     64.991088
    7.945800     64.687061
    7.960500     64.353880
    7.975300     63.889509
    7.990000     63.555287
    8.004800     63.500104
    8.019600     62.792095
    8.034300     62.286077
    8.049100     62.285035
    8.063800     62.137186
    8.078600     62.144475
    8.093300     61.987255
    8.108100     61.385446
    8.122900     61.167838
    8.137600     61.125149
    8.152400     60.837781
    8.167100     60.448375
    8.181900     60.149554
    8.196600     60.016282
    8.211400     59.396774
    8.226200     59.325972
    8.240900     58.887632
    8.255700     58.660652
    8.270400     58.350377
    8.285200     58.188993
    8.300000     57.642368
    8.314700     57.763146
    8.329500     57.468490
    8.344200     56.889588
    8.359000     56.970801
    8.373800     56.833364
    8.388500     56.675103
    8.403300     56.352333
    8.418000     55.721372
    8.432800     55.789050
    8.447600     55.595388
    8.462300     55.267414
    8.477100     55.158088
    8.491800     54.811373
    8.506600     54.740571
    8.521400     54.637493
    8.536100     54.326178
    8.550900     54.165834
    8.565600     53.819118
    8.580400     53.937813
    8.595200     53.629622
    8.609900     53.172539
    8.624700     52.701921
    8.639500     52.317722
    8.654200     52.064713
    8.669000     51.652401
    8.683700     51.131806
    8.698500     51.175537
    8.713300     51.167206
    8.728000     50.902744
    8.742800     50.534163
    8.757600     50.394644
    8.772300     50.124975
    8.787100     49.926108
    8.801800     49.465902
    8.816600     48.950513
    8.831400     48.765181
    8.846100     48.807870
    8.860900     48.580891
    8.875700     48.312263
    8.890400     48.182114
    8.905200     47.651108
    8.920000     47.510547
    8.934700     47.603213
    8.949500     47.228384
    8.964300     46.888957
    8.979000     46.966005
    8.993800     46.731736
    9.008600     46.705707
    9.023300     46.247583
    9.038100     46.118476
    9.052900     46.323590
    9.067600     46.068499
    9.082400     45.749895
    9.097200     45.459402
    9.111900     45.329254
    9.126700     44.961714
    9.141500     44.932560
    9.156200     45.096027
    9.171000     44.735775
    9.185800     44.500466
    9.200500     44.358864
    9.215300     44.063166
    9.230100     43.426999
    9.244800     43.370775
    9.259600     43.178155
    9.274400     42.801244
    9.289100     42.725238
    9.303900     42.823109
    9.318700     42.302514
    9.333400     42.099482
    9.348200     41.804825
    9.363000     41.784002
    9.377800     41.665306
    9.392500     41.313384
    9.407300     41.282148
    9.422100     41.087445
    9.436800     40.836518
    9.451600     40.721987
    9.466400     40.665763
    9.481200     40.457525
    9.495900     40.260740
    9.510700     40.048337
    9.525500     39.899447
    9.540200     39.618326
    9.555000     39.501712
    9.569800     39.453818
    9.584600     39.159161
    9.599300     38.819733
    9.614100     38.681255
    9.628900     38.668761
    9.643600     38.607331
    9.658400     38.248120
    9.673200     37.933681
    9.688000     37.889950
    9.702700     37.803532
    9.717500     37.698371
    9.732300     37.600500
    9.747100     37.326666
    9.761800     37.017433
    9.776600     36.782124
    9.791400     36.848760
    9.806200     36.750889
    9.820900     36.650933
    9.835700     36.482261
    9.850500     36.098062
    9.865300     35.982490
    9.880000     35.984572
    9.894800     35.976243
    9.909600     35.661803
    9.924400     35.510831
    9.939100     35.390053
    9.953900     35.247410
    9.968700     35.025636
    9.983500     34.729939
    9.998200     34.789286
   10.013000     34.673714
   10.028000     34.471723
   10.043000     34.296803
   10.057000     34.141666
   10.072000     33.884492
   10.087000     34.037547
   10.102000     33.844926
   10.116000     33.819938
   10.131000     33.723107
   10.146000     33.569011
   10.161000     33.190018
   10.176000     33.013016
   10.190000     33.078610
   10.205000     32.862043
   10.220000     32.605911
   10.235000     32.547603
   10.249000     32.600704
   10.264000     32.661093
   10.279000     32.337283
   10.294000     32.151951
   10.309000     31.973907
   10.323000     31.954125
   10.338000     31.860418
   10.353000     31.790659
   10.368000     31.749011
   10.382000     31.673004
   10.397000     31.551185
   10.412000     31.447066
   10.427000     31.379388
   10.442000     31.284640
   10.456000     31.252363
   10.471000     31.122214
   10.486000     31.290887
   10.501000     31.306505
   10.516000     31.284640
   10.530000     31.158656
   10.545000     31.403335
   10.560000     31.337740
   10.575000     31.247157
   10.589000     31.320041
   10.604000     31.309629
   10.619000     30.988942
   10.634000     31.024342
   10.649000     30.959788
   10.663000     30.862958
   10.678000     30.659926
   10.693000     30.584960
   10.708000     30.350692
   10.722000     30.223667
   10.737000     30.126837
   10.752000     29.861333
   10.767000     29.974823
   10.782000     29.884239
   10.796000     29.657260
   10.811000     29.494834
   10.826000     29.166859
   10.841000     29.101264
   10.856000     29.217877
   10.870000     28.889903
   10.885000     28.755589
   10.900000     28.671252
   10.915000     28.557763
   10.930000     28.595246
   10.944000     28.523404
   10.959000     28.473427
   10.974000     28.405749
   10.989000     28.450521
   11.003000     28.495291
   11.018000     28.307878
   11.033000     28.174605
   11.048000     28.367225
   11.063000     28.219376
   11.077000     28.099639
   11.092000     28.027797
   11.107000     28.170441
   11.122000     28.045497
   11.137000     27.997602
   11.151000     28.079857
   11.166000     28.165234
   11.181000     27.967409
   11.196000     27.774788
   11.211000     27.764376
   11.225000     27.909101
   11.240000     27.634227
   11.255000     27.751882
   11.270000     27.858083
   11.284000     27.788324
   11.299000     27.930966
   11.314000     27.810188
   11.329000     27.825807
   11.344000     27.747717
   11.358000     27.768541
   11.373000     27.723770
   11.388000     27.731058
   11.403000     27.630062
   11.418000     27.634227
   11.432000     27.615486
   11.447000     27.633186
   11.462000     27.584250
   11.477000     27.549890
   11.492000     27.682122
   11.506000     27.750841
   11.521000     27.524902
   11.536000     27.487419
   11.551000     27.641515
   11.566000     27.418701
   11.580000     27.357271
   11.595000     27.286470
   11.610000     27.396836
   11.625000     27.309376
   11.640000     27.477007
   11.654000     27.409331
   11.669000     27.244822
   11.684000     27.253152
   11.699000     27.404124
   11.714000     27.300005
   11.728000     27.228163
   11.743000     27.309376
   11.758000     27.366642
   11.773000     27.501996
   11.788000     27.425989
   11.802000     27.281264
   11.817000     27.185474
   11.832000     27.449936
   11.847000     27.541561
   11.862000     27.428072
   11.876000     27.430154
   11.891000     27.564467
   11.906000     27.452019
   11.921000     27.531150
   11.936000     27.649846
   11.950000     27.811230
   11.965000     27.857042
   11.980000     27.903896
   11.995000     28.105887
   12.010000     28.237076
   12.024000     28.190223
   12.039000     28.488004
   12.054000     28.539022
   12.069000     28.645223
   12.084000     28.752466
   12.098000     28.958622
   12.113000     29.123130
   12.128000     28.882615
   12.143000     28.982569
   12.158000     29.151241
   12.172000     29.174148
   12.187000     28.935715
   12.202000     28.876367
   12.217000     28.866997
   12.232000     28.914891
   12.246000     28.928427
   12.261000     28.889903
   12.276000     28.788907
   12.291000     28.926344
   12.306000     28.831596
   12.320000     28.835760
   12.335000     28.772248
   12.350000     29.015886
   12.365000     28.945086
   12.380000     29.104388
   12.394000     29.290761
   12.409000     29.403210
   12.424000     29.571882
   12.439000     29.570840
   12.454000     29.717649
   12.468000     29.953999
   12.483000     30.065407
   12.498000     30.266356
   12.513000     30.262191
   12.528000     30.194513
   12.543000     30.388175
   12.557000     30.485006
   12.572000     30.275727
   12.587000     30.354857
   12.602000     30.501665
   12.617000     30.390258
   12.631000     30.244491
   12.646000     30.396505
   12.661000     30.444400
   12.676000     30.327786
   12.691000     30.382970
   12.705000     30.509995
   12.720000     30.542271
   12.735000     30.792157
   12.750000     30.880658
   12.765000     30.843175
   12.779000     30.869205
   12.794000     30.927512
   12.809000     31.004560
   12.824000     30.989983
   12.839000     31.179480
   12.854000     31.310670
   12.868000     31.354400
   12.883000     31.666757
   12.898000     31.869789
   12.913000     31.884365
   12.928000     32.036379
   12.942000     32.014514
   12.957000     32.242535
   12.972000     32.282100
   12.987000     32.152992
   13.002000     32.191516
   13.017000     32.194640
   13.031000     32.326872
   13.046000     32.371642
   13.061000     32.382054
   13.076000     32.429950
   13.091000     32.483049
   13.105000     32.714194
   13.120000     32.873496
   13.135000     32.682959
   13.150000     32.701700
   13.165000     32.807901
   13.179000     32.767295
   13.194000     32.935968
   13.209000     32.966162
   13.224000     33.035922
   13.239000     32.929720
   13.254000     32.992191
   13.268000     33.153577
   13.283000     33.284766
   13.298000     33.337867
   13.313000     33.327455
   13.328000     33.334743
   13.343000     33.528405
   13.357000     33.514869
   13.372000     33.703324
   13.387000     33.817855
   13.402000     33.937592
   13.417000     33.898027
   13.431000     34.242661
   13.446000     34.349903
   13.461000     34.315544
   13.476000     34.264526
   13.491000     34.384263
   13.506000     34.407169
   13.520000     34.451940
   13.535000     34.509206
   13.550000     34.578965
   13.565000     34.617489
   13.580000     34.474847
   13.595000     34.544606
   13.609000     34.657054
   13.624000     34.724732
   13.639000     34.801780
   13.654000     34.827810
   13.669000     34.764297
   13.683000     34.825728
   13.698000     34.884034
   13.713000     34.970453
   13.728000     35.037089
   13.743000     35.057913
   13.758000     35.027718
   13.772000     35.006895
   13.787000     35.191185
   13.802000     35.213051
   13.817000     35.120385
   13.832000     35.295304
   13.847000     35.381723
   13.861000     35.542067
   13.876000     35.550396
   13.891000     35.664927
   13.906000     35.541025
   13.921000     35.424412
   13.936000     35.490007
   13.950000     35.470224
   13.965000     35.417124
   13.980000     35.340076
   13.995000     35.339035
   14.010000     35.349446
   14.025000     35.411918
   14.039000     35.453566
   14.054000     35.371311
   14.069000     35.244286
   14.084000     35.249492
   14.099000     35.320293
   14.114000     35.386929
   14.128000     35.470224
   14.143000     35.448359
   14.158000     35.470224
   14.173000     35.390053
   14.188000     35.372352
   14.203000     35.393176
   14.217000     35.329663
   14.232000     35.440030
   14.247000     35.573302
   14.262000     35.430659
   14.277000     35.430659
   14.292000     35.473348
   14.306000     35.496254
   14.321000     35.387970
   14.336000     35.385888
   14.351000     35.416083
   14.366000     35.437948
   14.381000     35.415042
   14.395000     35.350488
   14.410000     35.355693
   14.425000     35.437948
   14.440000     35.514996
   14.455000     35.309881
   14.470000     35.255739
   14.484000     35.133920
   14.499000     35.071449
   14.514000     35.317169
   14.529000     35.266151
   14.544000     35.126631
   14.559000     35.081860
   14.573000     35.042295
   14.588000     35.121426
   14.603000     35.051666
   14.618000     34.987112
   14.633000     34.993359
   14.648000     34.970453
   14.662000     34.722650
   14.677000     34.617489
   14.692000     34.647684
   14.707000     34.755968
   14.722000     34.694537
   14.737000     34.682043
   14.752000     34.666426
   14.766000     34.664343
   14.781000     34.507123
   14.796000     34.400922
   14.811000     34.437364
   14.826000     34.513371
   14.841000     34.524824
   14.855000     34.596666
   14.870000     34.541482
   14.885000     34.447776
   14.900000     34.224961
   14.915000     34.100018
   14.930000     34.108347
   14.945000     34.156243
   14.959000     33.990693
   14.974000     34.010476
   14.989000     33.930304
   15.004000     33.816814
   15.019000     33.812650
   15.034000     33.885533
   15.048000     33.755384
   15.063000     33.700201
   15.078000     33.675213
   15.093000     33.785579
   15.108000     33.694995
   15.123000     33.590876
   15.138000     33.665841
   15.152000     33.426368
   15.167000     33.358690
   15.182000     33.307672
   15.197000     33.285807
   15.212000     33.148370
   15.227000     33.228542
   15.242000     33.002603
   15.256000     32.992191
   15.271000     33.055704
   15.286000     32.821437
   15.301000     32.688164
   15.316000     32.629858
   15.331000     32.605911
   15.345000     32.520532
   15.360000     32.475762
   15.375000     32.595499
   15.390000     32.489297
   15.405000     32.391425
   15.420000     32.194640
   15.435000     32.259194
   15.449000     32.087397
   15.464000     31.978072
   15.479000     31.945796
   15.494000     31.916642
   15.509000     31.881242
   15.524000     31.800029
   15.539000     31.644891
   15.553000     31.687581
   15.568000     31.458519
   15.583000     31.467889
   15.598000     31.617820
   15.613000     31.558473
   15.628000     31.465807
   15.643000     31.398130
   15.657000     31.327328
   15.672000     31.010807
   15.687000     30.975406
   15.702000     30.935841
   15.717000     30.905646
   15.732000     30.903565
   15.747000     30.618278
   15.761000     30.517283
   15.776000     30.567260
   15.791000     30.465223
   15.806000     30.360063
   15.821000     30.422534
   15.836000     30.296550
   15.851000     30.219502
   15.866000     30.116425
   15.880000     30.036253
   15.895000     30.047706
   15.910000     29.922763
   15.925000     29.727019
   15.940000     29.671837
   15.955000     29.686413
   15.970000     29.780120
   15.984000     29.850921
   15.999000     29.550017
   16.014000     29.554182
   16.029000     29.455269
   16.044000     29.567718
   16.059000     29.320955
   16.074000     29.306378
   16.088000     29.388633
   16.103000     29.249113
   16.118000     29.207466
   16.133000     29.143953
   16.148000     29.038792
   16.163000     29.022134
   16.178000     28.949250
   16.193000     28.916974
   16.207000     28.773289
   16.222000     28.742054
   16.237000     28.666047
   16.252000     28.530692
   16.267000     28.514033
   16.282000     28.665006
   16.297000     28.519239
   16.312000     28.360978
   16.326000     28.484880
   16.341000     28.397420
   16.356000     28.228747
   16.371000     28.095475
   16.386000     27.946584
   16.401000     27.913266
   16.416000     28.074651
   16.430000     28.010097
   16.445000     27.691492
   16.460000     27.801859
   16.475000     27.793529
   16.490000     27.662340
   16.505000     27.622774
   16.520000     27.512408
   16.535000     27.335405
   16.549000     27.360394
   16.564000     27.390589
   16.579000     27.223998
   16.594000     27.141745
   16.609000     27.090726
   16.624000     26.868953
   16.639000     26.904353
   16.654000     26.790863
   16.668000     26.917888
   16.683000     26.853334
   16.698000     26.675291
   16.713000     26.474341
   16.728000     26.470176
   16.743000     26.565966
   16.758000     26.518072
   16.773000     26.279639
   16.788000     26.283804
   16.802000     26.359810
   16.817000     26.278597
   16.832000     26.179684
   16.847000     26.101595
   16.862000     26.153655
   16.877000     26.197385
   16.892000     26.056824
   16.907000     25.988105
   16.921000     26.012053
   16.936000     25.864204
   16.951000     25.748632
   16.966000     25.647636
   16.981000     25.629937
   16.996000     25.722602
   17.011000     25.709066
   17.026000     25.537271
   17.041000     25.503952
   17.055000     25.485211
   17.070000     25.400875
   17.085000     25.212419
   17.100000     25.342568
   17.115000     25.283220
   17.130000     25.282179
   17.145000     25.410245
   17.160000     25.316538
   17.175000     25.226996
   17.189000     25.121836
   17.204000     25.093724
   17.219000     24.932339
   17.234000     24.966698
   17.249000     24.889650
   17.264000     24.750131
   17.279000     24.770954
   17.294000     24.711607
   17.309000     24.642888
   17.323000     24.749090
   17.338000     24.691824
   17.353000     24.601240
   17.368000     24.553345
   17.383000     24.581458
   17.398000     24.560634
   17.413000     24.577293
   17.428000     24.453391
   17.443000     24.382591
   17.457000     24.417991
   17.472000     24.558552
   17.487000     24.475256
   17.502000     24.486709
   17.517000     24.407579
   17.532000     24.402373
   17.547000     24.333655
   17.562000     24.257647
   17.577000     24.281595
   17.591000     24.218083
   17.606000     24.194135
   17.621000     24.210794
   17.636000     24.245153
   17.651000     24.347190
   17.666000     24.261812
   17.681000     24.327407
   17.696000     24.178518
   17.711000     24.187888
   17.726000     24.197258
   17.740000     24.226412
   17.755000     24.176435
   17.770000     24.048369
   17.785000     24.149364
   17.800000     24.198300
   17.815000     24.024421
   17.830000     24.057739
   17.845000     24.124375
   17.860000     24.170187
   17.875000     24.152488
   17.889000     24.135828
   17.904000     23.991103
   17.919000     23.996309
   17.934000     24.084810
   17.949000     24.077522
   17.964000     23.934879
   17.979000     23.843254
   17.994000     24.021297
   18.009000     24.096263
   18.024000     24.094181
   18.038000     24.099387
   18.053000     24.150405
   18.068000     24.193094
   18.083000     24.094181
   18.098000     24.052534
   18.113000     24.063987
   18.128000     24.151446
   18.143000     24.169146
   18.158000     24.191012
   18.173000     24.238906
   18.188000     24.056698
   18.202000     24.087934
   18.217000     24.065028
   18.232000     24.176435
   18.247000     24.309707
   18.262000     24.318037
   18.277000     24.337819
   18.292000     24.340943
   18.307000     24.313872
   18.322000     24.422156
   18.337000     24.352396
   18.352000     24.312831
   18.366000     24.191012
   18.381000     24.399249
   18.396000     24.314913
   18.411000     24.213918
   18.426000     24.372178
   18.441000     24.416950
   18.456000     24.399249
   18.471000     24.524193
   18.486000     24.516904
   18.501000     24.513780
   18.516000     24.496081
   18.530000     24.571046
   18.545000     24.445062
   18.560000     24.472133
   18.575000     24.447145
   18.590000     24.340943
   18.605000     24.402373
   18.620000     24.428403
   18.635000     24.573129
   18.650000     24.647053
   18.665000     24.604364
   18.680000     24.606446
   18.695000     24.614776
   18.710000     24.737637
   18.724000     24.832384
   18.739000     24.731389
   18.754000     24.756378
   18.769000     24.802191
   18.784000     24.794902
   18.799000     24.699113
   18.814000     24.700154
   18.829000     24.687660
   18.844000     24.869867
   18.859000     24.891733
   18.874000     24.934421
   18.889000     24.948998
   18.903000     24.935462
   18.918000     25.087476
   18.933000     25.000016
   18.948000     24.986481
   18.963000     24.947957
   18.978000     24.965657
   18.993000     25.009387
   19.008000     25.103094
   19.023000     24.992728
   19.038000     24.871950
   19.053000     25.020840
   19.068000     25.180142
   19.083000     25.060405
   19.098000     25.022922
   19.112000     25.115588
   19.127000     25.117671
   19.142000     25.124959
   19.157000     25.105177
   19.172000     25.192637
   19.187000     25.173895
   19.202000     25.128083
   19.217000     25.116630
   19.232000     25.148906
   19.247000     25.000016
   19.262000     25.121836
   19.277000     25.259273
   19.292000     25.164524
   19.307000     25.225954
   19.321000     25.275931
   19.336000     25.222831
   19.351000     25.153071
   19.366000     25.138494
   19.381000     25.119753
   19.396000     25.022922
   19.411000     25.010428
   19.426000     25.108300
   19.441000     25.144742
   19.456000     25.217625
   19.471000     25.237407
   19.486000     25.211377
   19.501000     25.152030
   19.516000     25.331115
   19.531000     25.247820
   19.545000     25.211377
   19.560000     25.107259
   19.575000     25.044788
   19.590000     25.124959
   19.605000     25.177018
   19.620000     25.111423
   19.635000     25.187430
   19.650000     25.221790
   19.665000     25.236366
   19.680000     25.292591
   19.695000     25.272808
   19.710000     25.098929
   19.725000     25.030211
   19.740000     25.052076
   19.755000     25.139536
   19.770000     25.110382
   19.785000     25.122876
   19.799000     24.899021
   19.814000     25.005223
   19.829000     24.946915
   19.844000     25.030211
   19.859000     24.980234
   19.874000     24.893814
   19.889000     24.915680
   19.904000     24.899021
   19.919000     24.904227
   19.934000     24.800108
   19.949000     24.782407
   19.964000     24.740759
   19.979000     24.754295
   19.994000     24.711607
   20.009000     24.634559
   20.024000     24.754295
   20.039000     24.617899
   20.054000     24.619982
   20.068000     24.682453
   20.083000     24.590828
   20.098000     24.481504
   20.113000     24.554387
   20.128000     24.661630
   20.143000     24.637683
   20.158000     24.528357
   20.173000     24.479421
   20.188000     24.386755
   20.203000     24.458598
   20.218000     24.437773
   20.233000     24.321161
   20.248000     24.306584
   20.263000     24.226412
   20.278000     24.167065
   20.293000     24.250359
   20.308000     24.177476
   20.323000     24.068151
   20.338000     24.132705
   20.353000     24.191012
   20.368000     24.035874
   20.382000     24.022339
   20.397000     23.991103
   20.412000     23.916137
   20.427000     23.793277
   20.442000     23.699569
   20.457000     23.764123
   20.472000     23.728723
   20.487000     23.678746
   20.502000     23.683952
   20.517000     23.598574
   20.532000     23.517362
   20.547000     23.473631
   20.562000     23.396583
   20.577000     23.337236
   20.592000     23.278929
   20.607000     23.269558
   20.622000     23.146698
   20.637000     23.074856
   20.652000     23.082144
   20.667000     23.098803
   20.682000     22.963448
   20.697000     22.937418
   20.712000     22.980107
   20.727000     22.998849
   20.742000     22.936377
   20.757000     22.708356
   20.771000     22.696903
   20.786000     22.676080
   20.801000     22.545931
   20.816000     22.569878
   20.831000     22.577167
   20.846000     22.477213
   20.861000     22.374135
   20.876000     22.321034
   20.891000     22.266892
   20.906000     22.199214
   20.921000     22.248151
   20.936000     22.155485
   20.951000     22.160690
   20.966000     22.019089
   20.981000     21.986812
   20.996000     22.056572
   21.011000     21.987853
   21.026000     21.970153
   21.041000     21.885816
   21.056000     21.720267
   21.071000     21.717143
   21.086000     21.793150
   21.101000     21.604695
   21.116000     21.569295
   21.131000     21.591160
   21.146000     21.530771
   21.161000     21.510989
   21.176000     21.515153
   21.191000     21.385005
   21.206000     21.423528
   21.221000     21.265267
   21.236000     21.257979
   21.251000     21.103883
   21.266000     20.957075
   21.281000     20.915427
   21.296000     21.044535
   21.310000     20.895645
   21.325000     20.867532
   21.340000     20.840461
   21.355000     20.890438
   21.370000     20.811309
   21.385000     20.784238
   21.400000     20.746755
   21.415000     20.657212
   21.430000     20.602029
   21.445000     20.585370
   21.460000     20.492704
   21.475000     20.557258
   21.490000     20.495827
   21.505000     20.437521
   21.520000     20.445850
   21.535000     20.217830
   21.550000     20.166811
   21.565000     20.028333
   21.580000     20.107464
   21.595000     20.187636
   21.610000     20.184512
   21.625000     20.029374
   21.640000     19.970027
   21.655000     19.967944
   21.670000     19.849248
   21.685000     19.862784
   21.700000     19.759706
   21.715000     19.708688
   21.730000     19.738883
   21.745000     19.667041
   21.760000     19.664958
   21.775000     19.701400
   21.790000     19.625393
   21.805000     19.522315
   21.820000     19.419237
   21.835000     19.376549
   21.850000     19.315118
   21.865000     19.311995
   21.880000     19.226617
   21.895000     19.127704
   21.910000     19.103757
   21.925000     19.070439
   21.940000     19.072520
   21.955000     19.052738
   21.970000     19.127704
   21.985000     18.975690
   22.000000     18.913219
