# Supplementary material for: Changing the game of time resolved X-ray diffraction on the mechanochemistry playground by downsizing
Source: Nat Commun. 2021 Oct 21;12:6134. doi: 10.1038/s41467-021-26264-1 (PMC8531352; doi:10.1038/s41467-021-26264-1)
Supplement: Supplementary file 3 — Source Data. [file 41467_2021_26264_MOESM3_ESM.zip › PXRD_raw_data/reactionIIIa_cocrystal_FormI_normalized/000135.xy]

    3.140900     20.602732
    3.155600     20.636749
    3.170400     20.857860
    3.185100     20.831285
    3.199800     21.035388
    3.214500     21.205474
    3.229300     21.162952
    3.244000     21.328786
    3.258700     21.636004
    3.273500     21.725299
    3.288200     21.898575
    3.302900     22.269575
    3.317600     22.463047
    3.332400     22.817039
    3.347100     23.126383
    3.361800     23.123194
    3.376500     23.556913
    3.391300     24.237257
    3.406000     24.577429
    3.420700     24.610383
    3.435400     24.155403
    3.450200     23.843933
    3.464900     23.750387
    3.479600     23.688730
    3.494400     23.714242
    3.509100     24.034217
    3.523800     24.123512
    3.538500     24.185168
    3.553300     24.469000
    3.568000     24.505143
    3.582700     24.740074
    3.597400     24.952681
    3.612200     25.299232
    3.626900     25.411914
    3.641600     25.393842
    3.656400     25.638340
    3.671100     25.995521
    3.685800     26.270848
    3.700500     26.599327
    3.715300     26.871465
    3.730000     27.491216
    3.744700     27.441252
    3.759500     27.572007
    3.774200     27.931313
    3.788900     27.881351
    3.803600     28.158803
    3.818400     28.114155
    3.833100     28.024860
    3.847800     28.326763
    3.862600     28.458579
    3.877300     28.638233
    3.892000     28.855092
    3.906700     28.977342
    3.921500     29.314325
    3.936200     29.403620
    3.950900     29.602408
    3.965700     29.681073
    3.980400     30.131801
    3.995100     30.205151
    4.009800     30.592096
    4.024600     30.495360
    4.039300     30.659067
    4.054000     30.921638
    4.068800     31.245864
    4.083500     31.639188
    4.098200     31.884750
    4.113000     32.025071
    4.127700     32.256813
    4.142400     32.578913
    4.157100     32.795773
    4.171900     33.396390
    4.186600     33.588799
    4.201300     33.560097
    4.216100     34.057598
    4.230800     34.651837
    4.245500     34.607189
    4.260300     35.066422
    4.275000     35.463997
    4.289700     35.498015
    4.304500     35.247137
    4.319200     35.771216
    4.333900     36.010399
    4.348600     36.366517
    4.363400     36.546170
    4.378100     36.597196
    4.392800     36.945872
    4.407600     37.069184
    4.422300     37.797365
    4.437000     37.966388
    4.451800     37.770789
    4.466500     37.932371
    4.481200     38.475583
    4.496000     38.503222
    4.510700     38.794494
    4.525400     38.972022
    4.540200     39.362157
    4.554900     39.570512
    4.569600     39.791624
    4.584400     40.032933
    4.599100     40.365663
    4.613800     40.908876
    4.628600     41.078962
    4.643300     41.355352
    4.658000     41.649814
    4.672700     42.198340
    4.687500     42.492802
    4.702200     42.576782
    4.716900     42.892504
    4.731700     42.953098
    4.746400     43.566470
    4.761100     43.769510
    4.775900     44.031017
    4.790600     44.613563
    4.805300     44.982436
    4.820100     45.181224
    4.834800     45.600061
    4.849500     46.061419
    4.864300     46.400528
    4.879000     46.778970
    4.893700     47.210563
    4.908500     47.377460
    4.923200     47.946185
    4.938000     48.589323
    4.952700     48.645663
    4.967400     48.983709
    4.982200     49.439753
    4.996900     49.604523
    5.011600     50.081827
    5.026400     50.440072
    5.041100     51.209710
    5.055800     51.647682
    5.070600     51.707212
    5.085300     52.257866
    5.100000     53.012622
    5.114800     53.515439
    5.129500     53.795018
    5.144200     54.198972
    5.159000     54.419021
    5.173700     55.383196
    5.188400     55.659586
    5.203200     56.159213
    5.217900     56.743884
    5.232700     57.019211
    5.247400     57.266898
    5.262100     58.121581
    5.276900     58.500023
    5.291600     59.111269
    5.306300     59.842639
    5.321100     60.331636
    5.335800     60.554874
    5.350500     60.683502
    5.365300     61.324513
    5.380000     62.318454
    5.394800     62.812766
    5.409500     63.361294
    5.424200     63.646187
    5.439000     64.420078
    5.453700     64.899509
    5.468400     65.612806
    5.483200     66.502569
    5.497900     67.267957
    5.512600     67.601751
    5.527400     67.945111
    5.542100     68.648843
    5.556900     68.827433
    5.571600     69.116579
    5.586300     69.954252
    5.601100     70.903545
    5.615800     71.320256
    5.630600     71.777361
    5.645300     72.251476
    5.660000     72.936073
    5.674800     73.499482
    5.689500     73.865168
    5.704200     74.702842
    5.719000     75.075968
    5.733700     75.574532
    5.748500     76.107114
    5.763200     76.761945
    5.777900     77.378507
    5.792700     78.131138
    5.807400     78.460679
    5.822200     78.857192
    5.836900     79.370639
    5.851600     80.228511
    5.866400     80.883342
    5.881100     81.189497
    5.895900     81.393600
    5.910600     81.988901
    5.925300     82.920122
    5.940100     83.406993
    5.954800     84.090526
    5.969600     85.664885
    5.984300     87.027699
    5.999000     88.556348
    6.013800     90.079680
    6.028500     90.121139
    6.043300     90.160471
    6.058000     89.576864
    6.072700     88.861440
    6.087500     88.200230
    6.102200     87.890886
    6.117000     87.703791
    6.131700     87.553903
    6.146500     87.632567
    6.161200     87.967424
    6.175900     88.339488
    6.190700     88.698795
    6.205400     88.956050
    6.220200     88.896519
    6.234900     89.161216
    6.249600     89.087866
    6.264400     89.041093
    6.279100     89.250511
    6.293900     89.307915
    6.308600     89.259015
    6.323400     89.380201
    6.338100     89.679978
    6.352800     90.015898
    6.367600     90.415600
    6.382300     90.735574
    6.397100     91.428675
    6.411800     91.734830
    6.426600     91.549861
    6.441300     91.440368
    6.456000     90.487887
    6.470800     90.425168
    6.485500     90.323116
    6.500300     90.416663
    6.515000     90.756835
    6.529800     90.660099
    6.544500     90.600569
    6.559300     90.445365
    6.574000     90.358196
    6.588700     89.986133
    6.603500     90.419852
    6.618200     90.352881
    6.633000     89.698050
    6.647700     89.644898
    6.662500     89.271772
    6.677200     88.965617
    6.692000     88.545717
    6.706700     88.270391
    6.721500     88.093926
    6.736200     88.156646
    6.750900     88.076917
    6.765700     87.712296
    6.780400     87.663396
    6.795200     87.428465
    6.809900     87.312593
    6.824700     86.997934
    6.839400     86.750247
    6.854200     86.374994
    6.868900     86.117739
    6.883700     85.967851
    6.898400     85.585157
    6.913200     85.213094
    6.927900     84.965407
    6.942700     85.010054
    6.957400     85.049387
    6.972200     84.636928
    6.986900     84.122417
    7.001600     83.695077
    7.016400     83.721652
    7.031100     83.223088
    7.045900     82.913743
    7.060600     82.505538
    7.075400     82.106898
    7.090100     81.757158
    7.104900     81.796492
    7.119600     81.843265
    7.134400     81.458446
    7.149100     81.321313
    7.163900     80.855703
    7.178600     80.559116
    7.193400     80.608015
    7.208100     80.314617
    7.222900     79.972319
    7.237600     79.740577
    7.252400     79.433358
    7.267100     79.352568
    7.281900     78.809355
    7.296600     78.447923
    7.311400     78.450049
    7.326100     78.298035
    7.340900     78.189605
    7.355600     77.810100
    7.370400     77.260510
    7.385100     76.838484
    7.399900     76.875690
    7.414600     76.337793
    7.429400     76.100736
    7.444100     76.159203
    7.458900     75.533074
    7.473600     75.524570
    7.488400     75.527759
    7.503200     75.362988
    7.517900     74.839973
    7.532700     74.121360
    7.547400     73.128482
    7.562200     72.516173
    7.576900     72.679881
    7.591700     72.506606
    7.606400     72.102652
    7.621200     71.317067
    7.635900     70.915238
    7.650700     70.990714
    7.665400     70.430493
    7.680200     70.600579
    7.694900     70.345450
    7.709700     69.811806
    7.724400     69.282413
    7.739200     69.231387
    7.754000     69.055986
    7.768700     68.792352
    7.783500     68.353318
    7.798200     68.191736
    7.813000     68.042911
    7.827700     67.510329
    7.842500     66.775770
    7.857200     66.768329
    7.872000     66.538712
    7.886700     65.842423
    7.901500     65.600051
    7.916300     65.463982
    7.931000     65.241806
    7.945800     64.788953
    7.960500     64.119239
    7.975300     63.694024
    7.990000     63.835408
    8.004800     63.625989
    8.019600     63.276250
    8.034300     62.887179
    8.049100     62.118602
    8.063800     62.121791
    8.078600     62.250419
    8.093300     61.885797
    8.108100     61.671064
    8.122900     61.381918
    8.137600     61.230966
    8.152400     60.858903
    8.167100     60.496407
    8.181900     60.046742
    8.196600     59.871341
    8.211400     59.329192
    8.226200     59.169736
    8.240900     58.780664
    8.255700     58.585065
    8.270400     58.529787
    8.285200     58.409664
    8.300000     58.227885
    8.314700     58.147094
    8.329500     57.838813
    8.344200     57.222252
    8.359000     56.864007
    8.373800     56.804477
    8.388500     56.761956
    8.403300     56.592933
    8.418000     56.182601
    8.432800     55.699981
    8.447600     55.477807
    8.462300     55.165274
    8.477100     55.337486
    8.491800     55.242875
    8.506600     54.953728
    8.521400     54.985620
    8.536100     55.016448
    8.550900     54.734743
    8.565600     54.578477
    8.580400     54.244682
    8.595200     53.797144
    8.609900     53.451656
    8.624700     53.096602
    8.639500     52.520436
    8.654200     52.353539
    8.669000     51.994232
    8.683700     51.623232
    8.698500     51.423381
    8.713300     51.319203
    8.728000     51.241601
    8.742800     50.700516
    8.757600     50.344398
    8.772300     50.140294
    8.787100     49.951074
    8.801800     49.726773
    8.816600     49.373844
    8.831400     49.096392
    8.846100     48.880595
    8.860900     48.794489
    8.875700     48.503216
    8.890400     48.150288
    8.905200     47.893033
    8.920000     47.751649
    8.934700     47.780351
    8.949500     47.480575
    8.964300     47.097881
    8.979000     46.962876
    8.993800     46.809797
    9.008600     46.265523
    9.023300     46.219812
    9.038100     46.371827
    9.052900     46.036970
    9.067600     45.915783
    9.082400     45.682978
    9.097200     45.673411
    9.111900     45.499072
    9.126700     45.434227
    9.141500     45.287528
    9.156200     44.649706
    9.171000     44.662462
    9.185800     44.290399
    9.200500     43.989559
    9.215300     43.654703
    9.230100     43.618559
    9.244800     43.614307
    9.259600     43.193344
    9.274400     43.152948
    9.289100     42.892504
    9.303900     42.686274
    9.318700     42.351418
    9.333400     42.336536
    9.348200     42.063335
    9.363000     41.736982
    9.377800     41.861358
    9.392500     41.803954
    9.407300     41.362793
    9.422100     41.312830
    9.436800     41.160816
    9.451600     40.891867
    9.466400     40.753673
    9.481200     40.656936
    9.495900     40.494291
    9.510700     40.238099
    9.525500     40.268928
    9.540200     39.898991
    9.555000     39.549251
    9.569800     39.336644
    9.584600     38.983715
    9.599300     38.716892
    9.614100     38.693506
    9.628900     38.503222
    9.643600     38.622282
    9.658400     38.586139
    9.673200     38.219391
    9.688000     38.048242
    9.702700     37.828194
    9.717500     37.582631
    9.732300     37.544362
    9.747100     37.384906
    9.761800     37.260531
    9.776600     37.010717
    9.791400     36.824686
    9.806200     36.705625
    9.820900     36.710941
    9.835700     36.540854
    9.850500     36.275095
    9.865300     36.304860
    9.880000     36.252772
    9.894800     35.962562
    9.909600     35.799917
    9.924400     35.574553
    9.939100     35.609634
    9.953900     35.358757
    9.968700     35.215246
    9.983500     35.253516
    9.998200     34.829364
   10.013000     34.735817
   10.028000     34.627387
   10.043000     34.318042
   10.057000     34.244693
   10.072000     34.244693
   10.087000     34.041653
   10.102000     33.886450
   10.116000     33.839676
   10.131000     33.774830
   10.146000     33.370876
   10.161000     33.310283
   10.176000     33.410209
   10.190000     33.398515
   10.205000     33.109369
   10.220000     32.909518
   10.235000     32.779827
   10.249000     32.842546
   10.264000     32.661831
   10.279000     32.433277
   10.294000     32.380125
   10.309000     32.188778
   10.323000     32.048458
   10.338000     32.061214
   10.353000     31.974045
   10.368000     31.813527
   10.382000     31.725295
   10.397000     31.852859
   10.412000     31.763563
   10.427000     31.873056
   10.442000     31.713601
   10.456000     31.561586
   10.471000     31.229919
   10.486000     31.311772
   10.501000     31.600919
   10.516000     31.361736
   10.530000     31.380870
   10.545000     31.348979
   10.560000     31.424455
   10.575000     31.580721
   10.589000     31.739114
   10.604000     31.542451
   10.619000     31.598793
   10.634000     31.725295
   10.649000     31.333033
   10.663000     31.053455
   10.678000     31.074715
   10.693000     30.880180
   10.708000     30.772812
   10.722000     30.750489
   10.737000     30.304013
   10.752000     30.149873
   10.767000     30.038253
   10.782000     29.821394
   10.796000     29.488663
   10.811000     29.469528
   10.826000     29.474844
   10.841000     29.360036
   10.856000     29.357909
   10.870000     29.136798
   10.885000     28.857219
   10.900000     28.821076
   10.915000     28.807256
   10.930000     28.719023
   10.944000     28.806193
   10.959000     28.626540
   10.974000     28.648863
   10.989000     28.506416
   11.003000     28.389482
   11.018000     28.262981
   11.033000     28.304439
   11.048000     28.392671
   11.063000     28.269359
   11.077000     28.310818
   11.092000     28.282115
   11.107000     28.342709
   11.122000     28.169433
   11.137000     28.155614
   11.151000     28.305502
   11.166000     28.404365
   11.181000     28.303377
   11.196000     28.130101
   11.211000     28.166244
   11.225000     28.244910
   11.240000     28.163055
   11.255000     28.169433
   11.270000     28.247035
   11.284000     28.131164
   11.299000     27.848397
   11.314000     27.954700
   11.329000     27.850522
   11.344000     27.997221
   11.358000     27.980213
   11.373000     28.037617
   11.388000     27.995096
   11.403000     27.965331
   11.418000     27.913242
   11.432000     27.869657
   11.447000     27.801622
   11.462000     27.768668
   11.477000     27.839892
   11.492000     27.859027
   11.506000     27.816505
   11.521000     27.725084
   11.536000     27.736777
   11.551000     27.730399
   11.566000     27.726147
   11.580000     27.777173
   11.595000     27.677247
   11.610000     27.669806
   11.625000     27.698507
   11.640000     27.643229
   11.654000     27.843081
   11.669000     27.718706
   11.684000     27.648545
   11.699000     27.567754
   11.714000     27.680436
   11.728000     27.589015
   11.743000     27.584762
   11.758000     27.573069
   11.773000     27.489089
   11.788000     27.681499
   11.802000     27.534800
   11.817000     27.534800
   11.832000     27.705949
   11.847000     27.788866
   11.862000     27.666617
   11.876000     27.585826
   11.891000     27.800560
   11.906000     27.792055
   11.921000     27.865405
   11.936000     28.028050
   11.950000     28.138605
   11.965000     28.160929
   11.980000     28.186442
   11.995000     28.359717
   12.010000     28.667998
   12.024000     28.671187
   12.039000     28.635044
   12.054000     28.813635
   12.069000     29.122978
   12.084000     29.060258
   12.098000     29.136798
   12.113000     29.229281
   12.128000     29.334523
   12.143000     29.371729
   12.158000     29.327082
   12.172000     29.377044
   12.187000     29.420628
   12.202000     29.390863
   12.217000     29.196327
   12.232000     29.171878
   12.246000     29.166562
   12.261000     29.050692
   12.276000     29.252669
   12.291000     29.194202
   12.306000     29.333460
   12.320000     29.242038
   12.335000     29.074079
   12.350000     29.247353
   12.365000     29.321766
   12.380000     29.363225
   12.394000     29.647056
   12.409000     29.808638
   12.424000     29.869230
   12.439000     30.070144
   12.454000     30.232789
   12.468000     30.405001
   12.483000     30.604853
   12.498000     30.833406
   12.513000     30.802578
   12.528000     30.831279
   12.543000     30.800452
   12.557000     30.977979
   12.572000     30.869549
   12.587000     30.859981
   12.602000     30.738795
   12.617000     30.658004
   12.631000     30.787695
   12.646000     30.802578
   12.661000     30.558079
   12.676000     30.719661
   12.691000     30.870612
   12.705000     30.724976
   12.720000     30.745174
   12.735000     30.982231
   12.750000     31.103417
   12.765000     31.075779
   12.779000     30.985420
   12.794000     30.982231
   12.809000     31.234170
   12.824000     31.514813
   12.839000     31.874119
   12.854000     32.199409
   12.868000     32.439655
   12.883000     32.537454
   12.898000     32.845735
   12.913000     32.952040
   12.928000     33.092360
   12.942000     33.059406
   12.957000     32.970112
   12.972000     32.930779
   12.987000     32.889321
   13.002000     32.705415
   13.017000     32.775576
   13.031000     32.863808
   13.046000     32.910581
   13.061000     32.919085
   13.076000     33.068974
   13.091000     33.007317
   13.105000     33.165710
   13.120000     32.989246
   13.135000     33.065785
   13.150000     33.023263
   13.165000     32.947788
   13.179000     33.122125
   13.194000     33.277329
   13.209000     33.425092
   13.224000     33.611123
   13.239000     33.562223
   13.254000     33.584547
   13.268000     33.749317
   13.283000     34.078860
   13.298000     34.210676
   13.313000     34.255324
   13.328000     34.292530
   13.343000     34.258513
   13.357000     34.333988
   13.372000     34.360564
   13.387000     34.254261
   13.402000     34.313791
   13.417000     34.260639
   13.431000     34.226621
   13.446000     34.593370
   13.461000     34.606126
   13.476000     34.656088
   13.491000     34.612504
   13.506000     34.548722
   13.520000     34.670971
   13.535000     34.538092
   13.550000     34.669909
   13.565000     34.886768
   13.580000     34.984568
   13.595000     34.752825
   13.609000     34.828301
   13.624000     34.800662
   13.639000     34.909092
   13.654000     34.910155
   13.669000     34.855940
   13.683000     34.889957
   13.698000     34.989883
   13.713000     35.198238
   13.728000     35.155716
   13.743000     35.161032
   13.758000     35.247137
   13.772000     35.455493
   13.787000     35.562859
   13.802000     35.538410
   13.817000     35.435295
   13.832000     35.568175
   13.847000     35.613886
   13.861000     35.737198
   13.876000     35.620264
   13.891000     35.688298
   13.906000     35.723379
   13.921000     35.751017
   13.936000     35.552229
   13.950000     35.481006
   13.965000     35.641525
   13.980000     35.668101
   13.995000     35.556482
   14.010000     35.577742
   14.025000     35.668101
   14.039000     35.498015
   14.054000     35.533095
   14.069000     35.526716
   14.084000     35.525654
   14.099000     35.576680
   14.114000     35.561797
   14.128000     35.454430
   14.143000     35.590499
   14.158000     35.623453
   14.173000     35.491637
   14.188000     35.518213
   14.203000     35.452304
   14.217000     35.428917
   14.232000     35.351315
   14.247000     35.369387
   14.262000     35.570301
   14.277000     35.583058
   14.292000     35.513960
   14.306000     35.586247
   14.321000     35.444863
   14.336000     35.310920
   14.351000     35.366198
   14.366000     35.484195
   14.381000     35.502267
   14.395000     35.544788
   14.410000     35.513960
   14.425000     35.386396
   14.440000     35.417224
   14.455000     35.419350
   14.470000     35.534158
   14.484000     35.355568
   14.499000     35.270525
   14.514000     35.298164
   14.529000     35.404468
   14.544000     35.171662
   14.559000     35.142960
   14.573000     35.102565
   14.588000     35.210994
   14.603000     35.269461
   14.618000     35.201427
   14.633000     35.114258
   14.648000     35.088746
   14.662000     34.963307
   14.677000     34.950550
   14.692000     34.969685
   14.707000     34.774086
   14.722000     34.796410
   14.737000     34.960118
   14.752000     34.810229
   14.766000     34.557226
   14.781000     34.429662
   14.796000     34.445608
   14.811000     34.599748
   14.826000     34.653963
   14.841000     34.649710
   14.855000     34.443481
   14.870000     34.417968
   14.885000     34.456238
   14.900000     34.402023
   14.915000     34.376510
   14.930000     34.336115
   14.945000     34.192605
   14.959000     34.255324
   14.974000     34.214929
   14.989000     34.138389
   15.004000     34.130948
   15.019000     34.094805
   15.034000     33.791839
   15.048000     33.840739
   15.063000     33.721679
   15.078000     33.854559
   15.093000     33.876883
   15.108000     33.667464
   15.123000     33.506945
   15.138000     33.543089
   15.152000     33.516513
   15.167000     33.466549
   15.182000     33.252880
   15.197000     33.413398
   15.212000     33.248627
   15.227000     33.157206
   15.242000     33.240123
   15.256000     33.123189
   15.271000     33.040271
   15.286000     33.023263
   15.301000     32.912707
   15.316000     32.802151
   15.331000     32.794710
   15.345000     32.759630
   15.360000     32.728801
   15.375000     32.653326
   15.390000     32.441781
   15.405000     32.352487
   15.420000     32.144131
   15.435000     32.221732
   15.449000     32.160076
   15.464000     32.078223
   15.479000     32.000621
   15.494000     31.920893
   15.509000     31.910262
   15.524000     31.869867
   15.539000     31.680647
   15.553000     31.741239
   15.568000     31.692340
   15.583000     31.610486
   15.598000     31.607297
   15.613000     31.527569
   15.628000     31.480795
   15.643000     31.407446
   15.657000     31.440400
   15.672000     31.371303
   15.687000     31.137435
   15.702000     30.822775
   15.717000     30.969474
   15.732000     30.858919
   15.747000     30.756867
   15.761000     30.716471
   15.776000     30.687769
   15.791000     30.670761
   15.806000     30.429452
   15.821000     30.454965
   15.836000     30.309328
   15.851000     30.096720
   15.866000     30.161566
   15.880000     30.195583
   15.895000     29.950021
   15.910000     29.940454
   15.925000     29.930886
   15.940000     29.850096
   15.955000     29.861789
   15.970000     29.849033
   15.984000     29.752296
   15.999000     29.559886
   16.014000     29.551383
   16.029000     29.644929
   16.044000     29.534373
   16.059000     29.472717
   16.074000     29.431259
   16.088000     29.227156
   16.103000     29.350468
   16.118000     29.370666
   16.133000     29.312199
   16.148000     29.271804
   16.163000     29.117663
   16.178000     28.894425
   16.193000     28.895488
   16.207000     28.792373
   16.222000     28.858281
   16.237000     28.825327
   16.252000     28.749852
   16.267000     28.555316
   16.282000     28.453265
   16.297000     28.494722
   16.312000     28.505354
   16.326000     28.494722
   16.341000     28.606342
   16.356000     28.469210
   16.371000     28.312944
   16.386000     28.326763
   16.401000     28.175811
   16.416000     28.048247
   16.430000     28.096084
   16.445000     28.014230
   16.460000     27.915367
   16.475000     27.960015
   16.490000     27.882413
   16.505000     27.847333
   16.520000     27.825009
   16.535000     27.557124
   16.549000     27.341328
   16.564000     27.351958
   16.579000     27.326445
   16.594000     27.195691
   16.609000     27.033047
   16.624000     27.001155
   16.639000     26.952256
   16.654000     27.014974
   16.668000     26.972453
   16.683000     26.935247
   16.698000     26.714135
   16.713000     26.703504
   16.728000     26.531292
   16.743000     26.554679
   16.758000     26.535545
   16.773000     26.551490
   16.788000     26.439871
   16.802000     26.361207
   16.817000     26.335693
   16.832000     26.318685
   16.847000     26.361207
   16.862000     26.160292
   16.877000     26.083754
   16.892000     26.013593
   16.907000     26.055052
   16.921000     26.084817
   16.936000     25.871146
   16.951000     25.866894
   16.966000     25.846697
   16.981000     25.799922
   16.996000     25.925361
   17.011000     25.833940
   17.026000     25.698934
   17.041000     25.618143
   17.055000     25.512903
   17.070000     25.452309
   17.085000     25.487390
   17.100000     25.543730
   17.115000     25.442742
   17.130000     25.286475
   17.145000     25.239702
   17.160000     25.391717
   17.175000     25.340690
   17.189000     25.122768
   17.204000     25.105759
   17.219000     25.128082
   17.234000     25.141903
   17.249000     25.099381
   17.264000     24.892089
   17.279000     24.853819
   17.294000     24.883584
   17.309000     24.830432
   17.323000     24.834684
   17.338000     24.894214
   17.353000     24.719877
   17.368000     24.628455
   17.383000     24.747515
   17.398000     24.722002
   17.413000     24.698615
   17.428000     24.508332
   17.443000     24.458369
   17.457000     24.419036
   17.472000     24.503017
   17.487000     24.440298
   17.502000     24.378641
   17.517000     24.515773
   17.532000     24.547664
   17.547000     24.469000
   17.562000     24.345687
   17.577000     24.389272
   17.591000     24.363759
   17.606000     24.275527
   17.621000     24.210681
   17.636000     24.247888
   17.651000     24.247888
   17.666000     24.130954
   17.681000     24.159655
   17.696000     24.278716
   17.711000     24.250014
   17.726000     24.257455
   17.740000     24.302102
   17.755000     24.257455
   17.770000     24.196862
   17.785000     24.122449
   17.800000     24.159655
   17.815000     24.146900
   17.830000     24.076739
   17.845000     24.109693
   17.860000     24.188357
   17.875000     24.261707
   17.889000     24.206429
   17.904000     24.106504
   17.919000     24.101188
   17.934000     24.181979
   17.949000     24.103314
   17.964000     24.093747
   17.979000     24.213870
   17.994000     24.155403
   18.009000     24.060793
   18.024000     24.159655
   18.038000     24.240446
   18.053000     24.239383
   18.068000     24.273400
   18.083000     24.187295
   18.098000     24.151151
   18.113000     24.219186
   18.128000     24.332931
   18.143000     24.270211
   18.158000     24.236194
   18.173000     24.333994
   18.188000     24.396713
   18.202000     24.347813
   18.217000     24.321237
   18.232000     24.359507
   18.247000     24.420100
   18.262000     24.414785
   18.277000     24.310607
   18.292000     24.459432
   18.307000     24.478567
   18.322000     24.245762
   18.337000     24.363759
   18.352000     24.471125
   18.366000     24.479630
   18.381000     24.453054
   18.396000     24.534908
   18.411000     24.439234
   18.426000     24.555105
   18.441000     24.455180
   18.456000     24.475378
   18.471000     24.380767
   18.486000     24.503017
   18.501000     24.543413
   18.516000     24.642275
   18.530000     24.596564
   18.545000     24.600816
   18.560000     24.615699
   18.575000     24.555105
   18.590000     24.820865
   18.605000     24.788974
   18.620000     24.677355
   18.635000     24.733696
   18.650000     24.780469
   18.665000     24.614635
   18.680000     24.666724
   18.695000     24.693301
   18.710000     24.667788
   18.724000     24.836811
   18.739000     24.889962
   18.754000     24.752831
   18.769000     24.769839
   18.784000     24.898467
   18.799000     24.765587
   18.814000     24.947367
   18.829000     24.905908
   18.844000     24.994140
   18.859000     24.919727
   18.874000     24.862324
   18.889000     24.934610
   18.903000     24.919727
   18.918000     24.931421
   18.933000     24.935673
   18.948000     25.102570
   18.963000     25.131272
   18.978000     24.994140
   18.993000     24.989888
   19.008000     24.849567
   19.023000     24.920791
   19.038000     25.078120
   19.053000     25.000518
   19.068000     25.023905
   19.083000     25.125957
   19.098000     25.034536
   19.112000     25.131272
   19.127000     25.175919
   19.142000     25.107885
   19.157000     25.128082
   19.172000     25.198243
   19.187000     25.164227
   19.202000     25.176983
   19.217000     25.338564
   19.232000     25.232261
   19.247000     25.222694
   19.262000     25.135524
   19.277000     25.196117
   19.292000     25.185487
   19.307000     25.208873
   19.321000     25.182298
   19.336000     25.285413
   19.351000     25.254584
   19.366000     25.390653
   19.381000     25.333249
   19.396000     25.454435
   19.411000     25.298169
   19.426000     25.248206
   19.441000     25.154659
   19.456000     25.315177
   19.471000     25.239702
   19.486000     25.339628
   19.501000     25.426796
   19.516000     25.404473
   19.531000     25.245017
   19.545000     25.205684
   19.560000     25.228008
   19.575000     25.221630
   19.590000     25.262026
   19.605000     25.304547
   19.620000     25.196117
   19.635000     25.084498
   19.650000     25.133398
   19.665000     25.084498
   19.680000     25.073868
   19.695000     25.060049
   19.710000     25.251395
   19.725000     25.232261
   19.740000     25.001582
   19.755000     25.101507
   19.770000     25.147217
   19.785000     25.015401
   19.799000     25.044103
   19.814000     25.014337
   19.829000     25.090877
   19.844000     24.894214
   19.859000     24.934610
   19.874000     25.078120
   19.889000     25.087687
   19.904000     24.982447
   19.919000     24.979258
   19.934000     24.998393
   19.949000     24.864449
   19.964000     24.749641
   19.979000     24.786847
   19.994000     24.780469
   20.009000     24.720939
   20.024000     24.703931
   20.039000     24.666724
   20.054000     24.644401
   20.068000     24.627392
   20.083000     24.575303
   20.098000     24.683733
   20.113000     24.584870
   20.128000     24.601880
   20.143000     24.658220
   20.158000     24.569988
   20.173000     24.633770
   20.188000     24.569988
   20.203000     24.486008
   20.218000     24.423289
   20.233000     24.410533
   20.248000     24.356318
   20.263000     24.353128
   20.278000     24.390334
   20.293000     24.278716
   20.308000     24.150089
   20.323000     24.254266
   20.338000     24.155403
   20.353000     24.106504
   20.368000     23.968309
   20.382000     23.935354
   20.397000     23.990632
   20.412000     23.827987
   20.427000     23.873698
   20.442000     23.837555
   20.457000     23.778025
   20.472000     23.910905
   20.487000     23.850311
   20.502000     23.512265
   20.517000     23.453798
   20.532000     23.458051
   20.547000     23.382575
   20.562000     23.438916
   20.577000     23.466555
   20.592000     23.391079
   20.607000     23.448484
   20.622000     23.371945
   20.637000     23.328361
   20.652000     23.301784
   20.667000     23.208237
   20.682000     23.235876
   20.697000     23.091303
   20.712000     22.920154
   20.727000     22.881884
   20.742000     22.811724
   20.757000     22.921216
   20.771000     22.724555
   20.786000     22.727744
   20.801000     22.785147
   20.816000     22.711798
   20.831000     22.488560
   20.846000     22.619314
   20.861000     22.559784
   20.876000     22.429030
   20.891000     22.420526
   20.906000     22.174965
   20.921000     22.312096
   20.936000     22.228116
   20.951000     22.297213
   20.966000     22.231305
   20.981000     22.127128
   20.996000     22.070787
   21.011000     21.847549
   21.026000     21.789082
   21.041000     21.859243
   21.056000     21.849675
   21.071000     21.873062
   21.086000     21.791208
   21.101000     21.677463
   21.116000     21.638131
   21.131000     21.632815
   21.146000     21.620059
   21.161000     21.519070
   21.176000     21.378750
   21.191000     21.365993
   21.206000     21.384064
   21.221000     21.309651
   21.236000     21.301148
   21.251000     21.200159
   21.266000     21.265004
   21.281000     21.200159
   21.296000     21.102360
   21.310000     20.992867
   21.325000     21.040704
   21.340000     20.955661
   21.355000     20.813214
   21.370000     20.815339
   21.385000     20.867428
   21.400000     20.762187
   21.415000     20.662262
   21.430000     20.628245
   21.445000     20.718603
   21.460000     20.621867
   21.475000     20.470915
   21.490000     20.413511
   21.505000     20.414574
   21.520000     20.491113
   21.535000     20.405007
   21.550000     20.334846
   21.565000     20.210471
   21.580000     20.149878
   21.595000     20.225354
   21.610000     20.171138
   21.625000     20.129680
   21.640000     20.060583
   21.655000     20.052078
   21.670000     19.929829
   21.685000     19.970224
   21.700000     19.828841
   21.715000     19.789508
   21.730000     19.776752
   21.745000     19.835219
   21.760000     19.757617
   21.775000     19.700213
   21.790000     19.671510
   21.805000     19.512055
   21.820000     19.473786
   21.835000     19.466344
   21.850000     19.371734
   21.865000     19.446147
   21.880000     19.435517
   21.895000     19.336654
   21.910000     19.259052
   21.925000     19.215468
   21.940000     19.242043
   21.955000     19.112353
   21.970000     19.037940
   21.985000     19.012428
   22.000000     19.091093
