# Supplementary material for: Changing the game of time resolved X-ray diffraction on the mechanochemistry playground by downsizing
Source: Nat Commun. 2021 Oct 21;12:6134. doi: 10.1038/s41467-021-26264-1 (PMC8531352; doi:10.1038/s41467-021-26264-1)
Supplement: Supplementary file 3 — Source Data. [file 41467_2021_26264_MOESM3_ESM.zip › PXRD_raw_data/reactionIIIa_cocrystal_FormI_normalized/000024.xy]

    3.140900     20.130329
    3.155600     20.699772
    3.170400     20.863358
    3.185100     20.768106
    3.199800     20.762929
    3.214500     20.941009
    3.229300     20.738080
    3.244000     20.937904
    3.258700     21.257827
    3.273500     21.458685
    3.288200     21.543584
    3.302900     21.795174
    3.317600     21.929769
    3.332400     22.209315
    3.347100     22.633809
    3.361800     22.436057
    3.376500     22.895752
    3.391300     23.706432
    3.406000     24.542995
    3.420700     25.101050
    3.435400     24.440496
    3.450200     23.888654
    3.464900     23.543882
    3.479600     23.578049
    3.494400     23.792366
    3.509100     23.889690
    3.523800     24.106078
    3.538500     24.025320
    3.553300     24.282088
    3.568000     24.449814
    3.582700     24.749031
    3.597400     24.750066
    3.612200     24.919864
    3.626900     25.305014
    3.641600     25.672564
    3.656400     25.859963
    3.671100     26.028724
    3.685800     26.209911
    3.700500     26.237865
    3.715300     26.454253
    3.730000     26.804203
    3.744700     26.895314
    3.759500     27.344655
    3.774200     27.649049
    3.788900     27.839553
    3.803600     27.966901
    3.818400     27.888215
    3.833100     27.810563
    3.847800     28.019704
    3.862600     28.381042
    3.877300     28.229881
    3.892000     28.531168
    3.906700     28.613996
    3.921500     28.974298
    3.936200     29.295257
    3.950900     29.499221
    3.965700     29.525104
    3.980400     29.791190
    3.995100     30.071770
    4.009800     30.325432
    4.024600     30.550102
    4.039300     30.974597
    4.054000     30.821364
    4.068800     30.915582
    4.083500     31.262424
    4.098200     31.649645
    4.113000     32.096917
    4.127700     32.360931
    4.142400     32.321587
    4.157100     32.551436
    4.171900     33.191282
    4.186600     33.677898
    4.201300     33.693428
    4.216100     34.091003
    4.230800     34.771229
    4.245500     34.936885
    4.260300     34.914106
    4.275000     35.011430
    4.289700     35.345848
    4.304500     35.820039
    4.319200     35.774484
    4.333900     36.055064
    4.348600     36.161705
    4.363400     36.351174
    4.378100     36.502335
    4.392800     36.939254
    4.407600     37.216727
    4.422300     37.324404
    4.437000     37.493166
    4.451800     37.692989
    4.466500     37.861752
    4.481200     38.059503
    4.496000     38.494350
    4.510700     38.397027
    4.525400     38.876396
    4.540200     39.335056
    4.554900     39.456192
    4.569600     39.661191
    4.584400     40.054625
    4.599100     40.379725
    4.613800     40.695507
    4.628600     41.173839
    4.643300     41.621111
    4.658000     41.729822
    4.672700     42.090124
    4.687500     42.401765
    4.702200     42.651285
    4.716900     43.058178
    4.731700     43.179314
    4.746400     43.450576
    4.761100     44.115272
    4.775900     44.347190
    4.790600     44.503528
    4.805300     44.499386
    4.820100     45.062617
    4.834800     45.421884
    4.849500     45.850520
    4.864300     46.367160
    4.879000     46.836174
    4.893700     47.192335
    4.908500     47.734859
    4.923200     47.823899
    4.938000     47.888090
    4.952700     48.262887
    4.967400     48.844755
    4.982200     49.487707
    4.996900     49.849045
    5.011600     50.211418
    5.026400     50.472327
    5.041100     50.928916
    5.055800     51.239522
    5.070600     51.636061
    5.085300     52.197221
    5.100000     53.028608
    5.114800     53.315401
    5.129500     53.439643
    5.144200     53.747142
    5.159000     54.248251
    5.173700     55.373678
    5.188400     55.918273
    5.203200     56.278575
    5.217900     56.926704
    5.232700     57.229028
    5.247400     57.547915
    5.262100     57.933066
    5.276900     58.134959
    5.291600     58.550135
    5.306300     59.484022
    5.321100     60.344398
    5.335800     60.771999
    5.350500     61.265861
    5.365300     61.902601
    5.380000     62.357121
    5.394800     62.802322
    5.409500     63.412144
    5.424200     64.031283
    5.439000     64.516863
    5.453700     64.918579
    5.468400     65.450749
    5.483200     66.000521
    5.497900     66.733549
    5.512600     67.155973
    5.527400     67.592890
    5.542100     68.353874
    5.556900     69.199756
    5.571600     69.895511
    5.586300     70.441141
    5.601100     70.737252
    5.615800     71.033362
    5.630600     71.830583
    5.645300     72.434192
    5.660000     72.484925
    5.674800     72.807954
    5.689500     73.710780
    5.704200     74.211890
    5.719000     74.608429
    5.733700     75.331104
    5.748500     75.798048
    5.763200     76.610798
    5.777900     77.050822
    5.792700     77.400771
    5.807400     78.171072
    5.822200     78.653546
    5.836900     79.100817
    5.851600     79.527382
    5.866400     80.289401
    5.881100     80.879551
    5.895900     81.155989
    5.910600     81.653993
    5.925300     82.310405
    5.940100     82.233790
    5.954800     83.064141
    5.969600     84.175073
    5.984300     85.456837
    5.999000     87.348424
    6.013800     89.501954
    6.028500     90.285714
    6.043300     89.185136
    6.058000     87.717009
    6.072700     86.834889
    6.087500     86.646455
    6.102200     86.708577
    6.117000     86.907364
    6.131700     87.340140
    6.146500     87.512009
    6.161200     87.651781
    6.175900     88.030720
    6.190700     88.298876
    6.205400     88.144608
    6.220200     88.513194
    6.234900     88.889026
    6.249600     89.058824
    6.264400     89.017410
    6.279100     89.019480
    6.293900     89.299025
    6.308600     89.843620
    6.323400     89.889175
    6.338100     89.640691
    6.352800     89.860185
    6.367600     89.742155
    6.382300     89.587888
    6.397100     89.457434
    6.411800     89.579605
    6.426600     89.518519
    6.441300     89.846725
    6.456000     89.566145
    6.470800     90.101422
    6.485500     89.724555
    6.500300     89.454327
    6.515000     89.515414
    6.529800     89.348722
    6.544500     89.547510
    6.559300     89.612737
    6.574000     89.534050
    6.588700     89.459504
    6.603500     89.418090
    6.618200     88.995667
    6.633000     88.894203
    6.647700     88.690239
    6.662500     88.916980
    6.677200     88.418976
    6.692000     88.226401
    6.706700     88.322688
    6.721500     87.663171
    6.736200     87.706655
    6.750900     88.074205
    6.765700     87.708726
    6.780400     87.296656
    6.795200     87.282162
    6.809900     87.251101
    6.824700     87.127894
    6.839400     87.152742
    6.854200     86.914611
    6.868900     86.146381
    6.883700     85.629741
    6.898400     85.489969
    6.913200     85.066510
    6.927900     84.994035
    6.942700     84.743481
    6.957400     84.645122
    6.972200     84.535375
    6.986900     84.071537
    7.001600     83.516589
    7.016400     83.656362
    7.031100     83.342651
    7.045900     83.137651
    7.060600     82.765960
    7.075400     81.730609
    7.090100     81.797907
    7.104900     81.852780
    7.119600     81.389979
    7.134400     81.105257
    7.149100     80.985156
    7.163900     81.298868
    7.178600     80.387759
    7.193400     79.865942
    7.208100     79.990184
    7.222900     79.676473
    7.237600     79.553266
    7.252400     79.129807
    7.267100     78.336728
    7.281900     78.253901
    7.296600     78.106880
    7.311400     77.578852
    7.326100     77.969179
    7.340900     77.638902
    7.355600     76.989737
    7.370400     77.188524
    7.385100     77.062212
    7.399900     76.464813
    7.414600     75.739033
    7.429400     75.636533
    7.444100     75.511256
    7.458900     75.362165
    7.473600     75.102291
    7.488400     74.887975
    7.503200     74.598076
    7.517900     73.914744
    7.532700     73.553407
    7.547400     73.356690
    7.562200     73.098887
    7.576900     72.632979
    7.591700     72.335834
    7.606400     71.732225
    7.621200     71.419548
    7.635900     71.554143
    7.650700     70.765206
    7.665400     70.713439
    7.680200     70.350031
    7.694900     69.986622
    7.709700     69.832355
    7.724400     69.161448
    7.739200     68.627206
    7.754000     68.556803
    7.768700     68.371475
    7.783500     68.008067
    7.798200     67.854834
    7.813000     67.633270
    7.827700     67.269861
    7.842500     66.813271
    7.857200     66.314232
    7.872000     65.962213
    7.886700     65.979814
    7.901500     65.719941
    7.916300     65.359638
    7.931000     64.996231
    7.945800     64.502368
    7.960500     64.152420
    7.975300     63.851132
    7.990000     63.452522
    8.004800     63.330350
    8.019600     63.046665
    8.034300     63.124316
    8.049100     62.624242
    8.063800     62.059975
    8.078600     61.733840
    8.093300     61.070179
    8.108100     60.975963
    8.122900     61.307274
    8.137600     60.855861
    8.152400     60.530762
    8.167100     59.920940
    8.181900     59.865031
    8.196600     59.854678
    8.211400     59.562708
    8.226200     59.487127
    8.240900     58.793443
    8.255700     58.328571
    8.270400     58.290262
    8.285200     58.247812
    8.300000     57.993116
    8.314700     57.493042
    8.329500     57.306678
    8.344200     57.248699
    8.359000     56.987791
    8.373800     56.585039
    8.388500     56.310671
    8.403300     56.297211
    8.418000     56.194712
    8.432800     55.841657
    8.447600     55.574536
    8.462300     55.049614
    8.477100     54.807342
    8.491800     54.605448
    8.506600     54.443933
    8.521400     54.324868
    8.536100     54.565069
    8.550900     54.542291
    8.565600     54.223404
    8.580400     53.881737
    8.595200     53.252244
    8.609900     52.854669
    8.624700     52.846386
    8.639500     52.360807
    8.654200     52.316286
    8.669000     52.084368
    8.683700     51.632955
    8.698500     51.311996
    8.713300     51.098714
    8.728000     50.688715
    8.742800     50.303564
    8.757600     49.834550
    8.772300     49.705131
    8.787100     49.616091
    8.801800     49.347935
    8.816600     49.215411
    8.831400     48.668745
    8.846100     48.635614
    8.860900     48.523796
    8.875700     48.202837
    8.890400     47.953318
    8.905200     47.845641
    8.920000     47.392157
    8.934700     47.214077
    8.949500     47.188193
    8.964300     46.897260
    8.979000     46.514180
    8.993800     46.471731
    9.008600     46.292614
    9.023300     46.270872
    9.038100     45.962338
    9.052900     45.993399
    9.067600     45.720066
    9.082400     45.348374
    9.097200     45.417743
    9.111900     45.313173
    9.126700     44.917668
    9.141500     44.856583
    9.156200     44.627770
    9.171000     44.388604
    9.185800     44.166003
    9.200500     44.028301
    9.215300     43.926838
    9.230100     43.670071
    9.244800     43.369819
    9.259600     43.093380
    9.274400     42.902876
    9.289100     42.665780
    9.303900     42.486664
    9.318700     42.321008
    9.333400     42.399695
    9.348200     42.062170
    9.363000     41.906867
    9.377800     41.634570
    9.392500     41.378839
    9.407300     41.169698
    9.422100     41.091011
    9.436800     40.859092
    9.451600     40.650987
    9.466400     40.614749
    9.481200     40.473942
    9.495900     40.268942
    9.510700     40.035989
    9.525500     39.706746
    9.540200     39.541090
    9.555000     39.441697
    9.569800     39.275005
    9.584600     38.916774
    9.599300     38.961294
    9.614100     38.667255
    9.628900     38.650689
    9.643600     38.516093
    9.658400     38.193063
    9.673200     37.954933
    9.688000     37.885564
    9.702700     37.806877
    9.717500     37.632939
    9.732300     37.353394
    9.747100     37.127687
    9.761800     36.994127
    9.776600     36.762209
    9.791400     36.754961
    9.806200     36.563421
    9.820900     36.488876
    9.835700     36.421578
    9.850500     36.265240
    9.865300     35.985695
    9.880000     35.933927
    9.894800     35.865595
    9.909600     35.725822
    9.924400     35.647135
    9.939100     35.392439
    9.953900     35.037313
    9.968700     34.954486
    9.983500     34.854056
    9.998200     34.562088
   10.013000     34.545522
   10.028000     34.368477
   10.043000     34.252517
   10.057000     34.066154
   10.072000     34.099286
   10.087000     33.949160
   10.102000     33.625095
   10.116000     33.542267
   10.131000     33.633378
   10.146000     33.400423
   10.161000     33.115702
   10.176000     33.193354
   10.190000     33.246157
   10.205000     33.001813
   10.220000     32.688102
   10.235000     32.693279
   10.249000     32.623911
   10.264000     32.414770
   10.279000     32.375426
   10.294000     32.223229
   10.309000     32.052396
   10.323000     31.997523
   10.338000     31.746968
   10.353000     31.467423
   10.368000     31.365959
   10.382000     31.393914
   10.397000     31.445681
   10.412000     31.334899
   10.427000     31.141288
   10.442000     31.159924
   10.456000     31.083308
   10.471000     31.250000
   10.486000     31.187878
   10.501000     31.147500
   10.516000     31.233434
   10.530000     31.252070
   10.545000     31.289343
   10.560000     31.338004
   10.575000     31.218939
   10.589000     31.351464
   10.604000     31.225151
   10.619000     31.148535
   10.634000     30.801692
   10.649000     30.698158
   10.663000     30.604976
   10.678000     30.422754
   10.693000     30.290229
   10.708000     30.129750
   10.722000     29.943386
   10.737000     29.912326
   10.752000     29.742529
   10.767000     29.800508
   10.782000     29.687655
   10.796000     29.325282
   10.811000     29.042632
   10.826000     29.007429
   10.841000     29.061268
   10.856000     28.932884
   10.870000     28.864550
   10.885000     28.690612
   10.900000     28.705107
   10.915000     28.703036
   10.930000     28.535309
   10.944000     28.411067
   10.959000     28.240234
   10.974000     28.144982
   10.989000     28.184326
   11.003000     28.194679
   11.018000     28.099427
   11.033000     28.185361
   11.048000     28.232987
   11.063000     28.148088
   11.077000     28.173972
   11.092000     28.101497
   11.107000     28.082861
   11.122000     27.996927
   11.137000     27.916170
   11.151000     27.923417
   11.166000     28.087003
   11.181000     27.930664
   11.196000     27.949301
   11.211000     27.715311
   11.225000     27.460615
   11.240000     27.670791
   11.255000     27.683215
   11.270000     27.642837
   11.284000     27.653190
   11.299000     27.544478
   11.314000     27.489604
   11.329000     27.474074
   11.344000     27.478216
   11.358000     27.512383
   11.373000     27.566221
   11.388000     27.795033
   11.403000     27.687357
   11.418000     27.635589
   11.432000     27.783644
   11.447000     27.579680
   11.462000     27.570362
   11.477000     27.560008
   11.492000     27.576574
   11.506000     27.492711
   11.521000     27.541372
   11.536000     27.555868
   11.551000     27.490640
   11.566000     27.437838
   11.580000     27.290817
   11.595000     27.327055
   11.610000     27.287712
   11.625000     27.217308
   11.640000     27.210060
   11.654000     27.224555
   11.669000     27.406777
   11.684000     27.357080
   11.699000     27.214201
   11.714000     27.165540
   11.728000     27.135514
   11.743000     27.097207
   11.758000     27.326019
   11.773000     27.304277
   11.788000     27.358115
   11.802000     27.388140
   11.817000     27.305312
   11.832000     27.424378
   11.847000     27.621095
   11.862000     27.611776
   11.876000     27.595211
   11.891000     27.493746
   11.906000     27.385035
   11.921000     27.465792
   11.936000     27.539302
   11.950000     27.644907
   11.965000     27.776397
   11.980000     27.900639
   11.995000     27.868543
   12.010000     27.965866
   12.024000     28.172937
   12.039000     28.407961
   12.054000     28.600536
   12.069000     28.592254
   12.084000     28.492860
   12.098000     28.782758
   12.113000     28.845915
   12.128000     28.980510
   12.143000     29.112000
   12.158000     29.044702
   12.172000     28.995005
   12.187000     28.918389
   12.202000     28.882152
   12.217000     28.817960
   12.232000     28.729955
   12.246000     28.681293
   12.261000     28.621243
   12.276000     28.695789
   12.291000     28.745485
   12.306000     28.636774
   12.320000     28.671976
   12.335000     28.806572
   12.350000     28.924602
   12.365000     29.097505
   12.380000     29.237277
   12.394000     29.392580
   12.409000     29.250736
   12.424000     29.161697
   12.439000     29.173086
   12.454000     29.516822
   12.468000     29.745635
   12.483000     29.929927
   12.498000     30.046922
   12.513000     30.317148
   12.528000     30.518006
   12.543000     30.583234
   12.557000     30.545961
   12.572000     30.543890
   12.587000     30.552173
   12.602000     30.514901
   12.617000     30.417578
   12.631000     30.267452
   12.646000     30.337855
   12.661000     30.364775
   12.676000     30.240533
   12.691000     30.349244
   12.705000     30.281946
   12.720000     30.412401
   12.735000     30.559420
   12.750000     30.532501
   12.765000     30.728183
   12.779000     30.804799
   12.794000     30.837930
   12.809000     30.885556
   12.824000     30.914546
   12.839000     31.088485
   12.854000     31.227222
   12.868000     31.306944
   12.883000     31.404267
   12.898000     31.400126
   12.913000     31.644468
   12.928000     31.904342
   12.942000     31.822548
   12.957000     32.024442
   12.972000     32.018230
   12.987000     32.079315
   13.002000     32.058608
   13.017000     32.198382
   13.031000     32.266714
   13.046000     32.161109
   13.061000     32.329871
   13.076000     32.536941
   13.091000     32.643582
   13.105000     32.853759
   13.120000     32.807168
   13.135000     32.682926
   13.150000     32.716057
   13.165000     32.753329
   13.179000     32.763683
   13.194000     32.980071
   13.209000     32.907597
   13.224000     32.868253
   13.239000     32.875501
   13.254000     33.138480
   13.268000     33.248227
   13.283000     33.106384
   13.298000     33.165399
   13.313000     33.239945
   13.328000     33.286535
   13.343000     33.517418
   13.357000     33.532948
   13.372000     33.552620
   13.387000     33.812493
   13.402000     33.989538
   13.417000     34.021634
   13.431000     34.070296
   13.446000     33.992645
   13.461000     34.153124
   13.476000     34.229740
   13.491000     34.179008
   13.506000     34.329133
   13.520000     34.447163
   13.535000     34.465800
   13.550000     34.414032
   13.565000     34.323957
   13.580000     34.437846
   13.595000     34.457517
   13.609000     34.484436
   13.624000     34.488577
   13.639000     34.663552
   13.654000     34.744309
   13.669000     34.752592
   13.683000     34.680118
   13.698000     34.799183
   13.713000     34.726709
   13.728000     34.646987
   13.743000     34.755698
   13.758000     34.841632
   13.772000     35.000041
   13.787000     35.144990
   13.802000     35.143955
   13.817000     35.120142
   13.832000     35.432818
   13.847000     35.512540
   13.861000     35.512540
   13.876000     35.452490
   13.891000     35.393475
   13.906000     35.534282
   13.921000     35.489762
   13.936000     35.378979
   13.950000     35.322035
   13.965000     35.341707
   13.980000     35.248525
   13.995000     35.279586
   14.010000     35.307541
   14.025000     35.260949
   14.039000     35.241277
   14.054000     35.241277
   14.069000     35.263020
   14.084000     35.279586
   14.099000     35.424535
   14.114000     35.415217
   14.128000     35.399687
   14.143000     35.333424
   14.158000     35.357237
   14.173000     35.240242
   14.188000     35.264056
   14.203000     35.287869
   14.217000     35.446278
   14.232000     35.527035
   14.247000     35.522893
   14.262000     35.343777
   14.277000     35.404863
   14.292000     35.511505
   14.306000     35.388298
   14.321000     35.312717
   14.336000     35.317894
   14.351000     35.245419
   14.366000     35.256808
   14.381000     35.479409
   14.395000     35.349990
   14.410000     35.140849
   14.425000     34.977263
   14.440000     35.087011
   14.455000     35.199864
   14.470000     35.054915
   14.484000     35.137743
   14.499000     35.178122
   14.514000     35.122212
   14.529000     35.289939
   14.544000     35.020748
   14.559000     35.012465
   14.573000     35.099435
   14.588000     34.962769
   14.603000     35.077692
   14.618000     34.930673
   14.633000     35.050773
   14.648000     35.123247
   14.662000     34.968981
   14.677000     34.855091
   14.692000     34.948274
   14.707000     34.718426
   14.722000     34.792971
   14.737000     34.798148
   14.752000     34.615926
   14.766000     34.488577
   14.781000     34.550699
   14.796000     34.484436
   14.811000     34.476154
   14.826000     34.451305
   14.841000     34.429562
   14.855000     34.630421
   14.870000     34.404715
   14.885000     34.298073
   14.900000     34.228705
   14.915000     34.345700
   14.930000     34.281508
   14.945000     33.921205
   14.959000     33.801104
   14.974000     33.969867
   14.989000     33.989538
   15.004000     33.958477
   15.019000     33.858049
   15.034000     33.873579
   15.048000     33.821812
   15.063000     33.646837
   15.078000     33.539160
   15.093000     33.582645
   15.108000     33.501888
   15.123000     33.364187
   15.138000     33.367292
   15.152000     33.438732
   15.167000     33.382823
   15.182000     33.243050
   15.197000     33.171611
   15.212000     33.351762
   15.227000     33.229591
   15.242000     32.960399
   15.256000     32.985248
   15.271000     33.020450
   15.286000     32.895172
   15.301000     32.832016
   15.316000     32.563860
   15.331000     32.628052
   15.345000     32.643582
   15.360000     32.633229
   15.375000     32.330906
   15.390000     32.288456
   15.405000     32.398204
   15.420000     32.276033
   15.435000     32.075175
   15.449000     32.136260
   15.464000     32.085527
   15.479000     31.953003
   15.494000     31.733509
   15.509000     31.764569
   15.524000     31.842220
   15.539000     31.642398
   15.553000     31.669317
   15.568000     31.549217
   15.583000     31.456034
   15.598000     31.407373
   15.613000     31.368030
   15.628000     31.331792
   15.643000     31.306944
   15.657000     31.175454
   15.672000     31.198232
   15.687000     31.037752
   15.702000     30.827576
   15.717000     30.743713
   15.732000     30.782021
   15.747000     30.686769
   15.761000     30.642249
   15.776000     30.414471
   15.791000     30.318183
   15.806000     30.307830
   15.821000     30.218790
   15.836000     30.174270
   15.851000     30.271593
   15.866000     30.181518
   15.880000     29.949599
   15.895000     29.877124
   15.910000     29.846063
   15.925000     29.648311
   15.940000     29.614145
   15.955000     29.838816
   15.970000     29.700079
   15.984000     29.713539
   15.999000     29.521999
   16.014000     29.509575
   16.029000     29.516822
   16.044000     29.414322
   16.059000     29.410181
   16.074000     29.315964
   16.088000     29.289045
   16.103000     29.095434
   16.118000     29.219677
   16.133000     29.147202
   16.148000     29.128566
   16.163000     28.998111
   16.178000     28.747557
   16.193000     28.744450
   16.207000     28.718566
   16.222000     28.674046
   16.237000     28.532204
   16.252000     28.590183
   16.267000     28.410032
   16.282000     28.505284
   16.297000     28.536344
   16.312000     28.335487
   16.326000     28.303391
   16.341000     28.327203
   16.356000     28.286825
   16.371000     28.129451
   16.386000     28.063189
   16.401000     28.040412
   16.416000     28.161547
   16.430000     27.927558
   16.445000     27.829200
   16.460000     27.767079
   16.475000     27.573468
   16.490000     27.503065
   16.505000     27.656296
   16.520000     27.543443
   16.535000     27.357080
   16.549000     27.235944
   16.564000     27.054757
   16.579000     27.006096
   16.594000     27.009202
   16.609000     26.905666
   16.624000     26.985388
   16.639000     26.893242
   16.654000     26.824909
   16.668000     26.682031
   16.683000     26.518445
   16.698000     26.527764
   16.713000     26.507056
   16.728000     26.473925
   16.743000     26.511198
   16.758000     26.409734
   16.773000     26.365214
   16.788000     26.314481
   16.802000     26.154001
   16.817000     26.131224
   16.832000     26.147790
   16.847000     26.122942
   16.862000     26.032866
   16.877000     25.956250
   16.892000     25.941755
   16.907000     25.780240
   16.921000     25.816478
   16.936000     25.791629
   16.951000     25.853751
   16.966000     25.654962
   16.981000     25.612514
   16.996000     25.617691
   17.011000     25.643574
   17.026000     25.612514
   17.041000     25.490342
   17.055000     25.301908
   17.070000     25.424079
   17.085000     25.491377
   17.100000     25.358852
   17.115000     25.257388
   17.130000     25.243928
   17.145000     25.145570
   17.160000     25.025469
   17.175000     24.947818
   17.189000     24.993373
   17.204000     25.081379
   17.219000     25.028576
   17.234000     24.884662
   17.249000     24.755243
   17.264000     24.803904
   17.279000     24.782162
   17.294000     24.644460
   17.309000     24.619612
   17.323000     24.752136
   17.338000     24.566809
   17.353000     24.440496
   17.368000     24.541960
   17.383000     24.557491
   17.398000     24.533678
   17.413000     24.423930
   17.428000     24.369057
   17.443000     24.345243
   17.457000     24.431177
   17.472000     24.429107
   17.487000     24.362845
   17.502000     24.369057
   17.517000     24.441531
   17.532000     24.377339
   17.547000     24.395976
   17.562000     24.379410
   17.577000     24.366987
   17.591000     24.275876
   17.606000     24.273804
   17.621000     24.268628
   17.636000     24.341103
   17.651000     24.333855
   17.666000     24.274839
   17.681000     24.223073
   17.696000     24.193047
   17.711000     24.138174
   17.726000     24.056381
   17.740000     24.030497
   17.755000     24.101936
   17.770000     24.081229
   17.785000     24.029462
   17.800000     24.098831
   17.815000     24.144386
   17.830000     23.968376
   17.845000     23.927998
   17.860000     23.949740
   17.875000     23.897972
   17.889000     23.900043
   17.904000     24.001507
   17.919000     24.110219
   17.934000     23.990118
   17.949000     24.089512
   17.964000     24.089512
   17.979000     24.037744
   17.994000     24.024285
   18.009000     24.083300
   18.024000     24.145421
   18.038000     24.218931
   18.053000     24.189942
   18.068000     24.184765
   18.083000     24.117466
   18.098000     24.120573
   18.113000     24.063628
   18.128000     24.011860
   18.143000     24.121608
   18.158000     24.097794
   18.173000     24.205471
   18.188000     24.173375
   18.202000     24.277946
   18.217000     24.049133
   18.232000     24.179588
   18.247000     24.336961
   18.262000     24.315219
   18.277000     24.222037
   18.292000     24.373199
   18.307000     24.290370
   18.322000     24.269663
   18.337000     24.261380
   18.352000     24.409435
   18.366000     24.218931
   18.381000     24.249992
   18.396000     24.319360
   18.411000     24.331784
   18.426000     24.377339
   18.441000     24.302795
   18.456000     24.218931
   18.471000     24.382516
   18.486000     24.524360
   18.501000     24.483980
   18.516000     24.365950
   18.530000     24.359738
   18.545000     24.436354
   18.560000     24.412542
   18.575000     24.473627
   18.590000     24.622718
   18.605000     24.592693
   18.620000     24.639283
   18.635000     24.522288
   18.650000     24.529536
   18.665000     24.643425
   18.680000     24.797692
   18.695000     24.724182
   18.710000     24.617541
   18.724000     24.650672
   18.739000     24.720040
   18.754000     24.797692
   18.769000     24.776985
   18.784000     24.661025
   18.799000     24.730394
   18.814000     24.764561
   18.829000     24.862919
   18.844000     24.890874
   18.859000     24.789409
   18.874000     24.745924
   18.889000     24.843247
   18.903000     24.849459
   18.918000     24.855672
   18.933000     24.872238
   18.948000     25.032717
   18.963000     24.942641
   18.978000     24.889838
   18.993000     25.006833
   19.008000     24.968525
   19.023000     25.003727
   19.038000     25.059636
   19.053000     24.984055
   19.068000     24.913651
   19.083000     25.007868
   19.098000     24.897086
   19.112000     24.873273
   19.127000     24.968525
   19.142000     25.039964
   19.157000     25.152818
   19.172000     25.129005
   19.187000     25.031681
   19.202000     25.017187
   19.217000     25.097944
   19.232000     25.122792
   19.247000     25.046176
   19.262000     24.943677
   19.277000     24.966454
   19.292000     25.119687
   19.307000     25.193196
   19.321000     25.075166
   19.336000     25.054460
   19.351000     25.146606
   19.366000     25.170418
   19.381000     25.166277
   19.396000     25.100015
   19.411000     25.098979
   19.426000     25.177666
   19.441000     25.156959
   19.456000     25.111403
   19.471000     25.112438
   19.486000     25.060672
   19.501000     25.039964
   19.516000     25.172490
   19.531000     25.105191
   19.545000     25.269812
   19.560000     25.220115
   19.575000     25.146606
   19.590000     25.045141
   19.605000     25.118651
   19.620000     25.182843
   19.635000     25.089661
   19.650000     25.028576
   19.665000     25.037894
   19.680000     25.140394
   19.695000     24.985091
   19.710000     25.041000
   19.725000     24.970596
   19.740000     24.963349
   19.755000     25.051353
   19.770000     25.234610
   19.785000     25.142464
   19.799000     24.922969
   19.814000     24.975773
   19.829000     24.912616
   19.844000     25.002692
   19.859000     24.902262
   19.874000     24.884662
   19.889000     24.837035
   19.904000     24.794586
   19.919000     24.659990
   19.934000     24.862919
   19.949000     24.815293
   19.964000     24.750066
   19.979000     24.668274
   19.994000     24.759384
   20.009000     24.713829
   20.024000     24.643425
   20.039000     24.628930
   20.054000     24.627894
   20.068000     24.605117
   20.083000     24.588551
   20.098000     24.404258
   20.113000     24.464309
   20.128000     24.472592
   20.143000     24.461203
   20.158000     24.355597
   20.173000     24.363880
   20.188000     24.365950
   20.203000     24.335926
   20.218000     24.315219
   20.233000     24.257239
   20.248000     24.317289
   20.263000     24.315219
   20.278000     24.231355
   20.293000     24.106078
   20.308000     24.106078
   20.323000     24.140244
   20.338000     24.093654
   20.353000     24.012896
   20.368000     23.910396
   20.382000     23.872088
   20.397000     23.907290
   20.412000     23.799614
   20.427000     23.714715
   20.442000     23.838957
   20.457000     23.746811
   20.472000     23.520069
   20.487000     23.592543
   20.502000     23.427923
   20.517000     23.445524
   20.532000     23.436205
   20.547000     23.336812
   20.562000     23.282974
   20.577000     23.202217
   20.592000     23.175298
   20.607000     23.115246
   20.622000     23.099716
   20.637000     23.080045
   20.652000     23.046914
   20.667000     23.105929
   20.682000     22.987899
   20.697000     22.869869
   20.712000     22.862621
   20.727000     22.869869
   20.742000     22.847090
   20.757000     22.721813
   20.771000     22.636914
   20.786000     22.491965
   20.801000     22.486788
   20.816000     22.461941
   20.831000     22.461941
   20.846000     22.449516
   20.861000     22.427773
   20.876000     22.371865
   20.891000     22.303531
   20.906000     22.279719
   20.921000     22.264188
   20.936000     22.176183
   20.951000     22.083002
   20.966000     21.994997
   20.981000     21.963937
   20.996000     22.022952
   21.011000     22.009492
   21.026000     21.772396
   21.041000     21.734088
   21.056000     21.785856
   21.071000     21.732018
   21.086000     21.669897
   21.101000     21.679215
   21.116000     21.629518
   21.131000     21.493887
   21.146000     21.515629
   21.161000     21.521841
   21.176000     21.294064
   21.191000     21.169822
   21.206000     21.317877
   21.221000     21.208130
   21.236000     21.141868
   21.251000     21.059039
   21.266000     21.009343
   21.281000     20.925479
   21.296000     21.065251
   21.310000     21.034192
   21.325000     20.992777
   21.340000     20.845758
   21.355000     20.757752
   21.370000     20.729798
   21.385000     20.683207
   21.400000     20.623157
   21.415000     20.626263
   21.430000     20.586919
   21.445000     20.556895
   21.460000     20.397450
   21.475000     20.368461
   21.490000     20.201769
   21.505000     20.203840
   21.520000     20.247324
   21.535000     20.161390
   21.550000     20.229724
   21.565000     20.135506
   21.580000     20.228689
   21.595000     20.118941
   21.610000     20.136541
   21.625000     20.092022
   21.640000     19.896341
   21.655000     19.985380
   21.670000     19.945002
   21.685000     19.877704
   21.700000     19.873562
   21.715000     19.738967
   21.730000     19.630255
   21.745000     19.569170
   21.760000     19.508083
   21.775000     19.613690
   21.790000     19.628185
   21.805000     19.572275
   21.820000     19.460457
   21.835000     19.549498
   21.850000     19.432503
   21.865000     19.306191
   21.880000     19.356922
   21.895000     19.204726
   21.910000     19.264776
   21.925000     19.059777
   21.940000     19.018363
   21.955000     19.094978
   21.970000     19.098085
   21.985000     18.948994
   22.000000     18.971772
